# Supplementary material for: De novo assembly of genomes from long sequence reads reveals uncharted territories of Propionibacterium freudenreichii
Source: BMC Genomics. 2017 Oct 16;18:790. doi: 10.1186/s12864-017-4165-9 (PMC5644110; doi:10.1186/s12864-017-4165-9)
Supplement: Supplementary file 1 — Gene-presence-absence table generated by ROARY analysis. (XLSX 893 kb) [file 12864_2017_4165_MOESM1_ESM.xlsx]

## Sheet: gene_presence_absence
	Gene	Non-unique Gene name	Annotation	No. isolates	No. sequences	Avg sequences per isolate	Genome Fragment	Order within Fragment	Accessory Fragment	Accessory Order with Fragment	QC	Min group size nuc	Max group size nuc	Avg group size nuc	JSF	js10	js11	js12	js13	js14	js15	js16	js17	js18	js2	js20	js21	js22	js23	js25	js4	js7	js8	js9
1	lolD		Lipoprotein-releasing system ATP-binding protein LolD	20	20	1	1	2779				842	842	842	PROKKA_00240___85615	PROKKA_02002	PROKKA_00285___569	PROKKA_00289___5067	PROKKA_00285___9693	PROKKA_00289___14193	PROKKA_01990___22044	PROKKA_01959___26708	PROKKA_00340___28190	PROKKA_00321___33133	PROKKA_00314___61732	PROKKA_02085___41458	PROKKA_00338___42794	PROKKA_00337___47533	PROKKA_00265___52126	PROKKA_00195___56739	PROKKA_02032___69869	PROKKA_00317___71255	PROKKA_00316___76158	PROKKA_00342___80937
2	ppa		Inorganic pyrophosphatase	20	20	1	1	2752				557	689	563	PROKKA_00250___85635	PROKKA_01992	PROKKA_00308___615	PROKKA_00299___5087	PROKKA_00308___9739	PROKKA_00300___14215	PROKKA_01980___22024	PROKKA_01949___26688	PROKKA_00352___28214	PROKKA_00331___33153	PROKKA_00324___61752	PROKKA_02074___41436	PROKKA_00348___42814	PROKKA_00348___47555	PROKKA_00276___52148	PROKKA_00205___56759	PROKKA_02022___69849	PROKKA_00327___71275	PROKKA_00327___76180	PROKKA_00353___80959
3	dac		D-alanyl-D-alanine carboxypeptidase precursor	20	20	1	1	2751				1241	1370	1363	PROKKA_00251___85637	PROKKA_01991	PROKKA_00309___617	PROKKA_00300___5089	PROKKA_00309___9741	PROKKA_00301___14217	PROKKA_01979___22022	PROKKA_01948___26686	PROKKA_00353___28216	PROKKA_00332___33155	PROKKA_00325___61754	PROKKA_02073___41434	PROKKA_00349___42816	PROKKA_00349___47557	PROKKA_00277___52150	PROKKA_00206___56761	PROKKA_02021___69847	PROKKA_00328___71277	PROKKA_00328___76182	PROKKA_00354___80961
4	group_1003		hypothetical protein	20	20	1	1	2737				608	686	682	PROKKA_00263___85661	PROKKA_01979	PROKKA_00321___641	PROKKA_00312___5113	PROKKA_00321___9765	PROKKA_00313___14241	PROKKA_01967___21998	PROKKA_01935___26660	PROKKA_00365___28240	PROKKA_00345___33181	PROKKA_00337___61778	PROKKA_02061___41410	PROKKA_00361___42840	PROKKA_00361___47581	PROKKA_00289___52174	PROKKA_00219___56787	PROKKA_02009___69823	PROKKA_00340___71301	PROKKA_00340___76206	PROKKA_00366___80985
5	aroD		3-dehydroquinate dehydratase	20	20	1	1	2736				755	890	761	PROKKA_00264___85663	PROKKA_01978	PROKKA_00322___643	PROKKA_00313___5115	PROKKA_00322___9767	PROKKA_00314___14243	PROKKA_01966___21996	PROKKA_01934___26658	PROKKA_00366___28242	PROKKA_00346___33183	PROKKA_00338___61780	PROKKA_02060___41408	PROKKA_00362___42842	PROKKA_00362___47583	PROKKA_00290___52176	PROKKA_00220___56789	PROKKA_02008___69821	PROKKA_00341___71303	PROKKA_00341___76208	PROKKA_00367___80987
6	group_1005		hypothetical protein	20	20	1	1	2735				560	581	579	PROKKA_00265___85665	PROKKA_01977	PROKKA_00323___645	PROKKA_00314___5117	PROKKA_00323___9769	PROKKA_00315___14245	PROKKA_01965___21994	PROKKA_01933___26656	PROKKA_00367___28244	PROKKA_00347___33185	PROKKA_00339___61782	PROKKA_02059___41406	PROKKA_00363___42844	PROKKA_00363___47585	PROKKA_00291___52178	PROKKA_00221___56791	PROKKA_02007___69819	PROKKA_00342___71305	PROKKA_00342___76210	PROKKA_00368___80989
7	group_1006		CAAX amino terminal protease self- immunity	20	20	1	1	2726				809	878	840	PROKKA_00274___85683	PROKKA_01968	PROKKA_00332___663	PROKKA_00323___5135	PROKKA_00332___9787	PROKKA_00324___14263	PROKKA_01956___21976	PROKKA_01924___26638	PROKKA_00376___28262	PROKKA_00356___33203	PROKKA_00348___61800	PROKKA_02050___41388	PROKKA_00372___42862	PROKKA_00372___47603	PROKKA_00300___52196	PROKKA_00230___56809	PROKKA_01998___69801	PROKKA_00351___71323	PROKKA_00351___76228	PROKKA_00377___81007
8	arsC1		Arsenate-mycothiol transferase ArsC1	20	20	1	1	2713				431	452	448	PROKKA_00287___85709	PROKKA_01957	PROKKA_00343___685	PROKKA_00334___5157	PROKKA_00343___9809	PROKKA_00335___14285	PROKKA_01945___21954	PROKKA_01913___26616	PROKKA_00387___28284	PROKKA_00367___33225	PROKKA_00359___61822	PROKKA_02039___41366	PROKKA_00383___42884	PROKKA_00383___47625	PROKKA_00311___52218	PROKKA_00241___56831	PROKKA_01987___69779	PROKKA_00362___71345	PROKKA_00362___76250	PROKKA_00388___81029
9	metN		Methionine import ATP-binding protein MetN	20	20	1	1	4088				1262	1265	1264	PROKKA_00319___85773	PROKKA_01920	PROKKA_01926___3851	PROKKA_01985___8461	PROKKA_01928___12979	PROKKA_01891___17397	PROKKA_00340___18743	PROKKA_00301___23390	PROKKA_02033___31577	PROKKA_00754___33999	PROKKA_01980___65066	PROKKA_01896___41080	PROKKA_02027___46175	PROKKA_01952___50764	PROKKA_01966___55529	PROKKA_01888___60128	PROKKA_01714___69233	PROKKA_02102___74826	PROKKA_02013___79553	PROKKA_02104___84465
10	group_1012		hypothetical protein	20	20	1	1	3165				782	884	822	PROKKA_00328___85791	PROKKA_00054	PROKKA_00016___31	PROKKA_00016___4521	PROKKA_00016___9155	PROKKA_00016___13647	PROKKA_00018___18099	PROKKA_00016___22820	PROKKA_00017___27544	PROKKA_00014___32519	PROKKA_00017___61138	PROKKA_00016___37317	PROKKA_00019___42156	PROKKA_00053___46965	PROKKA_00016___51628	PROKKA_02308___60968	PROKKA_00017___65836	PROKKA_00021___70663	PROKKA_00023___75572	PROKKA_00018___80289
11	group_1013		hypothetical protein	20	20	1	1	3156				410	473	416	PROKKA_00337___85809	PROKKA_00045	PROKKA_00025___49	PROKKA_00025___4539	PROKKA_00025___9173	PROKKA_00025___13665	PROKKA_00027___18117	PROKKA_00033___22854	PROKKA_00026___27562	PROKKA_00031___32553	PROKKA_00033___61170	PROKKA_00026___37337	PROKKA_00028___42174	PROKKA_00044___46947	PROKKA_00025___51646	PROKKA_02299___60950	PROKKA_00026___65854	PROKKA_00030___70681	PROKKA_00014___75554	PROKKA_00028___80309
12	ccpA_1		Catabolite control protein A	20	20	1	1	3155				782	1181	821	PROKKA_00338___85811	PROKKA_00044	PROKKA_00026___51	PROKKA_00026___4541	PROKKA_00026___9175	PROKKA_00026___13667	PROKKA_00028___18119	PROKKA_00034___22856	PROKKA_00027___27564	PROKKA_00032___32555	PROKKA_00034___61172	PROKKA_00027___37339	PROKKA_00029___42176	PROKKA_00043___46945	PROKKA_00026___51648	PROKKA_02298___60948	PROKKA_00027___65856	PROKKA_00031___70683	PROKKA_00013___75552	PROKKA_00029___80311
13	group_1015		Putative multidrug export ATP-binding/permease protein	20	20	1	1	2899				1700	1892	1872	PROKKA_00346___85827	PROKKA_00036	PROKKA_00034___67	PROKKA_00035___4559	PROKKA_00034___9191	PROKKA_00034___13683	PROKKA_00036___18135	PROKKA_00043___22874	PROKKA_00035___27580	PROKKA_00041___32573	PROKKA_00042___61188	PROKKA_00035___37355	PROKKA_00038___42194	PROKKA_00035___46929	PROKKA_00034___51664	PROKKA_02290___60932	PROKKA_00036___65874	PROKKA_00039___70699	PROKKA_00049___75624	PROKKA_00037___80327
14	ald		Alanine dehydrogenase	20	20	1	1	2903				1115	1115	1115	PROKKA_00348___85831	PROKKA_00034	PROKKA_00036___71	PROKKA_00037___4563	PROKKA_00036___9195	PROKKA_00036___13687	PROKKA_00038___18139	PROKKA_00045___22878	PROKKA_00037___27584	PROKKA_00043___32577	PROKKA_00044___61192	PROKKA_00037___37359	PROKKA_00040___42198	PROKKA_00033___46925	PROKKA_00036___51668	PROKKA_02288___60928	PROKKA_00038___65878	PROKKA_00041___70703	PROKKA_00051___75628	PROKKA_00039___80331
15	glf		UDP-galactopyranose mutase	20	20	1	1	2934				1187	1187	1187	PROKKA_00374___85883	PROKKA_00066	PROKKA_00062___123	PROKKA_00063___4615	PROKKA_00062___9247	PROKKA_00058___13731	PROKKA_00059___18181	PROKKA_00067___22922	PROKKA_00099___27708	PROKKA_00064___32619	PROKKA_00068___61240	PROKKA_00058___37401	PROKKA_02233___46587	PROKKA_00063___46985	PROKKA_00059___51714	PROKKA_02261___60874	PROKKA_00068___65938	PROKKA_00066___70753	PROKKA_00071___75668	PROKKA_00064___80381
16	gno		Gluconate 5-dehydrogenase	20	20	1	1	2051				896	896	896	PROKKA_00384___85903	PROKKA_00077	PROKKA_00078___155	PROKKA_00074___4637	PROKKA_00078___9279	PROKKA_00068___13751	PROKKA_00069___18201	PROKKA_00077___22942	PROKKA_00086___27682	PROKKA_00074___32639	PROKKA_00081___61266	PROKKA_00068___37421	PROKKA_02243___46607	PROKKA_00073___47005	PROKKA_00070___51736	PROKKA_02251___60854	PROKKA_00078___65958	PROKKA_00077___70775	PROKKA_00084___75694	PROKKA_00078___80409
17	ascG		HTH-type transcriptional regulator AscG	20	20	1	1	531				1022	1022	1022	PROKKA_00403___85941	PROKKA_00093	PROKKA_00089___177	PROKKA_00086___4661	PROKKA_00089___9301	PROKKA_00085___13785	PROKKA_02238___22540	PROKKA_00103___22994	PROKKA_00062___27634	PROKKA_00085___32661	PROKKA_00091___61286	PROKKA_00078___37441	PROKKA_02267___46655	PROKKA_00088___47035	PROKKA_00085___51766	PROKKA_02227___60806	PROKKA_00102___66006	PROKKA_00087___70795	PROKKA_00102___75730	PROKKA_00102___80457
18	sttH_1		Streptothricin hydrolase	20	20	1	1	530				572	668	576	PROKKA_00404___85943	PROKKA_00094	PROKKA_00090___179	PROKKA_00087___4663	PROKKA_00090___9303	PROKKA_00086___13787	PROKKA_02237___22538	PROKKA_00104___22996	PROKKA_00061___27632	PROKKA_00086___32663	PROKKA_00092___61288	PROKKA_00079___37443	PROKKA_02268___46657	PROKKA_00089___47037	PROKKA_00086___51768	PROKKA_02226___60804	PROKKA_00103___66008	PROKKA_00088___70797	PROKKA_00103___75732	PROKKA_00103___80459
19	fliY		Cystine-binding periplasmic protein precursor	20	20	1	1	529				860	1019	995	PROKKA_00405___85945	PROKKA_00095	PROKKA_00091___181	PROKKA_00088___4665	PROKKA_00091___9305	PROKKA_00087___13789	PROKKA_02236___22536	PROKKA_00105___22998	PROKKA_00060___27630	PROKKA_00087___32665	PROKKA_00093___61290	PROKKA_00080___37445	PROKKA_02269___46659	PROKKA_00090___47039	PROKKA_00087___51770	PROKKA_02225___60802	PROKKA_00104___66010	PROKKA_00089___70799	PROKKA_00104___75734	PROKKA_00104___80461
20	rpiB_1		Ribose-5-phosphate isomerase B	20	20	1	1	520				446	446	446	PROKKA_00413___85961	PROKKA_00103	PROKKA_00099___197	PROKKA_00096___4681	PROKKA_00099___9321	PROKKA_00095___13805	PROKKA_02227___22518	PROKKA_00113___23014	PROKKA_00052___27614	PROKKA_00102___32695	PROKKA_00101___61306	PROKKA_00088___37461	PROKKA_02277___46675	PROKKA_00098___47055	PROKKA_00095___51786	PROKKA_02217___60786	PROKKA_00113___66028	PROKKA_00097___70815	PROKKA_00112___75750	PROKKA_00112___80477
21	group_1034		putative oxidoreductase	20	20	1	1	944				683	683	683	PROKKA_00443___86021	PROKKA_00146	PROKKA_00113___225	PROKKA_00110___4709	PROKKA_00113___9349	PROKKA_00108___13831	PROKKA_02182___22428	PROKKA_02131___27052	PROKKA_00148___27806	PROKKA_00149___32789	PROKKA_00143___61390	PROKKA_00134___37553	PROKKA_00166___42450	PROKKA_00141___47141	PROKKA_00109___51814	PROKKA_00021___56391	PROKKA_02209___70223	PROKKA_00139___70899	PROKKA_00126___75778	PROKKA_00157___80567
22	group_1035		hypothetical protein	20	20	1	1	973				224	224	224	PROKKA_00472___86079	PROKKA_00174	PROKKA_00141___281	PROKKA_00138___4765	PROKKA_00141___9405	PROKKA_00136___13887	PROKKA_02154___22372	PROKKA_02101___26992	PROKKA_00176___27862	PROKKA_00177___32845	PROKKA_00171___61446	PROKKA_00162___37609	PROKKA_00195___42508	PROKKA_00169___47197	PROKKA_00145___51886	PROKKA_00050___56449	PROKKA_02180___70165	PROKKA_00167___70955	PROKKA_00154___75834	PROKKA_00186___80625
23	group_1039		hypothetical protein	20	20	1	1	760				398	557	549	PROKKA_00488___86111	PROKKA_00190	PROKKA_00151___301	PROKKA_00149___4787	PROKKA_00151___9425	PROKKA_00146___13907	PROKKA_02144___22352	PROKKA_02090___26970	PROKKA_00201___27912	PROKKA_00187___32865	PROKKA_00181___61466	PROKKA_00172___37629	PROKKA_00205___42528	PROKKA_00201___47261	PROKKA_00155___51906	PROKKA_00060___56469	PROKKA_02170___70145	PROKKA_00183___70987	PROKKA_00169___75864	PROKKA_00196___80645
24	pucR_1		Purine catabolism regulatory protein	20	20	1	1	747				1496	1496	1496	PROKKA_00500___86135	PROKKA_00203	PROKKA_00161___321	PROKKA_00159___4807	PROKKA_00161___9445	PROKKA_00156___13927	PROKKA_02133___22330	PROKKA_02081___26952	PROKKA_00211___27932	PROKKA_00197___32885	PROKKA_00190___61484	PROKKA_00182___37649	PROKKA_00215___42548	PROKKA_00211___47281	PROKKA_02098___55793	PROKKA_00071___56491	PROKKA_02160___70125	PROKKA_00193___71007	PROKKA_00179___75884	PROKKA_00207___80667
25	group_1041		HIT-like protein	20	20	1	1	639				449	539	453	PROKKA_00512___86159	PROKKA_00214	PROKKA_00172___343	PROKKA_00170___4829	PROKKA_00172___9467	PROKKA_00167___13949	PROKKA_02122___22308	PROKKA_02067___26924	PROKKA_00222___27954	PROKKA_00215___32921	PROKKA_00201___61506	PROKKA_00195___37675	PROKKA_00227___42572	PROKKA_00223___47305	PROKKA_02079___55755	PROKKA_00083___56515	PROKKA_02148___70101	PROKKA_00204___71029	PROKKA_00190___75906	PROKKA_00221___80695
26	moeZ_1		putative adenylyltransferase/sulfurtransferase MoeZ	20	20	1	1	633				836	875	873	PROKKA_00516___86167	PROKKA_00218	PROKKA_00176___351	PROKKA_00174___4837	PROKKA_00176___9475	PROKKA_00171___13957	PROKKA_02118___22300	PROKKA_02063___26916	PROKKA_00226___27962	PROKKA_00219___32929	PROKKA_00205___61514	PROKKA_00199___37683	PROKKA_00231___42580	PROKKA_00227___47313	PROKKA_02075___55747	PROKKA_00087___56523	PROKKA_02144___70093	PROKKA_00208___71037	PROKKA_00197___75920	PROKKA_00225___80703
27	narX_2		ThiS family protein	20	20	1	1	631				1097	1916	1154	PROKKA_00518___86171	PROKKA_00220	PROKKA_00178___355	PROKKA_00176___4841	PROKKA_00178___9479	PROKKA_00173___13961	PROKKA_02116___22296	PROKKA_02061___26912	PROKKA_00228___27966	PROKKA_00221___32933	PROKKA_00207___61518	PROKKA_00201___37687	PROKKA_00233___42584	PROKKA_00229___47317	PROKKA_02073___55743	PROKKA_00089___56527	PROKKA_02142___70089	PROKKA_00210___71041	PROKKA_00199___75924	PROKKA_00227___80707
28	glnQ_3		Glutamine transport ATP-binding protein GlnQ	20	20	1	1	627				509	2120	1796	PROKKA_00522___86179	PROKKA_00224	PROKKA_00188___375	PROKKA_00186___4861	PROKKA_00188___9499	PROKKA_00183___13981	PROKKA_02113___22290	PROKKA_02049___26888	PROKKA_00238___27986	PROKKA_00228___32947	PROKKA_00217___61538	PROKKA_00211___37707	PROKKA_00243___42604	PROKKA_00239___47337	PROKKA_02069___55735	PROKKA_00099___56547	PROKKA_02131___70067	PROKKA_00220___71061	PROKKA_00209___75944	PROKKA_00238___80729
29	cysD		Sulfate adenylyltransferase subunit 2	20	20	1	1	608				1055	1100	1067	PROKKA_00529___86193	PROKKA_00231	PROKKA_00199___397	PROKKA_00193___4875	PROKKA_00199___9521	PROKKA_00191___13997	PROKKA_02106___22276	PROKKA_02041___26872	PROKKA_00245___28000	PROKKA_00239___32969	PROKKA_00225___61554	PROKKA_02183___41654	PROKKA_00255___42628	PROKKA_00246___47351	PROKKA_02062___55721	PROKKA_00110___56569	PROKKA_02120___70045	PROKKA_00227___71075	PROKKA_00216___75958	PROKKA_00247___80747
30	cysT		Sulfate transport system permease protein CysT	20	20	1	1	604				1034	1064	1053	PROKKA_00533___86201	PROKKA_00235	PROKKA_00203___405	PROKKA_00197___4883	PROKKA_00203___9529	PROKKA_00195___14005	PROKKA_02102___22268	PROKKA_02037___26864	PROKKA_00249___28008	PROKKA_00243___32977	PROKKA_00229___61562	PROKKA_02179___41646	PROKKA_00259___42636	PROKKA_00250___47359	PROKKA_02058___55713	PROKKA_00114___56577	PROKKA_02116___70037	PROKKA_00231___71083	PROKKA_00220___75966	PROKKA_00251___80755
31	drrA_1		Daunorubicin/doxorubicin resistance ATP-binding protein DrrA	20	20	1	1	598				1055	1070	1069	PROKKA_00537___86209	PROKKA_00239	PROKKA_00209___417	PROKKA_00203___4895	PROKKA_00209___9541	PROKKA_00201___14017	PROKKA_02098___22260	PROKKA_02033___26856	PROKKA_00255___28020	PROKKA_00249___32989	PROKKA_00233___61570	PROKKA_02175___41638	PROKKA_00265___42648	PROKKA_00256___47371	PROKKA_02054___55705	PROKKA_00120___56589	PROKKA_02110___70025	PROKKA_00235___71091	PROKKA_00226___75978	PROKKA_00255___80763
32	group_1048		MarR family protein	20	20	1	1	597				1007	1034	1029	PROKKA_00538___86211	PROKKA_00240	PROKKA_00210___419	PROKKA_00204___4897	PROKKA_00210___9543	PROKKA_00202___14019	PROKKA_02097___22258	PROKKA_02032___26854	PROKKA_00256___28022	PROKKA_00250___32991	PROKKA_00234___61572	PROKKA_02174___41636	PROKKA_00266___42650	PROKKA_00257___47373	PROKKA_02053___55703	PROKKA_00121___56591	PROKKA_02109___70023	PROKKA_00236___71093	PROKKA_00227___75980	PROKKA_00256___80765
33	group_1057		Acetyltransferase (GNAT) family protein	20	20	1	1	4217				620	620	620	PROKKA_00590___86315	PROKKA_01518	PROKKA_01586___3171	PROKKA_01634___7757	PROKKA_01586___12295	PROKKA_01549___16713	PROKKA_00713___19490	PROKKA_00670___24130	PROKKA_01674___30858	PROKKA_01106___34703	PROKKA_01554___64212	PROKKA_01531___40347	PROKKA_01663___45444	PROKKA_01604___50067	PROKKA_01608___54812	PROKKA_01523___59395	PROKKA_01345___68492	PROKKA_01633___73887	PROKKA_01638___78802	PROKKA_01741___83735
34	group_1058		hypothetical protein	20	20	1	1	4226				515	542	535	PROKKA_00596___86327	PROKKA_01511	PROKKA_01580___3159	PROKKA_01628___7745	PROKKA_01580___12283	PROKKA_01543___16701	PROKKA_00719___19502	PROKKA_00677___24144	PROKKA_01668___30846	PROKKA_01112___34715	PROKKA_01548___64200	PROKKA_01523___40331	PROKKA_01657___45432	PROKKA_01598___50055	PROKKA_01602___54800	PROKKA_01517___59383	PROKKA_01339___68480	PROKKA_01627___73875	PROKKA_01632___78790	PROKKA_01733___83719
35	nei1		Endonuclease 8 1	20	20	1	1	4228				815	815	815	PROKKA_00598___86331	PROKKA_01509	PROKKA_01578___3155	PROKKA_01626___7741	PROKKA_01578___12279	PROKKA_01541___16697	PROKKA_00721___19506	PROKKA_00679___24148	PROKKA_01666___30842	PROKKA_01114___34719	PROKKA_01546___64196	PROKKA_01521___40327	PROKKA_01655___45428	PROKKA_01596___50051	PROKKA_01600___54796	PROKKA_01515___59379	PROKKA_01337___68476	PROKKA_01625___73871	PROKKA_01630___78786	PROKKA_01731___83715
36	group_1060		hypothetical protein	20	20	1	1	4229				215	215	215	PROKKA_00599___86333	PROKKA_01508	PROKKA_01577___3153	PROKKA_01625___7739	PROKKA_01577___12277	PROKKA_01540___16695	PROKKA_00722___19508	PROKKA_00680___24150	PROKKA_01665___30840	PROKKA_01115___34721	PROKKA_01545___64194	PROKKA_01520___40325	PROKKA_01654___45426	PROKKA_01595___50049	PROKKA_01599___54794	PROKKA_01514___59377	PROKKA_01336___68474	PROKKA_01624___73869	PROKKA_01629___78784	PROKKA_01730___83713
37	drrA_3		Daunorubicin/doxorubicin resistance ATP-binding protein DrrA	20	20	1	1	4239				944	953	944	PROKKA_00607___86349	PROKKA_01499	PROKKA_01569___3137	PROKKA_01616___7721	PROKKA_01569___12261	PROKKA_01531___16677	PROKKA_00731___19526	PROKKA_00690___24170	PROKKA_01656___30822	PROKKA_01124___34739	PROKKA_01537___64178	PROKKA_01512___40309	PROKKA_01646___45410	PROKKA_01586___50031	PROKKA_01590___54776	PROKKA_01506___59361	PROKKA_01328___68458	PROKKA_01616___73853	PROKKA_01620___78766	PROKKA_01722___83697
38	group_1062		hypothetical protein	20	20	1	1	4240				518	518	518	PROKKA_00608___86351	PROKKA_01498	PROKKA_01568___3135	PROKKA_01615___7719	PROKKA_01568___12259	PROKKA_01530___16675	PROKKA_00732___19528	PROKKA_00691___24172	PROKKA_01655___30820	PROKKA_01125___34741	PROKKA_01536___64176	PROKKA_01511___40307	PROKKA_01645___45408	PROKKA_01585___50029	PROKKA_01589___54774	PROKKA_01505___59359	PROKKA_01327___68456	PROKKA_01615___73851	PROKKA_01619___78764	PROKKA_01721___83695
39	group_1063		MarR family protein	20	20	1	1	4241				578	578	578	PROKKA_00609___86353	PROKKA_01497	PROKKA_01567___3133	PROKKA_01614___7717	PROKKA_01567___12257	PROKKA_01529___16673	PROKKA_00733___19530	PROKKA_00692___24174	PROKKA_01654___30818	PROKKA_01126___34743	PROKKA_01535___64174	PROKKA_01510___40305	PROKKA_01644___45406	PROKKA_01584___50027	PROKKA_01588___54772	PROKKA_01504___59357	PROKKA_01326___68454	PROKKA_01614___73849	PROKKA_01618___78762	PROKKA_01720___83693
40	purE		N5-carboxyaminoimidazole ribonucleotide mutase	20	20	1	1	4254				560	560	560	PROKKA_00616___86367	PROKKA_01490	PROKKA_01560___3119	PROKKA_01603___7695	PROKKA_01560___12243	PROKKA_01521___16657	PROKKA_00740___19544	PROKKA_00700___24190	PROKKA_01647___30804	PROKKA_01133___34757	PROKKA_01528___64160	PROKKA_01498___40281	PROKKA_01633___45384	PROKKA_01577___50013	PROKKA_01581___54758	PROKKA_01493___59335	PROKKA_01315___68432	PROKKA_01607___73835	PROKKA_01611___78748	PROKKA_01709___83671
41	group_1065		hypothetical protein	20	20	1	1	4261				3239	3416	3291	PROKKA_00621___86377	PROKKA_01484	PROKKA_01555___3109	PROKKA_01598___7685	PROKKA_01555___12233	PROKKA_01516___16647	PROKKA_00745___19554	PROKKA_00705___24200	PROKKA_01642___30794	PROKKA_01138___34767	PROKKA_01523___64150	PROKKA_01493___40271	PROKKA_01628___45374	PROKKA_01572___50003	PROKKA_01576___54748	PROKKA_01488___59325	PROKKA_01310___68422	PROKKA_01602___73825	PROKKA_01606___78738	PROKKA_01704___83661
42	menE		2-succinylbenzoate--CoA ligase	20	20	1	1	4283				1232	1232	1232	PROKKA_00640___86415	PROKKA_01466	PROKKA_01538___3075	PROKKA_01581___7651	PROKKA_01538___12199	PROKKA_01499___16613	PROKKA_00762___19588	PROKKA_00722___24234	PROKKA_01625___30760	PROKKA_01158___34807	PROKKA_01506___64116	PROKKA_00881___39047	PROKKA_01611___45340	PROKKA_01555___49969	PROKKA_01559___54714	PROKKA_01471___59291	PROKKA_01292___68386	PROKKA_01585___73791	PROKKA_01588___78702	PROKKA_01686___83625
43	menB		1,4-Dihydroxy-2-naphthoyl-CoA synthase	20	20	1	1	4284				1043	1085	1076	PROKKA_00641___86417	PROKKA_01465	PROKKA_01537___3073	PROKKA_01580___7649	PROKKA_01537___12197	PROKKA_01498___16611	PROKKA_00763___19590	PROKKA_00723___24236	PROKKA_01624___30758	PROKKA_01159___34809	PROKKA_01505___64114	PROKKA_00882___39049	PROKKA_01610___45338	PROKKA_01554___49967	PROKKA_01558___54712	PROKKA_01470___59289	PROKKA_01291___68384	PROKKA_01584___73789	PROKKA_01587___78700	PROKKA_01685___83623
44	group_1068		hypothetical protein	20	20	1	1	4297				263	263	263	PROKKA_00654___86443	PROKKA_01452	PROKKA_01524___3047	PROKKA_01567___7623	PROKKA_01524___12171	PROKKA_01485___16585	PROKKA_00776___19616	PROKKA_00736___24262	PROKKA_01611___30732	PROKKA_01172___34835	PROKKA_01492___64088	PROKKA_00895___39075	PROKKA_01597___45312	PROKKA_01541___49941	PROKKA_01545___54686	PROKKA_01457___59263	PROKKA_01278___68358	PROKKA_01571___73763	PROKKA_01574___78674	PROKKA_01671___83595
45	cobK		Precorrin-6A reductase	20	20	1	1	4305				767	767	767	PROKKA_00662___86459	PROKKA_01444	PROKKA_01516___3031	PROKKA_01559___7607	PROKKA_01516___12155	PROKKA_01477___16569	PROKKA_00784___19632	PROKKA_00744___24278	PROKKA_01603___30716	PROKKA_01180___34851	PROKKA_01484___64072	PROKKA_00903___39091	PROKKA_01589___45296	PROKKA_01533___49925	PROKKA_01537___54670	PROKKA_01449___59247	PROKKA_01270___68342	PROKKA_01563___73747	PROKKA_01566___78658	PROKKA_01663___83579
46	group_1070		hypothetical protein	20	20	1	1	4405				1502	1502	1502	PROKKA_00678___86491	PROKKA_01428	PROKKA_01463___2925	PROKKA_01498___7485	PROKKA_01463___12049	PROKKA_01459___16533	PROKKA_00800___19664	PROKKA_00759___24308	PROKKA_01588___30686	PROKKA_01202___34895	PROKKA_01469___64042	PROKKA_00956___39197	PROKKA_01574___45266	PROKKA_01518___49895	PROKKA_01522___54640	PROKKA_01434___59217	PROKKA_01255___68312	PROKKA_01513___73647	PROKKA_01519___78564	PROKKA_01584___83421
47	dhaM		PTS-dependent dihydroxyacetone kinase, phosphotransferase subunit DhaM	20	20	1	1	4414				1484	1520	1518	PROKKA_00686___86507	PROKKA_01420	PROKKA_01455___2909	PROKKA_01490___7469	PROKKA_01455___12033	PROKKA_01451___16517	PROKKA_00808___19680	PROKKA_00768___24326	PROKKA_01580___30670	PROKKA_01210___34911	PROKKA_01461___64026	PROKKA_00964___39213	PROKKA_01566___45250	PROKKA_01510___49879	PROKKA_01514___54624	PROKKA_01426___59201	PROKKA_01246___68294	PROKKA_01505___73631	PROKKA_01511___78548	PROKKA_01576___83405
48	dcp		Peptidyl-dipeptidase dcp	20	20	1	1	4416				2036	2036	2036	PROKKA_00688___86511	PROKKA_01418	PROKKA_01453___2905	PROKKA_01488___7465	PROKKA_01453___12029	PROKKA_01449___16513	PROKKA_00810___19684	PROKKA_00770___24330	PROKKA_01578___30666	PROKKA_01212___34915	PROKKA_01459___64022	PROKKA_00966___39217	PROKKA_01564___45246	PROKKA_01508___49875	PROKKA_01512___54620	PROKKA_01424___59197	PROKKA_01244___68290	PROKKA_01503___73627	PROKKA_01509___78544	PROKKA_01574___83401
49	group_1073		Long-chain-fatty-acid--CoA ligase FadD15	20	20	1	1	4419				1787	1889	1883	PROKKA_00691___86517	PROKKA_01415	PROKKA_01450___2899	PROKKA_01485___7459	PROKKA_01450___12023	PROKKA_01446___16507	PROKKA_00813___19690	PROKKA_00773___24336	PROKKA_01575___30660	PROKKA_01215___34921	PROKKA_01456___64016	PROKKA_00969___39223	PROKKA_01561___45240	PROKKA_01505___49869	PROKKA_01509___54614	PROKKA_01421___59191	PROKKA_01241___68284	PROKKA_01500___73621	PROKKA_01506___78538	PROKKA_01571___83395
50	alx_2		Inner membrane protein alx	20	20	1	1	4454				1136	1256	1250	PROKKA_00724___86583	PROKKA_01382	PROKKA_01417___2833	PROKKA_01452___7393	PROKKA_01417___11957	PROKKA_01413___16441	PROKKA_00849___19762	PROKKA_00805___24400	PROKKA_01539___30588	PROKKA_01251___34993	PROKKA_01420___63944	PROKKA_01002___39289	PROKKA_01527___45172	PROKKA_01469___49797	PROKKA_01406___54408	PROKKA_01389___59127	PROKKA_01206___68214	PROKKA_01467___73555	PROKKA_01470___78466	PROKKA_01539___83331
51	group_1076		hypothetical protein	20	20	1	1	4456				299	752	729	PROKKA_00726___86587	PROKKA_01380	PROKKA_01415___2829	PROKKA_01450___7389	PROKKA_01415___11953	PROKKA_01411___16437	PROKKA_00851___19766	PROKKA_00807___24404	PROKKA_01537___30584	PROKKA_01253___34997	PROKKA_01418___63940	PROKKA_01004___39293	PROKKA_01525___45168	PROKKA_01467___49793	PROKKA_01404___54404	PROKKA_01387___59123	PROKKA_01204___68210	PROKKA_01465___73551	PROKKA_01468___78462	PROKKA_01537___83327
52	rng		Ribonuclease G	20	20	1	1	4457				2330	2786	2763	PROKKA_00727___86589	PROKKA_01379	PROKKA_01414___2827	PROKKA_01449___7387	PROKKA_01414___11951	PROKKA_01410___16435	PROKKA_00852___19768	PROKKA_00808___24406	PROKKA_01536___30582	PROKKA_01254___34999	PROKKA_01417___63938	PROKKA_01005___39295	PROKKA_01524___45166	PROKKA_01466___49791	PROKKA_01403___54402	PROKKA_01386___59121	PROKKA_01203___68208	PROKKA_01464___73549	PROKKA_01467___78460	PROKKA_01536___83325
53	group_1078		hypothetical protein	20	20	1	1	4463				626	668	649	PROKKA_00732___86599	PROKKA_01373	PROKKA_01409___2817	PROKKA_01444___7377	PROKKA_01409___11941	PROKKA_01405___16425	PROKKA_00857___19778	PROKKA_00813___24416	PROKKA_01531___30572	PROKKA_01259___35009	PROKKA_01412___63928	PROKKA_01010___39305	PROKKA_01519___45156	PROKKA_01461___49781	PROKKA_01398___54392	PROKKA_01381___59111	PROKKA_01198___68198	PROKKA_01459___73539	PROKKA_01462___78450	PROKKA_01531___83315
54	maeA		putative NAD-dependent malic enzyme 2	20	20	1	1	4480				1517	1754	1742	PROKKA_00744___86623	PROKKA_01361	PROKKA_01397___2793	PROKKA_01432___7353	PROKKA_01397___11917	PROKKA_01393___16401	PROKKA_00869___19802	PROKKA_00826___24442	PROKKA_01492___30494	PROKKA_01271___35033	PROKKA_01400___63904	PROKKA_01022___39329	PROKKA_01495___45108	PROKKA_01449___49757	PROKKA_01386___54368	PROKKA_01359___59067	PROKKA_01176___68154	PROKKA_01447___73515	PROKKA_01450___78426	PROKKA_01519___83291
55	group_1080		hypothetical protein	20	20	1	1	4493				485	620	606	PROKKA_00750___86635	PROKKA_01355	PROKKA_01391___2781	PROKKA_01385___7259	PROKKA_01391___11905	PROKKA_01387___16389	PROKKA_00875___19814	PROKKA_00833___24456	PROKKA_01484___30478	PROKKA_01277___35045	PROKKA_01394___63892	PROKKA_01028___39341	PROKKA_01489___45096	PROKKA_01443___49745	PROKKA_01380___54356	PROKKA_01353___59055	PROKKA_01170___68142	PROKKA_01441___73503	PROKKA_01444___78414	PROKKA_01484___83221
56	rsmE		Ribosomal RNA small subunit methyltransferase E	20	20	1	1	4500				749	749	749	PROKKA_00757___86649	PROKKA_01348	PROKKA_01384___2767	PROKKA_01378___7245	PROKKA_01384___11891	PROKKA_01380___16375	PROKKA_00882___19828	PROKKA_00840___24470	PROKKA_01477___30464	PROKKA_01284___35059	PROKKA_01387___63878	PROKKA_01035___39355	PROKKA_01482___45082	PROKKA_01436___49731	PROKKA_01373___54342	PROKKA_01346___59041	PROKKA_01162___68126	PROKKA_01434___73489	PROKKA_01437___78400	PROKKA_01477___83207
57	group_1082		hypothetical protein	20	20	1	1	4515				134	134	134	PROKKA_00769___86673	PROKKA_01336	PROKKA_01372___2743	PROKKA_01366___7221	PROKKA_01372___11867	PROKKA_01368___16351	PROKKA_00895___19854	PROKKA_00852___24494	PROKKA_01465___30440	PROKKA_01296___35083	PROKKA_01375___63854	PROKKA_01047___39379	PROKKA_01470___45058	PROKKA_01424___49707	PROKKA_01360___54316	PROKKA_01334___59017	PROKKA_01150___68102	PROKKA_01422___73465	PROKKA_01425___78376	PROKKA_01465___83183
58	group_1083		hypothetical protein	20	20	1	1	4519				362	362	362	PROKKA_00772___86679	PROKKA_01333	PROKKA_01369___2737	PROKKA_01363___7215	PROKKA_01369___11861	PROKKA_01365___16345	PROKKA_00900___19864	PROKKA_00855___24500	PROKKA_01462___30434	PROKKA_01299___35089	PROKKA_01372___63848	PROKKA_01050___39385	PROKKA_01467___45052	PROKKA_01421___49701	PROKKA_01357___54310	PROKKA_01328___59005	PROKKA_01147___68096	PROKKA_01419___73459	PROKKA_01422___78370	PROKKA_01462___83177
59	group_1084		Trans,polycis-polyprenyl diphosphate synthase ((2Z,6E)-farnesyl diphosphate specific)	20	20	1	1	4520				689	800	694	PROKKA_00773___86681	PROKKA_01332	PROKKA_01368___2735	PROKKA_01362___7213	PROKKA_01368___11859	PROKKA_01364___16343	PROKKA_00901___19866	PROKKA_00856___24502	PROKKA_01461___30432	PROKKA_01300___35091	PROKKA_01371___63846	PROKKA_01051___39387	PROKKA_01466___45050	PROKKA_01420___49699	PROKKA_01356___54308	PROKKA_01327___59003	PROKKA_01146___68094	PROKKA_01418___73457	PROKKA_01421___78368	PROKKA_01461___83175
60	recO		DNA repair protein RecO	20	20	1	1	4523				743	803	746	PROKKA_00774___86683	PROKKA_01331	PROKKA_01367___2733	PROKKA_01361___7211	PROKKA_01367___11857	PROKKA_01363___16341	PROKKA_00902___19868	PROKKA_00857___24504	PROKKA_01460___30430	PROKKA_01301___35093	PROKKA_01369___63842	PROKKA_01052___39389	PROKKA_01465___45048	PROKKA_01419___49697	PROKKA_01355___54306	PROKKA_01326___59001	PROKKA_01145___68092	PROKKA_01417___73455	PROKKA_01420___78366	PROKKA_01460___83173
61	group_1089		hypothetical protein	20	20	1	1	4551				674	674	674	PROKKA_00793___86721	PROKKA_01312	PROKKA_01345___2689	PROKKA_01341___7171	PROKKA_01345___11813	PROKKA_01343___16301	PROKKA_00922___19908	PROKKA_01266___25322	PROKKA_01441___30392	PROKKA_01303___35097	PROKKA_01367___63838	PROKKA_01055___39395	PROKKA_01446___45010	PROKKA_01396___49651	PROKKA_01336___54268	PROKKA_01307___58963	PROKKA_01126___68054	PROKKA_01415___73451	PROKKA_01396___78318	PROKKA_01458___83169
62	cenC_1		Endoglucanase C precursor	20	20	1	1	3708				1382	1391	1383	PROKKA_00820___86775	PROKKA_00411	PROKKA_00494___987	PROKKA_00488___5465	PROKKA_00494___10111	PROKKA_00489___14593	PROKKA_01792___21648	PROKKA_01753___26296	PROKKA_00541___28592	PROKKA_00523___33537	PROKKA_00512___62128	PROKKA_00375___38035	PROKKA_00540___43198	PROKKA_00540___47939	PROKKA_00464___52524	PROKKA_00397___57143	PROKKA_01829___69463	PROKKA_00517___71655	PROKKA_00517___76560	PROKKA_00562___81377
63	group_1093		hypothetical protein	20	20	1	1	3697				386	386	386	PROKKA_00832___86799	PROKKA_00424	PROKKA_00502___1003	PROKKA_00496___5481	PROKKA_00502___10127	PROKKA_00497___14609	PROKKA_01781___21626	PROKKA_01743___26276	PROKKA_00550___28610	PROKKA_00534___33559	PROKKA_00522___62148	PROKKA_00385___38055	PROKKA_00552___43222	PROKKA_00550___47959	PROKKA_00475___52546	PROKKA_00409___57167	PROKKA_01816___69437	PROKKA_00527___71675	PROKKA_00528___76582	PROKKA_00573___81399
64	group_1094		hypothetical protein	20	20	1	1	3687				410	410	410	PROKKA_00842___86819	PROKKA_00434	PROKKA_00512___1023	PROKKA_00506___5501	PROKKA_00512___10147	PROKKA_00507___14629	PROKKA_01770___21604	PROKKA_01733___26256	PROKKA_00560___28630	PROKKA_00546___33583	PROKKA_00532___62168	PROKKA_00395___38075	PROKKA_00563___43244	PROKKA_00560___47979	PROKKA_00485___52566	PROKKA_00419___57187	PROKKA_00224___66250	PROKKA_00537___71695	PROKKA_00539___76604	PROKKA_00583___81419
65	group_1098		Putative phosphatase	20	20	1	1	4571				842	842	842	PROKKA_00887___86909	PROKKA_01292	PROKKA_01327___2653	PROKKA_01323___7135	PROKKA_01327___11777	PROKKA_01325___16265	PROKKA_00940___19944	PROKKA_01248___25286	PROKKA_01423___30356	PROKKA_01321___35133	PROKKA_01349___63802	PROKKA_01073___39431	PROKKA_01426___44970	PROKKA_01378___49615	PROKKA_01318___54232	PROKKA_01287___58923	PROKKA_01105___68012	PROKKA_01397___73415	PROKKA_01378___78282	PROKKA_01440___83133
66	acpP		Acyl carrier protein	20	20	1	1	4581				176	251	247	PROKKA_00897___86929	PROKKA_01282	PROKKA_01317___2633	PROKKA_01313___7115	PROKKA_01317___11757	PROKKA_01315___16245	PROKKA_00950___19964	PROKKA_01238___25266	PROKKA_01413___30336	PROKKA_01331___35153	PROKKA_01339___63782	PROKKA_01083___39451	PROKKA_01416___44950	PROKKA_01368___49595	PROKKA_01308___54212	PROKKA_01277___58903	PROKKA_01095___67992	PROKKA_01387___73395	PROKKA_01368___78262	PROKKA_01430___83113
67	pucR_2		Purine catabolism regulatory protein	20	20	1	1	4584				1181	1214	1210	PROKKA_00900___86935	PROKKA_01279	PROKKA_01314___2627	PROKKA_01310___7109	PROKKA_01314___11751	PROKKA_01312___16239	PROKKA_00953___19970	PROKKA_01235___25260	PROKKA_01410___30330	PROKKA_01334___35159	PROKKA_01336___63776	PROKKA_01086___39457	PROKKA_01413___44944	PROKKA_01365___49589	PROKKA_01305___54206	PROKKA_01274___58897	PROKKA_01092___67986	PROKKA_01384___73389	PROKKA_01365___78256	PROKKA_01427___83107
68	prfB		Peptide chain release factor 2	20	20	1	1	1626				674	1109	1087	PROKKA_00925___86985	PROKKA_01256	PROKKA_01301___2601	PROKKA_01298___7085	PROKKA_01301___11725	PROKKA_01299___16213	PROKKA_00966___19996	PROKKA_01222___25234	PROKKA_01397___30304	PROKKA_01371___35233	PROKKA_01315___63734	PROKKA_01105___39495	PROKKA_01400___44918	PROKKA_01352___49563	PROKKA_01292___54180	PROKKA_01261___58871	PROKKA_01079___67960	PROKKA_01349___73319	PROKKA_01342___78210	PROKKA_01412___83077
69	mepM_3		Murein DD-endopeptidase MepM	20	20	1	1	1629				1319	1382	1325	PROKKA_00928___86991	PROKKA_01253	PROKKA_01298___2595	PROKKA_01295___7079	PROKKA_01298___11719	PROKKA_01296___16207	PROKKA_00969___20002	PROKKA_01219___25228	PROKKA_01394___30298	PROKKA_01374___35239	PROKKA_01312___63728	PROKKA_01108___39501	PROKKA_01397___44912	PROKKA_01349___49557	PROKKA_01289___54174	PROKKA_01258___58865	PROKKA_01076___67954	PROKKA_01346___73313	PROKKA_01339___78204	PROKKA_01409___83071
70	group_1105		hypothetical protein	20	20	1	1	1633				641	647	641	PROKKA_00931___86997	PROKKA_01250	PROKKA_01295___2589	PROKKA_01292___7073	PROKKA_01295___11713	PROKKA_01293___16201	PROKKA_00972___20008	PROKKA_01216___25222	PROKKA_01390___30290	PROKKA_01377___35245	PROKKA_01309___63722	PROKKA_01111___39507	PROKKA_01394___44906	PROKKA_01346___49551	PROKKA_01286___54168	PROKKA_01255___58859	PROKKA_01073___67948	PROKKA_01343___73307	PROKKA_01336___78198	PROKKA_01406___83065
71	group_1106		DNA utilization protein GntX	20	20	1	1	1636				809	809	809	PROKKA_00935___87005	PROKKA_01246	PROKKA_01291___2581	PROKKA_01288___7065	PROKKA_01291___11705	PROKKA_01289___16193	PROKKA_00976___20016	PROKKA_01212___25214	PROKKA_01386___30282	PROKKA_01381___35253	PROKKA_01305___63714	PROKKA_01115___39515	PROKKA_01390___44898	PROKKA_01342___49543	PROKKA_01282___54160	PROKKA_01251___58851	PROKKA_01069___67940	PROKKA_01339___73299	PROKKA_01332___78190	PROKKA_01402___83057
72	group_1107		hypothetical protein	20	20	1	1	1642				203	203	203	PROKKA_00940___87015	PROKKA_01241	PROKKA_01286___2571	PROKKA_01283___7055	PROKKA_01286___11695	PROKKA_01284___16183	PROKKA_00981___20026	PROKKA_01207___25204	PROKKA_01381___30272	PROKKA_01386___35263	PROKKA_01300___63704	PROKKA_01120___39525	PROKKA_01385___44888	PROKKA_01337___49533	PROKKA_01277___54150	PROKKA_01246___58841	PROKKA_01064___67930	PROKKA_01334___73289	PROKKA_01327___78180	PROKKA_01397___83047
73	group_1108		hypothetical protein	20	20	1	1	1647				665	755	750	PROKKA_00946___87027	PROKKA_01236	PROKKA_01281___2561	PROKKA_01278___7045	PROKKA_01281___11685	PROKKA_01279___16173	PROKKA_00987___20038	PROKKA_01202___25194	PROKKA_01376___30262	PROKKA_01392___35275	PROKKA_01295___63694	PROKKA_01126___39537	PROKKA_01380___44878	PROKKA_01332___49523	PROKKA_01272___54140	PROKKA_01241___58831	PROKKA_01059___67920	PROKKA_01329___73279	PROKKA_01322___78170	PROKKA_01392___83037
74	pip_1		Proline iminopeptidase	20	20	1	1	1667				1214	1244	1215	PROKKA_00966___87067	PROKKA_01216	PROKKA_01261___2521	PROKKA_01258___7005	PROKKA_01261___11645	PROKKA_01259___16133	PROKKA_01007___20078	PROKKA_01181___25152	PROKKA_01356___30222	PROKKA_01412___35315	PROKKA_01275___63654	PROKKA_01146___39577	PROKKA_01360___44838	PROKKA_01312___49483	PROKKA_01252___54100	PROKKA_01221___58791	PROKKA_01038___67878	PROKKA_01309___73239	PROKKA_01302___78130	PROKKA_01372___82997
75	group_1110		hypothetical protein	20	20	1	1	1668				290	290	290	PROKKA_00967___87069	PROKKA_01215	PROKKA_01260___2519	PROKKA_01257___7003	PROKKA_01260___11643	PROKKA_01258___16131	PROKKA_01008___20080	PROKKA_01180___25150	PROKKA_01355___30220	PROKKA_01413___35317	PROKKA_01274___63652	PROKKA_01147___39579	PROKKA_01359___44836	PROKKA_01311___49481	PROKKA_01251___54098	PROKKA_01220___58789	PROKKA_01037___67876	PROKKA_01308___73237	PROKKA_01301___78128	PROKKA_01371___82995
76	bioB		Biotin synthase	20	20	1	1	1669				1145	1145	1145	PROKKA_00968___87071	PROKKA_01214	PROKKA_01259___2517	PROKKA_01256___7001	PROKKA_01259___11641	PROKKA_01257___16129	PROKKA_01009___20082	PROKKA_01179___25148	PROKKA_01354___30218	PROKKA_01414___35319	PROKKA_01273___63650	PROKKA_01148___39581	PROKKA_01358___44834	PROKKA_01310___49479	PROKKA_01250___54096	PROKKA_01219___58787	PROKKA_01036___67874	PROKKA_01307___73235	PROKKA_01300___78126	PROKKA_01370___82993
77	serA		D-3-phosphoglycerate dehydrogenase	20	20	1	1	1675				1193	1220	1209	PROKKA_00975___87085	PROKKA_01207	PROKKA_01252___2503	PROKKA_01249___6987	PROKKA_01252___11627	PROKKA_01250___16115	PROKKA_01016___20096	PROKKA_01172___25134	PROKKA_01347___30204	PROKKA_01421___35333	PROKKA_01266___63636	PROKKA_01155___39595	PROKKA_01351___44820	PROKKA_01303___49465	PROKKA_01243___54082	PROKKA_01212___58773	PROKKA_01029___67860	PROKKA_01300___73221	PROKKA_01293___78112	PROKKA_01363___82979
78	group_1113		hypothetical protein	20	20	1	1	1681				947	947	947	PROKKA_00979___87093	PROKKA_01205	PROKKA_01249___2497	PROKKA_01247___6983	PROKKA_01249___11621	PROKKA_01248___16111	PROKKA_01019___20102	PROKKA_01169___25128	PROKKA_01344___30198	PROKKA_01424___35339	PROKKA_01263___63630	PROKKA_01157___39599	PROKKA_01347___44812	PROKKA_01301___49461	PROKKA_01240___54076	PROKKA_01208___58765	PROKKA_01025___67852	PROKKA_01297___73215	PROKKA_01290___78106	PROKKA_01361___82975
79	group_1114		VTC domain protein	20	20	1	1	1683				629	812	802	PROKKA_00981___87097	PROKKA_01203	PROKKA_01247___2493	PROKKA_01245___6979	PROKKA_01247___11617	PROKKA_01246___16107	PROKKA_01021___20106	PROKKA_01167___25124	PROKKA_01342___30194	PROKKA_01426___35343	PROKKA_01261___63626	PROKKA_01159___39603	PROKKA_01345___44808	PROKKA_01299___49457	PROKKA_01238___54072	PROKKA_01206___58761	PROKKA_01023___67848	PROKKA_01295___73211	PROKKA_01288___78102	PROKKA_01359___82971
80	kgd		Multifunctional 2-oxoglutarate metabolism enzyme	20	20	1	1	1693				3452	3785	3767	PROKKA_00991___87117	PROKKA_01193	PROKKA_01237___2473	PROKKA_01235___6959	PROKKA_01237___11597	PROKKA_01236___16087	PROKKA_01031___20126	PROKKA_01157___25104	PROKKA_01332___30174	PROKKA_01436___35363	PROKKA_01251___63606	PROKKA_01169___39623	PROKKA_01335___44788	PROKKA_01289___49437	PROKKA_01228___54052	PROKKA_01196___58741	PROKKA_01013___67828	PROKKA_01285___73191	PROKKA_01278___78082	PROKKA_01349___82951
81	hom		Homoserine dehydrogenase	20	20	1	1	1699				1001	1325	1308	PROKKA_00999___87133	PROKKA_01185	PROKKA_01230___2459	PROKKA_01228___6945	PROKKA_01230___11583	PROKKA_01229___16073	PROKKA_01037___20138	PROKKA_01151___25092	PROKKA_01325___30160	PROKKA_01443___35377	PROKKA_01244___63592	PROKKA_01175___39635	PROKKA_01329___44776	PROKKA_01282___49423	PROKKA_01221___54038	PROKKA_01190___58729	PROKKA_01007___67816	PROKKA_01278___73177	PROKKA_01270___78066	PROKKA_01342___82937
82	ywlC_2		Threonylcarbamoyl-AMP synthase	20	20	1	1	1705				878	878	878	PROKKA_01005___87145	PROKKA_01179	PROKKA_01224___2447	PROKKA_01222___6933	PROKKA_01224___11571	PROKKA_01223___16061	PROKKA_01043___20150	PROKKA_01145___25080	PROKKA_01319___30148	PROKKA_01449___35389	PROKKA_01238___63580	PROKKA_01181___39647	PROKKA_01323___44764	PROKKA_01276___49411	PROKKA_01215___54026	PROKKA_01184___58717	PROKKA_01001___67804	PROKKA_01272___73165	PROKKA_01264___78054	PROKKA_01336___82925
83	group_1118		hypothetical protein	20	20	1	1	1707				401	437	417	PROKKA_01007___87149	PROKKA_01177	PROKKA_01222___2443	PROKKA_01220___6929	PROKKA_01222___11567	PROKKA_01221___16057	PROKKA_01045___20154	PROKKA_01143___25076	PROKKA_01317___30144	PROKKA_01451___35393	PROKKA_01236___63576	PROKKA_01183___39651	PROKKA_01321___44760	PROKKA_01274___49407	PROKKA_01213___54022	PROKKA_01182___58713	PROKKA_00999___67800	PROKKA_01270___73161	PROKKA_01262___78050	PROKKA_01334___82921
84	ybfF		Esterase YbfF	20	20	1	1	1721				830	830	830	PROKKA_01020___87175	PROKKA_01164	PROKKA_01209___2417	PROKKA_01207___6903	PROKKA_01209___11541	PROKKA_01208___16031	PROKKA_01058___20180	PROKKA_01130___25050	PROKKA_01304___30118	PROKKA_01464___35419	PROKKA_01223___63550	PROKKA_01196___39677	PROKKA_01308___44734	PROKKA_01261___49381	PROKKA_01200___53996	PROKKA_01169___58687	PROKKA_00985___67772	PROKKA_01257___73135	PROKKA_01249___78024	PROKKA_01321___82895
85	glgE2		Alpha-1,4-glucan:maltose-1-phosphate maltosyltransferase 2	20	20	1	1	1733				2114	2213	2143	PROKKA_01032___87199	PROKKA_01152	PROKKA_01197___2393	PROKKA_01195___6879	PROKKA_01197___11517	PROKKA_01196___16007	PROKKA_01070___20204	PROKKA_01118___25026	PROKKA_01292___30094	PROKKA_01476___35443	PROKKA_01211___63526	PROKKA_01208___39701	PROKKA_01295___44708	PROKKA_01249___49357	PROKKA_01188___53972	PROKKA_01156___58661	PROKKA_00972___67746	PROKKA_01245___73111	PROKKA_01234___77994	PROKKA_01309___82871
86	malP		Maltodextrin phosphorylase	20	20	1	1	1734				2513	2591	2544	PROKKA_01033___87201	PROKKA_01151	PROKKA_01196___2391	PROKKA_01194___6877	PROKKA_01196___11515	PROKKA_01195___16005	PROKKA_01071___20206	PROKKA_01117___25024	PROKKA_01291___30092	PROKKA_01477___35445	PROKKA_01210___63524	PROKKA_01209___39703	PROKKA_01294___44706	PROKKA_01248___49355	PROKKA_01187___53970	PROKKA_01155___58659	PROKKA_00971___67744	PROKKA_01244___73109	PROKKA_01233___77992	PROKKA_01308___82869
87	mnmA		tRNA-specific 2-thiouridylase MnmA	20	20	1	1	1739				1073	1073	1073	PROKKA_01037___87209	PROKKA_01147	PROKKA_01192___2383	PROKKA_01190___6869	PROKKA_01192___11507	PROKKA_01191___15997	PROKKA_01075___20214	PROKKA_01111___25012	PROKKA_01287___30084	PROKKA_01481___35453	PROKKA_01206___63516	PROKKA_01213___39711	PROKKA_01290___44698	PROKKA_01244___49347	PROKKA_01183___53962	PROKKA_01151___58651	PROKKA_00967___67736	PROKKA_01240___73101	PROKKA_01229___77984	PROKKA_01301___82855
88	group_1124		Cobalamin-independent synthase, Catalytic domain	20	20	1	1	1740				986	986	986	PROKKA_01038___87211	PROKKA_01146	PROKKA_01191___2381	PROKKA_01189___6867	PROKKA_01191___11505	PROKKA_01190___15995	PROKKA_01076___20216	PROKKA_01110___25010	PROKKA_01286___30082	PROKKA_01482___35455	PROKKA_01205___63514	PROKKA_01214___39713	PROKKA_01289___44696	PROKKA_01243___49345	PROKKA_01182___53960	PROKKA_01150___58649	PROKKA_00966___67734	PROKKA_01239___73099	PROKKA_01228___77982	PROKKA_01300___82853
89	gatC		Aspartyl/glutamyl-tRNA(Asn/Gln) amidotransferase subunit C	20	20	1	1	1743				302	302	302	PROKKA_01041___87217	PROKKA_01143	PROKKA_01188___2375	PROKKA_01186___6861	PROKKA_01188___11499	PROKKA_01187___15989	PROKKA_01079___20222	PROKKA_01107___25004	PROKKA_01283___30076	PROKKA_01485___35461	PROKKA_01202___63508	PROKKA_01217___39719	PROKKA_01286___44690	PROKKA_01240___49339	PROKKA_01179___53954	PROKKA_01147___58643	PROKKA_00963___67728	PROKKA_01236___73093	PROKKA_01225___77976	PROKKA_01297___82847
90	manX		PTS system mannose-specific EIIAB component	20	20	1	1	1750				422	422	422	PROKKA_01048___87231	PROKKA_01137	PROKKA_01182___2363	PROKKA_01180___6849	PROKKA_01182___11487	PROKKA_01180___15975	PROKKA_01086___20236	PROKKA_01101___24992	PROKKA_01277___30064	PROKKA_01491___35473	PROKKA_01196___63496	PROKKA_01225___39735	PROKKA_01280___44678	PROKKA_01234___49327	PROKKA_01172___53940	PROKKA_01141___58631	PROKKA_00957___67716	PROKKA_01229___73079	PROKKA_01219___77964	PROKKA_01291___82835
91	murA		UDP-N-acetylglucosamine 1-carboxyvinyltransferase	20	20	1	1	1758				1469	1535	1485	PROKKA_01056___87247	PROKKA_01129	PROKKA_01174___2347	PROKKA_01172___6833	PROKKA_01174___11471	PROKKA_01172___15959	PROKKA_01094___20252	PROKKA_01093___24976	PROKKA_01269___30048	PROKKA_01499___35489	PROKKA_01188___63480	PROKKA_01233___39751	PROKKA_01272___44662	PROKKA_01226___49311	PROKKA_01164___53924	PROKKA_01133___58615	PROKKA_00949___67700	PROKKA_01221___73063	PROKKA_01211___77948	PROKKA_01283___82819
92	pdxY		Pyridoxamine kinase	20	20	1	1	1759				704	869	819	PROKKA_01057___87249	PROKKA_01128	PROKKA_01173___2345	PROKKA_01171___6831	PROKKA_01173___11469	PROKKA_01171___15957	PROKKA_01095___20254	PROKKA_01092___24974	PROKKA_01268___30046	PROKKA_01500___35491	PROKKA_01187___63478	PROKKA_01234___39753	PROKKA_01271___44660	PROKKA_01225___49309	PROKKA_01163___53922	PROKKA_01132___58613	PROKKA_00948___67698	PROKKA_01220___73061	PROKKA_01210___77946	PROKKA_01282___82817
93	rbpA_2		RNA polymerase-binding protein RbpA	20	20	1	1	1762				275	338	334	PROKKA_01060___87255	PROKKA_01125	PROKKA_01170___2339	PROKKA_01168___6825	PROKKA_01170___11463	PROKKA_01168___15951	PROKKA_01098___20260	PROKKA_01089___24968	PROKKA_01265___30040	PROKKA_01503___35497	PROKKA_01184___63472	PROKKA_01237___39759	PROKKA_01268___44654	PROKKA_01222___49303	PROKKA_01160___53916	PROKKA_01129___58607	PROKKA_00945___67692	PROKKA_01217___73055	PROKKA_01207___77940	PROKKA_01279___82811
94	group_1130		hypothetical protein	20	20	1	1	1783				398	509	492	PROKKA_01077___87289	PROKKA_01108	PROKKA_01153___2305	PROKKA_01151___6791	PROKKA_01153___11429	PROKKA_01151___15917	PROKKA_01127___20318	PROKKA_01072___24934	PROKKA_01236___29982	PROKKA_01521___35533	PROKKA_01166___63436	PROKKA_01284___39853	PROKKA_01235___44588	PROKKA_01194___49247	PROKKA_01131___53858	PROKKA_01089___58527	PROKKA_00912___67626	PROKKA_01200___73021	PROKKA_01190___77906	PROKKA_01247___82747
95	prcA		Proteasome subunit alpha	20	20	1	1	1787				725	725	725	PROKKA_01081___87297	PROKKA_01104	PROKKA_01149___2297	PROKKA_01147___6783	PROKKA_01149___11421	PROKKA_01147___15909	PROKKA_01131___20326	PROKKA_01068___24926	PROKKA_01232___29974	PROKKA_01525___35541	PROKKA_01162___63428	PROKKA_01288___39861	PROKKA_01231___44580	PROKKA_01190___49239	PROKKA_01127___53850	PROKKA_01085___58519	PROKKA_00908___67618	PROKKA_01196___73013	PROKKA_01186___77898	PROKKA_01243___82739
96	group_1132		PAC2 family protein	20	20	1	1	1793				809	830	814	PROKKA_01087___87309	PROKKA_01098	PROKKA_01143___2285	PROKKA_01141___6771	PROKKA_01143___11409	PROKKA_01141___15897	PROKKA_01137___20338	PROKKA_01062___24914	PROKKA_01226___29962	PROKKA_01531___35553	PROKKA_01156___63416	PROKKA_01294___39873	PROKKA_01225___44568	PROKKA_01184___49227	PROKKA_01121___53838	PROKKA_01079___58507	PROKKA_00902___67606	PROKKA_01190___73001	PROKKA_01180___77886	PROKKA_01237___82727
97	pepC_1		Aminopeptidase C	20	20	1	1	1794				1193	1331	1317	PROKKA_01088___87311	PROKKA_01097	PROKKA_01142___2283	PROKKA_01140___6769	PROKKA_01142___11407	PROKKA_01140___15895	PROKKA_01138___20340	PROKKA_01061___24912	PROKKA_01225___29960	PROKKA_01532___35555	PROKKA_01155___63414	PROKKA_01295___39875	PROKKA_01224___44566	PROKKA_01183___49225	PROKKA_01120___53836	PROKKA_01078___58505	PROKKA_00901___67604	PROKKA_01189___72999	PROKKA_01179___77884	PROKKA_01236___82725
98	group_1134		orotidine 5'-phosphate decarboxylase	20	20	1	1	1806				809	809	809	PROKKA_01097___87329	PROKKA_01086	PROKKA_01133___2265	PROKKA_01131___6751	PROKKA_01133___11389	PROKKA_01131___15877	PROKKA_01147___20358	PROKKA_01052___24894	PROKKA_01216___29942	PROKKA_01541___35573	PROKKA_01146___63396	PROKKA_01304___39893	PROKKA_01215___44548	PROKKA_01174___49207	PROKKA_01111___53818	PROKKA_01069___58487	PROKKA_00891___67584	PROKKA_01180___72981	PROKKA_01170___77866	PROKKA_01227___82707
99	group_1135		hypothetical protein	20	20	1	1	1810				626	641	626	PROKKA_01101___87337	PROKKA_01082	PROKKA_01129___2257	PROKKA_01127___6743	PROKKA_01129___11381	PROKKA_01127___15869	PROKKA_01151___20366	PROKKA_01048___24886	PROKKA_01212___29934	PROKKA_01545___35581	PROKKA_01142___63388	PROKKA_01308___39901	PROKKA_01211___44540	PROKKA_01170___49199	PROKKA_01107___53810	PROKKA_01065___58479	PROKKA_00887___67576	PROKKA_01176___72973	PROKKA_01166___77858	PROKKA_01223___82699
100	hisS		Histidine--tRNA ligase	20	20	1	1	1822				1235	1331	1326	PROKKA_01113___87361	PROKKA_01070	PROKKA_01117___2233	PROKKA_01115___6719	PROKKA_01117___11357	PROKKA_01115___15845	PROKKA_01163___20390	PROKKA_01036___24862	PROKKA_01200___29910	PROKKA_01557___35605	PROKKA_01130___63364	PROKKA_01320___39925	PROKKA_01199___44516	PROKKA_01158___49175	PROKKA_01095___53786	PROKKA_01053___58455	PROKKA_00874___67550	PROKKA_01164___72949	PROKKA_01154___77834	PROKKA_01211___82675
101	group_1137		hypothetical protein	20	20	1	1	1824				1139	1184	1143	PROKKA_01115___87365	PROKKA_01068	PROKKA_01115___2229	PROKKA_01113___6715	PROKKA_01115___11353	PROKKA_01113___15841	PROKKA_01165___20394	PROKKA_01034___24858	PROKKA_01198___29906	PROKKA_01559___35609	PROKKA_01128___63360	PROKKA_01322___39929	PROKKA_01197___44512	PROKKA_01156___49171	PROKKA_01093___53782	PROKKA_01051___58451	PROKKA_00872___67546	PROKKA_01162___72945	PROKKA_01152___77830	PROKKA_01209___82671
102	apt		Adenine phosphoribosyltransferase	20	20	1	1	1828				524	539	538	PROKKA_01119___87373	PROKKA_01066	PROKKA_01113___2225	PROKKA_01111___6711	PROKKA_01113___11349	PROKKA_01111___15837	PROKKA_01167___20398	PROKKA_01032___24854	PROKKA_01196___29902	PROKKA_01561___35613	PROKKA_01126___63356	PROKKA_01324___39933	PROKKA_01195___44508	PROKKA_01154___49167	PROKKA_01091___53778	PROKKA_01049___58447	PROKKA_00870___67542	PROKKA_01160___72941	PROKKA_01150___77826	PROKKA_01207___82667
103	group_1141		ABC transporter substrate binding protein	20	20	1	1	1864				980	1001	992	PROKKA_01149___87433	PROKKA_01035	PROKKA_01083___2165	PROKKA_01081___6651	PROKKA_01083___11289	PROKKA_01081___15777	PROKKA_01197___20458	PROKKA_01001___24792	PROKKA_01166___29842	PROKKA_01591___35673	PROKKA_01096___63296	PROKKA_01354___39993	PROKKA_01165___44448	PROKKA_01124___49107	PROKKA_01061___53718	PROKKA_01019___58387	PROKKA_00838___67478	PROKKA_01130___72881	PROKKA_01120___77766	PROKKA_01177___82607
104	group_1142		intramembrane serine protease GlpG	20	20	1	1	1869				617	899	842	PROKKA_01154___87443	PROKKA_01030	PROKKA_01078___2155	PROKKA_01076___6641	PROKKA_01078___11279	PROKKA_01076___15767	PROKKA_01202___20468	PROKKA_00996___24782	PROKKA_01161___29832	PROKKA_01596___35683	PROKKA_01091___63286	PROKKA_01359___40003	PROKKA_01160___44438	PROKKA_01119___49097	PROKKA_01056___53708	PROKKA_01014___58377	PROKKA_00833___67468	PROKKA_01125___72871	PROKKA_01115___77756	PROKKA_01172___82597
105	group_1143		cobalamin biosynthesis protein	20	20	1	1	1883				1031	1031	1031	PROKKA_01170___87475	PROKKA_01013	PROKKA_01062___2123	PROKKA_01060___6609	PROKKA_01062___11247	PROKKA_01055___15725	PROKKA_01218___20500	PROKKA_00977___24744	PROKKA_01145___29800	PROKKA_01613___35717	PROKKA_01075___63254	PROKKA_01377___40039	PROKKA_01140___44398	PROKKA_01102___49063	PROKKA_01040___53676	PROKKA_00994___58337	PROKKA_00813___67428	PROKKA_01109___72839	PROKKA_01098___77722	PROKKA_01155___82563
106	ttgR		HTH-type transcriptional regulator TtgR	20	20	1	1	1889				509	614	603	PROKKA_01176___87487	PROKKA_01007	PROKKA_01056___2111	PROKKA_01054___6597	PROKKA_01056___11235	PROKKA_01049___15713	PROKKA_01224___20512	PROKKA_00971___24732	PROKKA_01139___29788	PROKKA_01619___35729	PROKKA_01069___63242	PROKKA_01383___40051	PROKKA_01134___44386	PROKKA_01096___49051	PROKKA_01034___53664	PROKKA_00988___58325	PROKKA_00807___67416	PROKKA_01103___72827	PROKKA_01092___77710	PROKKA_01149___82551
107	pimA		GDP-mannose-dependent alpha-(1-2)-phosphatidylinositol mannosyltransferase	20	20	1	1	1903				296	1145	1102	PROKKA_01190___87515	PROKKA_00993	PROKKA_01042___2083	PROKKA_01040___6569	PROKKA_01042___11207	PROKKA_01035___15685	PROKKA_01238___20540	PROKKA_00957___24704	PROKKA_01125___29760	PROKKA_01633___35757	PROKKA_01055___63214	PROKKA_01397___40079	PROKKA_01120___44358	PROKKA_01082___49023	PROKKA_01020___53636	PROKKA_00974___58297	PROKKA_00793___67388	PROKKA_01089___72799	PROKKA_01078___77682	PROKKA_01135___82523
108	group_1146		sirohydrochlorin cobaltochelatase	20	20	1	1	1908				824	842	841	PROKKA_01199___87533	PROKKA_00984	PROKKA_01033___2065	PROKKA_01030___6549	PROKKA_01033___11189	PROKKA_01026___15667	PROKKA_01247___20558	PROKKA_00948___24686	PROKKA_01116___29742	PROKKA_01642___35775	PROKKA_01046___63196	PROKKA_01406___40097	PROKKA_01111___44340	PROKKA_01073___49005	PROKKA_01011___53618	PROKKA_00965___58279	PROKKA_00784___67370	PROKKA_01080___72781	PROKKA_01069___77664	PROKKA_01126___82505
109	group_1147		Polyphosphate kinase 2 (PPK2)	20	20	1	1	1909				644	875	840	PROKKA_01201___87537	PROKKA_00982	PROKKA_01032___2063	PROKKA_01029___6547	PROKKA_01032___11187	PROKKA_01024___15663	PROKKA_01248___20560	PROKKA_00946___24682	PROKKA_01115___29740	PROKKA_01644___35779	PROKKA_01045___63194	PROKKA_01407___40099	PROKKA_01110___44338	PROKKA_01072___49003	PROKKA_01010___53616	PROKKA_00964___58277	PROKKA_00783___67368	PROKKA_01078___72777	PROKKA_01068___77662	PROKKA_01124___82501
110	group_1148		hypothetical protein	20	20	1	1	1912				560	599	597	PROKKA_01204___87543	PROKKA_00979	PROKKA_01029___2057	PROKKA_01026___6541	PROKKA_01029___11181	PROKKA_01021___15657	PROKKA_01251___20566	PROKKA_00943___24676	PROKKA_01112___29734	PROKKA_01647___35785	PROKKA_01042___63188	PROKKA_01410___40105	PROKKA_01107___44332	PROKKA_01069___48997	PROKKA_01007___53610	PROKKA_00961___58271	PROKKA_00780___67362	PROKKA_01075___72771	PROKKA_01065___77656	PROKKA_01121___82495
111	kgtP_2		Alpha-ketoglutarate permease	20	20	1	1	1918				1346	1430	1425	PROKKA_01210___87555	PROKKA_00973	PROKKA_01023___2045	PROKKA_01020___6529	PROKKA_01023___11169	PROKKA_01015___15645	PROKKA_01257___20578	PROKKA_00937___24664	PROKKA_01106___29722	PROKKA_01653___35797	PROKKA_01036___63176	PROKKA_01418___40121	PROKKA_01101___44320	PROKKA_01063___48985	PROKKA_01001___53598	PROKKA_00955___58259	PROKKA_00774___67350	PROKKA_01069___72759	PROKKA_01059___77644	PROKKA_01115___82483
112	group_1150	mshD_1	putative acetyltransferase	20	20	1	1	1922				578	650	646	PROKKA_01214___87563	PROKKA_00969	PROKKA_01019___2037	PROKKA_01016___6521	PROKKA_01019___11161	PROKKA_01011___15637	PROKKA_01260___20584	PROKKA_00933___24656	PROKKA_01102___29714	PROKKA_01657___35805	PROKKA_01032___63168	PROKKA_01421___40127	PROKKA_01097___44312	PROKKA_01059___48977	PROKKA_00997___53590	PROKKA_00951___58251	PROKKA_00770___67342	PROKKA_01065___72751	PROKKA_01055___77636	PROKKA_01111___82475
113	group_1151		hypothetical protein	20	20	1	1	1926				1994	2042	1998	PROKKA_01218___87571	PROKKA_00965	PROKKA_01015___2029	PROKKA_01012___6513	PROKKA_01015___11153	PROKKA_01007___15629	PROKKA_01265___20594	PROKKA_00929___24648	PROKKA_01098___29706	PROKKA_01661___35813	PROKKA_01028___63160	PROKKA_01425___40135	PROKKA_01093___44304	PROKKA_01055___48969	PROKKA_00993___53582	PROKKA_00947___58243	PROKKA_00766___67334	PROKKA_01061___72743	PROKKA_01050___77626	PROKKA_01107___82467
114	group_1152		hypothetical protein	20	20	1	1	1933				1310	1328	1324	PROKKA_01225___87585	PROKKA_00958	PROKKA_01008___2015	PROKKA_01005___6499	PROKKA_01008___11139	PROKKA_01000___15615	PROKKA_01272___20608	PROKKA_00922___24634	PROKKA_01091___29692	PROKKA_01668___35827	PROKKA_01021___63146	PROKKA_01432___40149	PROKKA_01086___44290	PROKKA_01048___48955	PROKKA_00986___53568	PROKKA_00940___58229	PROKKA_00759___67320	PROKKA_01054___72729	PROKKA_01043___77612	PROKKA_01100___82453
115	miaA		tRNA dimethylallyltransferase	20	20	1	1	1969				437	986	958	PROKKA_01254___87643	PROKKA_00927	PROKKA_00978___1955	PROKKA_00976___6441	PROKKA_00978___11079	PROKKA_00970___15555	PROKKA_01305___20674	PROKKA_00892___24574	PROKKA_01061___29632	PROKKA_01697___35885	PROKKA_00992___63088	PROKKA_01463___40211	PROKKA_01057___44232	PROKKA_01018___48895	PROKKA_00955___53506	PROKKA_00911___58171	PROKKA_00728___67258	PROKKA_01025___72671	PROKKA_01014___77554	PROKKA_01070___82393
116	ycnE		Putative monooxygenase YcnE	20	20	1	1	1460				368	377	376	PROKKA_01290___87715	PROKKA_00890	PROKKA_00941___1881	PROKKA_00937___6363	PROKKA_00941___11005	PROKKA_00932___15479	PROKKA_01341___20746	PROKKA_01291___25372	PROKKA_01025___29560	PROKKA_01734___35959	PROKKA_00956___63016	PROKKA_00856___38997	PROKKA_01021___44160	PROKKA_00982___48823	PROKKA_00917___53430	PROKKA_00875___58099	PROKKA_00690___67182	PROKKA_00989___72599	PROKKA_00977___77480	PROKKA_01032___82317
117	nudF		ADP-ribose pyrophosphatase	20	20	1	1	1441				563	662	652	PROKKA_01307___87749	PROKKA_00873	PROKKA_00924___1847	PROKKA_00920___6329	PROKKA_00924___10971	PROKKA_00915___15445	PROKKA_01360___20784	PROKKA_01308___25406	PROKKA_01006___29522	PROKKA_01752___35995	PROKKA_00939___62982	PROKKA_00839___38963	PROKKA_01003___44124	PROKKA_00963___48785	PROKKA_00898___53392	PROKKA_00857___58063	PROKKA_00672___67146	PROKKA_00972___72565	PROKKA_00960___77446	PROKKA_01014___82281
118	yutF		putative hydrolase YutF	20	20	1	1	1433				983	1031	1028	PROKKA_01315___87765	PROKKA_00865	PROKKA_00916___1831	PROKKA_00912___6313	PROKKA_00916___10955	PROKKA_00907___15429	PROKKA_01368___20800	PROKKA_01316___25422	PROKKA_00998___29506	PROKKA_01760___36011	PROKKA_00931___62966	PROKKA_00831___38947	PROKKA_00995___44108	PROKKA_00955___48769	PROKKA_00890___53376	PROKKA_00849___58047	PROKKA_00664___67130	PROKKA_00964___72549	PROKKA_00952___77430	PROKKA_01006___82265
119	hisG		ATP phosphoribosyltransferase	20	20	1	1	1411				548	863	847	PROKKA_01335___87805	PROKKA_00845	PROKKA_00896___1791	PROKKA_00892___6273	PROKKA_00896___10915	PROKKA_00887___15389	PROKKA_01388___20840	PROKKA_01336___25462	PROKKA_00978___29466	PROKKA_01780___36051	PROKKA_00911___62926	PROKKA_00811___38907	PROKKA_00975___44068	PROKKA_00935___48729	PROKKA_00869___53334	PROKKA_00829___58007	PROKKA_00643___67088	PROKKA_00944___72509	PROKKA_00932___77390	PROKKA_00986___82225
120	group_1161		hypothetical protein	20	20	1	1	1398				677	1160	1111	PROKKA_01347___87829	PROKKA_00833	PROKKA_00883___1765	PROKKA_00880___6249	PROKKA_00883___10889	PROKKA_00874___15363	PROKKA_01400___20864	PROKKA_01348___25486	PROKKA_00966___29442	PROKKA_01792___36075	PROKKA_00899___62902	PROKKA_00800___38885	PROKKA_00963___44044	PROKKA_00923___48705	PROKKA_00857___53310	PROKKA_00817___57983	PROKKA_00631___67064	PROKKA_00932___72485	PROKKA_00920___77366	PROKKA_00974___82201
121	trmD		tRNA (guanine-N(1)-)-methyltransferase	20	20	1	1	1387				725	794	728	PROKKA_01358___87851	PROKKA_00822	PROKKA_00872___1743	PROKKA_00869___6227	PROKKA_00872___10867	PROKKA_00863___15341	PROKKA_01411___20886	PROKKA_01359___25508	PROKKA_00955___29420	PROKKA_01803___36097	PROKKA_00888___62880	PROKKA_00789___38863	PROKKA_00952___44022	PROKKA_00912___48683	PROKKA_00846___53288	PROKKA_00806___57961	PROKKA_00620___67042	PROKKA_00921___72463	PROKKA_00909___77344	PROKKA_00963___82179
122	fpg1		Formamidopyrimidine-DNA glycosylase 1	20	20	1	1	1377				881	905	896	PROKKA_01368___87871	PROKKA_00812	PROKKA_00862___1723	PROKKA_00859___6207	PROKKA_00862___10847	PROKKA_00853___15321	PROKKA_01421___20906	PROKKA_01370___25530	PROKKA_00945___29400	PROKKA_01813___36117	PROKKA_00878___62860	PROKKA_00779___38843	PROKKA_00942___44002	PROKKA_00902___48663	PROKKA_00836___53268	PROKKA_00796___57941	PROKKA_00609___67020	PROKKA_00911___72443	PROKKA_00899___77324	PROKKA_00952___82157
123	group_1164		Putative ribonuclease J	20	20	1	1	1368				1685	1751	1744	PROKKA_01377___87889	PROKKA_00803	PROKKA_00853___1705	PROKKA_00850___6189	PROKKA_00853___10829	PROKKA_00844___15303	PROKKA_01430___20924	PROKKA_01379___25548	PROKKA_00936___29382	PROKKA_01822___36135	PROKKA_00869___62842	PROKKA_00770___38825	PROKKA_00933___43984	PROKKA_00893___48645	PROKKA_00827___53250	PROKKA_00787___57923	PROKKA_00600___67002	PROKKA_00902___72425	PROKKA_00890___77306	PROKKA_00943___82139
124	glpF		putative glycerol uptake facilitator protein	20	20	1	1	1359				791	821	794	PROKKA_01385___87905	PROKKA_00795	PROKKA_00845___1689	PROKKA_00842___6173	PROKKA_00845___10813	PROKKA_00836___15287	PROKKA_01438___20940	PROKKA_01387___25564	PROKKA_00928___29366	PROKKA_01830___36151	PROKKA_00861___62826	PROKKA_00762___38809	PROKKA_00925___43968	PROKKA_00885___48629	PROKKA_00819___53234	PROKKA_00779___57907	PROKKA_00592___66986	PROKKA_00894___72409	PROKKA_00882___77290	PROKKA_00934___82121
125	dxr		1-deoxy-D-xylulose 5-phosphate reductoisomerase	20	20	1	1	1348				1118	1193	1178	PROKKA_01397___87929	PROKKA_00782	PROKKA_00834___1667	PROKKA_00831___6151	PROKKA_00834___10791	PROKKA_00825___15265	PROKKA_01449___20962	PROKKA_01398___25586	PROKKA_00917___29344	PROKKA_01840___36171	PROKKA_00850___62804	PROKKA_00751___38787	PROKKA_00914___43946	PROKKA_00874___48607	PROKKA_00808___53212	PROKKA_00768___57885	PROKKA_00581___66964	PROKKA_00883___72387	PROKKA_00871___77268	PROKKA_00923___82099
126	pyrH		Uridylate kinase	20	20	1	1	1344				713	749	731	PROKKA_01401___87937	PROKKA_00778	PROKKA_00830___1659	PROKKA_00827___6143	PROKKA_00830___10783	PROKKA_00821___15257	PROKKA_01453___20970	PROKKA_01402___25594	PROKKA_00913___29336	PROKKA_01844___36179	PROKKA_00846___62796	PROKKA_00747___38779	PROKKA_00910___43938	PROKKA_00870___48599	PROKKA_00804___53204	PROKKA_00764___57877	PROKKA_00577___66956	PROKKA_00879___72379	PROKKA_00867___77260	PROKKA_00919___82091
127	rpsB		30S ribosomal protein S2	20	20	1	1	1342				977	1034	979	PROKKA_01403___87941	PROKKA_00776	PROKKA_00828___1655	PROKKA_00825___6139	PROKKA_00828___10779	PROKKA_00819___15253	PROKKA_01455___20974	PROKKA_01404___25598	PROKKA_00911___29332	PROKKA_01846___36183	PROKKA_00844___62792	PROKKA_00745___38775	PROKKA_00908___43934	PROKKA_00868___48595	PROKKA_00802___53200	PROKKA_00762___57873	PROKKA_00575___66952	PROKKA_00877___72375	PROKKA_00865___77256	PROKKA_00917___82087
128	group_1170		Putative TrmH family tRNA/rRNA methyltransferase	20	20	1	1	1338				449	809	755	PROKKA_01407___87949	PROKKA_00772	PROKKA_00824___1647	PROKKA_00821___6131	PROKKA_00824___10771	PROKKA_00815___15245	PROKKA_01459___20982	PROKKA_01408___25606	PROKKA_00907___29324	PROKKA_01850___36191	PROKKA_00840___62784	PROKKA_00741___38767	PROKKA_00904___43926	PROKKA_00864___48587	PROKKA_00798___53192	PROKKA_00758___57865	PROKKA_00571___66944	PROKKA_00873___72367	PROKKA_00861___77248	PROKKA_00913___82079
129	rlmAII		23S rRNA (guanine(748)-N(1))-methyltransferase	20	20	1	1	1328				779	833	830	PROKKA_01414___87963	PROKKA_00764	PROKKA_00817___1633	PROKKA_00814___6117	PROKKA_00817___10757	PROKKA_00808___15231	PROKKA_01466___20996	PROKKA_01415___25620	PROKKA_00894___29298	PROKKA_01857___36205	PROKKA_00833___62770	PROKKA_00734___38753	PROKKA_00897___43912	PROKKA_00851___48561	PROKKA_00785___53166	PROKKA_00751___57851	PROKKA_00564___66930	PROKKA_00866___72353	PROKKA_00854___77234	PROKKA_00906___82065
130	group_1172		hypothetical protein	20	20	1	1	1326				449	470	460	PROKKA_01416___87967	PROKKA_00762	PROKKA_00815___1629	PROKKA_00812___6113	PROKKA_00815___10753	PROKKA_00806___15227	PROKKA_01468___21000	PROKKA_01417___25624	PROKKA_00892___29294	PROKKA_01859___36209	PROKKA_00831___62766	PROKKA_00732___38749	PROKKA_00895___43908	PROKKA_00849___48557	PROKKA_00783___53162	PROKKA_00749___57847	PROKKA_00562___66926	PROKKA_00864___72349	PROKKA_00852___77230	PROKKA_00904___82061
131	pdxT		Glutamine amidotransferase subunit PdxT	20	20	1	1	1303				620	620	620	PROKKA_01427___87989	PROKKA_00751	PROKKA_00780___1559	PROKKA_00777___6043	PROKKA_00780___10683	PROKKA_00795___15205	PROKKA_01479___21022	PROKKA_01428___25646	PROKKA_00881___29272	PROKKA_01870___36231	PROKKA_00820___62744	PROKKA_00721___38727	PROKKA_00884___43886	PROKKA_00838___48535	PROKKA_00772___53140	PROKKA_00738___57825	PROKKA_00551___66904	PROKKA_00853___72327	PROKKA_00841___77208	PROKKA_00893___82039
132	gap		Glyceraldehyde-3-phosphate dehydrogenase	20	20	1	1	1293				1004	1046	1020	PROKKA_01437___88009	PROKKA_00741	PROKKA_00770___1539	PROKKA_00767___6023	PROKKA_00770___10663	PROKKA_00785___15185	PROKKA_01489___21042	PROKKA_01438___25666	PROKKA_00871___29252	PROKKA_01880___36251	PROKKA_00810___62724	PROKKA_00711___38707	PROKKA_00874___43866	PROKKA_00828___48515	PROKKA_00762___53120	PROKKA_00728___57805	PROKKA_00541___66884	PROKKA_00843___72307	PROKKA_00831___77188	PROKKA_00883___82019
133	group_1175		glmZ(sRNA)-inactivating NTPase	20	20	1	1	1288				884	1001	895	PROKKA_01442___88019	PROKKA_00736	PROKKA_00765___1529	PROKKA_00762___6013	PROKKA_00765___10653	PROKKA_00780___15175	PROKKA_01496___21056	PROKKA_01443___25676	PROKKA_00865___29240	PROKKA_01885___36261	PROKKA_00804___62712	PROKKA_00706___38697	PROKKA_00869___43856	PROKKA_00822___48503	PROKKA_00755___53106	PROKKA_00723___57795	PROKKA_00536___66874	PROKKA_00838___72297	PROKKA_00825___77176	PROKKA_00878___82009
134	desK_3		Sensor histidine kinase DesK	20	20	1	1	1286				1319	1442	1381	PROKKA_01444___88023	PROKKA_00734	PROKKA_00763___1525	PROKKA_00760___6009	PROKKA_00763___10649	PROKKA_00778___15171	PROKKA_01498___21060	PROKKA_01445___25680	PROKKA_00863___29236	PROKKA_01887___36265	PROKKA_00802___62708	PROKKA_00704___38693	PROKKA_00867___43852	PROKKA_00820___48499	PROKKA_00753___53102	PROKKA_00721___57791	PROKKA_00534___66870	PROKKA_00836___72293	PROKKA_00823___77172	PROKKA_00876___82005
135	uvrA_2		UvrABC system protein A	20	20	1	1	1280				3065	3119	3067	PROKKA_01449___88033	PROKKA_00729	PROKKA_00758___1515	PROKKA_00755___5999	PROKKA_00758___10639	PROKKA_00773___15161	PROKKA_01503___21070	PROKKA_01450___25690	PROKKA_00858___29226	PROKKA_01892___36275	PROKKA_00797___62698	PROKKA_00699___38683	PROKKA_00862___43842	PROKKA_00815___48489	PROKKA_00748___53092	PROKKA_00716___57781	PROKKA_00529___66860	PROKKA_00831___72283	PROKKA_00818___77162	PROKKA_00871___81995
136	group_1178		hydroxyacylglutathione hydrolase	20	20	1	1	1278				593	593	593	PROKKA_01451___88037	PROKKA_00727	PROKKA_00756___1511	PROKKA_00753___5995	PROKKA_00756___10635	PROKKA_00771___15157	PROKKA_01505___21074	PROKKA_01452___25694	PROKKA_00856___29222	PROKKA_01894___36279	PROKKA_00795___62694	PROKKA_00697___38679	PROKKA_00860___43838	PROKKA_00813___48485	PROKKA_00746___53088	PROKKA_00714___57777	PROKKA_00527___66856	PROKKA_00829___72279	PROKKA_00816___77158	PROKKA_00869___81991
137	coaE		Dephospho-CoA kinase	20	20	1	1	1275				278	668	648	PROKKA_01454___88043	PROKKA_00724	PROKKA_00753___1505	PROKKA_00750___5989	PROKKA_00753___10629	PROKKA_00768___15151	PROKKA_01508___21080	PROKKA_01455___25700	PROKKA_00853___29216	PROKKA_01897___36285	PROKKA_00792___62688	PROKKA_00694___38673	PROKKA_00857___43832	PROKKA_00810___48479	PROKKA_00743___53082	PROKKA_00711___57771	PROKKA_00524___66850	PROKKA_00826___72273	PROKKA_00813___77152	PROKKA_00866___81985
138	gabD		Succinate-semialdehyde dehydrogenase [NADP( )] GabD	20	20	1	1	1272				1466	1631	1474	PROKKA_01457___88049	PROKKA_00721	PROKKA_00750___1499	PROKKA_00747___5983	PROKKA_00750___10623	PROKKA_00765___15145	PROKKA_01511___21086	PROKKA_01458___25706	PROKKA_00850___29210	PROKKA_01900___36291	PROKKA_00789___62682	PROKKA_00691___38667	PROKKA_00854___43826	PROKKA_00807___48473	PROKKA_00740___53076	PROKKA_00708___57765	PROKKA_00521___66844	PROKKA_00823___72267	PROKKA_00810___77146	PROKKA_00863___81979
139	group_1181		lipoprotein signal peptidase	20	20	1	1	1266				545	545	545	PROKKA_01464___88063	PROKKA_00714	PROKKA_00743___1485	PROKKA_00740___5969	PROKKA_00743___10609	PROKKA_00758___15131	PROKKA_01518___21100	PROKKA_01465___25720	PROKKA_00843___29196	PROKKA_01907___36305	PROKKA_00782___62668	PROKKA_00684___38653	PROKKA_00847___43812	PROKKA_00799___48457	PROKKA_00733___53062	PROKKA_00701___57751	PROKKA_00513___66828	PROKKA_00816___72253	PROKKA_00803___77132	PROKKA_00856___81965
140	group_1182		YGGT family protein	20	20	1	1	1263				293	293	293	PROKKA_01467___88069	PROKKA_00711	PROKKA_00740___1479	PROKKA_00737___5963	PROKKA_00740___10603	PROKKA_00755___15125	PROKKA_01521___21106	PROKKA_01468___25726	PROKKA_00840___29190	PROKKA_01910___36311	PROKKA_00779___62662	PROKKA_00681___38647	PROKKA_00844___43806	PROKKA_00796___48451	PROKKA_00730___53056	PROKKA_00698___57745	PROKKA_00510___66822	PROKKA_00813___72247	PROKKA_00800___77126	PROKKA_00853___81959
141	sepF		Cell division protein SepF	20	20	1	1	1262				521	521	521	PROKKA_01468___88071	PROKKA_00710	PROKKA_00739___1477	PROKKA_00736___5961	PROKKA_00739___10601	PROKKA_00754___15123	PROKKA_01522___21108	PROKKA_01469___25728	PROKKA_00839___29188	PROKKA_01911___36313	PROKKA_00778___62660	PROKKA_00680___38645	PROKKA_00843___43804	PROKKA_00795___48449	PROKKA_00729___53054	PROKKA_00697___57743	PROKKA_00509___66820	PROKKA_00812___72245	PROKKA_00799___77124	PROKKA_00852___81957
142	murD		UDP-N-acetylmuramoylalanine--D-glutamate ligase	20	20	1	1	1255				1421	1487	1427	PROKKA_01475___88085	PROKKA_00703	PROKKA_00732___1463	PROKKA_00729___5947	PROKKA_00732___10587	PROKKA_00747___15109	PROKKA_01529___21122	PROKKA_01476___25742	PROKKA_00832___29174	PROKKA_01918___36327	PROKKA_00771___62646	PROKKA_00673___38631	PROKKA_00836___43790	PROKKA_00788___48435	PROKKA_00722___53040	PROKKA_00690___57729	PROKKA_00502___66806	PROKKA_00805___72231	PROKKA_00792___77110	PROKKA_00845___81943
143	ftsL		Cell division protein FtsL	20	20	1	1	1250				518	530	519	PROKKA_01480___88095	PROKKA_00698	PROKKA_00727___1453	PROKKA_00724___5937	PROKKA_00727___10577	PROKKA_00742___15099	PROKKA_01534___21132	PROKKA_01481___25752	PROKKA_00827___29164	PROKKA_01923___36337	PROKKA_00766___62636	PROKKA_00668___38621	PROKKA_00831___43780	PROKKA_00783___48425	PROKKA_00717___53030	PROKKA_00685___57719	PROKKA_00497___66796	PROKKA_00800___72221	PROKKA_00787___77100	PROKKA_00840___81933
144	dnaE_1		DNA polymerase III subunit alpha	20	20	1	1	1245				3545	3620	3616	PROKKA_01485___88105	PROKKA_00693	PROKKA_00722___1443	PROKKA_00719___5927	PROKKA_00722___10567	PROKKA_00737___15089	PROKKA_01539___21142	PROKKA_01486___25762	PROKKA_00822___29154	PROKKA_01928___36347	PROKKA_00761___62626	PROKKA_00663___38611	PROKKA_00826___43770	PROKKA_00778___48415	PROKKA_00712___53020	PROKKA_00680___57709	PROKKA_00492___66786	PROKKA_00795___72211	PROKKA_00782___77090	PROKKA_00835___81923
145	group_1187		hypothetical protein	20	20	1	1	1244				401	488	409	PROKKA_01486___88107	PROKKA_00692	PROKKA_00721___1441	PROKKA_00718___5925	PROKKA_00721___10565	PROKKA_00736___15087	PROKKA_01540___21144	PROKKA_01487___25764	PROKKA_00821___29152	PROKKA_01929___36349	PROKKA_00760___62624	PROKKA_00662___38609	PROKKA_00825___43768	PROKKA_00777___48413	PROKKA_00711___53018	PROKKA_00679___57707	PROKKA_00491___66784	PROKKA_00794___72209	PROKKA_00781___77088	PROKKA_00834___81921
146	group_1188		EamA-like transporter family protein	20	20	1	1	1239				923	923	923	PROKKA_01491___88117	PROKKA_00687	PROKKA_00716___1431	PROKKA_00713___5915	PROKKA_00716___10555	PROKKA_00731___15077	PROKKA_01545___21154	PROKKA_01492___25774	PROKKA_00816___29142	PROKKA_01934___36359	PROKKA_00755___62614	PROKKA_00657___38599	PROKKA_00820___43758	PROKKA_00772___48403	PROKKA_00706___53008	PROKKA_00674___57697	PROKKA_00486___66774	PROKKA_00789___72199	PROKKA_00776___77078	PROKKA_00829___81911
147	group_1189		metal-dependent hydrolase	20	20	1	1	1238				656	743	734	PROKKA_01492___88119	PROKKA_00686	PROKKA_00715___1429	PROKKA_00712___5913	PROKKA_00715___10553	PROKKA_00730___15075	PROKKA_01546___21156	PROKKA_01493___25776	PROKKA_00815___29140	PROKKA_01935___36361	PROKKA_00754___62612	PROKKA_00656___38597	PROKKA_00819___43756	PROKKA_00771___48401	PROKKA_00705___53006	PROKKA_00673___57695	PROKKA_00485___66772	PROKKA_00788___72197	PROKKA_00775___77076	PROKKA_00828___81909
148	group_1190		hypothetical protein	20	20	1	1	1231				1016	1016	1016	PROKKA_01499___88133	PROKKA_00679	PROKKA_00708___1415	PROKKA_00705___5899	PROKKA_00708___10539	PROKKA_00723___15061	PROKKA_01553___21170	PROKKA_01500___25790	PROKKA_00808___29126	PROKKA_01942___36375	PROKKA_00747___62598	PROKKA_00649___38583	PROKKA_00812___43742	PROKKA_00764___48387	PROKKA_00698___52992	PROKKA_00666___57681	PROKKA_00478___66758	PROKKA_00781___72183	PROKKA_00768___77062	PROKKA_00821___81895
149	group_1191		hypothetical protein	20	20	1	1	1228				683	683	683	PROKKA_01502___88139	PROKKA_00676	PROKKA_00705___1409	PROKKA_00702___5893	PROKKA_00705___10533	PROKKA_00720___15055	PROKKA_01556___21176	PROKKA_01503___25796	PROKKA_00805___29120	PROKKA_01945___36381	PROKKA_00744___62592	PROKKA_00646___38577	PROKKA_00809___43736	PROKKA_00761___48381	PROKKA_00695___52986	PROKKA_00663___57675	PROKKA_00475___66752	PROKKA_00778___72177	PROKKA_00765___77056	PROKKA_00818___81889
150	group_1192		hypothetical protein	20	20	1	1	1227				425	425	425	PROKKA_01503___88141	PROKKA_00675	PROKKA_00704___1407	PROKKA_00701___5891	PROKKA_00704___10531	PROKKA_00719___15053	PROKKA_01557___21178	PROKKA_01504___25798	PROKKA_00804___29118	PROKKA_01946___36383	PROKKA_00743___62590	PROKKA_00645___38575	PROKKA_00808___43734	PROKKA_00760___48379	PROKKA_00694___52984	PROKKA_00662___57673	PROKKA_00474___66750	PROKKA_00777___72175	PROKKA_00764___77054	PROKKA_00817___81887
151	group_1193		glycerate kinase I	20	20	1	1	1222				875	932	897	PROKKA_01508___88151	PROKKA_00670	PROKKA_00699___1397	PROKKA_00696___5881	PROKKA_00699___10521	PROKKA_00714___15043	PROKKA_01562___21188	PROKKA_01509___25808	PROKKA_00799___29108	PROKKA_01951___36393	PROKKA_00738___62580	PROKKA_00640___38565	PROKKA_00803___43724	PROKKA_00755___48369	PROKKA_00689___52974	PROKKA_00657___57663	PROKKA_00469___66740	PROKKA_00772___72165	PROKKA_00759___77044	PROKKA_00812___81877
152	fabG_1		short chain dehydrogenase	20	20	1	1	1209				815	815	815	PROKKA_01520___88175	PROKKA_00658	PROKKA_00687___1373	PROKKA_00684___5857	PROKKA_00687___10497	PROKKA_00702___15019	PROKKA_01574___21212	PROKKA_01521___25832	PROKKA_00787___29084	PROKKA_01963___36417	PROKKA_00726___62556	PROKKA_00628___38541	PROKKA_00791___43700	PROKKA_00742___48343	PROKKA_00677___52950	PROKKA_00645___57639	PROKKA_00457___66716	PROKKA_00760___72141	PROKKA_00747___77020	PROKKA_00800___81853
153	group_1195		sec-independent translocase	20	20	1	1	1188				449	449	449	PROKKA_01536___88207	PROKKA_00642	PROKKA_00672___1343	PROKKA_00664___5817	PROKKA_00672___10467	PROKKA_00686___14987	PROKKA_01589___21242	PROKKA_01537___25864	PROKKA_00771___29052	PROKKA_01979___36449	PROKKA_00710___62524	PROKKA_00610___38505	PROKKA_00776___43670	PROKKA_00726___48311	PROKKA_00661___52918	PROKKA_00628___57605	PROKKA_00441___66684	PROKKA_00745___72111	PROKKA_00731___76988	PROKKA_00785___81823
154	dapA		4-hydroxy-tetrahydrodipicolinate synthase	20	20	1	1	1187				881	965	885	PROKKA_01537___88209	PROKKA_00641	PROKKA_00671___1341	PROKKA_00663___5815	PROKKA_00671___10465	PROKKA_00685___14985	PROKKA_01590___21244	PROKKA_01538___25866	PROKKA_00770___29050	PROKKA_01980___36451	PROKKA_00709___62522	PROKKA_00609___38503	PROKKA_00775___43668	PROKKA_00725___48309	PROKKA_00660___52916	PROKKA_00627___57603	PROKKA_00440___66682	PROKKA_00744___72109	PROKKA_00730___76986	PROKKA_00784___81821
155	clcA		H( )/Cl(-) exchange transporter ClcA	20	20	1	1	1176				1325	1448	1386	PROKKA_01543___88221	PROKKA_00635	PROKKA_00665___1329	PROKKA_00657___5803	PROKKA_00665___10453	PROKKA_00679___14973	PROKKA_01596___21256	PROKKA_01544___25878	PROKKA_00764___29038	PROKKA_01990___36471	PROKKA_00703___62510	PROKKA_00602___38489	PROKKA_00769___43656	PROKKA_00719___48297	PROKKA_00654___52904	PROKKA_00621___57591	PROKKA_00434___66670	PROKKA_00738___72097	PROKKA_00724___76974	PROKKA_00777___81807
156	cysK		Cysteine synthase	20	20	1	1	1143				968	968	968	PROKKA_01565___88265	PROKKA_00614	PROKKA_00644___1287	PROKKA_00635___5759	PROKKA_00644___10411	PROKKA_00656___14927	PROKKA_01617___21298	PROKKA_01566___25922	PROKKA_00709___28928	PROKKA_00719___33929	PROKKA_00682___62468	PROKKA_00581___38447	PROKKA_00749___43616	PROKKA_00699___48257	PROKKA_00634___52864	PROKKA_00600___57549	PROKKA_00414___66630	PROKKA_00717___72055	PROKKA_00702___76930	PROKKA_00755___81763
157	rmuC		DNA recombination protein RmuC	20	20	1	1	3395				1343	1349	1348	PROKKA_01586___88307	PROKKA_00558	PROKKA_00600___1199	PROKKA_00595___5679	PROKKA_00600___10323	PROKKA_00615___14845	PROKKA_01671___21406	PROKKA_01615___26020	PROKKA_00657___28824	PROKKA_00684___33859	PROKKA_00634___62372	PROKKA_00516___38317	PROKKA_00665___43448	PROKKA_00659___48177	PROKKA_00586___52768	PROKKA_00521___57391	PROKKA_00328___66458	PROKKA_00661___71943	PROKKA_00657___76840	PROKKA_00709___81671
158	ispH		4-hydroxy-3-methylbut-2-enyl diphosphate reductase	20	20	1	1	3396				1055	1238	1228	PROKKA_01587___88309	PROKKA_00557	PROKKA_00599___1197	PROKKA_00594___5677	PROKKA_00599___10321	PROKKA_00614___14843	PROKKA_01672___21408	PROKKA_01616___26022	PROKKA_00656___28822	PROKKA_00683___33857	PROKKA_00633___62370	PROKKA_00515___38315	PROKKA_00664___43446	PROKKA_00658___48175	PROKKA_00585___52766	PROKKA_00520___57389	PROKKA_00327___66456	PROKKA_00660___71941	PROKKA_00656___76838	PROKKA_00708___81669
159	xseA		Exodeoxyribonuclease 7 large subunit	20	20	1	1	3397				1151	1178	1152	PROKKA_01588___88311	PROKKA_00556	PROKKA_00598___1195	PROKKA_00593___5675	PROKKA_00598___10319	PROKKA_00613___14841	PROKKA_01673___21410	PROKKA_01617___26024	PROKKA_00655___28820	PROKKA_00682___33855	PROKKA_00632___62368	PROKKA_00514___38313	PROKKA_00663___43444	PROKKA_00657___48173	PROKKA_00584___52764	PROKKA_00519___57387	PROKKA_00326___66454	PROKKA_00659___71939	PROKKA_00655___76836	PROKKA_00707___81667
160	group_1206		Haemolysin-III related	20	20	1	1	3399				737	737	737	PROKKA_01590___88315	PROKKA_00554	PROKKA_00596___1191	PROKKA_00591___5671	PROKKA_00596___10315	PROKKA_00611___14837	PROKKA_01675___21414	PROKKA_01619___26028	PROKKA_00653___28816	PROKKA_00680___33851	PROKKA_00630___62364	PROKKA_00512___38309	PROKKA_00661___43440	PROKKA_00655___48169	PROKKA_00582___52760	PROKKA_00517___57383	PROKKA_00324___66450	PROKKA_00657___71935	PROKKA_00653___76832	PROKKA_00705___81663
161	group_1207		Pyridoxamine 5'-phosphate oxidase	20	20	1	1	3412				215	647	625	PROKKA_01602___88339	PROKKA_00542	PROKKA_00584___1167	PROKKA_00579___5647	PROKKA_00584___10291	PROKKA_00599___14813	PROKKA_01687___21438	PROKKA_01631___26052	PROKKA_00641___28792	PROKKA_00668___33827	PROKKA_00618___62340	PROKKA_00500___38285	PROKKA_00649___43416	PROKKA_00643___48145	PROKKA_00570___52736	PROKKA_00505___57359	PROKKA_00311___66424	PROKKA_00645___71911	PROKKA_00641___76808	PROKKA_00693___81639
162	group_1208		Bax inhibitor 1 like protein	20	20	1	1	3420				662	812	804	PROKKA_01611___88357	PROKKA_00532	PROKKA_00575___1149	PROKKA_00570___5629	PROKKA_00575___10273	PROKKA_00590___14795	PROKKA_01696___21456	PROKKA_01640___26070	PROKKA_00632___28774	PROKKA_00659___33809	PROKKA_00609___62322	PROKKA_00488___38261	PROKKA_00640___43398	PROKKA_00634___48127	PROKKA_00561___52718	PROKKA_00496___57341	PROKKA_00302___66406	PROKKA_00636___71893	PROKKA_00632___76790	PROKKA_00684___81621
163	hsrA_3		putative transport protein HsrA	20	20	1	1	3430				1427	1454	1428	PROKKA_01617___88369	PROKKA_00526	PROKKA_00569___1137	PROKKA_00564___5617	PROKKA_00569___10261	PROKKA_00584___14783	PROKKA_01702___21468	PROKKA_01646___26082	PROKKA_00626___28762	PROKKA_00653___33797	PROKKA_00603___62310	PROKKA_00482___38249	PROKKA_00634___43386	PROKKA_00628___48115	PROKKA_00555___52706	PROKKA_00490___57329	PROKKA_00296___66394	PROKKA_00630___71881	PROKKA_00624___76774	PROKKA_00678___81609
164	group_1210		hypothetical protein	20	20	1	1	3453				515	515	515	PROKKA_01623___88381	PROKKA_00520	PROKKA_00563___1125	PROKKA_00558___5605	PROKKA_00563___10249	PROKKA_00558___14731	PROKKA_01705___21474	PROKKA_01652___26094	PROKKA_00623___28756	PROKKA_00627___33745	PROKKA_00597___62298	PROKKA_00475___38235	PROKKA_00628___43374	PROKKA_00625___48109	PROKKA_00552___52700	PROKKA_00484___57317	PROKKA_00290___66382	PROKKA_00624___71869	PROKKA_00618___76762	PROKKA_00671___81595
165	rsmA		Ribosomal RNA small subunit methyltransferase A	20	20	1	1	3467				869	869	869	PROKKA_01638___88411	PROKKA_00504	PROKKA_00548___1095	PROKKA_00543___5575	PROKKA_00548___10219	PROKKA_00543___14701	PROKKA_01720___21504	PROKKA_01668___26126	PROKKA_00608___28726	PROKKA_00611___33713	PROKKA_00581___62266	PROKKA_00460___38205	PROKKA_00613___43344	PROKKA_00610___48079	PROKKA_00535___52666	PROKKA_00469___57287	PROKKA_00275___66352	PROKKA_00609___71839	PROKKA_00603___76732	PROKKA_00655___81563
166	ycfH		putative deoxyribonuclease YcfH	20	20	1	1	3468				956	1028	1010	PROKKA_01639___88413	PROKKA_00503	PROKKA_00547___1093	PROKKA_00542___5573	PROKKA_00547___10217	PROKKA_00542___14699	PROKKA_01721___21506	PROKKA_01669___26128	PROKKA_00607___28724	PROKKA_00610___33711	PROKKA_00580___62264	PROKKA_00459___38203	PROKKA_00612___43342	PROKKA_00609___48077	PROKKA_00534___52664	PROKKA_00468___57285	PROKKA_00274___66350	PROKKA_00608___71837	PROKKA_00602___76730	PROKKA_00654___81561
167	rsmI		Ribosomal RNA small subunit methyltransferase I	20	20	1	1	3469				878	950	946	PROKKA_01640___88415	PROKKA_00502	PROKKA_00546___1091	PROKKA_00541___5571	PROKKA_00546___10215	PROKKA_00541___14697	PROKKA_01722___21508	PROKKA_01670___26130	PROKKA_00606___28722	PROKKA_00609___33709	PROKKA_00579___62262	PROKKA_00458___38201	PROKKA_00611___43340	PROKKA_00608___48075	PROKKA_00533___52662	PROKKA_00467___57283	PROKKA_00273___66348	PROKKA_00607___71835	PROKKA_00601___76728	PROKKA_00653___81559
168	group_1214		hypothetical protein	20	20	1	1	3473				1064	1100	1069	PROKKA_01643___88421	PROKKA_00499	PROKKA_00543___1085	PROKKA_00538___5565	PROKKA_00543___10209	PROKKA_00538___14691	PROKKA_01725___21514	PROKKA_01673___26136	PROKKA_00603___28716	PROKKA_00606___33703	PROKKA_00576___62256	PROKKA_00455___38195	PROKKA_00608___43334	PROKKA_00605___48069	PROKKA_00530___52656	PROKKA_00464___57277	PROKKA_00270___66342	PROKKA_00604___71829	PROKKA_00598___76722	PROKKA_00650___81553
169	crcB_2		Putative fluoride ion transporter CrcB	20	20	1	1	3478				416	416	416	PROKKA_01648___88431	PROKKA_00493	PROKKA_00538___1075	PROKKA_00533___5555	PROKKA_00538___10199	PROKKA_00533___14681	PROKKA_01730___21524	PROKKA_01678___26146	PROKKA_00598___28706	PROKKA_00601___33693	PROKKA_00571___62246	PROKKA_00450___38185	PROKKA_00603___43324	PROKKA_00600___48059	PROKKA_00525___52646	PROKKA_00459___57267	PROKKA_00265___66332	PROKKA_00599___71819	PROKKA_00593___76712	PROKKA_00645___81543
170	group_1216		acetyltransferase	20	20	1	1	3480				473	473	473	PROKKA_01650___88435	PROKKA_00491	PROKKA_00536___1071	PROKKA_00531___5551	PROKKA_00536___10195	PROKKA_00531___14677	PROKKA_01732___21528	PROKKA_01680___26150	PROKKA_00596___28702	PROKKA_00599___33689	PROKKA_00569___62242	PROKKA_00448___38181	PROKKA_00601___43320	PROKKA_00598___48055	PROKKA_00523___52642	PROKKA_00457___57263	PROKKA_00263___66328	PROKKA_00597___71815	PROKKA_00591___76708	PROKKA_00643___81539
171	group_1217		Bacterial regulatory proteins, tetR family	20	20	1	1	3484				593	629	594	PROKKA_01653___88441	PROKKA_00488	PROKKA_00533___1065	PROKKA_00528___5545	PROKKA_00533___10189	PROKKA_00528___14671	PROKKA_01736___21536	PROKKA_01684___26158	PROKKA_00593___28696	PROKKA_00596___33683	PROKKA_00566___62236	PROKKA_00445___38175	PROKKA_00598___43314	PROKKA_00595___48049	PROKKA_00520___52636	PROKKA_00454___57257	PROKKA_00260___66322	PROKKA_00594___71809	PROKKA_00588___76702	PROKKA_00640___81533
172	proP		Proline/betaine transporter	20	20	1	1	3485				1439	1463	1440	PROKKA_01654___88443	PROKKA_00487	PROKKA_00532___1063	PROKKA_00527___5543	PROKKA_00532___10187	PROKKA_00527___14669	PROKKA_01737___21538	PROKKA_01685___26160	PROKKA_00592___28694	PROKKA_00595___33681	PROKKA_00565___62234	PROKKA_00444___38173	PROKKA_00597___43312	PROKKA_00594___48047	PROKKA_00519___52634	PROKKA_00453___57255	PROKKA_00259___66320	PROKKA_00593___71807	PROKKA_00587___76700	PROKKA_00639___81531
173	emrB_2		Multidrug export protein EmrB	20	20	1	1	3486				1325	1466	1458	PROKKA_01655___88445	PROKKA_00486	PROKKA_00531___1061	PROKKA_00526___5541	PROKKA_00531___10185	PROKKA_00526___14667	PROKKA_01738___21540	PROKKA_01686___26162	PROKKA_00591___28692	PROKKA_00594___33679	PROKKA_00564___62232	PROKKA_00443___38171	PROKKA_00596___43310	PROKKA_00593___48045	PROKKA_00518___52632	PROKKA_00452___57253	PROKKA_00258___66318	PROKKA_00592___71805	PROKKA_00586___76698	PROKKA_00638___81529
174	group_122		hypothetical protein	20	20	1	1	1964				692	857	797	PROKKA_01249___87633	PROKKA_00932	PROKKA_00983___1965	PROKKA_00981___6451	PROKKA_00983___11089	PROKKA_00975___15565	PROKKA_01300___20664	PROKKA_00897___24584	PROKKA_01066___29642	PROKKA_01692___35875	PROKKA_00997___63098	PROKKA_01458___40201	PROKKA_01062___44242	PROKKA_01023___48905	PROKKA_00960___53516	PROKKA_00916___58181	PROKKA_00734___67270	PROKKA_01030___72681	PROKKA_01019___77564	PROKKA_01075___82403
175	hosA		Transcriptional regulator HosA	20	20	1	1	3488				419	419	419	PROKKA_01657___88449	PROKKA_00484	PROKKA_00529___1057	PROKKA_00524___5537	PROKKA_00529___10181	PROKKA_00524___14663	PROKKA_01740___21544	PROKKA_01688___26166	PROKKA_00589___28688	PROKKA_00592___33675	PROKKA_00562___62228	PROKKA_00441___38167	PROKKA_00594___43306	PROKKA_00591___48041	PROKKA_00516___52628	PROKKA_00450___57249	PROKKA_00256___66314	PROKKA_00590___71801	PROKKA_00584___76694	PROKKA_00636___81525
176	group_1230		SNARE associated Golgi protein	20	20	1	1	3720				977	1013	1005	PROKKA_01686___88507	PROKKA_00399	PROKKA_00482___963	PROKKA_00476___5441	PROKKA_00482___10087	PROKKA_00477___14569	PROKKA_01804___21672	PROKKA_01768___26326	PROKKA_00528___28566	PROKKA_00511___33513	PROKKA_00498___62100	PROKKA_00363___38011	PROKKA_00527___43172	PROKKA_00528___47915	PROKKA_00452___52500	PROKKA_00385___57119	PROKKA_01841___69487	PROKKA_00505___71631	PROKKA_00505___76536	PROKKA_00536___81325
177	gabP_2		GABA permease	20	20	1	1	3734				1223	1502	1441	PROKKA_01700___88535	PROKKA_00385	PROKKA_00468___935	PROKKA_00462___5413	PROKKA_00468___10059	PROKKA_00463___14541	PROKKA_01818___21700	PROKKA_01782___26354	PROKKA_00514___28538	PROKKA_00497___33485	PROKKA_00484___62072	PROKKA_00349___37983	PROKKA_00513___43144	PROKKA_00514___47887	PROKKA_00438___52472	PROKKA_00371___57091	PROKKA_01855___69515	PROKKA_00491___71603	PROKKA_00491___76508	PROKKA_00522___81297
178	gabP_1		GABA permease	20	20	1	1	3735				1490	1550	1511	PROKKA_01701___88537	PROKKA_00384	PROKKA_00467___933	PROKKA_00461___5411	PROKKA_00467___10057	PROKKA_00462___14539	PROKKA_01819___21702	PROKKA_01783___26356	PROKKA_00513___28536	PROKKA_00496___33483	PROKKA_00483___62070	PROKKA_00348___37981	PROKKA_00512___43142	PROKKA_00513___47885	PROKKA_00437___52470	PROKKA_00370___57089	PROKKA_01856___69517	PROKKA_00490___71601	PROKKA_00490___76506	PROKKA_00521___81295
179	ispD		2-C-methyl-D-erythritol 4-phosphate cytidylyltransferase	20	20	1	1	3739				746	764	753	PROKKA_01705___88545	PROKKA_00380	PROKKA_00463___925	PROKKA_00457___5403	PROKKA_00463___10049	PROKKA_00458___14531	PROKKA_01823___21710	PROKKA_01787___26364	PROKKA_00509___28528	PROKKA_00492___33475	PROKKA_00479___62062	PROKKA_00344___37973	PROKKA_00508___43134	PROKKA_00509___47877	PROKKA_00433___52462	PROKKA_00366___57081	PROKKA_01860___69525	PROKKA_00486___71593	PROKKA_00486___76498	PROKKA_00517___81287
180	hemL		Glutamate-1-semialdehyde 2,1-aminomutase	20	20	1	1	3751				1259	1325	1321	PROKKA_01717___88569	PROKKA_00368	PROKKA_00451___901	PROKKA_00445___5379	PROKKA_00451___10025	PROKKA_00446___14507	PROKKA_01835___21734	PROKKA_01800___26390	PROKKA_00497___28504	PROKKA_00480___33451	PROKKA_00467___62038	PROKKA_00332___37949	PROKKA_00496___43110	PROKKA_00497___47853	PROKKA_00421___52438	PROKKA_00354___57057	PROKKA_01872___69549	PROKKA_00472___71565	PROKKA_00474___76474	PROKKA_00505___81263
181	hemH		Ferrochelatase	20	20	1	1	3756				1058	1058	1058	PROKKA_01721___88577	PROKKA_00364	PROKKA_00447___893	PROKKA_00441___5371	PROKKA_00447___10017	PROKKA_00442___14499	PROKKA_01839___21742	PROKKA_01804___26398	PROKKA_00493___28496	PROKKA_00475___33441	PROKKA_00463___62030	PROKKA_00328___37941	PROKKA_00492___43102	PROKKA_00493___47845	PROKKA_00417___52430	PROKKA_00350___57049	PROKKA_01876___69557	PROKKA_00468___71557	PROKKA_00470___76466	PROKKA_00501___81255
182	hemY		Protoporphyrinogen oxidase	20	20	1	1	3757				1568	1583	1578	PROKKA_01722___88579	PROKKA_00363	PROKKA_00446___891	PROKKA_00440___5369	PROKKA_00446___10015	PROKKA_00441___14497	PROKKA_01840___21744	PROKKA_01805___26400	PROKKA_00492___28494	PROKKA_00474___33439	PROKKA_00462___62028	PROKKA_00327___37939	PROKKA_00491___43100	PROKKA_00492___47843	PROKKA_00416___52428	PROKKA_00349___57047	PROKKA_01877___69559	PROKKA_00467___71555	PROKKA_00469___76464	PROKKA_00500___81253
183	argO		Arginine exporter protein ArgO	20	20	1	1	3765				548	608	602	PROKKA_01729___88593	PROKKA_00356	PROKKA_00439___877	PROKKA_00433___5355	PROKKA_00439___10001	PROKKA_00434___14483	PROKKA_01847___21758	PROKKA_01812___26414	PROKKA_00485___28480	PROKKA_00467___33425	PROKKA_00455___62014	PROKKA_00320___37925	PROKKA_00484___43086	PROKKA_00485___47829	PROKKA_00409___52414	PROKKA_00342___57033	PROKKA_01885___69575	PROKKA_00460___71541	PROKKA_00462___76450	PROKKA_00493___81239
184	adh_1		Alcohol dehydrogenase	20	20	1	1	3778				1148	1190	1154	PROKKA_01742___88619	PROKKA_00343	PROKKA_00426___851	PROKKA_00420___5329	PROKKA_00426___9975	PROKKA_00421___14457	PROKKA_01860___21784	PROKKA_01825___26440	PROKKA_00472___28454	PROKKA_00454___33399	PROKKA_00442___61988	PROKKA_00307___37899	PROKKA_00471___43060	PROKKA_00472___47803	PROKKA_00396___52388	PROKKA_00329___57007	PROKKA_01898___69601	PROKKA_00447___71515	PROKKA_00449___76424	PROKKA_00480___81213
185	group_1239		hypothetical protein	20	20	1	1	3779				128	167	159	PROKKA_01743___88621	PROKKA_00342	PROKKA_00425___849	PROKKA_00419___5327	PROKKA_00425___9973	PROKKA_00420___14455	PROKKA_01861___21786	PROKKA_01826___26442	PROKKA_00471___28452	PROKKA_00453___33397	PROKKA_00441___61986	PROKKA_00306___37897	PROKKA_00470___43058	PROKKA_00471___47801	PROKKA_00395___52386	PROKKA_00328___57005	PROKKA_01899___69603	PROKKA_00446___71513	PROKKA_00448___76422	PROKKA_00479___81211
186	group_1240		hypothetical protein	20	20	1	1	3780				275	314	276	PROKKA_01744___88623	PROKKA_00341	PROKKA_00424___847	PROKKA_00418___5325	PROKKA_00424___9971	PROKKA_00419___14453	PROKKA_01862___21788	PROKKA_01827___26444	PROKKA_00470___28450	PROKKA_00452___33395	PROKKA_00440___61984	PROKKA_00305___37895	PROKKA_00469___43056	PROKKA_00470___47799	PROKKA_00394___52384	PROKKA_00327___57003	PROKKA_01900___69605	PROKKA_00445___71511	PROKKA_00447___76420	PROKKA_00478___81209
187	group_1241		hypothetical protein	20	20	1	1	3973				680	686	680	PROKKA_01761___88657	PROKKA_00324	PROKKA_00407___813	PROKKA_00400___5289	PROKKA_00407___9937	PROKKA_00402___14419	PROKKA_01879___21822	PROKKA_01844___26478	PROKKA_00453___28416	PROKKA_00435___33361	PROKKA_00423___61950	PROKKA_00286___37857	PROKKA_00451___43020	PROKKA_00453___47765	PROKKA_00377___52350	PROKKA_00309___56967	PROKKA_01918___69641	PROKKA_00428___71477	PROKKA_00430___76386	PROKKA_00461___81175
188	ogt_2		Methylated-DNA--protein-cysteine methyltransferase	20	20	1	1	3974				554	554	554	PROKKA_01762___88659	PROKKA_00323	PROKKA_00406___811	PROKKA_00399___5287	PROKKA_00406___9935	PROKKA_00401___14417	PROKKA_01880___21824	PROKKA_01845___26480	PROKKA_00452___28414	PROKKA_00434___33359	PROKKA_00422___61948	PROKKA_00285___37855	PROKKA_00450___43018	PROKKA_00452___47763	PROKKA_00376___52348	PROKKA_00308___56965	PROKKA_01919___69643	PROKKA_00427___71475	PROKKA_00429___76384	PROKKA_00460___81173
189	group_1244		phosphodiesterase YaeI	20	20	1	1	3983				971	971	971	PROKKA_01770___88675	PROKKA_00315	PROKKA_00400___799	PROKKA_00390___5269	PROKKA_00400___9923	PROKKA_00392___14399	PROKKA_01888___21840	PROKKA_01853___26496	PROKKA_00446___28402	PROKKA_00426___33343	PROKKA_00415___61934	PROKKA_00278___37841	PROKKA_00441___43000	PROKKA_00443___47745	PROKKA_00368___52332	PROKKA_00299___56947	PROKKA_01928___69661	PROKKA_00420___71461	PROKKA_00423___76372	PROKKA_00454___81161
190	whiB4		Transcriptional regulator WhiB4	20	20	1	1	3985				311	383	379	PROKKA_01772___88679	PROKKA_00313	PROKKA_00398___795	PROKKA_00388___5265	PROKKA_00398___9919	PROKKA_00390___14395	PROKKA_01890___21844	PROKKA_01855___26500	PROKKA_00444___28398	PROKKA_00424___33339	PROKKA_00413___61930	PROKKA_00276___37837	PROKKA_00439___42996	PROKKA_00441___47741	PROKKA_00366___52328	PROKKA_00297___56943	PROKKA_01930___69665	PROKKA_00418___71457	PROKKA_00421___76368	PROKKA_00452___81157
191	group_1246		hypothetical protein	20	20	1	1	3986				191	191	191	PROKKA_01773___88681	PROKKA_00312	PROKKA_00397___793	PROKKA_00387___5263	PROKKA_00397___9917	PROKKA_00389___14393	PROKKA_01891___21846	PROKKA_01856___26502	PROKKA_00443___28396	PROKKA_00423___33337	PROKKA_00412___61928	PROKKA_00275___37835	PROKKA_00438___42994	PROKKA_00440___47739	PROKKA_00365___52326	PROKKA_00296___56941	PROKKA_01931___69667	PROKKA_00417___71455	PROKKA_00420___76366	PROKKA_00451___81155
192	hslR		Heat shock protein 15	20	20	1	1	3990				353	353	353	PROKKA_01777___88689	PROKKA_00308	PROKKA_00393___785	PROKKA_00383___5255	PROKKA_00393___9909	PROKKA_00385___14385	PROKKA_01895___21854	PROKKA_01860___26510	PROKKA_00439___28388	PROKKA_00419___33329	PROKKA_00408___61920	PROKKA_00271___37827	PROKKA_00434___42986	PROKKA_00436___47731	PROKKA_00361___52318	PROKKA_00292___56933	PROKKA_01935___69675	PROKKA_00413___71447	PROKKA_00416___76358	PROKKA_00447___81147
193	ptsI		Phosphoenolpyruvate-protein phosphotransferase	20	20	1	1	3992				1664	1745	1713	PROKKA_01778___88691	PROKKA_00307	PROKKA_00392___783	PROKKA_00382___5253	PROKKA_00392___9907	PROKKA_00384___14383	PROKKA_01896___21856	PROKKA_01861___26512	PROKKA_00438___28386	PROKKA_00418___33327	PROKKA_00407___61918	PROKKA_00270___37825	PROKKA_00433___42984	PROKKA_00435___47729	PROKKA_00360___52316	PROKKA_00291___56931	PROKKA_01936___69677	PROKKA_00412___71445	PROKKA_00415___76356	PROKKA_00446___81145
194	pknB_1		Serine/threonine-protein kinase PknB	20	20	1	1	4018				1724	1772	1766	PROKKA_01797___88729	PROKKA_00290	PROKKA_00379___757	PROKKA_00369___5227	PROKKA_00379___9881	PROKKA_00371___14357	PROKKA_01911___21886	PROKKA_01877___26544	PROKKA_00423___28356	PROKKA_00403___33297	PROKKA_00392___61888	PROKKA_02006___41300	PROKKA_00418___42954	PROKKA_00416___47691	PROKKA_00345___52286	PROKKA_00276___56901	PROKKA_01951___69707	PROKKA_00397___71415	PROKKA_00399___76324	PROKKA_00428___81109
195	group_1250		hypothetical protein	20	20	1	1	4008				725	863	754	PROKKA_01807___88749	PROKKA_00279	PROKKA_00369___737	PROKKA_00359___5207	PROKKA_00369___9861	PROKKA_00361___14337	PROKKA_01921___21906	PROKKA_01887___26564	PROKKA_00413___28336	PROKKA_00393___33277	PROKKA_00382___61868	PROKKA_02016___41320	PROKKA_00408___42934	PROKKA_00406___47671	PROKKA_00335___52266	PROKKA_00266___56881	PROKKA_01962___69729	PROKKA_00387___71395	PROKKA_00389___76304	PROKKA_00418___81089
196	group_1251		Sortase family protein	20	20	1	1	4006				776	926	918	PROKKA_01809___88753	PROKKA_00277	PROKKA_00367___733	PROKKA_00357___5203	PROKKA_00367___9857	PROKKA_00359___14333	PROKKA_01923___21910	PROKKA_01889___26568	PROKKA_00411___28332	PROKKA_00391___33273	PROKKA_00380___61864	PROKKA_02018___41324	PROKKA_00406___42930	PROKKA_00404___47667	PROKKA_00333___52262	PROKKA_00264___56877	PROKKA_01964___69733	PROKKA_00385___71391	PROKKA_00387___76300	PROKKA_00416___81085
197	group_1253		putative global regulator	20	20	1	1	2693				1049	1049	1049	PROKKA_01816___88767	PROKKA_00270	PROKKA_00360___719	PROKKA_00351___5191	PROKKA_00360___9843	PROKKA_00351___14317	PROKKA_01930___21924	PROKKA_01896___26582	PROKKA_00404___28318	PROKKA_00384___33259	PROKKA_00374___61852	PROKKA_02023___41334	PROKKA_00400___42918	PROKKA_00398___47655	PROKKA_00326___52248	PROKKA_00258___56865	PROKKA_01970___69745	PROKKA_00379___71379	PROKKA_00379___76284	PROKKA_00404___81061
198	dtd		D-tyrosyl-tRNA(Tyr) deacylase	20	20	1	1	2695				431	605	483	PROKKA_01818___88771	PROKKA_00268	PROKKA_00358___715	PROKKA_00349___5187	PROKKA_00358___9839	PROKKA_00349___14313	PROKKA_01932___21928	PROKKA_01898___26586	PROKKA_00402___28314	PROKKA_00382___33255	PROKKA_00372___61848	PROKKA_02025___41338	PROKKA_00398___42914	PROKKA_00396___47651	PROKKA_00324___52244	PROKKA_00256___56861	PROKKA_01972___69749	PROKKA_00377___71375	PROKKA_00377___76280	PROKKA_00402___81057
199	group_1256		Carboxymuconolactone decarboxylase family protein	20	20	1	1	2704				725	734	725	PROKKA_01823___88781	PROKKA_00263	PROKKA_00352___703	PROKKA_00344___5177	PROKKA_00352___9827	PROKKA_00344___14303	PROKKA_01936___21936	PROKKA_01903___26596	PROKKA_00398___28306	PROKKA_00377___33245	PROKKA_00368___61840	PROKKA_02030___41348	PROKKA_00393___42904	PROKKA_00392___47643	PROKKA_00320___52236	PROKKA_00251___56851	PROKKA_01977___69759	PROKKA_00371___71363	PROKKA_00372___76270	PROKKA_00397___81047
200	ndx1		Diadenosine hexaphosphate hydrolase	20	20	1	1	2708				890	890	890	PROKKA_01827___88789	PROKKA_00259	PROKKA_00348___695	PROKKA_00339___5167	PROKKA_00348___9819	PROKKA_00340___14295	PROKKA_01940___21944	PROKKA_01908___26606	PROKKA_00392___28294	PROKKA_00372___33235	PROKKA_00364___61832	PROKKA_02034___41356	PROKKA_00388___42894	PROKKA_00388___47635	PROKKA_00316___52228	PROKKA_00246___56841	PROKKA_01982___69769	PROKKA_00367___71355	PROKKA_00367___76260	PROKKA_00393___81039
201	adhR		HTH-type transcriptional regulator AdhR	20	20	1	1	472				197	365	348	PROKKA_01837___88809	PROKKA_01521	PROKKA_01589___3177	PROKKA_01638___7765	PROKKA_01589___12301	PROKKA_01552___16719	PROKKA_00710___19484	PROKKA_00665___24120	PROKKA_01677___30864	PROKKA_01103___34697	PROKKA_01557___64218	PROKKA_01533___40351	PROKKA_01666___45450	PROKKA_01607___50073	PROKKA_01611___54818	PROKKA_01526___59401	PROKKA_01348___68498	PROKKA_01636___73893	PROKKA_01641___78808	PROKKA_01743___83739
202	metG		Methionine--tRNA ligase	20	20	1	1	467				1793	1946	1938	PROKKA_01841___88817	PROKKA_01525	PROKKA_01593___3185	PROKKA_01642___7773	PROKKA_01593___12309	PROKKA_01556___16727	PROKKA_00706___19476	PROKKA_00661___24112	PROKKA_01681___30872	PROKKA_01099___34689	PROKKA_01561___64226	PROKKA_01537___40359	PROKKA_01670___45458	PROKKA_01611___50081	PROKKA_01616___54828	PROKKA_01530___59409	PROKKA_01352___68506	PROKKA_01640___73901	PROKKA_01645___78816	PROKKA_01747___83747
203	yusV_1		putative siderophore transport system ATP-binding protein YusV	20	20	1	1	449				755	977	788	PROKKA_01859___88853	PROKKA_01543	PROKKA_01611___3221	PROKKA_01660___7809	PROKKA_01611___12345	PROKKA_01574___16763	PROKKA_00688___19440	PROKKA_00642___24074	PROKKA_01699___30908	PROKKA_01081___34653	PROKKA_01579___64262	PROKKA_01555___40395	PROKKA_01688___45494	PROKKA_01629___50117	PROKKA_01634___54864	PROKKA_01548___59445	PROKKA_01370___68542	PROKKA_01658___73937	PROKKA_01663___78852	PROKKA_01765___83783
204	feuB		Iron-uptake system permease protein FeuB	20	20	1	1	446				833	1031	1010	PROKKA_01861___88857	PROKKA_01545	PROKKA_01613___3225	PROKKA_01662___7813	PROKKA_01613___12349	PROKKA_01576___16767	PROKKA_00686___19436	PROKKA_00639___24068	PROKKA_01701___30912	PROKKA_01079___34649	PROKKA_01581___64266	PROKKA_01557___40399	PROKKA_01690___45498	PROKKA_01631___50121	PROKKA_01636___54868	PROKKA_01550___59449	PROKKA_01372___68546	PROKKA_01660___73941	PROKKA_01665___78856	PROKKA_01767___83787
205	araA		L-arabinose isomerase	20	20	1	1	428				1442	1520	1516	PROKKA_01876___88887	PROKKA_01559	PROKKA_01630___3259	PROKKA_01676___7841	PROKKA_01630___12383	PROKKA_01591___16797	PROKKA_00670___19404	PROKKA_00623___24036	PROKKA_01715___30940	PROKKA_01063___34617	PROKKA_01596___64296	PROKKA_01573___40431	PROKKA_01708___45534	PROKKA_01646___50151	PROKKA_01651___54898	PROKKA_01567___59483	PROKKA_01390___68582	PROKKA_01675___73971	PROKKA_01680___78886	PROKKA_01782___83817
206	araD		L-ribulose-5-phosphate 4-epimerase	20	20	1	1	427				647	704	661	PROKKA_01878___88891	PROKKA_01561	PROKKA_01631___3261	PROKKA_01677___7843	PROKKA_01631___12385	PROKKA_01592___16799	PROKKA_00668___19400	PROKKA_00621___24032	PROKKA_01717___30944	PROKKA_01061___34613	PROKKA_01598___64300	PROKKA_01575___40435	PROKKA_01710___45538	PROKKA_01648___50155	PROKKA_01653___54902	PROKKA_01569___59487	PROKKA_01392___68586	PROKKA_01677___73975	PROKKA_01682___78890	PROKKA_01783___83819
207	opuCB_1		Glycine betaine/carnitine/choline transport system permease protein OpuCB	20	20	1	1	410				737	737	737	PROKKA_01892___88919	PROKKA_01575	PROKKA_01645___3289	PROKKA_01691___7871	PROKKA_01645___12413	PROKKA_01606___16827	PROKKA_00652___19368	PROKKA_00606___24002	PROKKA_01731___30972	PROKKA_01047___34585	PROKKA_01613___64330	PROKKA_01591___40467	PROKKA_01724___45566	PROKKA_01662___50183	PROKKA_01668___54932	PROKKA_01583___59515	PROKKA_01407___68616	PROKKA_01691___74003	PROKKA_01699___78924	PROKKA_01799___83851
208	group_1266		ribosomal-protein-alanine N-acetyltransferase	20	20	1	1	401				521	521	521	PROKKA_01901___88937	PROKKA_01584	PROKKA_01654___3307	PROKKA_01700___7889	PROKKA_01654___12431	PROKKA_01615___16845	PROKKA_00643___19350	PROKKA_00597___23984	PROKKA_01740___30990	PROKKA_01038___34567	PROKKA_01622___64348	PROKKA_01600___40485	PROKKA_01733___45584	PROKKA_01671___50201	PROKKA_01677___54950	PROKKA_01592___59533	PROKKA_01416___68634	PROKKA_01701___74023	PROKKA_01708___78942	PROKKA_01808___83869
209	mgtA_2		GDP-mannose-dependent alpha-mannosyltransferase	20	20	1	1	397				1145	1145	1145	PROKKA_01905___88945	PROKKA_01588	PROKKA_01658___3315	PROKKA_01704___7897	PROKKA_01658___12439	PROKKA_01619___16853	PROKKA_00639___19342	PROKKA_00593___23976	PROKKA_01744___30998	PROKKA_01034___34559	PROKKA_01626___64356	PROKKA_01604___40493	PROKKA_01737___45592	PROKKA_01675___50209	PROKKA_01681___54958	PROKKA_01596___59541	PROKKA_01420___68642	PROKKA_01705___74031	PROKKA_01712___78950	PROKKA_01812___83877
210	nnr		Bifunctional NAD(P)H-hydrate repair enzyme Nnr	20	20	1	1	396				1418	1469	1420	PROKKA_01906___88947	PROKKA_01589	PROKKA_01659___3317	PROKKA_01705___7899	PROKKA_01659___12441	PROKKA_01620___16855	PROKKA_00638___19340	PROKKA_00592___23974	PROKKA_01745___31000	PROKKA_01033___34557	PROKKA_01627___64358	PROKKA_01605___40495	PROKKA_01738___45594	PROKKA_01676___50211	PROKKA_01682___54960	PROKKA_01597___59543	PROKKA_01421___68644	PROKKA_01706___74033	PROKKA_01713___78952	PROKKA_01813___83879
211	rsmC_2		Ribosomal RNA small subunit methyltransferase C	20	20	1	1	383				599	599	599	PROKKA_01917___88969	PROKKA_01600	PROKKA_01670___3339	PROKKA_01716___7921	PROKKA_01670___12463	PROKKA_01632___16879	PROKKA_00627___19318	PROKKA_00581___23952	PROKKA_01756___31022	PROKKA_01021___34533	PROKKA_01638___64380	PROKKA_01617___40519	PROKKA_01750___45618	PROKKA_01687___50233	PROKKA_01693___54982	PROKKA_01609___59567	PROKKA_01433___68668	PROKKA_01717___74055	PROKKA_01724___78974	PROKKA_01824___83901
212	ecfT		Energy-coupling factor transporter transmembrane protein EcfT	20	20	1	1	381				1070	1100	1097	PROKKA_01919___88973	PROKKA_01602	PROKKA_01672___3343	PROKKA_01718___7925	PROKKA_01672___12467	PROKKA_01634___16883	PROKKA_00625___19314	PROKKA_00579___23948	PROKKA_01758___31026	PROKKA_01019___34529	PROKKA_01640___64384	PROKKA_01619___40523	PROKKA_01752___45622	PROKKA_01689___50237	PROKKA_01695___54986	PROKKA_01611___59571	PROKKA_01435___68672	PROKKA_01719___74059	PROKKA_01726___78978	PROKKA_01826___83905
213	group_1271		hypothetical protein	20	20	1	1	379				851	851	851	PROKKA_01921___88977	PROKKA_01604	PROKKA_01674___3347	PROKKA_01720___7929	PROKKA_01674___12471	PROKKA_01636___16887	PROKKA_00623___19310	PROKKA_00577___23944	PROKKA_01760___31030	PROKKA_01017___34525	PROKKA_01642___64388	PROKKA_01621___40527	PROKKA_01754___45626	PROKKA_01691___50241	PROKKA_01697___54990	PROKKA_01613___59575	PROKKA_01437___68676	PROKKA_01721___74063	PROKKA_01728___78982	PROKKA_01828___83909
214	group_1272		hypothetical protein	20	20	1	1	308				1484	1484	1484	PROKKA_01986___89107	PROKKA_01670	PROKKA_01740___3479	PROKKA_01785___8059	PROKKA_01740___12603	PROKKA_01701___17017	PROKKA_00555___19174	PROKKA_00511___23812	PROKKA_01826___31162	PROKKA_00952___34395	PROKKA_01708___64520	PROKKA_01690___40665	PROKKA_01819___45756	PROKKA_01758___50375	PROKKA_01764___55124	PROKKA_01678___59705	PROKKA_01504___68810	PROKKA_01787___74195	PROKKA_01794___79114	PROKKA_01895___84043
215	group_1273		MaoC like domain protein	20	20	1	1	305				431	431	431	PROKKA_01988___89111	PROKKA_01672	PROKKA_01742___3483	PROKKA_01787___8063	PROKKA_01742___12607	PROKKA_01703___17021	PROKKA_00553___19170	PROKKA_00509___23808	PROKKA_01828___31166	PROKKA_00949___34389	PROKKA_01710___64524	PROKKA_01692___40669	PROKKA_01821___45760	PROKKA_01760___50379	PROKKA_01766___55128	PROKKA_01680___59709	PROKKA_01506___68814	PROKKA_01789___74199	PROKKA_01796___79118	PROKKA_01897___84047
216	group_1274		hypothetical protein	20	20	1	1	300				473	494	492	PROKKA_01996___89127	PROKKA_01680	PROKKA_01750___3499	PROKKA_01795___8079	PROKKA_01750___12623	PROKKA_01711___17037	PROKKA_00545___19154	PROKKA_00501___23792	PROKKA_01836___31182	PROKKA_00941___34373	PROKKA_01718___64540	PROKKA_01700___40685	PROKKA_01829___45776	PROKKA_01768___50395	PROKKA_01774___55144	PROKKA_01688___59725	PROKKA_01514___68830	PROKKA_01797___74215	PROKKA_01804___79134	PROKKA_01905___84063
217	group_1275		hypothetical protein	20	20	1	1	297				1589	1634	1609	PROKKA_01999___89133	PROKKA_01683	PROKKA_01753___3505	PROKKA_01798___8085	PROKKA_01753___12629	PROKKA_01714___17043	PROKKA_00542___19148	PROKKA_00498___23786	PROKKA_01839___31188	PROKKA_00938___34367	PROKKA_01721___64546	PROKKA_01703___40691	PROKKA_01832___45782	PROKKA_01771___50401	PROKKA_01777___55150	PROKKA_01691___59731	PROKKA_01517___68836	PROKKA_01800___74221	PROKKA_01810___79146	PROKKA_01908___84069
218	yhaI		Inner membrane protein YhaI	20	20	1	1	293				383	1205	1163	PROKKA_02003___89141	PROKKA_01687	PROKKA_01757___3513	PROKKA_01802___8093	PROKKA_01757___12637	PROKKA_01718___17051	PROKKA_00538___19140	PROKKA_00494___23778	PROKKA_01843___31196	PROKKA_00934___34359	PROKKA_01725___64554	PROKKA_01707___40699	PROKKA_01836___45790	PROKKA_01775___50409	PROKKA_01781___55158	PROKKA_01695___59739	PROKKA_01521___68844	PROKKA_01804___74229	PROKKA_01814___79154	PROKKA_01912___84077
219	group_1277		PRC-barrel domain protein	20	20	1	1	266				398	398	398	PROKKA_02029___89193	PROKKA_01713	PROKKA_01783___3565	PROKKA_01828___8145	PROKKA_01783___12689	PROKKA_01744___17103	PROKKA_00511___19086	PROKKA_00468___23726	PROKKA_01869___31248	PROKKA_00908___34307	PROKKA_01751___64606	PROKKA_01733___40751	PROKKA_01863___45844	PROKKA_01801___50461	PROKKA_01807___55210	PROKKA_01722___59793	PROKKA_01548___68898	PROKKA_01830___74281	PROKKA_01840___79206	PROKKA_01939___84131
220	group_1279		hypothetical protein	20	20	1	1	259				599	659	656	PROKKA_02034___89203	PROKKA_01718	PROKKA_01788___3575	PROKKA_01833___8155	PROKKA_01788___12699	PROKKA_01749___17113	PROKKA_00505___19074	PROKKA_00463___23716	PROKKA_01874___31258	PROKKA_00903___34297	PROKKA_01756___64616	PROKKA_01738___40761	PROKKA_01868___45854	PROKKA_01806___50471	PROKKA_01813___55222	PROKKA_01727___59803	PROKKA_01553___68908	PROKKA_01835___74291	PROKKA_01845___79216	PROKKA_01944___84141
221	patA		Putative N-acetyl-LL-diaminopimelate aminotransferase	20	20	1	1	254				1166	1238	1180	PROKKA_02040___89215	PROKKA_01724	PROKKA_01793___3585	PROKKA_01838___8165	PROKKA_01793___12709	PROKKA_01754___17123	PROKKA_00500___19064	PROKKA_00456___23702	PROKKA_01880___31270	PROKKA_00898___34287	PROKKA_01761___64626	PROKKA_01743___40771	PROKKA_01874___45866	PROKKA_01811___50481	PROKKA_01818___55232	PROKKA_01733___59815	PROKKA_01559___68920	PROKKA_01840___74301	PROKKA_01850___79226	PROKKA_01949___84151
222	group_1281		Alpha/beta hydrolase family protein	20	20	1	1	233				1082	1082	1082	PROKKA_02051___89237	PROKKA_01735	PROKKA_01804___3607	PROKKA_01849___8187	PROKKA_01804___12731	PROKKA_01765___17145	PROKKA_00487___19038	PROKKA_00445___23680	PROKKA_01892___31294	PROKKA_00886___34263	PROKKA_01773___64650	PROKKA_01754___40793	PROKKA_01886___45890	PROKKA_01823___50505	PROKKA_01831___55258	PROKKA_01745___59839	PROKKA_01572___68946	PROKKA_01910___74441	PROKKA_01862___79250	PROKKA_01962___84177
223	group_1282		BadF/BadG/BcrA/BcrD ATPase family protein	20	20	1	1	219				866	956	947	PROKKA_02064___89263	PROKKA_01747	PROKKA_01816___3631	PROKKA_01861___8211	PROKKA_01817___12757	PROKKA_01777___17169	PROKKA_00475___19014	PROKKA_00433___23656	PROKKA_01904___31318	PROKKA_00874___34239	PROKKA_01785___64674	PROKKA_01766___40817	PROKKA_01898___45914	PROKKA_01835___50529	PROKKA_01843___55282	PROKKA_01759___59867	PROKKA_01584___68970	PROKKA_01922___74465	PROKKA_01875___79276	PROKKA_01974___84201
224	dnaJ_3		Chaperone protein DnaJ	20	20	1	1	217				1172	1172	1172	PROKKA_02066___89267	PROKKA_01749	PROKKA_01818___3635	PROKKA_01863___8215	PROKKA_01819___12761	PROKKA_01779___17173	PROKKA_00473___19010	PROKKA_00431___23652	PROKKA_01906___31322	PROKKA_00872___34235	PROKKA_01787___64678	PROKKA_01768___40821	PROKKA_01900___45918	PROKKA_01837___50533	PROKKA_01845___55286	PROKKA_01761___59871	PROKKA_01586___68974	PROKKA_01924___74469	PROKKA_01877___79280	PROKKA_01976___84205
225	gntZ		6-phosphogluconate dehydrogenase, NAD( )-dependent, decarboxylating	20	20	1	1	214				848	890	886	PROKKA_02069___89273	PROKKA_01752	PROKKA_01821___3641	PROKKA_01866___8221	PROKKA_01822___12767	PROKKA_01782___17179	PROKKA_00470___19004	PROKKA_00428___23646	PROKKA_01909___31328	PROKKA_00869___34229	PROKKA_01790___64684	PROKKA_01771___40827	PROKKA_01903___45924	PROKKA_01840___50539	PROKKA_01848___55292	PROKKA_01764___59877	PROKKA_01589___68980	PROKKA_01927___74475	PROKKA_01880___79286	PROKKA_01979___84211
226	group_1286		hypothetical protein	20	20	1	1	202			Hypothetical protein with no hits to refseq/uniprot/clusters/cdd/tigrfams/pfam overlapping another protein with hits	230	269	231	PROKKA_02083___89301	PROKKA_01766	PROKKA_01833___3665	PROKKA_01878___8245	PROKKA_01835___12793	PROKKA_01794___17203	PROKKA_00457___18978	PROKKA_00415___23620	PROKKA_01922___31354	PROKKA_00856___34203	PROKKA_01803___64710	PROKKA_01783___40851	PROKKA_01917___45952	PROKKA_01853___50565	PROKKA_01861___55318	PROKKA_01777___59903	PROKKA_01602___69006	PROKKA_01940___74501	PROKKA_01893___79312	PROKKA_01991___84235
227	add2		Aminodeoxyfutalosine deaminase	20	20	1	1	188				1217	1250	1218	PROKKA_02096___89327	PROKKA_01779	PROKKA_01844___3687	PROKKA_01889___8267	PROKKA_01846___12815	PROKKA_01806___17227	PROKKA_00445___18954	PROKKA_00404___23598	PROKKA_01934___31378	PROKKA_00845___34181	PROKKA_01814___64732	PROKKA_01794___40873	PROKKA_01928___45974	PROKKA_01865___50589	PROKKA_01873___55342	PROKKA_01788___59925	PROKKA_01613___69028	PROKKA_01951___74523	PROKKA_01905___79336	PROKKA_02002___84257
228	sbcD		Nuclease SbcCD subunit D	20	20	1	1	187				1280	1280	1280	PROKKA_02097___89329	PROKKA_01780	PROKKA_01845___3689	PROKKA_01890___8269	PROKKA_01847___12817	PROKKA_01807___17229	PROKKA_00444___18952	PROKKA_00403___23596	PROKKA_01935___31380	PROKKA_00844___34179	PROKKA_01815___64734	PROKKA_01795___40875	PROKKA_01929___45976	PROKKA_01866___50591	PROKKA_01874___55344	PROKKA_01789___59927	PROKKA_01614___69030	PROKKA_01952___74525	PROKKA_01906___79338	PROKKA_02003___84259
229	group_1289		Cutinase	20	20	1	1	173				1199	1238	1236	PROKKA_02110___89355	PROKKA_01793	PROKKA_01858___3715	PROKKA_01903___8295	PROKKA_01860___12843	PROKKA_01820___17255	PROKKA_00431___18926	PROKKA_00390___23570	PROKKA_01948___31406	PROKKA_00831___34153	PROKKA_01828___64760	PROKKA_01808___40901	PROKKA_01941___46000	PROKKA_01879___50617	PROKKA_01887___55370	PROKKA_01802___59953	PROKKA_01626___69054	PROKKA_01965___74551	PROKKA_01919___79364	PROKKA_02016___84285
230	group_1290		hypothetical protein	20	20	1	1	172				698	698	698	PROKKA_02111___89357	PROKKA_01794	PROKKA_01859___3717	PROKKA_01904___8297	PROKKA_01861___12845	PROKKA_01821___17257	PROKKA_00430___18924	PROKKA_00389___23568	PROKKA_01949___31408	PROKKA_00830___34151	PROKKA_01829___64762	PROKKA_01809___40903	PROKKA_01942___46002	PROKKA_01880___50619	PROKKA_01888___55372	PROKKA_01803___59955	PROKKA_01627___69056	PROKKA_01966___74553	PROKKA_01920___79366	PROKKA_02017___84287
231	group_1293		Host cell surface-exposed lipoprotein	20	20	1	1	3202				659	698	692	PROKKA_02120___89375	PROKKA_01802	PROKKA_01867___3733	PROKKA_01913___8315	PROKKA_01869___12861	PROKKA_01829___17273	PROKKA_00410___18884	PROKKA_00380___23550	PROKKA_01957___31424	PROKKA_00818___34127	PROKKA_01837___64778	PROKKA_01818___40921	PROKKA_01951___46020	PROKKA_01887___50633	PROKKA_01896___55388	PROKKA_01812___59973	PROKKA_01636___69074	PROKKA_01975___74571	PROKKA_01936___79398	PROKKA_02026___84305
232	group_1294		phosphoribosylformylglycinamidine synthase subunit PurS	20	20	1	1	3200				245	251	250	PROKKA_02122___89379	PROKKA_01804	PROKKA_01869___3737	PROKKA_01915___8319	PROKKA_01871___12865	PROKKA_01831___17277	PROKKA_00408___18880	PROKKA_00378___23546	PROKKA_01959___31428	PROKKA_00816___34123	PROKKA_01839___64782	PROKKA_01820___40925	PROKKA_01953___46024	PROKKA_01889___50637	PROKKA_01898___55392	PROKKA_01814___59977	PROKKA_01638___69078	PROKKA_01977___74575	PROKKA_01938___79402	PROKKA_02028___84309
233	group_1295		hypothetical protein	20	20	1	1	3198				1106	1106	1106	PROKKA_02124___89383	PROKKA_01806	PROKKA_01871___3741	PROKKA_01917___8323	PROKKA_01873___12869	PROKKA_01833___17281	PROKKA_00406___18876	PROKKA_00376___23542	PROKKA_01961___31432	PROKKA_00814___34119	PROKKA_01841___64786	PROKKA_01822___40929	PROKKA_01955___46028	PROKKA_01891___50641	PROKKA_01900___55396	PROKKA_01816___59981	PROKKA_01640___69082	PROKKA_01979___74579	PROKKA_01940___79406	PROKKA_02030___84313
234	group_1296		hypothetical protein	20	20	1	1	802				764	764	764	PROKKA_02129___89393	PROKKA_01811	PROKKA_01876___3751	PROKKA_01922___8333	PROKKA_01878___12879	PROKKA_01838___17291	PROKKA_00401___18866	PROKKA_00371___23532	PROKKA_01966___31442	PROKKA_00809___34109	PROKKA_01846___64796	PROKKA_01827___40939	PROKKA_01960___46038	PROKKA_01896___50651	PROKKA_01905___55406	PROKKA_01821___59991	PROKKA_01646___69094	PROKKA_01984___74589	PROKKA_01945___79416	PROKKA_02035___84323
235	iolC_2		5-dehydro-2-deoxygluconokinase	20	20	1	1	806				965	965	965	PROKKA_02133___89401	PROKKA_01815	PROKKA_01880___3759	PROKKA_01926___8341	PROKKA_01882___12887	PROKKA_01842___17299	PROKKA_00396___18856	PROKKA_00367___23524	PROKKA_01971___31452	PROKKA_00805___34101	PROKKA_01850___64804	PROKKA_01831___40947	PROKKA_01964___46046	PROKKA_01900___50659	PROKKA_01909___55414	PROKKA_01825___59999	PROKKA_01650___69102	PROKKA_01988___74597	PROKKA_01949___79424	PROKKA_02040___84333
236	ileS		Isoleucine--tRNA ligase	20	20	1	1	846				3242	3260	3257	PROKKA_02139___89413	PROKKA_01821	PROKKA_01886___3771	PROKKA_01932___8353	PROKKA_01888___12899	PROKKA_01848___17311	PROKKA_00390___18844	PROKKA_00361___23512	PROKKA_01977___31464	PROKKA_00799___34089	PROKKA_01856___64816	PROKKA_01837___40959	PROKKA_01970___46058	PROKKA_01906___50671	PROKKA_01915___55426	PROKKA_01831___60011	PROKKA_01656___69114	PROKKA_01994___74609	PROKKA_01955___79436	PROKKA_02046___84345
237	group_1299		Cna protein B-type domain protein	20	20	1	1	829				1379	1379	1379	PROKKA_02145___89425	PROKKA_01828	PROKKA_01892___3783	PROKKA_01938___8365	PROKKA_01894___12911	PROKKA_01854___17323	PROKKA_00384___18832	PROKKA_00355___23500	PROKKA_01983___31476	PROKKA_00793___34077	PROKKA_01871___64847	PROKKA_01843___40971	PROKKA_01976___46070	PROKKA_01912___50683	PROKKA_01921___55438	PROKKA_01837___60023	PROKKA_01662___69126	PROKKA_02010___74642	PROKKA_01961___79448	PROKKA_02063___84381
238	aniA		Copper-containing nitrite reductase precursor	20	20	1	1	828				2582	2636	2633	PROKKA_02146___89427	PROKKA_01829	PROKKA_01893___3785	PROKKA_01939___8367	PROKKA_01895___12913	PROKKA_01855___17325	PROKKA_00383___18830	PROKKA_00354___23498	PROKKA_01984___31478	PROKKA_00792___34075	PROKKA_01872___64849	PROKKA_01844___40973	PROKKA_01977___46072	PROKKA_01913___50685	PROKKA_01922___55440	PROKKA_01838___60025	PROKKA_01664___69130	PROKKA_02011___74644	PROKKA_01962___79450	PROKKA_02064___84383
239	group_1302		hypothetical protein	20	20	1	1	3588				506	506	506	PROKKA_02159___89454	PROKKA_01842	PROKKA_01899___3797	PROKKA_01952___8395	PROKKA_01901___12925	PROKKA_01861___17337	PROKKA_00371___18805	PROKKA_00341___23470	PROKKA_01997___31505	PROKKA_00786___34063	PROKKA_01884___64874	PROKKA_01865___41018	PROKKA_01992___46102	PROKKA_01926___50712	PROKKA_01934___55465	PROKKA_01856___60064	PROKKA_01679___69160	PROKKA_02017___74656	PROKKA_01974___79475	PROKKA_02070___84395
240	ptpA_2		putative low molecular weight protein-tyrosine-phosphatase	20	20	1	1	2133				464	464	464	PROKKA_02240___89616	PROKKA_02241	PROKKA_02101___4201	PROKKA_02172___8835	PROKKA_02103___13329	PROKKA_02095___17805	PROKKA_00087___18237	PROKKA_02196___27182	PROKKA_02332___32175	PROKKA_02190___36871	PROKKA_02194___65494	PROKKA_02261___41810	PROKKA_00107___42332	PROKKA_02238___51336	PROKKA_02264___56125	PROKKA_02105___60562	PROKKA_02270___70345	PROKKA_02329___75280	PROKKA_02241___80009	PROKKA_02298___84853
241	group_1318		hypothetical protein	20	20	1	1	2132				896	914	912	PROKKA_02241___89618	PROKKA_02242	PROKKA_02102___4203	PROKKA_02173___8837	PROKKA_02104___13331	PROKKA_02096___17807	PROKKA_00086___18235	PROKKA_02197___27184	PROKKA_02333___32177	PROKKA_02191___36873	PROKKA_02195___65496	PROKKA_02262___41812	PROKKA_00106___42330	PROKKA_02237___51334	PROKKA_02265___56127	PROKKA_02106___60564	PROKKA_02271___70347	PROKKA_02330___75282	PROKKA_02242___80011	PROKKA_02299___84855
242	yfeX		putative deferrochelatase/peroxidase YfeX	20	20	1	1	3874				917	917	917	PROKKA_02249___89634	PROKKA_02331	PROKKA_02205___4409	PROKKA_02279___9049	PROKKA_02207___13537	PROKKA_02185___17985	PROKKA_02322___22708	PROKKA_02322___27434	PROKKA_02449___32409	PROKKA_02361___37213	PROKKA_02306___65718	PROKKA_02378___42044	PROKKA_02173___46467	PROKKA_02305___51470	PROKKA_02337___56271	PROKKA_02205___60762	PROKKA_02369___70543	PROKKA_02416___75454	PROKKA_02326___80179	PROKKA_02400___85057
243	yvgN		Glyoxal reductase	20	20	1	1	3887				854	854	854	PROKKA_02257___89650	PROKKA_02323	PROKKA_02197___4393	PROKKA_02271___9033	PROKKA_02199___13521	PROKKA_02177___17969	PROKKA_02313___22690	PROKKA_02314___27418	PROKKA_02440___32391	PROKKA_02353___37197	PROKKA_02297___65700	PROKKA_02370___42028	PROKKA_02182___46485	PROKKA_02314___51488	PROKKA_02327___56251	PROKKA_02196___60744	PROKKA_02360___70525	PROKKA_02408___75438	PROKKA_02318___80163	PROKKA_02392___85041
244	sttH_2		Streptothricin hydrolase	20	20	1	1	3562				716	731	725	PROKKA_02270___89676	PROKKA_02310	PROKKA_02166___4331	PROKKA_02235___8961	PROKKA_02168___13459	PROKKA_02161___17937	PROKKA_02295___22654	PROKKA_02259___27308	PROKKA_02425___32361	PROKKA_02265___37021	PROKKA_02258___65622	PROKKA_02334___41956	PROKKA_02209___46539	PROKKA_02301___51462	PROKKA_02312___56221	PROKKA_02169___60690	PROKKA_02332___70469	PROKKA_02395___75412	PROKKA_02304___80135	PROKKA_02362___84981
245	araQ		L-arabinose transport system permease protein AraQ	20	20	1	1	2989				980	980	980	PROKKA_02281___89698	PROKKA_02299	PROKKA_02157___4313	PROKKA_02224___8939	PROKKA_02159___13441	PROKKA_02149___17913	PROKKA_02284___22632	PROKKA_02248___27286	PROKKA_02416___32343	PROKKA_02253___36997	PROKKA_02247___65600	PROKKA_02323___41934	PROKKA_02218___46557	PROKKA_02290___51440	PROKKA_02301___56199	PROKKA_02160___60672	PROKKA_02323___70451	PROKKA_02384___75390	PROKKA_02293___80113	PROKKA_02351___84959
246	ugpA		sn-glycerol-3-phosphate transport system permease protein UgpA	20	20	1	1	2990				935	1007	993	PROKKA_02282___89700	PROKKA_02298	PROKKA_02156___4311	PROKKA_02223___8937	PROKKA_02158___13439	PROKKA_02148___17911	PROKKA_02283___22630	PROKKA_02247___27284	PROKKA_02415___32341	PROKKA_02252___36995	PROKKA_02246___65598	PROKKA_02322___41932	PROKKA_02219___46559	PROKKA_02289___51438	PROKKA_02300___56197	PROKKA_02159___60670	PROKKA_02322___70449	PROKKA_02383___75388	PROKKA_02292___80111	PROKKA_02350___84957
247	ybdL		Methionine aminotransferase	20	20	1	1	2998				1187	1190	1189	PROKKA_02289___89714	PROKKA_02291	PROKKA_02149___4297	PROKKA_02216___8923	PROKKA_02151___13425	PROKKA_02141___17897	PROKKA_02276___22616	PROKKA_02240___27270	PROKKA_02411___32333	PROKKA_02244___36979	PROKKA_02239___65584	PROKKA_02315___41918	PROKKA_00063___42244	PROKKA_02282___51424	PROKKA_02293___56183	PROKKA_02151___60654	PROKKA_02314___70433	PROKKA_02376___75374	PROKKA_02285___80097	PROKKA_02342___84941
248	gadC		Glutamate/gamma-aminobutyrate antiporter	20	20	1	1	3014				1397	1553	1404	PROKKA_02300___89736	PROKKA_02280	PROKKA_02139___4277	PROKKA_02205___8901	PROKKA_02141___13405	PROKKA_02131___17877	PROKKA_02267___22598	PROKKA_02230___27250	PROKKA_02402___32315	PROKKA_02224___36939	PROKKA_02229___65564	PROKKA_02305___41898	PROKKA_00073___42264	PROKKA_02273___51406	PROKKA_02284___56165	PROKKA_02139___60630	PROKKA_02304___70413	PROKKA_02365___75352	PROKKA_02276___80079	PROKKA_02332___84921
249	sseA		3-mercaptopyruvate sulfurtransferase	20	20	1	1	3017				818	818	818	PROKKA_02303___89742	PROKKA_02277	PROKKA_02137___4273	PROKKA_02203___8897	PROKKA_02139___13401	PROKKA_02129___17873	PROKKA_02265___22594	PROKKA_02228___27246	PROKKA_02400___32311	PROKKA_02222___36935	PROKKA_02227___65560	PROKKA_02303___41894	PROKKA_00075___42268	PROKKA_02271___51402	PROKKA_02282___56161	PROKKA_02137___60626	PROKKA_02302___70409	PROKKA_02363___75348	PROKKA_02274___80075	PROKKA_02329___84915
250	ycjS		putative oxidoreductase YcjS	20	20	1	1	3019				1187	1217	1188	PROKKA_02305___89746	PROKKA_02275	PROKKA_02135___4269	PROKKA_02201___8893	PROKKA_02137___13397	PROKKA_02127___17869	PROKKA_02263___22590	PROKKA_02226___27242	PROKKA_02398___32307	PROKKA_02220___36931	PROKKA_02225___65556	PROKKA_02301___41890	PROKKA_00077___42272	PROKKA_02269___51398	PROKKA_02280___56157	PROKKA_02135___60622	PROKKA_02300___70405	PROKKA_02361___75344	PROKKA_02272___80071	PROKKA_02327___84911
251	gpsA		Glycerol-3-phosphate dehydrogenase [NAD(P) ]	20	20	1	1	2123				878	1052	1043	PROKKA_02331___89798	PROKKA_02249	PROKKA_02108___4215	PROKKA_02179___8849	PROKKA_02110___13343	PROKKA_02103___17821	PROKKA_00080___18223	PROKKA_02203___27196	PROKKA_02340___32191	PROKKA_02197___36885	PROKKA_02202___65510	PROKKA_02268___41824	PROKKA_00100___42318	PROKKA_02231___51322	PROKKA_02271___56139	PROKKA_02112___60576	PROKKA_02277___70359	PROKKA_02338___75298	PROKKA_02248___80023	PROKKA_02305___84867
252	group_1342		hypothetical protein	20	20	1	1	3863				551	551	551	PROKKA_02340___89816	PROKKA_02341	PROKKA_02216___4431	PROKKA_02287___9065	PROKKA_02218___13559	PROKKA_02196___18007	PROKKA_02330___22724	PROKKA_02330___27450	PROKKA_02459___32429	PROKKA_02368___37227	PROKKA_02316___65738	PROKKA_02386___42060	PROKKA_02340___46801	PROKKA_02337___51534	PROKKA_02345___56287	PROKKA_02347___61046	PROKKA_02378___70561	PROKKA_02425___75472	PROKKA_02333___80193	PROKKA_02408___85073
253	gltA2_2		Citrate synthase 1	20	20	1	1	3862				1283	1283	1283	PROKKA_02341___89818	PROKKA_02342	PROKKA_02217___4433	PROKKA_02288___9067	PROKKA_02219___13561	PROKKA_02197___18009	PROKKA_02331___22726	PROKKA_02331___27452	PROKKA_02460___32431	PROKKA_02369___37229	PROKKA_02317___65740	PROKKA_02387___42062	PROKKA_02341___46803	PROKKA_02338___51536	PROKKA_02346___56289	PROKKA_02348___61048	PROKKA_02379___70563	PROKKA_02426___75474	PROKKA_02334___80195	PROKKA_02409___85075
254	group_1344		hypothetical protein	20	20	1	1	3860				641	722	649	PROKKA_02343___89822	PROKKA_02344	PROKKA_02219___4437	PROKKA_02290___9071	PROKKA_02221___13565	PROKKA_02199___18013	PROKKA_02333___22730	PROKKA_02333___27456	PROKKA_02462___32435	PROKKA_02371___37233	PROKKA_02319___65744	PROKKA_02389___42066	PROKKA_02343___46807	PROKKA_02340___51540	PROKKA_02348___56293	PROKKA_02350___61052	PROKKA_02381___70567	PROKKA_02428___75478	PROKKA_02336___80199	PROKKA_02411___85079
255	group_1346		NmrA-like family protein	20	20	1	1	3856				656	656	656	PROKKA_02347___89830	PROKKA_02348	PROKKA_02222___4443	PROKKA_02293___9077	PROKKA_02224___13571	PROKKA_02202___18019	PROKKA_02337___22738	PROKKA_02337___27464	PROKKA_02466___32443	PROKKA_02376___37243	PROKKA_02323___65752	PROKKA_02392___42072	PROKKA_02347___46815	PROKKA_02344___51548	PROKKA_02352___56301	PROKKA_02354___61060	PROKKA_02385___70575	PROKKA_02431___75484	PROKKA_02339___80205	PROKKA_02415___85087
256	hmuU		Hemin transport system permease protein HmuU	20	20	1	1	3852				1106	1214	1127	PROKKA_02350___89836	PROKKA_02351	PROKKA_02226___4451	PROKKA_02297___9085	PROKKA_02228___13579	PROKKA_02206___18027	PROKKA_02341___22746	PROKKA_02341___27472	PROKKA_02470___32451	PROKKA_02379___37249	PROKKA_02328___65762	PROKKA_02396___42080	PROKKA_02351___46823	PROKKA_02348___51556	PROKKA_02356___56309	PROKKA_02358___61068	PROKKA_02389___70583	PROKKA_02434___75490	PROKKA_02343___80213	PROKKA_02419___85095
257	group_1348		putative ABC transporter-binding protein precursor	20	20	1	1	3840			Hypothetical protein with no hits to refseq/uniprot/clusters/cdd/tigrfams/pfam overlapping another protein with hits	311	1319	1268	PROKKA_02376___89888	PROKKA_02360	PROKKA_02234___4467	PROKKA_02305___9101	PROKKA_02236___13595	PROKKA_02214___18043	PROKKA_02350___22764	PROKKA_02349___27488	PROKKA_02478___32467	PROKKA_02387___37265	PROKKA_02336___65778	PROKKA_02404___42096	PROKKA_02359___46839	PROKKA_02356___51572	PROKKA_02364___56325	PROKKA_02366___61084	PROKKA_02398___70601	PROKKA_02442___75506	PROKKA_02351___80229	PROKKA_02428___85113
258	rsmG		Ribosomal RNA small subunit methyltransferase G	20	20	1	1	3834				770	770	770	PROKKA_02382___89900	PROKKA_02367	PROKKA_02240___4479	PROKKA_02311___9113	PROKKA_02242___13607	PROKKA_02220___18055	PROKKA_02357___22778	PROKKA_02356___27502	PROKKA_02485___32481	PROKKA_02393___37277	PROKKA_02343___65792	PROKKA_02411___42110	PROKKA_02365___46851	PROKKA_02363___51586	PROKKA_02371___56339	PROKKA_02372___61096	PROKKA_02404___70613	PROKKA_02448___75518	PROKKA_02358___80243	PROKKA_02435___85127
259	group_1350		R3H domain protein	20	20	1	1	3832				947	965	962	PROKKA_02383___89902	PROKKA_02368	PROKKA_02241___4481	PROKKA_02312___9115	PROKKA_02243___13609	PROKKA_02221___18057	PROKKA_02358___22780	PROKKA_02357___27504	PROKKA_02486___32483	PROKKA_02394___37279	PROKKA_02344___65794	PROKKA_02412___42112	PROKKA_02366___46853	PROKKA_02364___51588	PROKKA_02372___56341	PROKKA_02373___61098	PROKKA_02405___70615	PROKKA_02449___75520	PROKKA_02359___80245	PROKKA_02436___85129
260	ctc		S-layer protein precursor	20	20	1	1	1198				221	845	671	PROKKA_01527___88189	PROKKA_00651	PROKKA_00681___1361	PROKKA_00673___5835	PROKKA_00681___10485	PROKKA_00695___15005	PROKKA_01581___21226	PROKKA_01528___25846	PROKKA_00780___29070	PROKKA_01970___36431	PROKKA_00719___62542	PROKKA_00619___38523	PROKKA_00784___43686	PROKKA_00735___48329	PROKKA_00670___52936	PROKKA_00636___57621	PROKKA_00449___66700	PROKKA_00753___72127	PROKKA_00740___77006	PROKKA_00794___81841
261	spoIIIE		DNA translocase SpoIIIE	20	20	1	1	1985				1514	2321	2274	PROKKA_01266___87667	PROKKA_00915	PROKKA_00966___1931	PROKKA_00963___6415	PROKKA_00966___11055	PROKKA_00958___15531	PROKKA_01317___20698	PROKKA_00880___24550	PROKKA_01049___29608	PROKKA_01709___35909	PROKKA_00980___63064	PROKKA_01475___40235	PROKKA_01045___44208	PROKKA_01006___48871	PROKKA_00943___53482	PROKKA_00899___58147	PROKKA_00714___67230	PROKKA_01013___72647	PROKKA_01002___77530	PROKKA_01058___82369
262	group_1392		hypothetical protein	20	20	1	1	1193				866	875	872	PROKKA_01531___88197	PROKKA_00647	PROKKA_00677___1353	PROKKA_00669___5827	PROKKA_00677___10477	PROKKA_00691___14997	PROKKA_01584___21232	PROKKA_01532___25854	PROKKA_00776___29062	PROKKA_01974___36439	PROKKA_00715___62534	PROKKA_00615___38515	PROKKA_00781___43680	PROKKA_00731___48321	PROKKA_00666___52928	PROKKA_00633___57615	PROKKA_00446___66694	PROKKA_00750___72121	PROKKA_00736___76998	PROKKA_00790___81833
263	group_1394		Sodium Bile acid symporter family protein	20	20	1	1	1334				1031	1178	1062	PROKKA_01408___87951	PROKKA_00771	PROKKA_00823___1645	PROKKA_00820___6129	PROKKA_00823___10769	PROKKA_00814___15243	PROKKA_01460___20984	PROKKA_01409___25608	PROKKA_00900___29310	PROKKA_01851___36193	PROKKA_00839___62782	PROKKA_00740___38765	PROKKA_00903___43924	PROKKA_00857___48573	PROKKA_00791___53178	PROKKA_00757___57863	PROKKA_00570___66942	PROKKA_00872___72365	PROKKA_00860___77246	PROKKA_00912___82077
264	bglF		PTS system beta-glucoside-specific EIIBCA component	20	20	1	1	2236				2972	2996	2985	PROKKA_00063___85261	PROKKA_02180	PROKKA_02066___4131	PROKKA_02139___8769	PROKKA_02068___13259	PROKKA_02029___17673	PROKKA_00148___18359	PROKKA_00146___23080	PROKKA_02276___32063	PROKKA_02154___36799	PROKKA_02140___65386	PROKKA_02234___41756	PROKKA_02318___46757	PROKKA_02196___51252	PROKKA_02206___56009	PROKKA_02050___60452	PROKKA_00154___66110	PROKKA_02276___75174	PROKKA_02183___79893	PROKKA_02271___84799
265	group_1404		Xylose isomerase-like TIM barrel	20	20	1	1	3020				458	1034	1000	PROKKA_02306___89748	PROKKA_02274	PROKKA_02134___4267	PROKKA_02200___8891	PROKKA_02136___13395	PROKKA_02126___17867	PROKKA_02262___22588	PROKKA_02225___27240	PROKKA_02397___32305	PROKKA_02219___36929	PROKKA_02224___65554	PROKKA_02300___41888	PROKKA_00078___42274	PROKKA_02268___51396	PROKKA_02279___56155	PROKKA_02134___60620	PROKKA_02299___70403	PROKKA_02360___75342	PROKKA_02271___80069	PROKKA_02326___84909
266	pstA		Phosphate transport system permease protein PstA	20	20	1	1	2711				1160	1178	1160	PROKKA_00289___85713	PROKKA_01955	PROKKA_00345___689	PROKKA_00336___5161	PROKKA_00345___9813	PROKKA_00337___14289	PROKKA_01943___21950	PROKKA_01911___26612	PROKKA_00389___28288	PROKKA_00369___33229	PROKKA_00361___61826	PROKKA_02037___41362	PROKKA_00385___42888	PROKKA_00385___47629	PROKKA_00313___52222	PROKKA_00243___56835	PROKKA_01985___69775	PROKKA_00364___71349	PROKKA_00364___76254	PROKKA_00390___81033
267	ychF		Ribosome-binding ATPase YchF	20	20	1	1	3393				1070	1091	1080	PROKKA_01584___88303	PROKKA_00560	PROKKA_00602___1203	PROKKA_00597___5683	PROKKA_00602___10327	PROKKA_00617___14849	PROKKA_01669___21402	PROKKA_01613___26016	PROKKA_00659___28828	PROKKA_00686___33863	PROKKA_00636___62376	PROKKA_00518___38321	PROKKA_00667___43452	PROKKA_00661___48181	PROKKA_00588___52772	PROKKA_00523___57395	PROKKA_00330___66462	PROKKA_00663___71947	PROKKA_00659___76844	PROKKA_00711___81675
268	zosA		Zinc-transporting ATPase	20	20	1	1	969				2060	2117	2109	PROKKA_00468___86071	PROKKA_00170	PROKKA_00137___273	PROKKA_00134___4757	PROKKA_00137___9397	PROKKA_00132___13879	PROKKA_02158___22380	PROKKA_02105___27000	PROKKA_00172___27854	PROKKA_00173___32837	PROKKA_00167___61438	PROKKA_00158___37601	PROKKA_00191___42500	PROKKA_00165___47189	PROKKA_00141___51878	PROKKA_00046___56441	PROKKA_02184___70173	PROKKA_00163___70947	PROKKA_00150___75826	PROKKA_00181___80615
269	parE		DNA topoisomerase 4 subunit B	20	20	1	1	1940				2105	2150	2119	PROKKA_01231___87597	PROKKA_00951	PROKKA_01002___2003	PROKKA_00999___6487	PROKKA_01002___11127	PROKKA_00994___15603	PROKKA_01278___20620	PROKKA_00916___24622	PROKKA_01085___29680	PROKKA_01674___35839	PROKKA_01015___63134	PROKKA_01438___40161	PROKKA_01080___44278	PROKKA_01042___48943	PROKKA_00980___53556	PROKKA_00934___58217	PROKKA_00753___67308	PROKKA_01048___72717	PROKKA_01037___77600	PROKKA_01094___82441
270	group_1436		hypothetical protein	20	20	1	1	4202				1676	1694	1683	PROKKA_00173___85481	PROKKA_02069	PROKKA_01968___3935	PROKKA_02023___8537	PROKKA_01970___13063	PROKKA_01933___17481	PROKKA_00275___18613	PROKKA_00250___23288	PROKKA_02142___31795	PROKKA_02023___36537	PROKKA_02037___65180	PROKKA_01950___41188	PROKKA_02073___46267	PROKKA_02049___50958	PROKKA_00200___51996	PROKKA_01937___60226	PROKKA_01760___69325	PROKKA_02158___74938	PROKKA_02058___79643	PROKKA_02147___84551
271	pstS2		Phosphate-binding protein PstS 2 precursor	20	20	1	1	2709				1094	1172	1107	PROKKA_00291___85717	PROKKA_01953	PROKKA_00347___693	PROKKA_00338___5165	PROKKA_00347___9817	PROKKA_00339___14293	PROKKA_01941___21946	PROKKA_01909___26608	PROKKA_00391___28292	PROKKA_00371___33233	PROKKA_00363___61830	PROKKA_02035___41358	PROKKA_00387___42892	PROKKA_00387___47633	PROKKA_00315___52226	PROKKA_00245___56839	PROKKA_01983___69771	PROKKA_00366___71353	PROKKA_00366___76258	PROKKA_00392___81037
272	group_1479		hypothetical protein	20	20	1	1	470				644	665	645	PROKKA_01839___88813	PROKKA_01523	PROKKA_01591___3181	PROKKA_01640___7769	PROKKA_01591___12305	PROKKA_01554___16723	PROKKA_00708___19480	PROKKA_00663___24116	PROKKA_01679___30868	PROKKA_01101___34693	PROKKA_01559___64222	PROKKA_01535___40355	PROKKA_01668___45454	PROKKA_01609___50077	PROKKA_01613___54822	PROKKA_01528___59405	PROKKA_01350___68502	PROKKA_01638___73897	PROKKA_01643___78812	PROKKA_01745___83743
273	group_1488		putative FAD-linked oxidoreductase	20	20	1	1	4417				2828	2831	2828	PROKKA_00689___86513	PROKKA_01417	PROKKA_01452___2903	PROKKA_01487___7463	PROKKA_01452___12027	PROKKA_01448___16511	PROKKA_00811___19686	PROKKA_00771___24332	PROKKA_01577___30664	PROKKA_01213___34917	PROKKA_01458___64020	PROKKA_00967___39219	PROKKA_01563___45244	PROKKA_01507___49873	PROKKA_01511___54618	PROKKA_01423___59195	PROKKA_01243___68288	PROKKA_01502___73625	PROKKA_01508___78542	PROKKA_01573___83399
274	hsrA_1		putative transport protein HsrA	20	20	1	1	2821				713	1445	1376	PROKKA_00203___85541	PROKKA_02039	PROKKA_00250___499	PROKKA_00255___4999	PROKKA_00250___9623	PROKKA_00254___14123	PROKKA_02024___22112	PROKKA_01993___26776	PROKKA_00306___28122	PROKKA_00287___33065	PROKKA_00276___61656	PROKKA_02126___41540	PROKKA_00304___42726	PROKKA_00303___47465	PROKKA_00231___52058	PROKKA_00159___56667	PROKKA_02069___69943	PROKKA_00278___71177	PROKKA_00281___76088	PROKKA_00301___80855
275	group_192		ABC-2 family transporter protein	20	20	1	1	4238				209	1937	1471	PROKKA_00606___86347	PROKKA_01500	PROKKA_01570___3139	PROKKA_01617___7723	PROKKA_01570___12263	PROKKA_01532___16679	PROKKA_00730___19524	PROKKA_00689___24168	PROKKA_01657___30824	PROKKA_01123___34737	PROKKA_01538___64180	PROKKA_01513___40311	PROKKA_01647___45412	PROKKA_01587___50033	PROKKA_01591___54778	PROKKA_01507___59363	PROKKA_01329___68460	PROKKA_01617___73855	PROKKA_01621___78768	PROKKA_01723___83699
276	dagK_2		Diacylglycerol kinase	20	20	1	1	1455				281	1013	856	PROKKA_01293___87721	PROKKA_00887	PROKKA_00938___1875	PROKKA_00934___6357	PROKKA_00938___10999	PROKKA_00929___15473	PROKKA_01346___20756	PROKKA_01294___25378	PROKKA_01020___29550	PROKKA_01737___35965	PROKKA_00953___63010	PROKKA_00853___38991	PROKKA_01018___44154	PROKKA_00977___48813	PROKKA_00912___53420	PROKKA_00872___58093	PROKKA_00687___67176	PROKKA_00986___72593	PROKKA_00974___77474	PROKKA_01028___82309
277	gsiA_2		Glutathione import ATP-binding protein GsiA	20	20	1	1	357				581	2150	1983	PROKKA_01941___89017	PROKKA_01625	PROKKA_01694___3387	PROKKA_01740___7969	PROKKA_01694___12511	PROKKA_01656___16927	PROKKA_00603___19270	PROKKA_00556___23902	PROKKA_01780___31070	PROKKA_00997___34485	PROKKA_01662___64428	PROKKA_01644___40573	PROKKA_01774___45666	PROKKA_01712___50283	PROKKA_01718___55032	PROKKA_01633___59615	PROKKA_01457___68716	PROKKA_01742___74105	PROKKA_01748___79022	PROKKA_01849___83951
278	group_209		hypothetical protein	20	20	1	1	185				182	500	480	PROKKA_02099___89333	PROKKA_01782	PROKKA_01847___3693	PROKKA_01892___8273	PROKKA_01849___12821	PROKKA_01809___17233	PROKKA_00442___18948	PROKKA_00401___23592	PROKKA_01937___31384	PROKKA_00842___34175	PROKKA_01817___64738	PROKKA_01797___40879	PROKKA_01931___45980	PROKKA_01868___50595	PROKKA_01876___55348	PROKKA_01791___59931	PROKKA_01616___69034	PROKKA_01954___74529	PROKKA_01908___79342	PROKKA_02005___84263
279	ybjJ		Inner membrane protein YbjJ	20	20	1	1	2129				647	1271	1188	PROKKA_02244___89624	PROKKA_02245	PROKKA_02105___4209	PROKKA_02176___8843	PROKKA_02107___13337	PROKKA_02099___17813	PROKKA_00083___18229	PROKKA_02200___27190	PROKKA_02336___32183	PROKKA_02194___36879	PROKKA_02198___65502	PROKKA_02265___41818	PROKKA_00103___42324	PROKKA_02234___51328	PROKKA_02268___56133	PROKKA_02109___60570	PROKKA_02274___70353	PROKKA_02333___75288	PROKKA_02245___80017	PROKKA_02302___84861
280	nagZ		Beta-hexosaminidase	20	20	1	1	2717				1226	1253	1232	PROKKA_00283___85701	PROKKA_01961	PROKKA_00339___677	PROKKA_00330___5149	PROKKA_00339___9801	PROKKA_00331___14277	PROKKA_01949___21962	PROKKA_01917___26624	PROKKA_00383___28276	PROKKA_00363___33217	PROKKA_00355___61814	PROKKA_02043___41374	PROKKA_00379___42876	PROKKA_00379___47617	PROKKA_00307___52210	PROKKA_00237___56823	PROKKA_01991___69787	PROKKA_00358___71337	PROKKA_00358___76242	PROKKA_00384___81021
281	ribBA		Riboflavin biosynthesis protein RibBA	20	20	1	1	586				974	1508	1406	PROKKA_00547___86229	PROKKA_00249	PROKKA_00219___437	PROKKA_00213___4915	PROKKA_00219___9561	PROKKA_00211___14037	PROKKA_02088___22240	PROKKA_02023___26836	PROKKA_00265___28040	PROKKA_00259___33009	PROKKA_00243___61590	PROKKA_02165___41618	PROKKA_00275___42668	PROKKA_00266___47391	PROKKA_02044___55685	PROKKA_00130___56609	PROKKA_02100___70005	PROKKA_00245___71111	PROKKA_00236___75998	PROKKA_00266___80785
282	group_251		hypothetical protein	20	20	1	1	4223				281	1787	1597	PROKKA_00593___86321	PROKKA_01514	PROKKA_01583___3165	PROKKA_01631___7751	PROKKA_01583___12289	PROKKA_01546___16707	PROKKA_00716___19496	PROKKA_00674___24138	PROKKA_01671___30852	PROKKA_01109___34709	PROKKA_01551___64206	PROKKA_01526___40337	PROKKA_01660___45438	PROKKA_01601___50061	PROKKA_01605___54806	PROKKA_01520___59389	PROKKA_01342___68486	PROKKA_01630___73881	PROKKA_01635___78796	PROKKA_01736___83725
283	cytR		Catabolite control protein A	20	20	1	1	1946				503	989	876	PROKKA_01236___87607	PROKKA_00946	PROKKA_00997___1993	PROKKA_00994___6477	PROKKA_00997___11117	PROKKA_00989___15593	PROKKA_01283___20630	PROKKA_00911___24612	PROKKA_01080___29670	PROKKA_01679___35849	PROKKA_01010___63124	PROKKA_01443___40171	PROKKA_01075___44268	PROKKA_01037___48933	PROKKA_00975___53546	PROKKA_00929___58207	PROKKA_00748___67298	PROKKA_01043___72707	PROKKA_01032___77590	PROKKA_01089___82431
284	trmB		tRNA (guanine-N(7)-)-methyltransferase	20	20	1	1	385				854	1046	888	PROKKA_01915___88965	PROKKA_01598	PROKKA_01668___3335	PROKKA_01714___7917	PROKKA_01668___12459	PROKKA_01630___16875	PROKKA_00629___19322	PROKKA_00583___23956	PROKKA_01754___31018	PROKKA_01023___34537	PROKKA_01636___64376	PROKKA_01615___40515	PROKKA_01748___45614	PROKKA_01685___50229	PROKKA_01691___54978	PROKKA_01607___59563	PROKKA_01431___68664	PROKKA_01715___74051	PROKKA_01722___78970	PROKKA_01822___83897
285	aer		Aerotaxis receptor	20	20	1	1	189				689	1862	1606	PROKKA_02095___89325	PROKKA_01778	PROKKA_01843___3685	PROKKA_01888___8265	PROKKA_01845___12813	PROKKA_01805___17225	PROKKA_00446___18956	PROKKA_00405___23600	PROKKA_01933___31376	PROKKA_00846___34183	PROKKA_01813___64730	PROKKA_01793___40871	PROKKA_01927___45972	PROKKA_01864___50587	PROKKA_01872___55340	PROKKA_01787___59923	PROKKA_01612___69026	PROKKA_01950___74521	PROKKA_01904___79334	PROKKA_02001___84255
286	group_271		hypothetical protein	20	20	1	1	803				443	716	657	PROKKA_02130___89395	PROKKA_01812	PROKKA_01877___3753	PROKKA_01923___8335	PROKKA_01879___12881	PROKKA_01839___17293	PROKKA_00399___18862	PROKKA_00370___23530	PROKKA_01968___31446	PROKKA_00808___34107	PROKKA_01847___64798	PROKKA_01828___40941	PROKKA_01961___46040	PROKKA_01897___50653	PROKKA_01906___55408	PROKKA_01822___59993	PROKKA_01647___69096	PROKKA_01985___74591	PROKKA_01946___79418	PROKKA_02037___84327
287	group_280		twin-argninine leader-binding protein DmsD	20	20	1	1	2794				491	926	837	PROKKA_00226___85587	PROKKA_02016	PROKKA_00271___541	PROKKA_00275___5039	PROKKA_00271___9665	PROKKA_00275___14165	PROKKA_02004___22072	PROKKA_01973___26736	PROKKA_00326___28162	PROKKA_00307___33105	PROKKA_00299___61702	PROKKA_02101___41490	PROKKA_00324___42766	PROKKA_00323___47505	PROKKA_00251___52098	PROKKA_00179___56707	PROKKA_02049___69903	PROKKA_00303___71227	PROKKA_00302___76130	PROKKA_00326___80905
288	group_285		hypothetical protein	20	20	1	1	2299				659	932	888	PROKKA_00120___85375	PROKKA_02122	PROKKA_02010___4019	PROKKA_02084___8659	PROKKA_02012___13147	PROKKA_01974___17563	PROKKA_00219___18501	PROKKA_00201___23190	PROKKA_02200___31911	PROKKA_02099___36689	PROKKA_02082___65270	PROKKA_02194___41676	PROKKA_02129___46379	PROKKA_02122___51104	PROKKA_02132___55861	PROKKA_01993___60338	PROKKA_00213___66228	PROKKA_02220___75062	PROKKA_02124___79775	PROKKA_02209___84675
289	ybhF		putative ABC transporter ATP-binding protein YbhF	20	20	1	1	2221				1808	1832	1820	PROKKA_00052___85239	PROKKA_02192	PROKKA_02076___4151	PROKKA_02149___8789	PROKKA_02078___13279	PROKKA_02040___17695	PROKKA_00137___18337	PROKKA_00135___23058	PROKKA_02286___32083	PROKKA_02165___36821	PROKKA_02150___65406	PROKKA_02245___41778	PROKKA_02307___46735	PROKKA_02206___51272	PROKKA_02217___56031	PROKKA_02061___60474	PROKKA_00141___66084	PROKKA_02287___75196	PROKKA_02194___79915	PROKKA_02282___84821
290	group_296		hypothetical protein	20	20	1	1	2261				446	617	528	PROKKA_00090___85315	PROKKA_02152	PROKKA_02039___4077	PROKKA_02112___8715	PROKKA_02041___13205	PROKKA_02003___17621	PROKKA_00175___18413	PROKKA_00172___23132	PROKKA_02248___32007	PROKKA_02127___36745	PROKKA_02112___65330	PROKKA_00233___37751	PROKKA_02157___46435	PROKKA_02168___51196	PROKKA_02178___55953	PROKKA_02021___60394	PROKKA_00185___66172	PROKKA_02249___75120	PROKKA_02154___79835	PROKKA_02233___84723
291	group_297		transcriptional regulator BetI	20	20	1	1	2277			Hypothetical protein with no hits to refseq/uniprot/clusters/cdd/tigrfams/pfam overlapping another protein with hits	149	626	423	PROKKA_00101___85337	PROKKA_02141	PROKKA_02028___4055	PROKKA_02102___8695	PROKKA_02030___13183	PROKKA_01992___17599	PROKKA_00186___18435	PROKKA_00183___23154	PROKKA_02234___31979	PROKKA_02117___36725	PROKKA_02101___65308	PROKKA_02213___41714	PROKKA_02147___46415	PROKKA_02155___51170	PROKKA_02165___55927	PROKKA_02011___60374	PROKKA_00195___66192	PROKKA_02238___75098	PROKKA_02143___79813	PROKKA_02228___84713
292	yheS_2		putative ABC transporter ATP-binding protein YheS	20	20	1	1	2302				992	1694	1623	PROKKA_00121___85377	PROKKA_02121	PROKKA_02009___4017	PROKKA_02083___8657	PROKKA_02011___13145	PROKKA_01973___17561	PROKKA_00220___18503	PROKKA_00202___23192	PROKKA_02199___31909	PROKKA_02098___36687	PROKKA_02081___65268	PROKKA_02193___41674	PROKKA_02128___46377	PROKKA_02121___51102	PROKKA_02131___55859	PROKKA_01992___60336	PROKKA_00214___66230	PROKKA_02213___75048	PROKKA_02123___79773	PROKKA_02208___84673
293	ywqF		UDP-glucose 6-dehydrogenase YwqF	20	20	1	1	2388				1451	1526	1511	PROKKA_00156___85447	PROKKA_02086	PROKKA_01981___3961	PROKKA_02028___8547	PROKKA_01983___13089	PROKKA_01945___17505	PROKKA_00262___18587	PROKKA_00234___23256	PROKKA_02158___31827	PROKKA_02036___36563	PROKKA_02049___65204	PROKKA_01967___41222	PROKKA_02086___46293	PROKKA_02066___50992	PROKKA_00183___51962	PROKKA_01950___60252	PROKKA_01773___69351	PROKKA_02171___74964	PROKKA_02072___79671	PROKKA_02160___84577
294	csoR		Copper-sensing transcriptional repressor CsoR	20	20	1	1	2813				413	722	628	PROKKA_00209___85553	PROKKA_02033	PROKKA_00254___507	PROKKA_00258___5005	PROKKA_00254___9631	PROKKA_00258___14131	PROKKA_02021___22106	PROKKA_01990___26770	PROKKA_00309___28128	PROKKA_00290___33071	PROKKA_00282___61668	PROKKA_02118___41524	PROKKA_00307___42732	PROKKA_00306___47471	PROKKA_00234___52064	PROKKA_00162___56673	PROKKA_02066___69937	PROKKA_00284___71189	PROKKA_00285___76096	PROKKA_00309___80871
295	dinF		DNA-damage-inducible protein F	20	20	1	1	4096				1322	1364	1353	PROKKA_00310___85755	PROKKA_01931	PROKKA_01935___3869	PROKKA_01994___8479	PROKKA_01937___12997	PROKKA_01900___17415	PROKKA_00330___18723	PROKKA_00290___23368	PROKKA_02043___31597	PROKKA_00745___33981	PROKKA_01988___65082	PROKKA_01904___41096	PROKKA_02036___46193	PROKKA_01961___50782	PROKKA_01976___55549	PROKKA_01897___60146	PROKKA_01723___69251	PROKKA_02110___74842	PROKKA_02023___79573	PROKKA_02114___84485
296	group_317		hypothetical protein	20	20	1	1	957				740	1085	1067	PROKKA_00456___86047	PROKKA_00158	PROKKA_00125___249	PROKKA_00122___4733	PROKKA_00125___9373	PROKKA_00120___13855	PROKKA_02170___22404	PROKKA_02117___27024	PROKKA_00160___27830	PROKKA_00161___32813	PROKKA_00155___61414	PROKKA_00146___37577	PROKKA_00179___42476	PROKKA_00153___47165	PROKKA_00129___51854	PROKKA_00034___56417	PROKKA_02196___70197	PROKKA_00151___70923	PROKKA_00138___75802	PROKKA_00169___80591
297	group_3207		NADH-quinone oxidoreductase subunit 11	20	20	1	1	287				299	299	299	PROKKA_02009___89153	PROKKA_01693	PROKKA_01763___3525	PROKKA_01808___8105	PROKKA_01763___12649	PROKKA_01724___17063	PROKKA_00532___19128	PROKKA_00488___23766	PROKKA_01849___31208	PROKKA_00928___34347	PROKKA_01731___64566	PROKKA_01713___40711	PROKKA_01842___45802	PROKKA_01781___50421	PROKKA_01787___55170	PROKKA_01701___59751	PROKKA_01527___68856	PROKKA_01810___74241	PROKKA_01820___79166	PROKKA_01918___84089
298	yecS_1		Inner membrane amino-acid ABC transporter permease protein YecS	20	20	1	1	526				980	980	980	PROKKA_00408___85951	PROKKA_00098	PROKKA_00094___187	PROKKA_00091___4671	PROKKA_00094___9311	PROKKA_00090___13795	PROKKA_02233___22530	PROKKA_00108___23004	PROKKA_00057___27624	PROKKA_00090___32671	PROKKA_00096___61296	PROKKA_00083___37451	PROKKA_02272___46665	PROKKA_00093___47045	PROKKA_00090___51776	PROKKA_02222___60796	PROKKA_00107___66016	PROKKA_00092___70805	PROKKA_00107___75740	PROKKA_00107___80467
299	rsrA		Anti-sigma factor RsrA	20	20	1	1	1690				311	311	311	PROKKA_00988___87111	PROKKA_01196	PROKKA_01240___2479	PROKKA_01238___6965	PROKKA_01240___11603	PROKKA_01239___16093	PROKKA_01028___20120	PROKKA_01160___25110	PROKKA_01335___30180	PROKKA_01433___35357	PROKKA_01254___63612	PROKKA_01166___39617	PROKKA_01338___44794	PROKKA_01292___49443	PROKKA_01231___54058	PROKKA_01199___58747	PROKKA_01016___67834	PROKKA_01288___73197	PROKKA_01281___78088	PROKKA_01352___82957
300	group_3210		hypothetical protein	20	20	1	1	1820				1073	1073	1073	PROKKA_01111___87357	PROKKA_01072	PROKKA_01119___2237	PROKKA_01117___6723	PROKKA_01119___11361	PROKKA_01117___15849	PROKKA_01161___20386	PROKKA_01038___24866	PROKKA_01202___29914	PROKKA_01555___35601	PROKKA_01132___63368	PROKKA_01318___39921	PROKKA_01201___44520	PROKKA_01160___49179	PROKKA_01097___53790	PROKKA_01055___58459	PROKKA_00877___67556	PROKKA_01166___72953	PROKKA_01156___77838	PROKKA_01213___82679
301	group_3211		Cold shock-like protein 7.0	20	20	1	1	1650				206	206	206	PROKKA_00949___87033	PROKKA_01233	PROKKA_01278___2555	PROKKA_01275___7039	PROKKA_01278___11679	PROKKA_01276___16167	PROKKA_00990___20044	PROKKA_01199___25188	PROKKA_01373___30256	PROKKA_01395___35281	PROKKA_01292___63688	PROKKA_01129___39543	PROKKA_01377___44872	PROKKA_01329___49517	PROKKA_01269___54134	PROKKA_01238___58825	PROKKA_01056___67914	PROKKA_01326___73273	PROKKA_01319___78164	PROKKA_01389___83031
302	lldR		Putative L-lactate dehydrogenase operon regulatory protein	20	20	1	1	3731				1001	1001	1001	PROKKA_01697___88529	PROKKA_00388	PROKKA_00471___941	PROKKA_00465___5419	PROKKA_00471___10065	PROKKA_00466___14547	PROKKA_01815___21694	PROKKA_01779___26348	PROKKA_00517___28544	PROKKA_00500___33491	PROKKA_00487___62078	PROKKA_00352___37989	PROKKA_00516___43150	PROKKA_00517___47893	PROKKA_00441___52478	PROKKA_00374___57097	PROKKA_01852___69509	PROKKA_00494___71609	PROKKA_00494___76514	PROKKA_00525___81303
303	group_3213		hypothetical protein	20	20	1	1	1396				362	362	362	PROKKA_01349___87833	PROKKA_00831	PROKKA_00881___1761	PROKKA_00878___6245	PROKKA_00881___10885	PROKKA_00872___15359	PROKKA_01402___20868	PROKKA_01350___25490	PROKKA_00964___29438	PROKKA_01794___36079	PROKKA_00897___62898	PROKKA_00798___38881	PROKKA_00961___44040	PROKKA_00921___48701	PROKKA_00855___53306	PROKKA_00815___57979	PROKKA_00629___67060	PROKKA_00930___72481	PROKKA_00918___77362	PROKKA_00972___82197
304	group_3214		ATP-dependent Clp protease adaptor protein ClpS	20	20	1	1	4286				293	293	293	PROKKA_00643___86421	PROKKA_01463	PROKKA_01535___3069	PROKKA_01578___7645	PROKKA_01535___12193	PROKKA_01496___16607	PROKKA_00765___19594	PROKKA_00725___24240	PROKKA_01622___30754	PROKKA_01161___34813	PROKKA_01503___64110	PROKKA_00884___39053	PROKKA_01608___45334	PROKKA_01552___49963	PROKKA_01556___54708	PROKKA_01468___59285	PROKKA_01289___68380	PROKKA_01582___73785	PROKKA_01585___78696	PROKKA_01682___83617
305	group_3215		hypothetical protein	20	20	1	1	762			Hypothetical protein with no hits to refseq/uniprot/clusters/cdd/tigrfams/pfam overlapping another protein with hits	224	224	224	PROKKA_00486___86107	PROKKA_00188	PROKKA_00149___297	PROKKA_00147___4783	PROKKA_00149___9421	PROKKA_00144___13903	PROKKA_02146___22356	PROKKA_02092___26974	PROKKA_00199___27908	PROKKA_00185___32861	PROKKA_00179___61462	PROKKA_00170___37625	PROKKA_00203___42524	PROKKA_00199___47257	PROKKA_00153___51902	PROKKA_00058___56465	PROKKA_02172___70149	PROKKA_00181___70983	PROKKA_00167___75860	PROKKA_00194___80641
306	rpsS		30S ribosomal protein S19	20	20	1	1	336				281	281	281	PROKKA_01960___89055	PROKKA_01644	PROKKA_01713___3425	PROKKA_01759___8007	PROKKA_01713___12549	PROKKA_01675___16965	PROKKA_00584___19232	PROKKA_00537___23864	PROKKA_01799___31108	PROKKA_00978___34447	PROKKA_01681___64466	PROKKA_01663___40611	PROKKA_01793___45704	PROKKA_01731___50321	PROKKA_01737___55070	PROKKA_01652___59653	PROKKA_01476___68754	PROKKA_01761___74143	PROKKA_01767___79060	PROKKA_01868___83989
307	ruvA		Holliday junction ATP-dependent DNA helicase RuvA	20	20	1	1	1833				611	611	611	PROKKA_01124___87383	PROKKA_01061	PROKKA_01108___2215	PROKKA_01106___6701	PROKKA_01108___11339	PROKKA_01106___15827	PROKKA_01172___20408	PROKKA_01027___24844	PROKKA_01191___29892	PROKKA_01566___35623	PROKKA_01121___63346	PROKKA_01329___39943	PROKKA_01190___44498	PROKKA_01149___49157	PROKKA_01086___53768	PROKKA_01044___58437	PROKKA_00865___67532	PROKKA_01155___72931	PROKKA_01145___77816	PROKKA_01202___82657
308	rpoZ		DNA-directed RNA polymerase subunit omega	20	20	1	1	1803				368	368	368	PROKKA_01094___87323	PROKKA_01089	PROKKA_01136___2271	PROKKA_01134___6757	PROKKA_01136___11395	PROKKA_01134___15883	PROKKA_01144___20352	PROKKA_01055___24900	PROKKA_01219___29948	PROKKA_01538___35567	PROKKA_01149___63402	PROKKA_01301___39887	PROKKA_01218___44554	PROKKA_01177___49213	PROKKA_01114___53824	PROKKA_01072___58493	PROKKA_00894___67590	PROKKA_01183___72987	PROKKA_01173___77872	PROKKA_01230___82713
309	group_3219		Succinate dehydrogenase/Fumarate reductase transmembrane subunit	20	20	1	1	4562				755	755	755	PROKKA_00803___86741	PROKKA_01300	PROKKA_01335___2669	PROKKA_01331___7151	PROKKA_01335___11793	PROKKA_01333___16281	PROKKA_00932___19928	PROKKA_01256___25302	PROKKA_01431___30372	PROKKA_01313___35117	PROKKA_01357___63818	PROKKA_01065___39415	PROKKA_01436___44990	PROKKA_01386___49631	PROKKA_01326___54248	PROKKA_01297___58943	PROKKA_01115___68032	PROKKA_01405___73431	PROKKA_01386___78298	PROKKA_01448___83149
310	rpsT		30S ribosomal protein S20	20	20	1	1	4492				260	260	260	PROKKA_00749___86633	PROKKA_01356	PROKKA_01392___2783	PROKKA_01386___7261	PROKKA_01392___11907	PROKKA_01388___16391	PROKKA_00874___19812	PROKKA_00831___24452	PROKKA_01485___30480	PROKKA_01276___35043	PROKKA_01395___63894	PROKKA_01027___39339	PROKKA_01490___45098	PROKKA_01444___49747	PROKKA_01381___54358	PROKKA_01354___59057	PROKKA_01171___68144	PROKKA_01442___73505	PROKKA_01445___78416	PROKKA_01485___83223
311	rluB		Ribosomal large subunit pseudouridine synthase B	20	20	1	1	1447				782	782	782	PROKKA_01301___87737	PROKKA_00879	PROKKA_00930___1859	PROKKA_00926___6341	PROKKA_00930___10983	PROKKA_00921___15457	PROKKA_01354___20772	PROKKA_01302___25394	PROKKA_01012___29534	PROKKA_01746___35983	PROKKA_00945___62994	PROKKA_00845___38975	PROKKA_01009___44136	PROKKA_00969___48797	PROKKA_00904___53404	PROKKA_00863___58075	PROKKA_00678___67158	PROKKA_00978___72577	PROKKA_00966___77458	PROKKA_01020___82293
312	rplI		50S ribosomal protein L9	20	20	1	1	3542				452	452	452	PROKKA_02278___89692	PROKKA_02302	PROKKA_02160___4319	PROKKA_02227___8945	PROKKA_02162___13447	PROKKA_02153___17921	PROKKA_02287___22638	PROKKA_02251___27292	PROKKA_02419___32349	PROKKA_02257___37005	PROKKA_02250___65606	PROKKA_02326___41940	PROKKA_02215___46551	PROKKA_02293___51446	PROKKA_02304___56205	PROKKA_02163___60678	PROKKA_02326___70457	PROKKA_02387___75396	PROKKA_02296___80119	PROKKA_02354___84965
313	group_3223		hypothetical protein	20	20	1	1	2807				473	473	473	PROKKA_00214___85563	PROKKA_02028	PROKKA_00259___517	PROKKA_00263___5015	PROKKA_00259___9641	PROKKA_00263___14141	PROKKA_02016___22096	PROKKA_01985___26760	PROKKA_00314___28138	PROKKA_00295___33081	PROKKA_00287___61678	PROKKA_02113___41514	PROKKA_00312___42742	PROKKA_00311___47481	PROKKA_00239___52074	PROKKA_00167___56683	PROKKA_02061___69927	PROKKA_00290___71201	PROKKA_00290___76106	PROKKA_00314___80881
314	glpB		Anaerobic glycerol-3-phosphate dehydrogenase subunit B	20	20	1	1	1959				1310	1310	1310	PROKKA_01244___87623	PROKKA_00937	PROKKA_00988___1975	PROKKA_00986___6461	PROKKA_00988___11099	PROKKA_00980___15575	PROKKA_01295___20654	PROKKA_00902___24594	PROKKA_01071___29652	PROKKA_01687___35865	PROKKA_01002___63108	PROKKA_01453___40191	PROKKA_01067___44252	PROKKA_01028___48915	PROKKA_00965___53526	PROKKA_00921___58191	PROKKA_00739___67280	PROKKA_01035___72691	PROKKA_01024___77574	PROKKA_01080___82413
315	group_3225		hypothetical protein	20	20	1	1	4430				191	191	191	PROKKA_00700___86535	PROKKA_01406	PROKKA_01440___2879	PROKKA_01475___7439	PROKKA_01440___12003	PROKKA_01437___16489	PROKKA_00826___19716	PROKKA_00782___24354	PROKKA_01562___30634	PROKKA_01228___34947	PROKKA_01443___63990	PROKKA_00978___39241	PROKKA_01550___45218	PROKKA_01492___49843	PROKKA_01496___54588	PROKKA_01412___59173	PROKKA_01229___68260	PROKKA_01490___73601	PROKKA_01493___78512	PROKKA_01562___83377
316	group_3226		AsnC family protein	20	20	1	1	1233				269	269	269	PROKKA_01497___88129	PROKKA_00681	PROKKA_00710___1419	PROKKA_00707___5903	PROKKA_00710___10543	PROKKA_00725___15065	PROKKA_01551___21166	PROKKA_01498___25786	PROKKA_00810___29130	PROKKA_01940___36371	PROKKA_00749___62602	PROKKA_00651___38587	PROKKA_00814___43746	PROKKA_00766___48391	PROKKA_00700___52996	PROKKA_00668___57685	PROKKA_00480___66762	PROKKA_00783___72187	PROKKA_00770___77066	PROKKA_00823___81899
317	hisN		Histidinol-phosphatase	20	20	1	1	1685				815	815	815	PROKKA_00983___87101	PROKKA_01201	PROKKA_01245___2489	PROKKA_01243___6975	PROKKA_01245___11613	PROKKA_01244___16103	PROKKA_01023___20110	PROKKA_01165___25120	PROKKA_01340___30190	PROKKA_01428___35347	PROKKA_01259___63622	PROKKA_01161___39607	PROKKA_01343___44804	PROKKA_01297___49453	PROKKA_01236___54068	PROKKA_01204___58757	PROKKA_01021___67844	PROKKA_01293___73207	PROKKA_01286___78098	PROKKA_01357___82967
318	group_3228		hypothetical protein	20	20	1	1	4269				263	263	263	PROKKA_00629___86393	PROKKA_01476	PROKKA_01547___3093	PROKKA_01590___7669	PROKKA_01547___12217	PROKKA_01508___16631	PROKKA_00753___19570	PROKKA_00713___24216	PROKKA_01634___30778	PROKKA_01146___34783	PROKKA_01515___64134	PROKKA_01485___40255	PROKKA_01620___45358	PROKKA_01564___49987	PROKKA_01568___54732	PROKKA_01480___59309	PROKKA_01302___68406	PROKKA_01594___73809	PROKKA_01598___78722	PROKKA_01696___83645
319	ywlC_1		Threonylcarbamoyl-AMP synthase	20	20	1	1	1870				617	617	617	PROKKA_01155___87445	PROKKA_01029	PROKKA_01077___2153	PROKKA_01075___6639	PROKKA_01077___11277	PROKKA_01075___15765	PROKKA_01203___20470	PROKKA_00995___24780	PROKKA_01160___29830	PROKKA_01597___35685	PROKKA_01090___63284	PROKKA_01360___40005	PROKKA_01159___44436	PROKKA_01118___49095	PROKKA_01055___53706	PROKKA_01013___58375	PROKKA_00832___67466	PROKKA_01124___72869	PROKKA_01114___77754	PROKKA_01171___82595
320	ydfJ_1		Membrane protein YdfJ	20	20	1	1	3716				686	2330	2219	PROKKA_00812___86759	PROKKA_00403	PROKKA_00486___971	PROKKA_00480___5449	PROKKA_00486___10095	PROKKA_00481___14577	PROKKA_01800___21664	PROKKA_01764___26318	PROKKA_00533___28576	PROKKA_00515___33521	PROKKA_00503___62110	PROKKA_00367___38019	PROKKA_00531___43180	PROKKA_00532___47923	PROKKA_00456___52508	PROKKA_00389___57127	PROKKA_01837___69479	PROKKA_00509___71639	PROKKA_00509___76544	PROKKA_00540___81333
321	cysS		Cysteine--tRNA ligase	20	20	1	1	3732				1403	1403	1403	PROKKA_01698___88531	PROKKA_00387	PROKKA_00470___939	PROKKA_00464___5417	PROKKA_00470___10063	PROKKA_00465___14545	PROKKA_01816___21696	PROKKA_01780___26350	PROKKA_00516___28542	PROKKA_00499___33489	PROKKA_00486___62076	PROKKA_00351___37987	PROKKA_00515___43148	PROKKA_00516___47891	PROKKA_00440___52476	PROKKA_00373___57095	PROKKA_01853___69511	PROKKA_00493___71607	PROKKA_00493___76512	PROKKA_00524___81301
322	pdxS		Pyridoxal biosynthesis lyase PdxS	20	20	1	1	1302				890	890	890	PROKKA_01428___87991	PROKKA_00750	PROKKA_00779___1557	PROKKA_00776___6041	PROKKA_00779___10681	PROKKA_00794___15203	PROKKA_01480___21024	PROKKA_01429___25648	PROKKA_00880___29270	PROKKA_01871___36233	PROKKA_00819___62742	PROKKA_00720___38725	PROKKA_00883___43884	PROKKA_00837___48533	PROKKA_00771___53138	PROKKA_00737___57823	PROKKA_00550___66902	PROKKA_00852___72325	PROKKA_00840___77206	PROKKA_00892___82037
323	group_3232		Pyridoxamine 5'-phosphate oxidase	20	20	1	1	1371				422	422	422	PROKKA_01374___87883	PROKKA_00806	PROKKA_00856___1711	PROKKA_00853___6195	PROKKA_00856___10835	PROKKA_00847___15309	PROKKA_01427___20918	PROKKA_01376___25542	PROKKA_00939___29388	PROKKA_01819___36129	PROKKA_00872___62848	PROKKA_00773___38831	PROKKA_00936___43990	PROKKA_00896___48651	PROKKA_00830___53256	PROKKA_00790___57929	PROKKA_00603___67008	PROKKA_00905___72431	PROKKA_00893___77312	PROKKA_00946___82145
324	rplL		50S ribosomal protein L7/L12	20	20	1	1	316				395	395	395	PROKKA_01977___89089	PROKKA_01661	PROKKA_01731___3461	PROKKA_01776___8041	PROKKA_01731___12585	PROKKA_01692___16999	PROKKA_00566___19196	PROKKA_00520___23830	PROKKA_01817___31144	PROKKA_00961___34413	PROKKA_01699___64502	PROKKA_01681___40647	PROKKA_01810___45738	PROKKA_01749___50357	PROKKA_01755___55106	PROKKA_01669___59687	PROKKA_01495___68792	PROKKA_01778___74177	PROKKA_01785___79096	PROKKA_01886___84025
325	lrpC		HTH-type transcriptional regulator LrpC	20	20	1	1	1765				413	413	413	PROKKA_01063___87261	PROKKA_01122	PROKKA_01167___2333	PROKKA_01165___6819	PROKKA_01167___11457	PROKKA_01165___15945	PROKKA_01101___20266	PROKKA_01086___24962	PROKKA_01262___30034	PROKKA_01506___35503	PROKKA_01181___63466	PROKKA_01240___39765	PROKKA_01265___44648	PROKKA_01219___49297	PROKKA_01157___53910	PROKKA_01126___58601	PROKKA_00942___67686	PROKKA_01214___73049	PROKKA_01204___77934	PROKKA_01276___82805
326	csp		Cold shock-like protein	20	20	1	1	3701				386	386	386	PROKKA_00828___86791	PROKKA_00420	PROKKA_00498___995	PROKKA_00492___5473	PROKKA_00498___10119	PROKKA_00493___14601	PROKKA_01785___21634	PROKKA_01747___26284	PROKKA_00546___28602	PROKKA_00530___33551	PROKKA_00518___62140	PROKKA_00381___38047	PROKKA_00548___43214	PROKKA_00546___47951	PROKKA_00471___52538	PROKKA_00405___57159	PROKKA_01820___69445	PROKKA_00523___71667	PROKKA_00524___76574	PROKKA_00569___81391
327	group_3236		hypothetical protein	20	20	1	1	1805				311	311	311	PROKKA_01096___87327	PROKKA_01087	PROKKA_01134___2267	PROKKA_01132___6753	PROKKA_01134___11391	PROKKA_01132___15879	PROKKA_01146___20356	PROKKA_01053___24896	PROKKA_01217___29944	PROKKA_01540___35571	PROKKA_01147___63398	PROKKA_01303___39891	PROKKA_01216___44550	PROKKA_01175___49209	PROKKA_01112___53820	PROKKA_01070___58489	PROKKA_00892___67586	PROKKA_01181___72983	PROKKA_01171___77868	PROKKA_01228___82709
328	group_3237		Heavy-metal-associated domain protein	20	20	1	1	2811				212	212	212	PROKKA_00210___85555	PROKKA_02032	PROKKA_00255___509	PROKKA_00259___5007	PROKKA_00255___9633	PROKKA_00259___14133	PROKKA_02020___22104	PROKKA_01989___26768	PROKKA_00310___28130	PROKKA_00291___33073	PROKKA_00283___61670	PROKKA_02117___41522	PROKKA_00308___42734	PROKKA_00307___47473	PROKKA_00235___52066	PROKKA_00163___56675	PROKKA_02065___69935	PROKKA_00285___71191	PROKKA_00286___76098	PROKKA_00310___80873
329	rplU		50S ribosomal protein L21	20	20	1	1	4458				347	347	347	PROKKA_00728___86591	PROKKA_01378	PROKKA_01413___2825	PROKKA_01448___7385	PROKKA_01413___11949	PROKKA_01409___16433	PROKKA_00853___19770	PROKKA_00809___24408	PROKKA_01535___30580	PROKKA_01255___35001	PROKKA_01416___63936	PROKKA_01006___39297	PROKKA_01523___45164	PROKKA_01465___49789	PROKKA_01402___54400	PROKKA_01385___59119	PROKKA_01202___68206	PROKKA_01463___73547	PROKKA_01466___78458	PROKKA_01535___83323
330	dinB_2		DNA polymerase IV	20	20	1	1	4293				1451	1451	1451	PROKKA_00650___86435	PROKKA_01456	PROKKA_01528___3055	PROKKA_01571___7631	PROKKA_01528___12179	PROKKA_01489___16593	PROKKA_00772___19608	PROKKA_00732___24254	PROKKA_01615___30740	PROKKA_01168___34827	PROKKA_01496___64096	PROKKA_00891___39067	PROKKA_01601___45320	PROKKA_01545___49949	PROKKA_01549___54694	PROKKA_01461___59271	PROKKA_01282___68366	PROKKA_01575___73771	PROKKA_01578___78682	PROKKA_01675___83603
331	rpsL		30S ribosomal protein S12	20	20	1	1	321				371	371	371	PROKKA_01973___89081	PROKKA_01657	PROKKA_01727___3453	PROKKA_01772___8033	PROKKA_01727___12577	PROKKA_01688___16991	PROKKA_00570___19204	PROKKA_00524___23838	PROKKA_01813___31136	PROKKA_00965___34421	PROKKA_01695___64494	PROKKA_01677___40639	PROKKA_01806___45730	PROKKA_01745___50349	PROKKA_01751___55098	PROKKA_01665___59679	PROKKA_01490___68782	PROKKA_01774___74169	PROKKA_01781___79088	PROKKA_01882___84017
332	group_3241		hypothetical protein	20	20	1	1	1777				521	521	521	PROKKA_01072___87279	PROKKA_01113	PROKKA_01158___2315	PROKKA_01156___6801	PROKKA_01158___11439	PROKKA_01156___15927	PROKKA_01121___20306	PROKKA_01077___24944	PROKKA_01242___29994	PROKKA_01515___35521	PROKKA_01172___63448	PROKKA_01278___39841	PROKKA_01241___44600	PROKKA_01199___49257	PROKKA_01137___53870	PROKKA_01095___58539	PROKKA_00918___67638	PROKKA_01205___73031	PROKKA_01195___77916	PROKKA_01253___82759
333	group_3242		Putative F0F1-ATPase subunit (ATPase_gene1)	20	20	1	1	1708				224	224	224	PROKKA_01008___87151	PROKKA_01176	PROKKA_01221___2441	PROKKA_01219___6927	PROKKA_01221___11565	PROKKA_01220___16055	PROKKA_01046___20156	PROKKA_01142___25074	PROKKA_01316___30142	PROKKA_01452___35395	PROKKA_01235___63574	PROKKA_01184___39653	PROKKA_01320___44758	PROKKA_01273___49405	PROKKA_01212___54020	PROKKA_01181___58711	PROKKA_00998___67798	PROKKA_01269___73159	PROKKA_01261___78048	PROKKA_01333___82919
334	group_3243		hypothetical protein	20	20	1	1	459				311	311	311	PROKKA_01849___88833	PROKKA_01533	PROKKA_01601___3201	PROKKA_01650___7789	PROKKA_01601___12325	PROKKA_01564___16743	PROKKA_00698___19460	PROKKA_00652___24094	PROKKA_01689___30888	PROKKA_01091___34673	PROKKA_01569___64242	PROKKA_01545___40375	PROKKA_01678___45474	PROKKA_01619___50097	PROKKA_01624___54844	PROKKA_01538___59425	PROKKA_01360___68522	PROKKA_01648___73917	PROKKA_01653___78832	PROKKA_01755___83763
335	group_3244		hypothetical protein	20	20	1	1	1444				275	275	275	PROKKA_01304___87743	PROKKA_00876	PROKKA_00927___1853	PROKKA_00923___6335	PROKKA_00927___10977	PROKKA_00918___15451	PROKKA_01357___20778	PROKKA_01305___25400	PROKKA_01009___29528	PROKKA_01749___35989	PROKKA_00942___62988	PROKKA_00842___38969	PROKKA_01006___44130	PROKKA_00966___48791	PROKKA_00901___53398	PROKKA_00860___58069	PROKKA_00675___67152	PROKKA_00975___72571	PROKKA_00963___77452	PROKKA_01017___82287
336	rplN		50S ribosomal protein L14	20	20	1	1	342				371	371	371	PROKKA_01954___89043	PROKKA_01638	PROKKA_01707___3413	PROKKA_01753___7995	PROKKA_01707___12537	PROKKA_01669___16953	PROKKA_00590___19244	PROKKA_00543___23876	PROKKA_01793___31096	PROKKA_00984___34459	PROKKA_01675___64454	PROKKA_01657___40599	PROKKA_01787___45692	PROKKA_01725___50309	PROKKA_01731___55058	PROKKA_01646___59641	PROKKA_01470___68742	PROKKA_01755___74131	PROKKA_01761___79048	PROKKA_01862___83977
337	group_3246		hypothetical protein	20	20	1	1	4579				494	494	494	PROKKA_00895___86925	PROKKA_01284	PROKKA_01319___2637	PROKKA_01315___7119	PROKKA_01319___11761	PROKKA_01317___16249	PROKKA_00948___19960	PROKKA_01240___25270	PROKKA_01415___30340	PROKKA_01329___35149	PROKKA_01341___63786	PROKKA_01081___39447	PROKKA_01418___44954	PROKKA_01370___49599	PROKKA_01310___54216	PROKKA_01279___58907	PROKKA_01097___67996	PROKKA_01389___73399	PROKKA_01370___78266	PROKKA_01432___83117
338	group_3247		hypothetical protein	20	20	1	1	1221				290	290	290	PROKKA_01509___88153	PROKKA_00669	PROKKA_00698___1395	PROKKA_00695___5879	PROKKA_00698___10519	PROKKA_00713___15041	PROKKA_01563___21190	PROKKA_01510___25810	PROKKA_00798___29106	PROKKA_01952___36395	PROKKA_00737___62578	PROKKA_00639___38563	PROKKA_00802___43722	PROKKA_00754___48367	PROKKA_00688___52972	PROKKA_00656___57661	PROKKA_00468___66738	PROKKA_00771___72163	PROKKA_00758___77042	PROKKA_00811___81875
339	folA		Dihydrofolate reductase	20	20	1	1	4292				602	602	602	PROKKA_00649___86433	PROKKA_01457	PROKKA_01529___3057	PROKKA_01572___7633	PROKKA_01529___12181	PROKKA_01490___16595	PROKKA_00771___19606	PROKKA_00731___24252	PROKKA_01616___30742	PROKKA_01167___34825	PROKKA_01497___64098	PROKKA_00890___39065	PROKKA_01602___45322	PROKKA_01546___49951	PROKKA_01550___54696	PROKKA_01462___59273	PROKKA_01283___68368	PROKKA_01576___73773	PROKKA_01579___78684	PROKKA_01676___83605
340	rsfS		Ribosomal silencing factor RsfS	20	20	1	1	4466				383	383	383	PROKKA_00735___86605	PROKKA_01370	PROKKA_01406___2811	PROKKA_01441___7371	PROKKA_01406___11935	PROKKA_01402___16419	PROKKA_00860___19784	PROKKA_00816___24422	PROKKA_01528___30566	PROKKA_01262___35015	PROKKA_01409___63922	PROKKA_01013___39311	PROKKA_01516___45150	PROKKA_01458___49775	PROKKA_01395___54386	PROKKA_01378___59105	PROKKA_01195___68192	PROKKA_01456___73533	PROKKA_01459___78444	PROKKA_01528___83309
341	group_3252		hypothetical protein	20	20	1	1	1281				536	536	536	PROKKA_01448___88031	PROKKA_00730	PROKKA_00759___1517	PROKKA_00756___6001	PROKKA_00759___10641	PROKKA_00774___15163	PROKKA_01502___21068	PROKKA_01449___25688	PROKKA_00859___29228	PROKKA_01891___36273	PROKKA_00798___62700	PROKKA_00700___38685	PROKKA_00863___43844	PROKKA_00816___48491	PROKKA_00749___53094	PROKKA_00717___57783	PROKKA_00530___66862	PROKKA_00832___72285	PROKKA_00819___77164	PROKKA_00872___81997
342	stp_1		Serine/threonine phosphatase stp	20	20	1	1	1649				872	872	872	PROKKA_00948___87031	PROKKA_01234	PROKKA_01279___2557	PROKKA_01276___7041	PROKKA_01279___11681	PROKKA_01277___16169	PROKKA_00989___20042	PROKKA_01200___25190	PROKKA_01374___30258	PROKKA_01394___35279	PROKKA_01293___63690	PROKKA_01128___39541	PROKKA_01378___44874	PROKKA_01330___49519	PROKKA_01270___54136	PROKKA_01239___58827	PROKKA_01057___67916	PROKKA_01327___73275	PROKKA_01320___78166	PROKKA_01390___83033
343	clpP2_2		ATP-dependent Clp protease proteolytic subunit 2	20	20	1	1	4436				635	635	635	PROKKA_00708___86551	PROKKA_01398	PROKKA_01433___2865	PROKKA_01468___7425	PROKKA_01433___11989	PROKKA_01430___16475	PROKKA_00833___19730	PROKKA_00789___24368	PROKKA_01555___30620	PROKKA_01235___34961	PROKKA_01436___63976	PROKKA_00985___39255	PROKKA_01543___45204	PROKKA_01485___49829	PROKKA_01423___54442	PROKKA_01405___59159	PROKKA_01222___68246	PROKKA_01483___73587	PROKKA_01486___78498	PROKKA_01555___83363
344	prs_2		Ribose-phosphate pyrophosphokinase	20	20	1	1	3462				995	995	995	PROKKA_01632___88399	PROKKA_00510	PROKKA_00554___1107	PROKKA_00549___5587	PROKKA_00554___10231	PROKKA_00549___14713	PROKKA_01714___21492	PROKKA_01662___26114	PROKKA_00614___28738	PROKKA_00617___33725	PROKKA_00588___62280	PROKKA_00466___38217	PROKKA_00619___43356	PROKKA_00616___48091	PROKKA_00543___52682	PROKKA_00475___57299	PROKKA_00281___66364	PROKKA_00615___71851	PROKKA_00609___76744	PROKKA_00661___81575
345	gyrB		DNA gyrase subunit B	20	20	1	1	3168				2042	2042	2042	PROKKA_00324___85783	PROKKA_00058	PROKKA_00014___27	PROKKA_00014___4517	PROKKA_00014___9151	PROKKA_00014___13643	PROKKA_00016___18095	PROKKA_00014___22816	PROKKA_00015___27540	PROKKA_00012___32515	PROKKA_00015___61134	PROKKA_00012___37309	PROKKA_00017___42152	PROKKA_00055___46969	PROKKA_00014___51624	PROKKA_02310___60972	PROKKA_00015___65832	PROKKA_00019___70659	PROKKA_00025___75576	PROKKA_00014___80281
346	dps2		DNA protection during starvation protein 2	20	20	1	1	4183				527	527	527	PROKKA_00187___85509	PROKKA_02055	PROKKA_01950___3899	PROKKA_02009___8509	PROKKA_01952___13027	PROKKA_01915___17445	PROKKA_00295___18653	PROKKA_00266___23320	PROKKA_02129___31769	PROKKA_02007___36505	PROKKA_02023___65152	PROKKA_01935___41158	PROKKA_02054___46229	PROKKA_02036___50932	PROKKA_00214___52024	PROKKA_01916___60184	PROKKA_01741___69287	PROKKA_02134___74890	PROKKA_02039___79605	PROKKA_02131___84519
347	whiB1		Transcriptional regulator WhiB1	20	20	1	1	1692				248	248	248	PROKKA_00990___87115	PROKKA_01194	PROKKA_01238___2475	PROKKA_01236___6961	PROKKA_01238___11599	PROKKA_01237___16089	PROKKA_01030___20124	PROKKA_01158___25106	PROKKA_01333___30176	PROKKA_01435___35361	PROKKA_01252___63608	PROKKA_01168___39621	PROKKA_01336___44790	PROKKA_01290___49439	PROKKA_01229___54054	PROKKA_01197___58743	PROKKA_01014___67830	PROKKA_01286___73193	PROKKA_01279___78084	PROKKA_01350___82953
348	group_3259		hypothetical protein	20	20	1	1	1977				167	167	167	PROKKA_01260___87655	PROKKA_00921	PROKKA_00972___1943	PROKKA_00969___6427	PROKKA_00972___11067	PROKKA_00964___15543	PROKKA_01311___20686	PROKKA_00886___24562	PROKKA_01055___29620	PROKKA_01703___35897	PROKKA_00986___63076	PROKKA_01469___40223	PROKKA_01051___44220	PROKKA_01012___48883	PROKKA_00949___53494	PROKKA_00905___58159	PROKKA_00722___67246	PROKKA_01019___72659	PROKKA_01008___77542	PROKKA_01064___82381
349	ansA		L-asparaginase 1	20	20	1	1	3736				1001	1001	1001	PROKKA_01702___88539	PROKKA_00383	PROKKA_00466___931	PROKKA_00460___5409	PROKKA_00466___10055	PROKKA_00461___14537	PROKKA_01820___21704	PROKKA_01784___26358	PROKKA_00512___28534	PROKKA_00495___33481	PROKKA_00482___62068	PROKKA_00347___37979	PROKKA_00511___43140	PROKKA_00512___47883	PROKKA_00436___52468	PROKKA_00369___57087	PROKKA_01857___69519	PROKKA_00489___71599	PROKKA_00489___76504	PROKKA_00520___81293
350	recX		Regulatory protein RecX	20	20	1	1	1974				614	614	614	PROKKA_01258___87651	PROKKA_00923	PROKKA_00974___1947	PROKKA_00971___6431	PROKKA_00974___11071	PROKKA_00966___15547	PROKKA_01309___20682	PROKKA_00888___24566	PROKKA_01057___29624	PROKKA_01701___35893	PROKKA_00988___63080	PROKKA_01467___40219	PROKKA_01053___44224	PROKKA_01014___48887	PROKKA_00951___53498	PROKKA_00907___58163	PROKKA_00724___67250	PROKKA_01021___72663	PROKKA_01010___77546	PROKKA_01066___82385
351	group_3262		hypothetical protein	20	20	1	1	3718				383	383	383	PROKKA_01684___88503	PROKKA_00401	PROKKA_00484___967	PROKKA_00478___5445	PROKKA_00484___10091	PROKKA_00479___14573	PROKKA_01802___21668	PROKKA_01766___26322	PROKKA_00530___28570	PROKKA_00513___33517	PROKKA_00500___62104	PROKKA_00365___38015	PROKKA_00529___43176	PROKKA_00530___47919	PROKKA_00454___52504	PROKKA_00387___57123	PROKKA_01839___69483	PROKKA_00507___71635	PROKKA_00507___76540	PROKKA_00538___81329
352	cdsA		Phosphatidate cytidylyltransferase	20	20	1	1	1346				845	845	845	PROKKA_01399___87933	PROKKA_00780	PROKKA_00832___1663	PROKKA_00829___6147	PROKKA_00832___10787	PROKKA_00823___15261	PROKKA_01451___20966	PROKKA_01400___25590	PROKKA_00915___29340	PROKKA_01842___36175	PROKKA_00848___62800	PROKKA_00749___38783	PROKKA_00912___43942	PROKKA_00872___48603	PROKKA_00806___53208	PROKKA_00766___57881	PROKKA_00579___66960	PROKKA_00881___72383	PROKKA_00869___77264	PROKKA_00921___82095
353	menA		1,4-dihydroxy-2-naphthoate octaprenyltransferase	20	20	1	1	270				881	881	881	PROKKA_02026___89187	PROKKA_01710	PROKKA_01780___3559	PROKKA_01825___8139	PROKKA_01780___12683	PROKKA_01741___17097	PROKKA_00515___19094	PROKKA_00471___23732	PROKKA_01866___31242	PROKKA_00911___34313	PROKKA_01748___64600	PROKKA_01730___40745	PROKKA_01859___45836	PROKKA_01798___50455	PROKKA_01804___55204	PROKKA_01718___59785	PROKKA_01544___68890	PROKKA_01827___74275	PROKKA_01837___79200	PROKKA_01935___84123
354	group_3265		hypothetical protein	20	20	1	1	1924				260	260	260	PROKKA_01216___87567	PROKKA_00967	PROKKA_01017___2033	PROKKA_01014___6517	PROKKA_01017___11157	PROKKA_01009___15633	PROKKA_01263___20590	PROKKA_00931___24652	PROKKA_01100___29710	PROKKA_01659___35809	PROKKA_01030___63164	PROKKA_01423___40131	PROKKA_01095___44308	PROKKA_01057___48973	PROKKA_00995___53586	PROKKA_00949___58247	PROKKA_00768___67338	PROKKA_01063___72747	PROKKA_01052___77630	PROKKA_01109___82471
355	cls		Cardiolipin synthase	20	20	1	1	450				1253	1253	1253	PROKKA_01858___88851	PROKKA_01542	PROKKA_01610___3219	PROKKA_01659___7807	PROKKA_01610___12343	PROKKA_01573___16761	PROKKA_00689___19442	PROKKA_00643___24076	PROKKA_01698___30906	PROKKA_01082___34655	PROKKA_01578___64260	PROKKA_01554___40393	PROKKA_01687___45492	PROKKA_01628___50115	PROKKA_01633___54862	PROKKA_01547___59443	PROKKA_01369___68540	PROKKA_01657___73935	PROKKA_01662___78850	PROKKA_01764___83781
356	trxC_1		Putative thioredoxin-2	20	20	1	1	4025				428	428	428	PROKKA_01790___88715	PROKKA_00297	PROKKA_00386___771	PROKKA_00376___5241	PROKKA_00386___9895	PROKKA_00378___14371	PROKKA_01904___21872	PROKKA_01870___26530	PROKKA_00430___28370	PROKKA_00410___33311	PROKKA_00399___61902	PROKKA_01999___41286	PROKKA_00425___42968	PROKKA_00423___47705	PROKKA_00352___52300	PROKKA_00283___56915	PROKKA_01944___69693	PROKKA_00404___71429	PROKKA_00406___76338	PROKKA_00435___81123
357	hisE		Phosphoribosyl-ATP pyrophosphatase	20	20	1	1	1410				266	266	266	PROKKA_01336___87807	PROKKA_00844	PROKKA_00895___1789	PROKKA_00891___6271	PROKKA_00895___10913	PROKKA_00886___15387	PROKKA_01389___20842	PROKKA_01337___25464	PROKKA_00977___29464	PROKKA_01781___36053	PROKKA_00910___62924	PROKKA_00810___38905	PROKKA_00974___44066	PROKKA_00934___48727	PROKKA_00868___53332	PROKKA_00828___58005	PROKKA_00642___67086	PROKKA_00943___72507	PROKKA_00931___77388	PROKKA_00985___82223
358	efp		Elongation factor P	20	20	1	1	1811				581	581	581	PROKKA_01102___87339	PROKKA_01081	PROKKA_01128___2255	PROKKA_01126___6741	PROKKA_01128___11379	PROKKA_01126___15867	PROKKA_01152___20368	PROKKA_01047___24884	PROKKA_01211___29932	PROKKA_01546___35583	PROKKA_01141___63386	PROKKA_01309___39903	PROKKA_01210___44538	PROKKA_01169___49197	PROKKA_01106___53808	PROKKA_01064___58477	PROKKA_00886___67574	PROKKA_01175___72971	PROKKA_01165___77856	PROKKA_01222___82697
359	groS5		10 kDa chaperonin 5	20	20	1	1	4310				449	449	449	PROKKA_00667___86469	PROKKA_01439	PROKKA_01511___3021	PROKKA_01554___7597	PROKKA_01511___12145	PROKKA_01471___16557	PROKKA_00789___19642	PROKKA_00749___24288	PROKKA_01598___30706	PROKKA_01185___34861	PROKKA_01479___64062	PROKKA_00908___39101	PROKKA_01584___45286	PROKKA_01528___49915	PROKKA_01532___54660	PROKKA_01444___59237	PROKKA_01265___68332	PROKKA_01558___73737	PROKKA_01561___78648	PROKKA_01658___83569
360	rpmF		50S ribosomal protein L32	20	20	1	1	1375				212	212	212	PROKKA_01370___87875	PROKKA_00810	PROKKA_00860___1719	PROKKA_00857___6203	PROKKA_00860___10843	PROKKA_00851___15317	PROKKA_01423___20910	PROKKA_01372___25534	PROKKA_00943___29396	PROKKA_01815___36121	PROKKA_00876___62856	PROKKA_00777___38839	PROKKA_00940___43998	PROKKA_00900___48659	PROKKA_00834___53264	PROKKA_00794___57937	PROKKA_00607___67016	PROKKA_00909___72439	PROKKA_00897___77320	PROKKA_00950___82153
361	group_3272		hypothetical protein	20	20	1	1	2808				227	227	227	PROKKA_00213___85561	PROKKA_02029	PROKKA_00258___515	PROKKA_00262___5013	PROKKA_00258___9639	PROKKA_00262___14139	PROKKA_02017___22098	PROKKA_01986___26762	PROKKA_00313___28136	PROKKA_00294___33079	PROKKA_00286___61676	PROKKA_02114___41516	PROKKA_00311___42740	PROKKA_00310___47479	PROKKA_00238___52072	PROKKA_00166___56681	PROKKA_02062___69929	PROKKA_00289___71199	PROKKA_00289___76104	PROKKA_00313___80879
362	group_3273		hypothetical protein	20	20	1	1	231				230	230	230	PROKKA_02052___89239	PROKKA_01736	PROKKA_01805___3609	PROKKA_01850___8189	PROKKA_01805___12733	PROKKA_01766___17147	PROKKA_00486___19036	PROKKA_00444___23678	PROKKA_01893___31296	PROKKA_00885___34261	PROKKA_01774___64652	PROKKA_01755___40795	PROKKA_01887___45892	PROKKA_01824___50507	PROKKA_01832___55260	PROKKA_01748___59845	PROKKA_01573___68948	PROKKA_01911___74443	PROKKA_01863___79252	PROKKA_01963___84179
363	group_3274		hypothetical protein	20	20	1	1	1659				161	161	161	PROKKA_00958___87051	PROKKA_01224	PROKKA_01269___2537	PROKKA_01266___7021	PROKKA_01269___11661	PROKKA_01267___16149	PROKKA_00999___20062	PROKKA_01190___25170	PROKKA_01364___30238	PROKKA_01404___35299	PROKKA_01283___63670	PROKKA_01138___39561	PROKKA_01368___44854	PROKKA_01320___49499	PROKKA_01260___54116	PROKKA_01229___58807	PROKKA_01047___67896	PROKKA_01317___73255	PROKKA_01310___78146	PROKKA_01380___83013
364	hemL2		Glutamate-1-semialdehyde 2,1-aminomutase 2	20	20	1	1	3967				1367	1367	1367	PROKKA_01755___88645	PROKKA_00330	PROKKA_00413___825	PROKKA_00406___5301	PROKKA_00413___9949	PROKKA_00408___14431	PROKKA_01873___21810	PROKKA_01838___26466	PROKKA_00459___28428	PROKKA_00441___33373	PROKKA_00429___61962	PROKKA_00292___37869	PROKKA_00457___43032	PROKKA_00459___47777	PROKKA_00383___52362	PROKKA_00315___56979	PROKKA_01912___69629	PROKKA_00434___71489	PROKKA_00436___76398	PROKKA_00467___81187
365	group_3276		Helix-turn-helix domain protein	20	20	1	1	1774				305	305	305	PROKKA_01071___87277	PROKKA_01114	PROKKA_01159___2317	PROKKA_01157___6803	PROKKA_01159___11441	PROKKA_01157___15929	PROKKA_01120___20304	PROKKA_01078___24946	PROKKA_01243___29996	PROKKA_01514___35519	PROKKA_01173___63450	PROKKA_01277___39839	PROKKA_01242___44602	PROKKA_01200___49259	PROKKA_01138___53872	PROKKA_01096___58541	PROKKA_00919___67640	PROKKA_01206___73033	PROKKA_01196___77918	PROKKA_01254___82761
366	rpsJ		30S ribosomal protein S10	20	20	1	1	331				311	311	311	PROKKA_01965___89065	PROKKA_01649	PROKKA_01718___3435	PROKKA_01764___8017	PROKKA_01718___12559	PROKKA_01680___16975	PROKKA_00579___19222	PROKKA_00532___23854	PROKKA_01804___31118	PROKKA_00973___34437	PROKKA_01686___64476	PROKKA_01668___40621	PROKKA_01798___45714	PROKKA_01736___50331	PROKKA_01742___55080	PROKKA_01657___59663	PROKKA_01481___68764	PROKKA_01766___74153	PROKKA_01772___79070	PROKKA_01873___83999
367	rpsK		30S ribosomal protein S11	20	20	1	1	370				407	407	407	PROKKA_01930___88995	PROKKA_01613	PROKKA_01683___3365	PROKKA_01729___7947	PROKKA_01683___12489	PROKKA_01645___16905	PROKKA_00614___19292	PROKKA_00568___23926	PROKKA_01769___31048	PROKKA_01008___34507	PROKKA_01651___64406	PROKKA_01630___40545	PROKKA_01763___45644	PROKKA_01700___50259	PROKKA_01707___55010	PROKKA_01622___59593	PROKKA_01446___68694	PROKKA_01731___74083	PROKKA_01737___79000	PROKKA_01837___83927
368	group_3279		hypothetical protein	20	20	1	1	4103				1340	1340	1340	PROKKA_00304___85743	PROKKA_01937	PROKKA_01941___3881	PROKKA_02000___8491	PROKKA_01943___13009	PROKKA_01906___17427	PROKKA_00324___18711	PROKKA_00283___23354	PROKKA_02049___31609	PROKKA_00739___33969	PROKKA_01995___65096	PROKKA_01925___41138	PROKKA_02043___46207	PROKKA_01967___50794	PROKKA_01983___55563	PROKKA_01904___60160	PROKKA_01730___69265	PROKKA_02117___74856	PROKKA_02029___79585	PROKKA_02121___84499
369	group_3280		Ferredoxin	20	20	1	1	1170				320	320	320	PROKKA_01549___88233	PROKKA_00629	PROKKA_00659___1317	PROKKA_00651___5791	PROKKA_00659___10441	PROKKA_00673___14961	PROKKA_01602___21268	PROKKA_01550___25890	PROKKA_00758___29026	PROKKA_01996___36483	PROKKA_00697___62498	PROKKA_00596___38477	PROKKA_00763___43644	PROKKA_00713___48285	PROKKA_00648___52892	PROKKA_00615___57579	PROKKA_00428___66658	PROKKA_00732___72085	PROKKA_00718___76962	PROKKA_00771___81795
370	argC		N-acetyl-gamma-glutamyl-phosphate reductase	20	20	1	1	1421				1031	1031	1031	PROKKA_01325___87785	PROKKA_00855	PROKKA_00906___1811	PROKKA_00902___6293	PROKKA_00906___10935	PROKKA_00897___15409	PROKKA_01378___20820	PROKKA_01326___25442	PROKKA_00988___29486	PROKKA_01770___36031	PROKKA_00921___62946	PROKKA_00821___38927	PROKKA_00985___44088	PROKKA_00945___48749	PROKKA_00879___53354	PROKKA_00839___58027	PROKKA_00654___67110	PROKKA_00954___72529	PROKKA_00942___77410	PROKKA_00996___82245
371	glmU		Bifunctional protein GlmU	20	20	1	1	3463				1547	1547	1547	PROKKA_01633___88401	PROKKA_00509	PROKKA_00553___1105	PROKKA_00548___5585	PROKKA_00553___10229	PROKKA_00548___14711	PROKKA_01715___21494	PROKKA_01663___26116	PROKKA_00613___28736	PROKKA_00616___33723	PROKKA_00587___62278	PROKKA_00465___38215	PROKKA_00618___43354	PROKKA_00615___48089	PROKKA_00542___52680	PROKKA_00474___57297	PROKKA_00280___66362	PROKKA_00614___71849	PROKKA_00608___76742	PROKKA_00660___81573
372	nuoE		NADH-quinone oxidoreductase subunit E	20	20	1	1	281				731	731	731	PROKKA_02015___89165	PROKKA_01699	PROKKA_01769___3537	PROKKA_01814___8117	PROKKA_01769___12661	PROKKA_01730___17075	PROKKA_00526___19116	PROKKA_00482___23754	PROKKA_01855___31220	PROKKA_00922___34335	PROKKA_01737___64578	PROKKA_01719___40723	PROKKA_01848___45814	PROKKA_01787___50433	PROKKA_01793___55182	PROKKA_01707___59763	PROKKA_01533___68868	PROKKA_01816___74253	PROKKA_01826___79178	PROKKA_01924___84101
373	group_3284		cell division protein MraZ	20	20	1	1	1248				437	437	437	PROKKA_01482___88099	PROKKA_00696	PROKKA_00725___1449	PROKKA_00722___5933	PROKKA_00725___10573	PROKKA_00740___15095	PROKKA_01536___21136	PROKKA_01483___25756	PROKKA_00825___29160	PROKKA_01925___36341	PROKKA_00764___62632	PROKKA_00666___38617	PROKKA_00829___43776	PROKKA_00781___48421	PROKKA_00715___53026	PROKKA_00683___57715	PROKKA_00495___66792	PROKKA_00798___72217	PROKKA_00785___77096	PROKKA_00838___81929
374	atpE		ATP synthase subunit c	20	20	1	1	1710				218	218	218	PROKKA_01010___87155	PROKKA_01174	PROKKA_01219___2437	PROKKA_01217___6923	PROKKA_01219___11561	PROKKA_01218___16051	PROKKA_01048___20160	PROKKA_01140___25070	PROKKA_01314___30138	PROKKA_01454___35399	PROKKA_01233___63570	PROKKA_01186___39657	PROKKA_01318___44754	PROKKA_01271___49401	PROKKA_01210___54016	PROKKA_01179___58707	PROKKA_00996___67794	PROKKA_01267___73155	PROKKA_01259___78044	PROKKA_01331___82915
375	hrdB		RNA polymerase principal sigma factor HrdB	20	20	1	1	1943				1529	1529	1529	PROKKA_01234___87603	PROKKA_00948	PROKKA_00999___1997	PROKKA_00996___6481	PROKKA_00999___11121	PROKKA_00991___15597	PROKKA_01281___20626	PROKKA_00913___24616	PROKKA_01082___29674	PROKKA_01677___35845	PROKKA_01012___63128	PROKKA_01441___40167	PROKKA_01077___44272	PROKKA_01039___48937	PROKKA_00977___53550	PROKKA_00931___58211	PROKKA_00750___67302	PROKKA_01045___72711	PROKKA_01034___77594	PROKKA_01091___82435
376	yhdN		General stress protein 69	20	20	1	1	1407				989	989	989	PROKKA_01339___87813	PROKKA_00841	PROKKA_00892___1783	PROKKA_00888___6265	PROKKA_00892___10907	PROKKA_00883___15381	PROKKA_01392___20848	PROKKA_01340___25470	PROKKA_00974___29458	PROKKA_01784___36059	PROKKA_00907___62918	PROKKA_00807___38899	PROKKA_00971___44060	PROKKA_00931___48721	PROKKA_00865___53326	PROKKA_00825___57999	PROKKA_00639___67080	PROKKA_00940___72501	PROKKA_00928___77382	PROKKA_00982___82217
377	group_3288		hypothetical protein	20	20	1	1	1437				239	239	239	PROKKA_01311___87757	PROKKA_00869	PROKKA_00920___1839	PROKKA_00916___6321	PROKKA_00920___10963	PROKKA_00911___15437	PROKKA_01364___20792	PROKKA_01312___25414	PROKKA_01002___29514	PROKKA_01756___36003	PROKKA_00935___62974	PROKKA_00835___38955	PROKKA_00999___44116	PROKKA_00959___48777	PROKKA_00894___53384	PROKKA_00853___58055	PROKKA_00668___67138	PROKKA_00968___72557	PROKKA_00956___77438	PROKKA_01010___82273
378	group_3289		hypothetical protein	20	20	1	1	3970				215	215	215	PROKKA_01758___88651	PROKKA_00327	PROKKA_00410___819	PROKKA_00403___5295	PROKKA_00410___9943	PROKKA_00405___14425	PROKKA_01876___21816	PROKKA_01841___26472	PROKKA_00456___28422	PROKKA_00438___33367	PROKKA_00426___61956	PROKKA_00289___37863	PROKKA_00454___43026	PROKKA_00456___47771	PROKKA_00380___52356	PROKKA_00312___56973	PROKKA_01915___69635	PROKKA_00431___71483	PROKKA_00433___76392	PROKKA_00464___81181
379	metX		Homoserine O-acetyltransferase	20	20	1	1	1767				1253	1253	1253	PROKKA_01065___87265	PROKKA_01120	PROKKA_01165___2329	PROKKA_01163___6815	PROKKA_01165___11453	PROKKA_01163___15941	PROKKA_01103___20270	PROKKA_01084___24958	PROKKA_01260___30030	PROKKA_01508___35507	PROKKA_01179___63462	PROKKA_01242___39769	PROKKA_01263___44644	PROKKA_01217___49293	PROKKA_01155___53906	PROKKA_01124___58597	PROKKA_00940___67682	PROKKA_01212___73045	PROKKA_01202___77930	PROKKA_01274___82801
380	araL		Arabinose operon protein AraL	20	20	1	1	947				872	872	872	PROKKA_00447___86029	PROKKA_00149	PROKKA_00116___231	PROKKA_00113___4715	PROKKA_00116___9355	PROKKA_00111___13837	PROKKA_02179___22422	PROKKA_02128___27046	PROKKA_00151___27812	PROKKA_00152___32795	PROKKA_00146___61396	PROKKA_00137___37559	PROKKA_00170___42458	PROKKA_00144___47147	PROKKA_00112___51820	PROKKA_00025___56399	PROKKA_02205___70215	PROKKA_00142___70905	PROKKA_00129___75784	PROKKA_00160___80573
381	rimM		Ribosome maturation factor RimM	20	20	1	1	1386				551	551	551	PROKKA_01359___87853	PROKKA_00821	PROKKA_00871___1741	PROKKA_00868___6225	PROKKA_00871___10865	PROKKA_00862___15339	PROKKA_01412___20888	PROKKA_01360___25510	PROKKA_00954___29418	PROKKA_01804___36099	PROKKA_00887___62878	PROKKA_00788___38861	PROKKA_00951___44020	PROKKA_00911___48681	PROKKA_00845___53286	PROKKA_00805___57959	PROKKA_00619___67040	PROKKA_00920___72461	PROKKA_00908___77342	PROKKA_00962___82177
382	rpsM		30S ribosomal protein S13	20	20	1	1	369				374	374	374	PROKKA_01931___88997	PROKKA_01614	PROKKA_01684___3367	PROKKA_01730___7949	PROKKA_01684___12491	PROKKA_01646___16907	PROKKA_00613___19290	PROKKA_00567___23924	PROKKA_01770___31050	PROKKA_01007___34505	PROKKA_01652___64408	PROKKA_01631___40547	PROKKA_01764___45646	PROKKA_01701___50261	PROKKA_01708___55012	PROKKA_01623___59595	PROKKA_01447___68696	PROKKA_01732___74085	PROKKA_01738___79002	PROKKA_01838___83929
383	rpmGA		50S ribosomal protein L33 1	20	20	1	1	303				170	170	170	PROKKA_01990___89115	PROKKA_01674	PROKKA_01744___3487	PROKKA_01789___8067	PROKKA_01744___12611	PROKKA_01705___17025	PROKKA_00551___19166	PROKKA_00507___23804	PROKKA_01830___31170	PROKKA_00947___34385	PROKKA_01712___64528	PROKKA_01694___40673	PROKKA_01823___45764	PROKKA_01762___50383	PROKKA_01768___55132	PROKKA_01682___59713	PROKKA_01508___68818	PROKKA_01791___74203	PROKKA_01798___79122	PROKKA_01899___84051
384	rpsR1		30S ribosomal protein S18 1	20	20	1	1	3543				239	239	239	PROKKA_02277___89690	PROKKA_02303	PROKKA_02161___4321	PROKKA_02228___8947	PROKKA_02163___13449	PROKKA_02154___17923	PROKKA_02288___22640	PROKKA_02252___27294	PROKKA_02420___32351	PROKKA_02258___37007	PROKKA_02251___65608	PROKKA_02327___41942	PROKKA_02214___46549	PROKKA_02294___51448	PROKKA_02305___56207	PROKKA_02164___60680	PROKKA_02327___70459	PROKKA_02388___75398	PROKKA_02297___80121	PROKKA_02355___84967
385	group_3296		hypothetical protein	20	20	1	1	2801				797	797	797	PROKKA_00219___85573	PROKKA_02023	PROKKA_00264___527	PROKKA_00268___5025	PROKKA_00264___9651	PROKKA_00268___14151	PROKKA_02011___22086	PROKKA_01980___26750	PROKKA_00319___28148	PROKKA_00300___33091	PROKKA_00292___61688	PROKKA_02108___41504	PROKKA_00317___42752	PROKKA_00316___47491	PROKKA_00244___52084	PROKKA_00172___56693	PROKKA_02056___69917	PROKKA_00296___71213	PROKKA_00295___76116	PROKKA_00319___80891
386	group_3297		hypothetical protein	20	20	1	1	1900				332	332	332	PROKKA_01187___87509	PROKKA_00996	PROKKA_01045___2089	PROKKA_01043___6575	PROKKA_01045___11213	PROKKA_01038___15691	PROKKA_01235___20534	PROKKA_00960___24710	PROKKA_01128___29766	PROKKA_01630___35751	PROKKA_01058___63220	PROKKA_01394___40073	PROKKA_01123___44364	PROKKA_01085___49029	PROKKA_01023___53642	PROKKA_00977___58303	PROKKA_00796___67394	PROKKA_01092___72805	PROKKA_01081___77688	PROKKA_01138___82529
387	rplP		50S ribosomal protein L16	20	20	1	1	339				419	419	419	PROKKA_01957___89049	PROKKA_01641	PROKKA_01710___3419	PROKKA_01756___8001	PROKKA_01710___12543	PROKKA_01672___16959	PROKKA_00587___19238	PROKKA_00540___23870	PROKKA_01796___31102	PROKKA_00981___34453	PROKKA_01678___64460	PROKKA_01660___40605	PROKKA_01790___45698	PROKKA_01728___50315	PROKKA_01734___55064	PROKKA_01649___59647	PROKKA_01473___68748	PROKKA_01758___74137	PROKKA_01764___79054	PROKKA_01865___83983
388	rplY		50S ribosomal protein L25	20	20	1	1	3461				659	659	659	PROKKA_01631___88397	PROKKA_00511	PROKKA_00555___1109	PROKKA_00550___5589	PROKKA_00555___10233	PROKKA_00550___14715	PROKKA_01713___21490	PROKKA_01661___26112	PROKKA_00615___28740	PROKKA_00618___33727	PROKKA_00589___62282	PROKKA_00467___38219	PROKKA_00620___43358	PROKKA_00617___48093	PROKKA_00544___52684	PROKKA_00476___57301	PROKKA_00282___66366	PROKKA_00616___71853	PROKKA_00610___76746	PROKKA_00662___81577
389	liaR_3		Transcriptional regulatory protein LiaR	20	20	1	1	443				698	698	698	PROKKA_01864___88863	PROKKA_01548	PROKKA_01616___3231	PROKKA_01665___7819	PROKKA_01616___12355	PROKKA_01579___16773	PROKKA_00683___19430	PROKKA_00636___24062	PROKKA_01704___30918	PROKKA_01076___34643	PROKKA_01584___64272	PROKKA_01560___40405	PROKKA_01693___45504	PROKKA_01634___50127	PROKKA_01639___54874	PROKKA_01553___59455	PROKKA_01375___68552	PROKKA_01663___73947	PROKKA_01668___78862	PROKKA_01770___83793
390	ruvC		Crossover junction endodeoxyribonuclease RuvC	20	20	1	1	1834				611	611	611	PROKKA_01125___87385	PROKKA_01060	PROKKA_01107___2213	PROKKA_01105___6699	PROKKA_01107___11337	PROKKA_01105___15825	PROKKA_01173___20410	PROKKA_01026___24842	PROKKA_01190___29890	PROKKA_01567___35625	PROKKA_01120___63344	PROKKA_01330___39945	PROKKA_01189___44496	PROKKA_01148___49155	PROKKA_01085___53766	PROKKA_01043___58435	PROKKA_00864___67530	PROKKA_01154___72929	PROKKA_01144___77814	PROKKA_01201___82655
391	group_3302		hypothetical protein	20	20	1	1	2694				503	503	503	PROKKA_01817___88769	PROKKA_00269	PROKKA_00359___717	PROKKA_00350___5189	PROKKA_00359___9841	PROKKA_00350___14315	PROKKA_01931___21926	PROKKA_01897___26584	PROKKA_00403___28316	PROKKA_00383___33257	PROKKA_00373___61850	PROKKA_02024___41336	PROKKA_00399___42916	PROKKA_00397___47653	PROKKA_00325___52246	PROKKA_00257___56863	PROKKA_01971___69747	PROKKA_00378___71377	PROKKA_00378___76282	PROKKA_00403___81059
392	bnzC		Benzene 1,2-dioxygenase system ferredoxin subunit	20	20	1	1	1322				347	347	347	PROKKA_01420___87975	PROKKA_00758	PROKKA_00811___1621	PROKKA_00808___6105	PROKKA_00811___10745	PROKKA_00802___15219	PROKKA_01472___21008	PROKKA_01421___25632	PROKKA_00888___29286	PROKKA_01863___36217	PROKKA_00827___62758	PROKKA_00728___38741	PROKKA_00891___43900	PROKKA_00845___48549	PROKKA_00779___53154	PROKKA_00745___57839	PROKKA_00558___66918	PROKKA_00860___72341	PROKKA_00848___77222	PROKKA_00900___82053
393	ftsW_1		Lipid II flippase FtsW	20	20	1	1	4021				1388	1388	1388	PROKKA_01794___88723	PROKKA_00293	PROKKA_00382___763	PROKKA_00372___5233	PROKKA_00382___9887	PROKKA_00374___14363	PROKKA_01908___21880	PROKKA_01874___26538	PROKKA_00426___28362	PROKKA_00406___33303	PROKKA_00395___61894	PROKKA_02003___41294	PROKKA_00421___42960	PROKKA_00419___47697	PROKKA_00348___52292	PROKKA_00279___56907	PROKKA_01948___69701	PROKKA_00400___71421	PROKKA_00402___76330	PROKKA_00431___81115
394	rpsF		30S ribosomal protein S6	20	20	1	1	3567				287	287	287	PROKKA_02275___89686	PROKKA_02305	PROKKA_02163___4325	PROKKA_02230___8951	PROKKA_02165___13453	PROKKA_02156___17927	PROKKA_02290___22644	PROKKA_02254___27298	PROKKA_02422___32355	PROKKA_02260___37011	PROKKA_02253___65612	PROKKA_02329___41946	PROKKA_02212___46545	PROKKA_02296___51452	PROKKA_02307___56211	PROKKA_02166___60684	PROKKA_02329___70463	PROKKA_02390___75402	PROKKA_02299___80125	PROKKA_02357___84971
395	greA		Transcription elongation factor GreA	20	20	1	1	3404				503	503	503	PROKKA_01595___88325	PROKKA_00549	PROKKA_00591___1181	PROKKA_00586___5661	PROKKA_00591___10305	PROKKA_00606___14827	PROKKA_01680___21424	PROKKA_01624___26038	PROKKA_00648___28806	PROKKA_00675___33841	PROKKA_00625___62354	PROKKA_00507___38299	PROKKA_00656___43430	PROKKA_00650___48159	PROKKA_00577___52750	PROKKA_00512___57373	PROKKA_00318___66438	PROKKA_00652___71925	PROKKA_00648___76822	PROKKA_00700___81653
396	group_3307		Bacterial regulatory proteins, tetR family	20	20	1	1	3745				731	731	731	PROKKA_01711___88557	PROKKA_00374	PROKKA_00457___913	PROKKA_00451___5391	PROKKA_00457___10037	PROKKA_00452___14519	PROKKA_01829___21722	PROKKA_01794___26378	PROKKA_00503___28516	PROKKA_00486___33463	PROKKA_00473___62050	PROKKA_00338___37961	PROKKA_00502___43122	PROKKA_00503___47865	PROKKA_00427___52450	PROKKA_00360___57069	PROKKA_01866___69537	PROKKA_00478___71577	PROKKA_00480___76486	PROKKA_00511___81275
397	rpsO		30S ribosomal protein S15	20	20	1	1	1362				263	263	263	PROKKA_01382___87899	PROKKA_00798	PROKKA_00848___1695	PROKKA_00845___6179	PROKKA_00848___10819	PROKKA_00839___15293	PROKKA_01435___20934	PROKKA_01384___25558	PROKKA_00931___29372	PROKKA_01827___36145	PROKKA_00864___62832	PROKKA_00765___38815	PROKKA_00928___43974	PROKKA_00888___48635	PROKKA_00822___53240	PROKKA_00782___57913	PROKKA_00595___66992	PROKKA_00897___72415	PROKKA_00885___77296	PROKKA_00937___82127
398	group_3309		hypothetical protein	20	20	1	1	1389				761	761	761	PROKKA_01356___87847	PROKKA_00824	PROKKA_00874___1747	PROKKA_00871___6231	PROKKA_00874___10871	PROKKA_00865___15345	PROKKA_01409___20882	PROKKA_01357___25504	PROKKA_00957___29424	PROKKA_01801___36093	PROKKA_00890___62884	PROKKA_00791___38867	PROKKA_00954___44026	PROKKA_00914___48687	PROKKA_00848___53292	PROKKA_00808___57965	PROKKA_00622___67046	PROKKA_00923___72467	PROKKA_00911___77348	PROKKA_00965___82183
399	rplS		50S ribosomal protein L19	20	20	1	1	1392				356	356	356	PROKKA_01353___87841	PROKKA_00827	PROKKA_00877___1753	PROKKA_00874___6237	PROKKA_00877___10877	PROKKA_00868___15351	PROKKA_01406___20876	PROKKA_01354___25498	PROKKA_00960___29430	PROKKA_01798___36087	PROKKA_00893___62890	PROKKA_00794___38873	PROKKA_00957___44032	PROKKA_00917___48693	PROKKA_00851___53298	PROKKA_00811___57971	PROKKA_00625___67052	PROKKA_00926___72473	PROKKA_00914___77354	PROKKA_00968___82189
400	group_3311		hypothetical protein	20	20	1	1	4415				1370	1370	1370	PROKKA_00687___86509	PROKKA_01419	PROKKA_01454___2907	PROKKA_01489___7467	PROKKA_01454___12031	PROKKA_01450___16515	PROKKA_00809___19682	PROKKA_00769___24328	PROKKA_01579___30668	PROKKA_01211___34913	PROKKA_01460___64024	PROKKA_00965___39215	PROKKA_01565___45248	PROKKA_01509___49877	PROKKA_01513___54622	PROKKA_01425___59199	PROKKA_01245___68292	PROKKA_01504___73629	PROKKA_01510___78546	PROKKA_01575___83403
401	dksA		RNA polymerase-binding transcription factor DksA	20	20	1	1	1265				428	428	428	PROKKA_01465___88065	PROKKA_00713	PROKKA_00742___1483	PROKKA_00739___5967	PROKKA_00742___10607	PROKKA_00757___15129	PROKKA_01519___21102	PROKKA_01466___25722	PROKKA_00842___29194	PROKKA_01908___36307	PROKKA_00781___62666	PROKKA_00683___38651	PROKKA_00846___43810	PROKKA_00798___48455	PROKKA_00732___53060	PROKKA_00700___57749	PROKKA_00512___66826	PROKKA_00815___72251	PROKKA_00802___77130	PROKKA_00855___81963
402	ndhC		NAD(P)H-quinone oxidoreductase subunit 3	20	20	1	1	277				365	365	365	PROKKA_02019___89173	PROKKA_01703	PROKKA_01773___3545	PROKKA_01818___8125	PROKKA_01773___12669	PROKKA_01734___17083	PROKKA_00522___19108	PROKKA_00478___23746	PROKKA_01859___31228	PROKKA_00918___34327	PROKKA_01741___64586	PROKKA_01723___40731	PROKKA_01852___45822	PROKKA_01791___50441	PROKKA_01797___55190	PROKKA_01711___59771	PROKKA_01537___68876	PROKKA_01820___74261	PROKKA_01830___79186	PROKKA_01928___84109
403	group_3314		Dinitrogenase iron-molybdenum cofactor	20	20	1	1	1400				386	386	386	PROKKA_01345___87825	PROKKA_00835	PROKKA_00885___1769	PROKKA_00882___6253	PROKKA_00885___10893	PROKKA_00876___15367	PROKKA_01398___20860	PROKKA_01346___25482	PROKKA_00968___29446	PROKKA_01790___36071	PROKKA_00901___62906	PROKKA_00802___38889	PROKKA_00965___44048	PROKKA_00925___48709	PROKKA_00859___53314	PROKKA_00819___57987	PROKKA_00633___67068	PROKKA_00934___72489	PROKKA_00922___77370	PROKKA_00976___82205
404	rpmD		50S ribosomal protein L30	20	20	1	1	350				182	182	182	PROKKA_01946___89027	PROKKA_01630	PROKKA_01699___3397	PROKKA_01745___7979	PROKKA_01699___12521	PROKKA_01661___16937	PROKKA_00598___19260	PROKKA_00551___23892	PROKKA_01785___31080	PROKKA_00992___34475	PROKKA_01667___64438	PROKKA_01649___40583	PROKKA_01779___45676	PROKKA_01717___50293	PROKKA_01723___55042	PROKKA_01638___59625	PROKKA_01462___68726	PROKKA_01747___74115	PROKKA_01753___79032	PROKKA_01854___83961
405	trpS2		Tryptophan--tRNA ligase 2	20	20	1	1	1645				1172	1172	1172	PROKKA_00944___87023	PROKKA_01238	PROKKA_01283___2565	PROKKA_01280___7049	PROKKA_01283___11689	PROKKA_01281___16177	PROKKA_00985___20034	PROKKA_01204___25198	PROKKA_01378___30266	PROKKA_01390___35271	PROKKA_01297___63698	PROKKA_01124___39533	PROKKA_01382___44882	PROKKA_01334___49527	PROKKA_01274___54144	PROKKA_01243___58835	PROKKA_01061___67924	PROKKA_01331___73283	PROKKA_01324___78174	PROKKA_01394___83041
406	yurY		Vegetative protein 296	20	20	1	1	1323				749	749	749	PROKKA_01419___87973	PROKKA_00759	PROKKA_00812___1623	PROKKA_00809___6107	PROKKA_00812___10747	PROKKA_00803___15221	PROKKA_01471___21006	PROKKA_01420___25630	PROKKA_00889___29288	PROKKA_01862___36215	PROKKA_00828___62760	PROKKA_00729___38743	PROKKA_00892___43902	PROKKA_00846___48551	PROKKA_00780___53156	PROKKA_00746___57841	PROKKA_00559___66920	PROKKA_00861___72343	PROKKA_00849___77224	PROKKA_00901___82055
407	group_3318		Methylmalonyl-CoA carboxyltransferase 12S subunit	20	20	1	1	3748				248	248	248	PROKKA_01714___88563	PROKKA_00371	PROKKA_00454___907	PROKKA_00448___5385	PROKKA_00454___10031	PROKKA_00449___14513	PROKKA_01832___21728	PROKKA_01797___26384	PROKKA_00500___28510	PROKKA_00483___33457	PROKKA_00470___62044	PROKKA_00335___37955	PROKKA_00499___43116	PROKKA_00500___47859	PROKKA_00424___52444	PROKKA_00357___57063	PROKKA_01869___69543	PROKKA_00475___71571	PROKKA_00477___76480	PROKKA_00508___81269
408	rpmI		50S ribosomal protein L35	20	20	1	1	1414				194	194	194	PROKKA_01332___87799	PROKKA_00848	PROKKA_00899___1797	PROKKA_00895___6279	PROKKA_00899___10921	PROKKA_00890___15395	PROKKA_01385___20834	PROKKA_01333___25456	PROKKA_00981___29472	PROKKA_01777___36045	PROKKA_00914___62932	PROKKA_00814___38913	PROKKA_00978___44074	PROKKA_00938___48735	PROKKA_00872___53340	PROKKA_00832___58013	PROKKA_00646___67094	PROKKA_00947___72515	PROKKA_00935___77396	PROKKA_00989___82231
409	yidD		Putative membrane protein insertion efficiency factor	20	20	1	1	3830				350	350	350	PROKKA_02385___89906	PROKKA_02370	PROKKA_02243___4485	PROKKA_02314___9119	PROKKA_02245___13613	PROKKA_02223___18061	PROKKA_02360___22784	PROKKA_02359___27508	PROKKA_02488___32487	PROKKA_02396___37283	PROKKA_02346___65798	PROKKA_02414___42116	PROKKA_02368___46857	PROKKA_02366___51592	PROKKA_02374___56345	PROKKA_02375___61102	PROKKA_02407___70619	PROKKA_02451___75524	PROKKA_02361___80249	PROKKA_02438___85133
410	group_3321		hypothetical protein	20	20	1	1	3550				338	338	338	PROKKA_02262___89660	PROKKA_02318	PROKKA_02174___4347	PROKKA_02243___8977	PROKKA_02176___13475	PROKKA_02169___17953	PROKKA_02307___22678	PROKKA_02269___27328	PROKKA_02434___32379	PROKKA_02308___37107	PROKKA_02266___65638	PROKKA_02344___41976	PROKKA_02199___46519	PROKKA_02320___51500	PROKKA_02321___56239	PROKKA_02179___60710	PROKKA_02342___70489	PROKKA_02403___75428	PROKKA_02313___80153	PROKKA_02373___85003
411	group_3322		hypothetical protein	20	20	1	1	1915				530	530	530	PROKKA_01207___87549	PROKKA_00976	PROKKA_01026___2051	PROKKA_01023___6535	PROKKA_01026___11175	PROKKA_01018___15651	PROKKA_01254___20572	PROKKA_00940___24670	PROKKA_01109___29728	PROKKA_01650___35791	PROKKA_01039___63182	PROKKA_01415___40115	PROKKA_01104___44326	PROKKA_01066___48991	PROKKA_01004___53604	PROKKA_00958___58265	PROKKA_00777___67356	PROKKA_01072___72765	PROKKA_01062___77650	PROKKA_01118___82489
412	guaA_1		GMP synthase [glutamine-hydrolyzing]	20	20	1	1	963				689	689	689	PROKKA_00462___86059	PROKKA_00164	PROKKA_00131___261	PROKKA_00128___4745	PROKKA_00131___9385	PROKKA_00126___13867	PROKKA_02164___22392	PROKKA_02111___27012	PROKKA_00166___27842	PROKKA_00167___32825	PROKKA_00161___61426	PROKKA_00152___37589	PROKKA_00185___42488	PROKKA_00159___47177	PROKKA_00135___51866	PROKKA_00040___56429	PROKKA_02190___70185	PROKKA_00157___70935	PROKKA_00144___75814	PROKKA_00175___80603
413	lutC		Lactate utilization protein C	20	20	1	1	3727				656	656	656	PROKKA_01693___88521	PROKKA_00392	PROKKA_00475___949	PROKKA_00469___5427	PROKKA_00475___10073	PROKKA_00470___14555	PROKKA_01811___21686	PROKKA_01775___26340	PROKKA_00521___28552	PROKKA_00504___33499	PROKKA_00491___62086	PROKKA_00356___37997	PROKKA_00520___43158	PROKKA_00521___47901	PROKKA_00445___52486	PROKKA_00378___57105	PROKKA_01848___69501	PROKKA_00498___71617	PROKKA_00498___76522	PROKKA_00529___81311
414	group_3325		hypothetical protein	20	20	1	1	1766				686	686	686	PROKKA_01064___87263	PROKKA_01121	PROKKA_01166___2331	PROKKA_01164___6817	PROKKA_01166___11455	PROKKA_01164___15943	PROKKA_01102___20268	PROKKA_01085___24960	PROKKA_01261___30032	PROKKA_01507___35505	PROKKA_01180___63464	PROKKA_01241___39767	PROKKA_01264___44646	PROKKA_01218___49295	PROKKA_01156___53908	PROKKA_01125___58599	PROKKA_00941___67684	PROKKA_01213___73047	PROKKA_01203___77932	PROKKA_01275___82803
415	group_3326		hypothetical protein	20	20	1	1	2797				458	458	458	PROKKA_00223___85581	PROKKA_02019	PROKKA_00268___535	PROKKA_00272___5033	PROKKA_00268___9659	PROKKA_00272___14159	PROKKA_02007___22078	PROKKA_01976___26742	PROKKA_00323___28156	PROKKA_00304___33099	PROKKA_00296___61696	PROKKA_02104___41496	PROKKA_00321___42760	PROKKA_00320___47499	PROKKA_00248___52092	PROKKA_00176___56701	PROKKA_02052___69909	PROKKA_00300___71221	PROKKA_00299___76124	PROKKA_00323___80899
416	group_3327		hypothetical protein	20	20	1	1	1741				203	203	203	PROKKA_01039___87213	PROKKA_01145	PROKKA_01190___2379	PROKKA_01188___6865	PROKKA_01190___11503	PROKKA_01189___15993	PROKKA_01077___20218	PROKKA_01109___25008	PROKKA_01285___30080	PROKKA_01483___35457	PROKKA_01204___63512	PROKKA_01215___39715	PROKKA_01288___44694	PROKKA_01242___49343	PROKKA_01181___53958	PROKKA_01149___58647	PROKKA_00965___67732	PROKKA_01238___73097	PROKKA_01227___77980	PROKKA_01299___82851
417	group_3328		hypothetical protein	20	20	1	1	1417				176	176	176	PROKKA_01329___87793	PROKKA_00851	PROKKA_00902___1803	PROKKA_00898___6285	PROKKA_00902___10927	PROKKA_00893___15401	PROKKA_01382___20828	PROKKA_01330___25450	PROKKA_00984___29478	PROKKA_01774___36039	PROKKA_00917___62938	PROKKA_00817___38919	PROKKA_00981___44080	PROKKA_00941___48741	PROKKA_00875___53346	PROKKA_00835___58019	PROKKA_00649___67100	PROKKA_00950___72521	PROKKA_00938___77402	PROKKA_00992___82237
418	rpmC		50S ribosomal protein L29	20	20	1	1	340				248	248	248	PROKKA_01956___89047	PROKKA_01640	PROKKA_01709___3417	PROKKA_01755___7999	PROKKA_01709___12541	PROKKA_01671___16957	PROKKA_00588___19240	PROKKA_00541___23872	PROKKA_01795___31100	PROKKA_00982___34455	PROKKA_01677___64458	PROKKA_01659___40603	PROKKA_01789___45696	PROKKA_01727___50313	PROKKA_01733___55062	PROKKA_01648___59645	PROKKA_01472___68746	PROKKA_01757___74135	PROKKA_01763___79052	PROKKA_01864___83981
419	tatAy		Sec-independent protein translocase protein TatAy	20	20	1	1	1453				308	308	308	PROKKA_01295___87725	PROKKA_00885	PROKKA_00936___1871	PROKKA_00932___6353	PROKKA_00936___10995	PROKKA_00927___15469	PROKKA_01348___20760	PROKKA_01296___25382	PROKKA_01018___29546	PROKKA_01739___35969	PROKKA_00951___63006	PROKKA_00851___38987	PROKKA_01016___44150	PROKKA_00975___48809	PROKKA_00910___53416	PROKKA_00870___58089	PROKKA_00685___67172	PROKKA_00984___72589	PROKKA_00972___77470	PROKKA_01026___82305
420	tal_2		Transaldolase	20	20	1	1	258				1082	1082	1082	PROKKA_02035___89205	PROKKA_01719	PROKKA_01789___3577	PROKKA_01834___8157	PROKKA_01789___12701	PROKKA_01750___17115	PROKKA_00504___19072	PROKKA_00462___23714	PROKKA_01875___31260	PROKKA_00902___34295	PROKKA_01757___64618	PROKKA_01739___40763	PROKKA_01869___45856	PROKKA_01807___50473	PROKKA_01814___55224	PROKKA_01728___59805	PROKKA_01554___68910	PROKKA_01836___74293	PROKKA_01846___79218	PROKKA_01945___84143
421	rbpA_1		RNA polymerase-binding protein RbpA	20	20	1	1	1297				356	356	356	PROKKA_01433___88001	PROKKA_00745	PROKKA_00774___1547	PROKKA_00771___6031	PROKKA_00774___10671	PROKKA_00789___15193	PROKKA_01485___21034	PROKKA_01434___25658	PROKKA_00875___29260	PROKKA_01876___36243	PROKKA_00814___62732	PROKKA_00715___38715	PROKKA_00878___43874	PROKKA_00832___48523	PROKKA_00766___53128	PROKKA_00732___57813	PROKKA_00545___66892	PROKKA_00847___72315	PROKKA_00835___77196	PROKKA_00887___82027
422	rplB		50S ribosomal protein L2	20	20	1	1	335				836	836	836	PROKKA_01961___89057	PROKKA_01645	PROKKA_01714___3427	PROKKA_01760___8009	PROKKA_01714___12551	PROKKA_01676___16967	PROKKA_00583___19230	PROKKA_00536___23862	PROKKA_01800___31110	PROKKA_00977___34445	PROKKA_01682___64468	PROKKA_01664___40613	PROKKA_01794___45706	PROKKA_01732___50323	PROKKA_01738___55072	PROKKA_01653___59655	PROKKA_01477___68756	PROKKA_01762___74145	PROKKA_01768___79062	PROKKA_01869___83991
423	group_3334		hypothetical protein	20	20	1	1	752				128	128	128	PROKKA_00497___86129	PROKKA_00200	PROKKA_00159___317	PROKKA_00157___4803	PROKKA_00159___9441	PROKKA_00155___13925	PROKKA_02134___22332	PROKKA_02082___26954	PROKKA_00210___27930	PROKKA_00196___32883	PROKKA_00189___61482	PROKKA_00181___37647	PROKKA_00214___42546	PROKKA_00210___47279	PROKKA_02099___55795	PROKKA_00069___56487	PROKKA_02161___70127	PROKKA_00192___71005	PROKKA_00178___75882	PROKKA_00206___80665
424	nrdR		Transcriptional repressor NrdR	20	20	1	1	1963				497	497	497	PROKKA_01248___87631	PROKKA_00933	PROKKA_00984___1967	PROKKA_00982___6453	PROKKA_00984___11091	PROKKA_00976___15567	PROKKA_01299___20662	PROKKA_00898___24586	PROKKA_01067___29644	PROKKA_01691___35873	PROKKA_00998___63100	PROKKA_01457___40199	PROKKA_01063___44244	PROKKA_01024___48907	PROKKA_00961___53518	PROKKA_00917___58183	PROKKA_00735___67272	PROKKA_01031___72683	PROKKA_01020___77566	PROKKA_01076___82405
425	nqo9		NADH-quinone oxidoreductase subunit 9	20	20	1	1	285				572	572	572	PROKKA_02011___89157	PROKKA_01695	PROKKA_01765___3529	PROKKA_01810___8109	PROKKA_01765___12653	PROKKA_01726___17067	PROKKA_00530___19124	PROKKA_00486___23762	PROKKA_01851___31212	PROKKA_00926___34343	PROKKA_01733___64570	PROKKA_01715___40715	PROKKA_01844___45806	PROKKA_01783___50425	PROKKA_01789___55174	PROKKA_01703___59755	PROKKA_01529___68860	PROKKA_01812___74245	PROKKA_01822___79170	PROKKA_01920___84093
426	rph		Ribonuclease PH	20	20	1	1	4289				761	761	761	PROKKA_00646___86427	PROKKA_01460	PROKKA_01532___3063	PROKKA_01575___7639	PROKKA_01532___12187	PROKKA_01493___16601	PROKKA_00768___19600	PROKKA_00728___24246	PROKKA_01619___30748	PROKKA_01164___34819	PROKKA_01500___64104	PROKKA_00887___39059	PROKKA_01605___45328	PROKKA_01549___49957	PROKKA_01553___54702	PROKKA_01465___59279	PROKKA_01286___68374	PROKKA_01579___73779	PROKKA_01582___78690	PROKKA_01679___83611
427	group_3341		hypothetical protein	20	20	1	1	2798				311	311	311	PROKKA_00222___85579	PROKKA_02020	PROKKA_00267___533	PROKKA_00271___5031	PROKKA_00267___9657	PROKKA_00271___14157	PROKKA_02008___22080	PROKKA_01977___26744	PROKKA_00322___28154	PROKKA_00303___33097	PROKKA_00295___61694	PROKKA_02105___41498	PROKKA_00320___42758	PROKKA_00319___47497	PROKKA_00247___52090	PROKKA_00175___56699	PROKKA_02053___69911	PROKKA_00299___71219	PROKKA_00298___76122	PROKKA_00322___80897
428	hmrR		HTH-type transcriptional regulator HmrR	20	20	1	1	965				344	344	344	PROKKA_00464___86063	PROKKA_00166	PROKKA_00133___265	PROKKA_00130___4749	PROKKA_00133___9389	PROKKA_00128___13871	PROKKA_02162___22388	PROKKA_02109___27008	PROKKA_00168___27846	PROKKA_00169___32829	PROKKA_00163___61430	PROKKA_00154___37593	PROKKA_00187___42492	PROKKA_00161___47181	PROKKA_00137___51870	PROKKA_00042___56433	PROKKA_02188___70181	PROKKA_00159___70939	PROKKA_00146___75818	PROKKA_00177___80607
429	nreC_1		Oxygen regulatory protein NreC	20	20	1	1	3149				659	659	659	PROKKA_00342___85819	PROKKA_00040	PROKKA_00030___59	PROKKA_00031___4551	PROKKA_00030___9183	PROKKA_00030___13675	PROKKA_00032___18127	PROKKA_00039___22866	PROKKA_00031___27572	PROKKA_00037___32565	PROKKA_00038___61180	PROKKA_00031___37347	PROKKA_00034___42186	PROKKA_00039___46937	PROKKA_00030___51656	PROKKA_02294___60940	PROKKA_00032___65866	PROKKA_00035___70691	PROKKA_00044___75614	PROKKA_00033___80319
430	group_3344		hypothetical protein	20	20	1	1	1941				191	191	191	PROKKA_01232___87599	PROKKA_00950	PROKKA_01001___2001	PROKKA_00998___6485	PROKKA_01001___11125	PROKKA_00993___15601	PROKKA_01279___20622	PROKKA_00915___24620	PROKKA_01084___29678	PROKKA_01675___35841	PROKKA_01014___63132	PROKKA_01439___40163	PROKKA_01079___44276	PROKKA_01041___48941	PROKKA_00979___53554	PROKKA_00933___58215	PROKKA_00752___67306	PROKKA_01047___72715	PROKKA_01036___77598	PROKKA_01093___82439
431	group_3345		hypothetical protein	20	20	1	1	1406				251	251	251	PROKKA_01340___87815	PROKKA_00840	PROKKA_00891___1781	PROKKA_00887___6263	PROKKA_00891___10905	PROKKA_00882___15379	PROKKA_01393___20850	PROKKA_01341___25472	PROKKA_00973___29456	PROKKA_01785___36061	PROKKA_00906___62916	PROKKA_00806___38897	PROKKA_00970___44058	PROKKA_00930___48719	PROKKA_00864___53324	PROKKA_00824___57997	PROKKA_00638___67078	PROKKA_00939___72499	PROKKA_00927___77380	PROKKA_00981___82215
432	group_3346		hypothetical protein	20	20	1	1	1395				314	314	314	PROKKA_01350___87835	PROKKA_00830	PROKKA_00880___1759	PROKKA_00877___6243	PROKKA_00880___10883	PROKKA_00871___15357	PROKKA_01403___20870	PROKKA_01351___25492	PROKKA_00963___29436	PROKKA_01795___36081	PROKKA_00896___62896	PROKKA_00797___38879	PROKKA_00960___44038	PROKKA_00920___48699	PROKKA_00854___53304	PROKKA_00814___57977	PROKKA_00628___67058	PROKKA_00929___72479	PROKKA_00917___77360	PROKKA_00971___82195
433	group_3347		Peptidase family S51	20	20	1	1	4252				716	716	716	PROKKA_00614___86363	PROKKA_01492	PROKKA_01562___3123	PROKKA_01605___7699	PROKKA_01562___12247	PROKKA_01523___16661	PROKKA_00738___19540	PROKKA_00698___24186	PROKKA_01649___30808	PROKKA_01131___34753	PROKKA_01530___64164	PROKKA_01500___40285	PROKKA_01635___45388	PROKKA_01579___50017	PROKKA_01583___54762	PROKKA_01495___59339	PROKKA_01317___68436	PROKKA_01609___73839	PROKKA_01613___78752	PROKKA_01711___83675
434	group_3348		hypothetical protein	20	20	1	1	3713				281	281	281	PROKKA_00815___86765	PROKKA_00406	PROKKA_00489___977	PROKKA_00483___5455	PROKKA_00489___10101	PROKKA_00484___14583	PROKKA_01797___21658	PROKKA_01761___26312	PROKKA_00536___28582	PROKKA_00518___33527	PROKKA_00506___62116	PROKKA_00370___38025	PROKKA_00534___43186	PROKKA_00535___47929	PROKKA_00459___52514	PROKKA_00392___57133	PROKKA_01834___69473	PROKKA_00512___71645	PROKKA_00512___76550	PROKKA_00543___81339
435	rplV		50S ribosomal protein L22	20	20	1	1	337				485	485	485	PROKKA_01959___89053	PROKKA_01643	PROKKA_01712___3423	PROKKA_01758___8005	PROKKA_01712___12547	PROKKA_01674___16963	PROKKA_00585___19234	PROKKA_00538___23866	PROKKA_01798___31106	PROKKA_00979___34449	PROKKA_01680___64464	PROKKA_01662___40609	PROKKA_01792___45702	PROKKA_01730___50319	PROKKA_01736___55068	PROKKA_01651___59651	PROKKA_01475___68752	PROKKA_01760___74141	PROKKA_01766___79058	PROKKA_01867___83987
436	atpD		ATP synthase subunit beta	20	20	1	1	1716				1451	1451	1451	PROKKA_01015___87165	PROKKA_01169	PROKKA_01214___2427	PROKKA_01212___6913	PROKKA_01214___11551	PROKKA_01213___16041	PROKKA_01053___20170	PROKKA_01135___25060	PROKKA_01309___30128	PROKKA_01459___35409	PROKKA_01228___63560	PROKKA_01191___39667	PROKKA_01313___44744	PROKKA_01266___49391	PROKKA_01205___54006	PROKKA_01174___58697	PROKKA_00990___67782	PROKKA_01262___73145	PROKKA_01254___78034	PROKKA_01326___82905
437	group_3351		L-Ala-D/L-Glu epimerase	20	20	1	1	4274				998	998	998	PROKKA_00633___86401	PROKKA_01472	PROKKA_01543___3085	PROKKA_01586___7661	PROKKA_01543___12209	PROKKA_01504___16623	PROKKA_00757___19578	PROKKA_00717___24224	PROKKA_01630___30770	PROKKA_01150___34791	PROKKA_01511___64126	PROKKA_01481___40247	PROKKA_01616___45350	PROKKA_01560___49979	PROKKA_01564___54724	PROKKA_01476___59301	PROKKA_01297___68396	PROKKA_01590___73801	PROKKA_01594___78714	PROKKA_01692___83637
438	trkA_2		Trk system potassium uptake protein TrkA	20	20	1	1	1927				662	662	662	PROKKA_01219___87573	PROKKA_00964	PROKKA_01014___2027	PROKKA_01011___6511	PROKKA_01014___11151	PROKKA_01006___15627	PROKKA_01266___20596	PROKKA_00928___24646	PROKKA_01097___29704	PROKKA_01662___35815	PROKKA_01027___63158	PROKKA_01426___40137	PROKKA_01092___44302	PROKKA_01054___48967	PROKKA_00992___53580	PROKKA_00946___58241	PROKKA_00765___67332	PROKKA_01060___72741	PROKKA_01049___77624	PROKKA_01106___82465
439	tal_1		Transaldolase	20	20	1	1	3769				1076	1076	1076	PROKKA_01733___88601	PROKKA_00352	PROKKA_00435___869	PROKKA_00429___5347	PROKKA_00435___9993	PROKKA_00430___14475	PROKKA_01851___21766	PROKKA_01816___26422	PROKKA_00481___28472	PROKKA_00463___33417	PROKKA_00451___62006	PROKKA_00316___37917	PROKKA_00480___43078	PROKKA_00481___47821	PROKKA_00405___52406	PROKKA_00338___57025	PROKKA_01889___69583	PROKKA_00456___71533	PROKKA_00458___76442	PROKKA_00489___81231
440	atpB		ATP synthase subunit a	20	20	1	1	1709				881	881	881	PROKKA_01009___87153	PROKKA_01175	PROKKA_01220___2439	PROKKA_01218___6925	PROKKA_01220___11563	PROKKA_01219___16053	PROKKA_01047___20158	PROKKA_01141___25072	PROKKA_01315___30140	PROKKA_01453___35397	PROKKA_01234___63572	PROKKA_01185___39655	PROKKA_01319___44756	PROKKA_01272___49403	PROKKA_01211___54018	PROKKA_01180___58709	PROKKA_00997___67796	PROKKA_01268___73157	PROKKA_01260___78046	PROKKA_01332___82917
441	group_3355		FeoA domain protein	20	20	1	1	4014				359	359	359	PROKKA_01801___88737	PROKKA_00285	PROKKA_00375___749	PROKKA_00365___5219	PROKKA_00375___9873	PROKKA_00367___14349	PROKKA_01915___21894	PROKKA_01881___26552	PROKKA_00419___28348	PROKKA_00399___33289	PROKKA_00388___61880	PROKKA_02010___41308	PROKKA_00414___42946	PROKKA_00412___47683	PROKKA_00341___52278	PROKKA_00272___56893	PROKKA_01955___69715	PROKKA_00393___71407	PROKKA_00395___76316	PROKKA_00424___81101
442	gdhA		NADP-specific glutamate dehydrogenase	20	20	1	1	3481				1364	1364	1364	PROKKA_01651___88437	PROKKA_00490	PROKKA_00535___1069	PROKKA_00530___5549	PROKKA_00535___10193	PROKKA_00530___14675	PROKKA_01733___21530	PROKKA_01682___26154	PROKKA_00595___28700	PROKKA_00598___33687	PROKKA_00568___62240	PROKKA_00447___38179	PROKKA_00600___43318	PROKKA_00597___48053	PROKKA_00522___52640	PROKKA_00456___57261	PROKKA_00262___66326	PROKKA_00596___71813	PROKKA_00590___76706	PROKKA_00642___81537
443	rpmB		50S ribosomal protein L28	20	20	1	1	1369				185	185	185	PROKKA_01376___87887	PROKKA_00804	PROKKA_00854___1707	PROKKA_00851___6191	PROKKA_00854___10831	PROKKA_00845___15305	PROKKA_01429___20922	PROKKA_01378___25546	PROKKA_00937___29384	PROKKA_01821___36133	PROKKA_00870___62844	PROKKA_00771___38827	PROKKA_00934___43986	PROKKA_00894___48647	PROKKA_00828___53252	PROKKA_00788___57925	PROKKA_00601___67004	PROKKA_00903___72427	PROKKA_00891___77308	PROKKA_00944___82141
444	livH_1		High-affinity branched-chain amino acid transport system permease protein LivH	20	20	1	1	1755				884	884	884	PROKKA_01053___87241	PROKKA_01132	PROKKA_01177___2353	PROKKA_01175___6839	PROKKA_01177___11477	PROKKA_01175___15965	PROKKA_01091___20246	PROKKA_01096___24982	PROKKA_01272___30054	PROKKA_01496___35483	PROKKA_01191___63486	PROKKA_01230___39745	PROKKA_01275___44668	PROKKA_01229___49317	PROKKA_01167___53930	PROKKA_01136___58621	PROKKA_00952___67706	PROKKA_01224___73069	PROKKA_01214___77954	PROKKA_01286___82825
445	rpsQ		30S ribosomal protein S17	20	20	1	1	341				275	275	275	PROKKA_01955___89045	PROKKA_01639	PROKKA_01708___3415	PROKKA_01754___7997	PROKKA_01708___12539	PROKKA_01670___16955	PROKKA_00589___19242	PROKKA_00542___23874	PROKKA_01794___31098	PROKKA_00983___34457	PROKKA_01676___64456	PROKKA_01658___40601	PROKKA_01788___45694	PROKKA_01726___50311	PROKKA_01732___55060	PROKKA_01647___59643	PROKKA_01471___68744	PROKKA_01756___74133	PROKKA_01762___79050	PROKKA_01863___83979
446	carD		RNA polymerase-binding transcription factor CarD	20	20	1	1	3740				485	485	485	PROKKA_01706___88547	PROKKA_00379	PROKKA_00462___923	PROKKA_00456___5401	PROKKA_00462___10047	PROKKA_00457___14529	PROKKA_01824___21712	PROKKA_01788___26366	PROKKA_00508___28526	PROKKA_00491___33473	PROKKA_00478___62060	PROKKA_00343___37971	PROKKA_00507___43132	PROKKA_00508___47875	PROKKA_00432___52460	PROKKA_00365___57079	PROKKA_01861___69527	PROKKA_00485___71591	PROKKA_00485___76496	PROKKA_00516___81285
447	infA		Translation initiation factor IF-1	20	20	1	1	368				221	221	221	PROKKA_01933___89001	PROKKA_01616	PROKKA_01686___3371	PROKKA_01732___7953	PROKKA_01686___12495	PROKKA_01648___16911	PROKKA_00611___19286	PROKKA_00565___23920	PROKKA_01772___31054	PROKKA_01005___34501	PROKKA_01654___64412	PROKKA_01633___40551	PROKKA_01766___45650	PROKKA_01703___50265	PROKKA_01710___55016	PROKKA_01625___59599	PROKKA_01449___68700	PROKKA_01734___74089	PROKKA_01740___79006	PROKKA_01840___83933
448	group_3364		hypothetical protein	20	20	1	1	3782				626	626	626	PROKKA_01746___88627	PROKKA_00339	PROKKA_00422___843	PROKKA_00416___5321	PROKKA_00422___9967	PROKKA_00417___14449	PROKKA_01864___21792	PROKKA_01829___26448	PROKKA_00468___28446	PROKKA_00450___33391	PROKKA_00438___61980	PROKKA_00303___37891	PROKKA_00467___43052	PROKKA_00468___47795	PROKKA_00392___52380	PROKKA_00325___56999	PROKKA_01902___69609	PROKKA_00443___71507	PROKKA_00445___76416	PROKKA_00476___81205
449	group_3365		hypothetical protein	20	20	1	1	1380				197	197	197	PROKKA_01365___87865	PROKKA_00815	PROKKA_00865___1729	PROKKA_00862___6213	PROKKA_00865___10853	PROKKA_00856___15327	PROKKA_01418___20900	PROKKA_01367___25524	PROKKA_00948___29406	PROKKA_01810___36111	PROKKA_00881___62866	PROKKA_00782___38849	PROKKA_00945___44008	PROKKA_00905___48669	PROKKA_00839___53274	PROKKA_00799___57947	PROKKA_00612___67026	PROKKA_00914___72449	PROKKA_00902___77330	PROKKA_00955___82163
450	rplM		50S ribosomal protein L13	20	20	1	1	389				443	443	443	PROKKA_01912___88959	PROKKA_01595	PROKKA_01665___3329	PROKKA_01711___7911	PROKKA_01665___12453	PROKKA_01626___16867	PROKKA_00632___19328	PROKKA_00586___23962	PROKKA_01751___31012	PROKKA_01026___34543	PROKKA_01633___64370	PROKKA_01612___40509	PROKKA_01745___45608	PROKKA_01682___50223	PROKKA_01688___54972	PROKKA_01604___59557	PROKKA_01428___68658	PROKKA_01712___74045	PROKKA_01719___78964	PROKKA_01819___83891
451	def		Peptide deformylase	20	20	1	1	1339				620	620	620	PROKKA_01406___87947	PROKKA_00773	PROKKA_00825___1649	PROKKA_00822___6133	PROKKA_00825___10773	PROKKA_00816___15247	PROKKA_01458___20980	PROKKA_01407___25604	PROKKA_00908___29326	PROKKA_01849___36189	PROKKA_00841___62786	PROKKA_00742___38769	PROKKA_00905___43928	PROKKA_00865___48589	PROKKA_00799___53194	PROKKA_00759___57867	PROKKA_00572___66946	PROKKA_00874___72369	PROKKA_00862___77250	PROKKA_00914___82081
452	ymdB_1		O-acetyl-ADP-ribose deacetylase	20	20	1	1	3719				509	509	509	PROKKA_01685___88505	PROKKA_00400	PROKKA_00483___965	PROKKA_00477___5443	PROKKA_00483___10089	PROKKA_00478___14571	PROKKA_01803___21670	PROKKA_01767___26324	PROKKA_00529___28568	PROKKA_00512___33515	PROKKA_00499___62102	PROKKA_00364___38013	PROKKA_00528___43174	PROKKA_00529___47917	PROKKA_00453___52502	PROKKA_00386___57121	PROKKA_01840___69485	PROKKA_00506___71633	PROKKA_00506___76538	PROKKA_00537___81327
453	group_3369		hypothetical protein	20	20	1	1	3159				518	518	518	PROKKA_00333___85801	PROKKA_00049	PROKKA_00021___41	PROKKA_00021___4531	PROKKA_00021___9165	PROKKA_00021___13657	PROKKA_00023___18109	PROKKA_00021___22830	PROKKA_00022___27554	PROKKA_00019___32529	PROKKA_00022___61148	PROKKA_00022___37329	PROKKA_00024___42166	PROKKA_00048___46955	PROKKA_00021___51638	PROKKA_02303___60958	PROKKA_00022___65846	PROKKA_00026___70673	PROKKA_00018___75562	PROKKA_00024___80301
454	group_3370		hypothetical protein	20	20	1	1	190				371	371	371	PROKKA_02094___89323	PROKKA_01777	PROKKA_01842___3683	PROKKA_01887___8263	PROKKA_01844___12811	PROKKA_01802___17219	PROKKA_00447___18958	PROKKA_00406___23602	PROKKA_01932___31374	PROKKA_00847___34185	PROKKA_01812___64728	PROKKA_01792___40869	PROKKA_01926___45970	PROKKA_01863___50585	PROKKA_01871___55338	PROKKA_01786___59921	PROKKA_01611___69024	PROKKA_01949___74519	PROKKA_01903___79332	PROKKA_02000___84253
455	group_3371		preprotein translocase subunit SecG	20	20	1	1	1296				260	260	260	PROKKA_01434___88003	PROKKA_00744	PROKKA_00773___1545	PROKKA_00770___6029	PROKKA_00773___10669	PROKKA_00788___15191	PROKKA_01486___21036	PROKKA_01435___25660	PROKKA_00874___29258	PROKKA_01877___36245	PROKKA_00813___62730	PROKKA_00714___38713	PROKKA_00877___43872	PROKKA_00831___48521	PROKKA_00765___53126	PROKKA_00731___57811	PROKKA_00544___66890	PROKKA_00846___72313	PROKKA_00834___77194	PROKKA_00886___82025
456	group_3372		hypothetical protein	20	20	1	1	4233				254	254	254	PROKKA_00603___86341	PROKKA_01503	PROKKA_01573___3145	PROKKA_01620___7729	PROKKA_01573___12269	PROKKA_01535___16685	PROKKA_00726___19516	PROKKA_00684___24158	PROKKA_01661___30832	PROKKA_01119___34729	PROKKA_01541___64186	PROKKA_01516___40317	PROKKA_01650___45418	PROKKA_01591___50041	PROKKA_01595___54786	PROKKA_01510___59369	PROKKA_01332___68466	PROKKA_01620___73861	PROKKA_01625___78776	PROKKA_01726___83705
457	rnc		Ribonuclease 3	20	20	1	1	1376				722	722	722	PROKKA_01369___87873	PROKKA_00811	PROKKA_00861___1721	PROKKA_00858___6205	PROKKA_00861___10845	PROKKA_00852___15319	PROKKA_01422___20908	PROKKA_01371___25532	PROKKA_00944___29398	PROKKA_01814___36119	PROKKA_00877___62858	PROKKA_00778___38841	PROKKA_00941___44000	PROKKA_00901___48661	PROKKA_00835___53266	PROKKA_00795___57939	PROKKA_00608___67018	PROKKA_00910___72441	PROKKA_00898___77322	PROKKA_00951___82155
458	pheS		Phenylalanine--tRNA ligase alpha subunit	20	20	1	1	1418				1094	1094	1094	PROKKA_01328___87791	PROKKA_00852	PROKKA_00903___1805	PROKKA_00899___6287	PROKKA_00903___10929	PROKKA_00894___15403	PROKKA_01381___20826	PROKKA_01329___25448	PROKKA_00985___29480	PROKKA_01773___36037	PROKKA_00918___62940	PROKKA_00818___38921	PROKKA_00982___44082	PROKKA_00942___48743	PROKKA_00876___53348	PROKKA_00836___58021	PROKKA_00650___67102	PROKKA_00951___72523	PROKKA_00939___77404	PROKKA_00993___82239
459	gcvT		Aminomethyltransferase	20	20	1	1	1217				1121	1121	1121	PROKKA_01513___88161	PROKKA_00665	PROKKA_00694___1387	PROKKA_00691___5871	PROKKA_00694___10511	PROKKA_00709___15033	PROKKA_01567___21198	PROKKA_01514___25818	PROKKA_00794___29098	PROKKA_01956___36403	PROKKA_00733___62570	PROKKA_00635___38555	PROKKA_00798___43714	PROKKA_00750___48359	PROKKA_00684___52964	PROKKA_00652___57653	PROKKA_00464___66730	PROKKA_00767___72155	PROKKA_00754___77034	PROKKA_00807___81867
460	rpmE		50S ribosomal protein L31	20	20	1	1	1702				224	224	224	PROKKA_01002___87139	PROKKA_01182	PROKKA_01227___2453	PROKKA_01225___6939	PROKKA_01227___11577	PROKKA_01226___16067	PROKKA_01040___20144	PROKKA_01148___25086	PROKKA_01322___30154	PROKKA_01446___35383	PROKKA_01241___63586	PROKKA_01178___39641	PROKKA_01326___44770	PROKKA_01279___49417	PROKKA_01218___54032	PROKKA_01187___58723	PROKKA_01004___67810	PROKKA_01275___73171	PROKKA_01267___78060	PROKKA_01339___82931
461	ubiE_2		Ubiquinone/menaquinone biosynthesis C-methyltransferase UbiE	20	20	1	1	272				647	647	647	PROKKA_02024___89183	PROKKA_01708	PROKKA_01778___3555	PROKKA_01823___8135	PROKKA_01778___12679	PROKKA_01739___17093	PROKKA_00517___19098	PROKKA_00473___23736	PROKKA_01864___31238	PROKKA_00913___34317	PROKKA_01746___64596	PROKKA_01728___40741	PROKKA_01857___45832	PROKKA_01796___50451	PROKKA_01802___55200	PROKKA_01716___59781	PROKKA_01542___68886	PROKKA_01825___74271	PROKKA_01835___79196	PROKKA_01933___84119
462	group_3378		hypothetical protein	20	20	1	1	763				905	905	905	PROKKA_00485___86105	PROKKA_00187	PROKKA_00148___295	PROKKA_00146___4781	PROKKA_00148___9419	PROKKA_00143___13901	PROKKA_02147___22358	PROKKA_02093___26976	PROKKA_00198___27906	PROKKA_00184___32859	PROKKA_00178___61460	PROKKA_00169___37623	PROKKA_00202___42522	PROKKA_00198___47255	PROKKA_00152___51900	PROKKA_00057___56463	PROKKA_02173___70151	PROKKA_00180___70981	PROKKA_00166___75858	PROKKA_00193___80639
463	cysE		Serine acetyltransferase	20	20	1	1	422				551	551	551	PROKKA_01881___88897	PROKKA_01564	PROKKA_01634___3267	PROKKA_01680___7849	PROKKA_01634___12391	PROKKA_01595___16805	PROKKA_00664___19392	PROKKA_00617___24024	PROKKA_01720___30950	PROKKA_01058___34607	PROKKA_01602___64308	PROKKA_01579___40443	PROKKA_01713___45544	PROKKA_01651___50161	PROKKA_01657___54910	PROKKA_01572___59493	PROKKA_01395___68592	PROKKA_01680___73981	PROKKA_01687___78900	PROKKA_01787___83827
464	tuf		Elongation factor Tu	20	20	1	1	324				1190	1190	1190	PROKKA_01970___89075	PROKKA_01654	PROKKA_01724___3447	PROKKA_01769___8027	PROKKA_01724___12571	PROKKA_01685___16985	PROKKA_00573___19210	PROKKA_00527___23844	PROKKA_01810___31130	PROKKA_00968___34427	PROKKA_01692___64488	PROKKA_01674___40633	PROKKA_01803___45724	PROKKA_01742___50343	PROKKA_01748___55092	PROKKA_01662___59673	PROKKA_01487___68776	PROKKA_01771___74163	PROKKA_01778___79082	PROKKA_01879___84011
465	group_3381		Putative O-methyltransferase/MSMEI_4947	20	20	1	1	1186				665	665	665	PROKKA_01538___88211	PROKKA_00640	PROKKA_00670___1339	PROKKA_00662___5813	PROKKA_00670___10463	PROKKA_00684___14983	PROKKA_01591___21246	PROKKA_01539___25868	PROKKA_00769___29048	PROKKA_01982___36455	PROKKA_00708___62520	PROKKA_00608___38501	PROKKA_00774___43666	PROKKA_00724___48307	PROKKA_00659___52914	PROKKA_00626___57601	PROKKA_00439___66680	PROKKA_00743___72107	PROKKA_00729___76984	PROKKA_00783___81819
466	sppA		Putative signal peptide peptidase SppA	20	20	1	1	1791				1256	1256	1256	PROKKA_01085___87305	PROKKA_01100	PROKKA_01145___2289	PROKKA_01143___6775	PROKKA_01145___11413	PROKKA_01143___15901	PROKKA_01135___20334	PROKKA_01064___24918	PROKKA_01228___29966	PROKKA_01529___35549	PROKKA_01158___63420	PROKKA_01292___39869	PROKKA_01227___44572	PROKKA_01186___49231	PROKKA_01123___53842	PROKKA_01081___58511	PROKKA_00904___67610	PROKKA_01192___73005	PROKKA_01182___77890	PROKKA_01239___82731
467	group_3384		hypothetical protein	20	20	1	1	1916				302	302	302	PROKKA_01208___87551	PROKKA_00975	PROKKA_01025___2049	PROKKA_01022___6533	PROKKA_01025___11173	PROKKA_01017___15649	PROKKA_01255___20574	PROKKA_00939___24668	PROKKA_01108___29726	PROKKA_01651___35793	PROKKA_01038___63180	PROKKA_01416___40117	PROKKA_01103___44324	PROKKA_01065___48989	PROKKA_01003___53602	PROKKA_00957___58263	PROKKA_00776___67354	PROKKA_01071___72763	PROKKA_01061___77648	PROKKA_01117___82487
468	dmsC		Anaerobic dimethyl sulfoxide reductase chain C	20	20	1	1	2789				1004	1004	1004	PROKKA_00230___85595	PROKKA_02012	PROKKA_00275___549	PROKKA_00279___5047	PROKKA_00275___9673	PROKKA_00279___14173	PROKKA_02000___22064	PROKKA_01969___26728	PROKKA_00330___28170	PROKKA_00311___33113	PROKKA_00304___61712	PROKKA_02096___41480	PROKKA_00328___42774	PROKKA_00327___47513	PROKKA_00255___52106	PROKKA_00185___56719	PROKKA_02044___69893	PROKKA_00307___71235	PROKKA_00306___76138	PROKKA_00332___80917
469	axeA1_1		Acetylxylan esterase precursor	20	20	1	1	1388				698	698	698	PROKKA_01357___87849	PROKKA_00823	PROKKA_00873___1745	PROKKA_00870___6229	PROKKA_00873___10869	PROKKA_00864___15343	PROKKA_01410___20884	PROKKA_01358___25506	PROKKA_00956___29422	PROKKA_01802___36095	PROKKA_00889___62882	PROKKA_00790___38865	PROKKA_00953___44024	PROKKA_00913___48685	PROKKA_00847___53290	PROKKA_00807___57963	PROKKA_00621___67044	PROKKA_00922___72465	PROKKA_00910___77346	PROKKA_00964___82181
470	group_3387		nicotinamidase/pyrazinamidase	20	20	1	1	3691				620	620	620	PROKKA_00838___86811	PROKKA_00430	PROKKA_00508___1015	PROKKA_00502___5493	PROKKA_00508___10139	PROKKA_00503___14621	PROKKA_01775___21614	PROKKA_01737___26264	PROKKA_00556___28622	PROKKA_00542___33575	PROKKA_00528___62160	PROKKA_00391___38067	PROKKA_00558___43234	PROKKA_00556___47971	PROKKA_00481___52558	PROKKA_00415___57179	PROKKA_01810___69425	PROKKA_00533___71687	PROKKA_00535___76596	PROKKA_00579___81411
471	korA		2-oxoglutarate oxidoreductase subunit KorA	20	20	1	1	296				1889	1889	1889	PROKKA_02000___89135	PROKKA_01684	PROKKA_01754___3507	PROKKA_01799___8087	PROKKA_01754___12631	PROKKA_01715___17045	PROKKA_00541___19146	PROKKA_00497___23784	PROKKA_01840___31190	PROKKA_00937___34365	PROKKA_01722___64548	PROKKA_01704___40693	PROKKA_01833___45784	PROKKA_01772___50403	PROKKA_01778___55152	PROKKA_01692___59733	PROKKA_01518___68838	PROKKA_01801___74223	PROKKA_01811___79148	PROKKA_01909___84071
472	yqjA		Inner membrane protein YqjA	20	20	1	1	3784				743	743	743	PROKKA_01748___88631	PROKKA_00337	PROKKA_00420___839	PROKKA_00414___5317	PROKKA_00420___9963	PROKKA_00415___14445	PROKKA_01866___21796	PROKKA_01831___26452	PROKKA_00466___28442	PROKKA_00448___33387	PROKKA_00436___61976	PROKKA_00301___37887	PROKKA_00465___43048	PROKKA_00466___47791	PROKKA_00390___52376	PROKKA_00323___56995	PROKKA_01904___69613	PROKKA_00441___71503	PROKKA_00443___76412	PROKKA_00474___81201
473	leuA_1		2-isopropylmalate synthase	20	20	1	1	1996				1598	1598	1598	PROKKA_01279___87693	PROKKA_00901	PROKKA_00953___1905	PROKKA_00950___6389	PROKKA_00953___11029	PROKKA_00944___15503	PROKKA_01330___20724	PROKKA_00866___24522	PROKKA_01036___29582	PROKKA_01723___35937	PROKKA_00967___63038	PROKKA_00867___39019	PROKKA_01032___44182	PROKKA_00993___48845	PROKKA_00930___53456	PROKKA_00886___58121	PROKKA_00701___67204	PROKKA_01000___72621	PROKKA_00989___77504	PROKKA_01045___82343
474	group_3404		hypothetical protein	20	20	1	1	1756				1163	1163	1163	PROKKA_01054___87243	PROKKA_01131	PROKKA_01176___2351	PROKKA_01174___6837	PROKKA_01176___11475	PROKKA_01174___15963	PROKKA_01092___20248	PROKKA_01095___24980	PROKKA_01271___30052	PROKKA_01497___35485	PROKKA_01190___63484	PROKKA_01231___39747	PROKKA_01274___44666	PROKKA_01228___49315	PROKKA_01166___53928	PROKKA_01135___58619	PROKKA_00951___67704	PROKKA_01223___73067	PROKKA_01213___77952	PROKKA_01285___82823
475	alaS		Alanine--tRNA ligase	20	20	1	1	1816				2687	2687	2687	PROKKA_01107___87349	PROKKA_01076	PROKKA_01123___2245	PROKKA_01121___6731	PROKKA_01123___11369	PROKKA_01121___15857	PROKKA_01157___20378	PROKKA_01042___24874	PROKKA_01206___29922	PROKKA_01551___35593	PROKKA_01136___63376	PROKKA_01314___39913	PROKKA_01205___44528	PROKKA_01164___49187	PROKKA_01101___53798	PROKKA_01059___58467	PROKKA_00881___67564	PROKKA_01170___72961	PROKKA_01160___77846	PROKKA_01217___82687
476	yycF		Transcriptional regulatory protein YycF	20	20	1	1	2696				659	659	659	PROKKA_01819___88773	PROKKA_00267	PROKKA_00357___713	PROKKA_00348___5185	PROKKA_00357___9837	PROKKA_00348___14311	PROKKA_01933___21930	PROKKA_01899___26588	PROKKA_00401___28312	PROKKA_00381___33253	PROKKA_00371___61846	PROKKA_02026___41340	PROKKA_00397___42912	PROKKA_00395___47649	PROKKA_00323___52242	PROKKA_00255___56859	PROKKA_01973___69751	PROKKA_00376___71373	PROKKA_00376___76278	PROKKA_00401___81055
477	rimP		Ribosome maturation factor RimP	20	20	1	1	1353				473	473	473	PROKKA_01392___87919	PROKKA_00787	PROKKA_00839___1677	PROKKA_00836___6161	PROKKA_00839___10801	PROKKA_00830___15275	PROKKA_01444___20952	PROKKA_01393___25576	PROKKA_00922___29354	PROKKA_01835___36161	PROKKA_00855___62814	PROKKA_00756___38797	PROKKA_00919___43956	PROKKA_00879___48617	PROKKA_00813___53222	PROKKA_00773___57895	PROKKA_00586___66974	PROKKA_00888___72397	PROKKA_00876___77278	PROKKA_00928___82109
478	group_3408		Magnesium transporter MgtE	20	20	1	1	1191				1277	1277	1277	PROKKA_01533___88201	PROKKA_00645	PROKKA_00675___1349	PROKKA_00667___5823	PROKKA_00675___10473	PROKKA_00689___14993	PROKKA_01586___21236	PROKKA_01534___25858	PROKKA_00774___29058	PROKKA_01976___36443	PROKKA_00713___62530	PROKKA_00613___38511	PROKKA_00779___43676	PROKKA_00729___48317	PROKKA_00664___52924	PROKKA_00631___57611	PROKKA_00444___66690	PROKKA_00748___72117	PROKKA_00734___76994	PROKKA_00788___81829
479	argT		Lysine-arginine-ornithine-binding periplasmic protein precursor	20	20	1	1	738				860	860	860	PROKKA_00506___86147	PROKKA_00209	PROKKA_00167___333	PROKKA_00165___4819	PROKKA_00167___9457	PROKKA_00162___13939	PROKKA_02127___22318	PROKKA_02075___26940	PROKKA_00217___27944	PROKKA_00207___32905	PROKKA_00196___61496	PROKKA_00188___37661	PROKKA_00222___42562	PROKKA_00218___47295	PROKKA_02092___55781	PROKKA_00078___56505	PROKKA_02153___70111	PROKKA_00199___71019	PROKKA_00185___75896	PROKKA_00214___80681
480	rpe		Ribulose-phosphate 3-epimerase	20	20	1	1	1795				662	662	662	PROKKA_01089___87313	PROKKA_01096	PROKKA_01141___2281	PROKKA_01139___6767	PROKKA_01141___11405	PROKKA_01139___15893	PROKKA_01139___20342	PROKKA_01060___24910	PROKKA_01224___29958	PROKKA_01533___35557	PROKKA_01154___63412	PROKKA_01296___39877	PROKKA_01223___44564	PROKKA_01182___49223	PROKKA_01119___53834	PROKKA_01077___58503	PROKKA_00900___67602	PROKKA_01188___72997	PROKKA_01178___77882	PROKKA_01235___82723
481	puuP		Putrescine importer PuuP	20	20	1	1	4598				1391	1391	1391	PROKKA_00907___86949	PROKKA_01272	PROKKA_01307___2613	PROKKA_01304___7097	PROKKA_01307___11737	PROKKA_01305___16225	PROKKA_00960___19984	PROKKA_01228___25246	PROKKA_01403___30316	PROKKA_01340___35171	PROKKA_01330___63764	PROKKA_01093___39471	PROKKA_01406___44930	PROKKA_01358___49575	PROKKA_01298___54192	PROKKA_01267___58883	PROKKA_01085___67972	PROKKA_01378___73377	PROKKA_01348___78222	PROKKA_01420___83093
482	rplE		50S ribosomal protein L5	20	20	1	1	344				662	662	662	PROKKA_01952___89039	PROKKA_01636	PROKKA_01705___3409	PROKKA_01751___7991	PROKKA_01705___12533	PROKKA_01667___16949	PROKKA_00592___19248	PROKKA_00545___23880	PROKKA_01791___31092	PROKKA_00986___34463	PROKKA_01673___64450	PROKKA_01655___40595	PROKKA_01785___45688	PROKKA_01723___50305	PROKKA_01729___55054	PROKKA_01644___59637	PROKKA_01468___68738	PROKKA_01753___74127	PROKKA_01759___79044	PROKKA_01860___83973
483	lytM		Glycyl-glycine endopeptidase LytM precursor	20	20	1	1	3490				263	653	527	PROKKA_01659___88453	PROKKA_00482	PROKKA_00527___1053	PROKKA_00522___5533	PROKKA_00527___10177	PROKKA_00522___14659	PROKKA_01742___21548	PROKKA_01690___26170	PROKKA_00587___28684	PROKKA_00590___33671	PROKKA_00560___62224	PROKKA_00440___38165	PROKKA_00592___43302	PROKKA_00589___48037	PROKKA_00514___52624	PROKKA_00448___57245	PROKKA_00254___66310	PROKKA_00588___71797	PROKKA_00583___76692	PROKKA_00634___81521
484	group_3421		hypothetical protein	20	20	1	1	4287				608	608	608	PROKKA_00644___86423	PROKKA_01462	PROKKA_01534___3067	PROKKA_01577___7643	PROKKA_01534___12191	PROKKA_01495___16605	PROKKA_00766___19596	PROKKA_00726___24242	PROKKA_01621___30752	PROKKA_01162___34815	PROKKA_01502___64108	PROKKA_00885___39055	PROKKA_01607___45332	PROKKA_01551___49961	PROKKA_01555___54706	PROKKA_01467___59283	PROKKA_01288___68378	PROKKA_01581___73783	PROKKA_01584___78694	PROKKA_01681___83615
485	group_3422		hypothetical protein	20	20	1	1	4264				500	500	500	PROKKA_00624___86383	PROKKA_01481	PROKKA_01552___3103	PROKKA_01595___7679	PROKKA_01552___12227	PROKKA_01513___16641	PROKKA_00748___19560	PROKKA_00708___24206	PROKKA_01639___30788	PROKKA_01141___34773	PROKKA_01520___64144	PROKKA_01490___40265	PROKKA_01625___45368	PROKKA_01569___49997	PROKKA_01573___54742	PROKKA_01485___59319	PROKKA_01307___68416	PROKKA_01599___73819	PROKKA_01603___78732	PROKKA_01701___83655
486	ybeY		Endoribonuclease YbeY	20	20	1	1	4509				458	458	458	PROKKA_00765___86665	PROKKA_01340	PROKKA_01376___2751	PROKKA_01370___7229	PROKKA_01376___11875	PROKKA_01372___16359	PROKKA_00890___19844	PROKKA_00848___24486	PROKKA_01469___30448	PROKKA_01292___35075	PROKKA_01379___63862	PROKKA_01043___39371	PROKKA_01474___45066	PROKKA_01428___49715	PROKKA_01365___54326	PROKKA_01338___59025	PROKKA_01154___68110	PROKKA_01426___73473	PROKKA_01429___78384	PROKKA_01469___83191
487	group_3424		hypothetical protein	20	20	1	1	203				611	611	611	PROKKA_02082___89299	PROKKA_01765	PROKKA_01832___3663	PROKKA_01877___8243	PROKKA_01834___12791	PROKKA_01793___17201	PROKKA_00458___18980	PROKKA_00416___23622	PROKKA_01921___31352	PROKKA_00857___34205	PROKKA_01802___64708	PROKKA_01782___40849	PROKKA_01916___45950	PROKKA_01852___50563	PROKKA_01860___55316	PROKKA_01776___59901	PROKKA_01601___69004	PROKKA_01939___74499	PROKKA_01892___79310	PROKKA_01990___84233
488	mshC		L-cysteine:1D-myo-inositol 2-amino-2-deoxy-alpha-D-glucopyranoside ligase	20	20	1	1	1408				1256	1256	1256	PROKKA_01338___87811	PROKKA_00842	PROKKA_00893___1785	PROKKA_00889___6267	PROKKA_00893___10909	PROKKA_00884___15383	PROKKA_01391___20846	PROKKA_01339___25468	PROKKA_00975___29460	PROKKA_01783___36057	PROKKA_00908___62920	PROKKA_00808___38901	PROKKA_00972___44062	PROKKA_00932___48723	PROKKA_00866___53328	PROKKA_00826___58001	PROKKA_00640___67082	PROKKA_00941___72503	PROKKA_00929___77384	PROKKA_00983___82219
489	glpR		Glycerol-3-phosphate regulon repressor	20	20	1	1	943				830	830	830	PROKKA_00442___86019	PROKKA_00145	PROKKA_00112___223	PROKKA_00109___4707	PROKKA_00112___9347	PROKKA_00107___13829	PROKKA_02183___22430	PROKKA_02132___27054	PROKKA_00147___27804	PROKKA_00148___32787	PROKKA_00142___61388	PROKKA_00133___37551	PROKKA_00165___42448	PROKKA_00140___47139	PROKKA_00108___51812	PROKKA_00020___56389	PROKKA_02210___70225	PROKKA_00138___70897	PROKKA_00125___75776	PROKKA_00156___80565
490	group_3427		(2Z,6E)-farnesyl diphosphate synthase	20	20	1	1	3400				809	809	809	PROKKA_01591___88317	PROKKA_00553	PROKKA_00595___1189	PROKKA_00590___5669	PROKKA_00595___10313	PROKKA_00610___14835	PROKKA_01676___21416	PROKKA_01620___26030	PROKKA_00652___28814	PROKKA_00679___33849	PROKKA_00629___62362	PROKKA_00511___38307	PROKKA_00660___43438	PROKKA_00654___48167	PROKKA_00581___52758	PROKKA_00516___57381	PROKKA_00323___66448	PROKKA_00656___71933	PROKKA_00652___76830	PROKKA_00704___81661
491	cysK1_2		O-acetylserine sulfhydrylase	20	20	1	1	423				926	926	926	PROKKA_01880___88895	PROKKA_01563	PROKKA_01633___3265	PROKKA_01679___7847	PROKKA_01633___12389	PROKKA_01594___16803	PROKKA_00665___19394	PROKKA_00618___24026	PROKKA_01719___30948	PROKKA_01059___34609	PROKKA_01601___64306	PROKKA_01578___40441	PROKKA_01712___45542	PROKKA_01650___50159	PROKKA_01656___54908	PROKKA_01571___59491	PROKKA_01394___68590	PROKKA_01679___73979	PROKKA_01686___78898	PROKKA_01786___83825
492	group_3429		hypothetical protein	20	20	1	1	2288				956	956	956	PROKKA_00113___85361	PROKKA_02129	PROKKA_02017___4033	PROKKA_02091___8673	PROKKA_02019___13161	PROKKA_01981___17577	PROKKA_00198___18459	PROKKA_00194___23176	PROKKA_02222___31955	PROKKA_02106___36703	PROKKA_02089___65284	PROKKA_02201___41690	PROKKA_02136___46393	PROKKA_02143___51146	PROKKA_02153___55903	PROKKA_02000___60352	PROKKA_00206___66214	PROKKA_02227___75076	PROKKA_02131___79789	PROKKA_02216___84689
493	hisH		Imidazole glycerol phosphate synthase subunit HisH	20	20	1	1	1838				677	677	677	PROKKA_01129___87393	PROKKA_01056	PROKKA_01103___2205	PROKKA_01101___6691	PROKKA_01103___11329	PROKKA_01101___15817	PROKKA_01177___20418	PROKKA_01022___24834	PROKKA_01186___29882	PROKKA_01571___35633	PROKKA_01116___63336	PROKKA_01334___39953	PROKKA_01185___44488	PROKKA_01144___49147	PROKKA_01081___53758	PROKKA_01039___58427	PROKKA_00860___67522	PROKKA_01150___72921	PROKKA_01140___77806	PROKKA_01197___82647
494	rdgB		dITP/XTP pyrophosphatase	20	20	1	1	4290				806	806	806	PROKKA_00647___86429	PROKKA_01459	PROKKA_01531___3061	PROKKA_01574___7637	PROKKA_01531___12185	PROKKA_01492___16599	PROKKA_00769___19602	PROKKA_00729___24248	PROKKA_01618___30746	PROKKA_01165___34821	PROKKA_01499___64102	PROKKA_00888___39061	PROKKA_01604___45326	PROKKA_01548___49955	PROKKA_01552___54700	PROKKA_01464___59277	PROKKA_01285___68372	PROKKA_01578___73777	PROKKA_01581___78688	PROKKA_01678___83609
495	group_3432		hypothetical protein	20	20	1	1	757				965	968	965	PROKKA_00492___86119	PROKKA_00195	PROKKA_00155___309	PROKKA_00153___4795	PROKKA_00155___9433	PROKKA_00150___13915	PROKKA_02140___22344	PROKKA_02086___26962	PROKKA_00205___27920	PROKKA_00191___32873	PROKKA_00185___61474	PROKKA_00176___37637	PROKKA_00209___42536	PROKKA_00205___47269	PROKKA_00159___51914	PROKKA_00064___56477	PROKKA_02166___70137	PROKKA_00187___70995	PROKKA_00173___75872	PROKKA_00200___80653
496	cat1		Succinyl-CoA:coenzyme A transferase	20	20	1	1	4105				1523	1523	1523	PROKKA_00302___85739	PROKKA_01939	PROKKA_01943___3885	PROKKA_02002___8495	PROKKA_01945___13013	PROKKA_01908___17431	PROKKA_00322___18707	PROKKA_00281___23350	PROKKA_02051___31613	PROKKA_00737___33965	PROKKA_01997___65100	PROKKA_01927___41142	PROKKA_02045___46211	PROKKA_01969___50798	PROKKA_01985___55567	PROKKA_01906___60164	PROKKA_01732___69269	PROKKA_02119___74860	PROKKA_02031___79589	PROKKA_02123___84503
497	ilvE_1		Branched-chain-amino-acid aminotransferase	20	20	1	1	1997				1085	1085	1085	PROKKA_01280___87695	PROKKA_00900	PROKKA_00952___1903	PROKKA_00949___6387	PROKKA_00952___11027	PROKKA_00943___15501	PROKKA_01331___20726	PROKKA_00865___24520	PROKKA_01035___29580	PROKKA_01724___35939	PROKKA_00966___63036	PROKKA_00866___39017	PROKKA_01031___44180	PROKKA_00992___48843	PROKKA_00929___53454	PROKKA_00885___58119	PROKKA_00700___67202	PROKKA_00999___72619	PROKKA_00988___77502	PROKKA_01044___82341
498	rplD		50S ribosomal protein L4	20	20	1	1	333				701	701	701	PROKKA_01963___89061	PROKKA_01647	PROKKA_01716___3431	PROKKA_01762___8013	PROKKA_01716___12555	PROKKA_01678___16971	PROKKA_00581___19226	PROKKA_00534___23858	PROKKA_01802___31114	PROKKA_00975___34441	PROKKA_01684___64472	PROKKA_01666___40617	PROKKA_01796___45710	PROKKA_01734___50327	PROKKA_01740___55076	PROKKA_01655___59659	PROKKA_01479___68760	PROKKA_01764___74149	PROKKA_01770___79066	PROKKA_01871___83995
499	group_3436		hypothetical protein	20	20	1	1	2803				1493	1493	1493	PROKKA_00217___85569	PROKKA_02025	PROKKA_00262___523	PROKKA_00266___5021	PROKKA_00262___9647	PROKKA_00266___14147	PROKKA_02013___22090	PROKKA_01982___26754	PROKKA_00317___28144	PROKKA_00298___33087	PROKKA_00290___61684	PROKKA_02110___41508	PROKKA_00315___42748	PROKKA_00314___47487	PROKKA_00242___52080	PROKKA_00170___56689	PROKKA_02058___69921	PROKKA_00294___71209	PROKKA_00293___76112	PROKKA_00317___80887
500	srlR		Glucitol operon repressor	20	20	1	1	2124				776	776	776	PROKKA_02332___89800	PROKKA_02248	PROKKA_02107___4213	PROKKA_02178___8847	PROKKA_02109___13341	PROKKA_02102___17819	PROKKA_00081___18225	PROKKA_02202___27194	PROKKA_02339___32189	PROKKA_02196___36883	PROKKA_02201___65508	PROKKA_02267___41822	PROKKA_00101___42320	PROKKA_02232___51324	PROKKA_02270___56137	PROKKA_02111___60574	PROKKA_02276___70357	PROKKA_02337___75296	PROKKA_02247___80021	PROKKA_02304___84865
501	group_3438		hypothetical protein	20	20	1	1	4503				551	551	551	PROKKA_00760___86655	PROKKA_01345	PROKKA_01381___2761	PROKKA_01375___7239	PROKKA_01381___11885	PROKKA_01377___16369	PROKKA_00885___19834	PROKKA_00843___24476	PROKKA_01474___30458	PROKKA_01287___35065	PROKKA_01384___63872	PROKKA_01038___39361	PROKKA_01479___45076	PROKKA_01433___49725	PROKKA_01370___54336	PROKKA_01343___59035	PROKKA_01159___68120	PROKKA_01431___73483	PROKKA_01434___78394	PROKKA_01474___83201
502	group_3439		haloacid dehalogenase-like hydrolase	20	20	1	1	1700				623	623	623	PROKKA_01000___87135	PROKKA_01184	PROKKA_01229___2457	PROKKA_01227___6943	PROKKA_01229___11581	PROKKA_01228___16071	PROKKA_01038___20140	PROKKA_01150___25090	PROKKA_01324___30158	PROKKA_01444___35379	PROKKA_01243___63590	PROKKA_01176___39637	PROKKA_01328___44774	PROKKA_01281___49421	PROKKA_01220___54036	PROKKA_01189___58727	PROKKA_01006___67814	PROKKA_01277___73175	PROKKA_01269___78064	PROKKA_01341___82935
503	rsmH		Ribosomal RNA small subunit methyltransferase H	20	20	1	1	1249				1028	1028	1028	PROKKA_01481___88097	PROKKA_00697	PROKKA_00726___1451	PROKKA_00723___5935	PROKKA_00726___10575	PROKKA_00741___15097	PROKKA_01535___21134	PROKKA_01482___25754	PROKKA_00826___29162	PROKKA_01924___36339	PROKKA_00765___62634	PROKKA_00667___38619	PROKKA_00830___43778	PROKKA_00782___48423	PROKKA_00716___53028	PROKKA_00684___57717	PROKKA_00496___66794	PROKKA_00799___72219	PROKKA_00786___77098	PROKKA_00839___81931
504	group_3441		hypothetical protein	20	20	1	1	456				323	323	323	PROKKA_01852___88839	PROKKA_01536	PROKKA_01604___3207	PROKKA_01653___7795	PROKKA_01604___12331	PROKKA_01567___16749	PROKKA_00695___19454	PROKKA_00649___24088	PROKKA_01692___30894	PROKKA_01088___34667	PROKKA_01572___64248	PROKKA_01548___40381	PROKKA_01681___45480	PROKKA_01622___50103	PROKKA_01627___54850	PROKKA_01541___59431	PROKKA_01363___68528	PROKKA_01651___73923	PROKKA_01656___78838	PROKKA_01758___83769
505	dinG		putative ATP-dependent helicase DinG	20	20	1	1	1966				2063	2063	2063	PROKKA_01251___87637	PROKKA_00930	PROKKA_00981___1961	PROKKA_00979___6447	PROKKA_00981___11085	PROKKA_00973___15561	PROKKA_01302___20668	PROKKA_00895___24580	PROKKA_01064___29638	PROKKA_01694___35879	PROKKA_00995___63094	PROKKA_01460___40205	PROKKA_01060___44238	PROKKA_01021___48901	PROKKA_00958___53512	PROKKA_00914___58177	PROKKA_00731___67264	PROKKA_01028___72677	PROKKA_01017___77560	PROKKA_01073___82399
506	group_3443		recombinase A	20	20	1	1	1975				1118	1118	1118	PROKKA_01259___87653	PROKKA_00922	PROKKA_00973___1945	PROKKA_00970___6429	PROKKA_00973___11069	PROKKA_00965___15545	PROKKA_01310___20684	PROKKA_00887___24564	PROKKA_01056___29622	PROKKA_01702___35895	PROKKA_00987___63078	PROKKA_01468___40221	PROKKA_01052___44222	PROKKA_01013___48885	PROKKA_00950___53496	PROKKA_00906___58161	PROKKA_00723___67248	PROKKA_01020___72661	PROKKA_01009___77544	PROKKA_01065___82383
507	puuE		4-aminobutyrate aminotransferase PuuE	20	20	1	1	4600				1337	1337	1337	PROKKA_00909___86953	PROKKA_01270	PROKKA_01305___2609	PROKKA_01302___7093	PROKKA_01305___11733	PROKKA_01303___16221	PROKKA_00962___19988	PROKKA_01226___25242	PROKKA_01401___30312	PROKKA_01342___35175	PROKKA_01328___63760	PROKKA_01095___39475	PROKKA_01404___44926	PROKKA_01356___49571	PROKKA_01296___54188	PROKKA_01265___58879	PROKKA_01083___67968	PROKKA_01376___73373	PROKKA_01346___78218	PROKKA_01418___83089
508	group_3445		putative FAD-linked oxidoreductase	20	20	1	1	182				2786	2786	2786	PROKKA_02102___89339	PROKKA_01785	PROKKA_01850___3699	PROKKA_01895___8279	PROKKA_01852___12827	PROKKA_01812___17239	PROKKA_00439___18942	PROKKA_00398___23586	PROKKA_01940___31390	PROKKA_00839___34169	PROKKA_01820___64744	PROKKA_01800___40885	PROKKA_01934___45986	PROKKA_01871___50601	PROKKA_01879___55354	PROKKA_01794___59937	PROKKA_01619___69040	PROKKA_01957___74535	PROKKA_01911___79348	PROKKA_02008___84269
509	dnaX_1		DNA polymerase III subunit tau	20	20	1	1	2783				1382	1382	1382	PROKKA_00236___85607	PROKKA_02006	PROKKA_00281___561	PROKKA_00285___5059	PROKKA_00281___9685	PROKKA_00285___14185	PROKKA_01994___22052	PROKKA_01963___26716	PROKKA_00336___28182	PROKKA_00317___33125	PROKKA_00310___61724	PROKKA_02089___41466	PROKKA_00334___42786	PROKKA_00333___47525	PROKKA_00261___52118	PROKKA_00191___56731	PROKKA_02037___69879	PROKKA_00313___71247	PROKKA_00312___76150	PROKKA_00338___80929
510	leuD		3-isopropylmalate dehydratase small subunit	20	20	1	1	1991				596	596	596	PROKKA_01272___87679	PROKKA_00908	PROKKA_00960___1919	PROKKA_00957___6403	PROKKA_00960___11043	PROKKA_00951___15517	PROKKA_01323___20710	PROKKA_00873___24536	PROKKA_01043___29596	PROKKA_01716___35923	PROKKA_00974___63052	PROKKA_00874___39033	PROKKA_01039___44196	PROKKA_01000___48859	PROKKA_00937___53470	PROKKA_00893___58135	PROKKA_00708___67218	PROKKA_01007___72635	PROKKA_00996___77518	PROKKA_01052___82357
511	sugE		Quaternary ammonium compound-resistance protein SugE	20	20	1	1	4431				314	314	314	PROKKA_00701___86537	PROKKA_01405	PROKKA_01439___2877	PROKKA_01474___7437	PROKKA_01439___12001	PROKKA_01436___16487	PROKKA_00827___19718	PROKKA_00783___24356	PROKKA_01561___30632	PROKKA_01229___34949	PROKKA_01442___63988	PROKKA_00979___39243	PROKKA_01549___45216	PROKKA_01491___49841	PROKKA_01495___54586	PROKKA_01411___59171	PROKKA_01228___68258	PROKKA_01489___73599	PROKKA_01492___78510	PROKKA_01561___83375
512	pnp		Polyribonucleotide nucleotidyltransferase	20	20	1	1	1363				2210	2222	2217	PROKKA_01381___87897	PROKKA_00799	PROKKA_00849___1697	PROKKA_00846___6181	PROKKA_00849___10821	PROKKA_00840___15295	PROKKA_01434___20932	PROKKA_01383___25556	PROKKA_00932___29374	PROKKA_01826___36143	PROKKA_00865___62834	PROKKA_00766___38817	PROKKA_00929___43976	PROKKA_00889___48637	PROKKA_00823___53242	PROKKA_00783___57915	PROKKA_00596___66994	PROKKA_00898___72417	PROKKA_00886___77298	PROKKA_00938___82129
513	bcsA		Cellulose synthase catalytic subunit [UDP-forming]	20	20	1	1	3982				794	1535	1405	PROKKA_01768___88671	PROKKA_00317	PROKKA_00402___803	PROKKA_00392___5273	PROKKA_00402___9927	PROKKA_00394___14403	PROKKA_01886___21836	PROKKA_01851___26492	PROKKA_00448___28406	PROKKA_00428___33347	PROKKA_00417___61938	PROKKA_00280___37845	PROKKA_00443___43004	PROKKA_00445___47749	PROKKA_00370___52336	PROKKA_00301___56951	PROKKA_01926___69657	PROKKA_00422___71465	PROKKA_00425___76376	PROKKA_00456___81165
514	dinB_1		DNA polymerase IV	20	20	1	1	1246				1241	1241	1241	PROKKA_01484___88103	PROKKA_00694	PROKKA_00723___1445	PROKKA_00720___5929	PROKKA_00723___10569	PROKKA_00738___15091	PROKKA_01538___21140	PROKKA_01485___25760	PROKKA_00823___29156	PROKKA_01927___36345	PROKKA_00762___62628	PROKKA_00664___38613	PROKKA_00827___43772	PROKKA_00779___48417	PROKKA_00713___53022	PROKKA_00681___57711	PROKKA_00493___66788	PROKKA_00796___72213	PROKKA_00783___77092	PROKKA_00836___81925
515	group_3451		Phosphotransferase enzyme family protein	20	20	1	1	462				1289	1289	1289	PROKKA_01846___88827	PROKKA_01530	PROKKA_01598___3195	PROKKA_01647___7783	PROKKA_01598___12319	PROKKA_01561___16737	PROKKA_00701___19466	PROKKA_00656___24102	PROKKA_01686___30882	PROKKA_01094___34679	PROKKA_01566___64236	PROKKA_01542___40369	PROKKA_01675___45468	PROKKA_01616___50091	PROKKA_01621___54838	PROKKA_01535___59419	PROKKA_01357___68516	PROKKA_01645___73911	PROKKA_01650___78826	PROKKA_01752___83757
516	purQ		Phosphoribosylformylglycinamidine synthase 1	20	20	1	1	3201				677	677	677	PROKKA_02121___89377	PROKKA_01803	PROKKA_01868___3735	PROKKA_01914___8317	PROKKA_01870___12863	PROKKA_01830___17275	PROKKA_00409___18882	PROKKA_00379___23548	PROKKA_01958___31426	PROKKA_00817___34125	PROKKA_01838___64780	PROKKA_01819___40923	PROKKA_01952___46022	PROKKA_01888___50635	PROKKA_01897___55390	PROKKA_01813___59975	PROKKA_01637___69076	PROKKA_01976___74573	PROKKA_01937___79400	PROKKA_02027___84307
517	xerC		Tyrosine recombinase XerC	20	20	1	1	1340				926	926	926	PROKKA_01405___87945	PROKKA_00774	PROKKA_00826___1651	PROKKA_00823___6135	PROKKA_00826___10775	PROKKA_00817___15249	PROKKA_01457___20978	PROKKA_01406___25602	PROKKA_00909___29328	PROKKA_01848___36187	PROKKA_00842___62788	PROKKA_00743___38771	PROKKA_00906___43930	PROKKA_00866___48591	PROKKA_00800___53196	PROKKA_00760___57869	PROKKA_00573___66948	PROKKA_00875___72371	PROKKA_00863___77252	PROKKA_00915___82083
518	dapE_1		Succinyl-diaminopimelate desuccinylase	20	20	1	1	1174				1088	1088	1088	PROKKA_01545___88225	PROKKA_00633	PROKKA_00663___1325	PROKKA_00655___5799	PROKKA_00663___10449	PROKKA_00677___14969	PROKKA_01598___21260	PROKKA_01546___25882	PROKKA_00762___29034	PROKKA_01992___36475	PROKKA_00701___62506	PROKKA_00600___38485	PROKKA_00767___43652	PROKKA_00717___48293	PROKKA_00652___52900	PROKKA_00619___57587	PROKKA_00432___66666	PROKKA_00736___72093	PROKKA_00722___76970	PROKKA_00775___81803
519	ruvB		Holliday junction ATP-dependent DNA helicase RuvB	20	20	1	1	1832				1025	1025	1025	PROKKA_01123___87381	PROKKA_01062	PROKKA_01109___2217	PROKKA_01107___6703	PROKKA_01109___11341	PROKKA_01107___15829	PROKKA_01171___20406	PROKKA_01028___24846	PROKKA_01192___29894	PROKKA_01565___35621	PROKKA_01122___63348	PROKKA_01328___39941	PROKKA_01191___44500	PROKKA_01150___49159	PROKKA_01087___53770	PROKKA_01045___58439	PROKKA_00866___67534	PROKKA_01156___72933	PROKKA_01146___77818	PROKKA_01203___82659
520	serS		Serine--tRNA ligase	20	20	1	1	2233				1274	1274	1274	PROKKA_00061___85257	PROKKA_02182	PROKKA_02068___4135	PROKKA_02142___8775	PROKKA_02070___13263	PROKKA_02031___17677	PROKKA_00146___18355	PROKKA_00144___23076	PROKKA_02278___32067	PROKKA_02156___36803	PROKKA_02142___65390	PROKKA_02236___41760	PROKKA_02315___46751	PROKKA_02198___51256	PROKKA_02208___56013	PROKKA_02053___60458	PROKKA_00151___66104	PROKKA_02279___75180	PROKKA_02185___79897	PROKKA_02273___84803
521	liaS		Sensor histidine kinase LiaS	20	20	1	1	442				1343	1343	1343	PROKKA_01865___88865	PROKKA_01549	PROKKA_01617___3233	PROKKA_01666___7821	PROKKA_01617___12357	PROKKA_01580___16775	PROKKA_00682___19428	PROKKA_00635___24060	PROKKA_01705___30920	PROKKA_01075___34641	PROKKA_01585___64274	PROKKA_01561___40407	PROKKA_01694___45506	PROKKA_01635___50129	PROKKA_01640___54876	PROKKA_01554___59457	PROKKA_01376___68554	PROKKA_01664___73949	PROKKA_01669___78864	PROKKA_01771___83795
522	uppP		Undecaprenyl-diphosphatase	20	20	1	1	1403				836	836	836	PROKKA_01344___87823	PROKKA_00836	PROKKA_00886___1771	PROKKA_00883___6255	PROKKA_00886___10895	PROKKA_00877___15369	PROKKA_01397___20858	PROKKA_01345___25480	PROKKA_00969___29448	PROKKA_01789___36069	PROKKA_00902___62908	PROKKA_00803___38891	PROKKA_00966___44050	PROKKA_00926___48711	PROKKA_00860___53316	PROKKA_00820___57989	PROKKA_00634___67070	PROKKA_00935___72491	PROKKA_00923___77372	PROKKA_00977___82207
523	group_3469		ASCH domain protein	20	20	1	1	3401				518	518	518	PROKKA_01592___88319	PROKKA_00552	PROKKA_00594___1187	PROKKA_00589___5667	PROKKA_00594___10311	PROKKA_00609___14833	PROKKA_01677___21418	PROKKA_01621___26032	PROKKA_00651___28812	PROKKA_00678___33847	PROKKA_00628___62360	PROKKA_00510___38305	PROKKA_00659___43436	PROKKA_00653___48165	PROKKA_00580___52756	PROKKA_00515___57379	PROKKA_00322___66446	PROKKA_00655___71931	PROKKA_00651___76828	PROKKA_00703___81659
524	group_347		putative NUDIX hydrolase	20	20	1	1	3989				695	698	696	PROKKA_01776___88687	PROKKA_00309	PROKKA_00394___787	PROKKA_00384___5257	PROKKA_00394___9911	PROKKA_00386___14387	PROKKA_01894___21852	PROKKA_01859___26508	PROKKA_00440___28390	PROKKA_00420___33331	PROKKA_00409___61922	PROKKA_00272___37829	PROKKA_00435___42988	PROKKA_00437___47733	PROKKA_00362___52320	PROKKA_00293___56935	PROKKA_01934___69673	PROKKA_00414___71449	PROKKA_00417___76360	PROKKA_00448___81149
525	pabA		Aminodeoxychorismate synthase component 2	20	20	1	1	2320				644	644	644	PROKKA_00132___85399	PROKKA_02110	PROKKA_02000___3999	PROKKA_02074___8639	PROKKA_02002___13127	PROKKA_01964___17543	PROKKA_00229___18521	PROKKA_00211___23210	PROKKA_02190___31891	PROKKA_02089___36669	PROKKA_02071___65248	PROKKA_00250___37785	PROKKA_02118___46357	PROKKA_02112___51084	PROKKA_02122___55841	PROKKA_01982___60316	PROKKA_01806___69417	PROKKA_02204___75030	PROKKA_02114___79755	PROKKA_02199___84655
526	upp		Uracil phosphoribosyltransferase	20	20	1	1	4007				641	641	641	PROKKA_01808___88751	PROKKA_00278	PROKKA_00368___735	PROKKA_00358___5205	PROKKA_00368___9859	PROKKA_00360___14335	PROKKA_01922___21908	PROKKA_01888___26566	PROKKA_00412___28334	PROKKA_00392___33275	PROKKA_00381___61866	PROKKA_02017___41322	PROKKA_00407___42932	PROKKA_00405___47669	PROKKA_00334___52264	PROKKA_00265___56879	PROKKA_01963___69731	PROKKA_00386___71393	PROKKA_00388___76302	PROKKA_00417___81087
527	rhlG		Rhamnolipids biosynthesis 3-oxoacyl-[acyl-carrier-protein] reductase	20	20	1	1	1329				746	746	746	PROKKA_01413___87961	PROKKA_00765	PROKKA_00818___1635	PROKKA_00815___6119	PROKKA_00818___10759	PROKKA_00809___15233	PROKKA_01465___20994	PROKKA_01414___25618	PROKKA_00895___29300	PROKKA_01856___36203	PROKKA_00834___62772	PROKKA_00735___38755	PROKKA_00898___43914	PROKKA_00852___48563	PROKKA_00786___53168	PROKKA_00752___57853	PROKKA_00565___66932	PROKKA_00867___72355	PROKKA_00855___77236	PROKKA_00907___82067
528	groL1_1		60 kDa chaperonin 1	20	20	1	1	3712				1622	1622	1622	PROKKA_00816___86767	PROKKA_00407	PROKKA_00490___979	PROKKA_00484___5457	PROKKA_00490___10103	PROKKA_00485___14585	PROKKA_01796___21656	PROKKA_01760___26310	PROKKA_00537___28584	PROKKA_00519___33529	PROKKA_00507___62118	PROKKA_00371___38027	PROKKA_00535___43188	PROKKA_00536___47931	PROKKA_00460___52516	PROKKA_00393___57135	PROKKA_01833___69471	PROKKA_00513___71647	PROKKA_00513___76552	PROKKA_00544___81341
529	ldh		L-lactate dehydrogenase	20	20	1	1	1817				980	980	980	PROKKA_01108___87351	PROKKA_01075	PROKKA_01122___2243	PROKKA_01120___6729	PROKKA_01122___11367	PROKKA_01120___15855	PROKKA_01158___20380	PROKKA_01041___24872	PROKKA_01205___29920	PROKKA_01552___35595	PROKKA_01135___63374	PROKKA_01315___39915	PROKKA_01204___44526	PROKKA_01163___49185	PROKKA_01100___53796	PROKKA_01058___58465	PROKKA_00880___67562	PROKKA_01169___72959	PROKKA_01159___77844	PROKKA_01216___82685
530	group_3475		UDP-N-acetylmuramoylalanyl-D-glutamate--2,6-diaminopimelate ligase	20	20	1	1	4312				1322	1322	1322	PROKKA_00670___86475	PROKKA_01436	PROKKA_01508___3015	PROKKA_01551___7591	PROKKA_01508___12139	PROKKA_01468___16551	PROKKA_00792___19648	PROKKA_00752___24294	PROKKA_01595___30700	PROKKA_01188___34867	PROKKA_01476___64056	PROKKA_00911___39107	PROKKA_01581___45280	PROKKA_01525___49909	PROKKA_01529___54654	PROKKA_01441___59231	PROKKA_01262___68326	PROKKA_01555___73731	PROKKA_01558___78642	PROKKA_01655___83563
531	pgi		Glucose-6-phosphate isomerase	20	20	1	1	179				1682	1682	1682	PROKKA_02105___89345	PROKKA_01788	PROKKA_01853___3705	PROKKA_01898___8285	PROKKA_01855___12833	PROKKA_01815___17245	PROKKA_00436___18936	PROKKA_00395___23580	PROKKA_01943___31396	PROKKA_00836___34163	PROKKA_01823___64750	PROKKA_01803___40891	PROKKA_01937___45992	PROKKA_01874___50607	PROKKA_01882___55360	PROKKA_01797___59943	PROKKA_01621___69044	PROKKA_01960___74541	PROKKA_01914___79354	PROKKA_02011___84275
532	ybeZ		PhoH-like protein	20	20	1	1	4508				1007	1007	1007	PROKKA_00764___86663	PROKKA_01341	PROKKA_01377___2753	PROKKA_01371___7231	PROKKA_01377___11877	PROKKA_01373___16361	PROKKA_00889___19842	PROKKA_00847___24484	PROKKA_01470___30450	PROKKA_01291___35073	PROKKA_01380___63864	PROKKA_01042___39369	PROKKA_01475___45068	PROKKA_01429___49717	PROKKA_01366___54328	PROKKA_01339___59027	PROKKA_01155___68112	PROKKA_01427___73475	PROKKA_01430___78386	PROKKA_01470___83193
533	rssA		NTE family protein RssA	20	20	1	1	1961				941	941	941	PROKKA_01246___87627	PROKKA_00935	PROKKA_00986___1971	PROKKA_00984___6457	PROKKA_00986___11095	PROKKA_00978___15571	PROKKA_01297___20658	PROKKA_00900___24590	PROKKA_01069___29648	PROKKA_01689___35869	PROKKA_01000___63104	PROKKA_01455___40195	PROKKA_01065___44248	PROKKA_01026___48911	PROKKA_00963___53522	PROKKA_00919___58187	PROKKA_00737___67276	PROKKA_01033___72687	PROKKA_01022___77570	PROKKA_01078___82409
534	glnQ_4		Glutamine transport ATP-binding protein GlnQ	20	20	1	1	1971				815	815	815	PROKKA_01256___87647	PROKKA_00925	PROKKA_00976___1951	PROKKA_00974___6437	PROKKA_00976___11075	PROKKA_00968___15551	PROKKA_01307___20678	PROKKA_00890___24570	PROKKA_01059___29628	PROKKA_01699___35889	PROKKA_00990___63084	PROKKA_01465___40215	PROKKA_01055___44228	PROKKA_01016___48891	PROKKA_00953___53502	PROKKA_00909___58167	PROKKA_00726___67254	PROKKA_01023___72667	PROKKA_01012___77550	PROKKA_01068___82389
535	group_3480		hypothetical protein	20	20	1	1	2805				749	749	749	PROKKA_00216___85567	PROKKA_02026	PROKKA_00261___521	PROKKA_00265___5019	PROKKA_00261___9645	PROKKA_00265___14145	PROKKA_02014___22092	PROKKA_01983___26756	PROKKA_00316___28142	PROKKA_00297___33085	PROKKA_00289___61682	PROKKA_02111___41510	PROKKA_00314___42746	PROKKA_00313___47485	PROKKA_00241___52078	PROKKA_00169___56687	PROKKA_02059___69923	PROKKA_00293___71207	PROKKA_00292___76110	PROKKA_00316___80885
536	group_3481		hypothetical protein	20	20	1	1	1727				992	992	992	PROKKA_01026___87187	PROKKA_01158	PROKKA_01203___2405	PROKKA_01201___6891	PROKKA_01203___11529	PROKKA_01202___16019	PROKKA_01064___20192	PROKKA_01124___25038	PROKKA_01298___30106	PROKKA_01470___35431	PROKKA_01217___63538	PROKKA_01202___39689	PROKKA_01302___44722	PROKKA_01255___49369	PROKKA_01194___53984	PROKKA_01163___58675	PROKKA_00979___67760	PROKKA_01251___73123	PROKKA_01243___78012	PROKKA_01315___82883
537	accD5		putative propionyl-CoA carboxylase beta chain 5	20	20	1	1	4234				1574	1574	1574	PROKKA_00604___86343	PROKKA_01502	PROKKA_01572___3143	PROKKA_01619___7727	PROKKA_01572___12267	PROKKA_01534___16683	PROKKA_00727___19518	PROKKA_00685___24160	PROKKA_01660___30830	PROKKA_01120___34731	PROKKA_01540___64184	PROKKA_01515___40315	PROKKA_01649___45416	PROKKA_01590___50039	PROKKA_01594___54784	PROKKA_01509___59367	PROKKA_01331___68464	PROKKA_01619___73859	PROKKA_01624___78774	PROKKA_01725___83703
538	group_3483		ATPase family associated with various cellular activities (AAA)	20	20	1	1	4573				1052	1052	1052	PROKKA_00889___86913	PROKKA_01290	PROKKA_01325___2649	PROKKA_01321___7131	PROKKA_01325___11773	PROKKA_01323___16261	PROKKA_00942___19948	PROKKA_01246___25282	PROKKA_01421___30352	PROKKA_01323___35137	PROKKA_01347___63798	PROKKA_01075___39435	PROKKA_01424___44966	PROKKA_01376___49611	PROKKA_01316___54228	PROKKA_01285___58919	PROKKA_01103___68008	PROKKA_01395___73411	PROKKA_01376___78278	PROKKA_01438___83129
539	purB		Adenylosuccinate lyase	20	20	1	1	3197				1433	1433	1433	PROKKA_02125___89385	PROKKA_01807	PROKKA_01872___3743	PROKKA_01918___8325	PROKKA_01874___12871	PROKKA_01834___17283	PROKKA_00405___18874	PROKKA_00375___23540	PROKKA_01962___31434	PROKKA_00813___34117	PROKKA_01842___64788	PROKKA_01823___40931	PROKKA_01956___46030	PROKKA_01892___50643	PROKKA_01901___55398	PROKKA_01817___59983	PROKKA_01641___69084	PROKKA_01980___74581	PROKKA_01941___79408	PROKKA_02031___84315
540	yhdG_2		putative amino acid permease YhdG	20	20	1	1	3424				1463	1463	1463	PROKKA_01614___88363	PROKKA_00529	PROKKA_00572___1143	PROKKA_00567___5623	PROKKA_00572___10267	PROKKA_00587___14789	PROKKA_01699___21462	PROKKA_01643___26076	PROKKA_00629___28768	PROKKA_00656___33803	PROKKA_00606___62316	PROKKA_00485___38255	PROKKA_00637___43392	PROKKA_00631___48121	PROKKA_00558___52712	PROKKA_00493___57335	PROKKA_00299___66400	PROKKA_00633___71887	PROKKA_00627___76780	PROKKA_00681___81615
541	group_3486		3-methyladenine DNA glycosylase	20	20	1	1	3417				650	650	650	PROKKA_01608___88351	PROKKA_00535	PROKKA_00578___1155	PROKKA_00573___5635	PROKKA_00578___10279	PROKKA_00593___14801	PROKKA_01693___21450	PROKKA_01637___26064	PROKKA_00635___28780	PROKKA_00662___33815	PROKKA_00612___62328	PROKKA_00494___38273	PROKKA_00643___43404	PROKKA_00637___48133	PROKKA_00564___52724	PROKKA_00499___57347	PROKKA_00305___66412	PROKKA_00639___71899	PROKKA_00635___76796	PROKKA_00687___81627
542	group_3487		ABC-2 family transporter protein	20	20	1	1	1283				1166	1166	1166	PROKKA_01447___88029	PROKKA_00731	PROKKA_00760___1519	PROKKA_00757___6003	PROKKA_00760___10643	PROKKA_00775___15165	PROKKA_01501___21066	PROKKA_01448___25686	PROKKA_00860___29230	PROKKA_01890___36271	PROKKA_00799___62702	PROKKA_00701___38687	PROKKA_00864___43846	PROKKA_00817___48493	PROKKA_00750___53096	PROKKA_00718___57785	PROKKA_00531___66864	PROKKA_00833___72287	PROKKA_00820___77166	PROKKA_00873___81999
543	cobB_3		NAD-dependent protein deacetylase	20	20	1	1	468				923	923	923	PROKKA_01840___88815	PROKKA_01524	PROKKA_01592___3183	PROKKA_01641___7771	PROKKA_01592___12307	PROKKA_01555___16725	PROKKA_00707___19478	PROKKA_00662___24114	PROKKA_01680___30870	PROKKA_01100___34691	PROKKA_01560___64224	PROKKA_01536___40357	PROKKA_01669___45456	PROKKA_01610___50079	PROKKA_01614___54824	PROKKA_01529___59407	PROKKA_01351___68504	PROKKA_01639___73899	PROKKA_01644___78814	PROKKA_01746___83745
544	nqo3		NADH-quinone oxidoreductase chain 3	20	20	1	1	283				2411	2411	2411	PROKKA_02013___89161	PROKKA_01697	PROKKA_01767___3533	PROKKA_01812___8113	PROKKA_01767___12657	PROKKA_01728___17071	PROKKA_00528___19120	PROKKA_00484___23758	PROKKA_01853___31216	PROKKA_00924___34339	PROKKA_01735___64574	PROKKA_01717___40719	PROKKA_01846___45810	PROKKA_01785___50429	PROKKA_01791___55178	PROKKA_01705___59759	PROKKA_01531___68864	PROKKA_01814___74249	PROKKA_01824___79174	PROKKA_01922___84097
545	hemB		Delta-aminolevulinic acid dehydratase	20	20	1	1	3755				998	998	998	PROKKA_01720___88575	PROKKA_00365	PROKKA_00448___895	PROKKA_00442___5373	PROKKA_00448___10019	PROKKA_00443___14501	PROKKA_01838___21740	PROKKA_01803___26396	PROKKA_00494___28498	PROKKA_00476___33443	PROKKA_00464___62032	PROKKA_00329___37943	PROKKA_00493___43104	PROKKA_00494___47847	PROKKA_00418___52432	PROKKA_00351___57051	PROKKA_01875___69555	PROKKA_00469___71559	PROKKA_00471___76468	PROKKA_00502___81257
546	dapB		4-hydroxy-tetrahydrodipicolinate reductase	20	20	1	1	1364				740	740	740	PROKKA_01380___87895	PROKKA_00800	PROKKA_00850___1699	PROKKA_00847___6183	PROKKA_00850___10823	PROKKA_00841___15297	PROKKA_01433___20930	PROKKA_01382___25554	PROKKA_00933___29376	PROKKA_01825___36141	PROKKA_00866___62836	PROKKA_00767___38819	PROKKA_00930___43978	PROKKA_00890___48639	PROKKA_00824___53244	PROKKA_00784___57917	PROKKA_00597___66996	PROKKA_00899___72419	PROKKA_00887___77300	PROKKA_00939___82131
547	glpA		Anaerobic glycerol-3-phosphate dehydrogenase subunit A	20	20	1	1	1960				1628	1628	1628	PROKKA_01245___87625	PROKKA_00936	PROKKA_00987___1973	PROKKA_00985___6459	PROKKA_00987___11097	PROKKA_00979___15573	PROKKA_01296___20656	PROKKA_00901___24592	PROKKA_01070___29650	PROKKA_01688___35867	PROKKA_01001___63106	PROKKA_01454___40193	PROKKA_01066___44250	PROKKA_01027___48913	PROKKA_00964___53524	PROKKA_00920___58189	PROKKA_00738___67278	PROKKA_01034___72689	PROKKA_01023___77572	PROKKA_01079___82411
548	ptpA_1		Prolyl tripeptidyl peptidase precursor	20	20	1	1	4578				1979	1979	1979	PROKKA_00894___86923	PROKKA_01285	PROKKA_01320___2639	PROKKA_01316___7121	PROKKA_01320___11763	PROKKA_01318___16251	PROKKA_00947___19958	PROKKA_01241___25272	PROKKA_01416___30342	PROKKA_01328___35147	PROKKA_01342___63788	PROKKA_01080___39445	PROKKA_01419___44956	PROKKA_01371___49601	PROKKA_01311___54218	PROKKA_01280___58909	PROKKA_01098___67998	PROKKA_01390___73401	PROKKA_01371___78268	PROKKA_01433___83119
549	infC		Translation initiation factor IF-3	20	20	1	1	1413				728	728	728	PROKKA_01333___87801	PROKKA_00847	PROKKA_00898___1795	PROKKA_00894___6277	PROKKA_00898___10919	PROKKA_00889___15393	PROKKA_01386___20836	PROKKA_01334___25458	PROKKA_00980___29470	PROKKA_01778___36047	PROKKA_00913___62930	PROKKA_00813___38911	PROKKA_00977___44072	PROKKA_00937___48733	PROKKA_00871___53338	PROKKA_00831___58011	PROKKA_00645___67092	PROKKA_00946___72513	PROKKA_00934___77394	PROKKA_00988___82229
550	trxB		Thioredoxin reductase	20	20	1	1	3839				977	977	977	PROKKA_02377___89890	PROKKA_02362	PROKKA_02235___4469	PROKKA_02306___9103	PROKKA_02237___13597	PROKKA_02215___18045	PROKKA_02351___22766	PROKKA_02350___27490	PROKKA_02479___32469	PROKKA_02388___37267	PROKKA_02337___65780	PROKKA_02405___42098	PROKKA_02360___46841	PROKKA_02357___51574	PROKKA_02365___56327	PROKKA_02367___61086	PROKKA_02399___70603	PROKKA_02443___75508	PROKKA_02352___80231	PROKKA_02429___85115
551	fhaB		FHA domain-containing protein FhaB	20	20	1	1	4023				473	473	473	PROKKA_01792___88719	PROKKA_00295	PROKKA_00384___767	PROKKA_00374___5237	PROKKA_00384___9891	PROKKA_00376___14367	PROKKA_01906___21876	PROKKA_01872___26534	PROKKA_00428___28366	PROKKA_00408___33307	PROKKA_00397___61898	PROKKA_02001___41290	PROKKA_00423___42964	PROKKA_00421___47701	PROKKA_00350___52296	PROKKA_00281___56911	PROKKA_01946___69697	PROKKA_00402___71425	PROKKA_00404___76334	PROKKA_00433___81119
552	uvrD2		ATP-dependent DNA helicase UvrD2	20	20	1	1	1657				2156	2156	2156	PROKKA_00956___87047	PROKKA_01226	PROKKA_01271___2541	PROKKA_01268___7025	PROKKA_01271___11665	PROKKA_01269___16153	PROKKA_00997___20058	PROKKA_01192___25174	PROKKA_01366___30242	PROKKA_01402___35295	PROKKA_01285___63674	PROKKA_01136___39557	PROKKA_01370___44858	PROKKA_01322___49503	PROKKA_01262___54120	PROKKA_01231___58811	PROKKA_01049___67900	PROKKA_01319___73259	PROKKA_01312___78150	PROKKA_01382___83017
553	hepT		Heptaprenyl diphosphate synthase component 2	20	20	1	1	291				977	977	977	PROKKA_02005___89145	PROKKA_01689	PROKKA_01759___3517	PROKKA_01804___8097	PROKKA_01759___12641	PROKKA_01720___17055	PROKKA_00536___19136	PROKKA_00492___23774	PROKKA_01845___31200	PROKKA_00932___34355	PROKKA_01727___64558	PROKKA_01709___40703	PROKKA_01838___45794	PROKKA_01777___50413	PROKKA_01783___55162	PROKKA_01697___59743	PROKKA_01523___68848	PROKKA_01806___74233	PROKKA_01816___79158	PROKKA_01914___84081
554	nifJ_2		Pyruvate-flavodoxin oxidoreductase	20	20	1	1	2280				3767	3767	3767	PROKKA_00105___85345	PROKKA_02137	PROKKA_02025___4049	PROKKA_02099___8689	PROKKA_02027___13177	PROKKA_01989___17593	PROKKA_00190___18443	PROKKA_00186___23160	PROKKA_02230___31971	PROKKA_02114___36719	PROKKA_02097___65300	PROKKA_02209___41706	PROKKA_02144___46409	PROKKA_02151___51162	PROKKA_02161___55919	PROKKA_02008___60368	PROKKA_00198___66198	PROKKA_02235___75092	PROKKA_02139___79805	PROKKA_02224___84705
555	chaA		Sodium/proton antiporter ChaA	20	20	1	1	4453				1100	1100	1100	PROKKA_00723___86581	PROKKA_01383	PROKKA_01418___2835	PROKKA_01453___7395	PROKKA_01418___11959	PROKKA_01414___16443	PROKKA_00848___19760	PROKKA_00804___24398	PROKKA_01540___30590	PROKKA_01250___34991	PROKKA_01421___63946	PROKKA_01001___39287	PROKKA_01528___45174	PROKKA_01470___49799	PROKKA_01407___54410	PROKKA_01390___59129	PROKKA_01207___68216	PROKKA_01468___73557	PROKKA_01471___78468	PROKKA_01540___83333
556	hisD		Histidinol dehydrogenase	20	20	1	1	1842				1313	1313	1313	PROKKA_01132___87399	PROKKA_01053	PROKKA_01100___2199	PROKKA_01098___6685	PROKKA_01100___11323	PROKKA_01098___15811	PROKKA_01180___20424	PROKKA_01019___24828	PROKKA_01183___29876	PROKKA_01574___35639	PROKKA_01113___63330	PROKKA_01337___39959	PROKKA_01182___44482	PROKKA_01141___49141	PROKKA_01078___53752	PROKKA_01036___58421	PROKKA_00857___67516	PROKKA_01147___72915	PROKKA_01137___77800	PROKKA_01194___82641
557	bioN		Energy-coupling factor transporter transmembrane protein BioN	20	20	1	1	1436				608	608	608	PROKKA_01312___87759	PROKKA_00868	PROKKA_00919___1837	PROKKA_00915___6319	PROKKA_00919___10961	PROKKA_00910___15435	PROKKA_01365___20794	PROKKA_01313___25416	PROKKA_01001___29512	PROKKA_01757___36005	PROKKA_00934___62972	PROKKA_00834___38953	PROKKA_00998___44114	PROKKA_00958___48775	PROKKA_00893___53382	PROKKA_00852___58053	PROKKA_00667___67136	PROKKA_00967___72555	PROKKA_00955___77436	PROKKA_01009___82271
558	deoD		Purine nucleoside phosphorylase DeoD-type	20	20	1	1	1274				776	776	776	PROKKA_01455___88045	PROKKA_00723	PROKKA_00752___1503	PROKKA_00749___5987	PROKKA_00752___10627	PROKKA_00767___15149	PROKKA_01509___21082	PROKKA_01456___25702	PROKKA_00852___29214	PROKKA_01898___36287	PROKKA_00791___62686	PROKKA_00693___38671	PROKKA_00856___43830	PROKKA_00809___48477	PROKKA_00742___53080	PROKKA_00710___57769	PROKKA_00523___66848	PROKKA_00825___72271	PROKKA_00812___77150	PROKKA_00865___81983
559	manA		Mannose-6-phosphate isomerase	20	20	1	1	3714				1199	1199	1199	PROKKA_00814___86763	PROKKA_00405	PROKKA_00488___975	PROKKA_00482___5453	PROKKA_00488___10099	PROKKA_00483___14581	PROKKA_01798___21660	PROKKA_01762___26314	PROKKA_00535___28580	PROKKA_00517___33525	PROKKA_00505___62114	PROKKA_00369___38023	PROKKA_00533___43184	PROKKA_00534___47927	PROKKA_00458___52512	PROKKA_00391___57131	PROKKA_01835___69475	PROKKA_00511___71643	PROKKA_00511___76548	PROKKA_00542___81337
560	group_3505		hypothetical protein	20	20	1	1	1172				845	845	845	PROKKA_01547___88229	PROKKA_00631	PROKKA_00661___1321	PROKKA_00653___5795	PROKKA_00661___10445	PROKKA_00675___14965	PROKKA_01600___21264	PROKKA_01548___25886	PROKKA_00760___29030	PROKKA_01994___36479	PROKKA_00699___62502	PROKKA_00598___38481	PROKKA_00765___43648	PROKKA_00715___48289	PROKKA_00650___52896	PROKKA_00617___57583	PROKKA_00430___66662	PROKKA_00734___72089	PROKKA_00720___76966	PROKKA_00773___81799
561	alsD		Alpha-acetolactate decarboxylase	20	20	1	1	1821				815	815	815	PROKKA_01112___87359	PROKKA_01071	PROKKA_01118___2235	PROKKA_01116___6721	PROKKA_01118___11359	PROKKA_01116___15847	PROKKA_01162___20388	PROKKA_01037___24864	PROKKA_01201___29912	PROKKA_01556___35603	PROKKA_01131___63366	PROKKA_01319___39923	PROKKA_01200___44518	PROKKA_01159___49177	PROKKA_01096___53788	PROKKA_01054___58457	PROKKA_00876___67554	PROKKA_01165___72951	PROKKA_01155___77836	PROKKA_01212___82677
562	fus		Elongation factor G	20	20	1	1	387				2096	2096	2096	PROKKA_01913___88961	PROKKA_01596	PROKKA_01666___3331	PROKKA_01712___7913	PROKKA_01666___12455	PROKKA_01628___16871	PROKKA_00631___19326	PROKKA_00585___23960	PROKKA_01752___31014	PROKKA_01025___34541	PROKKA_01634___64372	PROKKA_01613___40511	PROKKA_01746___45610	PROKKA_01683___50225	PROKKA_01689___54974	PROKKA_01605___59559	PROKKA_01429___68660	PROKKA_01713___74047	PROKKA_01720___78966	PROKKA_01820___83893
563	uvrA_1		UvrABC system protein A	20	20	1	1	954				2282	2288	2284	PROKKA_00453___86041	PROKKA_00155	PROKKA_00122___243	PROKKA_00119___4727	PROKKA_00122___9367	PROKKA_00117___13849	PROKKA_02173___22410	PROKKA_02122___27034	PROKKA_00157___27824	PROKKA_00158___32807	PROKKA_00152___61408	PROKKA_00143___37571	PROKKA_00176___42470	PROKKA_00150___47159	PROKKA_00126___51848	PROKKA_00031___56411	PROKKA_02199___70203	PROKKA_00148___70917	PROKKA_00135___75796	PROKKA_00166___80585
564	fusA		Elongation factor G	20	20	1	1	323				2099	2099	2099	PROKKA_01971___89077	PROKKA_01655	PROKKA_01725___3449	PROKKA_01770___8029	PROKKA_01725___12573	PROKKA_01686___16987	PROKKA_00572___19208	PROKKA_00526___23842	PROKKA_01811___31132	PROKKA_00967___34425	PROKKA_01693___64490	PROKKA_01675___40635	PROKKA_01804___45726	PROKKA_01743___50345	PROKKA_01749___55094	PROKKA_01663___59675	PROKKA_01488___68778	PROKKA_01772___74165	PROKKA_01779___79084	PROKKA_01880___84013
565	group_3510		hypothetical protein	20	20	1	1	2729				1394	1394	1394	PROKKA_00271___85677	PROKKA_01971	PROKKA_00329___657	PROKKA_00320___5129	PROKKA_00329___9781	PROKKA_00321___14257	PROKKA_01959___21982	PROKKA_01927___26644	PROKKA_00373___28256	PROKKA_00353___33197	PROKKA_00345___61794	PROKKA_02053___41394	PROKKA_00369___42856	PROKKA_00369___47597	PROKKA_00297___52190	PROKKA_00227___56803	PROKKA_02001___69807	PROKKA_00348___71317	PROKKA_00348___76222	PROKKA_00374___81001
566	guaB_1		Inosine-5'-monophosphate dehydrogenase	20	20	1	1	1224				1463	1463	1463	PROKKA_01506___88147	PROKKA_00672	PROKKA_00701___1401	PROKKA_00698___5885	PROKKA_00701___10525	PROKKA_00716___15047	PROKKA_01560___21184	PROKKA_01507___25804	PROKKA_00801___29112	PROKKA_01949___36389	PROKKA_00740___62584	PROKKA_00642___38569	PROKKA_00805___43728	PROKKA_00757___48373	PROKKA_00691___52978	PROKKA_00659___57667	PROKKA_00471___66744	PROKKA_00774___72169	PROKKA_00761___77048	PROKKA_00814___81881
567	ecfA3		Energy-coupling factor transporter ATP-binding protein EcfA3	20	20	1	1	208				893	893	893	PROKKA_02077___89289	PROKKA_01760	PROKKA_01827___3653	PROKKA_01872___8233	PROKKA_01829___12781	PROKKA_01788___17191	PROKKA_00463___18990	PROKKA_00421___23632	PROKKA_01916___31342	PROKKA_00862___34215	PROKKA_01797___64698	PROKKA_01777___40839	PROKKA_01911___45940	PROKKA_01847___50553	PROKKA_01855___55306	PROKKA_01771___59891	PROKKA_01596___68994	PROKKA_01934___74489	PROKKA_01887___79300	PROKKA_01985___84223
568	uvrB		UvrABC system protein B	20	20	1	1	1276				2084	2084	2084	PROKKA_01453___88041	PROKKA_00725	PROKKA_00754___1507	PROKKA_00751___5991	PROKKA_00754___10631	PROKKA_00769___15153	PROKKA_01507___21078	PROKKA_01454___25698	PROKKA_00854___29218	PROKKA_01896___36283	PROKKA_00793___62690	PROKKA_00695___38675	PROKKA_00858___43834	PROKKA_00811___48481	PROKKA_00744___53084	PROKKA_00712___57773	PROKKA_00525___66852	PROKKA_00827___72275	PROKKA_00814___77154	PROKKA_00867___81987
569	preA_2		NAD-dependent dihydropyrimidine dehydrogenase subunit PreA	20	20	1	1	2281				1148	1148	1148	PROKKA_00106___85347	PROKKA_02136	PROKKA_02024___4047	PROKKA_02098___8687	PROKKA_02026___13175	PROKKA_01988___17591	PROKKA_00191___18445	PROKKA_00187___23162	PROKKA_02229___31969	PROKKA_02113___36717	PROKKA_02096___65298	PROKKA_02208___41704	PROKKA_02143___46407	PROKKA_02150___51160	PROKKA_02160___55917	PROKKA_02007___60366	PROKKA_00199___66200	PROKKA_02234___75090	PROKKA_02138___79803	PROKKA_02223___84703
570	cobO		Cob(I)yrinic acid a,c-diamide adenosyltransferase	20	20	1	1	1885				602	602	602	PROKKA_01172___87479	PROKKA_01011	PROKKA_01060___2119	PROKKA_01058___6605	PROKKA_01060___11243	PROKKA_01053___15721	PROKKA_01220___20504	PROKKA_00975___24740	PROKKA_01143___29796	PROKKA_01615___35721	PROKKA_01073___63250	PROKKA_01379___40043	PROKKA_01138___44394	PROKKA_01100___49059	PROKKA_01038___53672	PROKKA_00992___58333	PROKKA_00811___67424	PROKKA_01107___72835	PROKKA_01096___77718	PROKKA_01153___82559
571	tcrX		putative transcriptional regulatory protein TcrX	20	20	1	1	4090				728	728	728	PROKKA_00316___85767	PROKKA_01923	PROKKA_01928___3855	PROKKA_01987___8465	PROKKA_01930___12983	PROKKA_01893___17401	PROKKA_00337___18737	PROKKA_00298___23384	PROKKA_02036___31583	PROKKA_00752___33995	PROKKA_01982___65070	PROKKA_01898___41084	PROKKA_02029___46179	PROKKA_01954___50768	PROKKA_01969___55535	PROKKA_01890___60132	PROKKA_01716___69237	PROKKA_02104___74830	PROKKA_02016___79559	PROKKA_02107___84471
572	mmsA		Methylmalonate-semialdehyde dehydrogenase [acylating]	20	20	1	1	3775				1505	1505	1505	PROKKA_01739___88613	PROKKA_00346	PROKKA_00429___857	PROKKA_00423___5335	PROKKA_00429___9981	PROKKA_00424___14463	PROKKA_01857___21778	PROKKA_01822___26434	PROKKA_00475___28460	PROKKA_00457___33405	PROKKA_00445___61994	PROKKA_00310___37905	PROKKA_00474___43066	PROKKA_00475___47809	PROKKA_00399___52394	PROKKA_00332___57013	PROKKA_01895___69595	PROKKA_00450___71521	PROKKA_00452___76430	PROKKA_00483___81219
573	group_3518		Undecaprenyl-phosphate mannosyltransferase	20	20	1	1	1763				806	806	806	PROKKA_01061___87257	PROKKA_01124	PROKKA_01169___2337	PROKKA_01167___6823	PROKKA_01169___11461	PROKKA_01167___15949	PROKKA_01099___20262	PROKKA_01088___24966	PROKKA_01264___30038	PROKKA_01504___35499	PROKKA_01183___63470	PROKKA_01238___39761	PROKKA_01267___44652	PROKKA_01221___49301	PROKKA_01159___53914	PROKKA_01128___58605	PROKKA_00944___67690	PROKKA_01216___73053	PROKKA_01206___77938	PROKKA_01278___82809
574	cysG		Siroheme synthase	20	20	1	1	207				773	773	773	PROKKA_02078___89291	PROKKA_01761	PROKKA_01828___3655	PROKKA_01873___8235	PROKKA_01830___12783	PROKKA_01789___17193	PROKKA_00462___18988	PROKKA_00420___23630	PROKKA_01917___31344	PROKKA_00861___34213	PROKKA_01798___64700	PROKKA_01778___40841	PROKKA_01912___45942	PROKKA_01848___50555	PROKKA_01856___55308	PROKKA_01772___59893	PROKKA_01597___68996	PROKKA_01935___74491	PROKKA_01888___79302	PROKKA_01986___84225
575	rny		Ribonuclease Y	20	20	1	1	1973				1535	1535	1535	PROKKA_01257___87649	PROKKA_00924	PROKKA_00975___1949	PROKKA_00973___6435	PROKKA_00975___11073	PROKKA_00967___15549	PROKKA_01308___20680	PROKKA_00889___24568	PROKKA_01058___29626	PROKKA_01700___35891	PROKKA_00989___63082	PROKKA_01466___40217	PROKKA_01054___44226	PROKKA_01015___48889	PROKKA_00952___53500	PROKKA_00908___58165	PROKKA_00725___67252	PROKKA_01022___72665	PROKKA_01011___77548	PROKKA_01067___82387
576	rpoB		DNA-directed RNA polymerase subunit beta	20	20	1	1	318				3476	3476	3476	PROKKA_01975___89085	PROKKA_01659	PROKKA_01729___3457	PROKKA_01774___8037	PROKKA_01729___12581	PROKKA_01690___16995	PROKKA_00568___19200	PROKKA_00522___23834	PROKKA_01815___31140	PROKKA_00963___34417	PROKKA_01697___64498	PROKKA_01679___40643	PROKKA_01808___45734	PROKKA_01747___50353	PROKKA_01753___55102	PROKKA_01667___59683	PROKKA_01493___68788	PROKKA_01776___74173	PROKKA_01783___79092	PROKKA_01884___84021
577	ahpC		Alkyl hydroperoxide reductase subunit C	20	20	1	1	301				563	563	563	PROKKA_01994___89123	PROKKA_01678	PROKKA_01748___3495	PROKKA_01793___8075	PROKKA_01748___12619	PROKKA_01709___17033	PROKKA_00547___19158	PROKKA_00503___23796	PROKKA_01834___31178	PROKKA_00943___34377	PROKKA_01716___64536	PROKKA_01698___40681	PROKKA_01827___45772	PROKKA_01766___50391	PROKKA_01772___55140	PROKKA_01686___59721	PROKKA_01512___68826	PROKKA_01795___74211	PROKKA_01802___79130	PROKKA_01903___84059
578	cobI		Precorrin-2 C(20)-methyltransferase	20	20	1	1	4298				773	773	773	PROKKA_00655___86445	PROKKA_01451	PROKKA_01523___3045	PROKKA_01566___7621	PROKKA_01523___12169	PROKKA_01484___16583	PROKKA_00777___19618	PROKKA_00737___24264	PROKKA_01610___30730	PROKKA_01173___34837	PROKKA_01491___64086	PROKKA_00896___39077	PROKKA_01596___45310	PROKKA_01540___49939	PROKKA_01544___54684	PROKKA_01456___59261	PROKKA_01277___68356	PROKKA_01570___73761	PROKKA_01573___78672	PROKKA_01670___83593
579	gatA		Glutamyl-tRNA(Gln) amidotransferase subunit A	20	20	1	1	1744				1532	1532	1532	PROKKA_01042___87219	PROKKA_01142	PROKKA_01187___2373	PROKKA_01185___6859	PROKKA_01187___11497	PROKKA_01186___15987	PROKKA_01080___20224	PROKKA_01106___25002	PROKKA_01282___30074	PROKKA_01486___35463	PROKKA_01201___63506	PROKKA_01218___39721	PROKKA_01285___44688	PROKKA_01239___49337	PROKKA_01178___53952	PROKKA_01146___58641	PROKKA_00962___67726	PROKKA_01235___73091	PROKKA_01224___77974	PROKKA_01296___82845
580	tyrB		Aromatic-amino-acid aminotransferase	20	20	1	1	4585				1196	1196	1196	PROKKA_00901___86937	PROKKA_01278	PROKKA_01313___2625	PROKKA_01309___7107	PROKKA_01313___11749	PROKKA_01311___16237	PROKKA_00954___19972	PROKKA_01234___25258	PROKKA_01409___30328	PROKKA_01335___35161	PROKKA_01335___63774	PROKKA_01087___39459	PROKKA_01412___44942	PROKKA_01364___49587	PROKKA_01304___54204	PROKKA_01273___58895	PROKKA_01091___67984	PROKKA_01383___73387	PROKKA_01364___78254	PROKKA_01426___83105
581	group_3526		Putative 2-hydroxyacid dehydrogenase	20	20	1	1	1169				968	968	968	PROKKA_01550___88235	PROKKA_00628	PROKKA_00658___1315	PROKKA_00650___5789	PROKKA_00658___10439	PROKKA_00672___14959	PROKKA_01603___21270	PROKKA_01551___25892	PROKKA_00757___29024	PROKKA_01997___36485	PROKKA_00696___62496	PROKKA_00595___38475	PROKKA_00762___43642	PROKKA_00712___48283	PROKKA_00647___52890	PROKKA_00614___57577	PROKKA_00427___66656	PROKKA_00731___72083	PROKKA_00717___76960	PROKKA_00770___81793
582	cbiM		Cobalt transport protein CbiM	20	20	1	1	211				707	707	707	PROKKA_02074___89283	PROKKA_01757	PROKKA_01824___3647	PROKKA_01869___8227	PROKKA_01826___12775	PROKKA_01785___17185	PROKKA_00466___18996	PROKKA_00424___23638	PROKKA_01913___31336	PROKKA_00865___34221	PROKKA_01794___64692	PROKKA_01774___40833	PROKKA_01908___45934	PROKKA_01844___50547	PROKKA_01852___55300	PROKKA_01768___59885	PROKKA_01593___68988	PROKKA_01931___74483	PROKKA_01884___79294	PROKKA_01982___84217
583	mdtH		Multidrug resistance protein MdtH	20	20	1	1	3560				1253	1253	1253	PROKKA_02269___89674	PROKKA_02311	PROKKA_02167___4333	PROKKA_02236___8963	PROKKA_02169___13461	PROKKA_02162___17939	PROKKA_02300___22664	PROKKA_02262___27314	PROKKA_02427___32365	PROKKA_02301___37093	PROKKA_02259___65624	PROKKA_02337___41962	PROKKA_02206___46533	PROKKA_02327___51514	PROKKA_02314___56225	PROKKA_02172___60696	PROKKA_02335___70475	PROKKA_02396___75414	PROKKA_02306___80139	PROKKA_02365___84987
584	prcB		Proteasome subunit beta precursor	20	20	1	1	1788				866	866	866	PROKKA_01082___87299	PROKKA_01103	PROKKA_01148___2295	PROKKA_01146___6781	PROKKA_01148___11419	PROKKA_01146___15907	PROKKA_01132___20328	PROKKA_01067___24924	PROKKA_01231___29972	PROKKA_01526___35543	PROKKA_01161___63426	PROKKA_01289___39863	PROKKA_01230___44578	PROKKA_01189___49237	PROKKA_01126___53848	PROKKA_01084___58517	PROKKA_00907___67616	PROKKA_01195___73011	PROKKA_01185___77896	PROKKA_01242___82737
585	pntB		NAD(P) transhydrogenase subunit beta	20	20	1	1	595				1412	1412	1412	PROKKA_00540___86215	PROKKA_00242	PROKKA_00212___423	PROKKA_00206___4901	PROKKA_00212___9547	PROKKA_00204___14023	PROKKA_02095___22254	PROKKA_02030___26850	PROKKA_00258___28026	PROKKA_00252___32995	PROKKA_00236___61576	PROKKA_02172___41632	PROKKA_00268___42654	PROKKA_00259___47377	PROKKA_02051___55699	PROKKA_00123___56595	PROKKA_02107___70019	PROKKA_00238___71097	PROKKA_00229___75984	PROKKA_00258___80769
586	yidC		Membrane protein insertase YidC	20	20	1	1	3831				1091	1091	1091	PROKKA_02384___89904	PROKKA_02369	PROKKA_02242___4483	PROKKA_02313___9117	PROKKA_02244___13611	PROKKA_02222___18059	PROKKA_02359___22782	PROKKA_02358___27506	PROKKA_02487___32485	PROKKA_02395___37281	PROKKA_02345___65796	PROKKA_02413___42114	PROKKA_02367___46855	PROKKA_02365___51590	PROKKA_02373___56343	PROKKA_02374___61100	PROKKA_02406___70617	PROKKA_02450___75522	PROKKA_02360___80247	PROKKA_02437___85131
587	group_3532		hypothetical protein	20	20	1	1	1684				1733	1733	1733	PROKKA_00982___87099	PROKKA_01202	PROKKA_01246___2491	PROKKA_01244___6977	PROKKA_01246___11615	PROKKA_01245___16105	PROKKA_01022___20108	PROKKA_01166___25122	PROKKA_01341___30192	PROKKA_01427___35345	PROKKA_01260___63624	PROKKA_01160___39605	PROKKA_01344___44806	PROKKA_01298___49455	PROKKA_01237___54070	PROKKA_01205___58759	PROKKA_01022___67846	PROKKA_01294___73209	PROKKA_01287___78100	PROKKA_01358___82969
588	guaB_2		Inosine-5'-monophosphate dehydrogenase	20	20	1	1	415				1520	1520	1520	PROKKA_01888___88911	PROKKA_01571	PROKKA_01641___3281	PROKKA_01687___7863	PROKKA_01641___12405	PROKKA_01602___16819	PROKKA_00657___19378	PROKKA_00610___24010	PROKKA_01727___30964	PROKKA_01051___34593	PROKKA_01609___64322	PROKKA_01586___40457	PROKKA_01720___45558	PROKKA_01658___50175	PROKKA_01664___54924	PROKKA_01579___59507	PROKKA_01403___68608	PROKKA_01687___73995	PROKKA_01695___78916	PROKKA_01794___83841
589	csd		putative cysteine desulfurase	20	20	1	1	1324				1256	1256	1256	PROKKA_01418___87971	PROKKA_00760	PROKKA_00813___1625	PROKKA_00810___6109	PROKKA_00813___10749	PROKKA_00804___15223	PROKKA_01470___21004	PROKKA_01419___25628	PROKKA_00890___29290	PROKKA_01861___36213	PROKKA_00829___62762	PROKKA_00730___38745	PROKKA_00893___43904	PROKKA_00847___48553	PROKKA_00781___53158	PROKKA_00747___57843	PROKKA_00560___66922	PROKKA_00862___72345	PROKKA_00850___77226	PROKKA_00902___82057
590	ylxH		Flagellum site-determining protein YlxH	20	20	1	1	1189				1157	1157	1157	PROKKA_01535___88205	PROKKA_00643	PROKKA_00673___1345	PROKKA_00665___5819	PROKKA_00673___10469	PROKKA_00687___14989	PROKKA_01588___21240	PROKKA_01536___25862	PROKKA_00772___29054	PROKKA_01978___36447	PROKKA_00711___62526	PROKKA_00611___38507	PROKKA_00777___43672	PROKKA_00727___48313	PROKKA_00662___52920	PROKKA_00629___57607	PROKKA_00442___66686	PROKKA_00746___72113	PROKKA_00732___76990	PROKKA_00786___81825
591	ykoC		Putative HMP/thiamine permease protein YkoC	20	20	1	1	2734				827	827	827	PROKKA_00266___85667	PROKKA_01976	PROKKA_00324___647	PROKKA_00315___5119	PROKKA_00324___9771	PROKKA_00316___14247	PROKKA_01964___21992	PROKKA_01932___26654	PROKKA_00368___28246	PROKKA_00348___33187	PROKKA_00340___61784	PROKKA_02058___41404	PROKKA_00364___42846	PROKKA_00364___47587	PROKKA_00292___52180	PROKKA_00222___56793	PROKKA_02006___69817	PROKKA_00343___71307	PROKKA_00343___76212	PROKKA_00369___80991
592	glgA		Capsular glucan synthase	20	20	1	1	1179				1217	1217	1217	PROKKA_01540___88215	PROKKA_00638	PROKKA_00668___1335	PROKKA_00660___5809	PROKKA_00668___10459	PROKKA_00682___14979	PROKKA_01593___21250	PROKKA_01541___25872	PROKKA_00767___29044	PROKKA_01987___36465	PROKKA_00706___62516	PROKKA_00605___38495	PROKKA_00772___43662	PROKKA_00722___48303	PROKKA_00657___52910	PROKKA_00624___57597	PROKKA_00437___66676	PROKKA_00741___72103	PROKKA_00727___76980	PROKKA_00780___81813
593	group_3538		Nucleoid-associated protein	20	20	1	1	834				308	308	308	PROKKA_02142___89419	PROKKA_01825	PROKKA_01889___3777	PROKKA_01935___8359	PROKKA_01891___12905	PROKKA_01851___17317	PROKKA_00387___18838	PROKKA_00358___23506	PROKKA_01980___31470	PROKKA_00796___34083	PROKKA_01868___64841	PROKKA_01840___40965	PROKKA_01973___46064	PROKKA_01909___50677	PROKKA_01918___55432	PROKKA_01834___60017	PROKKA_01659___69120	PROKKA_02007___74636	PROKKA_01958___79442	PROKKA_02060___84375
594	yrrK		Putative Holliday junction resolvase	20	20	1	1	1815				545	545	545	PROKKA_01106___87347	PROKKA_01077	PROKKA_01124___2247	PROKKA_01122___6733	PROKKA_01124___11371	PROKKA_01122___15859	PROKKA_01156___20376	PROKKA_01043___24876	PROKKA_01207___29924	PROKKA_01550___35591	PROKKA_01137___63378	PROKKA_01313___39911	PROKKA_01206___44530	PROKKA_01165___49189	PROKKA_01102___53800	PROKKA_01060___58469	PROKKA_00882___67566	PROKKA_01171___72963	PROKKA_01161___77848	PROKKA_01218___82689
595	rarA		Replication-associated recombination protein A	20	20	1	1	1818				1424	1424	1424	PROKKA_01109___87353	PROKKA_01074	PROKKA_01121___2241	PROKKA_01119___6727	PROKKA_01121___11365	PROKKA_01119___15853	PROKKA_01159___20382	PROKKA_01040___24870	PROKKA_01204___29918	PROKKA_01553___35597	PROKKA_01134___63372	PROKKA_01316___39917	PROKKA_01203___44524	PROKKA_01162___49183	PROKKA_01099___53794	PROKKA_01057___58463	PROKKA_00879___67560	PROKKA_01168___72957	PROKKA_01158___77842	PROKKA_01215___82683
596	group_3541		hypothetical protein	20	20	1	1	3690				332	332	332	PROKKA_00839___86813	PROKKA_00431	PROKKA_00509___1017	PROKKA_00503___5495	PROKKA_00509___10141	PROKKA_00504___14623	PROKKA_01774___21612	PROKKA_01736___26262	PROKKA_00557___28624	PROKKA_00543___33577	PROKKA_00529___62162	PROKKA_00392___38069	PROKKA_00559___43236	PROKKA_00557___47973	PROKKA_00482___52560	PROKKA_00416___57181	PROKKA_01809___69423	PROKKA_00534___71689	PROKKA_00536___76598	PROKKA_00580___81413
597	metH		Methionine synthase	20	20	1	1	1792				3467	3467	3467	PROKKA_01086___87307	PROKKA_01099	PROKKA_01144___2287	PROKKA_01142___6773	PROKKA_01144___11411	PROKKA_01142___15899	PROKKA_01136___20336	PROKKA_01063___24916	PROKKA_01227___29964	PROKKA_01530___35551	PROKKA_01157___63418	PROKKA_01293___39871	PROKKA_01226___44570	PROKKA_01185___49229	PROKKA_01122___53840	PROKKA_01080___58509	PROKKA_00903___67608	PROKKA_01191___73003	PROKKA_01181___77888	PROKKA_01238___82729
598	pyrD		Dihydroorotate dehydrogenase (quinone)	20	20	1	1	1807				1100	1100	1100	PROKKA_01098___87331	PROKKA_01085	PROKKA_01132___2263	PROKKA_01130___6749	PROKKA_01132___11387	PROKKA_01130___15875	PROKKA_01148___20360	PROKKA_01051___24892	PROKKA_01215___29940	PROKKA_01542___35575	PROKKA_01145___63394	PROKKA_01305___39895	PROKKA_01214___44546	PROKKA_01173___49205	PROKKA_01110___53816	PROKKA_01068___58485	PROKKA_00890___67582	PROKKA_01179___72979	PROKKA_01169___77864	PROKKA_01226___82705
599	purM		Phosphoribosylformylglycinamidine cyclo-ligase	20	20	1	1	230				1061	1061	1061	PROKKA_02053___89241	PROKKA_01737	PROKKA_01806___3611	PROKKA_01851___8191	PROKKA_01806___12735	PROKKA_01767___17149	PROKKA_00485___19034	PROKKA_00443___23676	PROKKA_01894___31298	PROKKA_00884___34259	PROKKA_01775___64654	PROKKA_01756___40797	PROKKA_01888___45894	PROKKA_01825___50509	PROKKA_01833___55262	PROKKA_01749___59847	PROKKA_01574___68950	PROKKA_01912___74445	PROKKA_01864___79254	PROKKA_01964___84181
600	group_3545		hypothetical protein	20	20	1	1	946				1079	1079	1079	PROKKA_00446___86027	PROKKA_00148	PROKKA_00115___229	PROKKA_00112___4713	PROKKA_00115___9353	PROKKA_00110___13835	PROKKA_02180___22424	PROKKA_02129___27048	PROKKA_00150___27810	PROKKA_00151___32793	PROKKA_00145___61394	PROKKA_00136___37557	PROKKA_00169___42456	PROKKA_00143___47145	PROKKA_00111___51818	PROKKA_00024___56397	PROKKA_02206___70217	PROKKA_00141___70903	PROKKA_00128___75782	PROKKA_00159___80571
601	thrC		Threonine synthase	20	20	1	1	4439				1442	1442	1442	PROKKA_00712___86559	PROKKA_01394	PROKKA_01429___2857	PROKKA_01464___7417	PROKKA_01429___11981	PROKKA_01426___16467	PROKKA_00837___19738	PROKKA_00793___24376	PROKKA_01551___30612	PROKKA_01239___34969	PROKKA_01432___63968	PROKKA_00989___39263	PROKKA_01539___45196	PROKKA_01481___49821	PROKKA_01419___54434	PROKKA_01401___59151	PROKKA_01218___68238	PROKKA_01479___73579	PROKKA_01482___78490	PROKKA_01551___83355
602	group_3547		hypothetical protein	20	20	1	1	3743				677	677	677	PROKKA_01709___88553	PROKKA_00376	PROKKA_00459___917	PROKKA_00453___5395	PROKKA_00459___10041	PROKKA_00454___14523	PROKKA_01827___21718	PROKKA_01792___26374	PROKKA_00505___28520	PROKKA_00488___33467	PROKKA_00475___62054	PROKKA_00340___37965	PROKKA_00504___43126	PROKKA_00505___47869	PROKKA_00429___52454	PROKKA_00362___57073	PROKKA_01864___69533	PROKKA_00480___71581	PROKKA_00482___76490	PROKKA_00513___81279
603	tatC		Sec-independent protein translocase protein TatC	20	20	1	1	1454				872	872	872	PROKKA_01294___87723	PROKKA_00886	PROKKA_00937___1873	PROKKA_00933___6355	PROKKA_00937___10997	PROKKA_00928___15471	PROKKA_01347___20758	PROKKA_01295___25380	PROKKA_01019___29548	PROKKA_01738___35967	PROKKA_00952___63008	PROKKA_00852___38989	PROKKA_01017___44152	PROKKA_00976___48811	PROKKA_00911___53418	PROKKA_00871___58091	PROKKA_00686___67174	PROKKA_00985___72591	PROKKA_00973___77472	PROKKA_01027___82307
604	yxeP_2		putative hydrolase YxeP	20	20	1	1	3721				1274	1274	1274	PROKKA_01687___88509	PROKKA_00398	PROKKA_00481___961	PROKKA_00475___5439	PROKKA_00481___10085	PROKKA_00476___14567	PROKKA_01805___21674	PROKKA_01769___26328	PROKKA_00527___28564	PROKKA_00510___33511	PROKKA_00497___62098	PROKKA_00362___38009	PROKKA_00526___43170	PROKKA_00527___47913	PROKKA_00451___52498	PROKKA_00384___57117	PROKKA_01842___69489	PROKKA_00504___71629	PROKKA_00504___76534	PROKKA_00535___81323
605	group_355		enterobactin exporter EntS	20	20	1	1	406				1046	1295	1275	PROKKA_01896___88927	PROKKA_01579	PROKKA_01649___3297	PROKKA_01695___7879	PROKKA_01649___12421	PROKKA_01610___16835	PROKKA_00648___19360	PROKKA_00602___23994	PROKKA_01735___30980	PROKKA_01043___34577	PROKKA_01617___64338	PROKKA_01595___40475	PROKKA_01728___45574	PROKKA_01666___50191	PROKKA_01672___54940	PROKKA_01587___59523	PROKKA_01411___68624	PROKKA_01695___74011	PROKKA_01703___78932	PROKKA_01803___83859
606	group_3550		MarR family protein	20	20	1	1	4455				455	455	455	PROKKA_00725___86585	PROKKA_01381	PROKKA_01416___2831	PROKKA_01451___7391	PROKKA_01416___11955	PROKKA_01412___16439	PROKKA_00850___19764	PROKKA_00806___24402	PROKKA_01538___30586	PROKKA_01252___34995	PROKKA_01419___63942	PROKKA_01003___39291	PROKKA_01526___45170	PROKKA_01468___49795	PROKKA_01405___54406	PROKKA_01388___59125	PROKKA_01205___68212	PROKKA_01466___73553	PROKKA_01469___78464	PROKKA_01538___83329
607	recF		DNA replication and repair protein RecF	20	20	1	1	3183				1289	1301	1299	PROKKA_00010___85155	PROKKA_00010	PROKKA_00010___19	PROKKA_00010___4509	PROKKA_00010___9143	PROKKA_00010___13635	PROKKA_00010___18083	PROKKA_00010___22808	PROKKA_00010___27530	PROKKA_00010___32511	PROKKA_00011___61126	PROKKA_00010___37305	PROKKA_00011___42140	PROKKA_00010___46879	PROKKA_00010___51616	PROKKA_02314___60980	PROKKA_00011___65824	PROKKA_00010___70641	PROKKA_00029___75584	PROKKA_00010___80273
608	coaD		Phosphopantetheine adenylyltransferase	20	20	1	1	1373				485	485	485	PROKKA_01372___87879	PROKKA_00808	PROKKA_00858___1715	PROKKA_00855___6199	PROKKA_00858___10839	PROKKA_00849___15313	PROKKA_01425___20914	PROKKA_01374___25538	PROKKA_00941___29392	PROKKA_01817___36125	PROKKA_00874___62852	PROKKA_00775___38835	PROKKA_00938___43994	PROKKA_00898___48655	PROKKA_00832___53260	PROKKA_00792___57933	PROKKA_00605___67012	PROKKA_00907___72435	PROKKA_00895___77316	PROKKA_00948___82149
609	group_3553		hypothetical protein	20	20	1	1	1931				320	320	320	PROKKA_01223___87581	PROKKA_00960	PROKKA_01010___2019	PROKKA_01007___6503	PROKKA_01010___11143	PROKKA_01002___15619	PROKKA_01270___20604	PROKKA_00924___24638	PROKKA_01093___29696	PROKKA_01666___35823	PROKKA_01023___63150	PROKKA_01430___40145	PROKKA_01088___44294	PROKKA_01050___48959	PROKKA_00988___53572	PROKKA_00942___58233	PROKKA_00761___67324	PROKKA_01056___72733	PROKKA_01045___77616	PROKKA_01102___82457
610	group_3554		hypothetical protein	20	20	1	1	1207				737	737	737	PROKKA_01522___88179	PROKKA_00656	PROKKA_00685___1369	PROKKA_00682___5853	PROKKA_00685___10493	PROKKA_00700___15015	PROKKA_01576___21216	PROKKA_01523___25836	PROKKA_00785___29080	PROKKA_01965___36421	PROKKA_00724___62552	PROKKA_00626___38537	PROKKA_00789___43696	PROKKA_00740___48339	PROKKA_00675___52946	PROKKA_00643___57635	PROKKA_00455___66712	PROKKA_00758___72137	PROKKA_00745___77016	PROKKA_00798___81849
611	tesB		Acyl-CoA thioesterase 2	20	20	1	1	1953				875	875	875	PROKKA_01238___87611	PROKKA_00944	PROKKA_00994___1987	PROKKA_00992___6473	PROKKA_00994___11111	PROKKA_00986___15587	PROKKA_01287___20638	PROKKA_00908___24606	PROKKA_01077___29664	PROKKA_01681___35853	PROKKA_01008___63120	PROKKA_01447___40179	PROKKA_01073___44264	PROKKA_01034___48927	PROKKA_00971___53538	PROKKA_00927___58203	PROKKA_00746___67294	PROKKA_01041___72703	PROKKA_01030___77586	PROKKA_01086___82425
612	tag		DNA-3-methyladenine glycosylase 1	20	20	1	1	3557				626	626	626	PROKKA_02268___89672	PROKKA_02312	PROKKA_02168___4335	PROKKA_02237___8965	PROKKA_02170___13463	PROKKA_02163___17941	PROKKA_02301___22666	PROKKA_02263___27316	PROKKA_02428___32367	PROKKA_02302___37095	PROKKA_02260___65626	PROKKA_02338___41964	PROKKA_02205___46531	PROKKA_02326___51512	PROKKA_02315___56227	PROKKA_02173___60698	PROKKA_02336___70477	PROKKA_02397___75416	PROKKA_02307___80141	PROKKA_02366___84989
613	gpmA		2,3-bisphosphoglycerate-dependent phosphoglycerate mutase	20	20	1	1	3744				749	749	749	PROKKA_01710___88555	PROKKA_00375	PROKKA_00458___915	PROKKA_00452___5393	PROKKA_00458___10039	PROKKA_00453___14521	PROKKA_01828___21720	PROKKA_01793___26376	PROKKA_00504___28518	PROKKA_00487___33465	PROKKA_00474___62052	PROKKA_00339___37963	PROKKA_00503___43124	PROKKA_00504___47867	PROKKA_00428___52452	PROKKA_00361___57071	PROKKA_01865___69535	PROKKA_00479___71579	PROKKA_00481___76488	PROKKA_00512___81277
614	group_3558		hypothetical protein	20	20	1	1	1247				383	383	383	PROKKA_01483___88101	PROKKA_00695	PROKKA_00724___1447	PROKKA_00721___5931	PROKKA_00724___10571	PROKKA_00739___15093	PROKKA_01537___21138	PROKKA_01484___25758	PROKKA_00824___29158	PROKKA_01926___36343	PROKKA_00763___62630	PROKKA_00665___38615	PROKKA_00828___43774	PROKKA_00780___48419	PROKKA_00714___53024	PROKKA_00682___57713	PROKKA_00494___66790	PROKKA_00797___72215	PROKKA_00784___77094	PROKKA_00837___81927
615	purD		Phosphoribosylamine--glycine ligase	20	20	1	1	3196				1253	1253	1253	PROKKA_02126___89387	PROKKA_01808	PROKKA_01873___3745	PROKKA_01919___8327	PROKKA_01875___12873	PROKKA_01835___17285	PROKKA_00404___18872	PROKKA_00374___23538	PROKKA_01963___31436	PROKKA_00812___34115	PROKKA_01843___64790	PROKKA_01824___40933	PROKKA_01957___46032	PROKKA_01893___50645	PROKKA_01902___55400	PROKKA_01818___59985	PROKKA_01642___69086	PROKKA_01981___74583	PROKKA_01942___79410	PROKKA_02032___84317
616	group_3560		hypothetical protein	20	20	1	1	354				1196	1196	1196	PROKKA_01943___89021	PROKKA_01627	PROKKA_01696___3391	PROKKA_01742___7973	PROKKA_01696___12515	PROKKA_01658___16931	PROKKA_00601___19266	PROKKA_00554___23898	PROKKA_01782___31074	PROKKA_00995___34481	PROKKA_01664___64432	PROKKA_01646___40577	PROKKA_01776___45670	PROKKA_01714___50287	PROKKA_01720___55036	PROKKA_01635___59619	PROKKA_01459___68720	PROKKA_01744___74109	PROKKA_01750___79026	PROKKA_01851___83955
617	csbX		Alpha-ketoglutarate permease	20	20	1	1	3208				1283	1283	1283	PROKKA_02117___89369	PROKKA_01800	PROKKA_01866___3731	PROKKA_01912___8313	PROKKA_01868___12859	PROKKA_01828___17271	PROKKA_00411___18886	PROKKA_00382___23554	PROKKA_01955___31420	PROKKA_00820___34131	PROKKA_01835___64774	PROKKA_01816___40917	PROKKA_01949___46016	PROKKA_01886___50631	PROKKA_01895___55386	PROKKA_01810___59969	PROKKA_01634___69070	PROKKA_01974___74569	PROKKA_01935___79396	PROKKA_02024___84301
618	gpgP_1		Glucosyl-3-phosphoglycerate phosphatase	20	20	1	1	1863				623	623	623	PROKKA_01148___87431	PROKKA_01036	PROKKA_01084___2167	PROKKA_01082___6653	PROKKA_01084___11291	PROKKA_01082___15779	PROKKA_01196___20456	PROKKA_01002___24794	PROKKA_01167___29844	PROKKA_01590___35671	PROKKA_01097___63298	PROKKA_01353___39991	PROKKA_01166___44450	PROKKA_01125___49109	PROKKA_01062___53720	PROKKA_01020___58389	PROKKA_00839___67480	PROKKA_01131___72883	PROKKA_01121___77768	PROKKA_01178___82609
619	group_3563		hypothetical protein	20	20	1	1	966				554	554	554	PROKKA_00465___86065	PROKKA_00167	PROKKA_00134___267	PROKKA_00131___4751	PROKKA_00134___9391	PROKKA_00129___13873	PROKKA_02161___22386	PROKKA_02108___27006	PROKKA_00169___27848	PROKKA_00170___32831	PROKKA_00164___61432	PROKKA_00155___37595	PROKKA_00188___42494	PROKKA_00162___47183	PROKKA_00138___51872	PROKKA_00043___56435	PROKKA_02187___70179	PROKKA_00160___70941	PROKKA_00147___75820	PROKKA_00178___80609
620	dusC		tRNA-dihydrouridine synthase C	20	20	1	1	4565				1187	1187	1187	PROKKA_00806___86747	PROKKA_01297	PROKKA_01332___2663	PROKKA_01328___7145	PROKKA_01332___11787	PROKKA_01330___16275	PROKKA_00935___19934	PROKKA_01253___25296	PROKKA_01428___30366	PROKKA_01316___35123	PROKKA_01354___63812	PROKKA_01068___39421	PROKKA_01433___44984	PROKKA_01383___49625	PROKKA_01323___54242	PROKKA_01294___58937	PROKKA_01112___68026	PROKKA_01402___73425	PROKKA_01383___78292	PROKKA_01445___83143
621	polA		DNA polymerase I	20	20	1	1	1270				2678	2678	2678	PROKKA_01459___88053	PROKKA_00719	PROKKA_00748___1495	PROKKA_00745___5979	PROKKA_00748___10619	PROKKA_00763___15141	PROKKA_01513___21090	PROKKA_01460___25710	PROKKA_00848___29206	PROKKA_01902___36295	PROKKA_00787___62678	PROKKA_00689___38663	PROKKA_00852___43822	PROKKA_00805___48469	PROKKA_00738___53072	PROKKA_00706___57761	PROKKA_00519___66840	PROKKA_00821___72263	PROKKA_00808___77142	PROKKA_00861___81975
622	group_3566		putative oxidoreductase/MSMEI_1564	20	20	1	1	416				1103	1103	1103	PROKKA_01887___88909	PROKKA_01570	PROKKA_01640___3279	PROKKA_01686___7861	PROKKA_01640___12403	PROKKA_01601___16817	PROKKA_00658___19380	PROKKA_00611___24012	PROKKA_01726___30962	PROKKA_01052___34595	PROKKA_01608___64320	PROKKA_01585___40455	PROKKA_01719___45556	PROKKA_01657___50173	PROKKA_01663___54922	PROKKA_01578___59505	PROKKA_01402___68606	PROKKA_01686___73993	PROKKA_01694___78914	PROKKA_01793___83839
623	disA		DNA integrity scanning protein DisA	20	20	1	1	2730				1070	1070	1070	PROKKA_00270___85675	PROKKA_01972	PROKKA_00328___655	PROKKA_00319___5127	PROKKA_00328___9779	PROKKA_00320___14255	PROKKA_01960___21984	PROKKA_01928___26646	PROKKA_00372___28254	PROKKA_00352___33195	PROKKA_00344___61792	PROKKA_02054___41396	PROKKA_00368___42854	PROKKA_00368___47595	PROKKA_00296___52188	PROKKA_00226___56801	PROKKA_02002___69809	PROKKA_00347___71315	PROKKA_00347___76220	PROKKA_00373___80999
624	group_3568		hypothetical protein	20	20	1	1	1936				1085	1085	1085	PROKKA_01228___87591	PROKKA_00955	PROKKA_01005___2009	PROKKA_01002___6493	PROKKA_01005___11133	PROKKA_00997___15609	PROKKA_01275___20614	PROKKA_00919___24628	PROKKA_01088___29686	PROKKA_01671___35833	PROKKA_01018___63140	PROKKA_01435___40155	PROKKA_01083___44284	PROKKA_01045___48949	PROKKA_00983___53562	PROKKA_00937___58223	PROKKA_00756___67314	PROKKA_01051___72723	PROKKA_01040___77606	PROKKA_01097___82447
625	moaE1		Molybdopterin synthase catalytic subunit 1	20	20	1	1	632				419	419	419	PROKKA_00517___86169	PROKKA_00219	PROKKA_00177___353	PROKKA_00175___4839	PROKKA_00177___9477	PROKKA_00172___13959	PROKKA_02117___22298	PROKKA_02062___26914	PROKKA_00227___27964	PROKKA_00220___32931	PROKKA_00206___61516	PROKKA_00200___37685	PROKKA_00232___42582	PROKKA_00228___47315	PROKKA_02074___55745	PROKKA_00088___56525	PROKKA_02143___70091	PROKKA_00209___71039	PROKKA_00198___75922	PROKKA_00226___80705
626	group_3570		hypothetical protein	20	20	1	1	271				1769	1769	1769	PROKKA_02025___89185	PROKKA_01709	PROKKA_01779___3557	PROKKA_01824___8137	PROKKA_01779___12681	PROKKA_01740___17095	PROKKA_00516___19096	PROKKA_00472___23734	PROKKA_01865___31240	PROKKA_00912___34315	PROKKA_01747___64598	PROKKA_01729___40743	PROKKA_01858___45834	PROKKA_01797___50453	PROKKA_01803___55202	PROKKA_01717___59783	PROKKA_01543___68888	PROKKA_01826___74273	PROKKA_01836___79198	PROKKA_01934___84121
627	dnaG		DNA primase	20	20	1	1	1875				1868	1868	1868	PROKKA_01161___87457	PROKKA_01023	PROKKA_01071___2141	PROKKA_01069___6627	PROKKA_01071___11265	PROKKA_01069___15753	PROKKA_01209___20482	PROKKA_00989___24768	PROKKA_01154___29818	PROKKA_01603___35697	PROKKA_01084___63272	PROKKA_01366___40017	PROKKA_01153___44424	PROKKA_01112___49083	PROKKA_01049___53694	PROKKA_01007___58363	PROKKA_00826___67454	PROKKA_01118___72857	PROKKA_01108___77742	PROKKA_01165___82583
628	obg		GTPase Obg	20	20	1	1	4460				1601	1601	1601	PROKKA_00730___86595	PROKKA_01376	PROKKA_01411___2821	PROKKA_01446___7381	PROKKA_01411___11945	PROKKA_01407___16429	PROKKA_00855___19774	PROKKA_00811___24412	PROKKA_01533___30576	PROKKA_01257___35005	PROKKA_01414___63932	PROKKA_01008___39301	PROKKA_01521___45160	PROKKA_01463___49785	PROKKA_01400___54396	PROKKA_01383___59115	PROKKA_01200___68202	PROKKA_01461___73543	PROKKA_01464___78454	PROKKA_01533___83319
629	fumC		Fumarate hydratase class II	20	20	1	1	1168				1424	1424	1424	PROKKA_01551___88237	PROKKA_00627	PROKKA_00657___1313	PROKKA_00649___5787	PROKKA_00657___10437	PROKKA_00671___14957	PROKKA_01604___21272	PROKKA_01552___25894	PROKKA_00756___29022	PROKKA_01998___36487	PROKKA_00695___62494	PROKKA_00594___38473	PROKKA_00761___43640	PROKKA_00711___48281	PROKKA_00646___52888	PROKKA_00613___57575	PROKKA_00426___66654	PROKKA_00730___72081	PROKKA_00716___76958	PROKKA_00769___81791
630	group_3574		Acyltransferase	20	20	1	1	1236				941	941	941	PROKKA_01494___88123	PROKKA_00684	PROKKA_00713___1425	PROKKA_00710___5909	PROKKA_00713___10549	PROKKA_00728___15071	PROKKA_01548___21160	PROKKA_01495___25780	PROKKA_00813___29136	PROKKA_01937___36365	PROKKA_00752___62608	PROKKA_00654___38593	PROKKA_00817___43752	PROKKA_00769___48397	PROKKA_00703___53002	PROKKA_00671___57691	PROKKA_00483___66768	PROKKA_00786___72193	PROKKA_00773___77072	PROKKA_00826___81905
631	group_3575		hypothetical protein	20	20	1	1	1929				380	380	380	PROKKA_01221___87577	PROKKA_00962	PROKKA_01012___2023	PROKKA_01009___6507	PROKKA_01012___11147	PROKKA_01004___15623	PROKKA_01268___20600	PROKKA_00926___24642	PROKKA_01095___29700	PROKKA_01664___35819	PROKKA_01025___63154	PROKKA_01428___40141	PROKKA_01090___44298	PROKKA_01052___48963	PROKKA_00990___53576	PROKKA_00944___58237	PROKKA_00763___67328	PROKKA_01058___72737	PROKKA_01047___77620	PROKKA_01104___82461
632	group_3576		Putative TrmH family tRNA/rRNA methyltransferase	20	20	1	1	3733				923	923	923	PROKKA_01699___88533	PROKKA_00386	PROKKA_00469___937	PROKKA_00463___5415	PROKKA_00469___10061	PROKKA_00464___14543	PROKKA_01817___21698	PROKKA_01781___26352	PROKKA_00515___28540	PROKKA_00498___33487	PROKKA_00485___62074	PROKKA_00350___37985	PROKKA_00514___43146	PROKKA_00515___47889	PROKKA_00439___52474	PROKKA_00372___57093	PROKKA_01854___69513	PROKKA_00492___71605	PROKKA_00492___76510	PROKKA_00523___81299
633	eno_1		Enolase	20	20	1	1	3454				1289	1289	1289	PROKKA_01625___88385	PROKKA_00518	PROKKA_00561___1121	PROKKA_00556___5601	PROKKA_00561___10245	PROKKA_00556___14727	PROKKA_01707___21478	PROKKA_01654___26098	PROKKA_00621___28752	PROKKA_00625___33741	PROKKA_00595___62294	PROKKA_00473___38231	PROKKA_00626___43370	PROKKA_00623___48105	PROKKA_00550___52696	PROKKA_00482___57313	PROKKA_00288___66378	PROKKA_00622___71865	PROKKA_00616___76758	PROKKA_00669___81591
634	group_3578		hypothetical protein	20	20	1	1	807				398	398	398	PROKKA_02134___89403	PROKKA_01816	PROKKA_01881___3761	PROKKA_01927___8343	PROKKA_01883___12889	PROKKA_01843___17301	PROKKA_00395___18854	PROKKA_00366___23522	PROKKA_01972___31454	PROKKA_00804___34099	PROKKA_01851___64806	PROKKA_01832___40949	PROKKA_01965___46048	PROKKA_01901___50661	PROKKA_01910___55416	PROKKA_01826___60001	PROKKA_01651___69104	PROKKA_01989___74599	PROKKA_01950___79426	PROKKA_02041___84335
635	pfp		Pyrophosphate--fructose 6-phosphate 1-phosphotransferase	20	20	1	1	1872				1214	1214	1214	PROKKA_01157___87449	PROKKA_01027	PROKKA_01075___2149	PROKKA_01073___6635	PROKKA_01075___11273	PROKKA_01073___15761	PROKKA_01205___20474	PROKKA_00993___24776	PROKKA_01158___29826	PROKKA_01599___35689	PROKKA_01088___63280	PROKKA_01362___40009	PROKKA_01157___44432	PROKKA_01116___49091	PROKKA_01053___53702	PROKKA_01011___58371	PROKKA_00830___67462	PROKKA_01122___72865	PROKKA_01112___77750	PROKKA_01169___82591
636	group_3580		NADH-quinone oxidoreductase subunit 12	20	20	1	1	288				1907	1907	1907	PROKKA_02008___89151	PROKKA_01692	PROKKA_01762___3523	PROKKA_01807___8103	PROKKA_01762___12647	PROKKA_01723___17061	PROKKA_00533___19130	PROKKA_00489___23768	PROKKA_01848___31206	PROKKA_00929___34349	PROKKA_01730___64564	PROKKA_01712___40709	PROKKA_01841___45800	PROKKA_01780___50419	PROKKA_01786___55168	PROKKA_01700___59749	PROKKA_01526___68854	PROKKA_01809___74239	PROKKA_01819___79164	PROKKA_01917___84087
637	rpsP		30S ribosomal protein S16	20	20	1	1	1384				491	491	491	PROKKA_01361___87857	PROKKA_00819	PROKKA_00869___1737	PROKKA_00866___6221	PROKKA_00869___10861	PROKKA_00860___15335	PROKKA_01414___20892	PROKKA_01362___25514	PROKKA_00952___29414	PROKKA_01806___36103	PROKKA_00885___62874	PROKKA_00786___38857	PROKKA_00949___44016	PROKKA_00909___48677	PROKKA_00843___53282	PROKKA_00803___57955	PROKKA_00617___67036	PROKKA_00918___72457	PROKKA_00906___77338	PROKKA_00960___82173
638	relA_1		Bifunctional (p)ppGpp synthase/hydrolase relA	20	20	1	1	1827				2351	2351	2351	PROKKA_01116___87367	PROKKA_01067	PROKKA_01114___2227	PROKKA_01112___6713	PROKKA_01114___11351	PROKKA_01112___15839	PROKKA_01166___20396	PROKKA_01033___24856	PROKKA_01197___29904	PROKKA_01560___35611	PROKKA_01127___63358	PROKKA_01323___39931	PROKKA_01196___44510	PROKKA_01155___49169	PROKKA_01092___53780	PROKKA_01050___58449	PROKKA_00871___67544	PROKKA_01161___72943	PROKKA_01151___77828	PROKKA_01208___82669
639	typA		GTP-binding protein TypA/BipA	20	20	1	1	2692				1883	1883	1883	PROKKA_01815___88765	PROKKA_00271	PROKKA_00361___721	PROKKA_00352___5193	PROKKA_00361___9845	PROKKA_00352___14319	PROKKA_01929___21922	PROKKA_01895___26580	PROKKA_00405___28320	PROKKA_00385___33261	PROKKA_00375___61854	PROKKA_02022___41332	PROKKA_00401___42920	PROKKA_00399___47657	PROKKA_00327___52250	PROKKA_00259___56867	PROKKA_01969___69743	PROKKA_00380___71381	PROKKA_00380___76286	PROKKA_00405___81063
640	hgdC		Activator of (R)-2-hydroxyglutaryl-CoA dehydratase	20	20	1	1	626				4376	4376	4376	PROKKA_00523___86181	PROKKA_00225	PROKKA_00189___377	PROKKA_00187___4863	PROKKA_00189___9501	PROKKA_00184___13983	PROKKA_02112___22288	PROKKA_02048___26886	PROKKA_00239___27988	PROKKA_00229___32949	PROKKA_00218___61540	PROKKA_00212___37709	PROKKA_00244___42606	PROKKA_00240___47339	PROKKA_02068___55733	PROKKA_00100___56549	PROKKA_02130___70065	PROKKA_00221___71063	PROKKA_00210___75946	PROKKA_00239___80731
641	wecA		Decaprenyl-phosphate N-acetylglucosaminephosphotransferase	20	20	1	1	1706				1136	1136	1136	PROKKA_01006___87147	PROKKA_01178	PROKKA_01223___2445	PROKKA_01221___6931	PROKKA_01223___11569	PROKKA_01222___16059	PROKKA_01044___20152	PROKKA_01144___25078	PROKKA_01318___30146	PROKKA_01450___35391	PROKKA_01237___63578	PROKKA_01182___39649	PROKKA_01322___44762	PROKKA_01275___49409	PROKKA_01214___54024	PROKKA_01183___58715	PROKKA_01000___67802	PROKKA_01271___73163	PROKKA_01263___78052	PROKKA_01335___82923
642	thrS		Threonine--tRNA ligase	20	20	1	1	1907				2042	2042	2042	PROKKA_01194___87523	PROKKA_00989	PROKKA_01038___2075	PROKKA_01035___6559	PROKKA_01038___11199	PROKKA_01031___15677	PROKKA_01242___20548	PROKKA_00953___24696	PROKKA_01121___29752	PROKKA_01637___35765	PROKKA_01051___63206	PROKKA_01401___40087	PROKKA_01116___44350	PROKKA_01078___49015	PROKKA_01016___53628	PROKKA_00970___58289	PROKKA_00789___67380	PROKKA_01085___72791	PROKKA_01074___77674	PROKKA_01131___82515
643	rplR		50S ribosomal protein L18	20	20	1	1	348				383	383	383	PROKKA_01948___89031	PROKKA_01632	PROKKA_01701___3401	PROKKA_01747___7983	PROKKA_01701___12525	PROKKA_01663___16941	PROKKA_00596___19256	PROKKA_00549___23888	PROKKA_01787___31084	PROKKA_00990___34471	PROKKA_01669___64442	PROKKA_01651___40587	PROKKA_01781___45680	PROKKA_01719___50297	PROKKA_01725___55046	PROKKA_01640___59629	PROKKA_01464___68730	PROKKA_01749___74119	PROKKA_01755___79036	PROKKA_01856___83965
644	pstC		Phosphate transport system permease protein PstC	20	20	1	1	2710				980	980	980	PROKKA_00290___85715	PROKKA_01954	PROKKA_00346___691	PROKKA_00337___5163	PROKKA_00346___9815	PROKKA_00338___14291	PROKKA_01942___21948	PROKKA_01910___26610	PROKKA_00390___28290	PROKKA_00370___33231	PROKKA_00362___61828	PROKKA_02036___41360	PROKKA_00386___42890	PROKKA_00386___47631	PROKKA_00314___52224	PROKKA_00244___56837	PROKKA_01984___69773	PROKKA_00365___71351	PROKKA_00365___76256	PROKKA_00391___81035
645	rplO		50S ribosomal protein L15	20	20	1	1	351				443	443	443	PROKKA_01945___89025	PROKKA_01629	PROKKA_01698___3395	PROKKA_01744___7977	PROKKA_01698___12519	PROKKA_01660___16935	PROKKA_00599___19262	PROKKA_00552___23894	PROKKA_01784___31078	PROKKA_00993___34477	PROKKA_01666___64436	PROKKA_01648___40581	PROKKA_01778___45674	PROKKA_01716___50291	PROKKA_01722___55040	PROKKA_01637___59623	PROKKA_01461___68724	PROKKA_01746___74113	PROKKA_01752___79030	PROKKA_01853___83959
646	group_3591		Putative oxidoreductase/MT0587	20	20	1	1	276				1331	1331	1331	PROKKA_02020___89175	PROKKA_01704	PROKKA_01774___3547	PROKKA_01819___8127	PROKKA_01774___12671	PROKKA_01735___17085	PROKKA_00521___19106	PROKKA_00477___23744	PROKKA_01860___31230	PROKKA_00917___34325	PROKKA_01742___64588	PROKKA_01724___40733	PROKKA_01853___45824	PROKKA_01792___50443	PROKKA_01798___55192	PROKKA_01712___59773	PROKKA_01538___68878	PROKKA_01821___74263	PROKKA_01831___79188	PROKKA_01929___84111
647	amiE		Aliphatic amidase	20	20	1	1	4599				860	860	860	PROKKA_00908___86951	PROKKA_01271	PROKKA_01306___2611	PROKKA_01303___7095	PROKKA_01306___11735	PROKKA_01304___16223	PROKKA_00961___19986	PROKKA_01227___25244	PROKKA_01402___30314	PROKKA_01341___35173	PROKKA_01329___63762	PROKKA_01094___39473	PROKKA_01405___44928	PROKKA_01357___49573	PROKKA_01297___54190	PROKKA_01266___58881	PROKKA_01084___67970	PROKKA_01377___73375	PROKKA_01347___78220	PROKKA_01419___83091
648	cydA		Cytochrome bd ubiquinol oxidase subunit 1	20	20	1	1	2267				1502	1502	1502	PROKKA_00096___85327	PROKKA_02146	PROKKA_02033___4065	PROKKA_02106___8703	PROKKA_02035___13193	PROKKA_01997___17609	PROKKA_00181___18425	PROKKA_00178___23144	PROKKA_02242___31995	PROKKA_02121___36733	PROKKA_02106___65318	PROKKA_02292___41872	PROKKA_02151___46423	PROKKA_02162___51184	PROKKA_02172___55941	PROKKA_02015___60382	PROKKA_00191___66184	PROKKA_02243___75108	PROKKA_02148___79823	PROKKA_02253___84763
649	pstB		Phosphate import ATP-binding protein PstB	20	20	1	1	2712				779	779	779	PROKKA_00288___85711	PROKKA_01956	PROKKA_00344___687	PROKKA_00335___5159	PROKKA_00344___9811	PROKKA_00336___14287	PROKKA_01944___21952	PROKKA_01912___26614	PROKKA_00388___28286	PROKKA_00368___33227	PROKKA_00360___61824	PROKKA_02038___41364	PROKKA_00384___42886	PROKKA_00384___47627	PROKKA_00312___52220	PROKKA_00242___56833	PROKKA_01986___69777	PROKKA_00363___71347	PROKKA_00363___76252	PROKKA_00389___81031
650	davT		5-aminovalerate aminotransferase DavT	20	20	1	1	745				1334	1334	1334	PROKKA_00501___86137	PROKKA_00204	PROKKA_00162___323	PROKKA_00160___4809	PROKKA_00162___9447	PROKKA_00157___13929	PROKKA_02132___22328	PROKKA_02080___26950	PROKKA_00212___27934	PROKKA_00198___32887	PROKKA_00191___61486	PROKKA_00183___37651	PROKKA_00216___42550	PROKKA_00212___47283	PROKKA_02097___55791	PROKKA_00072___56493	PROKKA_02159___70123	PROKKA_00194___71009	PROKKA_00180___75886	PROKKA_00208___80669
651	scpB		Segregation and condensation protein B	20	20	1	1	1446				755	755	755	PROKKA_01302___87739	PROKKA_00878	PROKKA_00929___1857	PROKKA_00925___6339	PROKKA_00929___10981	PROKKA_00920___15455	PROKKA_01355___20774	PROKKA_01303___25396	PROKKA_01011___29532	PROKKA_01747___35985	PROKKA_00944___62992	PROKKA_00844___38973	PROKKA_01008___44134	PROKKA_00968___48795	PROKKA_00903___53402	PROKKA_00862___58073	PROKKA_00677___67156	PROKKA_00977___72575	PROKKA_00965___77456	PROKKA_01019___82291
652	degU		Transcriptional regulatory protein DegU	20	20	1	1	756				662	662	662	PROKKA_00493___86121	PROKKA_00196	PROKKA_00156___311	PROKKA_00154___4797	PROKKA_00156___9435	PROKKA_00151___13917	PROKKA_02138___22340	PROKKA_02085___26960	PROKKA_00206___27922	PROKKA_00192___32875	PROKKA_00186___61476	PROKKA_00177___37639	PROKKA_00210___42538	PROKKA_00206___47271	PROKKA_02103___55803	PROKKA_00065___56479	PROKKA_02165___70135	PROKKA_00188___70997	PROKKA_00174___75874	PROKKA_00201___80655
653	lnt		Apolipoprotein N-acyltransferase	20	20	1	1	1764				1634	1634	1634	PROKKA_01062___87259	PROKKA_01123	PROKKA_01168___2335	PROKKA_01166___6821	PROKKA_01168___11459	PROKKA_01166___15947	PROKKA_01100___20264	PROKKA_01087___24964	PROKKA_01263___30036	PROKKA_01505___35501	PROKKA_01182___63468	PROKKA_01239___39763	PROKKA_01266___44650	PROKKA_01220___49299	PROKKA_01158___53912	PROKKA_01127___58603	PROKKA_00943___67688	PROKKA_01215___73051	PROKKA_01205___77936	PROKKA_01277___82807
654	group_360		hypothetical protein	20	20	1	1	257				353	437	393	PROKKA_02036___89207	PROKKA_01720	PROKKA_01790___3579	PROKKA_01835___8159	PROKKA_01790___12703	PROKKA_01751___17117	PROKKA_00503___19070	PROKKA_00461___23712	PROKKA_01876___31262	PROKKA_00901___34293	PROKKA_01758___64620	PROKKA_01740___40765	PROKKA_01870___45858	PROKKA_01808___50475	PROKKA_01815___55226	PROKKA_01729___59807	PROKKA_01555___68912	PROKKA_01837___74295	PROKKA_01847___79220	PROKKA_01946___84145
655	group_3600		hypothetical protein	20	20	1	1	1911				524	524	524	PROKKA_01203___87541	PROKKA_00980	PROKKA_01030___2059	PROKKA_01027___6543	PROKKA_01030___11183	PROKKA_01022___15659	PROKKA_01250___20564	PROKKA_00944___24678	PROKKA_01113___29736	PROKKA_01646___35783	PROKKA_01043___63190	PROKKA_01409___40103	PROKKA_01108___44334	PROKKA_01070___48999	PROKKA_01008___53612	PROKKA_00962___58273	PROKKA_00781___67364	PROKKA_01076___72773	PROKKA_01066___77658	PROKKA_01122___82497
656	group_3601		hypothetical protein	20	20	1	1	3175				617	617	617	PROKKA_00003___85141	PROKKA_00003	PROKKA_00003___5	PROKKA_00003___4495	PROKKA_00003___9129	PROKKA_00003___13621	PROKKA_00003___18069	PROKKA_00003___22794	PROKKA_00003___27516	PROKKA_00003___32497	PROKKA_00004___61112	PROKKA_00003___37291	PROKKA_00003___42124	PROKKA_00003___46865	PROKKA_00003___51602	PROKKA_00003___56355	PROKKA_00003___65808	PROKKA_00003___70627	PROKKA_00003___75532	PROKKA_00003___80259
657	rplW		50S ribosomal protein L23	20	20	1	1	334				311	311	311	PROKKA_01962___89059	PROKKA_01646	PROKKA_01715___3429	PROKKA_01761___8011	PROKKA_01715___12553	PROKKA_01677___16969	PROKKA_00582___19228	PROKKA_00535___23860	PROKKA_01801___31112	PROKKA_00976___34443	PROKKA_01683___64470	PROKKA_01665___40615	PROKKA_01795___45708	PROKKA_01733___50325	PROKKA_01739___55074	PROKKA_01654___59657	PROKKA_01478___68758	PROKKA_01763___74147	PROKKA_01769___79064	PROKKA_01870___83993
658	ftsW_2		Lipid II flippase FtsW	20	20	1	1	1256				1265	1265	1265	PROKKA_01474___88083	PROKKA_00704	PROKKA_00733___1465	PROKKA_00730___5949	PROKKA_00733___10589	PROKKA_00748___15111	PROKKA_01528___21120	PROKKA_01475___25740	PROKKA_00833___29176	PROKKA_01917___36325	PROKKA_00772___62648	PROKKA_00674___38633	PROKKA_00837___43792	PROKKA_00789___48437	PROKKA_00723___53042	PROKKA_00691___57731	PROKKA_00503___66808	PROKKA_00806___72233	PROKKA_00793___77112	PROKKA_00846___81945
659	group_3604		von Willebrand factor type A domain protein	20	20	1	1	4575				974	974	974	PROKKA_00891___86917	PROKKA_01288	PROKKA_01323___2645	PROKKA_01319___7127	PROKKA_01323___11769	PROKKA_01321___16257	PROKKA_00944___19952	PROKKA_01244___25278	PROKKA_01419___30348	PROKKA_01325___35141	PROKKA_01345___63794	PROKKA_01077___39439	PROKKA_01422___44962	PROKKA_01374___49607	PROKKA_01314___54224	PROKKA_01283___58915	PROKKA_01101___68004	PROKKA_01393___73407	PROKKA_01374___78274	PROKKA_01436___83125
660	egsA		Glycerol-1-phosphate dehydrogenase [NAD(P) ]	20	20	1	1	949				1376	1376	1376	PROKKA_00449___86033	PROKKA_00151	PROKKA_00118___235	PROKKA_00115___4719	PROKKA_00118___9359	PROKKA_00113___13841	PROKKA_02177___22418	PROKKA_02126___27042	PROKKA_00153___27816	PROKKA_00154___32799	PROKKA_00148___61400	PROKKA_00139___37563	PROKKA_00172___42462	PROKKA_00146___47151	PROKKA_00114___51824	PROKKA_00027___56403	PROKKA_02203___70211	PROKKA_00144___70909	PROKKA_00131___75788	PROKKA_00162___80577
661	glmS		Glutamine--fructose-6-phosphate aminotransferase [isomerizing]	20	20	1	1	393				1850	1850	1850	PROKKA_01908___88951	PROKKA_01591	PROKKA_01661___3321	PROKKA_01707___7903	PROKKA_01661___12445	PROKKA_01622___16859	PROKKA_00636___19336	PROKKA_00590___23970	PROKKA_01747___31004	PROKKA_01031___34553	PROKKA_01629___64362	PROKKA_01607___40499	PROKKA_01740___45598	PROKKA_01678___50215	PROKKA_01684___54964	PROKKA_01599___59547	PROKKA_01423___68648	PROKKA_01708___74037	PROKKA_01715___78956	PROKKA_01815___83883
662	pntA		NAD(P) transhydrogenase subunit alpha	20	20	1	1	596				1550	1553	1552	PROKKA_00539___86213	PROKKA_00241	PROKKA_00211___421	PROKKA_00205___4899	PROKKA_00211___9545	PROKKA_00203___14021	PROKKA_02096___22256	PROKKA_02031___26852	PROKKA_00257___28024	PROKKA_00251___32993	PROKKA_00235___61574	PROKKA_02173___41634	PROKKA_00267___42652	PROKKA_00258___47375	PROKKA_02052___55701	PROKKA_00122___56593	PROKKA_02108___70021	PROKKA_00237___71095	PROKKA_00228___75982	PROKKA_00257___80767
663	ugpC		sn-glycerol-3-phosphate import ATP-binding protein UgpC	20	20	1	1	3723				1109	1109	1109	PROKKA_01689___88513	PROKKA_00396	PROKKA_00479___957	PROKKA_00473___5435	PROKKA_00479___10081	PROKKA_00474___14563	PROKKA_01807___21678	PROKKA_01771___26332	PROKKA_00525___28560	PROKKA_00508___33507	PROKKA_00495___62094	PROKKA_00360___38005	PROKKA_00524___43166	PROKKA_00525___47909	PROKKA_00449___52494	PROKKA_00382___57113	PROKKA_01844___69493	PROKKA_00502___71625	PROKKA_00502___76530	PROKKA_00533___81319
664	sir		Sulfite reductase [ferredoxin]	20	20	1	1	606				1805	1805	1805	PROKKA_00531___86197	PROKKA_00233	PROKKA_00201___401	PROKKA_00195___4879	PROKKA_00201___9525	PROKKA_00193___14001	PROKKA_02104___22272	PROKKA_02039___26868	PROKKA_00247___28004	PROKKA_00241___32973	PROKKA_00227___61558	PROKKA_02181___41650	PROKKA_00257___42632	PROKKA_00248___47355	PROKKA_02060___55717	PROKKA_00112___56573	PROKKA_02118___70041	PROKKA_00229___71079	PROKKA_00218___75962	PROKKA_00249___80751
665	gnd		6-phosphogluconate dehydrogenase, decarboxylating	20	20	1	1	4423				1457	1457	1457	PROKKA_00694___86523	PROKKA_01412	PROKKA_01447___2893	PROKKA_01481___7451	PROKKA_01447___12017	PROKKA_01443___16501	PROKKA_00816___19696	PROKKA_00776___24342	PROKKA_01572___30654	PROKKA_01218___34927	PROKKA_01453___64010	PROKKA_00972___39229	PROKKA_01558___45234	PROKKA_01502___49863	PROKKA_01506___54608	PROKKA_01418___59185	PROKKA_01237___68276	PROKKA_01497___73615	PROKKA_01503___78532	PROKKA_01568___83389
666	rplC		50S ribosomal protein L3	20	20	1	1	332				659	659	659	PROKKA_01964___89063	PROKKA_01648	PROKKA_01717___3433	PROKKA_01763___8015	PROKKA_01717___12557	PROKKA_01679___16973	PROKKA_00580___19224	PROKKA_00533___23856	PROKKA_01803___31116	PROKKA_00974___34439	PROKKA_01685___64474	PROKKA_01667___40619	PROKKA_01797___45712	PROKKA_01735___50329	PROKKA_01741___55078	PROKKA_01656___59661	PROKKA_01480___68762	PROKKA_01765___74151	PROKKA_01771___79068	PROKKA_01872___83997
667	tlyC		Hemolysin C	20	20	1	1	461				1520	1520	1520	PROKKA_01847___88829	PROKKA_01531	PROKKA_01599___3197	PROKKA_01648___7785	PROKKA_01599___12321	PROKKA_01562___16739	PROKKA_00700___19464	PROKKA_00655___24100	PROKKA_01687___30884	PROKKA_01093___34677	PROKKA_01567___64238	PROKKA_01543___40371	PROKKA_01676___45470	PROKKA_01617___50093	PROKKA_01622___54840	PROKKA_01536___59421	PROKKA_01358___68518	PROKKA_01646___73913	PROKKA_01651___78828	PROKKA_01753___83759
668	gpr_2		L-glyceraldehyde 3-phosphate reductase	20	20	1	1	3861				1058	1058	1058	PROKKA_02342___89820	PROKKA_02343	PROKKA_02218___4435	PROKKA_02289___9069	PROKKA_02220___13563	PROKKA_02198___18011	PROKKA_02332___22728	PROKKA_02332___27454	PROKKA_02461___32433	PROKKA_02370___37231	PROKKA_02318___65742	PROKKA_02388___42064	PROKKA_02342___46805	PROKKA_02339___51538	PROKKA_02347___56291	PROKKA_02349___61050	PROKKA_02380___70565	PROKKA_02427___75476	PROKKA_02335___80197	PROKKA_02410___85077
669	sufD		FeS cluster assembly protein SufD	20	20	1	1	1321				1205	1217	1216	PROKKA_01421___87977	PROKKA_00757	PROKKA_00810___1619	PROKKA_00807___6103	PROKKA_00810___10743	PROKKA_00801___15217	PROKKA_01473___21010	PROKKA_01422___25634	PROKKA_00887___29284	PROKKA_01864___36219	PROKKA_00826___62756	PROKKA_00727___38739	PROKKA_00890___43898	PROKKA_00844___48547	PROKKA_00778___53152	PROKKA_00744___57837	PROKKA_00557___66916	PROKKA_00859___72339	PROKKA_00847___77220	PROKKA_00899___82051
670	ppnK		Inorganic polyphosphate/ATP-NAD kinase	20	20	1	1	1438				923	923	923	PROKKA_01310___87755	PROKKA_00870	PROKKA_00921___1841	PROKKA_00917___6323	PROKKA_00921___10965	PROKKA_00912___15439	PROKKA_01363___20790	PROKKA_01311___25412	PROKKA_01003___29516	PROKKA_01755___36001	PROKKA_00936___62976	PROKKA_00836___38957	PROKKA_01000___44118	PROKKA_00960___48779	PROKKA_00895___53386	PROKKA_00854___58057	PROKKA_00669___67140	PROKKA_00969___72559	PROKKA_00957___77440	PROKKA_01011___82275
671	group_3623		hypothetical protein	20	20	1	1	3158				446	446	446	PROKKA_00335___85805	PROKKA_00047	PROKKA_00023___45	PROKKA_00023___4535	PROKKA_00023___9169	PROKKA_00023___13661	PROKKA_00025___18113	PROKKA_00031___22850	PROKKA_00024___27558	PROKKA_00029___32549	PROKKA_00031___61166	PROKKA_00024___37333	PROKKA_00026___42170	PROKKA_00046___46951	PROKKA_00023___51642	PROKKA_02301___60954	PROKKA_00024___65850	PROKKA_00028___70677	PROKKA_00016___75558	PROKKA_00026___80305
672	yheS_1		putative ABC transporter ATP-binding protein YheS	20	20	1	1	1327				1598	1598	1598	PROKKA_01415___87965	PROKKA_00763	PROKKA_00816___1631	PROKKA_00813___6115	PROKKA_00816___10755	PROKKA_00807___15229	PROKKA_01467___20998	PROKKA_01416___25622	PROKKA_00893___29296	PROKKA_01858___36207	PROKKA_00832___62768	PROKKA_00733___38751	PROKKA_00896___43910	PROKKA_00850___48559	PROKKA_00784___53164	PROKKA_00750___57849	PROKKA_00563___66928	PROKKA_00865___72351	PROKKA_00853___77232	PROKKA_00905___82063
673	glnB		Nitrogen regulatory protein P-II	20	20	1	1	2759				338	338	338	PROKKA_00244___85623	PROKKA_01998	PROKKA_00302___603	PROKKA_00293___5075	PROKKA_00302___9727	PROKKA_00294___14203	PROKKA_01986___22036	PROKKA_01955___26700	PROKKA_00346___28202	PROKKA_00325___33141	PROKKA_00318___61740	PROKKA_02080___41448	PROKKA_00342___42802	PROKKA_00342___47543	PROKKA_00270___52136	PROKKA_00199___56747	PROKKA_02028___69861	PROKKA_00321___71263	PROKKA_00321___76168	PROKKA_00347___80947
674	group_3626		hypothetical protein	20	20	1	1	3415				455	455	455	PROKKA_01605___88345	PROKKA_00538	PROKKA_00581___1161	PROKKA_00576___5641	PROKKA_00581___10285	PROKKA_00596___14807	PROKKA_01690___21444	PROKKA_01634___26058	PROKKA_00638___28786	PROKKA_00665___33821	PROKKA_00615___62334	PROKKA_00497___38279	PROKKA_00646___43410	PROKKA_00640___48139	PROKKA_00567___52730	PROKKA_00502___57353	PROKKA_00308___66418	PROKKA_00642___71905	PROKKA_00638___76802	PROKKA_00690___81633
675	group_3627		ATP-dependent helicase HepA	20	20	1	1	2019				3398	3416	3398	PROKKA_00395___85925	PROKKA_00086	PROKKA_00081___161	PROKKA_00077___4643	PROKKA_00081___9285	PROKKA_00078___13771	PROKKA_00072___18207	PROKKA_00095___22978	PROKKA_00069___27648	PROKKA_00077___32645	PROKKA_00084___61272	PROKKA_00071___37427	PROKKA_02259___46639	PROKKA_00081___47021	PROKKA_00078___51752	PROKKA_02235___60822	PROKKA_00094___65990	PROKKA_00080___70781	PROKKA_00094___75714	PROKKA_00094___80441
676	ilvC		Ketol-acid reductoisomerase	20	20	1	1	1466				1031	1031	1031	PROKKA_01284___87703	PROKKA_00896	PROKKA_00947___1893	PROKKA_00943___6375	PROKKA_00947___11017	PROKKA_00938___15491	PROKKA_01335___20734	PROKKA_01285___25360	PROKKA_01031___29572	PROKKA_01728___35947	PROKKA_00962___63028	PROKKA_00862___39009	PROKKA_01027___44172	PROKKA_00988___48835	PROKKA_00923___53442	PROKKA_00881___58111	PROKKA_00696___67194	PROKKA_00995___72611	PROKKA_00983___77492	PROKKA_01038___82329
677	leuB		3-isopropylmalate dehydrogenase	20	20	1	1	1999				1064	1064	1064	PROKKA_01281___87697	PROKKA_00899	PROKKA_00951___1901	PROKKA_00948___6385	PROKKA_00951___11025	PROKKA_00942___15499	PROKKA_01332___20728	PROKKA_00864___24518	PROKKA_01034___29578	PROKKA_01725___35941	PROKKA_00965___63034	PROKKA_00865___39015	PROKKA_01030___44178	PROKKA_00991___48841	PROKKA_00928___53452	PROKKA_00884___58117	PROKKA_00699___67200	PROKKA_00998___72617	PROKKA_00987___77500	PROKKA_01043___82339
678	group_3630		Methylmalonyl-CoA carboxyltransferase 5S subunit	20	20	1	1	3750				1517	1517	1517	PROKKA_01716___88567	PROKKA_00369	PROKKA_00452___903	PROKKA_00446___5381	PROKKA_00452___10027	PROKKA_00447___14509	PROKKA_01834___21732	PROKKA_01799___26388	PROKKA_00498___28506	PROKKA_00481___33453	PROKKA_00468___62040	PROKKA_00333___37951	PROKKA_00497___43112	PROKKA_00498___47855	PROKKA_00422___52440	PROKKA_00355___57059	PROKKA_01871___69547	PROKKA_00473___71567	PROKKA_00475___76476	PROKKA_00506___81265
679	kipR		HTH-type transcriptional regulator KipR	20	20	1	1	1993				728	728	728	PROKKA_01274___87683	PROKKA_00906	PROKKA_00958___1915	PROKKA_00955___6399	PROKKA_00958___11039	PROKKA_00949___15513	PROKKA_01325___20714	PROKKA_00871___24532	PROKKA_01041___29592	PROKKA_01718___35927	PROKKA_00972___63048	PROKKA_00872___39029	PROKKA_01037___44192	PROKKA_00998___48855	PROKKA_00935___53466	PROKKA_00891___58131	PROKKA_00706___67214	PROKKA_01005___72631	PROKKA_00994___77514	PROKKA_01050___82353
680	gsiB		Glutathione-binding protein GsiB precursor	20	20	1	1	1670				1523	1523	1523	PROKKA_00970___87075	PROKKA_01212	PROKKA_01257___2513	PROKKA_01254___6997	PROKKA_01257___11637	PROKKA_01255___16125	PROKKA_01011___20086	PROKKA_01177___25144	PROKKA_01352___30214	PROKKA_01416___35323	PROKKA_01271___63646	PROKKA_01150___39585	PROKKA_01356___44830	PROKKA_01308___49475	PROKKA_01248___54092	PROKKA_01217___58783	PROKKA_01034___67870	PROKKA_01305___73231	PROKKA_01298___78122	PROKKA_01368___82989
681	group_3633		Ureidoglycolate lyase	20	20	1	1	1995				845	845	845	PROKKA_01278___87691	PROKKA_00902	PROKKA_00954___1907	PROKKA_00951___6391	PROKKA_00954___11031	PROKKA_00945___15505	PROKKA_01329___20722	PROKKA_00867___24524	PROKKA_01037___29584	PROKKA_01722___35935	PROKKA_00968___63040	PROKKA_00868___39021	PROKKA_01033___44184	PROKKA_00994___48847	PROKKA_00931___53458	PROKKA_00887___58123	PROKKA_00702___67206	PROKKA_01001___72623	PROKKA_00990___77506	PROKKA_01046___82345
682	pyrE		Orotate phosphoribosyltransferase	20	20	1	1	3961				557	557	557	PROKKA_01750___88635	PROKKA_00335	PROKKA_00418___835	PROKKA_00412___5313	PROKKA_00418___9959	PROKKA_00413___14441	PROKKA_01868___21800	PROKKA_01833___26456	PROKKA_00464___28438	PROKKA_00446___33383	PROKKA_00434___61972	PROKKA_00298___37881	PROKKA_00462___43042	PROKKA_00464___47787	PROKKA_00388___52372	PROKKA_00320___56989	PROKKA_01907___69619	PROKKA_00439___71499	PROKKA_00441___76408	PROKKA_00472___81197
683	pgk		Phosphoglycerate kinase	20	20	1	1	1294				1211	1211	1211	PROKKA_01436___88007	PROKKA_00742	PROKKA_00771___1541	PROKKA_00768___6025	PROKKA_00771___10665	PROKKA_00786___15187	PROKKA_01488___21040	PROKKA_01437___25664	PROKKA_00872___29254	PROKKA_01879___36249	PROKKA_00811___62726	PROKKA_00712___38709	PROKKA_00875___43868	PROKKA_00829___48517	PROKKA_00763___53122	PROKKA_00729___57807	PROKKA_00542___66886	PROKKA_00844___72309	PROKKA_00832___77190	PROKKA_00884___82021
684	acnA		Aconitate hydratase	20	20	1	1	1917				2672	2672	2672	PROKKA_01209___87553	PROKKA_00974	PROKKA_01024___2047	PROKKA_01021___6531	PROKKA_01024___11171	PROKKA_01016___15647	PROKKA_01256___20576	PROKKA_00938___24666	PROKKA_01107___29724	PROKKA_01652___35795	PROKKA_01037___63178	PROKKA_01417___40119	PROKKA_01102___44322	PROKKA_01064___48987	PROKKA_01002___53600	PROKKA_00956___58261	PROKKA_00775___67352	PROKKA_01070___72761	PROKKA_01060___77646	PROKKA_01116___82485
685	aviRb		23S rRNA (uridine(2479)-2'-O)-methyltransferase	20	20	1	1	1416				860	860	860	PROKKA_01330___87795	PROKKA_00850	PROKKA_00901___1801	PROKKA_00897___6283	PROKKA_00901___10925	PROKKA_00892___15399	PROKKA_01383___20830	PROKKA_01331___25452	PROKKA_00983___29476	PROKKA_01775___36041	PROKKA_00916___62936	PROKKA_00816___38917	PROKKA_00980___44078	PROKKA_00940___48739	PROKKA_00874___53344	PROKKA_00834___58017	PROKKA_00648___67098	PROKKA_00949___72519	PROKKA_00937___77400	PROKKA_00991___82235
686	dnaK_2		Chaperone protein DnaK	20	20	1	1	215				1874	1874	1874	PROKKA_02068___89271	PROKKA_01751	PROKKA_01820___3639	PROKKA_01865___8219	PROKKA_01821___12765	PROKKA_01781___17177	PROKKA_00471___19006	PROKKA_00429___23648	PROKKA_01908___31326	PROKKA_00870___34231	PROKKA_01789___64682	PROKKA_01770___40825	PROKKA_01902___45922	PROKKA_01839___50537	PROKKA_01847___55290	PROKKA_01763___59875	PROKKA_01588___68978	PROKKA_01926___74473	PROKKA_01879___79284	PROKKA_01978___84209
687	leuS		Leucine--tRNA ligase	20	20	1	1	4478				2528	2528	2528	PROKKA_00742___86619	PROKKA_01363	PROKKA_01399___2797	PROKKA_01434___7357	PROKKA_01399___11921	PROKKA_01395___16405	PROKKA_00867___19798	PROKKA_00824___24438	PROKKA_01494___30498	PROKKA_01269___35029	PROKKA_01402___63908	PROKKA_01020___39325	PROKKA_01497___45112	PROKKA_01451___49761	PROKKA_01388___54372	PROKKA_01361___59071	PROKKA_01178___68158	PROKKA_01449___73519	PROKKA_01452___78430	PROKKA_01521___83295
688	group_365		SnoaL-like domain protein	20	20	1	1	197				143	389	318	PROKKA_02087___89309	PROKKA_01770	PROKKA_01837___3673	PROKKA_01882___8253	PROKKA_01839___12801	PROKKA_01798___17211	PROKKA_00453___18970	PROKKA_00411___23612	PROKKA_01926___31362	PROKKA_00852___34195	PROKKA_01807___64718	PROKKA_01787___40859	PROKKA_01921___45960	PROKKA_01857___50573	PROKKA_01865___55326	PROKKA_01781___59911	PROKKA_01606___69014	PROKKA_01944___74509	PROKKA_01897___79320	PROKKA_01995___84243
689	yclQ		putative ABC transporter solute-binding protein YclQ precursor	20	20	1	1	445				1016	1016	1016	PROKKA_01862___88859	PROKKA_01546	PROKKA_01614___3227	PROKKA_01663___7815	PROKKA_01614___12351	PROKKA_01577___16769	PROKKA_00685___19434	PROKKA_00638___24066	PROKKA_01702___30914	PROKKA_01078___34647	PROKKA_01582___64268	PROKKA_01558___40401	PROKKA_01691___45500	PROKKA_01632___50123	PROKKA_01637___54870	PROKKA_01551___59451	PROKKA_01373___68548	PROKKA_01661___73943	PROKKA_01666___78858	PROKKA_01768___83789
690	group_3660		hypothetical protein	20	20	1	1	2287				647	647	647	PROKKA_00112___85359	PROKKA_02130	PROKKA_02018___4035	PROKKA_02092___8675	PROKKA_02020___13163	PROKKA_01982___17579	PROKKA_00197___18457	PROKKA_00193___23174	PROKKA_02223___31957	PROKKA_02107___36705	PROKKA_02090___65286	PROKKA_02202___41692	PROKKA_02137___46395	PROKKA_02144___51148	PROKKA_02154___55905	PROKKA_02001___60354	PROKKA_00205___66212	PROKKA_02228___75078	PROKKA_02132___79791	PROKKA_02217___84691
691	hprA		Glycerate dehydrogenase	20	20	1	1	744				1079	1079	1079	PROKKA_00502___86139	PROKKA_00205	PROKKA_00163___325	PROKKA_00161___4811	PROKKA_00163___9449	PROKKA_00158___13931	PROKKA_02131___22326	PROKKA_02079___26948	PROKKA_00213___27936	PROKKA_00199___32889	PROKKA_00192___61488	PROKKA_00184___37653	PROKKA_00217___42552	PROKKA_00213___47285	PROKKA_02096___55789	PROKKA_00073___56495	PROKKA_02158___70121	PROKKA_00195___71011	PROKKA_00181___75888	PROKKA_00209___80671
692	eno_2		Enolase	20	20	1	1	3425				1271	1271	1271	PROKKA_01615___88365	PROKKA_00528	PROKKA_00571___1141	PROKKA_00566___5621	PROKKA_00571___10265	PROKKA_00586___14787	PROKKA_01700___21464	PROKKA_01644___26078	PROKKA_00628___28766	PROKKA_00655___33801	PROKKA_00605___62314	PROKKA_00484___38253	PROKKA_00636___43390	PROKKA_00630___48119	PROKKA_00557___52710	PROKKA_00492___57333	PROKKA_00298___66398	PROKKA_00632___71885	PROKKA_00626___76778	PROKKA_00680___81613
693	alr		Alanine racemase	20	20	1	1	2173				1148	1148	1148	PROKKA_00030___85195	PROKKA_02217	PROKKA_02094___4187	PROKKA_02165___8821	PROKKA_02096___13315	PROKKA_02060___17735	PROKKA_00121___18305	PROKKA_00121___23030	PROKKA_02306___32123	PROKKA_02185___36861	PROKKA_02166___65438	PROKKA_02256___41800	PROKKA_02289___46699	PROKKA_02224___51308	PROKKA_02235___56067	PROKKA_02078___60508	PROKKA_00123___66048	PROKKA_02303___75228	PROKKA_02214___79955	PROKKA_02293___84843
694	group_3664		hypothetical protein	20	20	1	1	4477				1058	1058	1058	PROKKA_00741___86617	PROKKA_01364	PROKKA_01400___2799	PROKKA_01435___7359	PROKKA_01400___11923	PROKKA_01396___16407	PROKKA_00866___19796	PROKKA_00823___24436	PROKKA_01495___30500	PROKKA_01268___35027	PROKKA_01403___63910	PROKKA_01019___39323	PROKKA_01498___45114	PROKKA_01452___49763	PROKKA_01389___54374	PROKKA_01362___59073	PROKKA_01179___68160	PROKKA_01450___73521	PROKKA_01453___78432	PROKKA_01522___83297
695	truB		tRNA pseudouridine synthase B	20	20	1	1	1358				896	896	896	PROKKA_01387___87909	PROKKA_00793	PROKKA_00844___1687	PROKKA_00841___6171	PROKKA_00844___10811	PROKKA_00835___15285	PROKKA_01439___20942	PROKKA_01388___25566	PROKKA_00927___29364	PROKKA_01831___36153	PROKKA_00860___62824	PROKKA_00761___38807	PROKKA_00924___43966	PROKKA_00884___48627	PROKKA_00818___53232	PROKKA_00778___57905	PROKKA_00591___66984	PROKKA_00893___72407	PROKKA_00881___77288	PROKKA_00933___82119
696	argG		Argininosuccinate synthase	20	20	1	1	2244				1436	1436	1436	PROKKA_00071___85277	PROKKA_02172	PROKKA_02058___4115	PROKKA_02131___8753	PROKKA_02060___13243	PROKKA_02021___17657	PROKKA_00156___18375	PROKKA_00154___23096	PROKKA_02268___32047	PROKKA_02146___36783	PROKKA_02132___65370	PROKKA_02226___41740	PROKKA_02326___46773	PROKKA_02188___51236	PROKKA_02197___55991	PROKKA_02042___60436	PROKKA_00162___66126	PROKKA_02268___75158	PROKKA_02175___79877	PROKKA_02263___84783
697	group_3667		hypothetical protein	20	20	1	1	452				1478	1478	1478	PROKKA_01856___88847	PROKKA_01540	PROKKA_01608___3215	PROKKA_01657___7803	PROKKA_01608___12339	PROKKA_01571___16757	PROKKA_00691___19446	PROKKA_00645___24080	PROKKA_01696___30902	PROKKA_01084___34659	PROKKA_01576___64256	PROKKA_01552___40389	PROKKA_01685___45488	PROKKA_01626___50111	PROKKA_01631___54858	PROKKA_01545___59439	PROKKA_01367___68536	PROKKA_01655___73931	PROKKA_01660___78846	PROKKA_01762___83777
698	rihA		Pyrimidine-specific ribonucleoside hydrolase RihA	20	20	1	1	3972				1013	1013	1013	PROKKA_01760___88655	PROKKA_00325	PROKKA_00408___815	PROKKA_00401___5291	PROKKA_00408___9939	PROKKA_00403___14421	PROKKA_01878___21820	PROKKA_01843___26476	PROKKA_00454___28418	PROKKA_00436___33363	PROKKA_00424___61952	PROKKA_00287___37859	PROKKA_00452___43022	PROKKA_00454___47767	PROKKA_00378___52352	PROKKA_00310___56969	PROKKA_01917___69639	PROKKA_00429___71479	PROKKA_00431___76388	PROKKA_00462___81177
699	argH		Argininosuccinate lyase	20	20	1	1	1426				1421	1421	1421	PROKKA_01320___87775	PROKKA_00860	PROKKA_00911___1821	PROKKA_00907___6303	PROKKA_00911___10945	PROKKA_00902___15419	PROKKA_01373___20810	PROKKA_01321___25432	PROKKA_00993___29496	PROKKA_01765___36021	PROKKA_00926___62956	PROKKA_00826___38937	PROKKA_00990___44098	PROKKA_00950___48759	PROKKA_00885___53366	PROKKA_00844___58037	PROKKA_00659___67120	PROKKA_00959___72539	PROKKA_00947___77420	PROKKA_01001___82255
700	argR		Arginine repressor	20	20	1	1	1425				554	554	554	PROKKA_01321___87777	PROKKA_00859	PROKKA_00910___1819	PROKKA_00906___6301	PROKKA_00910___10943	PROKKA_00901___15417	PROKKA_01374___20812	PROKKA_01322___25434	PROKKA_00992___29494	PROKKA_01766___36023	PROKKA_00925___62954	PROKKA_00825___38935	PROKKA_00989___44096	PROKKA_00949___48757	PROKKA_00884___53364	PROKKA_00843___58035	PROKKA_00658___67118	PROKKA_00958___72537	PROKKA_00946___77418	PROKKA_01000___82253
701	idhA		Inositol 2-dehydrogenase	20	20	1	1	3768				989	989	989	PROKKA_01732___88599	PROKKA_00353	PROKKA_00436___871	PROKKA_00430___5349	PROKKA_00436___9995	PROKKA_00431___14477	PROKKA_01850___21764	PROKKA_01815___26420	PROKKA_00482___28474	PROKKA_00464___33419	PROKKA_00452___62008	PROKKA_00317___37919	PROKKA_00481___43080	PROKKA_00482___47823	PROKKA_00406___52408	PROKKA_00339___57027	PROKKA_01888___69581	PROKKA_00457___71535	PROKKA_00459___76444	PROKKA_00490___81233
702	hflX		GTPase HflX	20	20	1	1	1967				1436	1436	1436	PROKKA_01252___87639	PROKKA_00929	PROKKA_00980___1959	PROKKA_00978___6445	PROKKA_00980___11083	PROKKA_00972___15559	PROKKA_01303___20670	PROKKA_00894___24578	PROKKA_01063___29636	PROKKA_01695___35881	PROKKA_00994___63092	PROKKA_01461___40207	PROKKA_01059___44236	PROKKA_01020___48899	PROKKA_00957___53510	PROKKA_00913___58175	PROKKA_00730___67262	PROKKA_01027___72675	PROKKA_01016___77558	PROKKA_01072___82397
703	group_3673		Membrane lipoprotein TpN32 precursor	20	20	1	1	4089				965	965	965	PROKKA_00318___85771	PROKKA_01921	PROKKA_01927___3853	PROKKA_01986___8463	PROKKA_01929___12981	PROKKA_01892___17399	PROKKA_00339___18741	PROKKA_00300___23388	PROKKA_02034___31579	PROKKA_00753___33997	PROKKA_01981___65068	PROKKA_01897___41082	PROKKA_02028___46177	PROKKA_01953___50766	PROKKA_01967___55531	PROKKA_01889___60130	PROKKA_01715___69235	PROKKA_02103___74828	PROKKA_02014___79555	PROKKA_02105___84467
704	pdtaS		putative sensor histidine kinase pdtaS	20	20	1	1	1691				1508	1508	1508	PROKKA_00989___87113	PROKKA_01195	PROKKA_01239___2477	PROKKA_01237___6963	PROKKA_01239___11601	PROKKA_01238___16091	PROKKA_01029___20122	PROKKA_01159___25108	PROKKA_01334___30178	PROKKA_01434___35359	PROKKA_01253___63610	PROKKA_01167___39619	PROKKA_01337___44792	PROKKA_01291___49441	PROKKA_01230___54056	PROKKA_01198___58745	PROKKA_01015___67832	PROKKA_01287___73195	PROKKA_01280___78086	PROKKA_01351___82955
705	group_3675		Putative transmembrane protein (PGPGW)	20	20	1	1	1760				524	524	524	PROKKA_01058___87251	PROKKA_01127	PROKKA_01172___2343	PROKKA_01170___6829	PROKKA_01172___11467	PROKKA_01170___15955	PROKKA_01096___20256	PROKKA_01091___24972	PROKKA_01267___30044	PROKKA_01501___35493	PROKKA_01186___63476	PROKKA_01235___39755	PROKKA_01270___44658	PROKKA_01224___49307	PROKKA_01162___53920	PROKKA_01131___58611	PROKKA_00947___67696	PROKKA_01219___73059	PROKKA_01209___77944	PROKKA_01281___82815
706	nrdJ		Vitamin B12-dependent ribonucleotide reductase	20	20	1	1	1962				2891	2891	2891	PROKKA_01247___87629	PROKKA_00934	PROKKA_00985___1969	PROKKA_00983___6455	PROKKA_00985___11093	PROKKA_00977___15569	PROKKA_01298___20660	PROKKA_00899___24588	PROKKA_01068___29646	PROKKA_01690___35871	PROKKA_00999___63102	PROKKA_01456___40197	PROKKA_01064___44246	PROKKA_01025___48909	PROKKA_00962___53520	PROKKA_00918___58185	PROKKA_00736___67274	PROKKA_01032___72685	PROKKA_01021___77568	PROKKA_01077___82407
707	mca		Mycothiol S-conjugate amidase	20	20	1	1	3403				926	926	926	PROKKA_01594___88323	PROKKA_00550	PROKKA_00592___1183	PROKKA_00587___5663	PROKKA_00592___10307	PROKKA_00607___14829	PROKKA_01679___21422	PROKKA_01623___26036	PROKKA_00649___28808	PROKKA_00676___33843	PROKKA_00626___62356	PROKKA_00508___38301	PROKKA_00657___43432	PROKKA_00651___48161	PROKKA_00578___52752	PROKKA_00513___57375	PROKKA_00319___66440	PROKKA_00653___71927	PROKKA_00649___76824	PROKKA_00701___81655
708	thiL		Thiamine-monophosphate kinase	20	20	1	1	1986				983	983	983	PROKKA_01267___87669	PROKKA_00913	PROKKA_00965___1929	PROKKA_00962___6413	PROKKA_00965___11053	PROKKA_00957___15529	PROKKA_01318___20700	PROKKA_00879___24548	PROKKA_01048___29606	PROKKA_01710___35911	PROKKA_00979___63062	PROKKA_01476___40237	PROKKA_01044___44206	PROKKA_01005___48869	PROKKA_00942___53480	PROKKA_00898___58145	PROKKA_00713___67228	PROKKA_01012___72645	PROKKA_01001___77528	PROKKA_01057___82367
709	aspS		Aspartate--tRNA ligase	20	20	1	1	1819				1829	1847	1846	PROKKA_01110___87355	PROKKA_01073	PROKKA_01120___2239	PROKKA_01118___6725	PROKKA_01120___11363	PROKKA_01118___15851	PROKKA_01160___20384	PROKKA_01039___24868	PROKKA_01203___29916	PROKKA_01554___35599	PROKKA_01133___63370	PROKKA_01317___39919	PROKKA_01202___44522	PROKKA_01161___49181	PROKKA_01098___53792	PROKKA_01056___58461	PROKKA_00878___67558	PROKKA_01167___72955	PROKKA_01157___77840	PROKKA_01214___82681
710	group_368		hypothetical protein	20	20	1	1	3893				182	431	378	PROKKA_02259___89654	PROKKA_02321	PROKKA_02195___4389	PROKKA_02264___9019	PROKKA_02197___13517	PROKKA_02175___17965	PROKKA_02311___22686	PROKKA_02312___27414	PROKKA_02438___32387	PROKKA_02351___37193	PROKKA_02295___65696	PROKKA_02362___42012	PROKKA_02184___46489	PROKKA_02316___51492	PROKKA_02325___56247	PROKKA_02194___60740	PROKKA_02358___70521	PROKKA_02406___75434	PROKKA_02316___80159	PROKKA_02389___85035
711	proS		Proline--tRNA ligase	20	20	1	1	1351				1820	1820	1820	PROKKA_01394___87923	PROKKA_00785	PROKKA_00837___1673	PROKKA_00834___6157	PROKKA_00837___10797	PROKKA_00828___15271	PROKKA_01446___20956	PROKKA_01395___25580	PROKKA_00920___29350	PROKKA_01837___36165	PROKKA_00853___62810	PROKKA_00754___38793	PROKKA_00917___43952	PROKKA_00877___48613	PROKKA_00811___53218	PROKKA_00771___57891	PROKKA_00584___66970	PROKKA_00886___72393	PROKKA_00874___77274	PROKKA_00926___82105
712	group_3681		putative aminodeoxychorismate lyase	20	20	1	1	1814				1232	1232	1232	PROKKA_01105___87345	PROKKA_01078	PROKKA_01125___2249	PROKKA_01123___6735	PROKKA_01125___11373	PROKKA_01123___15861	PROKKA_01155___20374	PROKKA_01044___24878	PROKKA_01208___29926	PROKKA_01549___35589	PROKKA_01138___63380	PROKKA_01312___39909	PROKKA_01207___44532	PROKKA_01166___49191	PROKKA_01103___53802	PROKKA_01061___58471	PROKKA_00883___67568	PROKKA_01172___72965	PROKKA_01162___77850	PROKKA_01219___82691
713	thyA		Thymidylate synthase	20	20	1	1	4291				812	812	812	PROKKA_00648___86431	PROKKA_01458	PROKKA_01530___3059	PROKKA_01573___7635	PROKKA_01530___12183	PROKKA_01491___16597	PROKKA_00770___19604	PROKKA_00730___24250	PROKKA_01617___30744	PROKKA_01166___34823	PROKKA_01498___64100	PROKKA_00889___39063	PROKKA_01603___45324	PROKKA_01547___49953	PROKKA_01551___54698	PROKKA_01463___59275	PROKKA_01284___68370	PROKKA_01577___73775	PROKKA_01580___78686	PROKKA_01677___83607
714	trmI		tRNA (adenine(58)-N(1))-methyltransferase TrmI	20	20	1	1	1789				1070	1070	1070	PROKKA_01083___87301	PROKKA_01102	PROKKA_01147___2293	PROKKA_01145___6779	PROKKA_01147___11417	PROKKA_01145___15905	PROKKA_01133___20330	PROKKA_01066___24922	PROKKA_01230___29970	PROKKA_01527___35545	PROKKA_01160___63424	PROKKA_01290___39865	PROKKA_01229___44576	PROKKA_01188___49235	PROKKA_01125___53846	PROKKA_01083___58515	PROKKA_00906___67614	PROKKA_01194___73009	PROKKA_01184___77894	PROKKA_01241___82735
715	group_3684		hypothetical protein	20	20	1	1	1663				599	599	599	PROKKA_00962___87059	PROKKA_01220	PROKKA_01265___2529	PROKKA_01262___7013	PROKKA_01265___11653	PROKKA_01263___16141	PROKKA_01003___20070	PROKKA_01185___25160	PROKKA_01360___30230	PROKKA_01408___35307	PROKKA_01279___63662	PROKKA_01142___39569	PROKKA_01364___44846	PROKKA_01316___49491	PROKKA_01256___54108	PROKKA_01225___58799	PROKKA_01042___67886	PROKKA_01313___73247	PROKKA_01306___78138	PROKKA_01376___83005
716	ribD_2		Riboflavin biosynthesis protein RibD	20	20	1	1	265				464	464	464	PROKKA_02030___89195	PROKKA_01714	PROKKA_01784___3567	PROKKA_01829___8147	PROKKA_01784___12691	PROKKA_01745___17105	PROKKA_00510___19084	PROKKA_00467___23724	PROKKA_01870___31250	PROKKA_00907___34305	PROKKA_01752___64608	PROKKA_01734___40753	PROKKA_01864___45846	PROKKA_01802___50463	PROKKA_01808___55212	PROKKA_01723___59795	PROKKA_01549___68900	PROKKA_01831___74283	PROKKA_01841___79208	PROKKA_01940___84133
717	group_3686		hypothetical protein	20	20	1	1	1374				485	488	486	PROKKA_01371___87877	PROKKA_00809	PROKKA_00859___1717	PROKKA_00856___6201	PROKKA_00859___10841	PROKKA_00850___15315	PROKKA_01424___20912	PROKKA_01373___25536	PROKKA_00942___29394	PROKKA_01816___36123	PROKKA_00875___62854	PROKKA_00776___38837	PROKKA_00939___43996	PROKKA_00899___48657	PROKKA_00833___53262	PROKKA_00793___57935	PROKKA_00606___67014	PROKKA_00908___72437	PROKKA_00896___77318	PROKKA_00949___82151
718	group_3687		Possibl zinc metallo-peptidase	20	20	1	1	4263				440	440	440	PROKKA_00623___86381	PROKKA_01482	PROKKA_01553___3105	PROKKA_01596___7681	PROKKA_01553___12229	PROKKA_01514___16643	PROKKA_00747___19558	PROKKA_00707___24204	PROKKA_01640___30790	PROKKA_01140___34771	PROKKA_01521___64146	PROKKA_01491___40267	PROKKA_01626___45370	PROKKA_01570___49999	PROKKA_01574___54744	PROKKA_01486___59321	PROKKA_01308___68418	PROKKA_01600___73821	PROKKA_01604___78734	PROKKA_01702___83657
719	pfkA		6-phosphofructokinase	20	20	1	1	4440				1121	1121	1121	PROKKA_00713___86561	PROKKA_01393	PROKKA_01428___2855	PROKKA_01463___7415	PROKKA_01428___11979	PROKKA_01425___16465	PROKKA_00838___19740	PROKKA_00794___24378	PROKKA_01550___30610	PROKKA_01240___34971	PROKKA_01431___63966	PROKKA_00990___39265	PROKKA_01538___45194	PROKKA_01480___49819	PROKKA_01418___54432	PROKKA_01400___59149	PROKKA_01217___68236	PROKKA_01478___73577	PROKKA_01481___78488	PROKKA_01550___83353
720	aceE		Pyruvate dehydrogenase E1 component	20	20	1	1	4586				2747	2747	2747	PROKKA_00902___86939	PROKKA_01277	PROKKA_01312___2623	PROKKA_01308___7105	PROKKA_01312___11747	PROKKA_01310___16235	PROKKA_00955___19974	PROKKA_01233___25256	PROKKA_01408___30326	PROKKA_01336___35163	PROKKA_01334___63772	PROKKA_01088___39461	PROKKA_01411___44940	PROKKA_01363___49585	PROKKA_01303___54202	PROKKA_01272___58893	PROKKA_01090___67982	PROKKA_01382___73385	PROKKA_01363___78252	PROKKA_01425___83103
721	valS		Valine--tRNA ligase	20	20	1	1	4443				2618	2618	2618	PROKKA_00715___86565	PROKKA_01391	PROKKA_01426___2851	PROKKA_01461___7411	PROKKA_01426___11975	PROKKA_01423___16461	PROKKA_00840___19744	PROKKA_00796___24382	PROKKA_01548___30606	PROKKA_01242___34975	PROKKA_01429___63962	PROKKA_00992___39269	PROKKA_01536___45190	PROKKA_01478___49815	PROKKA_01416___54428	PROKKA_01398___59145	PROKKA_01215___68232	PROKKA_01476___73573	PROKKA_01479___78484	PROKKA_01548___83349
722	metK		S-adenosylmethionine synthase	20	20	1	1	1802				1190	1190	1190	PROKKA_01093___87321	PROKKA_01090	PROKKA_01137___2273	PROKKA_01135___6759	PROKKA_01137___11397	PROKKA_01135___15885	PROKKA_01143___20350	PROKKA_01056___24902	PROKKA_01220___29950	PROKKA_01537___35565	PROKKA_01150___63404	PROKKA_01300___39885	PROKKA_01219___44556	PROKKA_01178___49215	PROKKA_01115___53826	PROKKA_01073___58495	PROKKA_00895___67592	PROKKA_01184___72989	PROKKA_01174___77874	PROKKA_01231___82715
723	group_3692		hypothetical protein	20	20	1	1	2246				437	437	437	PROKKA_00074___85283	PROKKA_02169	PROKKA_02055___4109	PROKKA_02128___8747	PROKKA_02057___13237	PROKKA_02018___17651	PROKKA_00159___18381	PROKKA_00157___23102	PROKKA_02265___32041	PROKKA_02143___36777	PROKKA_02129___65364	PROKKA_02223___41734	PROKKA_02329___46779	PROKKA_02185___51230	PROKKA_02194___55985	PROKKA_02039___60430	PROKKA_00165___66132	PROKKA_02265___75152	PROKKA_02172___79871	PROKKA_02260___84777
724	preA_1		NAD-dependent dihydropyrimidine dehydrogenase subunit PreA	20	20	1	1	4225				1007	1007	1007	PROKKA_00595___86325	PROKKA_01512	PROKKA_01581___3161	PROKKA_01629___7747	PROKKA_01581___12285	PROKKA_01544___16703	PROKKA_00718___19500	PROKKA_00676___24142	PROKKA_01669___30848	PROKKA_01111___34713	PROKKA_01549___64202	PROKKA_01524___40333	PROKKA_01658___45434	PROKKA_01599___50057	PROKKA_01603___54802	PROKKA_01518___59385	PROKKA_01340___68482	PROKKA_01628___73877	PROKKA_01633___78792	PROKKA_01734___83721
725	group_3694		ski2-like helicase	20	20	1	1	1459				2801	2801	2801	PROKKA_01291___87717	PROKKA_00889	PROKKA_00940___1879	PROKKA_00936___6361	PROKKA_00940___11003	PROKKA_00931___15477	PROKKA_01342___20748	PROKKA_01292___25374	PROKKA_01024___29558	PROKKA_01735___35961	PROKKA_00955___63014	PROKKA_00855___38995	PROKKA_01020___44158	PROKKA_00981___48821	PROKKA_00916___53428	PROKKA_00874___58097	PROKKA_00689___67180	PROKKA_00988___72597	PROKKA_00976___77478	PROKKA_01031___82315
726	fba		Fructose-bisphosphate aldolase	20	20	1	1	3781				1022	1022	1022	PROKKA_01745___88625	PROKKA_00340	PROKKA_00423___845	PROKKA_00417___5323	PROKKA_00423___9969	PROKKA_00418___14451	PROKKA_01863___21790	PROKKA_01828___26446	PROKKA_00469___28448	PROKKA_00451___33393	PROKKA_00439___61982	PROKKA_00304___37893	PROKKA_00468___43054	PROKKA_00469___47797	PROKKA_00393___52382	PROKKA_00326___57001	PROKKA_01901___69607	PROKKA_00444___71509	PROKKA_00446___76418	PROKKA_00477___81207
727	group_3696		hypothetical protein	20	20	1	1	1661				1403	1403	1403	PROKKA_00960___87055	PROKKA_01222	PROKKA_01267___2533	PROKKA_01264___7017	PROKKA_01267___11657	PROKKA_01265___16145	PROKKA_01001___20066	PROKKA_01187___25164	PROKKA_01362___30234	PROKKA_01406___35303	PROKKA_01281___63666	PROKKA_01140___39565	PROKKA_01366___44850	PROKKA_01318___49495	PROKKA_01258___54112	PROKKA_01227___58803	PROKKA_01044___67890	PROKKA_01315___73251	PROKKA_01308___78142	PROKKA_01378___83009
728	rpsC		30S ribosomal protein S3	20	20	1	1	338				818	818	818	PROKKA_01958___89051	PROKKA_01642	PROKKA_01711___3421	PROKKA_01757___8003	PROKKA_01711___12545	PROKKA_01673___16961	PROKKA_00586___19236	PROKKA_00539___23868	PROKKA_01797___31104	PROKKA_00980___34451	PROKKA_01679___64462	PROKKA_01661___40607	PROKKA_01791___45700	PROKKA_01729___50317	PROKKA_01735___55066	PROKKA_01650___59649	PROKKA_01474___68750	PROKKA_01759___74139	PROKKA_01765___79056	PROKKA_01866___83985
729	drrB		Daunorubicin/doxorubicin resistance ABC transporter permease protein DrrB	20	20	1	1	600				830	830	830	PROKKA_00536___86207	PROKKA_00238	PROKKA_00208___415	PROKKA_00202___4893	PROKKA_00208___9539	PROKKA_00200___14015	PROKKA_02099___22262	PROKKA_02034___26858	PROKKA_00254___28018	PROKKA_00248___32987	PROKKA_00232___61568	PROKKA_02176___41640	PROKKA_00264___42646	PROKKA_00255___47369	PROKKA_02055___55707	PROKKA_00119___56587	PROKKA_02111___70027	PROKKA_00234___71089	PROKKA_00225___75976	PROKKA_00254___80761
730	glyQS		Glycine--tRNA ligase	20	20	1	1	4557				1388	1388	1388	PROKKA_00798___86731	PROKKA_01306	PROKKA_01340___2679	PROKKA_01336___7161	PROKKA_01340___11803	PROKKA_01338___16291	PROKKA_00927___19918	PROKKA_01261___25312	PROKKA_01436___30382	PROKKA_01308___35107	PROKKA_01362___63828	PROKKA_01060___39405	PROKKA_01441___45000	PROKKA_01391___49641	PROKKA_01331___54258	PROKKA_01302___58953	PROKKA_01120___68042	PROKKA_01410___73441	PROKKA_01391___78308	PROKKA_01453___83159
731	group_3700		Basic membrane protein	20	20	1	1	463				944	944	944	PROKKA_01845___88825	PROKKA_01529	PROKKA_01597___3193	PROKKA_01646___7781	PROKKA_01597___12317	PROKKA_01560___16735	PROKKA_00702___19468	PROKKA_00657___24104	PROKKA_01685___30880	PROKKA_01095___34681	PROKKA_01565___64234	PROKKA_01541___40367	PROKKA_01674___45466	PROKKA_01615___50089	PROKKA_01620___54836	PROKKA_01534___59417	PROKKA_01356___68514	PROKKA_01644___73909	PROKKA_01649___78824	PROKKA_01751___83755
732	rsgA		Putative ribosome biogenesis GTPase RsgA	20	20	1	1	1686				1070	1070	1070	PROKKA_00984___87103	PROKKA_01200	PROKKA_01244___2487	PROKKA_01242___6973	PROKKA_01244___11611	PROKKA_01243___16101	PROKKA_01024___20112	PROKKA_01164___25118	PROKKA_01339___30188	PROKKA_01429___35349	PROKKA_01258___63620	PROKKA_01162___39609	PROKKA_01342___44802	PROKKA_01296___49451	PROKKA_01235___54066	PROKKA_01203___58755	PROKKA_01020___67842	PROKKA_01292___73205	PROKKA_01285___78096	PROKKA_01356___82965
733	comM		Competence protein ComM	20	20	1	1	1397				1538	1538	1538	PROKKA_01348___87831	PROKKA_00832	PROKKA_00882___1763	PROKKA_00879___6247	PROKKA_00882___10887	PROKKA_00873___15361	PROKKA_01401___20866	PROKKA_01349___25488	PROKKA_00965___29440	PROKKA_01793___36077	PROKKA_00898___62900	PROKKA_00799___38883	PROKKA_00962___44042	PROKKA_00922___48703	PROKKA_00856___53308	PROKKA_00816___57981	PROKKA_00630___67062	PROKKA_00931___72483	PROKKA_00919___77364	PROKKA_00973___82199
734	lipA		Lipoyl synthase	20	20	1	1	314				950	950	950	PROKKA_01979___89093	PROKKA_01663	PROKKA_01733___3465	PROKKA_01778___8045	PROKKA_01733___12589	PROKKA_01694___17003	PROKKA_00562___19188	PROKKA_00518___23826	PROKKA_01819___31148	PROKKA_00959___34409	PROKKA_01701___64506	PROKKA_01683___40651	PROKKA_01812___45742	PROKKA_01751___50361	PROKKA_01757___55110	PROKKA_01671___59691	PROKKA_01497___68796	PROKKA_01780___74181	PROKKA_01787___79100	PROKKA_01888___84029
735	nuoJ		NADH-quinone oxidoreductase subunit J	20	20	1	1	286				869	869	869	PROKKA_02010___89155	PROKKA_01694	PROKKA_01764___3527	PROKKA_01809___8107	PROKKA_01764___12651	PROKKA_01725___17065	PROKKA_00531___19126	PROKKA_00487___23764	PROKKA_01850___31210	PROKKA_00927___34345	PROKKA_01732___64568	PROKKA_01714___40713	PROKKA_01843___45804	PROKKA_01782___50423	PROKKA_01788___55172	PROKKA_01702___59753	PROKKA_01528___68858	PROKKA_01811___74243	PROKKA_01821___79168	PROKKA_01919___84091
736	group_3718		hypothetical protein	20	20	1	1	3700				779	779	779	PROKKA_00829___86793	PROKKA_00421	PROKKA_00499___997	PROKKA_00493___5475	PROKKA_00499___10121	PROKKA_00494___14603	PROKKA_01784___21632	PROKKA_01746___26282	PROKKA_00547___28604	PROKKA_00531___33553	PROKKA_00519___62142	PROKKA_00382___38049	PROKKA_00549___43216	PROKKA_00547___47953	PROKKA_00472___52540	PROKKA_00406___57161	PROKKA_01819___69443	PROKKA_00524___71669	PROKKA_00525___76576	PROKKA_00570___81393
737	ppdK		Pyruvate, phosphate dikinase	20	20	1	1	4094				2657	2657	2657	PROKKA_00312___85759	PROKKA_01928	PROKKA_01932___3863	PROKKA_01991___8473	PROKKA_01934___12991	PROKKA_01897___17409	PROKKA_00333___18729	PROKKA_00294___23376	PROKKA_02040___31591	PROKKA_00748___33987	PROKKA_01986___65078	PROKKA_01902___41092	PROKKA_02033___46187	PROKKA_01958___50776	PROKKA_01973___55543	PROKKA_01894___60140	PROKKA_01720___69245	PROKKA_02108___74838	PROKKA_02020___79567	PROKKA_02112___84481
738	erpA		Iron-sulfur cluster insertion protein ErpA	20	20	1	1	1223				350	350	350	PROKKA_01507___88149	PROKKA_00671	PROKKA_00700___1399	PROKKA_00697___5883	PROKKA_00700___10523	PROKKA_00715___15045	PROKKA_01561___21186	PROKKA_01508___25806	PROKKA_00800___29110	PROKKA_01950___36391	PROKKA_00739___62582	PROKKA_00641___38567	PROKKA_00804___43726	PROKKA_00756___48371	PROKKA_00690___52976	PROKKA_00658___57665	PROKKA_00470___66742	PROKKA_00773___72167	PROKKA_00760___77046	PROKKA_00813___81879
739	yhdG_1		putative amino acid permease YhdG	20	20	1	1	3968				1655	1655	1655	PROKKA_01756___88647	PROKKA_00329	PROKKA_00412___823	PROKKA_00405___5299	PROKKA_00412___9947	PROKKA_00407___14429	PROKKA_01874___21812	PROKKA_01839___26468	PROKKA_00458___28426	PROKKA_00440___33371	PROKKA_00428___61960	PROKKA_00291___37867	PROKKA_00456___43030	PROKKA_00458___47775	PROKKA_00382___52360	PROKKA_00314___56977	PROKKA_01913___69631	PROKKA_00433___71487	PROKKA_00435___76396	PROKKA_00466___81185
740	group_3722		ferrous iron efflux protein F	20	20	1	1	4268				1040	1040	1040	PROKKA_00628___86391	PROKKA_01477	PROKKA_01548___3095	PROKKA_01591___7671	PROKKA_01548___12219	PROKKA_01509___16633	PROKKA_00752___19568	PROKKA_00712___24214	PROKKA_01635___30780	PROKKA_01145___34781	PROKKA_01516___64136	PROKKA_01486___40257	PROKKA_01621___45360	PROKKA_01565___49989	PROKKA_01569___54734	PROKKA_01481___59311	PROKKA_01303___68408	PROKKA_01595___73811	PROKKA_01599___78724	PROKKA_01697___83647
741	alx_1		Inner membrane protein alx	20	20	1	1	1277				1034	1034	1034	PROKKA_01452___88039	PROKKA_00726	PROKKA_00755___1509	PROKKA_00752___5993	PROKKA_00755___10633	PROKKA_00770___15155	PROKKA_01506___21076	PROKKA_01453___25696	PROKKA_00855___29220	PROKKA_01895___36281	PROKKA_00794___62692	PROKKA_00696___38677	PROKKA_00859___43836	PROKKA_00812___48483	PROKKA_00745___53086	PROKKA_00713___57775	PROKKA_00526___66854	PROKKA_00828___72277	PROKKA_00815___77156	PROKKA_00868___81989
742	tsf		Elongation factor Ts	20	20	1	1	1343				812	812	812	PROKKA_01402___87939	PROKKA_00777	PROKKA_00829___1657	PROKKA_00826___6141	PROKKA_00829___10781	PROKKA_00820___15255	PROKKA_01454___20972	PROKKA_01403___25596	PROKKA_00912___29334	PROKKA_01845___36181	PROKKA_00845___62794	PROKKA_00746___38777	PROKKA_00909___43936	PROKKA_00869___48597	PROKKA_00803___53202	PROKKA_00763___57875	PROKKA_00576___66954	PROKKA_00878___72377	PROKKA_00866___77258	PROKKA_00918___82089
743	mscL		Large-conductance mechanosensitive channel	20	20	1	1	3686				443	443	443	PROKKA_00843___86821	PROKKA_00435	PROKKA_00513___1025	PROKKA_00507___5503	PROKKA_00513___10149	PROKKA_00508___14631	PROKKA_01769___21602	PROKKA_01732___26254	PROKKA_00561___28632	PROKKA_00547___33585	PROKKA_00533___62170	PROKKA_00396___38077	PROKKA_00564___43246	PROKKA_00561___47981	PROKKA_00486___52568	PROKKA_00420___57189	PROKKA_00225___66252	PROKKA_00538___71697	PROKKA_00540___76606	PROKKA_00584___81421
744	group_3726		hypothetical protein	20	20	1	1	4104				1190	1190	1190	PROKKA_00303___85741	PROKKA_01938	PROKKA_01942___3883	PROKKA_02001___8493	PROKKA_01944___13011	PROKKA_01907___17429	PROKKA_00323___18709	PROKKA_00282___23352	PROKKA_02050___31611	PROKKA_00738___33967	PROKKA_01996___65098	PROKKA_01926___41140	PROKKA_02044___46209	PROKKA_01968___50796	PROKKA_01984___55565	PROKKA_01905___60162	PROKKA_01731___69267	PROKKA_02118___74858	PROKKA_02030___79587	PROKKA_02122___84501
745	helD		Helicase IV	20	20	1	1	1243				2210	2210	2210	PROKKA_01487___88109	PROKKA_00691	PROKKA_00720___1439	PROKKA_00717___5923	PROKKA_00720___10563	PROKKA_00735___15085	PROKKA_01541___21146	PROKKA_01488___25766	PROKKA_00820___29150	PROKKA_01930___36351	PROKKA_00759___62622	PROKKA_00661___38607	PROKKA_00824___43766	PROKKA_00776___48411	PROKKA_00710___53016	PROKKA_00678___57705	PROKKA_00490___66782	PROKKA_00793___72207	PROKKA_00780___77086	PROKKA_00833___81919
746	lpdC		Dihydrolipoyl dehydrogenase	20	20	1	1	1757				1400	1400	1400	PROKKA_01055___87245	PROKKA_01130	PROKKA_01175___2349	PROKKA_01173___6835	PROKKA_01175___11473	PROKKA_01173___15961	PROKKA_01093___20250	PROKKA_01094___24978	PROKKA_01270___30050	PROKKA_01498___35487	PROKKA_01189___63482	PROKKA_01232___39749	PROKKA_01273___44664	PROKKA_01227___49313	PROKKA_01165___53926	PROKKA_01134___58617	PROKKA_00950___67702	PROKKA_01222___73065	PROKKA_01212___77950	PROKKA_01284___82821
747	pncB1		Nicotinate phosphoribosyltransferase pncB1	20	20	1	1	4285				1355	1355	1355	PROKKA_00642___86419	PROKKA_01464	PROKKA_01536___3071	PROKKA_01579___7647	PROKKA_01536___12195	PROKKA_01497___16609	PROKKA_00764___19592	PROKKA_00724___24238	PROKKA_01623___30756	PROKKA_01160___34811	PROKKA_01504___64112	PROKKA_00883___39051	PROKKA_01609___45336	PROKKA_01553___49965	PROKKA_01557___54710	PROKKA_01469___59287	PROKKA_01290___68382	PROKKA_01583___73787	PROKKA_01586___78698	PROKKA_01684___83621
748	serC		Phosphoserine aminotransferase	20	20	1	1	3696				1121	1121	1121	PROKKA_00833___86801	PROKKA_00425	PROKKA_00503___1005	PROKKA_00497___5483	PROKKA_00503___10129	PROKKA_00498___14611	PROKKA_01780___21624	PROKKA_01742___26274	PROKKA_00551___28612	PROKKA_00535___33561	PROKKA_00523___62150	PROKKA_00386___38057	PROKKA_00553___43224	PROKKA_00551___47961	PROKKA_00476___52548	PROKKA_00410___57169	PROKKA_01815___69435	PROKKA_00528___71677	PROKKA_00529___76584	PROKKA_00574___81401
749	group_3731		hypothetical protein	20	20	1	1	1354				1058	1058	1058	PROKKA_01391___87917	PROKKA_00788	PROKKA_00840___1679	PROKKA_00837___6163	PROKKA_00840___10803	PROKKA_00831___15277	PROKKA_01443___20950	PROKKA_01392___25574	PROKKA_00923___29356	PROKKA_01834___36159	PROKKA_00856___62816	PROKKA_00757___38799	PROKKA_00920___43958	PROKKA_00880___48619	PROKKA_00814___53224	PROKKA_00774___57897	PROKKA_00587___66976	PROKKA_00889___72399	PROKKA_00877___77280	PROKKA_00929___82111
750	frdA_1		Fumarate reductase flavoprotein subunit	20	20	1	1	1390				2021	2021	2021	PROKKA_01355___87845	PROKKA_00825	PROKKA_00875___1749	PROKKA_00872___6233	PROKKA_00875___10873	PROKKA_00866___15347	PROKKA_01408___20880	PROKKA_01356___25502	PROKKA_00958___29426	PROKKA_01800___36091	PROKKA_00891___62886	PROKKA_00792___38869	PROKKA_00955___44028	PROKKA_00915___48689	PROKKA_00849___53294	PROKKA_00809___57967	PROKKA_00623___67048	PROKKA_00924___72469	PROKKA_00912___77350	PROKKA_00966___82185
751	mtr		Mycothione reductase	20	20	1	1	2718				1520	1520	1520	PROKKA_00282___85699	PROKKA_01962	PROKKA_00338___675	PROKKA_00329___5147	PROKKA_00338___9799	PROKKA_00330___14275	PROKKA_01950___21964	PROKKA_01918___26626	PROKKA_00382___28274	PROKKA_00362___33215	PROKKA_00354___61812	PROKKA_02044___41376	PROKKA_00378___42874	PROKKA_00378___47615	PROKKA_00306___52208	PROKKA_00236___56821	PROKKA_01992___69789	PROKKA_00357___71335	PROKKA_00357___76240	PROKKA_00383___81019
752	rplQ		50S ribosomal protein L17	20	20	1	1	373				587	587	587	PROKKA_01927___88989	PROKKA_01610	PROKKA_01680___3359	PROKKA_01726___7941	PROKKA_01680___12483	PROKKA_01642___16899	PROKKA_00617___19298	PROKKA_00571___23932	PROKKA_01766___31042	PROKKA_01011___34513	PROKKA_01648___64400	PROKKA_01627___40539	PROKKA_01760___45638	PROKKA_01697___50253	PROKKA_01704___55004	PROKKA_01619___59587	PROKKA_01443___68688	PROKKA_01728___74077	PROKKA_01734___78994	PROKKA_01834___83921
753	fieF		Ferrous-iron efflux pump FieF	20	20	1	1	264				968	968	968	PROKKA_02031___89197	PROKKA_01715	PROKKA_01785___3569	PROKKA_01830___8149	PROKKA_01785___12693	PROKKA_01746___17107	PROKKA_00509___19082	PROKKA_00466___23722	PROKKA_01871___31252	PROKKA_00906___34303	PROKKA_01753___64610	PROKKA_01735___40755	PROKKA_01865___45848	PROKKA_01803___50465	PROKKA_01809___55214	PROKKA_01724___59797	PROKKA_01550___68902	PROKKA_01832___74285	PROKKA_01842___79210	PROKKA_01941___84135
754	group_3737		DoxX	20	20	1	1	4446				611	611	611	PROKKA_00718___86571	PROKKA_01388	PROKKA_01423___2845	PROKKA_01458___7405	PROKKA_01423___11969	PROKKA_01419___16453	PROKKA_00843___19750	PROKKA_00799___24388	PROKKA_01545___30600	PROKKA_01245___34981	PROKKA_01426___63956	PROKKA_00996___39277	PROKKA_01533___45184	PROKKA_01475___49809	PROKKA_01413___54422	PROKKA_01395___59139	PROKKA_01212___68226	PROKKA_01473___73567	PROKKA_01476___78478	PROKKA_01545___83343
755	aldA		Putative aldehyde dehydrogenase AldA	20	20	1	1	3971				1496	1496	1496	PROKKA_01759___88653	PROKKA_00326	PROKKA_00409___817	PROKKA_00402___5293	PROKKA_00409___9941	PROKKA_00404___14423	PROKKA_01877___21818	PROKKA_01842___26474	PROKKA_00455___28420	PROKKA_00437___33365	PROKKA_00425___61954	PROKKA_00288___37861	PROKKA_00453___43024	PROKKA_00455___47769	PROKKA_00379___52354	PROKKA_00311___56971	PROKKA_01916___69637	PROKKA_00430___71481	PROKKA_00432___76390	PROKKA_00463___81179
756	group_3739		putative response regulatory protein/MT3230	20	20	1	1	1225				524	524	524	PROKKA_01505___88145	PROKKA_00673	PROKKA_00702___1403	PROKKA_00699___5887	PROKKA_00702___10527	PROKKA_00717___15049	PROKKA_01559___21182	PROKKA_01506___25802	PROKKA_00802___29114	PROKKA_01948___36387	PROKKA_00741___62586	PROKKA_00643___38571	PROKKA_00806___43730	PROKKA_00758___48375	PROKKA_00692___52980	PROKKA_00660___57669	PROKKA_00472___66746	PROKKA_00775___72171	PROKKA_00762___77050	PROKKA_00815___81883
757	mcl2		(3S)-malyl-CoA thioesterase	20	20	1	1	1192				863	863	863	PROKKA_01532___88199	PROKKA_00646	PROKKA_00676___1351	PROKKA_00668___5825	PROKKA_00676___10475	PROKKA_00690___14995	PROKKA_01585___21234	PROKKA_01533___25856	PROKKA_00775___29060	PROKKA_01975___36441	PROKKA_00714___62532	PROKKA_00614___38513	PROKKA_00780___43678	PROKKA_00730___48319	PROKKA_00665___52926	PROKKA_00632___57613	PROKKA_00445___66692	PROKKA_00749___72119	PROKKA_00735___76996	PROKKA_00789___81831
758	group_3741		pheromone autoinducer 2 transporter	20	20	1	1	3407				1430	1430	1430	PROKKA_01598___88331	PROKKA_00546	PROKKA_00588___1175	PROKKA_00583___5655	PROKKA_00588___10299	PROKKA_00603___14821	PROKKA_01683___21430	PROKKA_01627___26044	PROKKA_00645___28800	PROKKA_00672___33835	PROKKA_00622___62348	PROKKA_00504___38293	PROKKA_00653___43424	PROKKA_00647___48153	PROKKA_00574___52744	PROKKA_00509___57367	PROKKA_00315___66432	PROKKA_00649___71919	PROKKA_00645___76816	PROKKA_00697___81647
759	groL1_2		60 kDa chaperonin 1	20	20	1	1	414				1592	1592	1592	PROKKA_01889___88913	PROKKA_01572	PROKKA_01642___3283	PROKKA_01688___7865	PROKKA_01642___12407	PROKKA_01603___16821	PROKKA_00655___19374	PROKKA_00609___24008	PROKKA_01728___30966	PROKKA_01050___34591	PROKKA_01610___64324	PROKKA_01588___40461	PROKKA_01721___45560	PROKKA_01659___50177	PROKKA_01665___54926	PROKKA_01580___59509	PROKKA_01404___68610	PROKKA_01688___73997	PROKKA_01696___78918	PROKKA_01796___83845
760	atpC		ATP synthase epsilon chain	20	20	1	1	1717				467	467	467	PROKKA_01016___87167	PROKKA_01168	PROKKA_01213___2425	PROKKA_01211___6911	PROKKA_01213___11549	PROKKA_01212___16039	PROKKA_01054___20172	PROKKA_01134___25058	PROKKA_01308___30126	PROKKA_01460___35411	PROKKA_01227___63558	PROKKA_01192___39669	PROKKA_01312___44742	PROKKA_01265___49389	PROKKA_01204___54004	PROKKA_01173___58695	PROKKA_00989___67780	PROKKA_01261___73143	PROKKA_01253___78032	PROKKA_01325___82903
761	dapL		LL-diaminopimelate aminotransferase	20	20	1	1	1171				1091	1091	1091	PROKKA_01548___88231	PROKKA_00630	PROKKA_00660___1319	PROKKA_00652___5793	PROKKA_00660___10443	PROKKA_00674___14963	PROKKA_01601___21266	PROKKA_01549___25888	PROKKA_00759___29028	PROKKA_01995___36481	PROKKA_00698___62500	PROKKA_00597___38479	PROKKA_00764___43646	PROKKA_00714___48287	PROKKA_00649___52894	PROKKA_00616___57581	PROKKA_00429___66660	PROKKA_00733___72087	PROKKA_00719___76964	PROKKA_00772___81797
762	cycA_1		D-serine/D-alanine/glycine transporter	20	20	1	1	2904				1538	1538	1538	PROKKA_00349___85833	PROKKA_00033	PROKKA_00037___73	PROKKA_00038___4565	PROKKA_00037___9197	PROKKA_00037___13689	PROKKA_00039___18141	PROKKA_00046___22880	PROKKA_00038___27586	PROKKA_00044___32579	PROKKA_00045___61194	PROKKA_00038___37361	PROKKA_00041___42200	PROKKA_00032___46923	PROKKA_00037___51670	PROKKA_02287___60926	PROKKA_00039___65880	PROKKA_00042___70705	PROKKA_00052___75630	PROKKA_00040___80333
763	gltA2_1		Citrate synthase 1	20	20	1	1	2178				1304	1304	1304	PROKKA_00034___85203	PROKKA_02213	PROKKA_02090___4179	PROKKA_02161___8813	PROKKA_02092___13307	PROKKA_02056___17727	PROKKA_00117___18297	PROKKA_00125___23038	PROKKA_02302___32115	PROKKA_02181___36853	PROKKA_02162___65430	PROKKA_02252___41792	PROKKA_02293___46707	PROKKA_02220___51300	PROKKA_02239___56075	PROKKA_02074___60500	PROKKA_00127___66056	PROKKA_02299___75220	PROKKA_02210___79947	PROKKA_02289___84835
764	frdA_2		Fumarate reductase flavoprotein subunit	20	20	1	1	4563				2084	2084	2084	PROKKA_00804___86743	PROKKA_01299	PROKKA_01334___2667	PROKKA_01330___7149	PROKKA_01334___11791	PROKKA_01332___16279	PROKKA_00933___19930	PROKKA_01255___25300	PROKKA_01430___30370	PROKKA_01314___35119	PROKKA_01356___63816	PROKKA_01066___39417	PROKKA_01435___44988	PROKKA_01385___49629	PROKKA_01325___54246	PROKKA_01296___58941	PROKKA_01114___68030	PROKKA_01404___73429	PROKKA_01385___78296	PROKKA_01447___83147
765	arsR		Arsenical resistance operon repressor	20	20	1	1	2714				374	374	374	PROKKA_00286___85707	PROKKA_01958	PROKKA_00342___683	PROKKA_00333___5155	PROKKA_00342___9807	PROKKA_00334___14283	PROKKA_01946___21956	PROKKA_01914___26618	PROKKA_00386___28282	PROKKA_00366___33223	PROKKA_00358___61820	PROKKA_02040___41368	PROKKA_00382___42882	PROKKA_00382___47623	PROKKA_00310___52216	PROKKA_00240___56829	PROKKA_01988___69781	PROKKA_00361___71343	PROKKA_00361___76248	PROKKA_00387___81027
766	qorA		Quinone oxidoreductase 1	20	20	1	1	2245				1007	1007	1007	PROKKA_00072___85279	PROKKA_02171	PROKKA_02057___4113	PROKKA_02130___8751	PROKKA_02059___13241	PROKKA_02020___17655	PROKKA_00157___18377	PROKKA_00155___23098	PROKKA_02267___32045	PROKKA_02145___36781	PROKKA_02131___65368	PROKKA_02225___41738	PROKKA_02327___46775	PROKKA_02187___51234	PROKKA_02196___55989	PROKKA_02041___60434	PROKKA_00163___66128	PROKKA_02267___75156	PROKKA_02174___79875	PROKKA_02262___84781
767	group_3751		hypothetical protein	20	20	1	1	317				626	626	626	PROKKA_01976___89087	PROKKA_01660	PROKKA_01730___3459	PROKKA_01775___8039	PROKKA_01730___12583	PROKKA_01691___16997	PROKKA_00567___19198	PROKKA_00521___23832	PROKKA_01816___31142	PROKKA_00962___34415	PROKKA_01698___64500	PROKKA_01680___40645	PROKKA_01809___45736	PROKKA_01748___50355	PROKKA_01754___55104	PROKKA_01668___59685	PROKKA_01494___68790	PROKKA_01777___74175	PROKKA_01784___79094	PROKKA_01885___84023
768	purA		Adenylosuccinate synthetase	20	20	1	1	3969				1283	1283	1283	PROKKA_01757___88649	PROKKA_00328	PROKKA_00411___821	PROKKA_00404___5297	PROKKA_00411___9945	PROKKA_00406___14427	PROKKA_01875___21814	PROKKA_01840___26470	PROKKA_00457___28424	PROKKA_00439___33369	PROKKA_00427___61958	PROKKA_00290___37865	PROKKA_00455___43028	PROKKA_00457___47773	PROKKA_00381___52358	PROKKA_00313___56975	PROKKA_01914___69633	PROKKA_00432___71485	PROKKA_00434___76394	PROKKA_00465___81183
769	stp_2		Multidrug resistance protein stp	20	20	1	1	3846				1490	1490	1490	PROKKA_02372___89880	PROKKA_02355	PROKKA_02230___4459	PROKKA_02301___9093	PROKKA_02232___13587	PROKKA_02210___18035	PROKKA_02345___22754	PROKKA_02345___27480	PROKKA_02474___32459	PROKKA_02383___37257	PROKKA_02332___65770	PROKKA_02400___42088	PROKKA_02355___46831	PROKKA_02352___51564	PROKKA_02360___56317	PROKKA_02362___61076	PROKKA_02393___70591	PROKKA_02438___75498	PROKKA_02347___80221	PROKKA_02423___85103
770	group_3754		hypothetical protein	20	20	1	1	228				839	839	839	PROKKA_02055___89245	PROKKA_01739	PROKKA_01808___3615	PROKKA_01853___8195	PROKKA_01808___12739	PROKKA_01769___17153	PROKKA_00483___19030	PROKKA_00441___23672	PROKKA_01896___31302	PROKKA_00882___34255	PROKKA_01777___64658	PROKKA_01758___40801	PROKKA_01890___45898	PROKKA_01827___50513	PROKKA_01835___55266	PROKKA_01751___59851	PROKKA_01576___68954	PROKKA_01914___74449	PROKKA_01866___79258	PROKKA_01966___84185
771	ydbM		Putative acyl-CoA dehydrogenase YdbM	20	20	1	1	183				1148	1148	1148	PROKKA_02101___89337	PROKKA_01784	PROKKA_01849___3697	PROKKA_01894___8277	PROKKA_01851___12825	PROKKA_01811___17237	PROKKA_00440___18944	PROKKA_00399___23588	PROKKA_01939___31388	PROKKA_00840___34171	PROKKA_01819___64742	PROKKA_01799___40883	PROKKA_01933___45984	PROKKA_01870___50599	PROKKA_01878___55352	PROKKA_01793___59935	PROKKA_01618___69038	PROKKA_01956___74533	PROKKA_01910___79346	PROKKA_02007___84267
772	opuCD		Carnitine transport permease protein OpuCD	20	20	1	1	1769				890	890	890	PROKKA_01067___87269	PROKKA_01118	PROKKA_01163___2325	PROKKA_01161___6811	PROKKA_01163___11449	PROKKA_01161___15937	PROKKA_01105___20274	PROKKA_01082___24954	PROKKA_01258___30026	PROKKA_01510___35511	PROKKA_01177___63458	PROKKA_01244___39773	PROKKA_01261___44640	PROKKA_01215___49289	PROKKA_01153___53902	PROKKA_01122___58593	PROKKA_00938___67678	PROKKA_01210___73041	PROKKA_01200___77926	PROKKA_01272___82797
773	group_3757		?-D-glucose-1-phosphatase	20	20	1	1	3413				614	614	614	PROKKA_01603___88341	PROKKA_00540	PROKKA_00583___1165	PROKKA_00578___5645	PROKKA_00583___10289	PROKKA_00598___14811	PROKKA_01688___21440	PROKKA_01632___26054	PROKKA_00640___28790	PROKKA_00667___33825	PROKKA_00617___62338	PROKKA_00499___38283	PROKKA_00648___43414	PROKKA_00642___48143	PROKKA_00569___52734	PROKKA_00504___57357	PROKKA_00310___66422	PROKKA_00644___71909	PROKKA_00640___76806	PROKKA_00692___81637
774	lexA		LexA repressor	20	20	1	1	1965				842	842	842	PROKKA_01250___87635	PROKKA_00931	PROKKA_00982___1963	PROKKA_00980___6449	PROKKA_00982___11087	PROKKA_00974___15563	PROKKA_01301___20666	PROKKA_00896___24582	PROKKA_01065___29640	PROKKA_01693___35877	PROKKA_00996___63096	PROKKA_01459___40203	PROKKA_01061___44240	PROKKA_01022___48903	PROKKA_00959___53514	PROKKA_00915___58179	PROKKA_00732___67266	PROKKA_01029___72679	PROKKA_01018___77562	PROKKA_01074___82401
775	glpC		Anaerobic glycerol-3-phosphate dehydrogenase subunit C	20	20	1	1	1958				1391	1391	1391	PROKKA_01243___87621	PROKKA_00938	PROKKA_00989___1977	PROKKA_00987___6463	PROKKA_00989___11101	PROKKA_00981___15577	PROKKA_01294___20652	PROKKA_00903___24596	PROKKA_01072___29654	PROKKA_01686___35863	PROKKA_01003___63110	PROKKA_01452___40189	PROKKA_01068___44254	PROKKA_01029___48917	PROKKA_00966___53528	PROKKA_00922___58193	PROKKA_00740___67282	PROKKA_01036___72693	PROKKA_01025___77576	PROKKA_01081___82415
776	menD		2-succinyl-5-enolpyruvyl-6-hydroxy-3-cyclohexene-1-carboxylate synthase	20	20	1	1	4276				1655	1655	1655	PROKKA_00634___86403	PROKKA_01471	PROKKA_01542___3083	PROKKA_01585___7659	PROKKA_01542___12207	PROKKA_01503___16621	PROKKA_00758___19580	PROKKA_00718___24226	PROKKA_01629___30768	PROKKA_01151___34793	PROKKA_01510___64124	PROKKA_00877___39039	PROKKA_01615___45348	PROKKA_01559___49977	PROKKA_01563___54722	PROKKA_01475___59299	PROKKA_01296___68394	PROKKA_01589___73799	PROKKA_01593___78712	PROKKA_01691___83635
777	hemC		Porphobilinogen deaminase	20	20	1	1	3760				932	932	932	PROKKA_01725___88585	PROKKA_00360	PROKKA_00443___885	PROKKA_00437___5363	PROKKA_00443___10009	PROKKA_00438___14491	PROKKA_01843___21750	PROKKA_01808___26406	PROKKA_00489___28488	PROKKA_00471___33433	PROKKA_00459___62022	PROKKA_00324___37933	PROKKA_00488___43094	PROKKA_00489___47837	PROKKA_00413___52422	PROKKA_00346___57041	PROKKA_01880___69565	PROKKA_00464___71549	PROKKA_00466___76458	PROKKA_00497___81247
778	group_3762		transcriptional regulator NanR	20	20	1	1	212				764	764	764	PROKKA_02073___89281	PROKKA_01756	PROKKA_01823___3645	PROKKA_01868___8225	PROKKA_01825___12773	PROKKA_01784___17183	PROKKA_00467___18998	PROKKA_00425___23640	PROKKA_01912___31334	PROKKA_00866___34223	PROKKA_01793___64690	PROKKA_01773___40831	PROKKA_01906___45930	PROKKA_01843___50545	PROKKA_01851___55298	PROKKA_01767___59883	PROKKA_01592___68986	PROKKA_01930___74481	PROKKA_01883___79292	PROKKA_01981___84215
779	group_3763		hypothetical protein	20	20	1	1	2049				509	509	509	PROKKA_00382___85899	PROKKA_00075	PROKKA_00076___151	PROKKA_00072___4633	PROKKA_00076___9275	PROKKA_00066___13747	PROKKA_00067___18197	PROKKA_00075___22938	PROKKA_00088___27686	PROKKA_00072___32635	PROKKA_00079___61262	PROKKA_00066___37417	PROKKA_02241___46603	PROKKA_00071___47001	PROKKA_00068___51732	PROKKA_02253___60858	PROKKA_00076___65954	PROKKA_00075___70771	PROKKA_00082___75690	PROKKA_00076___80405
780	mdh_2		Malate dehydrogenase	20	20	1	1	457				986	986	986	PROKKA_01851___88837	PROKKA_01535	PROKKA_01603___3205	PROKKA_01652___7793	PROKKA_01603___12329	PROKKA_01566___16747	PROKKA_00696___19456	PROKKA_00650___24090	PROKKA_01691___30892	PROKKA_01089___34669	PROKKA_01571___64246	PROKKA_01547___40379	PROKKA_01680___45478	PROKKA_01621___50101	PROKKA_01626___54848	PROKKA_01540___59429	PROKKA_01362___68526	PROKKA_01650___73921	PROKKA_01655___78836	PROKKA_01757___83767
781	pepN		Aminopeptidase N	20	20	1	1	4424				2603	2603	2603	PROKKA_00695___86525	PROKKA_01411	PROKKA_01446___2891	PROKKA_01480___7449	PROKKA_01446___12015	PROKKA_01442___16499	PROKKA_00817___19698	PROKKA_00777___24344	PROKKA_01571___30652	PROKKA_01219___34929	PROKKA_01452___64008	PROKKA_00973___39231	PROKKA_01557___45232	PROKKA_01501___49861	PROKKA_01505___54606	PROKKA_01417___59183	PROKKA_01236___68274	PROKKA_01496___73613	PROKKA_01502___78530	PROKKA_01567___83387
782	galK_1		Galactokinase	20	20	1	1	4017				1148	1148	1148	PROKKA_01798___88731	PROKKA_00288	PROKKA_00378___755	PROKKA_00368___5225	PROKKA_00378___9879	PROKKA_00370___14355	PROKKA_01912___21888	PROKKA_01878___26546	PROKKA_00422___28354	PROKKA_00402___33295	PROKKA_00391___61886	PROKKA_02007___41302	PROKKA_00417___42952	PROKKA_00415___47689	PROKKA_00344___52284	PROKKA_00275___56899	PROKKA_01952___69709	PROKKA_00396___71413	PROKKA_00398___76322	PROKKA_00427___81107
783	group_3767		putative ABC transporter ATP-binding protein	20	20	1	1	1213				1811	1811	1811	PROKKA_01516___88167	PROKKA_00662	PROKKA_00691___1381	PROKKA_00688___5865	PROKKA_00691___10505	PROKKA_00706___15027	PROKKA_01570___21204	PROKKA_01517___25824	PROKKA_00791___29092	PROKKA_01959___36409	PROKKA_00730___62564	PROKKA_00632___38549	PROKKA_00795___43708	PROKKA_00746___48351	PROKKA_00681___52958	PROKKA_00649___57647	PROKKA_00461___66724	PROKKA_00764___72149	PROKKA_00751___77028	PROKKA_00804___81861
784	glgC		Glucose-1-phosphate adenylyltransferase	20	20	1	1	1181				1190	1190	1190	PROKKA_01539___88213	PROKKA_00639	PROKKA_00669___1337	PROKKA_00661___5811	PROKKA_00669___10461	PROKKA_00683___14981	PROKKA_01592___21248	PROKKA_01540___25870	PROKKA_00768___29046	PROKKA_01986___36463	PROKKA_00707___62518	PROKKA_00606___38497	PROKKA_00773___43664	PROKKA_00723___48305	PROKKA_00658___52912	PROKKA_00625___57599	PROKKA_00438___66678	PROKKA_00742___72105	PROKKA_00728___76982	PROKKA_00781___81815
785	pyrB		Aspartate carbamoyltransferase	20	20	1	1	3464				1046	1046	1046	PROKKA_01635___88405	PROKKA_00507	PROKKA_00551___1101	PROKKA_00546___5581	PROKKA_00551___10225	PROKKA_00546___14707	PROKKA_01717___21498	PROKKA_01665___26120	PROKKA_00611___28732	PROKKA_00614___33719	PROKKA_00585___62274	PROKKA_00463___38211	PROKKA_00616___43350	PROKKA_00613___48085	PROKKA_00540___52676	PROKKA_00472___57293	PROKKA_00278___66358	PROKKA_00612___71845	PROKKA_00606___76738	PROKKA_00658___81569
786	asnB		Putative asparagine synthetase [glutamine-hydrolyzing]	20	20	1	1	3762				1910	1910	1910	PROKKA_01727___88589	PROKKA_00358	PROKKA_00441___881	PROKKA_00435___5359	PROKKA_00441___10005	PROKKA_00436___14487	PROKKA_01845___21754	PROKKA_01810___26410	PROKKA_00487___28484	PROKKA_00469___33429	PROKKA_00457___62018	PROKKA_00322___37929	PROKKA_00486___43090	PROKKA_00487___47833	PROKKA_00411___52418	PROKKA_00344___57037	PROKKA_01882___69569	PROKKA_00462___71545	PROKKA_00464___76454	PROKKA_00495___81243
787	gpgP_2		Glucosyl-3-phosphoglycerate phosphatase	20	20	1	1	4467				608	608	608	PROKKA_00736___86607	PROKKA_01369	PROKKA_01405___2809	PROKKA_01440___7369	PROKKA_01405___11933	PROKKA_01401___16417	PROKKA_00861___19786	PROKKA_00817___24424	PROKKA_01527___30564	PROKKA_01263___35017	PROKKA_01408___63920	PROKKA_01014___39313	PROKKA_01515___45148	PROKKA_01457___49773	PROKKA_01394___54384	PROKKA_01377___59103	PROKKA_01194___68190	PROKKA_01455___73531	PROKKA_01458___78442	PROKKA_01527___83307
788	group_3772		Radical SAM superfamily protein	20	20	1	1	4452				1943	1943	1943	PROKKA_00722___86579	PROKKA_01384	PROKKA_01419___2837	PROKKA_01454___7397	PROKKA_01419___11961	PROKKA_01415___16445	PROKKA_00847___19758	PROKKA_00803___24396	PROKKA_01541___30592	PROKKA_01249___34989	PROKKA_01422___63948	PROKKA_01000___39285	PROKKA_01529___45176	PROKKA_01471___49801	PROKKA_01408___54412	PROKKA_01391___59131	PROKKA_01208___68218	PROKKA_01469___73559	PROKKA_01472___78470	PROKKA_01541___83335
789	group_3773		hypothetical protein	20	20	1	1	2796				332	332	332	PROKKA_00224___85583	PROKKA_02018	PROKKA_00269___537	PROKKA_00273___5035	PROKKA_00269___9661	PROKKA_00273___14161	PROKKA_02006___22076	PROKKA_01975___26740	PROKKA_00324___28158	PROKKA_00305___33101	PROKKA_00297___61698	PROKKA_02103___41494	PROKKA_00322___42762	PROKKA_00321___47501	PROKKA_00249___52094	PROKKA_00177___56703	PROKKA_02051___69907	PROKKA_00301___71223	PROKKA_00300___76126	PROKKA_00324___80901
790	nifU		NifU-like protein	20	20	1	1	1325				452	452	452	PROKKA_01417___87969	PROKKA_00761	PROKKA_00814___1627	PROKKA_00811___6111	PROKKA_00814___10751	PROKKA_00805___15225	PROKKA_01469___21002	PROKKA_01418___25626	PROKKA_00891___29292	PROKKA_01860___36211	PROKKA_00830___62764	PROKKA_00731___38747	PROKKA_00894___43906	PROKKA_00848___48555	PROKKA_00782___53160	PROKKA_00748___57845	PROKKA_00561___66924	PROKKA_00863___72347	PROKKA_00851___77228	PROKKA_00903___82059
791	adk		Adenylate kinase	20	20	1	1	363				560	560	560	PROKKA_01937___89009	PROKKA_01620	PROKKA_01690___3379	PROKKA_01736___7961	PROKKA_01690___12503	PROKKA_01652___16919	PROKKA_00607___19278	PROKKA_00561___23912	PROKKA_01776___31062	PROKKA_01001___34493	PROKKA_01658___64420	PROKKA_01638___40561	PROKKA_01770___45658	PROKKA_01707___50273	PROKKA_01714___55024	PROKKA_01629___59607	PROKKA_01453___68708	PROKKA_01738___74097	PROKKA_01744___79014	PROKKA_01845___83943
792	ftsX		Cell division protein FtsX	20	20	1	1	1628				917	917	917	PROKKA_00927___86989	PROKKA_01254	PROKKA_01299___2597	PROKKA_01296___7081	PROKKA_01299___11721	PROKKA_01297___16209	PROKKA_00968___20000	PROKKA_01220___25230	PROKKA_01395___30300	PROKKA_01373___35237	PROKKA_01313___63730	PROKKA_01107___39499	PROKKA_01398___44914	PROKKA_01350___49559	PROKKA_01290___54176	PROKKA_01259___58867	PROKKA_01077___67956	PROKKA_01347___73315	PROKKA_01340___78206	PROKKA_01410___83073
793	frr		Ribosome-recycling factor	20	20	1	1	1345				557	557	557	PROKKA_01400___87935	PROKKA_00779	PROKKA_00831___1661	PROKKA_00828___6145	PROKKA_00831___10785	PROKKA_00822___15259	PROKKA_01452___20968	PROKKA_01401___25592	PROKKA_00914___29338	PROKKA_01843___36177	PROKKA_00847___62798	PROKKA_00748___38781	PROKKA_00911___43940	PROKKA_00871___48601	PROKKA_00805___53206	PROKKA_00765___57879	PROKKA_00578___66958	PROKKA_00880___72381	PROKKA_00868___77262	PROKKA_00920___82093
794	group_3778		putative oxidoreductase	20	20	1	1	2250				683	683	683	PROKKA_00080___85295	PROKKA_02162	PROKKA_02050___4099	PROKKA_02123___8737	PROKKA_02052___13227	PROKKA_02013___17641	PROKKA_00165___18393	PROKKA_00162___23112	PROKKA_02259___32029	PROKKA_02137___36765	PROKKA_02123___65352	PROKKA_00222___37729	PROKKA_02168___46457	PROKKA_02178___51216	PROKKA_02188___55973	PROKKA_02032___60416	PROKKA_00173___66148	PROKKA_02259___75140	PROKKA_02165___79857	PROKKA_02244___84745
795	pepO		Neutral endopeptidase	20	20	1	1	294				1973	1973	1973	PROKKA_02002___89139	PROKKA_01686	PROKKA_01756___3511	PROKKA_01801___8091	PROKKA_01756___12635	PROKKA_01717___17049	PROKKA_00539___19142	PROKKA_00495___23780	PROKKA_01842___31194	PROKKA_00935___34361	PROKKA_01724___64552	PROKKA_01706___40697	PROKKA_01835___45788	PROKKA_01774___50407	PROKKA_01780___55156	PROKKA_01694___59737	PROKKA_01520___68842	PROKKA_01803___74227	PROKKA_01813___79152	PROKKA_01911___84075
796	murI		Glutamate racemase	20	20	1	1	4288				818	818	818	PROKKA_00645___86425	PROKKA_01461	PROKKA_01533___3065	PROKKA_01576___7641	PROKKA_01533___12189	PROKKA_01494___16603	PROKKA_00767___19598	PROKKA_00727___24244	PROKKA_01620___30750	PROKKA_01163___34817	PROKKA_01501___64106	PROKKA_00886___39057	PROKKA_01606___45330	PROKKA_01550___49959	PROKKA_01554___54704	PROKKA_01466___59281	PROKKA_01287___68376	PROKKA_01580___73781	PROKKA_01583___78692	PROKKA_01680___83613
797	apeB		putative M18 family aminopeptidase 2	20	20	1	1	3394				1271	1271	1271	PROKKA_01585___88305	PROKKA_00559	PROKKA_00601___1201	PROKKA_00596___5681	PROKKA_00601___10325	PROKKA_00616___14847	PROKKA_01670___21404	PROKKA_01614___26018	PROKKA_00658___28826	PROKKA_00685___33861	PROKKA_00635___62374	PROKKA_00517___38319	PROKKA_00666___43450	PROKKA_00660___48179	PROKKA_00587___52770	PROKKA_00522___57393	PROKKA_00329___66460	PROKKA_00662___71945	PROKKA_00658___76842	PROKKA_00710___81673
798	nadD		Nicotinate-nucleotide adenylyltransferase	20	20	1	1	4465				770	770	770	PROKKA_00734___86603	PROKKA_01371	PROKKA_01407___2813	PROKKA_01442___7373	PROKKA_01407___11937	PROKKA_01403___16421	PROKKA_00859___19782	PROKKA_00815___24420	PROKKA_01529___30568	PROKKA_01261___35013	PROKKA_01410___63924	PROKKA_01012___39309	PROKKA_01517___45152	PROKKA_01459___49777	PROKKA_01396___54388	PROKKA_01379___59107	PROKKA_01196___68194	PROKKA_01457___73535	PROKKA_01460___78446	PROKKA_01529___83311
799	group_3787		hypothetical protein	20	20	1	1	1930				821	821	821	PROKKA_01222___87579	PROKKA_00961	PROKKA_01011___2021	PROKKA_01008___6505	PROKKA_01011___11145	PROKKA_01003___15621	PROKKA_01269___20602	PROKKA_00925___24640	PROKKA_01094___29698	PROKKA_01665___35821	PROKKA_01024___63152	PROKKA_01429___40143	PROKKA_01089___44296	PROKKA_01051___48961	PROKKA_00989___53574	PROKKA_00943___58235	PROKKA_00762___67326	PROKKA_01057___72735	PROKKA_01046___77618	PROKKA_01103___82459
800	hisF		Imidazole glycerol phosphate synthase subunit HisF	20	20	1	1	1462				764	764	764	PROKKA_01288___87711	PROKKA_00892	PROKKA_00943___1885	PROKKA_00939___6367	PROKKA_00943___11009	PROKKA_00934___15483	PROKKA_01339___20742	PROKKA_01289___25368	PROKKA_01027___29564	PROKKA_01732___35955	PROKKA_00958___63020	PROKKA_00858___39001	PROKKA_01023___44164	PROKKA_00984___48827	PROKKA_00919___53434	PROKKA_00877___58103	PROKKA_00692___67186	PROKKA_00991___72603	PROKKA_00979___77484	PROKKA_01034___82321
801	metP		Methionine import system permease protein MetP	20	20	1	1	4087				656	656	656	PROKKA_00320___85775	PROKKA_01919	PROKKA_01925___3849	PROKKA_01984___8459	PROKKA_01927___12977	PROKKA_01890___17395	PROKKA_00341___18745	PROKKA_00302___23392	PROKKA_02032___31575	PROKKA_00755___34001	PROKKA_01979___65064	PROKKA_01895___41078	PROKKA_02026___46173	PROKKA_01951___50762	PROKKA_01965___55527	PROKKA_01887___60126	PROKKA_01713___69231	PROKKA_02101___74824	PROKKA_02012___79551	PROKKA_02103___84463
802	hisC		Histidinol-phosphate aminotransferase	20	20	1	1	1840				1220	1220	1220	PROKKA_01131___87397	PROKKA_01054	PROKKA_01101___2201	PROKKA_01099___6687	PROKKA_01101___11325	PROKKA_01099___15813	PROKKA_01179___20422	PROKKA_01020___24830	PROKKA_01184___29878	PROKKA_01573___35637	PROKKA_01114___63332	PROKKA_01336___39957	PROKKA_01183___44484	PROKKA_01142___49143	PROKKA_01079___53754	PROKKA_01037___58423	PROKKA_00858___67518	PROKKA_01148___72917	PROKKA_01138___77802	PROKKA_01195___82643
803	clpC1		ATP-dependent Clp protease ATP-binding subunit ClpC1	20	20	1	1	2738				2576	2576	2576	PROKKA_00262___85659	PROKKA_01980	PROKKA_00320___639	PROKKA_00311___5111	PROKKA_00320___9763	PROKKA_00312___14239	PROKKA_01968___22000	PROKKA_01936___26662	PROKKA_00364___28238	PROKKA_00344___33179	PROKKA_00336___61776	PROKKA_02062___41412	PROKKA_00360___42838	PROKKA_00360___47579	PROKKA_00288___52172	PROKKA_00218___56785	PROKKA_02010___69825	PROKKA_00339___71299	PROKKA_00339___76204	PROKKA_00365___80983
804	group_3792		2-acyl-glycerophospho-ethanolamine acyltransferase	20	20	1	1	758				1427	1427	1427	PROKKA_00491___86117	PROKKA_00194	PROKKA_00154___307	PROKKA_00152___4793	PROKKA_00154___9431	PROKKA_00149___13913	PROKKA_02141___22346	PROKKA_02087___26964	PROKKA_00204___27918	PROKKA_00190___32871	PROKKA_00184___61472	PROKKA_00175___37635	PROKKA_00208___42534	PROKKA_00204___47267	PROKKA_00158___51912	PROKKA_00063___56475	PROKKA_02167___70139	PROKKA_00186___70993	PROKKA_00172___75870	PROKKA_00199___80651
805	frdB_2		Fumarate reductase iron-sulfur subunit	20	20	1	1	4564				758	758	758	PROKKA_00805___86745	PROKKA_01298	PROKKA_01333___2665	PROKKA_01329___7147	PROKKA_01333___11789	PROKKA_01331___16277	PROKKA_00934___19932	PROKKA_01254___25298	PROKKA_01429___30368	PROKKA_01315___35121	PROKKA_01355___63814	PROKKA_01067___39419	PROKKA_01434___44986	PROKKA_01384___49627	PROKKA_01324___54244	PROKKA_01295___58939	PROKKA_01113___68028	PROKKA_01403___73427	PROKKA_01384___78294	PROKKA_01446___83145
806	dtxR		Diphtheria toxin repressor	20	20	1	1	3695				677	677	677	PROKKA_00834___86803	PROKKA_00426	PROKKA_00504___1007	PROKKA_00498___5485	PROKKA_00504___10131	PROKKA_00499___14613	PROKKA_01779___21622	PROKKA_01741___26272	PROKKA_00552___28614	PROKKA_00536___33563	PROKKA_00524___62152	PROKKA_00387___38059	PROKKA_00554___43226	PROKKA_00552___47963	PROKKA_00477___52550	PROKKA_00411___57171	PROKKA_01814___69433	PROKKA_00529___71679	PROKKA_00530___76586	PROKKA_00575___81403
807	priA_1		Phosphoribosyl isomerase A	20	20	1	1	1837				725	725	725	PROKKA_01128___87391	PROKKA_01057	PROKKA_01104___2207	PROKKA_01102___6693	PROKKA_01104___11331	PROKKA_01102___15819	PROKKA_01176___20416	PROKKA_01023___24836	PROKKA_01187___29884	PROKKA_01570___35631	PROKKA_01117___63338	PROKKA_01333___39951	PROKKA_01186___44490	PROKKA_01145___49149	PROKKA_01082___53760	PROKKA_01040___58429	PROKKA_00861___67524	PROKKA_01151___72923	PROKKA_01141___77808	PROKKA_01198___82649
808	prs_1		Ribose-phosphate pyrophosphokinase	20	20	1	1	962				980	980	980	PROKKA_00461___86057	PROKKA_00163	PROKKA_00130___259	PROKKA_00127___4743	PROKKA_00130___9383	PROKKA_00125___13865	PROKKA_02165___22394	PROKKA_02112___27014	PROKKA_00165___27840	PROKKA_00166___32823	PROKKA_00160___61424	PROKKA_00151___37587	PROKKA_00184___42486	PROKKA_00158___47175	PROKKA_00134___51864	PROKKA_00039___56427	PROKKA_02191___70187	PROKKA_00156___70933	PROKKA_00143___75812	PROKKA_00174___80601
809	fkbP_3		FK506-binding protein	20	20	1	1	2264				374	374	374	PROKKA_00093___85321	PROKKA_02149	PROKKA_02036___4071	PROKKA_02109___8709	PROKKA_02038___13199	PROKKA_02000___17615	PROKKA_00178___18419	PROKKA_00175___23138	PROKKA_02245___32001	PROKKA_02124___36739	PROKKA_02109___65324	PROKKA_02295___41878	PROKKA_02154___46429	PROKKA_02165___51190	PROKKA_02175___55947	PROKKA_02018___60388	PROKKA_00188___66178	PROKKA_02246___75114	PROKKA_02151___79829	PROKKA_02250___84757
810	comEA		ComE operon protein 1	20	20	1	1	4488				911	911	911	PROKKA_00745___86625	PROKKA_01360	PROKKA_01396___2791	PROKKA_01431___7351	PROKKA_01396___11915	PROKKA_01392___16399	PROKKA_00870___19804	PROKKA_00827___24444	PROKKA_01491___30492	PROKKA_01272___35035	PROKKA_01399___63902	PROKKA_01023___39331	PROKKA_01494___45106	PROKKA_01448___49755	PROKKA_01385___54366	PROKKA_01358___59065	PROKKA_01175___68152	PROKKA_01446___73513	PROKKA_01449___78424	PROKKA_01518___83289
811	folB		putative dihydroneopterin aldolase	20	20	1	1	2742				374	374	374	PROKKA_00259___85653	PROKKA_01983	PROKKA_00317___633	PROKKA_00308___5105	PROKKA_00317___9757	PROKKA_00309___14233	PROKKA_01971___22006	PROKKA_01939___26668	PROKKA_00361___28232	PROKKA_00341___33173	PROKKA_00333___61770	PROKKA_02065___41418	PROKKA_00357___42832	PROKKA_00357___47573	PROKKA_00285___52166	PROKKA_00214___56777	PROKKA_02013___69831	PROKKA_00336___71293	PROKKA_00336___76198	PROKKA_00362___80977
812	trxA_2		Thioredoxin-1	20	20	1	1	3838				323	323	323	PROKKA_02378___89892	PROKKA_02363	PROKKA_02236___4471	PROKKA_02307___9105	PROKKA_02238___13599	PROKKA_02216___18047	PROKKA_02352___22768	PROKKA_02351___27492	PROKKA_02480___32471	PROKKA_02389___37269	PROKKA_02338___65782	PROKKA_02406___42100	PROKKA_02361___46843	PROKKA_02358___51576	PROKKA_02366___56329	PROKKA_02368___61088	PROKKA_02400___70605	PROKKA_02444___75510	PROKKA_02353___80233	PROKKA_02430___85117
813	rplX		50S ribosomal protein L24	20	20	1	1	343				371	371	371	PROKKA_01953___89041	PROKKA_01637	PROKKA_01706___3411	PROKKA_01752___7993	PROKKA_01706___12535	PROKKA_01668___16951	PROKKA_00591___19246	PROKKA_00544___23878	PROKKA_01792___31094	PROKKA_00985___34461	PROKKA_01674___64452	PROKKA_01656___40597	PROKKA_01786___45690	PROKKA_01724___50307	PROKKA_01730___55056	PROKKA_01645___59639	PROKKA_01469___68740	PROKKA_01754___74129	PROKKA_01760___79046	PROKKA_01861___83975
814	aroP_2		Aromatic amino acid transport protein AroP	20	20	1	1	2293				1502	1502	1502	PROKKA_00118___85371	PROKKA_02124	PROKKA_02012___4023	PROKKA_02086___8663	PROKKA_02014___13151	PROKKA_01976___17567	PROKKA_00217___18497	PROKKA_00199___23186	PROKKA_02202___31915	PROKKA_02101___36693	PROKKA_02084___65274	PROKKA_02196___41680	PROKKA_02131___46383	PROKKA_02124___51108	PROKKA_02134___55865	PROKKA_01995___60342	PROKKA_00211___66224	PROKKA_02222___75066	PROKKA_02126___79779	PROKKA_02211___84679
815	group_3803		preprotein translocase subunit SecF	20	20	1	1	1829				1247	1247	1247	PROKKA_01120___87375	PROKKA_01065	PROKKA_01112___2223	PROKKA_01110___6709	PROKKA_01112___11347	PROKKA_01110___15835	PROKKA_01168___20400	PROKKA_01031___24852	PROKKA_01195___29900	PROKKA_01562___35615	PROKKA_01125___63354	PROKKA_01325___39935	PROKKA_01194___44506	PROKKA_01153___49165	PROKKA_01090___53776	PROKKA_01048___58445	PROKKA_00869___67540	PROKKA_01159___72939	PROKKA_01149___77824	PROKKA_01206___82665
[truncated: 3,791 more rows]
