# Supplementary material for: De novo assembly of genomes from long sequence reads reveals uncharted territories of Propionibacterium freudenreichii
Source: BMC Genomics. 2017 Oct 16;18:790. doi: 10.1186/s12864-017-4165-9 (PMC5644110; doi:10.1186/s12864-017-4165-9)
Supplement: Supplementary file 2 — Annotation file of the strain JS with the cumulative results of bioinformatics analyses. (XLSX 331 kb) [file 12864_2017_4165_MOESM2_ESM.xlsx]

## Sheet: LN997841.1
No.	Prodigal ID	product name	gene start	gene stop	strand	PROKKA ID	product name	gene start	gene stop	strand	eC_number	gene_name	database similar protein	note	Core	Island Viewer Predicted by at least one method	IV SIGI	IV Island Path	IV Island Pick	Prophinder	Phaster	Rebase	CRISPR
1	PFREUDJS001_000001	Chromosomal replication initiator protein DnaA	61	1467	+	PROKKA_00001	Chromosomal replication initiator protein DnaA	61	1467	+		dnaA_1	similar to AA sequence:UniProtKB:Q9ZH75		1	0	0	0	0	0	0
2	PFREUDJS001_000002	Putative drug resistance transporter	1442	2911	-	PROKKA_00002	Multidrug export protein EmrB	1442	2911	-		emrB_1	similar to AA sequence:UniProtKB:P0AEJ0	Putative antibiotic resistance	1	0	0	0	0	0	0
3	PFREUDJS001_000003	Transcriptional regulator	3153	3770	+	PROKKA_00003	hypothetical protein	3153	3770	+					1	0	0	0	0	0	0
4	PFREUDJS001_000004	Glycosyl transferase group 1	3767	4948	-	PROKKA_00004	GDP-mannose-dependent alpha-mannosyltransferase	3767	4948	-	2.4.1.-	mgtA_1	similar to AA sequence:UniProtKB:Q8NT41		1	0	0	0	0	0	0
5	PFREUDJS001_000005	UDP-sulfoquinovose synthase	4962	6209	-	PROKKA_00005	NAD dependent epimerase/dehydratase family protein	4962	6209	-			protein motif:Pfam:PF01370.15		1	0	0	0	0	0	0
6	PFREUDJS001_000006	Methionine ABC transporter ATP-binding protein	6682	7626	+	PROKKA_00006	ABC transporter ATP-binding protein YxdL	6682	7626	+		yxdL	similar to AA sequence:UniProtKB:P42423		0	0	0	0	0	0	0
7	PFREUDJS001_000007	ABC transporter integral membrane protein	7628	10186	+	PROKKA_00007	ABC transporter permease YtrF precursor	7628	10186	+		ytrF_1	similar to AA sequence:UniProtKB:O35005		0	0	0	0	0	0	0
8						PROKKA_00008	hypothetical protein	11158	11934	-					0					0	0
9	PFREUDJS001_000008	DNA polymerase III subunit beta	12062	13222	+	PROKKA_00009	DNA polymerase III subunit beta	12062	13222	+	2.7.7.7	dnaN	similar to AA sequence:UniProtKB:Q50790		1	0	0	0	0	0	0
10	PFREUDJS001_000009	DNA replication and repair protein RecF	13296	14585	+	PROKKA_00010	DNA replication and repair protein RecF	13296	14585	+		recF	similar to AA sequence:UniProtKB:Q9RVE0		1	0	0	0	0	0	0
11	PFREUDJS001_000010	UPF0232 protein H849_00050	14872	15360	+	PROKKA_00011	hypothetical protein	14614	15360	+			protein motif:CLUSTERS:PRK03195		1	0	0	0	0	0	0
12	PFREUDJS001_000011	Surface protein with SLH domain	15613	17280	+	PROKKA_00012	Endo-1,4-beta-xylanase A precursor	15613	17280	+	3.2.1.8	xynA1_1	similar to AA sequence:UniProtKB:C6CRV0		0	0	0	0	0	0	0
13	PFREUDJS001_000012	conserved protein	17523	18083	+	PROKKA_00013	hypothetical protein	17562	18083	+					0	1	0	1	0	0	0
14	PFREUDJS001_000013	putative protein without homology	18058	18171	-											1	0	1	0	0	0
15	PFREUDJS001_000014	Transposase	18165	19472	+	PROKKA_00014	Transposase	18165	19472	+			protein motif:Pfam:PF01610.11		0	1	0	1	0	0	0
16	PFREUDJS001_000015	Possible transporter, DMT superfamily	19931	20791	-	PROKKA_00015	Spermidine export protein MdtJ	19931	20791	-		mdtJ	protein motif:HAMAP:MF_01598		0	1	0	1	0	0	0
17	PFREUDJS001_000016	Transcriptional regulator, RpiR family	20791	21585	-	PROKKA_00016	HTH-type transcriptional regulator RpiR	20791	21585	-		rpiR	similar to AA sequence:UniProtKB:P0ACS7		0	1	0	1	0	0	0
18	PFREUDJS001_000017	2-dehydropantoate 2-reductase	22017	22619	+	PROKKA_00017	2-dehydropantoate 2-reductase	21780	22619	+			protein motif:CLUSTERS:PRK12921		0	1	0	1	0	0	0
19	PFREUDJS001_000018	Short-chain dehydrogenase/reductase SDR	22642	23382	-	PROKKA_00018	putative oxidoreductase	22642	23382	-	1.-.-.-		similar to AA sequence:UniProtKB:Q99RF5		0	1	0	1	0	0	0
20	PFREUDJS001_000019	Transposase	23578	24885	-	PROKKA_00019	Transposase	23578	24885	-			protein motif:Pfam:PF01610.11		0	1	0	1	0	0	0
21	PFREUDJS001_000020	Hypothetical membrane protein	25052	25681	-	PROKKA_00020	hypothetical protein	25052	25681	-					0	1	0	1	0	0	0
22	PFREUDJS001_000021	conserved protein	26140	26253	+											1	0	1	0	0	0
23	PFREUDJS001_000022	Putative transposase subunit	26269	26493	+											2	1	1	0	0	0
24	PFREUDJS001_000023	Transposase	26583	26903	+	PROKKA_00021	hypothetical protein	26583	26903	+					0	2	1	1	0	0	0
25	PFREUDJS001_000024	putative protein without homology	26973	28706	-	PROKKA_00022	AIPR protein	26973	28706	-			protein motif:Pfam:PF10592.3		0	2	1	1	0	0	0
26	PFREUDJS001_000025	Transposase	29021	29326	+	PROKKA_00023	Transposase	28982	29326	+			protein motif:Pfam:PF01527.14		0	2	1	1	0	0	0
27	PFREUDJS001_000026	Integrase	29323	30297	+	PROKKA_00024	Integrase core domain protein	29323	30297	+			protein motif:Pfam:PF00665.20		0	2	1	1	0	0	0
28	PFREUDJS001_000027	Transposase	30516	30767	-	PROKKA_00025	hypothetical protein	30516	30824	-					0	2	1	1	0	0	0
29	PFREUDJS001_000028	Transposase	30861	32168	-	PROKKA_00026	Transposase	30861	32168	-			protein motif:Pfam:PF01610.11		0	2	1	1	0	0	0
30	PFREUDJS001_000029	putative protein without homology	32162	32275	+											2	1	1	0	0	0
31	PFREUDJS001_000030	Oxidoreductase, FAD/FMN-binding	32292	32939	+	PROKKA_00027	NADH oxidase	32292	32939	+	1.-.-.-		similar to AA sequence:UniProtKB:P32382		0	0	0	0	0	0	0
32	PFREUDJS001_000031	Putative ArsR-family transcriptional regulator	32942	33286	+	PROKKA_00028	HTH-type transcriptional regulator	32942	33286	+			similar to AA sequence:UniProtKB:O53478		0	0	0	0	0	0	0
33	PFREUDJS001_000032	Phosphopantothenoylcysteine	33330	34883	+	PROKKA_00029	Coenzyme A biosynthesis bifunctional protein CoaBC	33330	34883	+		coaBC	similar to AA sequence:UniProtKB:P0ABQ0		1	0	0	0	0	0	0
34	PFREUDJS001_000033	putative protein without homology	34960	35073	-											0	0	0	0	0	0
35	PFREUDJS001_000034	Alanine racemase	35056	36204	+	PROKKA_00030	Alanine racemase	35056	36204	+	5.1.1.1	alr	similar to AA sequence:UniProtKB:Q9S5V6		1	0	0	0	0	0	0
36	PFREUDJS001_000035	Peptidase, S8/S53 family	36325	37830	+	PROKKA_00031	Subtilase family protein	36214	37830	+			protein motif:Pfam:PF00082.16		1	0	0	0	0	0	0
37	PFREUDJS001_000036	conserved protein	38045	38878	+	PROKKA_00032	hypothetical protein	38009	38878	+					0	0	0	0	0	0	0
38	PFREUDJS001_000037	EcsC family protein	38989	39792	-	PROKKA_00033	EcsC protein family protein	38989	39792	-			protein motif:Pfam:PF12787.1		1	0	0	0	0	0	0
39	PFREUDJS001_000038	Citrate synthase	40251	41555	+	PROKKA_00034	Citrate synthase 1	40251	41555	+	2.3.3.1	gltA2_1	similar to AA sequence:UniProtKB:Q10530		1	0	0	0	0	0	0
40	PFREUDJS001_000039	Resuscitation-promoting factor RpfA (Fragment)	41759	42376	+	PROKKA_00035	Resuscitation-promoting factor RpfA precursor	41768	42376	+	3.-.-.-	rpfA	similar to AA sequence:UniProtKB:O53879		0	0	0	0	0	0	0
41	PFREUDJS001_000040	putative protein without homology	42691	44892	+	PROKKA_00036	Serine/threonine-protein kinase PrkC	42691	44892	+	2.7.11.1	prkC_1	similar to AA sequence:UniProtKB:O34507		0	0	0	0	0	0	0
42	PFREUDJS001_000041	Leucyl/phenylalanyl-tRNA--protein transferase	45438	46163	+	PROKKA_00037	Leucyl/phenylalanyl-tRNA--protein transferase	45438	46163	+	2.3.2.6	aat	similar to AA sequence:UniProtKB:P0A8P1		1	0	0	0	0	0	0
43	PFREUDJS001_000042	Formamidopyrimidine-DNA glycosylase	46156	47019	+	PROKKA_00038	putative formamidopyrimidine-DNA glycosylase-like protein	46156	47019	+		fpg2	similar to AA sequence:UniProtKB:L0T864		1	0	0	0	0	0	0
44	PFREUDJS001_000043	Sugar kinase	47279	48814	+	PROKKA_00039	Xylulose kinase	47279	48814	+	2.7.1.17	xylB	similar to AA sequence:UniProtKB:P35850		0	0	0	0	0	0	0
45	PFREUDJS001_000044	conserved protein	48992	49867	+	PROKKA_00040	hypothetical protein	48992	49867	+					0	0	0	0	0	0	0
46	PFREUDJS001_000045	Transposase	49822	50709	-	PROKKA_00041	Integrase core domain protein	49822	50709	-			protein motif:Pfam:PF00665.20		0	0	0	0	0	0	0
47	PFREUDJS001_000046	Transposase	50742	51086	-	PROKKA_00042	Transposase	50742	51086	-			protein motif:Pfam:PF01527.14		0	0	0	0	0	0	0
48	PFREUDJS001_000047	Transposase	51292	52599	-	PROKKA_00043	Transposase	51292	52599	-			protein motif:Pfam:PF01610.11		0	0	0	0	0	0	0
49	PFREUDJS001_000048	putative protein without homology	52593	52706	+											0	0	0	0	0	0
50	PFREUDJS001_000049	putative protein without homology	52804	52974	+											0	0	0	0	0	0
51	PFREUDJS001_000050	conserved protein	53089	53322	-	PROKKA_00044	hypothetical protein	53089	53322	-					0	0	0	0	0	0	0
52	PFREUDJS001_000051	Transposase	53303	54337	-	PROKKA_00045	Integrase core domain protein	53303	54337	-			protein motif:Pfam:PF00665.20		0	0	0	0	0	0	0
53	PFREUDJS001_000052	DNA polymerase III epsilon subunit (exonuclease)	54354	55433	-	PROKKA_00046	DNA polymerase III PolC-type	54354	55766	-	2.7.7.7	polC_1	similar to AA sequence:UniProtKB:Q9ZHF6		0	0	0	0	0	0	0
54	PFREUDJS001_000053	Type I restriction-modification system,	55840	58878	-	PROKKA_00047	Type I restriction enzyme EcoR124II R protein	55840	58878	-	3.1.21.3	hsdR	similar to AA sequence:UniProtKB:P10486		0	0	0	0	0	0	0	PfrJSIIP
55	PFREUDJS001_000054	Type I restriction-modification system, DNA	58875	59123	-	PROKKA_00048	Putative type-1 restriction enzyme specificity protein MPN_089	58875	60044	-			similar to AA sequence:UniProtKB:P75604		0	0	0	0	0	0	0	S.PfrJSII
56	PFREUDJS001_000055	Type I restriction-modification system,	60041	60427	-	PROKKA_00049	N-6 DNA Methylase	60041	60427	-			protein motif:Pfam:PF02384.10		0	0	0	0	0	0	0	M.PfrJSII
57	PFREUDJS001_000056	Transposase	60465	61499	+	PROKKA_00050	Integrase core domain protein	60465	61499	+			protein motif:Pfam:PF00665.20		0	0	0	0	0	0	0
58						PROKKA_00051	putative type I restriction enzymeP M protein	61435	62718	-	2.1.1.72		similar to AA sequence:UniProtKB:Q89Z59		0					0	0
59	PFREUDJS001_000057	ABC transporter, ATP-binding protein	62772	64589	-	PROKKA_00052	putative ABC transporter ATP-binding protein YbhF	62772	64589	-		ybhF	similar to AA sequence:UniProtKB:P0A9U1		1	0	0	0	0	0	0
60	PFREUDJS001_000058	IM protein of drug ABC transporter (DRI:YHIH)	64586	65773	-	PROKKA_00053	Inner membrane transport permease YbhR	64586	65773	-		ybhR_1	similar to AA sequence:UniProtKB:P0AFP9		0	0	0	0	0	0	0
61						PROKKA_00054	hypothetical protein	65861	66085	+					0					0	0
62	PFREUDJS001_000059	2-dehydropantoate 2-reductase	65974	66963	-	PROKKA_00055	putative 2-dehydropantoate 2-reductase	65974	66963	-	1.1.1.169	panE_1	similar to AA sequence:UniProtKB:O34661		1	0	0	0	0	0	0
63	PFREUDJS001_000060	Aminodeoxychorismate synthase, component I	67249	68934	+	PROKKA_00056	Aminodeoxychorismate synthase component 1	67201	68934	+	2.6.1.85	pabB	similar to AA sequence:UniProtKB:P05041		0	0	0	0	0	0	0
64	PFREUDJS001_000061	Aminodeoxychorismate lyase	69032	69880	+	PROKKA_00057	4-amino-4-deoxychorismate lyase	68927	69880	+			protein motif:CLUSTERS:PRK07849		0	0	0	0	0	0	0
65	PFREUDJS001_000062	conserved protein	70174	70854	-	PROKKA_00058	hypothetical protein	70174	70854	-					0	0	0	0	0	0	0
66	PFREUDJS001_000063	conserved protein	71179	72183	-	PROKKA_00059	Prephenate dehydratase	71449	72435	+	4.2.1.51	pheA	similar to AA sequence:UniProtKB:P96240		1	0	0	0	0	0	0
67	PFREUDJS001_000064	Diacylglycerol kinase, catalytic region	72315	73940	-	PROKKA_00060	Lipid kinase YegS	72315	73940	-	2.7.1.-	yegS	similar to AA sequence:UniProtKB:P76407		1	0	0	0	0	0	0
68	PFREUDJS001_000065	Serine--tRNA ligase	74067	75341	+	PROKKA_00061	Serine--tRNA ligase	74067	75341	+	6.1.1.11	serS	similar to AA sequence:UniProtKB:Q8NLP6		1	0	0	0	0	0	0
69	PFREUDJS001_000066	Phosphoprotein 3-like protein	75462	76142	+	PROKKA_00062	hypothetical protein	75462	76142	+					1	0	0	0	0	0	0
70	PFREUDJS001_000067	Phosphotransferase system, EIIB	76282	79254	-	PROKKA_00063	PTS system beta-glucoside-specific EIIBCA component	76282	79254	-		bglF	similar to AA sequence:UniProtKB:P08722		1	0	0	0	0	0	0
71	PFREUDJS001_000068	Beta-Casp domain protein	79516	80898	+	PROKKA_00064	Ribonuclease	79504	80898	+	3.1.-.-		similar to AA sequence:UniProtKB:Q5SLP1		0	0	0	0	0	0	0
72	PFREUDJS001_000069	Putative two-component response regulator	80895	81614	+	PROKKA_00065	Alkaline phosphatase synthesis transcriptional regulatory protein PhoP	80895	81614	+		phoP	similar to AA sequence:UniProtKB:P13792		1	0	0	0	0	0	0
73	PFREUDJS001_000070	Histidine kinase	81779	82900	+	PROKKA_00066	Signal transduction histidine-protein kinase BaeS	81611	82900	+	2.7.13.3	baeS	similar to AA sequence:UniProtKB:P30847		1	0	0	0	0	0	0
74	PFREUDJS001_000071	Putative secreted protein	82962	83609	-	PROKKA_00067	hypothetical protein	82962	83609	-					1	0	0	0	0	0	0
75	PFREUDJS001_000072	Probable thiol peroxidase	83942	84439	+	PROKKA_00068	putative thiol peroxidase	83942	84439	+	1.11.1.-	tpx	similar to AA sequence:UniProtKB:Q8NRG3		1	0	0	0	0	0	0
76	PFREUDJS001_000073	NAD-dependent protein deacetylase	84678	85355	-	PROKKA_00069	NAD-dependent protein deacetylase	84678	85424	-	3.5.1.-	cobB_1	similar to AA sequence:UniProtKB:Q9WYW0		1	0	0	0	0	0	0
77	PFREUDJS001_000074	Cell envelope-related function transcriptional	85625	87334	+	PROKKA_00070	Transcriptional regulator LytR	85625	87334	+		lytR	similar to AA sequence:UniProtKB:Q02115		1	0	0	0	0	0	0
78	PFREUDJS001_000075	Argininosuccinate synthase	87989	89413	-	PROKKA_00071	Argininosuccinate synthase	87989	89425	-	6.3.4.5	argG	similar to AA sequence:UniProtKB:Q06734		1	0	0	0	0	0	0
79	PFREUDJS001_000076	NAD(P)H quinone oxidoreductase, PIG3 family	89587	90543	-	PROKKA_00072	Quinone oxidoreductase 1	89587	90594	-	1.6.5.5	qorA	similar to AA sequence:UniProtKB:P28304		1	0	0	0	0	0	0
80	PFREUDJS001_R0001	tRNA-Ser-TGA	90618	90700	+	PROKKA_00073	tRNA-Ser(tga)	90618	90703	+			COORDINATES:profile:Aragorn:1.2		0	0	0	0	0	0	0
81	PFREUDJS001_000077	Membrane protein without function	90808	91245	+	PROKKA_00074	hypothetical protein	90808	91245	+					1	0	0	0	0	0	0
82	PFREUDJS001_000078	Cell envelope-related transcriptional attenuator	91621	93267	-	PROKKA_00075	Biofilm regulatory protein A precursor	91621	94218	-		brpA	similar to AA sequence:UniProtKB:Q8DVR0		1	0	0	0	0	0	0
83	PFREUDJS001_000079	putative protein without homology	93403	94443	+											0	0	0	0	0	0
84	PFREUDJS001_R0002	tRNA-Ser-GCT	94458	94547	+	PROKKA_00076	tRNA-Ser(gct)	94458	94550	+			COORDINATES:profile:Aragorn:1.2		0	0	0	0	0	0	0
85	PFREUDJS001_R0003	tRNA-Arg-ACG	94735	94807	+	PROKKA_00077	tRNA-Arg(acg)	94735	94810	+			COORDINATES:profile:Aragorn:1.2		0	0	0	0	0	0	0
86	PFREUDJS001_000080	putative protein without homology	95194	95397	-	PROKKA_00078	hypothetical protein	95194	95454	-					0	0	0	0	0	0	0
87	PFREUDJS001_000081	VanZ-like protein, transmembrane protein	95402	96550	-	PROKKA_00079	VanZ like family protein	95402	96550	-			protein motif:Pfam:PF04892.6		1	0	0	0	0	0	0
88	PFREUDJS001_000082	Oxidoreductase, short chain	96683	97366	+	PROKKA_00080	putative oxidoreductase	96683	97366	+	1.-.-.-		similar to AA sequence:UniProtKB:Q99RF5		1	0	0	0	0	0	0
89	PFREUDJS001_000083	Glycerophosphoryl diester phosphodiesterase	97363	98082	+	PROKKA_00081	putative glycerophosphoryl diester phosphodiesterase 1	97363	98082	+	3.1.4.46	glpQ1	similar to AA sequence:UniProtKB:P96236		1	0	0	0	0	0	0
90	PFREUDJS001_000084	Shikimate dehydrogenase	98181	98999	-	PROKKA_00082	Shikimate dehydrogenase	98181	98999	-	1.1.1.25	aroE	similar to AA sequence:UniProtKB:Q5HNV1		1	0	0	0	0	0	0
91	PFREUDJS001_000085	3-carboxymuconate cyclase	99086	100135	+	PROKKA_00083	6-phosphogluconolactonase	99086	100135	+	3.1.1.31	pgl_1	similar to AA sequence:UniProtKB:P52697		0	0	0	0	0	0	0
92	PFREUDJS001_000086	Putative 2,5-diketo-D-gluconic acid reductase A	100240	101082	+	PROKKA_00084	2,5-diketo-D-gluconic acid reductase A	100240	101082	+	1.1.1.274	dkgA	similar to AA sequence:UniProtKB:Q46857		0	0	0	0	0	0	0
93	PFREUDJS001_000087	ABC transporter permease	101236	103692	-	PROKKA_00085	ABC transporter permease YtrF precursor	101236	103692	-		ytrF_2	similar to AA sequence:UniProtKB:O35005		0	0	0	0	0	0	0
94	PFREUDJS001_000088	ABC transporter, ATP-binding protein	103692	104570	-	PROKKA_00086	Macrolide export ATP-binding/permease protein MacB	103692	104570	-	3.6.3.-	macB_1	similar to AA sequence:UniProtKB:Q2EHL8		0	0	0	0	0	0	0
95	PFREUDJS001_000089	Response regulator receiver domain protein	104848	105534	-	PROKKA_00087	Oxygen regulatory protein NreC	104848	105534	-		nreC_1	similar to AA sequence:UniProtKB:Q7WZY4		0	0	0	0	0	0	0
96	PFREUDJS001_000090	Two component sensor kinase	105524	106846	-	PROKKA_00088	Sensor histidine kinase DesK	105524	106846	-	2.7.13.3	desK_1	similar to AA sequence:UniProtKB:O34757		0	0	0	0	0	0	0
97	PFREUDJS001_000091	Carboxylesterase type B	106992	107594	-	PROKKA_00089	hypothetical protein	106992	107699	-					0	0	0	0	0	0	0
98	PFREUDJS001_000092	Hypothetical membrane protein	107892	108437	+	PROKKA_00090	hypothetical protein	107892	108437	+					1	0	0	0	0	0	0
99	PFREUDJS001_000093	Acetyltransferase	108687	108914	+	PROKKA_00091	hypothetical protein	108687	108914	+					1	0	0	0	0	0	0
100	PFREUDJS001_000094	Zinc finger CDGSH type superfamily protein	109003	109236	+	PROKKA_00092	hypothetical protein	109003	109236	+					1	0	0	0	0	0	0
101	PFREUDJS001_000095	Peptidyl-prolyl cis-trans isomerase	109370	109744	-	PROKKA_00093	FK506-binding protein	109370	109744	-	5.2.1.8	fkbP_1	similar to AA sequence:UniProtKB:P28725		1	0	0	0	0	0	0
102	PFREUDJS001_000096	Putative fructose transport system kinase	109818	110441	-	PROKKA_00094	Pantothenate kinase	109818	110441	-	2.7.1.33	coaA_1	similar to AA sequence:UniProtKB:Q83EV9		1	0	0	0	0	0	0
103	PFREUDJS001_000097	Exonuclease, DNA polymerase III, epsilon subunit	110609	111205	+	PROKKA_00095	DNA polymerase III PolC-type	110594	111205	+	2.7.7.7	polC_2	similar to AA sequence:UniProtKB:Q9ZHF6		1	0	0	0	0	0	0
104	PFREUDJS001_000098	Cytochrome d ubiquinol oxidase, subunit I	111557	113059	+	PROKKA_00096	Cytochrome bd ubiquinol oxidase subunit 1	111557	113059	+	1.10.3.-	cydA	similar to AA sequence:UniProtKB:Q09049		1	0	0	0	0	0	0
105	PFREUDJS001_000099	Cytochrome d ubiquinol oxidase, subunit II	113076	114209	+	PROKKA_00097	Cytochrome bd-I ubiquinol oxidase subunit 2	113076	114209	+	1.10.3.10	cydB	similar to AA sequence:UniProtKB:P0ABK2		1	0	0	0	0	0	0
106	PFREUDJS001_000100	Thiol reductant ABC exporter, CydD subunit	114233	117877	+	PROKKA_00098	ATP-binding/permease protein CydD	114233	117877	+		cydD	similar to AA sequence:UniProtKB:P29018		1	0	0	0	0	0	0
107	PFREUDJS001_000101	Succinyl-diaminopimelate desuccinylase	118416	119597	-	PROKKA_00099	putative succinyl-diaminopimelate desuccinylase	118416	119597	-	3.5.1.18	dapE_1	similar to AA sequence:UniProtKB:Q99SN6		1	0	0	0	0	0	0
108	PFREUDJS001_000102	Putative drug resistance transporter	119735	121423	-	PROKKA_00100	putative transport protein HsrA	119735	121405	-		hsrA_1	similar to AA sequence:UniProtKB:P31474		0	0	0	0	0	0	0
109	PFREUDJS001_000103	conserved protein	121859	122008	-	PROKKA_00101	hypothetical protein	121859	122008	-					1	0	0	0	0	0	0
110	PFREUDJS001_000104	Transcriptional regulator	121987	122457	-	PROKKA_00102	transcriptional regulator BetI	121987	122484	-			protein motif:CLUSTERS:PRK00767		0	0	0	0	0	0	0
111	PFREUDJS001_000105	Uncharacterized protein, MTH1187 family	122712	123002	+	PROKKA_00103	hypothetical protein	122685	123002	+					1	0	0	0	0	0	0
112	PFREUDJS001_000106	putative protein without homology	123329	123628	-	PROKKA_00104	NAD-dependent dihydropyrimidine dehydrogenase subunit PreT	123326	124960	+	1.3.1.1	preT	similar to AA sequence:UniProtKB:P76440		1	0	0	0	0	0	0
113	PFREUDJS001_000107	Pyridine nucleotide-disulfide oxidoreductase	123632	124960	+											0	0	0	0	0	0
114	PFREUDJS001_000108	Pyruvate-flavodoxin oxidoreductase	124957	128733	+	PROKKA_00105	Pyruvate-flavodoxin oxidoreductase	124966	128733	+	1.2.7.-	nifJ_1	similar to AA sequence:UniProtKB:Q06879		1	0	0	0	0	0	0
115	PFREUDJS001_000109	Dihydroorotate dehydrogenase 2	128735	129883	+	PROKKA_00106	NAD-dependent dihydropyrimidine dehydrogenase subunit PreA	128735	129883	+	1.3.1.1	preA_1	similar to AA sequence:UniProtKB:P25889		1	0	0	0	0	0	0
116	PFREUDJS001_000110	Aldehyde dehydrogenase family protein	130149	131573	-	PROKKA_00107	Gamma-aminobutyraldehyde dehydrogenase	130149	131573	-	1.2.1.19	prr	similar to AA sequence:UniProtKB:P77674		1	0	0	0	0	0	0
117	PFREUDJS001_000111	Hypothetical secreted protein	132124	132423	+	PROKKA_00108	hypothetical protein	132124	132423	+					1	0	0	0	0	0	0
118	PFREUDJS001_000112	Hypothetical secreted protein	132458	132667	+	PROKKA_00109	hypothetical protein	132458	132667	+					1	0	0	0	0	0	0
119	PFREUDJS001_000113	Hypothetical secreted protein	132739	133110	+	PROKKA_00110	hypothetical protein	132739	133110	+					1	0	0	0	0	0	0
120	PFREUDJS001_000114	putative protein without homology	133196	133396	+	PROKKA_00111	hypothetical protein	133196	133396	+					1	0	0	0	0	0	0
121	PFREUDJS001_000115	conserved protein	133651	134298	+	PROKKA_00112	hypothetical protein	133651	134298	+					1	0	0	0	0	0	0
122	PFREUDJS001_000116	conserved protein	134487	135251	+	PROKKA_00113	hypothetical protein	134295	135251	+					1	0	0	0	0	0	0
123	PFREUDJS001_000117	ABC transporter ATP-binding protein	135485	137548	-	PROKKA_00114	putative ABC transporter ATP-binding protein	135485	137548	-			similar to AA sequence:UniProtKB:Q9WYC4		1	0	0	0	0	0	0
124	PFREUDJS001_000118	ABC transporter, ATP-binding domain protein	137545	139278	-	PROKKA_00115	putative ABC transporter ATP-binding protein	137545	139278	-			similar to AA sequence:UniProtKB:Q9WYC4		1	0	0	0	0	0	0
125	PFREUDJS001_000119	Transcription regulator	139278	139847	-	PROKKA_00116	Nucleoid occlusion factor SlmA	139278	139970	-		slmA	protein motif:HAMAP:MF_01839		1	0	0	0	0	0	0
126	PFREUDJS001_000120	putative protein without homology	139834	139992	+											0	0	0	0	0	0
127	PFREUDJS001_000121	Dihydropteroate synthase	140048	140938	-	PROKKA_00117	Inactive dihydropteroate synthase 2	140048	140938	-		folP2	similar to AA sequence:UniProtKB:P64139		1	0	0	0	0	0	0
128	PFREUDJS001_000122	Amino acid permease	141191	142693	+	PROKKA_00118	Aromatic amino acid transport protein AroP	141191	142693	+		aroP_1	similar to AA sequence:UniProtKB:P15993		1	0	0	0	0	0	0
129	PFREUDJS001_000123	Cupin domain protein	142858	143217	+	PROKKA_00119	Cupin domain protein	142858	143217	+			protein motif:Pfam:PF07883.5		1	0	0	0	0	0	0
130	PFREUDJS001_000124	Methyltransferase	143217	144134	+	PROKKA_00120	hypothetical protein	143217	144134	+			protein motif:CLUSTERS:PRK08317		1	0	0	0	0	0	0
131	PFREUDJS001_000125	putative protein without homology	144316	144432	-											0	0	0	0	0	0
132	PFREUDJS001_000126	ABC transporter ATP binding	144475	145416	+	PROKKA_00121	putative ABC transporter ATP-binding protein YheS	144424	145416	+		yheS_1	similar to AA sequence:UniProtKB:P63389		1	0	0	0	0	0	0
133	PFREUDJS001_000127	putative protein without homology	145459	146118	+	PROKKA_00122	putative ABC transporter ATP-binding protein	145459	146118	+			similar to AA sequence:UniProtKB:P44808		0	0	0	0	0	0	0
134	PFREUDJS001_000128	Lysine--tRNA ligase	146259	147869	+	PROKKA_00123	Lysylphosphatidylglycerol biosynthesis bifunctional protein LysX	146259	147869	+		lysX_1	similar to AA sequence:UniProtKB:P94974		1	0	0	0	0	0	0
135	PFREUDJS001_000129	Methyltransferase	148055	148777	-	PROKKA_00124	Tellurite methyltransferase	148055	148777	-	2.1.1.265	tehB	similar to AA sequence:UniProtKB:P25397		1	0	0	0	0	0	0
136	PFREUDJS001_000130	Pyruvate dehydrogenase E1 component, alpha	148922	150034	+	PROKKA_00125	3-methyl-2-oxobutanoate dehydrogenase subunit alpha	148922	150034	+	1.2.4.4	bkdA	similar to AA sequence:UniProtKB:O06161		1	0	0	0	0	0	0
137	PFREUDJS001_000131	Transketolase, pyridine binding domain protein	150031	151005	+	PROKKA_00126	3-methyl-2-oxobutanoate dehydrogenase subunit beta	150031	151005	+	1.2.4.4	bkdB	similar to AA sequence:UniProtKB:O06160		0	0	0	0	0	0	0
138	PFREUDJS001_000132	Pyruvate dehydrogenase E2	151016	152380	+	PROKKA_00127	Dihydrolipoyllysine-residue acetyltransferase component of pyruvate dehydrogenase complex	151016	152380	+	2.3.1.12	pdhC	similar to AA sequence:UniProtKB:P21883		0	0	0	0	0	0	0
139	PFREUDJS001_000133	conserved protein	152607	153641	-	PROKKA_00128	hypothetical protein	152607	153641	-					1	0	0	0	0	0	0
140	PFREUDJS001_000134	Cell division protein CrgA	153932	154219	-	PROKKA_00129	Cell division protein CrgA	153932	154219	-		crgA	similar to AA sequence:UniProtKB:Q9XA10		0	0	0	0	0	0	0
141	PFREUDJS001_000135	Membrane spanning protein	154439	155128	+	PROKKA_00130	hypothetical protein	154394	155128	+					1	0	0	0	0	0	0
142	PFREUDJS001_000136	Transposase	155125	155817	-	PROKKA_00131	IS2 transposase TnpB	155125	156168	-			protein motif:CLUSTERS:PRK09409		0	0	0	0	0	0	0
143	PFREUDJS001_000137	Para-aminobenzoate synthase component II	156340	156984	+	PROKKA_00132	Aminodeoxychorismate synthase component 2	156340	156984	+	2.6.1.85	pabA	similar to AA sequence:UniProtKB:P00903		1	0	0	0	0	0	0
144	PFREUDJS001_000138	Aldo/keto reductase	157026	157910	-	PROKKA_00133	2,5-diketo-D-gluconic acid reductase B	157026	157919	-	1.1.1.346	dkgB	similar to AA sequence:UniProtKB:P30863		1	0	0	0	0	0	0
145	PFREUDJS001_000139	Hypothetical secreted protein	158009	161404	-	PROKKA_00134	hypothetical protein	158009	161404	-					1	0	0	0	0	0	0
146	PFREUDJS001_000140	conserved protein	161562	162302	+	PROKKA_00135	hypothetical protein	161562	162302	+					1	0	0	0	0	0	0
147	PFREUDJS001_000141	Serine protease	162306	163661	-	PROKKA_00136	putative periplasmic serine endoprotease DegP-like precursor	162306	163748	-	3.4.21.107	mucD	similar to AA sequence:UniProtKB:Q4KGQ4		1	0	0	0	0	0	0
148	PFREUDJS001_000142	putative protein without homology	163638	164180	+											0	0	0	0	0	0
149	PFREUDJS001_000143	Trypsin-like serine protease	164301	165146	-	PROKKA_00137	putative periplasmic serine endoprotease DegP-like precursor	164301	165686	-	3.4.21.107	degP1	similar to AA sequence:UniProtKB:Q52894		0	0	0	0	0	0	0
150	PFREUDJS001_000144	Transporter, major facilitator family protein	166238	167554	+	PROKKA_00138	Inner membrane protein YqcE	166238	167554	+		yqcE	similar to AA sequence:UniProtKB:P77031		0	0	0	0	0	0	0
151	PFREUDJS001_000145	Acetyl esterase	167562	168569	+	PROKKA_00139	Acetyl esterase	167562	168569	+	3.1.1.-	aes	similar to AA sequence:UniProtKB:P23872		0	0	0	0	0	0	0
152	PFREUDJS001_000146	Crotonobetainyl-CoA dehydrogenase	168697	169833	+	PROKKA_00140	Crotonobetainyl-CoA dehydrogenase	168697	169833	+	1.3.99.-	caiA	similar to AA sequence:UniProtKB:P60584		0	0	0	0	0	0	0
153	PFREUDJS001_000147	Transposase family protein	170034	171359	+	PROKKA_00141	Transposase	170283	171359	+			protein motif:Pfam:PF01610.11		0	0	0	0	0	0	0
154	PFREUDJS001_000148	L-carnitine CoA-transferase	171383	172576	+	PROKKA_00142	Crotonobetainyl-CoA:carnitine CoA-transferase	171356	172576	+	2.8.3.-	caiB	similar to AA sequence:UniProtKB:Q8GB19		0	0	0	0	0	0	0
155	PFREUDJS001_000149	Crotonobetaine/carnitine-CoA ligase	172607	174202	+	PROKKA_00143	putative sulfoacetate--CoA ligase	172607	174202	+	6.2.1.-	sauT	similar to AA sequence:UniProtKB:Q0K844		0	0	0	0	0	0	0
156	PFREUDJS001_000150	3-alpha,7-alpha,	174220	175077	+	PROKKA_00144	MaoC like domain protein	174199	175077	+			protein motif:Pfam:PF01575.13		0	0	0	0	0	0	0
157	PFREUDJS001_000151	Metabolite transporter	175288	176646	+	PROKKA_00145	Inner membrane metabolite transport protein YgcS	175288	176646	+		ygcS_1	similar to AA sequence:UniProtKB:Q46909		0	0	0	0	0	0	0
158	PFREUDJS001_000152	Beta-lactamase-like	176651	177295	+	PROKKA_00146	putative metallo-hydrolase	176651	177295	+	3.-.-.-		similar to AA sequence:UniProtKB:Q5XD24		0	0	0	0	0	0	0
159	PFREUDJS001_000153	Electron transfer flavoprotein domain protein	177479	178234	+	PROKKA_00147	Electron transfer flavoprotein subunit beta	177479	178234	+		etfB	similar to AA sequence:UniProtKB:P38975		1	0	0	0	0	0	0
160	PFREUDJS001_000154	Electron transfer flavoprotein FAD-binding domain	178271	179143	+	PROKKA_00148	Electron transfer flavoprotein subunit alpha	178271	179143	+		etfA	similar to AA sequence:UniProtKB:P38974		1	0	0	0	0	0	0
161	PFREUDJS001_000155	FAD dependent oxidoreductase	179146	180450	+	PROKKA_00149	Electron transfer flavoprotein-ubiquinone oxidoreductase	179146	180450	+	1.5.5.1		similar to AA sequence:UniProtKB:Q9HZP5		1	0	0	0	0	0	0
162	PFREUDJS001_000156	Ferredoxin-like protein fixX	180464	180757	+	PROKKA_00150	hypothetical protein	180464	180757	+					1	0	0	0	0	0	0
163						PROKKA_00151	IgA FC receptor precursor	180908	181813	+		bag	similar to AA sequence:UniProtKB:P27951		0					0	0
164						PROKKA_00152	hypothetical protein	182328	182549	+					0					0	0
165						PROKKA_00153	hypothetical protein	182615	182857	-					0					0	0
166	PFREUDJS001_000157	Type III restriction protein res subunit	182861	184633	+	PROKKA_00154	Type III restriction enzyme, res subunit	182861	184633	+			protein motif:Pfam:PF04851.9		1	0	0	0	0	0	0
167	PFREUDJS001_000158	Integral membrane protein	184895	185566	+	PROKKA_00155	vancomycin high temperature exclusion protein	184895	185566	+			protein motif:CLUSTERS:PRK10834		1	0	0	0	0	0	0
168	PFREUDJS001_000159	UDP-glucose 6-dehydrogenase	185654	187165	-	PROKKA_00156	UDP-glucose 6-dehydrogenase YwqF	185654	187165	-	1.1.1.22	ywqF	similar to AA sequence:UniProtKB:P96718		1	0	0	0	0	0	0
169	PFREUDJS001_000160	Arginine--tRNA ligase	187164	188798	+	PROKKA_00157	Arginine--tRNA ligase	187206	188798	+	6.1.1.19	argS	similar to AA sequence:UniProtKB:P11875		1	0	0	0	0	0	0
170	PFREUDJS001_000161	LacI family transcriptional regulator	188820	189857	-	PROKKA_00158	Ribose operon repressor	188820	189857	-		rbsR	similar to AA sequence:UniProtKB:P0ACQ0		0	0	0	0	0	0	0
171	PFREUDJS001_000162	2-keto-myo-inositol dehydratase	190095	191012	+	PROKKA_00159	Inosose dehydratase	190095	191012	+	4.2.1.44	iolE_1	similar to AA sequence:UniProtKB:Q88S37		0	0	0	0	0	0	0
172	PFREUDJS001_000163	Inositol 2-dehydrogenase	191042	192040	+	PROKKA_00160	Inositol 2-dehydrogenase	191042	192040	+	1.1.1.18	idhA_1	similar to AA sequence:UniProtKB:O68965		0	0	0	0	0	0	0
173	PFREUDJS001_000164	Major facilitator transporter	192144	193607	+	PROKKA_00161	Major myo-inositol transporter IolT	192144	193607	+		iolT_1	similar to AA sequence:UniProtKB:O34718		0	0	0	0	0	0	0
174	PFREUDJS001_000165	Putative ABC transporter ATP-binding protein	194075	194965	-	PROKKA_00162	putative siderophore transport system ATP-binding protein YusV	194075	194965	-		yusV_1	similar to AA sequence:UniProtKB:O32188		1	0	0	0	0	0	0
175	PFREUDJS001_000166	Ferric enterobactin transport system permease	194962	196032	-	PROKKA_00163	Ferric enterobactin transport system permease protein FepG	194962	195987	-		fepG	similar to AA sequence:UniProtKB:P23877		1	0	0	0	0	0	0
176	PFREUDJS001_000167	Iron-enterobactin transporter membrane protein	196029	197087	-	PROKKA_00164	Ferric enterobactin transport system permease protein FepD	196029	197087	-		fepD	similar to AA sequence:UniProtKB:P23876		1	0	0	0	0	0	0
177	PFREUDJS001_000168	ABC transporter substrate-binding protein	197335	198330	+	PROKKA_00165	Fe(3+)-citrate-binding protein YfmC precursor	197335	198330	+		yfmC	similar to AA sequence:UniProtKB:O34348		1	0	0	0	0	0	0
178	PFREUDJS001_000169	ROK family protein	198501	199295	-	PROKKA_00166	Polyphosphate glucokinase	198501	199286	-	2.7.1.63	ppgK	similar to AA sequence:UniProtKB:A5U654		1	0	0	0	0	0	0
179	PFREUDJS001_000170	Sodium:sulfate symporter transmembrane	199366	200763	-	PROKKA_00167	Citrate carrier	199366	200763	-		citT	similar to AA sequence:UniProtKB:P0AE74		1	0	0	0	0	0	0
180	PFREUDJS001_000171	UDP-glucose 4-epimerase	201074	202048	+	PROKKA_00168	UDP-glucose 4-epimerase	201074	202048	+	5.1.3.2	galE_1	similar to AA sequence:UniProtKB:Q7WTB1		1	0	0	0	0	0	0
181	PFREUDJS001_000172	Transcriptional regulator TetR	202095	202781	-	PROKKA_00169	HTH-type transcriptional repressor KstR2	202095	202787	-		kstR2_1	similar to AA sequence:UniProtKB:Q0S7V2		0	0	0	0	0	0	0
182	PFREUDJS001_000173	putative protein without homology	202809	203123	-											0	0	0	0	0	0
183	PFREUDJS001_000174	Beta-glucosidase	203112	205511	+	PROKKA_00170	Thermostable beta-glucosidase B	203112	205511	+	3.2.1.21	bglB	similar to AA sequence:UniProtKB:P14002		1	0	0	0	0	0	0
184						PROKKA_00171	hypothetical protein	205392	205754	-					0					0	0
185	PFREUDJS001_000175	Sugar transporter	205913	207301	+	PROKKA_00172	Inner membrane metabolite transport protein YgcS	205913	207301	+		ygcS_2	similar to AA sequence:UniProtKB:Q46909		1	0	0	0	0	0	0
186	PFREUDJS001_000176	Metallophosphoesterase	207294	208982	+	PROKKA_00173	hypothetical protein	207294	208982	+					1	0	0	0	0	0	0
187	PFREUDJS001_000177	MgtC, Mg2 transporter protein	208989	209717	+	PROKKA_00174	putative Mg(2+) transport ATPase	208989	209717	+			protein motif:CLUSTERS:PRK09977		1	0	0	0	0	0	0
188	PFREUDJS001_000178	Glycerol-3-phosphate transporter	210094	211425	+	PROKKA_00175	Glycerol-3-phosphate transporter	210007	211425	+		glpT	similar to AA sequence:UniProtKB:P08194		1	0	0	0	0	0	0
189	PFREUDJS001_000179	conserved protein	211749	211952	-	PROKKA_00176	hypothetical protein	211749	211952	-					0	0	0	0	0	0	0
190	PFREUDJS001_000180	NUDIX hydrolase	212045	212479	-	PROKKA_00177	CTP pyrophosphohydrolase	212045	212488	-	3.6.1.65	nudG	similar to AA sequence:UniProtKB:P77788		0	0	0	0	0	0	0
191	PFREUDJS001_000181	Carbohydrate kinase, PfkB	212729	213733	-	PROKKA_00178	Ribokinase	212729	213733	-	2.7.1.15	rbsK_1	similar to AA sequence:UniProtKB:P0A9J6		0	0	0	0	0	0	0
192	PFREUDJS001_000182	Allantoin permease	213730	215250	-	PROKKA_00179	Permease for cytosine/purines, uracil, thiamine, allantoin	213730	215250	-			protein motif:Pfam:PF02133.9		1	0	0	0	0	0	0
193	PFREUDJS001_000183	Inositol monophosphatase	215428	216279	-	PROKKA_00180	Inositol-1-monophosphatase ImpA	215428	216279	-	3.1.3.25	impA	similar to AA sequence:UniProtKB:A0QX86		1	0	0	0	0	0	0
194	PFREUDJS001_000184	Hexose phosphate transporter	216272	217720	-	PROKKA_00181	Hexose phosphate transport protein	216272	217720	-		uhpT	similar to AA sequence:UniProtKB:P0AGC0		0	0	0	0	0	0	0
195	PFREUDJS001_000185	Acetyl-CoA acetyltransferase	218099	219253	-	PROKKA_00182	Acetyl-CoA acetyltransferase	218099	219253	-	2.3.1.9	thlA	similar to AA sequence:UniProtKB:P45359		1	0	0	0	0	0	0
196	PFREUDJS001_000186	O-succinylbenzoate-CoA ligase	219250	220308	-	PROKKA_00183	putative acyl--CoA ligase YhfT	219250	220308	-	6.2.1.-	yhfT	similar to AA sequence:UniProtKB:O07619		0	0	0	0	0	0	0
197	PFREUDJS001_000187	CsbD-like protein	220478	220696	+	PROKKA_00184	CsbD-like protein	220478	220696	+			protein motif:Pfam:PF05532.6		0	0	0	0	0	0	0
198	PFREUDJS001_000188	Metal-dependent membrane protease	220847	221566	+	PROKKA_00185	CAAX amino terminal protease self- immunity	220751	221566	+			protein motif:Pfam:PF02517.10		0	0	0	0	0	0	0
199	PFREUDJS001_000189	Hypothetical membrane protein	221593	221775	+	PROKKA_00186	hypothetical protein	221596	221775	+					0	0	0	0	0	0	0
200	PFREUDJS001_000190	Ferritin-like protein	221927	222460	+	PROKKA_00187	DNA protection during starvation protein 2	221933	222460	+	1.16.-.-	dps2	similar to AA sequence:UniProtKB:Q9RZN1		1	0	0	0	0	0	0
201	PFREUDJS001_000191	putative protein without homology	222664	222777	-											0	0	0	0	0	0
202	PFREUDJS001_000192	Transposase	222771	224078	+	PROKKA_00188	Transposase	222771	224078	+			protein motif:Pfam:PF01610.11		0	0	0	0	0	0	0
203	PFREUDJS001_000193	putative protein without homology	224104	224238	+											0	0	0	0	0	0
204	PFREUDJS001_000194	Von Willebrand factor, type A	224235	225191	+	PROKKA_00189	von Willebrand factor type A domain protein	224235	225191	+			protein motif:Pfam:PF00092.22		0	0	0	0	0	0	0
205	PFREUDJS001_000195	conserved protein	225188	225844	+	PROKKA_00190	Tetratricopeptide repeat protein	225188	225844	+			protein motif:Pfam:PF07719.11		0	0	0	0	0	0	0
206	PFREUDJS001_000196	conserved protein	226020	226247	+	PROKKA_00191	hypothetical protein	226020	226247	+					0	0	0	0	0	0	0
207	PFREUDJS001_000197	Divalent metal cation transporter MntH	226294	227709	-	PROKKA_00192	Divalent metal cation transporter MntH	226294	227709	-		mntH	similar to AA sequence:UniProtKB:Q99UZ7		1	0	0	0	0	0	0
208	PFREUDJS001_000198	DtxR family Mn-dependent transcriptional	227933	228610	+	PROKKA_00193	Iron-dependent repressor IdeR	227933	228610	+		ideR	similar to AA sequence:UniProtKB:P0A672		1	0	0	0	0	0	0
209	PFREUDJS001_000199	Membrane protein	228744	229244	-	PROKKA_00194	hypothetical protein	228744	229244	-					0	0	0	0	0	0	0
210	PFREUDJS001_000200	Sodium:solute symporter	229266	230945	-	PROKKA_00195	Sodium/glucose cotransporter	229266	230945	-		sglT	similar to AA sequence:UniProtKB:P96169		0	0	0	0	0	0	0
211	PFREUDJS001_000201	Phosphomethylpyrimidine synthase	231373	233277	+	PROKKA_00196	Phosphomethylpyrimidine synthase	231373	233277	+	4.1.99.17	thiC	similar to AA sequence:UniProtKB:P45740		1	0	0	0	0	0	0
212						PROKKA_00197	hypothetical protein	233237	233359	+					0					0	0
213	PFREUDJS001_000202	PF06224 family protein	233374	234534	-	PROKKA_00198	hypothetical protein	233374	234534	-					1	0	0	0	0	0	0
214	PFREUDJS001_000203	Ribbon-helix-helix protein, CopG family	234795	235124	-	PROKKA_00199	Ribbon-helix-helix protein, copG family	234795	235124	-			protein motif:Pfam:PF01402.15		0	0	0	0	0	0	0
215	PFREUDJS001_000204	conserved protein	235259	235417	-											0	0	0	0	0	0
216	PFREUDJS001_000205	conserved protein	235646	236215	+	PROKKA_00200	hypothetical protein	235646	236215	+					1	0	0	0	0	0	0
217	PFREUDJS001_000206	Methyltransferase	236298	237011	-	PROKKA_00201	Demethylmenaquinone methyltransferase	236298	237116	-	2.1.1.163	ubiE_1	similar to AA sequence:UniProtKB:P67062		1	0	0	0	0	0	0
218	PFREUDJS001_000207	Oxidoreductase, FAD/FMN-binding protein	237187	238383	+	PROKKA_00202	NADPH dehydrogenase	237271	238383	+	1.6.99.1	namA	similar to AA sequence:UniProtKB:P54550		1	0	0	0	0	0	0
219	PFREUDJS001_000208	Drug resistance transporter	238459	239904	-	PROKKA_00203	putative transport protein HsrA	238459	239904	-		hsrA_2	similar to AA sequence:UniProtKB:P31474		1	0	0	0	0	0	0
220	PFREUDJS001_000209	MarR family transcriptional regulator	240009	240554	+	PROKKA_00204	MarR family protein	240009	240554	+			protein motif:Pfam:PF12802.1	Putative antibiotic resistance	0	0	0	0	0	0	0
221	PFREUDJS001_000210	conserved protein	240773	242443	+	PROKKA_00205	Multidrug resistance protein 3	240773	242443	+		bmr3_1	similar to AA sequence:UniProtKB:P96712	Putative antibiotic resistance	0	0	0	0	0	0	0
222	PFREUDJS001_000211	Histidine kinase (Fragment)	242508	243749	+	PROKKA_00206	Sensor histidine kinase LiaS	242430	243749	+	2.7.13.3	liaS_1	similar to AA sequence:UniProtKB:O32198		0	0	0	0	0	0	0
223						PROKKA_00207	Transcriptional regulatory protein DevR (DosR)	243746	244453	+		devR	similar to AA sequence:UniProtKB:P95193		0					0	0
224	PFREUDJS001_000212	Replicative DNA helicase	244401	245741	-	PROKKA_00208	Replicative DNA helicase	244401	245756	-	3.6.4.12	dnaB	similar to AA sequence:UniProtKB:P71715		1	0	0	0	0	0	0
225	PFREUDJS001_000213	Metal-sensitive transcriptional repressor	246662	247075	+	PROKKA_00209	Copper-sensing transcriptional repressor CsoR	246353	247075	+		csoR	similar to AA sequence:UniProtKB:O32222		1	0	0	0	0	0	0
226	PFREUDJS001_000214	Heavy metal-associated domain protein	247209	247421	+	PROKKA_00210	Heavy-metal-associated domain protein	247209	247421	+			protein motif:Pfam:PF00403.20		1	0	0	0	0	0	0
227	PFREUDJS001_000215	Copper-exporting ATPase	247531	250020	+	PROKKA_00211	Copper-exporting P-type ATPase A	247531	250020	+	3.6.3.54	copA_1	similar to AA sequence:UniProtKB:Q2FV64		1	0	0	0	0	0	0
228	PFREUDJS001_000216	conserved protein	250255	251016	+	PROKKA_00212	hypothetical protein	250237	251016	+					1	0	0	0	0	0	0
229	PFREUDJS001_000217	conserved protein	251132	251359	-	PROKKA_00213	hypothetical protein	251132	251359	-					1	0	0	0	0	0	0
230	PFREUDJS001_000218	PF07332 family protein	251475	251954	-	PROKKA_00214	hypothetical protein	251475	251948	-					1	0	0	0	0	0	0
231	PFREUDJS001_000219	Na( )/H( ) antiporter NhaA	252283	253506	-	PROKKA_00215	Na(+)/H(+) antiporter NhaA	252283	253506	-		nhaA	similar to AA sequence:UniProtKB:P13738		1	0	0	0	0	0	0
232	PFREUDJS001_000220	Methyltransferase	253811	254428	-	PROKKA_00216	hypothetical protein	253811	254560	-			protein motif:CLUSTERS:PRK08317		1	0	0	0	0	0	0
233	PFREUDJS001_000221	putative protein without homology	254406	255011	-	PROKKA_00217	hypothetical protein	254685	256178	+					1	0	0	0	0	0	0
234	PFREUDJS001_000222	conserved protein	255159	256178	+											0	0	0	0	0	0
235	PFREUDJS001_000223	Helicase/secretion neighborhood ATPase	256165	257316	+	PROKKA_00218	Putative conjugal transfer protein/MT3759	256165	257316	+			similar to AA sequence:UniProtKB:Q7D547		1	0	0	0	0	0	0
236	PFREUDJS001_000224	Hypothetical membrane protein	257313	258110	+	PROKKA_00219	hypothetical protein	257313	258110	+					1	0	0	0	0	0	0
237	PFREUDJS001_000225	Hypothetical membrane protein	258107	258850	+	PROKKA_00220	Bacterial type II secretion system protein F domain protein	258107	258850	+			protein motif:Pfam:PF00482.17		1	0	0	0	0	0	0
238	PFREUDJS001_000226	Related to MCBG protein (Microcin resistance	258983	259588	-	PROKKA_00221	Secreted effector protein pipB2	258983	259588	-		pipB2	similar to AA sequence:UniProtKB:Q8ZMM8		1	0	0	0	0	0	0
239	PFREUDJS001_000227	PF14029 family protein	259747	260058	+	PROKKA_00222	hypothetical protein	259747	260058	+					1	0	0	0	0	0	0
240	PFREUDJS001_000228	Hypothetical membrane protein	260321	260647	+	PROKKA_00223	hypothetical protein	260189	260647	+					1	0	0	0	0	0	0
241	PFREUDJS001_000229	TadE-like protein	260809	261141	+	PROKKA_00224	hypothetical protein	260809	261141	+					1	0	0	0	0	0	0
242	PFREUDJS001_000230	Molybdopterin-guanine dinucleotide biosynthesis	261303	261569	-	PROKKA_00225	hypothetical protein	261303	261569	-					1	0	0	0	0	0	0
243	PFREUDJS001_000231	Cytoplasmic chaperone TorD	261639	262532	+	PROKKA_00226	twin-argninine leader-binding protein DmsD	261651	262532	+			protein motif:CLUSTERS:PRK11621		1	0	0	0	0	0	0
244	PFREUDJS001_000232	conserved protein	262748	263959	+	PROKKA_00227	4Fe-4S dicluster domain protein	262748	263959	+			protein motif:Pfam:PF12838.1		1	0	0	0	0	0	0
245	PFREUDJS001_000233	Anaerobic dimethyl sulfoxide reductase chain A	264021	266696	+	PROKKA_00228	Dimethyl sulfoxide reductase DmsA precursor	264021	266696	+	1.8.5.3	dmsA	similar to AA sequence:UniProtKB:P18775		0	0	0	0	0	0	0
246	PFREUDJS001_000234	Dimethylsulfoxide reductase, chain B	266710	267354	+	PROKKA_00229	Anaerobic dimethyl sulfoxide reductase chain B	266710	267354	+		dmsB	similar to AA sequence:UniProtKB:P18776		1	0	0	0	0	0	0
247	PFREUDJS001_000235	Anaerobic dimethyl sulfoxide reductase chain C	267354	268358	+	PROKKA_00230	Anaerobic dimethyl sulfoxide reductase chain C	267354	268358	+		dmsC	similar to AA sequence:UniProtKB:P18777		1	0	0	0	0	0	0
248	PFREUDJS001_000236	Putative DEAH-box helicase	268355	270817	-	PROKKA_00231	putative ATP-dependent helicase Lhr	268355	270817	-			protein motif:CLUSTERS:PRK09751		0	0	0	0	0	0	0
249	PFREUDJS001_000237	Methyltransferase small domain protein	271067	272584	+	PROKKA_00232	Ribosomal RNA small subunit methyltransferase C	271067	272584	+	2.1.1.172	rsmC_1	similar to AA sequence:UniProtKB:P39406		1	0	0	0	0	0	0
250	PFREUDJS001_000238	putative protein without homology	272674	272982	+											0	0	0	0	0	0
251	PFREUDJS001_000239	DNA topoisomerase 1	272992	275787	+	PROKKA_00233	DNA topoisomerase 1	272992	275787	+	5.99.1.2	topA	similar to AA sequence:UniProtKB:P0A620		1	0	0	0	0	0	0
252	PFREUDJS001_000240	conserved protein	275831	277276	+	PROKKA_00234	hypothetical protein	275831	277276	+					1	0	0	0	0	0	0
253	PFREUDJS001_000241	Thymidylate kinase	277273	277911	+	PROKKA_00235	Thymidylate kinase	277273	277911	+	2.7.4.9	tmk	similar to AA sequence:UniProtKB:Q97R91		1	0	0	0	0	0	0
254	PFREUDJS001_000242	Putative DNA polymerase III, delta' subunit	278169	279551	+	PROKKA_00236	DNA polymerase III subunit tau	278169	279551	+	2.7.7.7	dnaX_1	similar to AA sequence:UniProtKB:P06710		1	0	0	0	0	0	0
255	PFREUDJS001_000243	conserved protein	279699	281369	+	PROKKA_00237	hypothetical protein	279699	281369	+					0	0	0	0	0	0	0
256	PFREUDJS001_000244	PSP1 domain protein	281499	282548	+	PROKKA_00238	hypothetical protein	281499	282548	+			protein motif:Pfam:PF04468.6	PSP1 C-terminal conserved region	1	0	0	0	0	0	0
257	PFREUDJS001_R0004	tRNA-Thr-CGT	282621	282693	+	PROKKA_00239	tRNA-Thr(cgt)	282621	282695	+			COORDINATES:profile:Aragorn:1.2		0	0	0	0	0	0	0
258	PFREUDJS001_000245	ABC transporter ATP-binding protein	282856	283701	-	PROKKA_00240	Lipoprotein-releasing system ATP-binding protein LolD	282856	283698	-	3.6.3.-	lolD	similar to AA sequence:UniProtKB:P75957		1	0	0	0	0	0	0
259	PFREUDJS001_000246	Hypothetical membrane protein	283698	285212	-	PROKKA_00241	Macrolide export ATP-binding/permease protein MacB	283698	285212	-	3.6.3.-	macB_2	similar to AA sequence:UniProtKB:Q2EHL8		0	0	0	0	0	0	0
260	PFREUDJS001_000247	D-serine/D-alanine/glycine transporter	285477	286928	+	PROKKA_00242	D-serine/D-alanine/glycine transporter	285477	286928	+		cycA_1	similar to AA sequence:UniProtKB:P0AAE0		1	0	0	0	0	0	0
261	PFREUDJS001_000248	Amine oxidase (Flavin-containing)	287122	288459	+	PROKKA_00243	Putrescine oxidase	287104	288459	+	1.4.3.10	puo	similar to AA sequence:UniProtKB:P40974		1	0	0	0	0	0	0
262	PFREUDJS001_000249	Nitrogen regulatory protein P-II GlnB	289269	289607	-	PROKKA_00244	Nitrogen regulatory protein P-II	289269	289607	-		glnB	similar to AA sequence:UniProtKB:P64249		1	0	0	0	0	0	0
263	PFREUDJS001_000250	Ammonium-transport integral membrane protein Amt	289604	290965	-	PROKKA_00245	Ammonia channel precursor	289604	290965	-		amt	similar to AA sequence:UniProtKB:O66515		1	0	0	0	0	0	0
264	PFREUDJS001_000251	putative protein without homology	291008	291166	+											0	0	0	0	0	0
265	PFREUDJS001_000252	Hypothetical membrane protein	291127	292191	-	PROKKA_00246	hypothetical protein	291127	292191	-					1	0	0	0	0	0	0
266	PFREUDJS001_000253	CorA-like Mg2 transporter	292348	293250	-	PROKKA_00247	CorA-like Mg2+ transporter protein	292348	293250	-			protein motif:Pfam:PF01544.12		1	0	0	0	0	0	0
267	PFREUDJS001_000254	Phosphoglycerate mutase family protein	293254	293796	-	PROKKA_00248	Histidine phosphatase superfamily (branch 1)	293254	293796	-			protein motif:Pfam:PF00300.1		1	0	0	0	0	0	0
268	PFREUDJS001_000255	Methyltransferase domain protein	293798	295033	-	PROKKA_00249	hypothetical protein	293798	295066	-					0	0	0	0	0	0	0
269	PFREUDJS001_000256	Inorganic pyrophosphatase	295216	295773	-	PROKKA_00250	Inorganic pyrophosphatase	295216	295773	-	3.6.1.1	ppa	similar to AA sequence:UniProtKB:O69540		1	0	0	0	0	0	0
270	PFREUDJS001_000257	Carboxypeptidase (Serine-type D-Ala-D-Ala	295835	297205	+	PROKKA_00251	D-alanyl-D-alanine carboxypeptidase precursor	295835	297205	+	3.4.16.4	dac	similar to AA sequence:UniProtKB:P39045		1	0	0	0	0	0	0
271	PFREUDJS001_000258	conserved protein	297367	298458	+	PROKKA_00252	hypothetical protein	297367	298458	+					0	0	0	0	0	0	0
272	PFREUDJS001_000259	tRNA(Ile)-lysidine synthase	298548	299447	+	PROKKA_00253	tRNA(Ile)-lysidine synthase	298458	299447	+	6.3.4.19	tilS	similar to AA sequence:UniProtKB:Q5L3T3		1	0	0	0	0	0	0
273	PFREUDJS001_000260	Hypoxanthine phosphoribosyltransferase	299614	300165	+	PROKKA_00254	Hypoxanthine-guanine phosphoribosyltransferase	299614	300165	+	2.4.2.8	hpt	similar to AA sequence:UniProtKB:P99085		1	0	0	0	0	0	0
274	PFREUDJS001_000261	ATPase	300252	302696	+	PROKKA_00255	DNA polymerase III subunit epsilon	300237	302696	+			protein motif:CLUSTERS:PRK06063		0	0	0	0	0	0	0
275	PFREUDJS001_000262	GTP cyclohydrolase 1	302747	303424	+	PROKKA_00256	GTP cyclohydrolase 1	302723	303424	+	3.5.4.16	folE	similar to AA sequence:UniProtKB:P19465		1	0	0	0	0	0	0
276	PFREUDJS001_000263	GntR family transcriptional regulator	303558	303902	+	PROKKA_00257	HTH-type transcriptional repressor YtrA	303435	303902	+		ytrA_1	similar to AA sequence:UniProtKB:O34712		0	0	0	0	0	0	0
277	PFREUDJS001_000264	Dihydropteroate synthase	304042	304875	+	PROKKA_00258	Dihydropteroate synthase 1	304042	304875	+	2.5.1.15	folP1	similar to AA sequence:UniProtKB:P0A578		1	0	0	0	0	0	0
278	PFREUDJS001_000265	Dihydroneopterin aldolase	305052	305396	+	PROKKA_00259	putative dihydroneopterin aldolase	305022	305396	+	4.1.2.25	folB	similar to AA sequence:UniProtKB:P0A580		1	0	0	0	0	0	0
279	PFREUDJS001_000266	2-amino-4-hydroxy-6-hydroxymethyldihydropteridine	305393	305938	+	PROKKA_00260	2-amino-4-hydroxy-6-hydroxymethyldihydropteridine pyrophosphokinase	305393	305938	+	2.7.6.3	folK	similar to AA sequence:UniProtKB:P26281		1	0	0	0	0	0	0
280	PFREUDJS001_000267	putative protein without homology	306019	306192	-											0	0	0	0	0	0
281	PFREUDJS001_000268	Lsr2-like protein	306561	306869	+	PROKKA_00261	Nucleoid-associated protein Lsr2	306513	306869	+		lsr2	similar to AA sequence:UniProtKB:P65648		1	0	0	0	0	0	0
282	PFREUDJS001_000269	ATP-dependent Clp protease ATP-binding subunit	307734	310310	+	PROKKA_00262	ATP-dependent Clp protease ATP-binding subunit ClpC1	307734	310310	+		clpC1	similar to AA sequence:UniProtKB:P0A522		1	0	0	0	0	0	0
283	PFREUDJS001_000270	Hypothetical membrane protein	310461	311093	-	PROKKA_00263	hypothetical protein	310461	311147	-					1	0	0	0	0	0	0
284	PFREUDJS001_000271	3-dehydroquinate dehydratase	311144	311899	-	PROKKA_00264	3-dehydroquinate dehydratase	311144	311899	-	4.2.1.10	aroD	similar to AA sequence:UniProtKB:Q5KY94		1	0	0	0	0	0	0
285	PFREUDJS001_000272	Cobalt ABC transporter	312045	312626	-	PROKKA_00265	hypothetical protein	312045	312626	-			protein motif:CLUSTERS:PRK06547		1	0	0	0	0	0	0
286	PFREUDJS001_000273	Cobalt transport protein (Fragment)	312637	313464	-	PROKKA_00266	Putative HMP/thiamine permease protein YkoC	312637	313464	-		ykoC	similar to AA sequence:UniProtKB:O34572		1	0	0	0	0	0	0
287	PFREUDJS001_000274	ABC transporter, ATP-binding protein	313461	315131	-	PROKKA_00267	Putative HMP/thiamine import ATP-binding protein YkoD	313461	315131	-	3.6.3.-	ykoD_1	similar to AA sequence:UniProtKB:O34362		0	0	0	0	0	0	0
288	PFREUDJS001_000275	Membrane protein	315157	315792	-	PROKKA_00268	Putative HMP/thiamine permease protein YkoE	315157	315792	-		ykoE	similar to AA sequence:UniProtKB:O34738		1	0	0	0	0	0	0
289	PFREUDJS001_000276	A/G-specific adenine glycosylase	316024	316905	-	PROKKA_00269	A/G-specific adenine glycosylase	316024	316902	-	3.2.2.-	mutY	similar to AA sequence:UniProtKB:O53574		1	0	0	0	0	0	0
290	PFREUDJS001_000277	DNA integrity scanning protein disA	316968	318038	-	PROKKA_00270	DNA integrity scanning protein DisA	316968	318038	-	2.7.7.85	disA	similar to AA sequence:UniProtKB:Q9X8L6		1	0	0	0	0	0	0
291	PFREUDJS001_000278	DNA repair protein radA	318076	319470	-	PROKKA_00271	hypothetical protein	318076	319470	-			similar to AA sequence:UniProtKB:A0R563	DNA repair protein RadA homolog	1	0	0	0	0	0	0
292	PFREUDJS001_000279	Glycosyltransferase	319586	320224	-	PROKKA_00272	hypothetical protein	319586	320224	-					1	0	0	0	0	0	0
293	PFREUDJS001_000280	AP endonuclease, family 2	320461	321312	+	PROKKA_00273	fructoselysine 3-epimerase	320443	321312	+			protein motif:CLUSTERS:PRK09856		1	0	0	0	0	0	0
294	PFREUDJS001_000281	CAAX amino terminal protease family protein	321356	322192	+	PROKKA_00274	CAAX amino terminal protease self- immunity	321314	322192	+			protein motif:Pfam:PF02517.10		1	0	0	0	0	0	0
295	PFREUDJS001_000282	Putative integral membrane protein	322299	322544	+	PROKKA_00275	hypothetical protein	322353	322544	+					1	0	0	0	0	0	0
296	PFREUDJS001_000283	Transposase (Troncated ?)	322527	323615	-	PROKKA_00276	Transposase	322527	323834	-			protein motif:Pfam:PF01610.11		0	0	0	0	0	0	0
297	PFREUDJS001_000284	Hypothetical membrane protein	323961	324503	+	PROKKA_00277	hypothetical protein	323961	324503	+					0	0	0	0	0	0	0
298	PFREUDJS001_000285	Aspartate-semialdehyde dehydrogenase	324595	325629	+	PROKKA_00278	Aspartate-semialdehyde dehydrogenase	324595	325629	+	1.2.1.11	asd_1	similar to AA sequence:UniProtKB:P0C1D8		1	0	0	0	0	0	0
299	PFREUDJS001_000286	Pyrroline-5-carboxylate reductase	325633	326493	+	PROKKA_00279	Pyrroline-5-carboxylate reductase	325633	326493	+	1.5.1.2	proC_1	similar to AA sequence:UniProtKB:P0A9L8		0	0	0	0	0	0	0
300	PFREUDJS001_000287	Uroporphyrinogen-III synthase	326981	328597	+	PROKKA_00280	Uroporphyrinogen-III C-methyltransferase	326981	328597	+	2.1.1.107	nasF_1	similar to AA sequence:UniProtKB:P42437		1	0	0	0	0	0	0
301	PFREUDJS001_000288	Phosphoglycerate mutase family protein	328652	329311	+	PROKKA_00281	bifunctional RNase H/acid phosphatase	328652	329311	+			protein motif:CLUSTERS:PRK07238		1	0	0	0	0	0	0
302	PFREUDJS001_000289	Mycothione reductase	329427	330947	+	PROKKA_00282	Mycothione reductase	329427	330947	+	1.8.1.15	mtr_1	similar to AA sequence:UniProtKB:O07927		1	0	0	0	0	0	0
303	PFREUDJS001_000290	Secreted glycosyl hydrolase	331001	332230	+	PROKKA_00283	Beta-hexosaminidase	331001	332230	+	3.2.1.52	nagZ_1	similar to AA sequence:UniProtKB:Q9KU37		1	0	0	0	0	0	0
304	PFREUDJS001_000291	Arsenical pump-driving ATPase	332313	334088	-	PROKKA_00284	Arsenical pump-driving ATPase	332313	334088	-	3.6.3.16	arsA_1	similar to AA sequence:UniProtKB:P08690		1	0	0	0	0	0	0
305	PFREUDJS001_000292	Arsenical resistance operon trans-acting	334085	334552	-	PROKKA_00285	Arsenical resistance operon trans-acting repressor ArsD	334085	334552	-		arsD_1	similar to AA sequence:UniProtKB:P46003		0	0	0	0	0	0	0
306	PFREUDJS001_000293	ArsR family transcriptional regulator	334724	335023	+	PROKKA_00286	Arsenical resistance operon repressor	334649	335023	+		arsR_1	similar to AA sequence:UniProtKB:P45949		1	0	0	0	0	0	0
307	PFREUDJS001_000294	Putative arsenate reductase	334999	335475	+	PROKKA_00287	Arsenate-mycothiol transferase ArsC1	335023	335475	+	2.8.4.2	arsC1_1	similar to AA sequence:UniProtKB:P0DKS5		1	0	0	0	0	0	0
308	PFREUDJS001_000295	Phosphate import ATP-binding protein PstB	335456	336235	-	PROKKA_00288	Phosphate import ATP-binding protein PstB	335456	336235	-	3.6.3.27	pstB_1	similar to AA sequence:UniProtKB:B8GYG4		1	0	0	0	0	0	0
309	PFREUDJS001_000296	Phosphate ABC transporter permease protein	336240	337400	-	PROKKA_00289	Phosphate transport system permease protein PstA	336240	337400	-		pstA_1	similar to AA sequence:UniProtKB:P07654		1	0	0	0	0	0	0
310	PFREUDJS001_000297	Phosphate ABC transporter permease protein	337397	338377	-	PROKKA_00290	Phosphate transport system permease protein PstC	337397	338377	-		pstC_1	similar to AA sequence:UniProtKB:P0AGH8		1	0	0	0	0	0	0
311	PFREUDJS001_000298	Phosphate ABC transporter phosphate-binding	338374	339504	-	PROKKA_00291	Phosphate-binding protein PstS 2 precursor	338374	339468	-		pstS2_1	similar to AA sequence:UniProtKB:O05870		1	0	0	0	0	0	0
312	PFREUDJS001_000299	Putative transposase	339587	340720	-	PROKKA_00292	Transposase	339587	340660	-			protein motif:Pfam:PF01610.11		0	0	0	0	0	0	0
313	PFREUDJS001_000300	conserved protein	340974	341099	+	PROKKA_00293	EcsC protein family protein	341212	342192	+			protein motif:Pfam:PF12787.1		0	0	0	0	0	0	0
314	PFREUDJS001_000301	Transposase (Fragment)	342666	343379	+	PROKKA_00294	hypothetical protein	342825	343379	+					0	0	0	0	0	0	0
315	PFREUDJS001_000302	conserved protein	343643	344440	-	PROKKA_00295	hypothetical protein	343643	344440	-					0	0	0	0	0	0	0
316	PFREUDJS001_R0005	tRNA-Gly-CCC	344851	344921	-	PROKKA_00296	tRNA-Gly(ccc)	344848	344921	-			COORDINATES:profile:Aragorn:1.2		0	0	0	0	0	0	0
317	PFREUDJS001_000303	conserved protein	345007	345702	-	PROKKA_00297	hypothetical protein	345007	345702	-					1	0	0	0	0	0	0
318	PFREUDJS001_000304	conserved protein	345887	347665	-	PROKKA_00298	hypothetical protein	345887	347665	-					0	0	0	0	0	0	0
319	PFREUDJS001_000305	Pyrophosphatase PpaX	347970	348623	+	PROKKA_00299	Pyrophosphatase PpaX	347970	348623	+	3.6.1.1	ppaX	similar to AA sequence:UniProtKB:Q9JMQ2		1	0	0	0	0	0	0
320	PFREUDJS001_000306	Phosphoglycerate dehydrogenase	348702	349751	+	PROKKA_00300	D-2-hydroxyisocaproate dehydrogenase	348702	349751	+	1.1.1.-		similar to AA sequence:UniProtKB:P17584		0	0	0	0	0	0	0
321	PFREUDJS001_000307	2-deoxy-D-gluconate 3-dehydrogenase	349755	350603	+	PROKKA_00301	2-dehydro-3-deoxy-D-gluconate 5-dehydrogenase	349791	350603	+	1.1.1.127	kduD	similar to AA sequence:UniProtKB:Q05528		0	0	0	0	0	0	0
322	PFREUDJS001_000308	putative protein without homology	350724	350840	+											0	0	0	0	0	0
323	PFREUDJS001_000309	Succinate CoA transferase	350831	352354	-	PROKKA_00302	Succinyl-CoA:coenzyme A transferase	350831	352354	-	2.8.3.-	cat1	similar to AA sequence:UniProtKB:P38946		1	0	0	0	0	0	0
324	PFREUDJS001_000310	PF06245 family protein	352478	353668	-	PROKKA_00303	hypothetical protein	352478	353668	-					1	0	0	0	0	0	0
325	PFREUDJS001_000311	Hypothetical membrane protein	353981	355321	+	PROKKA_00304	hypothetical protein	353981	355321	+					1	0	0	0	0	0	0
326	PFREUDJS001_000312	Isochorismatase	355459	356055	-	PROKKA_00305	Isochorismatase family protein	355459	356121	-			protein motif:Pfam:PF00857.14		1	0	0	0	0	0	0
327	PFREUDJS001_000313	conserved protein	356189	356719	-	PROKKA_00306	hypothetical protein	356189	356719	-					0	0	0	0	0	0	0
328	PFREUDJS001_000314	Putative aldo/keto reductase	356926	357759	-	PROKKA_00307	putative oxidoreductase/MSMEI_2347	356926	357759	-	1.-.-.-		similar to AA sequence:UniProtKB:A0QV10		1	0	0	0	0	0	0
329	PFREUDJS001_000315	Hypothetical membrane protein	357936	358709	-	PROKKA_00308	hypothetical protein	357936	358709	-					0	0	0	0	0	0	0
330	PFREUDJS001_000316	Methyltransferase small domain protein	358916	359905	-	PROKKA_00309	Ribosomal RNA large subunit methyltransferase G	358916	359905	-	2.1.1.174	rlmG	similar to AA sequence:UniProtKB:P42596		0	0	0	0	0	0	0
331	PFREUDJS001_000317	Multi antimicrobial extrusion protein MatE	359998	361320	+	PROKKA_00310	DNA-damage-inducible protein F	359956	361320	+		dinF	similar to AA sequence:UniProtKB:P28303		1	0	0	0	0	0	0
332	PFREUDJS001_000318	putative protein without homology	361323	361616	+											0	0	0	0	0	0
333	PFREUDJS001_000319	Putative pyruvate, phosphate dikinase regulatory	361660	362559	+	PROKKA_00311	Putative pyruvate, phosphate dikinase regulatory protein	361666	362559	+	2.7.11.32	yqfL	similar to AA sequence:UniProtKB:P54470		1	0	0	0	0	0	0
334	PFREUDJS001_000320	Putative pyruvate phosphate dikinase	362768	365425	+	PROKKA_00312	Pyruvate, phosphate dikinase	362768	365425	+	2.7.9.1	ppdK	similar to AA sequence:UniProtKB:P22983		1	0	0	0	0	0	0
335	PFREUDJS001_000321	FHA domain protein (Fragment)	365888	368614	+	PROKKA_00313	FHA domain protein	365888	368614	+			protein motif:Pfam:PF00498.20		0	0	0	0	0	0	0
336	PFREUDJS001_000322	Putative ribokinase	368850	369842	+	PROKKA_00314	Ribokinase	368850	369842	+	2.7.1.15	rbsK_2	similar to AA sequence:UniProtKB:P0A9J6		1	0	0	0	0	0	0
337	PFREUDJS001_000323	OmpR family two-component system sensor histidine	370077	371795	-	PROKKA_00315	putative sensor histidine kinase TcrY	370077	371942	-	2.7.13.3	tcrY	similar to AA sequence:UniProtKB:O69729		1	0	0	0	0	0	0
338	PFREUDJS001_000324	Response regulator receiver domain protein	371923	372651	-	PROKKA_00316	putative transcriptional regulatory protein TcrX	371923	372651	-		tcrX	similar to AA sequence:UniProtKB:O69730		1	0	0	0	0	0	0
339	PFREUDJS001_000325	conserved protein	372874	372993	+	PROKKA_00317	hypothetical protein	372874	372993	+					0	0	0	0	0	0	0
340	PFREUDJS001_000326	Methionine ABC transporter substrate-binding	373202	374167	+	PROKKA_00318	Membrane lipoprotein TpN32 precursor	373202	374167	+			similar to AA sequence:UniProtKB:O07950		1	0	0	0	0	0	0
341	PFREUDJS001_000327	Methionine ABC transporter ATP-binding protein	374164	375429	+	PROKKA_00319	Methionine import ATP-binding protein MetN	374164	375429	+	3.6.3.-	metN	similar to AA sequence:UniProtKB:O32169		1	0	0	0	0	0	0
342	PFREUDJS001_000328	Methionine ABC transporter permease protein	375426	376082	+	PROKKA_00320	Methionine import system permease protein MetP	375426	376082	+		metP	similar to AA sequence:UniProtKB:O32168		1	0	0	0	0	0	0
343	PFREUDJS001_000329	Minor extracellular serine protease	376207	378639	-	PROKKA_00321	Cellulosome-anchoring protein precursor	376207	378639	-		ancA	similar to AA sequence:UniProtKB:Q06848		0	0	0	0	0	0	0
344	PFREUDJS001_000330	putative protein without homology	378867	378980	-											0	0	0	0	0	0
345	PFREUDJS001_000331	Transposase	378974	380281	+	PROKKA_00322	Transposase	378974	380281	+			protein motif:Pfam:PF01610.11		0	0	0	0	0	0	0
346	PFREUDJS001_000332	conserved protein	380304	380780	+	PROKKA_00323	hypothetical protein	380304	380780	+					0	0	0	0	0	0	0
347	PFREUDJS001_000333	DNA gyrase subunit B	381201	383243	+	PROKKA_00324	DNA gyrase subunit B	381201	383243	+	5.99.1.3	gyrB	similar to AA sequence:UniProtKB:P0C5C5		1	0	0	0	0	0	0
348	PFREUDJS001_000334	DNA gyrase subunit A	383290	385995	+	PROKKA_00325	DNA gyrase subunit A	383290	385995	+	5.99.1.3	gyrA_1	similar to AA sequence:UniProtKB:Q07702		1	0	0	0	0	0	0
349	PFREUDJS001_000335	Transporter, major facilitator family protein	386152	387699	-	PROKKA_00326	Multidrug resistance protein stp	386152	387699	-		stp_1	similar to AA sequence:UniProtKB:P71879	Putative antibiotic resistance	0	0	0	0	0	0	0
350	PFREUDJS001_000336	Transcriptional regulator, TetR family	387846	388463	+	PROKKA_00327	transcriptional regulator BetI	387846	388463	+			protein motif:CLUSTERS:PRK00767		0	0	0	0	0	0	0
351	PFREUDJS001_000337	conserved protein	388893	389675	+	PROKKA_00328	hypothetical protein	388791	389675	+					1	0	0	0	0	0	0
352	PFREUDJS001_000338	PF07561 domain protein	389806	390081	-	PROKKA_00329	hypothetical protein	389806	390081	-					1	0	0	0	0	0	0
353	PFREUDJS001_000339	MEMO1 family protein	390322	391119	+	PROKKA_00330	hypothetical protein	390322	391119	+			protein motif:CLUSTERS:PRK00782		1	0	0	0	0	0	0
354	PFREUDJS001_000340	AMMECR1 domain protein	391183	391755	+	PROKKA_00331	hypothetical protein	391183	391755	+			protein motif:CLUSTERS:PRK00801		1	0	0	0	0	0	0
355	PFREUDJS001_000341	Pyruvate formate lyase activating protein pflA	391752	392840	+	PROKKA_00332	4-hydroxyphenylacetate decarboxylase activating enzyme	391752	392840	+	1.97.1.-	csdA	similar to AA sequence:UniProtKB:Q38HX2		1	0	0	0	0	0	0
356	PFREUDJS001_000342	Hypothetical membrane protein	392997	393515	+	PROKKA_00333	hypothetical protein	392997	393515	+					1	0	0	0	0	0	0
357	PFREUDJS001_R0006	tRNA-Ile-GAT	393589	393662	+	PROKKA_00334	tRNA-Ile(gat)	393589	393664	+			COORDINATES:profile:Aragorn:1.2		0	0	0	0	0	0	0
358	PFREUDJS001_000343	conserved protein	393798	394199	+	PROKKA_00335	hypothetical protein	393753	394199	+					1	0	0	0	0	0	0
359	PFREUDJS001_000344	conserved protein	394214	394672	+	PROKKA_00336	hypothetical protein	394214	394672	+					1	0	0	0	0	0	0
360	PFREUDJS001_000345	conserved protein	394709	394903	-	PROKKA_00337	hypothetical protein	394709	395119	-					1	0	0	0	0	0	0
361	PFREUDJS001_000346	LacI family transcriptional regulator	395392	396174	+	PROKKA_00338	Catabolite control protein A	395392	396174	+		ccpA_1	similar to AA sequence:UniProtKB:P46828		1	0	0	0	0	0	0
362	PFREUDJS001_000347	conserved protein	396309	396467	+	PROKKA_00339	hypothetical protein	396309	396467	+					0	0	0	0	0	0	0
363	PFREUDJS001_000348	Oxidoreductase, NAD-binding domain protein	396845	398035	+	PROKKA_00340	1,5-anhydro-D-fructose reductase	396845	398035	+	1.1.1.292	afr_1	similar to AA sequence:UniProtKB:Q2I8V6		0	0	0	0	0	0	0
364	PFREUDJS001_000349	MFS transporter, SP family	398052	399704	+	PROKKA_00341	Major myo-inositol transporter IolT	398052	399704	+		iolT_2	similar to AA sequence:UniProtKB:O34718		0	0	0	0	0	0	0
365	PFREUDJS001_000350	putative protein without homology	399780	399899	-											0	0	0	0	0	0
366	PFREUDJS001_000351	Two-component system response regulator	399940	400599	-	PROKKA_00342	Oxygen regulatory protein NreC	399940	400599	-		nreC_2	similar to AA sequence:UniProtKB:Q7WZY4		1	0	0	0	0	0	0
367	PFREUDJS001_000352	Two-component system sensor kinase	400596	401990	-	PROKKA_00343	Sensor histidine kinase DesK	400596	402098	-	2.7.13.3	desK_2	similar to AA sequence:UniProtKB:O34757		1	0	0	0	0	0	0
368	PFREUDJS001_000353	putative protein without homology	401973	402092	+											0	0	0	0	0	0
369	PFREUDJS001_000354	Transporter	402300	403634	-	PROKKA_00344	Alpha-ketoglutarate permease	402300	403634	-		kgtP_1	similar to AA sequence:UniProtKB:P0AEX3		1	0	0	0	0	0	0
370	PFREUDJS001_000355	Amidohydrolase	403653	404864	-	PROKKA_00345	putative hydrolase YxeP	403653	404864	-	3.-.-.-	yxeP_1	similar to AA sequence:UniProtKB:P54955		1	0	0	0	0	0	0
371	PFREUDJS001_000356	putative protein without homology	405125	405238	+											0	0	0	0	0	0
372	PFREUDJS001_000357	ABC transporter	405388	407127	+	PROKKA_00346	Putative multidrug export ATP-binding/permease protein	405235	407127	+	3.6.3.-		similar to AA sequence:UniProtKB:Q99T13	Putative antibiotic resistance	1	0	0	0	0	0	0
373	PFREUDJS001_000358	ABC transporter, ATP-binding protein	407127	408944	+	PROKKA_00347	Putative multidrug export ATP-binding/permease protein	407127	408944	+	3.6.3.-		similar to AA sequence:UniProtKB:Q99T13	Putative antibiotic resistance	0	0	0	0	0	0	0
374	PFREUDJS001_000359	Alanine dehydrogenase	409168	410283	+	PROKKA_00348	Alanine dehydrogenase	409168	410283	+	1.4.1.1	ald	similar to AA sequence:UniProtKB:Q8KY18		1	0	0	0	0	0	0
375	PFREUDJS001_000360	Amino acid permease	410685	412190	+	PROKKA_00349	D-serine/D-alanine/glycine transporter	410652	412190	+		cycA_2	similar to AA sequence:UniProtKB:P0AAE0		1	0	0	0	0	0	0
376	PFREUDJS001_000361	ErfK/YbiS/YcfS/YnhG	412404	413603	-	PROKKA_00350	Putative L,D-transpeptidase LppS precursor	412404	413603	-	2.-.-.-	lppS	similar to AA sequence:UniProtKB:Q8NMT9		1	0	0	0	0	0	0
377	PFREUDJS001_000362	putative protein without homology	413618	413758	+	PROKKA_00351	hypothetical protein	413618	413758	+					0	0	0	0	0	0	0
378	PFREUDJS001_000363	Putative acylphosphatase	414030	414278	+	PROKKA_00352	Acylphosphatase	413991	414278	+	3.6.1.7	acyP	similar to AA sequence:UniProtKB:O35031		0	0	0	0	0	0	0
379	PFREUDJS001_000364	Addiction module toxin, RelE/StbE family	414307	414558	-	PROKKA_00353	Plasmid stabilisation system protein	414307	414558	-			protein motif:Pfam:PF05016.8		0	0	0	0	0	0	0
380	PFREUDJS001_000365	Prevent-host-death family protein	414555	414809	-	PROKKA_00354	Phd_YefM	414555	414809	-			protein motif:Pfam:PF02604.13		0	0	0	0	0	0	0
381	PFREUDJS001_000366	YigZ family protein	414990	415649	-	PROKKA_00355	IMPACT family member YigZ	414990	415649	-		yigZ	similar to AA sequence:UniProtKB:P27862		0	0	0	0	0	0	0
382	PFREUDJS001_000367	Nitroreductase	415741	416265	+	PROKKA_00356	malonic semialdehyde reductase	415747	416265	+			protein motif:CLUSTERS:PRK05365		0	0	0	0	0	0	0
383	PFREUDJS001_000368	Transposase	416327	417634	+	PROKKA_00357	Transposase	416327	417634	+			protein motif:Pfam:PF01610.11		0	0	0	0	0	0	0
384	PFREUDJS001_000369	Hypothetical transmembrane protein	417794	418897	-	PROKKA_00358	hypothetical protein	417794	419170	-					0	0	0	0	0	0	0
385	PFREUDJS001_000370	Transposase	419151	420185	-	PROKKA_00359	Integrase core domain protein	419151	420185	-			protein motif:Pfam:PF00665.20		0	0	0	0	0	0	0
386						PROKKA_00360	hypothetical protein	420202	420942	-					0	0	0	0	0	0	0
387	PFREUDJS001_000371	Hypothetical transmembrane protein	420967	422595	-	PROKKA_00361	hypothetical protein	420967	423087	-					0	0	0	0	0	0	0
388	PFREUDJS001_000372	putative protein without homology	422616	422729	-															0	0
389	PFREUDJS001_000373	Glucose-1-phosphate thymidylyltransferase	423182	424051	-	PROKKA_00362	Glucose-1-phosphate thymidylyltransferase	423182	424051	-	2.7.7.24	rmlA	similar to AA sequence:UniProtKB:A0QPF9		0	0	0	0	0	0	0
390	PFREUDJS001_000374	Glycosyl transferase family 2	424216	424962	+	PROKKA_00363	Undecaprenyl-phosphate mannosyltransferase	424216	424962	+	2.4.1.54		similar to AA sequence:UniProtKB:C5CBV8		0	0	0	0	0	0	0
391	PFREUDJS001_000375	PF10066 family protein	424959	425411	+	PROKKA_00364	hypothetical protein	424959	425411	+					0	0	0	0	0	0	0
392	PFREUDJS001_000376	Glycosyl transferase, family 2	425472	426353	+	PROKKA_00365	GalNAc(5)-diNAcBac-PP-undecaprenol beta-1,3-glucosyltransferase	425472	426353	+	2.4.1.293	pglI	similar to AA sequence:UniProtKB:Q0P9C6		0	0	0	0	0	0	0
393	PFREUDJS001_000377	Rhamnosyltransferase , Glycosyl transferase	426358	428127	+	PROKKA_00366	UDP-Glc:alpha-D-GlcNAc-diphosphoundecaprenol beta-1,3-glucosyltransferase WfgD	426364	428127	+	2.4.1.305	wfgD	similar to AA sequence:UniProtKB:B5L3F2		0	1	1	0	0	0	0
394	PFREUDJS001_000378	Glycosyl transferase family 2	428176	430071	+	PROKKA_00367	putative glycosyl transferase	428149	430071	+			protein motif:CLUSTERS:PRK10073		0	1	1	0	0	0	0
395	PFREUDJS001_000379	Transposase	430119	431426	-	PROKKA_00368	Transposase	430119	431426	-			protein motif:Pfam:PF01610.11		0	1	1	0	0	0	0
396	PFREUDJS001_000380	putative protein without homology	431420	431533	+	PROKKA_00369	N-acetylglucosaminyl-diphospho-decaprenol L-rhamnosyltransferase	431590	432504	+	2.4.1.289	wbbL	similar to AA sequence:UniProtKB:Q7D5T2		0	1	1	0	0	0	0
397	PFREUDJS001_000381	putative protein without homology	432364	432504	+	PROKKA_00370	hypothetical protein	432600	433790	+					0	0	0	0	0	0	0
398	PFREUDJS001_000382	putative protein without homology	432524	432643	-											0	0	0	0	0	0
399	PFREUDJS001_000383	putative protein without homology	433248	433790	+											0	0	0	0	0	0
400	PFREUDJS001_000384	Putative dTDP-4-dehydrorhamnose reductase	433857	435275	-	PROKKA_00371	putative dTDP-4-dehydrorhamnose 3,5-epimerase	433857	435275	-	5.1.3.13	rfbC	similar to AA sequence:UniProtKB:Q5XCG7		0	0	0	0	0	0	0
401	PFREUDJS001_000385	dTDP-glucose 4,6-dehydratase	435280	436278	-	PROKKA_00372	dTDP-glucose 4,6-dehydratase	435280	436278	-	4.2.1.46	rmlB	similar to AA sequence:UniProtKB:P95780		0	0	0	0	0	0	0
402	PFREUDJS001_000386	Large surface protein A	436409	439516	-	PROKKA_00373	Exo-glucosaminidase LytG precursor	436409	439807	-	3.2.1.-	lytG	similar to AA sequence:UniProtKB:O32083		0	0	0	0	0	0	0
403	PFREUDJS001_000387	UDP-galactopyranose mutase	440100	441287	+	PROKKA_00374	UDP-galactopyranose mutase	440100	441287	+	5.4.99.9	glf	similar to AA sequence:UniProtKB:O06934		1	0	0	0	0	0	0
404	PFREUDJS001_000388	Glycosyltransferase	441284	443320	+	PROKKA_00375	Galactofuranosyl transferase GlfT2	441284	443320	+	2.4.1.288	glfT2	similar to AA sequence:UniProtKB:O53585		0	0	0	0	0	0	0
405	PFREUDJS001_000389	Transport permease protein	443325	444209	+	PROKKA_00376	Teichoic acid translocation permease protein TagG	443292	444209	+		tagG	similar to AA sequence:UniProtKB:P42953		0	0	0	0	0	0	0
406	PFREUDJS001_000390	ABC transporter, ATP-binding protein	444209	444988	+	PROKKA_00377	Teichoic acids export ATP-binding protein TagH	444209	444988	+	3.6.3.40	tagH	similar to AA sequence:UniProtKB:P42954		1	0	0	0	0	0	0
407	PFREUDJS001_000391	Glycosyltransferase	445139	447454	-	PROKKA_00378	Putative glycosyltransferase EpsE	445139	447454	-	2.4.-.-	epsE	similar to AA sequence:UniProtKB:P71054		0	0	0	0	0	0	0
408	PFREUDJS001_000392	Glycosyl transferase family 2	447599	448456	-	PROKKA_00379	UDP-Gal:alpha-D-GlcNAc-diphosphoundecaprenol beta-1,3-galactosyltransferase	447599	448456	-	2.4.1.303	wbbD	similar to AA sequence:UniProtKB:Q03084		0	0	0	0	0	0	0
409	PFREUDJS001_000393	Glycosyl transferase, family 2	448453	449415	-	PROKKA_00380	Galactofuranosyl transferase GlfT1	448453	449415	-	2.4.1.287	glfT1	similar to AA sequence:UniProtKB:A0R5Z2		0	0	0	0	0	0	0
410	PFREUDJS001_000394	Thioredoxin	449639	450025	-	PROKKA_00381	Thioredoxin	449639	450055	-			protein motif:Pfam:PF00085.14		1	0	0	0	0	0	0
411	PFREUDJS001_000395	Membrane protein	450060	450503	-	PROKKA_00382	hypothetical protein	450060	450569	-					1	0	0	0	0	0	0
412	PFREUDJS001_000396	Acyltransferase	451688	452482	-	PROKKA_00383	Bifunctional protein Aas	451688	452482	-		aas	similar to AA sequence:UniProtKB:P31119		1	0	0	0	0	0	0
413	PFREUDJS001_000397	Oxidoreductase, short chain	452482	453288	-	PROKKA_00384	Gluconate 5-dehydrogenase	452482	453378	-	1.1.1.69	gno	similar to AA sequence:UniProtKB:P50199		1	0	0	0	0	0	0
414	PFREUDJS001_000398	Acetate kinase	453391	454581	-	PROKKA_00385	Acetate kinase	453391	454581	-	2.7.2.1	ackA	similar to AA sequence:UniProtKB:P77845		1	0	0	0	0	0	0
415	PFREUDJS001_000399	Phosphate acetyltransferase	454743	456275	-	PROKKA_00386	Phosphate acetyltransferase	454743	456275	-	2.3.1.8	pta	similar to AA sequence:UniProtKB:Q8ZND6		1	0	0	0	0	0	0
416	PFREUDJS001_000400	putative protein without homology	456150	456542	+	PROKKA_00387	hypothetical protein	456873	457337	+					0	0	0	0	0	0	0
417	PFREUDJS001_000401	putative protein without homology	456915	458279	-	PROKKA_00388	hypothetical protein	457401	457949	+					0	0	0	0	0	0	0
418	PFREUDJS001_000402	Putative transposase	458276	459409	-	PROKKA_00389	Transposase	458276	459349	-			protein motif:Pfam:PF01610.11		0	0	0	0	0	0	0
419	PFREUDJS001_000403	conserved protein	459663	459788	+	PROKKA_00390	EcsC protein family protein	459901	460881	+			protein motif:Pfam:PF12787.1		0	0	0	0	0	0	0
420	PFREUDJS001_000404	putative protein without homology	461545	462441	+	PROKKA_00391	hypothetical protein	461509	462441	+					0	0	0	0	0	0	0
421	PFREUDJS001_000405	putative protein without homology	462399	462536	+	PROKKA_00392	hypothetical protein	462396	462536	+					0	0	0	0	0	0	0
422	PFREUDJS001_000406	Lipoprotein-releasing system ATP-binding protein	462533	463225	+	PROKKA_00393	ABC transporter ATP-binding protein YtrE	462533	463225	+		ytrE	similar to AA sequence:UniProtKB:O34392		0	0	0	0	0	0	0
423	PFREUDJS001_000407	conserved protein	463222	464370	+	PROKKA_00394	Macrolide export ATP-binding/permease protein MacB	463222	464370	+	3.6.3.-	macB_3	similar to AA sequence:UniProtKB:Q5MK06		0	0	0	0	0	0	0
424	PFREUDJS001_000408	Helicase	464528	467926	-	PROKKA_00395	ATP-dependent helicase HepA	464528	467926	-			protein motif:CLUSTERS:PRK04914		1	0	0	0	0	0	0
425	PFREUDJS001_000409	putative protein without homology	468285	468410	-											0	0	0	0	0	0
426	PFREUDJS001_000410	S-layer protein	468483	470051	+	PROKKA_00396	Endo-1,4-beta-xylanase A precursor	468483	470051	+	3.2.1.8	xynA1_2	similar to AA sequence:UniProtKB:C6CRV0		0	0	0	0	0	0	0
427	PFREUDJS001_000411	Transposase	470154	471461	-	PROKKA_00397	Transposase	470154	471461	-			protein motif:Pfam:PF01610.11		0	0	0	0	0	0	0
428	PFREUDJS001_000412	conserved protein	471597	472316	+	PROKKA_00398	hypothetical protein	471597	472316	+					1	0	0	0	0	0	0
429	PFREUDJS001_000413	Putative endonuclease 4	472548	473351	+	PROKKA_00399	putative endonuclease 4	472548	473351	+	3.1.21.2	end	similar to AA sequence:UniProtKB:P63535		1	0	0	0	0	0	0
430	PFREUDJS001_000414	AMP-binding enzyme	473348	475354	+	PROKKA_00400	Long-chain-fatty-acid--CoA ligase FadD15	473348	475354	+	6.2.1.3		similar to AA sequence:UniProtKB:O53521		1	0	0	0	0	0	0
431	PFREUDJS001_000415	Sugar transporter	475394	477022	-	PROKKA_00401	Major myo-inositol transporter IolT	475394	477022	-		iolT_3	similar to AA sequence:UniProtKB:O34718		1	0	0	0	0	0	0
432	PFREUDJS001_000416	Hydroxypyruvate isomerase	477157	477954	-	PROKKA_00402	Hydroxypyruvate isomerase	477157	477954	-	5.3.1.22	hyi	similar to AA sequence:UniProtKB:P30147		1	0	0	0	0	0	0
433	PFREUDJS001_000417	LacI family transcriptional regulator	478440	479468	+	PROKKA_00403	HTH-type transcriptional regulator AscG	478446	479468	+		ascG	similar to AA sequence:UniProtKB:P24242		1	0	0	0	0	0	0
434	PFREUDJS001_000418	Isochorismatase family protein	479659	480231	+	PROKKA_00404	Streptothricin hydrolase	479659	480231	+	3.5.2.19	sttH_1	similar to AA sequence:UniProtKB:Q1MW86	Putative antibiotic resistance	1	0	0	0	0	0	0
435	PFREUDJS001_000419	Polar amino acid ABC transporter, binding	480708	481631	+	PROKKA_00405	Cystine-binding periplasmic protein precursor	480612	481631	+		fliY	similar to AA sequence:UniProtKB:P0AEM9		1	0	0	0	0	0	0
436	PFREUDJS001_000420	ABC transporter substrate-binding protein	481767	482678	+	PROKKA_00406	Glutamine-binding periplasmic protein precursor	481767	482678	+		glnH_1	similar to AA sequence:UniProtKB:P0AEQ3		1	0	0	0	0	0	0
437	PFREUDJS001_000421	ABC transporter substrate-binding protein	482845	483756	+	PROKKA_00407	Glutamine-binding periplasmic protein precursor	482845	483756	+		glnH_2	similar to AA sequence:UniProtKB:P0AEQ3		1	0	0	0	0	0	0
438	PFREUDJS001_000422	ABC transporter permease (Fragment)	483850	484818	+	PROKKA_00408	Inner membrane amino-acid ABC transporter permease protein YecS	483838	484818	+		yecS_1	similar to AA sequence:UniProtKB:P0AFT2		1	0	0	0	0	0	0
439	PFREUDJS001_000423	ABC transporter, ATP-binding protein	484820	485647	+	PROKKA_00409	Glutamine transport ATP-binding protein GlnQ	484820	485647	+		glnQ_1	similar to AA sequence:UniProtKB:P27675		1	0	0	0	0	0	0
440	PFREUDJS001_000424	PadR family transcriptional regulator	486509	487390	+	PROKKA_00410	Transcriptional regulator YqjI	486509	487390	+		yqjI_1	similar to AA sequence:UniProtKB:P64588		0	0	0	0	0	0	0
441	PFREUDJS001_000425	Glutamine-dependent NAD( ) synthetase NadE	487603	489717	-	PROKKA_00411	Glutamine-dependent NAD(+) synthetase	487603	489717	-	6.3.5.1	nadE	similar to AA sequence:UniProtKB:P0A5L6		1	0	0	0	0	0	0
442	PFREUDJS001_000426	Aminotransferase	489897	491090	+	PROKKA_00412	Cystathionine beta-lyase PatB	489885	491090	+	4.4.1.8	patB	similar to AA sequence:UniProtKB:Q08432		1	0	0	0	0	0	0
443	PFREUDJS001_000427	Ribose 5-phosphate isomerase B	491205	491639	+	PROKKA_00413	Ribose-5-phosphate isomerase B	491193	491639	+	5.3.1.6	rpiB_1	similar to AA sequence:UniProtKB:P37351		1	0	0	0	0	0	0
444	PFREUDJS001_000428	4-hydroxythreonine-4-phosphate dehydrogenase	491932	492942	+	PROKKA_00414	4-hydroxythreonine-4-phosphate dehydrogenase 2	491932	492942	+	1.1.1.262	pdxA2	similar to AA sequence:UniProtKB:P58718		0	0	0	0	0	0	0
445	PFREUDJS001_000429	Gluconate transporter (Transmembrane)	492948	494291	+	PROKKA_00415	High-affinity gluconate transporter	492948	494291	+		gntT	similar to AA sequence:UniProtKB:P39835		0	0	0	0	0	0	0
446	PFREUDJS001_000430	Xylose isomerase protein	494336	495316	+	PROKKA_00416	Xylose isomerase-like TIM barrel	494336	495316	+			protein motif:Pfam:PF01261.18		0	0	0	0	0	0	0
447	PFREUDJS001_000431	D-galactonate transporter	495813	496832	+	PROKKA_00417	putative sulfoacetate transporter SauU	495543	496832	+		sauU	similar to AA sequence:UniProtKB:Q0K843		0	0	0	0	0	0	0
448	PFREUDJS001_000432	conserved protein	496851	497216	+	PROKKA_00418	hypothetical protein	496851	497216	+					0	0	0	0	0	0	0
449	PFREUDJS001_000433	Transposase	497276	498622	+	PROKKA_00419	Transposase	497276	498622	+			protein motif:Pfam:PF01610.11		0	0	0	0	0	0	0
450						PROKKA_00420	hypothetical protein	498561	499040	+					0					0	0
451	PFREUDJS001_000434	conserved protein	498645	499040	+	PROKKA_00421	hypothetical protein	499000	499632	+					0	0	0	0	0	0	0
452	PFREUDJS001_000435	Resolvase	499664	500245	-	PROKKA_00422	DNA-invertase hin	499664	500245	-		hin	similar to AA sequence:UniProtKB:P03013		0	0	0	0	0	0	0
453	PFREUDJS001_000436	Nucleotidyl transferase, PF08843 family	500242	501021	-	PROKKA_00423	hypothetical protein	500242	501021	-					0	0	0	0	0	0	0
454	PFREUDJS001_000437	Transcriptional regulator	501018	501350	-	PROKKA_00424	hypothetical protein	501018	501350	-					0	0	0	0	0	0	0
455	PFREUDJS001_000438	Hsp20/alpha crystallin family protein	501707	502192	+	PROKKA_00425	18 kDa heat shock protein	501710	502192	+			similar to AA sequence:UniProtKB:Q53595		0	0	0	0	0	0	0
456	PFREUDJS001_000439	Molecular chaperone (Small heat shock protein)	502445	502909	+	PROKKA_00426	Spore protein SP21	502445	502909	+		hspA	similar to AA sequence:UniProtKB:Q06823		0	0	0	0	0	0	0
457	PFREUDJS001_000440	Probable potassium transport system protein kup	503066	504943	-	PROKKA_00427	potassium transport protein Kup	503066	504943	-			protein motif:CLUSTERS:PRK10745		0	0	0	0	0	0	0
458	PFREUDJS001_000441	Transposase	505266	506612	-	PROKKA_00428	Transposase	505266	506612	-			protein motif:Pfam:PF01610.11		0	0	0	0	0	0	0
459	PFREUDJS001_000442	putative protein without homology	506672	507157	-	PROKKA_00429	site-specific tyrosine recombinase XerD	506672	507157	-			protein motif:CLUSTERS:PRK00283		0	0	0	0	0	0	0
460	PFREUDJS001_000443	DUTPase	507828	508043	+	PROKKA_00430	hypothetical protein	507741	508043	+					0	1	0	1	0	0	0
461						PROKKA_00431	hypothetical protein	508047	508310	+					0					0	0
462						PROKKA_00432	hypothetical protein	508307	508834	+					0					0	0
463	PFREUDJS001_000444	Glycogen debranching enzyme GlgX	508788	510920	+	PROKKA_00433	Glycogen debranching enzyme	508788	510920	+	3.2.1.-	glgX_1	similar to AA sequence:UniProtKB:P15067		0	1	0	1	0	0	0
464	PFREUDJS001_000445	putative protein without homology	511203	511418	+	PROKKA_00434	Nucleoid-associated protein EspR	510990	511418	+		espR	similar to AA sequence:UniProtKB:P96228		0	1	0	1	0	0	0
465	PFREUDJS001_000446	putative protein without homology	511650	511796	-											1	0	1	0	0	0
466	PFREUDJS001_000447	putative protein without homology	511883	512005	+											1	0	1	0	0	0
467	PFREUDJS001_000448	Transposase	512065	513411	+	PROKKA_00435	Transposase	512065	513411	+			protein motif:Pfam:PF01610.11		0	1	0	1	0	0	0
468	PFREUDJS001_000449	Amidohydrolase 2	513603	514052	+	PROKKA_00436	Amidohydrolase	513411	514052	+			protein motif:Pfam:PF04909.8		0	0	0	0	0	0	0
469	PFREUDJS001_000450	Cyclase family protein	514240	514917	+	PROKKA_00437	Kynurenine formamidase	514192	514917	+	3.5.1.9	kynB	similar to AA sequence:UniProtKB:Q81CK1		0	0	0	0	0	0	0
470	PFREUDJS001_000451	Membrane permease (Sugar transporter)	514922	516199	+	PROKKA_00438	Putative tartrate transporter	514907	516199	+		ttuB	similar to AA sequence:UniProtKB:Q44470		0	0	0	0	0	0	0
471	PFREUDJS001_000452	Transcriptional Regulator, GntR family protein	516238	516957	-	PROKKA_00439	HTH-type transcriptional regulator LutR	516238	517068	-		lutR	similar to AA sequence:UniProtKB:O07007		0	0	0	0	0	0	0
472	PFREUDJS001_000453	Dihydroxyacetone kinase	517216	518934	+	PROKKA_00440	PTS-dependent dihydroxyacetone kinase, dihydroxyacetone-binding subunit DhaK	517216	518934	+	2.7.-.-	dhaK_1	similar to AA sequence:UniProtKB:Q9CIV8		0	0	0	0	0	0	0
473	PFREUDJS001_000454	Triosephosphate isomerase	519009	519761	+	PROKKA_00441	Triosephosphate isomerase	519009	519761	+	5.3.1.1	tpiA_1	similar to AA sequence:UniProtKB:Q5XD48		1	0	0	0	0	0	0
474	PFREUDJS001_000455	Transcriptional regulator, DeoR family	519923	520753	+	PROKKA_00442	Glycerol-3-phosphate regulon repressor	519923	520753	+		glpR	similar to AA sequence:UniProtKB:P0ACL0		1	0	0	0	0	0	0
475	PFREUDJS001_000456	Oxidoreductase, short chain	520907	521590	-	PROKKA_00443	putative oxidoreductase	520907	521590	-	1.-.-.-		similar to AA sequence:UniProtKB:Q99RF5		1	0	0	0	0	0	0
476	PFREUDJS001_000457	Integrase core domain protein	521713	522918	-	PROKKA_00444	Integrase core domain protein	521713	522918	-			protein motif:Pfam:PF00665.20		0	0	0	0	0	0	0
477	PFREUDJS001_000458	Ribose 5-phosphate isomerase	523345	523833	+	PROKKA_00445	Putative sugar phosphate isomerase YwlF	523345	523833	+	5.3.1.-	ywlF	similar to AA sequence:UniProtKB:P39156		1	0	0	0	0	0	0
478	PFREUDJS001_000459	Hypothetical membrane protein	524378	525457	+	PROKKA_00446	hypothetical protein	524378	525457	+					1	0	0	0	0	0	0
479	PFREUDJS001_000460	HAD hydrolase, family IIA	525517	526389	+	PROKKA_00447	Arabinose operon protein AraL	525517	526389	+		araL	similar to AA sequence:UniProtKB:P94526		1	0	0	0	0	0	0
480	PFREUDJS001_000461	FGGY-family pentulose kinase	526421	527995	+	PROKKA_00448	Ribulokinase	526421	527995	+	2.7.1.16	araB_1	similar to AA sequence:UniProtKB:Q9KBQ3		1	0	0	0	0	0	0
481	PFREUDJS001_000462	3-dehydroquinate synthase	528008	529384	+	PROKKA_00449	Glycerol-1-phosphate dehydrogenase [NAD(P)+]	528008	529384	+	1.1.1.261	egsA	similar to AA sequence:UniProtKB:P94527		1	0	0	0	0	0	0
482	PFREUDJS001_000463	Ribulokinase	529622	531406	+	PROKKA_00450	Ribulokinase	529622	531406	+	2.7.1.16	araB_2	similar to AA sequence:UniProtKB:P94524		1	0	0	0	0	0	0
483	PFREUDJS001_000464	Transketolase	531525	533591	+	PROKKA_00451	Transketolase	531525	533591	+	2.2.1.1	tkt	similar to AA sequence:UniProtKB:O06811		1	0	0	0	0	0	0
484	PFREUDJS001_000465	CHY zinc finger family	533720	534031	-	PROKKA_00452	CHY zinc finger	533720	534031	-			protein motif:Pfam:PF05495.6		0	0	0	0	0	0	0
485	PFREUDJS001_000466	Excinuclease ABC subunit A	534214	536496	+	PROKKA_00453	UvrABC system protein A	534214	536496	+		uvrA_1	similar to AA sequence:UniProtKB:Q9WYV0		1	0	0	0	0	0	0
486	PFREUDJS001_000467	Aldose 1-epimerase	536572	537468	-	PROKKA_00454	Putative glucose-6-phosphate 1-epimerase	536572	537468	-	5.1.3.15	yeaD	similar to AA sequence:UniProtKB:P39173		1	0	0	0	0	0	0
487	PFREUDJS001_000468	conserved protein	537607	538416	+	PROKKA_00455	hypothetical protein	537583	538416	+					1	0	0	0	0	0	0
488	PFREUDJS001_000469	conserved protein	538409	539494	+	PROKKA_00456	hypothetical protein	538409	539494	+					1	0	0	0	0	0	0
489	PFREUDJS001_000470	Putative lipoprotein	539495	540325	-	PROKKA_00457	hypothetical protein	539495	540352	-					1	0	0	0	0	0	0
490	PFREUDJS001_000471	Glycosyl transferase, group 1	540525	541754	+	PROKKA_00458	D-inositol 3-phosphate glycosyltransferase	540525	541754	+	2.4.1.250	mshA	similar to AA sequence:UniProtKB:A0QQZ8		1	0	0	0	0	0	0
491	PFREUDJS001_000472	LmbE-like protein	541751	542569	+	PROKKA_00459	1D-myo-inositol 2-acetamido-2-deoxy-alpha-D-glucopyranoside deacetylase	541751	542569	+	3.5.1.103	mshB_1	similar to AA sequence:UniProtKB:Q9F344		1	0	0	0	0	0	0
492	PFREUDJS001_000473	Hypothetical membrane protein	542740	543351	+	PROKKA_00460	acid-resistance membrane protein	542740	543351	+			protein motif:CLUSTERS:PRK10209		1	0	0	0	0	0	0
493	PFREUDJS001_000474	Ribose-phosphate pyrophosphokinase	543469	544449	-	PROKKA_00461	Ribose-phosphate pyrophosphokinase	543469	544449	-	2.7.6.1	prs_1	similar to AA sequence:UniProtKB:P65235		1	0	0	0	0	0	0
494	PFREUDJS001_000475	Glutamine amidotransferase protein	544533	545222	-	PROKKA_00462	GMP synthase [glutamine-hydrolyzing]	544533	545222	-	6.3.5.2	guaA_1	similar to AA sequence:UniProtKB:P99105		1	0	0	0	0	0	0
495	PFREUDJS001_000476	Permease, multidrug resistance protein	545248	546408	-	PROKKA_00463	4-hydroxybenzoate transporter PcaK	545248	546495	-		pcaK	similar to AA sequence:UniProtKB:Q51955		1	0	0	0	0	0	0
496	PFREUDJS001_000477	MerR family transcriptional regulator	546533	546877	+	PROKKA_00464	HTH-type transcriptional regulator HmrR	546533	546877	+		hmrR	similar to AA sequence:UniProtKB:Q9X5X4		1	0	0	0	0	0	0
497	PFREUDJS001_000478	conserved protein	546960	547514	+	PROKKA_00465	hypothetical protein	546960	547514	+					1	0	0	0	0	0	0
498	PFREUDJS001_000479	Acetyltransferase	547585	548034	-	PROKKA_00466	putative N-acetyltransferase YafP	547585	548130	-	2.3.1.-	yafP	similar to AA sequence:UniProtKB:Q47158		1	0	0	0	0	0	0
499	PFREUDJS001_000480	ArsR family transcriptional regulator CmtR	548262	548609	+	PROKKA_00467	HTH-type transcriptional regulator CmtR	548262	548609	+		cmtR	similar to AA sequence:UniProtKB:P67731		1	0	0	0	0	0	0
500	PFREUDJS001_000481	Cadmium-translocating P-type ATPase	548606	550720	+	PROKKA_00468	Zinc-transporting ATPase	548606	550720	+	3.6.3.-	zosA	similar to AA sequence:UniProtKB:O31688		1	0	0	0	0	0	0
501	PFREUDJS001_000482	conserved protein	550772	551263	+	PROKKA_00469	hypothetical protein	550772	551263	+					0	0	0	0	0	0	0
502	PFREUDJS001_000483	conserved protein	551451	551987	+	PROKKA_00470	hypothetical protein	551382	551987	+					1	0	0	0	0	0	0
503	PFREUDJS001_000484	Metal binding protein	552043	552852	+	PROKKA_00471	hypothetical protein	552043	552852	+					1	0	0	0	0	0	0
504	PFREUDJS001_000485	conserved protein	552925	553149	-	PROKKA_00472	hypothetical protein	552925	553149	-					1	0	0	0	0	0	0
505	PFREUDJS001_000486	Transcriptional Regulator, TetR family	553295	553909	-	PROKKA_00473	HTH-type transcriptional repressor KstR2	553295	553909	-		kstR2_2	similar to AA sequence:UniProtKB:A0R4Z6		1	0	0	0	0	0	0
506	PFREUDJS001_000487	Putative ABC transporter permease	553950	554768	-	PROKKA_00474	L-arabinose transport system permease protein AraQ	553950	554768	-		araQ_1	similar to AA sequence:UniProtKB:P94530		0	0	0	0	0	0	0
507	PFREUDJS001_000488	Putative ABC transporter permease protein	554770	555663	-	PROKKA_00475	L-arabinose transport system permease protein AraP	554770	555690	-		araP	similar to AA sequence:UniProtKB:P94529		0	0	0	0	0	0	0
508	PFREUDJS001_000489	Putative ABC transporter substrate-binding	555759	556787	-	PROKKA_00476	putative arabinose-binding protein precursor	555759	557021	-		araN	similar to AA sequence:UniProtKB:P94528		0	0	0	0	0	0	0
509	PFREUDJS001_000490	Alpha-galactosidase	557091	559277	-	PROKKA_00477	Alpha-galactosidase	557091	559277	-	3.2.1.22	rafA	similar to AA sequence:UniProtKB:P16551		0	0	0	0	0	0	0
510	PFREUDJS001_000491	Transcriptional regulator, LacI family	559813	560622	+	PROKKA_00478	Catabolite control protein A	559585	560622	+		ccpA_2	similar to AA sequence:UniProtKB:P46828		0	0	0	0	0	0	0
511	PFREUDJS001_000492	Hypothetical membrane protein	560771	561460	+	PROKKA_00479	hypothetical protein	560771	561460	+			protein motif:CLUSTERS:PRK10578		1	0	0	0	0	0	0
512	PFREUDJS001_000493	Transposase	561540	562574	+	PROKKA_00480	Integrase core domain protein	561540	562574	+			protein motif:Pfam:PF00665.20		0	0	0	0	0	0	0
513	PFREUDJS001_000494	Hypothetical membrane protein	563306	563821	+	PROKKA_00481	hypothetical protein	563111	563821	+					1	0	0	0	0	0	0
514	PFREUDJS001_000495	conserved protein	563821	564858	+	PROKKA_00482	hypothetical protein	563821	564858	+					1	0	0	0	0	0	0
515	PFREUDJS001_000496	Type II/IV secretion system protein (Fragment)	565158	566630	+	PROKKA_00483	Putative conjugal transfer protein/MT3759	564855	566630	+			similar to AA sequence:UniProtKB:Q7D547		1	0	0	0	0	0	0
516	PFREUDJS001_000497	Hypothetical membrane protein	566627	567520	+	PROKKA_00484	Bacterial type II secretion system protein F domain protein	566627	567520	+			protein motif:Pfam:PF00482.17		1	0	0	0	0	0	0
517	PFREUDJS001_000498	Bacterial type II secretion system domain protein	567513	568418	+	PROKKA_00485	hypothetical protein	567513	568418	+					1	0	0	0	0	0	0
518	PFREUDJS001_000499	Hypothetical membrane protein	568503	568727	+	PROKKA_00486	hypothetical protein	568503	568727	+					1	0	0	0	0	0	0
519	PFREUDJS001_000500	TadE-like protein	568768	569124	+	PROKKA_00487	TadE-like protein	568702	569124	+			protein motif:Pfam:PF07811.6		1	0	0	0	0	0	0
520	PFREUDJS001_000501	Hypothetical membrane protein	569349	569747	+	PROKKA_00488	hypothetical protein	569190	569747	+					1	0	0	0	0	0	0
521	PFREUDJS001_000502	Transcriptional activator domain protein	569744	573454	+											0	0	0	0	0	0
522						PROKKA_00489	tRNA-His(atg)	569952	570042	+			COORDINATES:profile:Aragorn:1.2		0					0	0
523	PFREUDJS001_000503	Multiple antibiotic resistance protein	573465	574055	-	PROKKA_00490	putative antibiotic transporter	573465	574055	-			protein motif:CLUSTERS:PRK10739	Putative antibiotic resistance	1	0	0	0	0	0	0
524	PFREUDJS001_000504	Major facilitator super family MSF1	574055	575395	-	PROKKA_00491	2-acyl-glycerophospho-ethanolamine acyltransferase	574055	575482	-			protein motif:CLUSTERS:PRK08633		1	0	0	0	0	0	0
525	PFREUDJS001_000505	conserved protein	575816	576784	-	PROKKA_00492	hypothetical protein	575816	576784	-					1	0	0	0	0	0	0
526	PFREUDJS001_000506	putative protein without homology	576918	577034	+											0	0	0	0	0	0
527	PFREUDJS001_000507	DNA-binding response regulator, LuxR family	577138	577800	-	PROKKA_00493	Transcriptional regulatory protein DegU	577138	577800	-		degU	similar to AA sequence:UniProtKB:P13800		1	0	0	0	0	0	0
528	PFREUDJS001_000508	Histidine kinase	577834	579213	-	PROKKA_00494	Sensor histidine kinase DesK	577834	579243	-	2.7.13.3	desK_3	similar to AA sequence:UniProtKB:O34757		1	0	0	0	0	0	0
529	PFREUDJS001_000509	conserved protein	579617	581371	+	PROKKA_00495	hypothetical protein	579617	581371	+					0	0	0	0	0	0	0
530						PROKKA_00496	hypothetical protein	581393	581500	+					0					0	0
531	PFREUDJS001_000510	putative protein without homology	581587	581715	-	PROKKA_00497	hypothetical protein	581587	581715	-					1	0	0	0	0	0	0
532						PROKKA_00498	hypothetical protein	581943	582095	+					0					0	0
533	PFREUDJS001_000511	Integrase core domain protein	582202	583407	+	PROKKA_00499	Integrase core domain protein	582202	583407	+			protein motif:Pfam:PF00665.20		0	0	0	0	0	0	0
534	PFREUDJS001_000512	Translation regulator	583581	585077	-	PROKKA_00500	Purine catabolism regulatory protein	583581	585077	-		pucR_1	similar to AA sequence:UniProtKB:O32138		1	0	0	0	0	0	0
535	PFREUDJS001_000513	4-aminobutyrate aminotransferase	585257	586591	+	PROKKA_00501	5-aminovalerate aminotransferase DavT	585257	586591	+	2.6.1.48	davT	similar to AA sequence:UniProtKB:Q9I6M4		1	0	0	0	0	0	0
536	PFREUDJS001_000514	Hydroxyacid dehydrogenase	586588	587667	+	PROKKA_00502	Glycerate dehydrogenase	586588	587667	+	1.1.1.29	hprA	similar to AA sequence:UniProtKB:Q59516		1	0	0	0	0	0	0
537	PFREUDJS001_000515	Dehydrogenase	587671	588717	+	PROKKA_00503	Formaldehyde dismutase	587671	588717	+	1.2.99.4	fdm	similar to AA sequence:UniProtKB:Q52078		0	0	0	0	0	0	0
538	PFREUDJS001_000516	Amino acid ABC transporter permease	588954	589472	+	PROKKA_00504	Inner membrane amino-acid ABC transporter permease protein YecS	588834	589472	+		yecS_2	similar to AA sequence:UniProtKB:P0AFT2		1	0	0	0	0	0	0
539	PFREUDJS001_000517	Amino acid ABC transporter permease	589469	590125	+	PROKKA_00505	L-cystine transport system permease protein TcyB	589469	590125	+		tcyB	similar to AA sequence:UniProtKB:P42200		1	0	0	0	0	0	0
540	PFREUDJS001_000518	Amino acid ABC transporter	590192	591052	+	PROKKA_00506	Lysine-arginine-ornithine-binding periplasmic protein precursor	590192	591052	+		argT	similar to AA sequence:UniProtKB:P02911		1	0	0	0	0	0	0
541	PFREUDJS001_000519	Glutamate transport ATP-binding protein	591164	591925	+	PROKKA_00507	Glutamine transport ATP-binding protein GlnQ	591122	591925	+	3.6.3.-	glnQ_2	similar to AA sequence:UniProtKB:O34677		1	0	0	0	0	0	0
542	PFREUDJS001_000520	Putative translation initiation inhibitor	591933	592316	+	PROKKA_00508	Putative reactive intermediate deaminase TdcF	591933	592316	+	3.5.4.-	tdcF	similar to AA sequence:UniProtKB:P0AGL2		1	0	0	0	0	0	0
543	PFREUDJS001_000521	DadA, Glycine/D-amino acid oxidases	592328	593566	+	PROKKA_00509	D-amino acid dehydrogenase small subunit	592313	593566	+	1.4.99.1	dadA	similar to AA sequence:UniProtKB:P0A6J5		1	0	0	0	0	0	0
544	PFREUDJS001_000522	putative protein without homology	593563	594339	+	PROKKA_00510	hypothetical protein	593563	594339	+			protein motif:CLUSTERS:PRK07475		1	0	0	0	0	0	0
545						PROKKA_00511	hypothetical protein	594228	594470	-					0					0	0
546	PFREUDJS001_000523	Putative Histidine triad protein	595258	595707	+	PROKKA_00512	HIT-like protein	595258	595707	+	3.-.-.-		similar to AA sequence:UniProtKB:P44956		1	0	0	0	0	0	0
547	PFREUDJS001_000524	Molybdenum cofactor synthesis domain protein	595711	596295	+	PROKKA_00513	Molybdenum cofactor biosynthesis protein B	595711	596295	+		moaB	similar to AA sequence:UniProtKB:P99137		0	0	0	0	0	0	0
548	PFREUDJS001_000525	Molybdenum cofactor biosynthesis protein C	596354	596926	-	PROKKA_00514	Cyclic pyranopterin monophosphate synthase accessory protein 2	596354	596926	-		moaC2	similar to AA sequence:UniProtKB:P0A5K6		1	0	0	0	0	0	0
549	PFREUDJS001_000526	Molybdenum cofactor synthesis domain protein	596919	598367	-	PROKKA_00515	Molybdopterin molybdenumtransferase	596919	598445	-	2.10.1.1	moeA_1	similar to AA sequence:UniProtKB:P12281		0	0	0	0	0	0	0
550	PFREUDJS001_000527	ThiF family protein	598442	599317	-	PROKKA_00516	putative adenylyltransferase/sulfurtransferase MoeZ	598442	599317	-		moeZ	similar to AA sequence:UniProtKB:Q7D5X9		1	0	0	0	0	0	0
551	PFREUDJS001_000528	Molybdopterin converting factor, subunit 2	599317	599736	-	PROKKA_00517	Molybdopterin synthase catalytic subunit 1	599317	599736	-	2.8.1.12	moaE1	similar to AA sequence:UniProtKB:O05795		1	0	0	0	0	0	0
552	PFREUDJS001_000529	ThiS family protein	599838	600953	-	PROKKA_00518	ThiS family protein	599838	600953	-			protein motif:Pfam:PF02597.14		1	0	0	0	0	0	0
553	PFREUDJS001_000530	Respiratory nitrate reductase, gamma subunit	601046	601765	-	PROKKA_00519	Nitrate reductase-like protein NarX	601046	601765	-	1.7.99.4	narX_1	similar to AA sequence:UniProtKB:P71994		0	0	0	0	0	0	0
554	PFREUDJS001_000531	Nitrate reductase molybdenum cofactor assembly	601771	602580	-	PROKKA_00520	Nitrate reductase-like protein NarX	601771	602580	-	1.7.99.4	narX_2	similar to AA sequence:UniProtKB:P71994		0	0	0	0	0	0	0
555	PFREUDJS001_000532	Nitrate reductase, beta subunit	602580	603329	-	PROKKA_00521	Respiratory nitrate reductase 2 beta chain	602580	603329	-	1.7.99.4	narY	similar to AA sequence:UniProtKB:P19318		1	0	0	0	0	0	0
556	PFREUDJS001_000533	Putative Molybdenum import ATP-binding protein	603363	603872	+	PROKKA_00522	molybdate transporter ATP-binding protein	603363	603872	+			protein motif:CLUSTERS:PRK11144		1	0	0	0	0	0	0
557	PFREUDJS001_000534	Putative CoA-substrate-specific enzyme activase	604064	608440	+	PROKKA_00523	Activator of (R)-2-hydroxyglutaryl-CoA dehydratase	604064	608440	+		hgdC	similar to AA sequence:UniProtKB:P11568		1	0	0	0	0	0	0
558	PFREUDJS001_000535	L-aspartate oxidase (LASPO) (Quinolinate	608491	610080	-	PROKKA_00524	Fumarate reductase flavoprotein subunit	608491	610080	-	1.3.5.4	frdA_1	similar to AA sequence:UniProtKB:P00363		0	0	0	0	0	0	0
559	PFREUDJS001_000536	Hypothetical membrane protein	610691	611488	+	PROKKA_00525	VIT family protein	610691	611488	+			protein motif:Pfam:PF01988.13		0	0	0	0	0	0	0
560	PFREUDJS001_000537	Methylase	611499	612179	+	PROKKA_00526	Demethylrebeccamycin-D-glucose O-methyltransferase	611499	612179	+	2.1.1.164	rebM	similar to AA sequence:UniProtKB:Q8KZ94		0	0	0	0	0	0	0
561	PFREUDJS001_000538	Ribose 5-phosphate isomerase B	612514	612996	+	PROKKA_00527	Ribose-5-phosphate isomerase B	612514	612996	+	5.3.1.6	rpiB_2	similar to AA sequence:UniProtKB:P37351		0	0	0	0	0	0	0
562	PFREUDJS001_000539	Sulfate adenylyltransferase subunit 1	613329	614678	-	PROKKA_00528	Bifunctional enzyme CysN/CysC	613329	614678	-		cysNC	similar to AA sequence:UniProtKB:Q10600		1	0	0	0	0	0	0
563	PFREUDJS001_000540	Sulfate adenylyltransferase subunit 2 (Fragment)	614681	615778	-	PROKKA_00529	Sulfate adenylyltransferase subunit 2	614681	615748	-	2.7.7.4	cysD	similar to AA sequence:UniProtKB:P65670		1	0	0	0	0	0	0
564	PFREUDJS001_000541	Putative phosphoadenosine phosphosulfate	615775	616524	-	PROKKA_00530	Phosphoadenosine phosphosulfate reductase	615775	616524	-	1.8.4.8	cysH	similar to AA sequence:UniProtKB:P94498		1	0	0	0	0	0	0
565	PFREUDJS001_000542	Sulfite reductase	616521	618368	-	PROKKA_00531	Sulfite reductase [ferredoxin]	616521	618326	-	1.8.7.1	sir	similar to AA sequence:UniProtKB:P71753		1	0	0	0	0	0	0
566	PFREUDJS001_000543	putative protein without homology	618357	618524	+											0	0	0	0	0	0
567	PFREUDJS001_000544	putative protein without homology	619036	619170	+											0	0	0	0	0	0
568	PFREUDJS001_000545	Sulfate ABC transporter, sulfate-binding protein	619187	620221	+	PROKKA_00532	Sulfate-binding protein precursor	619115	620221	+		sbpA	similar to AA sequence:UniProtKB:P27366		1	0	0	0	0	0	0
569	PFREUDJS001_000546	Sulfate-transport ABC transporter integral	620233	621252	+	PROKKA_00533	Sulfate transport system permease protein CysT	620218	621252	+		cysT	similar to AA sequence:UniProtKB:P27367		1	0	0	0	0	0	0
570	PFREUDJS001_000547	Sulfate-transport ABC transporter integral	621263	622051	+	PROKKA_00534	Sulfate transport system permease protein CysW	621242	622051	+		cysW	similar to AA sequence:UniProtKB:P27370		1	0	0	0	0	0	0
571	PFREUDJS001_000548	Sulfate/thiosulfate import ATP-binding protein	622048	623100	+	PROKKA_00535	Sulfate/thiosulfate import ATP-binding protein CysA	622048	623100	+	3.6.3.25	cysA	similar to AA sequence:UniProtKB:P0A4W2		1	0	0	0	0	0	0
572	PFREUDJS001_000549	Transport permease protein	623413	624243	-	PROKKA_00536	Daunorubicin/doxorubicin resistance ABC transporter permease protein DrrB	623413	624243	-		drrB	similar to AA sequence:UniProtKB:P32011		1	0	0	0	0	0	0
573	PFREUDJS001_000550	ABC transporter, ATP-binding protein	624240	625310	-	PROKKA_00537	Daunorubicin/doxorubicin resistance ATP-binding protein DrrA	624240	625310	-	3.6.3.-	drrA_1	similar to AA sequence:UniProtKB:P32010		1	0	0	0	0	0	0
574	PFREUDJS001_000551	Transcriptional regulator, MarR family	625763	626287	-	PROKKA_00538	MarR family protein	625763	626797	-			protein motif:Pfam:PF01047.16		1	0	0	0	0	0	0
575	PFREUDJS001_000552	NAD(P) transhydrogenase subunit alpha	627156	628709	+	PROKKA_00539	NAD(P) transhydrogenase subunit alpha	627156	628709	+	1.6.1.2	pntA	similar to AA sequence:UniProtKB:P07001		1	0	0	0	0	0	0
576	PFREUDJS001_000553	NAD(P) transhydrogenase subunit beta	628716	630128	+	PROKKA_00540	NAD(P) transhydrogenase subunit beta	628716	630128	+	1.6.1.2	pntB	similar to AA sequence:UniProtKB:P0AB67		1	0	0	0	0	0	0
577	PFREUDJS001_000554	conserved protein	631076	631255	-	PROKKA_00541	hypothetical protein	630336	630713	-					0	0	0	0	0	0	0
578	PFREUDJS001_000555	4-alpha-glucanotransferase	631388	633343	-	PROKKA_00542	4-alpha-glucanotransferase	631388	633343	-	2.4.1.25	malQ_1	similar to AA sequence:UniProtKB:Q59266		1	0	0	0	0	0	0
579	PFREUDJS001_000556	conserved protein	633414	633896	-	PROKKA_00543	Lichenan-specific phosphotransferase enzyme IIA component	633414	633896	-	2.7.1.-	licA	similar to AA sequence:UniProtKB:P46319		1	0	0	0	0	0	0
580	PFREUDJS001_000557	conserved protein	633954	634313	-	PROKKA_00544	hypothetical protein	633954	634313	-					0	0	0	0	0	0	0
581	PFREUDJS001_000558	Riboflavin biosynthesis protein RibD	634714	635934	+	PROKKA_00545	Riboflavin biosynthesis protein RibD	634714	635934	+		ribD_1	similar to AA sequence:UniProtKB:P25539		0	0	0	0	0	0	0
582	PFREUDJS001_000559	Riboflavin synthase, alpha subunit	636024	636686	+	PROKKA_00546	Riboflavin synthase	636024	636686	+	2.5.1.9	ribE	similar to AA sequence:UniProtKB:P16440		1	0	0	0	0	0	0
583	PFREUDJS001_000560	3,4-dihydroxy-2-butanone-4-phosphate synthase	636683	638152	+	PROKKA_00547	Riboflavin biosynthesis protein RibBA	636683	638152	+		ribBA	similar to AA sequence:UniProtKB:A5U2B7		1	0	0	0	0	0	0
584	PFREUDJS001_000561	6,7-dimethyl-8-ribityllumazine synthase	638149	638616	+	PROKKA_00548	6,7-dimethyl-8-ribityllumazine synthase	638149	638616	+	2.5.1.78	ribH	similar to AA sequence:UniProtKB:P66034		1	0	0	0	0	0	0
585	PFREUDJS001_000562	2-oxoglutarate/malate transporter	638773	640281	-	PROKKA_00549	Putative malate transporter YflS	638773	640281	-		yflS	similar to AA sequence:UniProtKB:O34726		0	0	0	0	0	0	0
586	PFREUDJS001_000563	conserved protein	640583	641545	-	PROKKA_00550	hypothetical protein	640583	641683	-					0	0	0	0	0	0	0
587	PFREUDJS001_000564	conserved protein	641789	642424	-	PROKKA_00551	hypothetical protein	641789	642424	-					0	0	0	0	0	0	0
588	PFREUDJS001_000565	Putative type III restriction enzyme	642593	645169	-	PROKKA_00552	Type III restriction enzyme, res subunit	642593	645166	-			protein motif:Pfam:PF04851.9		0	2	1	1	0	0	0	PfrJSIP
589	PFREUDJS001_000566	Putative DNA restriction-modification system, DNA	645166	647166	-	PROKKA_00553	Modification methylase MboII	645166	647166	-	2.1.1.72	mboIIM	similar to AA sequence:UniProtKB:P23192		0	2	1	1	0	0	0	M.PfrJSI
590	PFREUDJS001_000567	Type I restriction-modification system,	647167	647406	-	PROKKA_00554	hypothetical protein	647167	647436	-			protein motif:Pfam:PF12161.2	HsdM N-terminal domain	0	2	1	1	0	0	0	M.PfrJSORF567P
591	PFREUDJS001_000568	conserved protein	647665	648294	-	PROKKA_00555	hypothetical protein	647665	648294	-					0	1	0	1	0	0	0
592						PROKKA_00556	Integrase core domain protein	648617	649582	+			protein motif:Pfam:PF00665.20		0					0	0
593	PFREUDJS001_000569	conserved protein	649178	649474	-											2	1	1	0	0	0
594	PFREUDJS001_000570	putative protein without homology	650008	650163	-	PROKKA_00557	Abi-like protein	649495	649929	-			protein motif:Pfam:PF07751.5		0	2	1	1	0	0	0
595	PFREUDJS001_000571	Transposase	650271	650576	+	PROKKA_00558	Transposase	650232	650576	+			protein motif:Pfam:PF01527.14		0	2	1	1	0	0	0
596	PFREUDJS001_000572	Integrase	650573	651721	+	PROKKA_00559	Integrase core domain protein	650573	651721	+			protein motif:Pfam:PF00665.20		0	2	1	1	0	0	0
597	PFREUDJS001_000573	Pyridine nucleotide-disulfide oxidoreductase	652044	653402	-	PROKKA_00560	Mercuric reductase	652044	653399	-	1.16.1.1	merA_1	similar to AA sequence:UniProtKB:P16171		0	2	1	1	0	0	0
598	PFREUDJS001_000574	Integrase	653549	654862	-	PROKKA_00561	Integrase core domain protein	653549	654802	-			protein motif:Pfam:PF00665.20		0	2	1	1	0	0	0
599	PFREUDJS001_000575	Transposase family protein	655126	657000	-	PROKKA_00562	DNA primase	655126	656742	-	2.7.7.-	dnaG_1	similar to AA sequence:UniProtKB:P74893		0	2	1	1	0	0	0
600						PROKKA_00563	hypothetical protein	657225	657449	+					0					0	0
601	PFREUDJS001_000576	conserved protein	657446	657856	+	PROKKA_00564	hypothetical protein	657446	657856	+					0	2	1	1	0	0	0
602	PFREUDJS001_000577	UmuC protein, Dna polymerase V	657938	659203	-	PROKKA_00565	DNA polymerase IV	657938	659200	-	2.7.7.7	dinB_1	similar to AA sequence:UniProtKB:Q47155		0	1	0	1	0	0	0
603	PFREUDJS001_000578	Peptidase S24-like protein	659233	659655	-	PROKKA_00566	LexA repressor	659233	659667	-	3.4.21.88	lexA_1	similar to AA sequence:UniProtKB:P0A7C2		0	1	0	1	0	0	0
604	PFREUDJS001_000579	conserved protein	659851	660360	-	PROKKA_00567	hypothetical protein	659851	660405	-					0	1	0	1	0	0	0
605	PFREUDJS001_000580	Hypotethical protein	660389	660541	-	PROKKA_00568	hypothetical protein	660389	660541	-					0	1	0	1	0	0	0
606	PFREUDJS001_000581	conserved protein	660929	661189	+	PROKKA_00569	hypothetical protein	660929	661189	+					0	1	0	1	0	0	0
607	PFREUDJS001_000582	conserved protein	661232	661573	-	PROKKA_00570	hypothetical protein	661232	661573	-					0	2	1	1	0	0	0
608	PFREUDJS001_000583	Integrase	661804	662397	+											2	1	1	0	0	0
609						PROKKA_00571	site-specific tyrosine recombinase XerC	661834	662397	+			protein motif:CLUSTERS:PRK00236		0					0	0
610	PFREUDJS001_000584	Serine/threonine protein kinase	662592	663653	+	PROKKA_00572	Serine/threonine-protein kinase PrkC	662481	663653	+	2.7.11.1	prkC_2	similar to AA sequence:UniProtKB:A6QGC0		0	2	1	1	0	0	0
611						PROKKA_00573	hypothetical protein	663758	664270	-					0					0	0
612						PROKKA_00574	hypothetical protein	664298	664639	+					0					0	0
613	PFREUDJS001_000585	Helicase	664653	667178	-	PROKKA_00575	hypothetical protein	664653	667151	-					0	2	1	1	0	0	0
614	PFREUDJS001_000586	Putative transposase	667395	669095	+	PROKKA_00576	Transposon Tn7 transposition protein TnsB	667350	669095	+		tnsB	similar to AA sequence:UniProtKB:P13989		0	1	0	1	0	0	0
615	PFREUDJS001_000587	Glyoxalase family protein	669289	669765	+	PROKKA_00577	Glyoxalase-like domain protein	669289	669765	+			protein motif:Pfam:PF12681.1		0	1	0	1	0	0	0
616	PFREUDJS001_000588	Acetyltransferase, GNAT family protein	669866	670270	+	PROKKA_00578	Mycothiol acetyltransferase	669779	670270	+	2.3.1.189	mshD_1	protein motif:HAMAP:MF_01698		0	1	0	1	0	0	0
617	PFREUDJS001_000589	conserved protein	670477	671739	-	PROKKA_00579	hypothetical protein	670477	671739	-					0	1	0	1	0	0	0
618	PFREUDJS001_000590	Putative transposase (Fragment)	671801	672805	-	PROKKA_00580	Integrase core domain protein	671801	672805	-			protein motif:Pfam:PF00665.20		0	1	0	1	0	0	0
619	PFREUDJS001_000591	putative protein without homology	673149	673412	+	PROKKA_00581	Chloramphenicol 3-O phosphotransferase	673158	673412	+	2.7.1.-		similar to AA sequence:UniProtKB:Q56148	Putative antibiotic resistance	0	1	0	1	0	0	0
620	PFREUDJS001_000592	Transposase	673384	674691	-	PROKKA_00582	Transposase	673384	674691	-			protein motif:Pfam:PF01610.11		0	1	0	1	0	0	0
621	PFREUDJS001_000593	putative protein without homology	675157	675270	-	PROKKA_00583	hypothetical protein	674833	675330	+					0	1	0	1	0	0	0
622	PFREUDJS001_000594	conserved protein	675464	676861	+	PROKKA_00584	hypothetical protein	675464	676861	+					0	1	0	1	0	0	0
623						PROKKA_00585	hypothetical protein	676901	677746	-					0					0	0
624	PFREUDJS001_000595	Restriction enzyme (Fragment)	677917	679032	-	PROKKA_00586	hypothetical protein	677917	678969	-					0	1	0	1	0	0	0
625	PFREUDJS001_000596	putative protein without homology	680583	680696	-	PROKKA_00587	Divergent AAA domain protein	679106	680347	-			protein motif:Pfam:PF04326.8		0	1	0	1	0	0	0
626	PFREUDJS001_000597	Transposase	680690	681961	+	PROKKA_00588	Transposase	680690	681961	+			protein motif:Pfam:PF01610.11		0	1	0	1	0	0	0
627	PFREUDJS001_000598	Transposase	681978	683012	+	PROKKA_00589	Integrase core domain protein	681978	683012	+			protein motif:Pfam:PF00665.20		0	0	0	0	0	0	0
628	PFREUDJS001_000599	putative protein without homology	682993	683106	+											0	0	0	0	0	0
629	PFREUDJS001_000600	Acetyltransferases (GCN5-related	683753	684373	-	PROKKA_00590	Acetyltransferase (GNAT) family protein	683753	684373	-			protein motif:Pfam:PF00583.18		1	0	0	0	0	0	0
630						PROKKA_00591	hypothetical protein	684694	685092	+					0					0	0
631	PFREUDJS001_000601	GroES-like protein	685224	686267	-	PROKKA_00592	Alcohol dehydrogenase	685224	686267	-	1.1.1.1	adhT	similar to AA sequence:UniProtKB:P12311		1	0	0	0	0	0	0
632	PFREUDJS001_000602	Hypothetical secreted protein	686405	688192	-	PROKKA_00593	hypothetical protein	686405	688192	-					1	0	0	0	0	0	0
633	PFREUDJS001_000603	Pyruvate-flavodoxin oxidoreductase	688504	692223	+	PROKKA_00594	Pyruvate-flavodoxin oxidoreductase	688504	692223	+	1.2.7.-	nifJ_2	similar to AA sequence:UniProtKB:Q06879		1	0	0	0	0	0	0
634	PFREUDJS001_000604	Dihydroorotate dehydrogenase	692227	693234	+	PROKKA_00595	NAD-dependent dihydropyrimidine dehydrogenase subunit PreA	692227	693234	+	1.3.1.1	preA_2	similar to AA sequence:UniProtKB:P25889		1	0	0	0	0	0	0
635	PFREUDJS001_000605	2'-5' RNA ligase family protein	693262	693804	-	PROKKA_00596	hypothetical protein	693262	693804	-					1	0	0	0	0	0	0
636	PFREUDJS001_000606	Carbamoyl-phosphate synthase L chain, ATP binding	693857	695638	-	PROKKA_00597	2-oxoglutarate carboxylase small subunit	693857	695638	-	6.4.1.7	cfiB	similar to AA sequence:UniProtKB:D3DJ42		1	0	0	0	0	0	0
637	PFREUDJS001_000607	Formamidopyrimidine-DNA glycosylase	695794	696609	-	PROKKA_00598	Endonuclease 8 1	695794	696609	-	3.2.2.-	nei1	similar to AA sequence:UniProtKB:P64158		1	0	0	0	0	0	0
638	PFREUDJS001_000608	putative protein without homology	696760	696873	-	PROKKA_00599	hypothetical protein	696760	696975	-					1	0	0	0	0	0	0
639	PFREUDJS001_000609	putative protein without homology	697267	697413	-	PROKKA_00600	hypothetical protein	697256	697735	+					1	0	0	0	0	0	0
640	PFREUDJS001_000610	Putative lipoprotein	697454	697735	+											0	0	0	0	0	0
641	PFREUDJS001_000611	Hydrolase, NUDIX family	697826	698326	-	PROKKA_00601	dihydroneopterin triphosphate pyrophosphatase	697826	698326	-			protein motif:CLUSTERS:PRK09438		0	0	0	0	0	0	0
642	PFREUDJS001_000612	Septum formation protein Maf	698330	699058	-	PROKKA_00602	Maf-like protein YceF	698330	699058	-		yceF	similar to AA sequence:UniProtKB:P0A729		1	0	0	0	0	0	0
643	PFREUDJS001_000613	Acyl-CoA carboxylase epsilon subunit	699109	699372	-	PROKKA_00603	hypothetical protein	699109	699363	-					1	0	0	0	0	0	0
644	PFREUDJS001_000614	Carboxyl transferase domain protein	699369	700943	-	PROKKA_00604	putative propionyl-CoA carboxylase beta chain 5	699369	700943	-	6.4.1.3	accD5	similar to AA sequence:UniProtKB:P96885		1	0	0	0	0	0	0
645	PFREUDJS001_000615	Putative membrane protein	701075	702421	+	PROKKA_00605	Inner membrane protein YjjP	701075	702421	+		yjjP	similar to AA sequence:UniProtKB:P0ADD5		1	0	0	0	0	0	0
646	PFREUDJS001_000616	Tetronasin-transport integral membrane protein	702529	704100	-	PROKKA_00606	ABC-2 family transporter protein	702529	704169	-			protein motif:Pfam:PF12730.1		1	0	0	0	0	0	0
647	PFREUDJS001_000617	ABC transporter ATP-binding protein	704166	705095	-	PROKKA_00607	Daunorubicin/doxorubicin resistance ATP-binding protein DrrA	704166	705119	-	3.6.3.-	drrA_2	similar to AA sequence:UniProtKB:P32010		1	0	0	0	0	0	0
648	PFREUDJS001_000618	Hypothetical membrane protein	705230	705733	+	PROKKA_00608	hypothetical protein	705215	705733	+					1	0	0	0	0	0	0
649	PFREUDJS001_000619	Transcription regulator	705848	706426	+	PROKKA_00609	MarR family protein	705848	706426	+			protein motif:Pfam:PF01047.16		1	0	0	0	0	0	0
650	PFREUDJS001_000620	TetR-family transcriptional regulator	706440	707045	-	PROKKA_00610	DNA-binding transcriptional repressor AcrR	706440	707045	-			protein motif:CLUSTERS:PRK10668		1	0	0	0	0	0	0
651	PFREUDJS001_000621	Biotin--[acetyl-CoA-carboxylase] ligase	707195	707986	+	PROKKA_00611	Bifunctional ligase/repressor BirA	707195	707986	+	6.3.4.15	birA	similar to AA sequence:UniProtKB:P0CI75		1	0	0	0	0	0	0
652	PFREUDJS001_000622	Hypothetical membrane protein	708020	708523	+	PROKKA_00612	Bacterial membrane flanked domain protein	708020	708523	+			protein motif:Pfam:PF03703.8		1	0	0	0	0	0	0
653	PFREUDJS001_000623	Transcriptional regulator TetR family	708605	709189	+	PROKKA_00613	Bacterial regulatory proteins, tetR family	708605	709189	+			protein motif:Pfam:PF00440.17		1	0	0	0	0	0	0
654	PFREUDJS001_000624	Peptidase family S51	709259	709960	-	PROKKA_00614	Peptidase family S51	709259	709975	-			protein motif:Pfam:PF03575.1		1	0	0	0	0	0	0
655	PFREUDJS001_000625	N5-carboxyaminoimidazole ribonucleotide synthase	710053	711225	+	PROKKA_00615	N5-carboxyaminoimidazole ribonucleotide synthase	710053	711225	+	6.3.4.18	purK	similar to AA sequence:UniProtKB:O66608		1	0	0	0	0	0	0
656	PFREUDJS001_000626	N5-carboxyaminoimidazole ribonucleotide mutase	711218	711778	+	PROKKA_00616	N5-carboxyaminoimidazole ribonucleotide mutase	711218	711778	+	5.4.99.18	purE	similar to AA sequence:UniProtKB:P96880		1	0	0	0	0	0	0
657	PFREUDJS001_000627	Cell envelope-like function transcriptional	711816	713174	-	PROKKA_00617	Regulatory protein MsrR	711816	713174	-		msrR	similar to AA sequence:UniProtKB:Q99Q02		1	0	0	0	0	0	0
658	PFREUDJS001_000628	Mannose-1-phosphate	713300	714379	+	PROKKA_00618	Mannose-1-phosphate guanylyltransferase RfbM	713300	714379	+	2.7.7.13	rfbM	similar to AA sequence:UniProtKB:P26404		1	0	0	0	0	0	0
659	PFREUDJS001_000629	Hypothetical membrane protein	714376	715458	+	PROKKA_00619	hypothetical protein	714376	715458	+					0	0	0	0	0	0	0
660	PFREUDJS001_000630	Transcriptional regulator WhiB	715791	716051	+	PROKKA_00620	Transcriptional regulator WhiB	715791	716051	+		whiB	similar to AA sequence:UniProtKB:Q7AKN0		1	0	0	0	0	0	0
661	PFREUDJS001_000631	putative protein without homology	716109	716237	+											0	0	0	0	0	0
662	PFREUDJS001_000632	Glycosyltransferase	716347	719499	+	PROKKA_00621	hypothetical protein	716248	719499	+					1	0	0	0	0	0	0
663	PFREUDJS001_000633	conserved protein	719496	720848	+	PROKKA_00622	hypothetical protein	719496	720848	+					1	0	0	0	0	0	0
664	PFREUDJS001_000634	Possibl zinc metallo-peptidase	720953	721363	-	PROKKA_00623	Possibl zinc metallo-peptidase	720953	721393	-			protein motif:Pfam:PF06262.5		1	0	0	0	0	0	0
665	PFREUDJS001_000635	PF12005 family protein	721616	721960	+	PROKKA_00624	hypothetical protein	721460	721960	+					1	0	0	0	0	0	0
666	PFREUDJS001_000636	HAD hydrolase, family IIB	722076	722891	+	PROKKA_00625	Eukaryotic phosphomannomutase	722076	722891	+			protein motif:Pfam:PF03332.7		1	0	0	0	0	0	0
667	PFREUDJS001_000637	conserved protein	722952	723152	+	PROKKA_00626	hypothetical protein	722952	723152	+			protein motif:CLUSTERS:PRK11827		1	0	0	0	0	0	0
668	PFREUDJS001_000638	Phospho-glucose isomerase C-terminal domain	723160	724176	+	PROKKA_00627	hypothetical protein	723160	724176	+			protein motif:Pfam:PF10432.3	Bacterial phospho-glucose isomerase C-terminal region	1	0	0	0	0	0	0
669	PFREUDJS001_000639	Cation diffusion facilitator family transporter	724222	725328	+	PROKKA_00628	ferrous iron efflux protein F	724288	725328	+			protein motif:CLUSTERS:PRK09509		1	0	0	0	0	0	0
670	PFREUDJS001_000640	PF11238 family protein	725484	725747	-	PROKKA_00629	hypothetical protein	725484	725747	-					1	0	0	0	0	0	0
671	PFREUDJS001_000641	Transmembrane transport protein	725878	727317	+	PROKKA_00630	Multidrug resistance protein 3	725806	727317	+		bmr3_2	similar to AA sequence:UniProtKB:P96712	Putative antibiotic resistance	1	0	0	0	0	0	0
672	PFREUDJS001_000642	PF10708 family protein	727491	728543	+	PROKKA_00631	RDD family protein	727491	728543	+			protein motif:Pfam:PF06271.6		1	0	0	0	0	0	0
673	PFREUDJS001_000643	4-alpha-glucanotransferase	728674	730863	+	PROKKA_00632	4-alpha-glucanotransferase	728674	730863	+	2.4.1.25	malQ_2	similar to AA sequence:UniProtKB:Q59266		1	0	0	0	0	0	0
674	PFREUDJS001_000644	Putative o-succinylbenzoate synthase	730860	731858	+	PROKKA_00633	L-Ala-D/L-Glu epimerase	730860	731858	+	5.1.1.-		similar to AA sequence:UniProtKB:Q97MK4		1	0	0	0	0	0	0
675	PFREUDJS001_000645	2-succinyl-5-enolpyruvyl-6-hydroxy-3-cyclohexene-1-carboxylic-acid	731983	733638	+	PROKKA_00634	2-succinyl-5-enolpyruvyl-6-hydroxy-3-cyclohexene-1-carboxylate synthase	731983	733638	+	2.2.1.9	menD	similar to AA sequence:UniProtKB:Q99V50		1	0	0	0	0	0	0
676	PFREUDJS001_000646	ABC transporter family protein (Fragment)	733746	734561	+	PROKKA_00635	UvrABC system protein A	733746	734561	+		uvrA_2	similar to AA sequence:UniProtKB:Q9WYV0		0	0	0	0	0	0	0
677	PFREUDJS001_000647	Excinuclease ABC subunit A	734632	736305	+	PROKKA_00636	UvrABC system protein A	734632	736305	+		uvrA_3	similar to AA sequence:UniProtKB:Q9WYV0		0	0	0	0	0	0	0
678						PROKKA_00637	hypothetical protein	736394	736531	-					0					0	0
679	PFREUDJS001_000648	Transposase	736618	737652	+	PROKKA_00638	Integrase core domain protein	736618	737652	+			protein motif:Pfam:PF00665.20		0	0	0	0	0	0	0
680	PFREUDJS001_000649	Isochorismate synthase	737855	739078	-	PROKKA_00639	Isochorismate synthase EntC	737855	739078	-	5.4.4.2	entC	similar to AA sequence:UniProtKB:P0AEJ2		1	0	0	0	0	0	0
681	PFREUDJS001_000650	O-succinylbenzoate--CoA ligase	739189	740397	-	PROKKA_00640	2-succinylbenzoate--CoA ligase	739189	740421	-	6.2.1.26	menE	similar to AA sequence:UniProtKB:P63526		1	0	0	0	0	0	0
682	PFREUDJS001_000651	Naphthoate synthase	740494	741498	-	PROKKA_00641	1,4-Dihydroxy-2-naphthoyl-CoA synthase	740494	741579	-	4.1.3.36	menB	similar to AA sequence:UniProtKB:A0QRD3		1	0	0	0	0	0	0
683	PFREUDJS001_000652	Nicotinate phosphoribosyltransferase	741661	743016	-	PROKKA_00642	Nicotinate phosphoribosyltransferase pncB1	741661	743016	-	6.3.4.21	pncB1	similar to AA sequence:UniProtKB:Q10641		1	0	0	0	0	0	0
684	PFREUDJS001_000653	ATP-dependent Clp protease adapter protein ClpS	743125	743436	+	PROKKA_00643	ATP-dependent Clp protease adaptor protein ClpS	743143	743436	+			protein motif:CLUSTERS:PRK00033		1	0	0	0	0	0	0
685	PFREUDJS001_000654	PF09438 domain protein	743433	744041	+	PROKKA_00644	hypothetical protein	743433	744041	+					1	0	0	0	0	0	0
686	PFREUDJS001_000655	Glutamate racemase	744129	744947	+	PROKKA_00645	Glutamate racemase	744129	744947	+	5.1.1.3	murI	similar to AA sequence:UniProtKB:O31332		1	0	0	0	0	0	0
687	PFREUDJS001_000656	Ribonuclease PH (RNase PH) (TRNA	745101	745862	+	PROKKA_00646	Ribonuclease PH	745101	745862	+	2.7.7.56	rph	similar to AA sequence:UniProtKB:P50597		1	0	0	0	0	0	0
688	PFREUDJS001_000657	Non-canonical purine NTP pyrophosphatase	745859	746665	+	PROKKA_00647	dITP/XTP pyrophosphatase	745859	746665	+	3.6.1.19	rdgB	similar to AA sequence:UniProtKB:P52061		1	0	0	0	0	0	0
689	PFREUDJS001_000658	Thymidylate synthase	746667	747479	+	PROKKA_00648	Thymidylate synthase	746667	747479	+	2.1.1.45	thyA	similar to AA sequence:UniProtKB:P67042		1	0	0	0	0	0	0
690	PFREUDJS001_000659	Dihydrofolate reductase	747594	748196	+	PROKKA_00649	Dihydrofolate reductase	747594	748196	+	1.5.1.3	folA	similar to AA sequence:UniProtKB:P04174		1	0	0	0	0	0	0
691	PFREUDJS001_000660	DNA polymerase IV	748200	749651	+	PROKKA_00650	DNA polymerase IV	748200	749651	+	2.7.7.7	dinB_2	similar to AA sequence:UniProtKB:Q47155		1	0	0	0	0	0	0
692	PFREUDJS001_000661	LAO/AO transport system ATPase	749855	750868	-	PROKKA_00651	putative GTPase/MT1543	749855	750868	-	3.6.-.-		similar to AA sequence:UniProtKB:P63577		1	0	0	0	0	0	0
693	PFREUDJS001_000662	Methylmalonyl-CoA mutase large subunit	750861	753047	-	PROKKA_00652	Methylmalonyl-CoA mutase large subunit	750861	753047	-	5.4.99.2	mutB	similar to AA sequence:UniProtKB:P11653		1	0	0	0	0	0	0
694	PFREUDJS001_000663	Methylmalonyl-CoA mutase small subunit	753044	754960	-	PROKKA_00653	Methylmalonyl-CoA mutase small subunit	753044	754960	-	5.4.99.2	mutA	similar to AA sequence:UniProtKB:P11652		1	0	0	0	0	0	0
695	PFREUDJS001_000664	putative protein without homology	755000	755215	+	PROKKA_00654	hypothetical protein	754957	755220	-					1	0	0	0	0	0	0
696	PFREUDJS001_000665	Precorrin-2 C(20)-methyltransferase	755795	756568	+	PROKKA_00655	Precorrin-2 C(20)-methyltransferase	755795	756568	+	2.1.1.130	cobI	similar to AA sequence:UniProtKB:P21639		1	0	0	0	0	0	0
697	PFREUDJS001_000666	Precorrin-4 C(11)-methyltransferase	756565	757557	+	PROKKA_00656	Cobalt-precorrin-4 C(11)-methyltransferase	756598	757557	+	2.1.1.271	cbiF	similar to AA sequence:UniProtKB:P0A2G9		1	0	0	0	0	0	0
698	PFREUDJS001_000667	Precorrin-3B C(17)-methyltransferase	757554	760199	+	PROKKA_00657	Cobalt-precorrin-3B C(17)-methyltransferase	757554	760199	+	2.1.1.-	cbiH	similar to AA sequence:UniProtKB:Q05590		0	0	0	0	0	0	0
699	PFREUDJS001_000668	Sirohydrochlorin cobaltochelatase	760192	761433	+	PROKKA_00658	Sirohydrochlorin cobaltochelatase	760192	761433	+	4.99.1.3	cbiX	similar to AA sequence:UniProtKB:O87690		1	0	0	0	0	0	0
700	PFREUDJS001_000669	Cobalt-precorrin-5B C(1)-methyltransferase	761465	762757	-	PROKKA_00659	cobalt-precorrin-6A synthase	761465	762757	-			protein motif:CLUSTERS:PRK00075		1	0	0	0	0	0	0
701	PFREUDJS001_000670	Precorrin-8X methylmutase	762754	763407	-	PROKKA_00660	Precorrin-8X methylmutase	762754	763407	-	5.4.1.2	cobH	similar to AA sequence:UniProtKB:P21638		1	0	0	0	0	0	0
702	PFREUDJS001_000671	Precorrin-6Y C5,15-methyltransferase	763504	764094	-	PROKKA_00661	Precorrin-6Y C(5,15)-methyltransferase [decarboxylating]	763504	764094	-	2.1.1.132	cobL	similar to AA sequence:UniProtKB:P21921		1	0	0	0	0	0	0
703	PFREUDJS001_000672	Precorrin-6x reductase CbiJ/CobK	764167	764907	-	PROKKA_00662	Precorrin-6A reductase	764167	764934	-	1.3.1.54	cobK	similar to AA sequence:UniProtKB:P21920		1	0	0	0	0	0	0
704	PFREUDJS001_000673	L-ribulose-5-phosphate 4-epimerase	764915	765607	-	PROKKA_00663	L-ribulose-5-phosphate 4-epimerase UlaF	764915	765607	-	5.1.3.4	ulaF	similar to AA sequence:UniProtKB:P39306		1	0	0	0	0	0	0
705	PFREUDJS001_R0007	tRNA-Leu-TAG	765675	765756	-	PROKKA_00664	tRNA-Leu(tag)	765673	765756	-			COORDINATES:profile:Aragorn:1.2		0	0	0	0	0	0	0
706	PFREUDJS001_000674	Antioxidant, AhpC/TSA family	765900	766388	-	PROKKA_00665	Putative peroxiredoxin/MT2597	765900	766388	-	1.11.1.15	bcp	similar to AA sequence:UniProtKB:O53226		1	0	0	0	0	0	0
707	PFREUDJS001_000675	conserved protein	766460	766861	+	PROKKA_00666	hypothetical protein	766562	766861	+					1	0	0	0	0	0	0
708	PFREUDJS001_000676	Heat shock protein 60 family co-chaperone GroES	766888	767337	+	PROKKA_00667	10 kDa chaperonin 5	766888	767337	+		groS5	similar to AA sequence:UniProtKB:P35474		1	0	0	0	0	0	0
709	PFREUDJS001_R0008	tRNA-Lys-CTT	767395	767467	+	PROKKA_00668	tRNA-Lys(ctt)	767395	767468	+			COORDINATES:profile:Aragorn:1.2		0	0	0	0	0	0	0
710	PFREUDJS001_000677	CobB/CobQ-like protein	767599	768372	-	PROKKA_00669	Cobyric acid synthase	767599	768372	-		cobQ_1	similar to AA sequence:UniProtKB:P29932		1	0	0	0	0	0	0
711	PFREUDJS001_000678	Mur ligase middle domain protein	768366	769688	-	PROKKA_00670	UDP-N-acetylmuramoylalanyl-D-glutamate--2,6-diaminopimelate ligase	768366	769688	-			protein motif:CLUSTERS:PRK00139		1	0	0	0	0	0	0
712	PFREUDJS001_000679	Protein-tyrosine phosphatase	769792	770607	-	PROKKA_00671	Tyrosine-protein phosphatase precursor	769792	770607	-	3.1.3.48	iphP	similar to AA sequence:UniProtKB:Q05918		1	0	0	0	0	0	0
713	PFREUDJS001_000680	ABC transporter	770677	773001	-	PROKKA_00672	UvrABC system protein A	770677	773010	-		uvrA_4	similar to AA sequence:UniProtKB:Q9WYV0		1	0	0	0	0	0	0
714	PFREUDJS001_000681	Phosphohydrolase	773085	773591	+	PROKKA_00673	Bifunctional (p)ppGpp synthase/hydrolase RelA	773085	773591	+		relA_1	similar to AA sequence:UniProtKB:Q54089		1	0	0	0	0	0	0
715	PFREUDJS001_R0009	tRNA-His-GTG	774169	774241	-	PROKKA_00674	tRNA-His(gtg)	774166	774241	-			COORDINATES:profile:Aragorn:1.2		0	0	0	0	0	0	0
716	PFREUDJS001_000682	Oligoribonuclease	774317	774988	-	PROKKA_00675	Oligoribonuclease	774317	774997	-	3.1.-.-	orn	similar to AA sequence:UniProtKB:P57666		1	0	0	0	0	0	0
717	PFREUDJS001_000683	Transporter, major facilitator family protein	775009	776220	-	PROKKA_00676	multidrug resistance protein MdtH	775009	776220	-			protein motif:CLUSTERS:PRK11646	Putative antibiotic resistance	0	0	0	0	0	0	0
718	PFREUDJS001_R0010	tRNA-Arg-TCT	776368	776440	+	PROKKA_00677	tRNA-Arg(tct)	776368	776442	+			COORDINATES:profile:Aragorn:1.2		0	0	0	0	0	0	0
719	PFREUDJS001_000684	Hypothetical membrane protein	776635	778137	+	PROKKA_00678	hypothetical protein	776635	778137	+					1	0	0	0	0	0	0
720	PFREUDJS001_000685	ABC transporter	778207	780039	+	PROKKA_00679	Dynamin family protein	778207	780039	+			protein motif:Pfam:PF00350.17		1	0	0	0	0	0	0
721	PFREUDJS001_000686	Putative ABC transporter	780036	781679	+	PROKKA_00680	GTPase Era	780036	781679	+			protein motif:CLUSTERS:PRK00089		0	0	0	0	0	0	0
722	PFREUDJS001_000687	conserved protein	781688	782338	+	PROKKA_00681	hypothetical protein	781676	782338	+					1	0	0	0	0	0	0
723	PFREUDJS001_000688	Single-stranded DNA-binding protein	782555	783055	+	PROKKA_00682	Single-stranded DNA-binding protein 1	782555	783055	+		ssb1	similar to AA sequence:UniProtKB:Q9KYI9		1	0	0	0	0	0	0
724	PFREUDJS001_000689	ATP-binding cassette protein, ChvD family	783252	784940	+	PROKKA_00683	putative ABC transporter ATP-binding protein/MT2552	783252	784940	+			similar to AA sequence:UniProtKB:O53204		1	0	0	0	0	0	0
725	PFREUDJS001_000690	Dihydroxyacetone kinase, DhaK subunit	785112	786107	+	PROKKA_00684	PTS-dependent dihydroxyacetone kinase, dihydroxyacetone-binding subunit DhaK	785112	786107	+	2.7.-.-	dhaK_2	similar to AA sequence:UniProtKB:P76015		1	0	0	0	0	0	0
726	PFREUDJS001_000691	Dihydroxyacetone kinase, L subunit	786107	786736	+	PROKKA_00685	PTS-dependent dihydroxyacetone kinase, ADP-binding subunit DhaL	786107	786736	+	2.7.-.-	dhaL	similar to AA sequence:UniProtKB:P76014		1	0	0	0	0	0	0
727	PFREUDJS001_000692	Phosphoenolpyruvate-protein phosphoryltransferase	786749	788269	+	PROKKA_00686	PTS-dependent dihydroxyacetone kinase, phosphotransferase subunit DhaM	786749	788269	+		dhaM	similar to AA sequence:UniProtKB:P37349		1	0	0	0	0	0	0
728	PFREUDJS001_000693	Galactose-1-phosphate uridylyltransferase	788256	789626	-	PROKKA_00687	hypothetical protein	788256	789626	-					1	0	0	0	0	0	0
729	PFREUDJS001_000694	Peptidyl-dipeptidase Dcp	789683	791719	+	PROKKA_00688	Peptidyl-dipeptidase dcp	789683	791719	+	3.4.15.5	dcp	similar to AA sequence:UniProtKB:P24171		1	0	0	0	0	0	0
730	PFREUDJS001_000695	FAD linked oxidase, C-terminal domain protein	791840	794668	-	PROKKA_00689	putative FAD-linked oxidoreductase	791840	794668	-	1.-.-.-		similar to AA sequence:UniProtKB:Q50685		1	0	0	0	0	0	0
731	PFREUDJS001_000696	Transcriptional regulator, MarR family	794674	795132	-	PROKKA_00690	Transcriptional repressor MprA	794674	795132	-		mprA_1	similar to AA sequence:UniProtKB:P0ACR9		1	0	0	0	0	0	0
732	PFREUDJS001_000697	AMP-binding enzyme	795298	797187	+	PROKKA_00691	Long-chain-fatty-acid--CoA ligase FadD15	795298	797187	+	6.2.1.3		similar to AA sequence:UniProtKB:O53521		1	0	0	0	0	0	0
733	PFREUDJS001_000698	Acyl-CoA thioester hydrolase, YbgC/YbaW family	797193	798074	+	PROKKA_00692	Thioesterase superfamily protein	797193	798074	+			protein motif:Pfam:PF03061.16		1	0	0	0	0	0	0
734	PFREUDJS001_000699	Phosphomethylpyrimidine kinase	798221	799042	-	PROKKA_00693	Pyridoxine kinase	798221	799042	-	2.7.1.35	pdxK	similar to AA sequence:UniProtKB:P39610		0	0	0	0	0	0	0
735	PFREUDJS001_000700	6-phosphogluconate dehydrogenase,	799172	800629	-	PROKKA_00694	6-phosphogluconate dehydrogenase, decarboxylating	799172	800629	-	1.1.1.44	gnd	similar to AA sequence:UniProtKB:P00350		1	0	0	0	0	0	0
736	PFREUDJS001_000701	Aminopeptidase N	800842	803445	-	PROKKA_00695	Aminopeptidase N	800842	803445	-	3.4.11.2	pepN	similar to AA sequence:UniProtKB:Q11010		1	0	0	0	0	0	0
737	PFREUDJS001_000702	DSBA oxidoreductase	803788	804402	+	PROKKA_00696	hypothetical protein	803788	804402	+					0	0	0	0	0	0	0
738	PFREUDJS001_000703	NERD domain-containing protein	804627	805421	+	PROKKA_00697	hypothetical protein	804627	805421	+					1	0	0	0	0	0	0
739	PFREUDJS001_000704	DNA ligase	805455	807806	+	PROKKA_00698	DNA ligase	805497	807806	+	6.5.1.2	ligA	similar to AA sequence:UniProtKB:A0QUW7		1	0	0	0	0	0	0
740	PFREUDJS001_000705	conserved protein	807803	809374	-	PROKKA_00699	hypothetical protein	807803	809356	-					1	0	0	0	0	0	0
741	PFREUDJS001_000706	putative protein without homology	809685	809798	+	PROKKA_00700	hypothetical protein	809591	809782	-					1	0	0	0	0	0	0
742	PFREUDJS001_000707	Small multidrug resistance protein	809910	810224	+	PROKKA_00701	Quaternary ammonium compound-resistance protein SugE	809910	810224	+		sugE	similar to AA sequence:UniProtKB:P69937		1	0	0	0	0	0	0
743	PFREUDJS001_R0011	tRNA-Pro-TGG	810424	810496	-	PROKKA_00702	tRNA-Pro(tgg)	810422	810496	-			COORDINATES:profile:Aragorn:1.2		0	0	0	0	0	0	0
744	PFREUDJS001_R0012	tRNA-Gly-TCC	810756	810826	+	PROKKA_00703	tRNA-Gly(tcc)	810756	810829	+			COORDINATES:profile:Aragorn:1.2		0	0	0	0	0	0	0
745	PFREUDJS001_000708	Trigger factor	810960	812543	+	PROKKA_00704	Trigger factor	810960	812543	+	5.2.1.8	tig	similar to AA sequence:UniProtKB:A0R199		1	0	0	0	0	0	0
746	PFREUDJS001_000709	Putative transposase (Fragment)	812658	813662	-	PROKKA_00705	Integrase core domain protein	812658	813662	-			protein motif:Pfam:PF00665.20		0	0	0	0	0	0	0
747	PFREUDJS001_000710	putative protein without homology	813724	813855	-											0	0	0	0	0	0
748	PFREUDJS001_000711	Hypothetical membrane protein	813871	815064	+	PROKKA_00706	AI-2 transport protein TqsA	813871	815064	+		tqsA_1	similar to AA sequence:UniProtKB:P0AFS5		1	0	0	0	0	0	0
749	PFREUDJS001_000712	Hypothetical membrane protein	815255	816529	+	PROKKA_00707	AI-2 transport protein TqsA	815297	816529	+		tqsA_2	similar to AA sequence:UniProtKB:P0AFS5		1	0	0	0	0	0	0
750	PFREUDJS001_000713	ATP-dependent Clp protease proteolytic subunit	816616	817251	+	PROKKA_00708	ATP-dependent Clp protease proteolytic subunit 2	816616	817251	+	3.4.21.92	clpP2_1	similar to AA sequence:UniProtKB:Q8NN01		1	0	0	0	0	0	0
751	PFREUDJS001_000714	ATP-dependent Clp protease proteolytic subunit	817275	817964	+	PROKKA_00709	ATP-dependent Clp protease proteolytic subunit 2	817275	817964	+	3.4.21.92	clpP2_2	similar to AA sequence:UniProtKB:Q9ZH58		1	0	0	0	0	0	0
752	PFREUDJS001_000715	ATP-dependent Clp protease ATP-binding subunit	818086	819363	+											0	0	0	0	0	0
753						PROKKA_00710	tRNA-Pro(ggg)	818227	818308	-			COORDINATES:profile:Aragorn:1.2		0					0	0
754	PFREUDJS001_000716	conserved protein	819475	819774	-	PROKKA_00711	hypothetical protein	819475	819819	-					0	0	0	0	0	0	0
755	PFREUDJS001_000717	Threonine synthase	819917	821350	+	PROKKA_00712	Threonine synthase	819908	821350	+	4.2.3.1	thrC	similar to AA sequence:UniProtKB:P23669		1	0	0	0	0	0	0
756	PFREUDJS001_000718	Phosphofructokinase	821429	822550	+	PROKKA_00713	6-phosphofructokinase	821429	822550	+	2.7.1.11	pfkA	similar to AA sequence:UniProtKB:Q8NR14		1	0	0	0	0	0	0
757	PFREUDJS001_000719	Hydrolase, haloacid dehalogenase-like hydrolase	822665	823384	+	PROKKA_00714	(S)-2-haloacid dehalogenase 4A	822677	823384	+	3.8.1.2	hdl IVa	similar to AA sequence:UniProtKB:Q51645		1	0	0	0	0	0	0
758	PFREUDJS001_000720	Valine--tRNA ligase	823491	826109	-	PROKKA_00715	Valine--tRNA ligase	823491	826109	-	6.1.1.9	valS	similar to AA sequence:UniProtKB:P11931		1	0	0	0	0	0	0
759	PFREUDJS001_000721	Thiredoxine like membrane protein	826208	827002	-	PROKKA_00716	DSBA-like thioredoxin domain protein	826208	827002	-			protein motif:Pfam:PF01323.14		0	0	0	0	0	0	0
760	PFREUDJS001_000722	DsbA-like protein	827266	828060	-	PROKKA_00717	hypothetical protein	827266	828060	-					1	0	0	0	0	0	0
761	PFREUDJS001_000723	Putative type IV conjugative transfer system	828096	828686	-	PROKKA_00718	DoxX	828096	828707	-			protein motif:Pfam:PF07681.6		1	0	0	0	0	0	0
762	PFREUDJS001_000724	Bifunctional protein FolC	828870	830327	+	PROKKA_00719	Folylpolyglutamate synthase	828822	830327	+	6.3.2.17	fgs	similar to AA sequence:UniProtKB:P15925		1	0	0	0	0	0	0
763	PFREUDJS001_000725	Nucleoside diphosphate kinase	830558	830914	+	PROKKA_00720	Nucleoside diphosphate kinase	830438	830914	+	2.7.4.6	ndkA	similar to AA sequence:UniProtKB:P84284		0	0	0	0	0	0	0
764	PFREUDJS001_000726	CAAX protease self-immunity	831286	832251	+	PROKKA_00721	CAAX amino terminal protease self- immunity	831121	832251	+			protein motif:Pfam:PF02517.10		0	0	0	0	0	0	0
765	PFREUDJS001_000727	Radical SAM domain protein	832328	834271	+	PROKKA_00722	Radical SAM superfamily protein	832328	834271	+			protein motif:Pfam:PF04055.15		1	0	0	0	0	0	0
766	PFREUDJS001_000728	Probable ionic transporter integral membrane	834335	835435	-	PROKKA_00723	Sodium/proton antiporter ChaA	834335	835435	-		chaA	similar to AA sequence:UniProtKB:P31801		1	0	0	0	0	0	0
767	PFREUDJS001_000729	Putative TerC family integral membrane protein	835432	836688	-	PROKKA_00724	Inner membrane protein alx	835432	836688	-		alx_1	similar to AA sequence:UniProtKB:P42601		1	0	0	0	0	0	0
768	PFREUDJS001_000730	MarR-family transcriptional regulator	836903	837358	+	PROKKA_00725	MarR family protein	836903	837358	+			protein motif:Pfam:PF12802.1		1	0	0	0	0	0	0
769	PFREUDJS001_000731	Radical SAM-linked protein (Fragment)	837458	838174	+	PROKKA_00726	hypothetical protein	837422	838174	+					1	0	0	0	0	0	0
770	PFREUDJS001_000732	S1 RNA binding domain protein	838428	841214	+	PROKKA_00727	Ribonuclease G	838428	841214	+	3.1.26.-	rng	similar to AA sequence:UniProtKB:P0A9J0		1	0	0	0	0	0	0
771	PFREUDJS001_000733	50S ribosomal protein L21	841450	841758	+	PROKKA_00728	50S ribosomal protein L21	841411	841758	+		rplU	similar to AA sequence:UniProtKB:A0R151		1	0	0	0	0	0	0
772	PFREUDJS001_000734	50S ribosomal protein L27	841772	842035	+	PROKKA_00729	50S ribosomal protein L27	841772	842035	+		rpmA	similar to AA sequence:UniProtKB:A0R150		1	0	0	0	0	0	0
773	PFREUDJS001_000735	GTPase Obg	842259	843785	+	PROKKA_00730	GTPase Obg	842184	843785	+		obg	similar to AA sequence:UniProtKB:P95722		1	0	0	0	0	0	0
774	PFREUDJS001_000736	Glutamate 5-kinase	843829	844947	+	PROKKA_00731	Glutamate 5-kinase	843778	844947	+	2.7.2.11	proB	similar to AA sequence:UniProtKB:A0R148		1	0	0	0	0	0	0
775	PFREUDJS001_000737	conserved protein	844980	845606	+	PROKKA_00732	hypothetical protein	844980	845606	+					1	0	0	0	0	0	0
776	PFREUDJS001_000738	Gamma-glutamyl phosphate reductase	845659	846900	+	PROKKA_00733	Gamma-glutamyl phosphate reductase	845659	846900	+	1.2.1.41	proA	similar to AA sequence:UniProtKB:Q9WYC9		1	0	0	0	0	0	0
777	PFREUDJS001_000739	Probable nicotinate-nucleotide	846938	847744	+	PROKKA_00734	Nicotinate-nucleotide adenylyltransferase	846974	847744	+	2.7.7.18	nadD	similar to AA sequence:UniProtKB:P54455		1	0	0	0	0	0	0
778	PFREUDJS001_000740	Ribosomal silencing factor RsfS	847741	848124	+	PROKKA_00735	Ribosomal silencing factor RsfS	847741	848124	+		rsfS	similar to AA sequence:UniProtKB:Q9KD89		1	0	0	0	0	0	0
779	PFREUDJS001_000741	Phosphoglycerate mutase	848124	848732	+	PROKKA_00736	Glucosyl-3-phosphoglycerate phosphatase	848124	848732	+	3.1.3.-	gpgP_1	similar to AA sequence:UniProtKB:P71724		1	0	0	0	0	0	0
780	PFREUDJS001_000742	conserved protein	848792	849151	+	PROKKA_00737	hypothetical protein	848792	849151	+					0	0	0	0	0	0	0
781	PFREUDJS001_000743	NAD-dependent epimerase/dehydratase	849266	850186	+	PROKKA_00738	NAD dependent epimerase/dehydratase family protein	849266	850186	+			protein motif:Pfam:PF01370.15		1	0	0	0	0	0	0
782	PFREUDJS001_R0013	tRNA-Ala-GGC	850314	850386	-	PROKKA_00739	tRNA-Ala(ggc)	850313	850386	-			COORDINATES:profile:Aragorn:1.2		0	0	0	0	0	0	0
783	PFREUDJS001_000744	conserved protein	850489	851229	-	PROKKA_00740	hypothetical protein	850489	851229	-					1	0	0	0	0	0	0
784	PFREUDJS001_000745	conserved protein	851399	852457	+	PROKKA_00741	hypothetical protein	851399	852457	+					1	0	0	0	0	0	0
785	PFREUDJS001_000746	Leucine--tRNA ligase	852774	855302	+	PROKKA_00742	Leucine--tRNA ligase	852774	855302	+	6.1.1.4	leuS	similar to AA sequence:UniProtKB:Q9JXT2		1	0	0	0	0	0	0
786	PFREUDJS001_000747	Dihydroorotase	855359	856651	+	PROKKA_00743	Dihydroorotase	855359	856651	+	3.5.2.3	pyrC	similar to AA sequence:UniProtKB:Q81WF0		1	0	0	0	0	0	0
787	PFREUDJS001_000748	putative protein without homology	856618	856806	-	PROKKA_00744	putative NAD-dependent malic enzyme 2	856669	858423	+	1.1.1.38	maeA	similar to AA sequence:UniProtKB:P45868		1	0	0	0	0	0	0
788	PFREUDJS001_000749	Malic enzyme, NAD binding domain protein	856768	858423	+											0	0	0	0	0	0
789	PFREUDJS001_000750	ComEA protein	858542	859519	+	PROKKA_00745	ComE operon protein 1	858608	859519	+		comEA	similar to AA sequence:UniProtKB:P39694		1	0	0	0	0	0	0
790	PFREUDJS001_000751	ComE operon protein 3	859638	861959	+	PROKKA_00746	ComEC family competence protein	859503	861959	+			protein motif:CLUSTERS:PRK11539		0	0	0	0	0	0	0
791	PFREUDJS001_000752	DNA polymerase III, delta subunit	862015	863040	+	PROKKA_00747	hypothetical protein	862042	863040	+			protein motif:CLUSTERS:PRK07914		1	0	0	0	0	0	0
792	PFREUDJS001_000753	conserved protein	863054	863716	-	PROKKA_00748	hypothetical protein	863054	863716	-					1	0	0	0	0	0	0
793	PFREUDJS001_000754	30S ribosomal protein S20	863850	864110	-	PROKKA_00749	30S ribosomal protein S20	863850	864110	-		rpsT	similar to AA sequence:UniProtKB:A0R102		1	0	0	0	0	0	0
794	PFREUDJS001_000755	Membrane protein	864365	864985	+	PROKKA_00750	hypothetical protein	864365	864985	+					1	0	0	0	0	0	0
795	PFREUDJS001_000756	Elongation factor 4	865286	867115	+	PROKKA_00751	Elongation factor 4	865286	867115	+	3.6.5.-	lepA	similar to AA sequence:UniProtKB:Q2FXY7		1	0	0	0	0	0	0
796	PFREUDJS001_000757	Coproporphyrinogen III oxidase	867235	868317	+	PROKKA_00752	Oxygen-independent coproporphyrinogen-III oxidase 1	867118	868317	+	1.3.99.22	hemN	similar to AA sequence:UniProtKB:P54304		1	0	0	0	0	0	0
797	PFREUDJS001_000758	PF11296 family protein	868412	869293	+	PROKKA_00753	hypothetical protein	868412	869293	+					1	0	0	0	0	0	0
798	PFREUDJS001_000759	Inositol monophosphatase family protein	869362	870147	+	PROKKA_00754	Inositol-1-monophosphatase	869371	870147	+	3.1.3.25	suhB	similar to AA sequence:UniProtKB:O33832		1	0	0	0	0	0	0
799	PFREUDJS001_000760	Heat-inducible transcription repressor hrcA	870405	871415	+	PROKKA_00755	Heat-inducible transcription repressor HrcA	870405	871415	+		hrcA	similar to AA sequence:UniProtKB:A0R0T9		1	0	0	0	0	0	0
800	PFREUDJS001_000761	Chaperone protein DnaJ	871428	872636	+	PROKKA_00756	Chaperone protein DnaJ	871428	872636	+		dnaJ_1	similar to AA sequence:UniProtKB:Q6RSN5		1	0	0	0	0	0	0
801	PFREUDJS001_000762	Ribosomal RNA small subunit methyltransferase E	872633	873382	+	PROKKA_00757	Ribosomal RNA small subunit methyltransferase E	872633	873382	+	2.1.1.193	rsmE	similar to AA sequence:UniProtKB:P0AGL7		1	0	0	0	0	0	0
802	PFREUDJS001_000763	Metallophosphoesterase	873371	874678	-	PROKKA_00758	Calcineurin-like phosphoesterase	873371	874699	-			protein motif:Pfam:PF00149.22		1	0	0	0	0	0	0
803	PFREUDJS001_000764	putative protein without homology	874684	874863	-											0	0	0	0	0	0
804	PFREUDJS001_000765	Queuine tRNA-ribosyltransferase	874819	876087	+	PROKKA_00759	Queuine tRNA-ribosyltransferase	874819	876087	+	2.4.2.29	tgt	similar to AA sequence:UniProtKB:P66905		1	0	0	0	0	0	0
805	PFREUDJS001_000766	conserved protein	876200	876751	+	PROKKA_00760	hypothetical protein	876200	876751	+					1	0	0	0	0	0	0
806	PFREUDJS001_000767	Proline iminopeptidase	876833	877891	+	PROKKA_00761	Proline iminopeptidase	876833	877891	+	3.4.11.5	pip_1	similar to AA sequence:UniProtKB:P52279		1	0	0	0	0	0	0
807	PFREUDJS001_000768	conserved protein	877992	878438	+	PROKKA_00762	hypothetical protein	877947	878438	+					0	0	0	0	0	0	0
808	PFREUDJS001_000769	Major facilitator transporter	878532	879989	+	PROKKA_00763	Inner membrane metabolite transport protein YhjE	878607	879989	+		yhjE	similar to AA sequence:UniProtKB:P37643		1	0	0	0	0	0	0
809	PFREUDJS001_000770	PhoH family protein	880121	881128	+	PROKKA_00764	PhoH-like protein	880121	881128	+		ybeZ	similar to AA sequence:UniProtKB:P0A9K3		1	0	0	0	0	0	0
810	PFREUDJS001_000771	Endoribonuclease YbeY	881175	881633	+	PROKKA_00765	Endoribonuclease YbeY	881175	881633	+	3.1.-.-	ybeY	similar to AA sequence:UniProtKB:A0R0T0		1	0	0	0	0	0	0
811	PFREUDJS001_000772	CBS domain protein	881787	883091	+	PROKKA_00766	Magnesium and cobalt efflux protein CorC	881787	883091	+		corC	similar to AA sequence:UniProtKB:P0A2L3		1	0	0	0	0	0	0
812	PFREUDJS001_000773	GTPase Era	883084	884028	+	PROKKA_00767	GTPase Era	883084	884028	+		era	similar to AA sequence:UniProtKB:P0A562		1	0	0	0	0	0	0
813	PFREUDJS001_000774	Translation initiation factor IF-1,	884078	884686	+	PROKKA_00768	hypothetical protein	884078	884686	+					1	0	0	0	0	0	0
814	PFREUDJS001_000775	conserved protein	884797	884931	+	PROKKA_00769	hypothetical protein	884797	884931	+					1	0	0	0	0	0	0
815	PFREUDJS001_000776	Metal-dependent hydrolase	885061	886557	-	PROKKA_00770	N-substituted formamide deformylase precursor	885061	886566	-	3.5.1.91	nfdA	similar to AA sequence:UniProtKB:Q68AP4		0	0	0	0	0	0	0
816	PFREUDJS001_000777	2-isopropylmalate synthase	886798	888564	+	PROKKA_00771	2-isopropylmalate synthase	886798	888564	+	2.3.3.13	leuA_1	similar to AA sequence:UniProtKB:P96420		1	0	0	0	0	0	0
817	PFREUDJS001_000778	Putative uroporphyrin-III c-methyltransferase	888679	888945	-	PROKKA_00772	hypothetical protein	888679	889041	-					1	0	0	0	0	0	0
818	PFREUDJS001_000779	Isoprenyl transferase	889102	889797	-	PROKKA_00773	Trans,polycis-polyprenyl diphosphate synthase ((2Z,6E)-farnesyl diphosphate specific)	889102	889791	-	2.5.1.88		similar to AA sequence:UniProtKB:Q47RM6		1	0	0	0	0	0	0
819	PFREUDJS001_000780	DNA repair protein RecO	889975	890718	+	PROKKA_00774	DNA repair protein RecO	889975	890718	+		recO	similar to AA sequence:UniProtKB:P42095		1	0	0	0	0	0	0
820	PFREUDJS001_000781	Transcriptional regulator	890882	892360	+	PROKKA_00775	Arabinose operon regulatory protein	890882	892360	+		araC	similar to AA sequence:UniProtKB:P0A9E0		0	0	0	0	0	0	0
821	PFREUDJS001_000782	Iron-containing alcohol dehydrogenase family	892317	893447	+	PROKKA_00776	NAD-dependent methanol dehydrogenase	892317	893447	+	1.1.1.244	mdh_1	similar to AA sequence:UniProtKB:P31005		0	0	0	0	0	0	0
822	PFREUDJS001_000783	Putative ethanolamine utilization protein, EutP	893500	893910	-	PROKKA_00777	Propanediol utilization protein PduV	893500	893925	-		pduV	similar to AA sequence:UniProtKB:Q9XDM6		0	0	0	0	0	0	0
823	PFREUDJS001_000784	Propanediol utilization protein PduU	893922	894263	-	PROKKA_00778	Propanediol utilization protein PduU	893922	894263	-		pduU	similar to AA sequence:UniProtKB:P0A1D1		0	0	0	0	0	0	0
824	PFREUDJS001_000785	Propanediol utilization protein PduA	894590	894874	+	PROKKA_00779	Propanediol utilization protein PduA	894590	894874	+		pduA_1	similar to AA sequence:UniProtKB:P0A1C7		0	0	0	0	0	0	0
825	PFREUDJS001_000786	Propanediol utilization protein PduB	894889	895698	+	PROKKA_00780	Propanediol utilization protein PduB	894889	895698	+		pduB	similar to AA sequence:UniProtKB:P37449		0	0	0	0	0	0	0
826	PFREUDJS001_000787	Propanediol dehydratase large subunit	895713	897374	+	PROKKA_00781	Glycerol dehydratase large subunit	895713	897374	+	4.2.1.30	dhaB	similar to AA sequence:UniProtKB:P45514		0	0	0	0	0	0	0
827	PFREUDJS001_000788	Propanediol dehydratase medium subunit	897385	898068	+	PROKKA_00782	Propanediol dehydratase medium subunit	897385	898068	+	4.2.1.28	pduD	similar to AA sequence:UniProtKB:O31041		0	0	0	0	0	0	0
828	PFREUDJS001_000789	Propanediol dehydratase small subunit	898077	898610	+	PROKKA_00783	Propanediol dehydratase small subunit	898077	898610	+	4.2.1.28	pduE	similar to AA sequence:UniProtKB:O31042		0	0	0	0	0	0	0
829	PFREUDJS001_000790	Putative diol dehydratase-reactivating factor	898646	900460	+	PROKKA_00784	Diol dehydratase-reactivating factor alpha subunit	898646	900460	+		ddrA	similar to AA sequence:UniProtKB:O68195		0	0	0	0	0	0	0
830	PFREUDJS001_000791	Glycerol dehydratase reactivation factor DhaG	900457	900801	+	PROKKA_00785	hypothetical protein	900457	900801	+					0	0	0	0	0	0	0
831	PFREUDJS001_000792	Propanediol utilization protein PduK	900818	901435	+	PROKKA_00786	hypothetical protein	900818	901435	+			similar to AA sequence:UniProtKB:P72761	Carbon dioxide-concentrating mechanism protein CcmK homolog 2	0	0	0	0	0	0	0
832	PFREUDJS001_000793	Carboxysome structural protein EutM	901480	901758	+	PROKKA_00787	Propanediol utilization protein PduA	901480	901758	+		pduA_2	similar to AA sequence:UniProtKB:P0A1C7		0	0	0	0	0	0	0
833	PFREUDJS001_000794	Ethanolamine utilization protein EutJ	901905	902762	+	PROKKA_00788	Chaperone protein DnaK	901905	902762	+		dnaK_1	similar to AA sequence:UniProtKB:A0QQC8		0	0	0	0	0	0	0
834	PFREUDJS001_000795	Ethanolamine utilization flavoprotein	902759	903643	+	PROKKA_00789	Flavoprotein	902759	903643	+			protein motif:Pfam:PF02441.13		0	0	0	0	0	0	0
835	PFREUDJS001_000796	Ethanolamine utilization protein EutN	903672	903917	+	PROKKA_00790	Carbon dioxide concentrating mechanism protein CcmL	903645	903917	+		ccmL	similar to AA sequence:UniProtKB:P72759		0	0	0	0	0	0	0
836	PFREUDJS001_000797	ATP:cob(I)alamin adenosyltransferase	903914	905005	+	PROKKA_00791	Cob(I)yrinic acid a,c-diamide adenosyltransferase	903920	905005	+	2.5.1.17	yvqK	similar to AA sequence:UniProtKB:O34899		0	0	0	0	0	0	0
837	PFREUDJS001_000798	Aldehyde dehydrogenase family protein	905002	906411	+	PROKKA_00792	Aldehyde-alcohol dehydrogenase	905002	906411	+		adhE	similar to AA sequence:UniProtKB:P0A9Q7		0	0	0	0	0	0	0
838	PFREUDJS001_000799	Phage integrase	906641	907315	-	PROKKA_00793	Phage integrase family protein	906641	907315	-			protein motif:Pfam:PF00589.16		1	0	0	0	0	0	0
839	PFREUDJS001_000800	Fur family transcriptional regulator	907568	908056	-	PROKKA_00794	Zinc uptake regulation protein	907568	908080	-		zur	similar to AA sequence:UniProtKB:O05839		1	0	0	0	0	0	0
840	PFREUDJS001_000801	ABC transporter	908046	909053	-	PROKKA_00795	High-affinity zinc uptake system membrane protein ZnuB	908046	909053	-		znuB	similar to AA sequence:UniProtKB:O34610		1	0	0	0	0	0	0
841	PFREUDJS001_000802	ABC transporter	909055	909843	-	PROKKA_00796	High-affinity zinc uptake system ATP-binding protein ZnuC	909055	909843	-	3.6.3.-	znuC	similar to AA sequence:UniProtKB:O34946		1	0	0	0	0	0	0
842	PFREUDJS001_000803	ABC transporter substrate-binding protein	909938	910885	-	PROKKA_00797	High-affinity zinc uptake system binding-protein ZnuA precursor	909938	910885	-		znuA	similar to AA sequence:UniProtKB:O34966		1	0	0	0	0	0	0
843	PFREUDJS001_000804	Glycine--tRNA ligase	911118	912506	+	PROKKA_00798	Glycine--tRNA ligase	911118	912506	+	6.1.1.14	glyQS	similar to AA sequence:UniProtKB:P99129		1	0	0	0	0	0	0
844	PFREUDJS001_000805	Nicotinate-nucleotide pyrophosphatase NadC	912631	913551	-	PROKKA_00799	Nicotinate-nucleotide pyrophosphorylase [carboxylating]	912631	913551	-	2.4.2.19	nadC	similar to AA sequence:UniProtKB:O06594		1	0	0	0	0	0	0
845	PFREUDJS001_000806	L-aspartate oxidase	913548	915230	-	PROKKA_00800	L-aspartate oxidase	913548	915230	-	1.4.3.16	nadB	similar to AA sequence:UniProtKB:P10902		1	0	0	0	0	0	0
846	PFREUDJS001_000807	Quinolinate synthase A	915227	916207	-	PROKKA_00801	Quinolinate synthase A	915227	916207	-	2.5.1.72	nadA	similar to AA sequence:UniProtKB:P11458		1	0	0	0	0	0	0
847	PFREUDJS001_000808	NUDIX hydrolase	916325	917026	+	PROKKA_00802	bifunctional nicotinamide mononucleotide adenylyltransferase/ADP-ribose pyrophosphatase	916274	917026	+			protein motif:CLUSTERS:PRK05379		1	0	0	0	0	0	0
848	PFREUDJS001_000809	Succinate dehydrogenase cytochrome B subunit,	917370	918029	+	PROKKA_00803	Succinate dehydrogenase/Fumarate reductase transmembrane subunit	917274	918029	+			protein motif:Pfam:PF01127.16		1	0	0	0	0	0	0
849	PFREUDJS001_000810	Succinate dehydrogenase flavoprotein subunit	918026	920110	+	PROKKA_00804	Fumarate reductase flavoprotein subunit	918026	920110	+	1.3.5.4	frdA_2	similar to AA sequence:UniProtKB:P17412		1	0	0	0	0	0	0
850	PFREUDJS001_000811	Succinate dehydrogenase/fumarate reductase	920107	920865	+	PROKKA_00805	Fumarate reductase iron-sulfur subunit	920107	920865	+	1.3.99.1	frdB_1	similar to AA sequence:UniProtKB:P0AC47		1	0	0	0	0	0	0
851	PFREUDJS001_000812	tRNA-dihydrouridine synthase	921011	922129	+	PROKKA_00806	tRNA-dihydrouridine synthase C	920942	922129	+	1.-.-.-	dusC	similar to AA sequence:UniProtKB:P33371		1	0	0	0	0	0	0
852	PFREUDJS001_000813	Putative dGTPase	922180	923325	+	PROKKA_00807	Deoxyguanosinetriphosphate triphosphohydrolase	922192	923325	+	3.1.5.1	dgt	similar to AA sequence:UniProtKB:Q59827		1	0	0	0	0	0	0
853						PROKKA_00808	hypothetical protein	923507	923647	+					0					0	0
854	PFREUDJS001_000814	Putative metal-binding protein	924107	924754	-	PROKKA_00809	hypothetical protein	924107	924748	-					1	0	0	0	0	0	0
855	PFREUDJS001_000815	Putative transposase	924845	925978	-	PROKKA_00810	Transposase	924845	925918	-			protein motif:Pfam:PF01610.11		0	0	0	0	0	0	0
856	PFREUDJS001_000816	conserved protein	926232	926357	+											0	0	0	0	0	0
857						PROKKA_00811	EcsC protein family protein	926470	927450	+			protein motif:Pfam:PF12787.1		0					0	0
858	PFREUDJS001_000817	putative protein without homology	927997	928185	+											0	0	0	0	0	0
859	PFREUDJS001_000818	Drug exporters of the RND superfamily	928306	930609	-	PROKKA_00812	Membrane protein YdfJ	928306	930636	-		ydfJ_1	similar to AA sequence:UniProtKB:P96687		1	0	0	0	0	0	0
860	PFREUDJS001_R0014	tRNA-Thr-TGT	930919	930991	-	PROKKA_00813	tRNA-Thr(tgt)	930916	930991	-			COORDINATES:profile:Aragorn:1.2		0	0	0	0	0	0	0
861	PFREUDJS001_000819	Mannose-6-phosphate isomerase, class I	931125	932324	-	PROKKA_00814	Mannose-6-phosphate isomerase	931125	932324	-	5.3.1.8	manA	similar to AA sequence:UniProtKB:P00946		1	0	0	0	0	0	0
862	PFREUDJS001_000820	Fis family transcriptional regulator	932543	932824	+	PROKKA_00815	hypothetical protein	932543	932824	+					1	1	0	1	0	1	0
863	PFREUDJS001_000821	putative protein without homology	932946	933092	-											1	0	1	0	1	0
864	PFREUDJS001_000822	60 kDa chaperonin	933168	934790	+	PROKKA_00816	60 kDa chaperonin 1	933168	934790	+		groL1_1	similar to AA sequence:UniProtKB:A0QQU5	S-layer island	1	1	0	1	0	1	0
865						PROKKA_00817	hypothetical protein	937362	938357	-					1					1	0
866	PFREUDJS001_R0017	5S RNA	941216	941335	+											0	0	0	0	1	0
867	PFREUDJS001_000823	NUDIX hydrolase	941575	942135	+	PROKKA_00818	hypothetical protein	941575	942135	+			protein motif:CLUSTERS:PRK08999	S-layer island	1	1	0	1	0	1	0
868	PFREUDJS001_000824	Surface layer protein A (S-layer protein A)	942685	944364	+	PROKKA_00819	hypothetical protein	942685	944364	+			protein motif:Pfam:PF00395.14	S-layer island	0	1	0	1	0	1	0
869	PFREUDJS001_000825	Surface protein with SLH domain	945034	946395	+	PROKKA_00820	Endoglucanase C precursor	945013	946395	+	3.2.1.4	cenC_1	similar to AA sequence:UniProtKB:P14090	S-layer island	1	1	0	1	0	1	0
870	PFREUDJS001_000826	Secreted protein	946793	947746	+	PROKKA_00821	hypothetical protein	946793	947746	+				S-layer island	0	1	0	1	0	1	0
871	PFREUDJS001_000827	Surface protein	947772	948359	+	PROKKA_00822	Endoglucanase C precursor	947772	948359	+	3.2.1.4	cenC_2	similar to AA sequence:UniProtKB:P14090	S-layer island	0	1	0	1	0	1	0
872	PFREUDJS001_000828	Transposase	948676	949764	+	PROKKA_00823	Transposase	948457	949764	+			protein motif:Pfam:PF01610.11		0	1	0	1	0	1	0
873	PFREUDJS001_000829	Minor extracellular serine protease	949788	950114	+	PROKKA_00824	Endo-1,4-beta-xylanase A precursor	949788	950114	+	3.2.1.8	xynA1_3	similar to AA sequence:UniProtKB:C6CRV0		0	1	0	1	0	1	0
874	PFREUDJS001_000830	Helicase C-terminal domain protein	950277	951956	-	PROKKA_00825	Type III restriction enzyme, res subunit	950277	951956	-			protein motif:Pfam:PF04851.9		0	0	0	0	0	1	0
875	PFREUDJS001_000831	conserved protein	952029	954335	-	PROKKA_00826	hypothetical protein	952029	954335	-					0	0	0	0	0	0	0
876	PFREUDJS001_000832	conserved protein	954332	955315	-	PROKKA_00827	hypothetical protein	954332	955360	-					0	0	0	0	0	0	0
877	PFREUDJS001_000833	Cold-shock DNA-binding domain protein	955602	955973	+	PROKKA_00828	Cold shock-like protein	955587	955973	+		csp	similar to AA sequence:UniProtKB:O54310		1	0	0	0	0	0	0
878	PFREUDJS001_000834	PF11228 family protein	955977	956756	+	PROKKA_00829	hypothetical protein	955977	956756	+					1	0	0	0	0	0	0
879	PFREUDJS001_000835	conserved protein	956834	957181	-	PROKKA_00830	hypothetical protein	956834	957175	-					1	0	0	0	0	0	0
880	PFREUDJS001_000836	Permease	957251	958783	+	PROKKA_00831	Guanine/hypoxanthine permease PbuG	957221	958783	+		pbuG	similar to AA sequence:UniProtKB:O34987		1	0	0	0	0	0	0
881	PFREUDJS001_000837	putative protein without homology	958899	959285	+	PROKKA_00832	hypothetical protein	958899	959285	+					1	0	0	0	0	0	0
882	PFREUDJS001_000838	Phosphoserine aminotransferase	959328	960449	-	PROKKA_00833	Phosphoserine aminotransferase	959328	960449	-	2.6.1.52	serC	similar to AA sequence:UniProtKB:P63514		1	0	0	0	0	0	0
883	PFREUDJS001_000839	Putative iron-dependent repressor IdeR	960626	961303	+	PROKKA_00834	Diphtheria toxin repressor	960626	961303	+		dtxR	similar to AA sequence:UniProtKB:P0DJL7		1	0	0	0	0	0	0
884	PFREUDJS001_000840	Thioredoxin	961419	961754	+	PROKKA_00835	Putative thioredoxin-2	961419	961754	+		trxC_1	similar to AA sequence:UniProtKB:Q9RD25		1	0	0	0	0	0	0
885	PFREUDJS001_000841	conserved protein	961919	962278	-	PROKKA_00836	hypothetical protein	961919	962278	-					1	0	0	0	0	0	0
886	PFREUDJS001_000842	Esterase/lipase	962430	963239	+	PROKKA_00837	acetyl esterase	962430	963239	+			protein motif:CLUSTERS:PRK10162		0	0	0	0	0	0	0
887	PFREUDJS001_000843	Isochorismatase family protein	963236	963856	+	PROKKA_00838	nicotinamidase/pyrazinamidase	963236	963856	+			protein motif:CLUSTERS:PRK11609		1	0	0	0	0	0	0
888	PFREUDJS001_000844	conserved protein	964001	964333	-	PROKKA_00839	hypothetical protein	964001	964333	-					1	0	0	0	0	0	0
889	PFREUDJS001_R0018	tRNA-Arg-CCT	964433	964505	-	PROKKA_00840	tRNA-Arg(cct)	964430	964505	-			COORDINATES:profile:Aragorn:1.2		0	0	0	0	0	0	0
890	PFREUDJS001_000845	UTP--glucose-1-phosphate uridylyltransferase	964944	966281	+	PROKKA_00841	UTP--glucose-1-phosphate uridylyltransferase	964908	966281	+			protein motif:Pfam:PF01704.12		1	0	0	0	0	0	0
891	PFREUDJS001_000846	conserved protein	966352	966684	+	PROKKA_00842	hypothetical protein	966274	966684	+					1	0	0	0	0	0	0
892	PFREUDJS001_000847	Large conductance mechanosensitive channel	966738	967181	-	PROKKA_00843	Large-conductance mechanosensitive channel	966738	967181	-		mscL	similar to AA sequence:UniProtKB:A5U127		1	0	0	0	0	0	0
893	PFREUDJS001_000848	conserved protein	967274	967909	-	PROKKA_00844	flagellar basal body P-ring biosynthesis protein FlgA	967274	967822	-			protein motif:CLUSTERS:PRK12617		1	0	0	0	0	0	0
894	PFREUDJS001_000849	Putative regulatory protein (CxxC_CxxC_SSSS)	968015	968422	-	PROKKA_00845	Zinc ribbon domain protein	968015	968422	-			protein motif:Pfam:PF09723.4		0	0	0	0	0	0	0
895	PFREUDJS001_000850	5-formyltetrahydrofolate cyclo-ligase	968578	969288	-	PROKKA_00846	5-formyltetrahydrofolate cyclo-ligase family protein	968578	969288	-			protein motif:CLUSTERS:PRK10333		1	0	0	0	0	0	0
896	PFREUDJS001_000851	Molybdenum cofactor synthesis domain	969307	970593	+	PROKKA_00847	Molybdopterin molybdenumtransferase	969307	970593	+	2.10.1.1	moeA_2	similar to AA sequence:UniProtKB:P99139		1	0	0	0	0	0	0
897	PFREUDJS001_000852	Acetyltransferase, GNAT family	970597	971307	+	PROKKA_00848	Putative ribosomal N-acetyltransferase YdaF	970597	971307	+	2.3.1.-	ydaF_1	similar to AA sequence:UniProtKB:P96579		1	0	0	0	0	0	0
898	PFREUDJS001_000853	Hypothetical membrane protein	971382	972185	+	PROKKA_00849	hypothetical protein	971382	972185	+					1	0	0	0	0	0	0
899	PFREUDJS001_R0019	tRNA-Ala-CGC	972261	972333	+	PROKKA_00850	tRNA-Ala(cgc)	972261	972335	+			COORDINATES:profile:Aragorn:1.2		0	0	0	0	0	0	0
900	PFREUDJS001_000854	conserved protein	974168	974395	-	PROKKA_00851	hypothetical protein	974168	974395	-					0	0	0	0	0	0	0
901	PFREUDJS001_000855	conserved protein	974400	974924	-	PROKKA_00852	hypothetical protein	974400	974999	-				ICE?	0	1	0	1	0	0	0
902	PFREUDJS001_000856	Single-stranded DNA-binding protein	975016	975495	-	PROKKA_00853	Single-stranded DNA-binding protein	975016	975459	-			protein motif:HAMAP:MF_00984	ICE?	0	1	0	1	0	0	0
903	PFREUDJS001_000857	Type VI secretion protein (Fragment)	975539	977290	-	PROKKA_00854	Type IV secretory system Conjugative DNA transfer	975539	977314	-			protein motif:Pfam:PF02534.8	ICE?	0	2	1	1	0	0	0
904	PFREUDJS001_000858	Cytochrome c oxidase subunit 2	977311	977862	-	PROKKA_00855	hypothetical protein	977311	977862	-				ICE?	0	2	1	1	0	0	0
905	PFREUDJS001_000859	ATP-binding protein	977859	979343	-	PROKKA_00856	AAA-like domain protein	977859	979343	-			protein motif:Pfam:PF12846.1	ICE?	0	2	1	1	0	0	0
906	PFREUDJS001_000860	conserved protein	979340	980170	-	PROKKA_00857	hypothetical protein	979340	980170	-				ICE?	0	2	1	1	0	0	0
907	PFREUDJS001_000861	Hydrolase	980211	982010	+	PROKKA_00858	hypothetical protein	980307	982010	+				ICE?	0	2	1	1	0	0	0
908	PFREUDJS001_000862	conserved protein	982688	982846	+	PROKKA_00859	hypothetical protein	982028	982846	+				ICE?	0	1	0	1	0	0	0
909	PFREUDJS001_000863	Membrane protein	982868	984337	-	PROKKA_00860	hypothetical protein	982868	984337	-				ICE?	0	1	0	1	0	0	0
910	PFREUDJS001_000864	Conjugal transfer protein TrbL	984341	985720	-	PROKKA_00861	hypothetical protein	984341	985720	-				ICE?	0	2	0	1	1	0	0
911	PFREUDJS001_000865	Membrane protein	985751	986071	-	PROKKA_00862	hypothetical protein	985751	986071	-				ICE?	0	2	0	1	1	0	0
912	PFREUDJS001_000866	Membrane protein	986226	986492	-	PROKKA_00863	hypothetical protein	986226	986492	-				ICE?	0	2	0	1	1	0	0
913	PFREUDJS001_000867	Type III restriction system endonuclease	986700	988877	+	PROKKA_00864	hypothetical protein	986700	988877	+				ICE?	0	2	0	1	1	0	0	PfrJSORF867P
914	PFREUDJS001_000868	DUF262 protein	988908	990686	+	PROKKA_00865	hypothetical protein	988908	990686	+				ICE?	0	2	0	1	1	0	0
915	PFREUDJS001_000869	C-5 cytosine-specific DNA methylase	990698	990823	-	PROKKA_00866	hypothetical protein	990698	990823	-				ICE?	0	3	1	1	1	0	0
916	PFREUDJS001_000870	conserved protein	990871	991365	-	PROKKA_00867	hypothetical protein	990871	991365	-				ICE?	0	3	1	1	1	0	0
917	PFREUDJS001_000871	DNA methylase	991424	991822	-	PROKKA_00868	Modification methylase HhaI	991424	991789	-	2.1.1.37	hhaIM	similar to AA sequence:UniProtKB:P05102	ICE?	0	3	1	1	1	0	0
918	PFREUDJS001_000872	Conjugal transfer protein	992054	994618	+	PROKKA_00869	Multifunctional conjugation protein TraI	992060	994618	+		traI	similar to AA sequence:UniProtKB:P14565	ICE?	0	3	1	1	1	0	0
919						PROKKA_00870	T5orf172 domain protein	994809	995237	-			protein motif:Pfam:PF10544.3		0					0	0
920	PFREUDJS001_000873	TrwC relaxase	995686	999141	-	PROKKA_00871	ATP-dependent RecD-like DNA helicase	995686	999141	-	3.6.4.12	recD2	protein motif:HAMAP:MF_01488	ICE?	0	3	1	1	1	0	0
921	PFREUDJS001_000874	Transcriptional regulator	999332	999868	-	PROKKA_00872	transcriptional regulator BetI	999332	999868	-			protein motif:CLUSTERS:PRK00767	ICE?	0	3	1	1	1	0	0
922	PFREUDJS001_000875	putative protein without homology	1000005	1000460	+	PROKKA_00873	hypothetical protein	1000005	1000460	+				ICE?	0	3	1	1	1	0	0
923	PFREUDJS001_000876	Flavodoxin/nitric oxide synthase	1000457	1000966	+	PROKKA_00874	hypothetical protein	1000457	1000966	+				ICE?	0	3	1	1	1	0	0
924	PFREUDJS001_000877	conserved protein	1001521	1002138	+	PROKKA_00875	hypothetical protein	1001392	1002138	+				ICE?	0	3	1	1	1	0	0
925	PFREUDJS001_000878	Site-specific recombinase	1002428	1003999	-	PROKKA_00876	hypothetical protein	1002428	1003999	-			protein motif:Pfam:PF00239.15	ICE?	0	2	0	1	1	0	0
926	PFREUDJS001_000879	TrwC relaxase	1004704	1005057	+	PROKKA_00877	hypothetical protein	1004035	1005057	+				ICE?	0	1	0	1	0	0	0
927	PFREUDJS001_000880	ATPase AAA	1005174	1006130	+	PROKKA_00878	ATP-dependent zinc metalloprotease FtsH 4	1005174	1006130	+	3.4.24.-	ftsH4	similar to AA sequence:UniProtKB:P73437	ICE?	0	1	0	1	0	0	0
928	PFREUDJS001_000881	conserved protein	1006343	1007092	+	PROKKA_00879	hypothetical protein	1006127	1007092	+				ICE?	0	1	0	1	0	0	0
929	PFREUDJS001_000882	Transposase	1007115	1007459	+	PROKKA_00880	Transposase	1007115	1007459	+			protein motif:Pfam:PF01527.14	ICE?	0	1	0	1	0	0	0
930	PFREUDJS001_000883	Transposase	1007492	1008379	+	PROKKA_00881	Integrase core domain protein	1007492	1008379	+			protein motif:Pfam:PF00665.20	ICE?	0	1	0	1	0	0	0
931	PFREUDJS001_000884	Subtilase family protein	1008815	1010095	+	PROKKA_00882	hypothetical protein	1008815	1010095	+				ICE?	0	1	0	1	0	0	0
932	PFREUDJS001_000885	DNA protecting protein DprA	1010114	1011112	-	PROKKA_00883	hypothetical protein	1010114	1011112	-			protein motif:CLUSTERS:PRK10736	ICE?	0	1	0	1	0	0	0
933	PFREUDJS001_000886	Sulfate permease	1011309	1011680	+	PROKKA_00884	hypothetical protein	1011309	1011680	+				ICE?	0	1	0	1	0	0	0
934	PFREUDJS001_000887	Putative transposase	1012030	1013361	-	PROKKA_00885	Transposase	1012030	1013103	-			protein motif:Pfam:PF01610.11		0	0	0	0	0	0	0
935	PFREUDJS001_000888	Putative oxidoreductase	1013807	1015237	+	PROKKA_00886	Dihydrolipoyl dehydrogenase	1013807	1015237	+	1.8.1.4	lpd	similar to AA sequence:UniProtKB:P85207		1	0	0	0	0	0	0
936	PFREUDJS001_000889	Cof-like hydrolase	1015258	1016100	-	PROKKA_00887	Putative phosphatase	1015258	1016100	-	3.1.3.-		similar to AA sequence:UniProtKB:Q5XD45		1	0	0	0	0	0	0
937	PFREUDJS001_000890	conserved protein	1016108	1016968	-	PROKKA_00888	hypothetical protein	1016108	1017034	-					1	0	0	0	0	0	0
938	PFREUDJS001_000891	ATPase family associated with various cellular	1017279	1018331	+	PROKKA_00889	ATPase family associated with various cellular activities (AAA)	1017279	1018331	+			protein motif:Pfam:PF07726.5		1	0	0	0	0	0	0
939	PFREUDJS001_000892	Putative MoxR	1018328	1019392	+	PROKKA_00890	hypothetical protein	1018328	1019392	+					1	0	0	0	0	0	0
940	PFREUDJS001_000893	von Willebrand factor type A domain protein	1019392	1020366	+	PROKKA_00891	von Willebrand factor type A domain protein	1019392	1020366	+			protein motif:Pfam:PF00092.22		1	0	0	0	0	0	0
941	PFREUDJS001_000894	von Willebrand factor type A domain protein	1020378	1021331	+	PROKKA_00892	von Willebrand factor type A domain protein	1020366	1021331	+			protein motif:Pfam:PF00092.22		1	0	0	0	0	0	0
942	PFREUDJS001_000895	Pyridoxal phosphate enzyme, YggS family	1021331	1022080	+	PROKKA_00893	hypothetical protein	1021328	1022080	+			protein motif:Pfam:PF01168.14	Alanine racemase, N-terminal domain	1	0	0	0	0	0	0
943	PFREUDJS001_000896	Peptidase, S9C (Acylaminoacyl-peptidase) family	1022129	1024027	-	PROKKA_00894	Prolyl tripeptidyl peptidase precursor	1022129	1024108	-	3.4.14.12	ptpA_1	similar to AA sequence:UniProtKB:Q7MUW6		1	0	0	0	0	0	0
944	PFREUDJS001_000897	putative protein without homology	1024088	1024240	+											0	0	0	0	0	0
945	PFREUDJS001_000898	PF11343 family protein	1024259	1024753	+	PROKKA_00895	hypothetical protein	1024259	1024753	+					1	0	0	0	0	0	0
946	PFREUDJS001_000899	3-oxoacyl-[acyl-carrier-protein] synthase 2	1024937	1026196	-	PROKKA_00896	3-oxoacyl-[acyl-carrier-protein] synthase 2	1024937	1026196	-	2.3.1.179	fabF	similar to AA sequence:UniProtKB:P73283		1	0	0	0	0	0	0
947	PFREUDJS001_000900	Acyl carrier protein	1026248	1026433	-	PROKKA_00897	Acyl carrier protein	1026248	1026424	-		acpP	similar to AA sequence:UniProtKB:P80921		1	0	0	0	0	0	0
948	PFREUDJS001_000901	3-oxoacyl-[acyl-carrier-protein] synthase 3	1026561	1027565	-	PROKKA_00898	3-oxoacyl-[acyl-carrier-protein] synthase 3	1026561	1027565	-	2.3.1.180	fabH	similar to AA sequence:UniProtKB:Q9F6D4		1	0	0	0	0	0	0
949	PFREUDJS001_000902	Malonyl CoA-acyl carrier protein transacylase	1027569	1028525	-	PROKKA_00899	Malonyl CoA-acyl carrier protein transacylase	1027569	1028525	-	2.3.1.39	fabD	similar to AA sequence:UniProtKB:P63458		1	0	0	0	0	0	0
950	PFREUDJS001_000903	Regulator of polyketide synthase expression	1028682	1029896	-	PROKKA_00900	Purine catabolism regulatory protein	1028682	1029896	-		pucR_2	similar to AA sequence:UniProtKB:O32138		1	0	0	0	0	0	0
951	PFREUDJS001_000904	Putative aromatic-amino-acid aminotransferase	1029982	1031178	-	PROKKA_00901	Aromatic-amino-acid aminotransferase	1029982	1031178	-	2.6.1.57	tyrB	similar to AA sequence:UniProtKB:P04693		1	0	0	0	0	0	0
952	PFREUDJS001_000905	putative protein without homology	1031249	1031449	-											0	0	0	0	0	0
953	PFREUDJS001_000906	Pyruvate dehydrogenase E1 component	1031432	1034179	+	PROKKA_00902	Pyruvate dehydrogenase E1 component	1031432	1034179	+	1.2.4.1	aceE	similar to AA sequence:UniProtKB:A0R0B0		1	0	0	0	0	0	0
954						PROKKA_00903	hypothetical protein	1034142	1034276	+					0					0	0
955	PFREUDJS001_000907	PF11253 family protein	1034281	1034706	+	PROKKA_00904	hypothetical protein	1034281	1034706	+					1	0	0	0	0	0	0
956	PFREUDJS001_000908	Putative ABC transporter ATP-binding protein	1034741	1036534	-	PROKKA_00905	putative ABC transporter ATP-binding protein	1034741	1036534	-			similar to AA sequence:UniProtKB:Q9WYC4		1	0	0	0	0	0	0
957	PFREUDJS001_000909	Hsp20/alpha crystallin family protein	1036784	1037236	+	PROKKA_00906	18 kDa heat shock protein	1036784	1037236	+			similar to AA sequence:UniProtKB:Q53595		1	0	0	0	0	0	0
958	PFREUDJS001_000910	Amino acid permease membrane protein	1037509	1038900	+	PROKKA_00907	Putrescine importer PuuP	1037509	1038900	+		puuP	similar to AA sequence:UniProtKB:P76037		1	0	0	0	0	0	0
959	PFREUDJS001_000911	Putative hydrolase	1038897	1039757	+	PROKKA_00908	Aliphatic amidase	1038897	1039757	+	3.5.1.4	amiE	similar to AA sequence:UniProtKB:P11436		1	0	0	0	0	0	0
960	PFREUDJS001_000912	4-aminobutyrate aminotransferase	1039936	1041273	-	PROKKA_00909	4-aminobutyrate aminotransferase PuuE	1039936	1041273	-	2.6.1.19	puuE	similar to AA sequence:UniProtKB:P50457		1	0	0	0	0	0	0
961	PFREUDJS001_000913	Fructosamine kinase	1041577	1042383	+	PROKKA_00910	Fructosamine kinase	1041352	1042383	+			protein motif:Pfam:PF03881.8		1	1	0	1	0	0	0
962	PFREUDJS001_000914	Transposase	1042827	1043861	-	PROKKA_00911	Integrase core domain protein	1042827	1043861	-			protein motif:Pfam:PF00665.20		0	1	0	1	0	0	0
963	PFREUDJS001_000915	Putative transposase	1043923	1045254	-	PROKKA_00912	Transposase	1043923	1044996	-			protein motif:Pfam:PF01610.11		0	1	0	1	0	0	0
964	PFREUDJS001_000916	Putative transposase	1045762	1047093	+	PROKKA_00913	Transposase	1046020	1047093	+			protein motif:Pfam:PF01610.11		0	2	0	1	1	0	0
965						PROKKA_00914	hypothetical protein	1047073	1047945	-					0					0	0
966						PROKKA_00915	EcsC protein family protein	1048736	1049890	-			protein motif:Pfam:PF12787.1		0					0	0
967						PROKKA_00916	TIR domain protein	1049962	1050792	-			protein motif:Pfam:PF01582.14		0					0	0
968	PFREUDJS001_000917	Type I restriction enzyme, R subunit	1050789	1053731	-	PROKKA_00917	hypothetical protein	1050789	1053728	-			protein motif:Pfam:PF04313.8	Type I restriction enzyme R protein N terminus (HSDR_N)	0	2	0	1	1	0	0	PfrJSORF921P
969	PFREUDJS001_000918	HigA family addiction module antidote protein	1053728	1054798	-	PROKKA_00918	putative HTH-type transcriptional regulator YddM	1053728	1054798	-		yddM	similar to AA sequence:UniProtKB:P67700		0	2	0	1	1	0	0
970	PFREUDJS001_000919	Killer suppression protein HigA	1054810	1055103	-	PROKKA_00919	Plasmid maintenance system killer protein	1054810	1055103	-			protein motif:Pfam:PF05015.7		0	2	0	1	1	0	0
971	PFREUDJS001_000920	putative protein without homology	1055155	1055304	-	PROKKA_00920	EcoKI restriction-modification system protein HsdS	1055155	1056519	-			protein motif:CLUSTERS:PRK09737		0	2	0	1	1	0	0
972	PFREUDJS001_000921	N-6 DNA methylase	1056519	1058489	-	PROKKA_00921	Type I restriction enzyme EcoKI M protein	1056519	1058489	-	2.1.1.72	hsdM	similar to AA sequence:UniProtKB:P08957		0	2	0	1	1	0	0	M.PfrJSORF921P
973	PFREUDJS001_000922	putative protein without homology	1058877	1059332	+	PROKKA_00922	putative HTH-type transcriptional regulator YxaF	1058730	1059332	+		yxaF	similar to AA sequence:UniProtKB:P42105		0	2	0	1	1	0	0
974	PFREUDJS001_000923	putative protein without homology	1059541	1059675	+											2	0	1	1	0	0
975	PFREUDJS001_R0020	tRNA-Val-TAC	1061324	1061397	-	PROKKA_00923	tRNA-Val(tac)	1061322	1061397	-			COORDINATES:profile:Aragorn:1.2		0	0	0	0	0	0	0
976	PFREUDJS001_000924	GatB/Yqey domain protein	1061438	1061899	-	PROKKA_00924	Yqey-like protein	1061438	1061899	-			protein motif:Pfam:PF09424.4		1	1	0	1	0	0	0
977	PFREUDJS001_000925	Peptide chain release factor 2	1061994	1063103	+	PROKKA_00925	Peptide chain release factor 2	1061994	1063103	+		prfB	similar to AA sequence:UniProtKB:A0QU58		1	1	0	1	0	0	0
978	PFREUDJS001_000926	Cell division ATP-binding protein FtsE	1063255	1063941	+	PROKKA_00926	Cell division ATP-binding protein FtsE	1063255	1063941	+		ftsE	similar to AA sequence:UniProtKB:O34814		1	1	0	1	0	0	0
979	PFREUDJS001_000927	Cell division protein FtsX	1063980	1064897	+	PROKKA_00927	Cell division protein FtsX	1063980	1064897	+		ftsX	similar to AA sequence:UniProtKB:A5U7B6		1	0	0	0	0	0	0
980	PFREUDJS001_000928	Peptidase M23	1064937	1066283	+	PROKKA_00928	Murein DD-endopeptidase MepM	1064901	1066283	+	3.4.24.-	mepM_1	similar to AA sequence:UniProtKB:P0AFS9		1	0	0	0	0	0	0
981	PFREUDJS001_000929	Hypothetical membrane protein	1066467	1068419	+	PROKKA_00929	hypothetical protein	1066467	1068419	+					1	0	0	0	0	0	0
982	PFREUDJS001_000930	SsrA-binding protein	1068570	1069052	+	PROKKA_00930	SsrA-binding protein	1068570	1069052	+		smpB	similar to AA sequence:UniProtKB:A0QU63		1	0	0	0	0	0	0
983	PFREUDJS001_000931	Hypothetical transmembrane protein	1069142	1069783	+	PROKKA_00931	hypothetical protein	1069142	1069783	+					1	0	0	0	0	0	0
984	PFREUDJS001_000932	putative protein without homology	1070241	1070513	-	PROKKA_00932	transfer-messenger RNA, SsrA	1069908	1070275	+		ssrA	COORDINATES:profile:Aragorn:1.2		0	0	0	0	0	0	0
985	PFREUDJS001_000933	putative transcriptional regulator	1070490	1071056	+	PROKKA_00933	hypothetical protein	1070490	1071056	+			protein motif:CLUSTERS:PRK00228		1	0	0	0	0	0	0
986	PFREUDJS001_000934	Putative response regulator	1071183	1071932	+	PROKKA_00934	DNA-binding response regulator MtrA	1071192	1071932	+		mtrA	similar to AA sequence:UniProtKB:P0A5Z4		1	0	0	0	0	0	0
987	PFREUDJS001_000935	Phosphoribosyltransferase	1072095	1072823	+	PROKKA_00935	DNA utilization protein GntX	1072014	1072823	+			protein motif:CLUSTERS:PRK11595		1	0	0	0	0	0	0
988	PFREUDJS001_000936	Ribosomal subunit interface protein	1072979	1073575	+	PROKKA_00936	Light-repressed protein A	1072979	1073575	+		lrtA	similar to AA sequence:UniProtKB:P47908		1	0	0	0	0	0	0
989	PFREUDJS001_000937	Protein translocase subunit SecA	1073820	1076669	+	PROKKA_00937	preprotein translocase subunit SecA	1073820	1076669	+			protein motif:CLUSTERS:PRK12904		1	0	0	0	0	0	0
990	PFREUDJS001_000938	conserved protein	1076709	1077092	-	PROKKA_00938	hypothetical protein	1076709	1077251	-					1	0	0	0	0	0	0
991	PFREUDJS001_000939	conserved protein	1077377	1077841	+	PROKKA_00939	hypothetical protein	1077332	1077841	+					0	0	0	0	0	0	0
992	PFREUDJS001_000940	conserved protein	1077843	1078046	+	PROKKA_00940	hypothetical protein	1077843	1078046	+					1	0	0	0	0	0	0
993						PROKKA_00941	hypothetical protein	1077968	1078129	-					0					0	0
994	PFREUDJS001_000941	conserved protein	1078105	1078581	-	PROKKA_00942	hypothetical protein	1078105	1078581	-					1	0	0	0	0	0	0
995	PFREUDJS001_000942	PHP domain protein	1078713	1079594	+	PROKKA_00943	hypothetical protein	1078713	1079594	+			protein motif:CLUSTERS:PRK06361		1	0	0	0	0	0	0
996	PFREUDJS001_000943	Tryptophan--tRNA ligase	1079821	1080735	+	PROKKA_00944	Tryptophan--tRNA ligase 2	1079563	1080735	+	6.1.1.2	trpS2	similar to AA sequence:UniProtKB:Q9RVD6		1	0	0	0	0	0	0
997	PFREUDJS001_000944	DEAD/DEAH box helicase	1080873	1082378	-	PROKKA_00945	DEAD-box ATP-dependent RNA helicase CshA	1080873	1082378	-	3.6.4.13	cshA	similar to AA sequence:UniProtKB:P96614		1	0	0	0	0	0	0
998	PFREUDJS001_000945	putative protein without homology	1082436	1082597	+											0	0	0	0	0	0
999	PFREUDJS001_000946	tRNA-(MS[2]IO[6]A)-hydroxylase (MiaE)-like	1082744	1083409	+	PROKKA_00946	hypothetical protein	1082654	1083409	+					1	0	0	0	0	0	0
1000	PFREUDJS001_000947	ATP-binding protein	1083596	1083793	-	PROKKA_00947	hypothetical protein	1083596	1083880	-					1	0	0	0	0	0	0
1001	PFREUDJS001_000948	PP2Cc, Serine/threonine phosphatase	1083937	1084809	-	PROKKA_00948	Serine/threonine phosphatase stp	1083937	1084809	-	3.1.3.16	stp_2	similar to AA sequence:UniProtKB:Q8Y678		1	0	0	0	0	0	0
1002	PFREUDJS001_000949	Cold shock protein	1084975	1085181	-	PROKKA_00949	Cold shock-like protein 7.0	1084975	1085181	-			similar to AA sequence:UniProtKB:Q01761		1	0	0	0	0	0	0
1003	PFREUDJS001_000950	ATP-dependent DNA helicase	1085521	1088892	+	PROKKA_00950	ATP-dependent DNA helicase UvrD1	1085521	1088892	+	3.6.4.12	uvrD1_1	similar to AA sequence:UniProtKB:P0A5A3		1	0	0	0	0	0	0
1004	PFREUDJS001_000951	UvrD/REP helicase / ATP-dependent DNA helicase	1088889	1092245	+	PROKKA_00951	ATP-dependent DNA helicase PcrA	1088889	1092245	+	3.6.4.12	pcrA	similar to AA sequence:UniProtKB:P64319		1	0	0	0	0	0	0
1005	PFREUDJS001_000952	Hydrolase, NUDIX family	1092255	1093145	+	PROKKA_00952	NADH pyrophosphatase	1092255	1093145	+	3.6.1.22	nudC	similar to AA sequence:UniProtKB:P32664		1	0	0	0	0	0	0
1006	PFREUDJS001_000953	Exonuclease V alpha chain RecD	1093197	1095026	-	PROKKA_00953	RecBCD enzyme subunit RecD	1093197	1095050	-	3.1.11.5	recD	similar to AA sequence:UniProtKB:P04993		1	0	0	0	0	0	0
1007	PFREUDJS001_000954	Exodeoxyribonuclease V beta chain RecB	1095037	1098399	-	PROKKA_00954	RecBCD enzyme subunit RecB	1095037	1098399	-	3.1.11.5	recB	similar to AA sequence:UniProtKB:P08394		1	0	0	0	0	0	0
1008	PFREUDJS001_000955	Exodeoxyribonuclease V gamma subunit RecC	1098396	1101740	-	PROKKA_00955	RecBCD enzyme subunit RecC	1098396	1101770	-	3.1.11.5	recC	similar to AA sequence:UniProtKB:P07648		1	0	0	0	0	0	0
1009	PFREUDJS001_000956	ATP-dependent DNA helicase	1101885	1104029	+	PROKKA_00956	ATP-dependent DNA helicase UvrD2	1101873	1104029	+	3.6.4.12	uvrD2	similar to AA sequence:UniProtKB:P64320		1	0	0	0	0	0	0
1010	PFREUDJS001_000957	conserved protein	1104086	1104985	-	PROKKA_00957	hypothetical protein	1104086	1105213	-					1	0	0	0	0	0	0
1011	PFREUDJS001_000958	conserved protein	1105370	1105495	-	PROKKA_00958	hypothetical protein	1105370	1105531	-					1	0	0	0	0	0	0
1012	PFREUDJS001_000959	Metal-dependent hydrolase	1105968	1106615	+	PROKKA_00959	hypothetical protein	1105968	1106615	+					1	0	0	0	0	0	0
1013	PFREUDJS001_000960	Putative hydrolase	1106647	1108089	-	PROKKA_00960	hypothetical protein	1106647	1108050	-					1	0	0	0	0	0	0
1014	PFREUDJS001_000961	Lon protease (S16) C-terminal proteolytic domain	1108291	1109334	+	PROKKA_00961	serine endoprotease	1108291	1109334	+			protein motif:CLUSTERS:PRK10942		1	0	0	0	0	0	0
1015	PFREUDJS001_000962	conserved protein	1109453	1110052	+	PROKKA_00962	hypothetical protein	1109453	1110052	+					1	0	0	0	0	0	0
1016	PFREUDJS001_000963	UPF0182 protein	1110049	1112988	+	PROKKA_00963	hypothetical protein	1110049	1112988	+			protein motif:CLUSTERS:PRK00068		1	0	0	0	0	0	0
1017	PFREUDJS001_000964	Zn dependant peptidase	1113072	1114436	-	PROKKA_00964	Peptidase M16 inactive domain protein	1113072	1114436	-			protein motif:Pfam:PF05193.15		1	0	0	0	0	0	0
1018	PFREUDJS001_000965	Peptidase, M16 family	1114436	1115707	-	PROKKA_00965	Protease 3 precursor	1114436	1115707	-	3.4.24.55	ptrA	similar to AA sequence:UniProtKB:P05458		1	0	0	0	0	0	0
1019	PFREUDJS001_000966	Hydrolase, alpha/beta domain protein	1115852	1117066	+	PROKKA_00966	Proline iminopeptidase	1115852	1117066	+	3.4.11.5	pip_2	similar to AA sequence:UniProtKB:P46547		1	0	0	0	0	0	0
1020	PFREUDJS001_000967	Acetyltransferase	1117167	1117523	+	PROKKA_00967	hypothetical protein	1117233	1117523	+					1	0	0	0	0	0	0
1021	PFREUDJS001_000968	Biotin synthase	1117686	1118831	+	PROKKA_00968	Biotin synthase	1117686	1118831	+	2.8.1.6	bioB	similar to AA sequence:UniProtKB:P19206		1	0	0	0	0	0	0
1022	PFREUDJS001_R0021	tRNA-Met-CAT	1118917	1118990	-	PROKKA_00969	tRNA-Met(cat)	1118916	1118990	-			COORDINATES:profile:Aragorn:1.2		0	0	0	0	0	0	0
1023	PFREUDJS001_000969	ABC transporter, substrate-binding protein,	1119199	1120722	+	PROKKA_00970	Glutathione-binding protein GsiB precursor	1119199	1120722	+		gsiB	similar to AA sequence:UniProtKB:P75797		1	0	0	0	0	0	0
1024	PFREUDJS001_000970	ABC transporter permease protein	1120744	1121697	+	PROKKA_00971	Glutathione transport system permease protein GsiC	1120744	1121697	+		gsiC	similar to AA sequence:UniProtKB:P75798		1	0	0	0	0	0	0
1025	PFREUDJS001_000971	ABC transporter, permease protein	1121694	1122509	+	PROKKA_00972	Glutathione transport system permease protein GsiD	1121694	1122509	+		gsiD	similar to AA sequence:UniProtKB:P75799		1	0	0	0	0	0	0
1026	PFREUDJS001_000972	ABC transporter, ATP-binding protein	1122511	1123368	+	PROKKA_00973	Oligopeptide transport ATP-binding protein OppD	1122511	1123368	+		oppD	similar to AA sequence:UniProtKB:P24136		1	0	0	0	0	0	0
1027	PFREUDJS001_000973	ABC transporter ATP-binding protein	1123346	1124188	+	PROKKA_00974	Glutathione import ATP-binding protein GsiA	1123361	1124188	+	3.6.3.-	gsiA_1	similar to AA sequence:UniProtKB:P75796		1	0	0	0	0	0	0
1028	PFREUDJS001_000974	Phosphoglycerate dehydrogenase	1124249	1125442	+	PROKKA_00975	D-3-phosphoglycerate dehydrogenase	1124249	1125442	+	1.1.1.95	serA	similar to AA sequence:UniProtKB:P0A9T0		1	0	0	0	0	0	0
1029	PFREUDJS001_000975	conserved protein	1125432	1125908	-	PROKKA_00976	GtrA-like protein	1125432	1125908	-			protein motif:Pfam:PF04138.8		0	0	0	0	0	0	0
1030	PFREUDJS001_000976	Transposase	1125969	1127261	-	PROKKA_00977	Transposase	1125969	1127261	-			protein motif:Pfam:PF01610.11		0	0	0	0	0	0	0
1031	PFREUDJS001_000977	Glycosyl transferase	1127376	1127981	-	PROKKA_00978	Glycosyl transferase family 2	1127376	1128023	-			protein motif:Pfam:PF00535.20		0	0	0	0	0	0	0
1032	PFREUDJS001_000978	Exopolysaccharide biosynthesis protein	1128033	1128986	-	PROKKA_00979	hypothetical protein	1128033	1128980	-					1	0	0	0	0	0	0
1033	PFREUDJS001_000979	Permease	1129137	1129772	+	PROKKA_00980	hypothetical protein	1129137	1129772	+					1	0	0	0	0	0	0
1034	PFREUDJS001_000980	VTC domain protein	1129769	1130581	+	PROKKA_00981	VTC domain protein	1129769	1130581	+			protein motif:Pfam:PF09359.4		1	0	0	0	0	0	0
1035	PFREUDJS001_000981	Putative lipoprotein	1130578	1132311	+	PROKKA_00982	hypothetical protein	1130578	1132311	+					1	0	0	0	0	0	0
1036	PFREUDJS001_000982	Histidinol-phosphate phosphatase HisN	1132365	1133180	-	PROKKA_00983	Histidinol-phosphatase	1132365	1133180	-	3.1.3.15	hisN	similar to AA sequence:UniProtKB:Q9K4B1		1	0	0	0	0	0	0
1037	PFREUDJS001_000983	Putative ribosome biogenesis GTPase RsgA	1133234	1134328	-	PROKKA_00984	Putative ribosome biogenesis GTPase RsgA	1133234	1134304	-	3.6.1.-	rsgA	similar to AA sequence:UniProtKB:Q8ZKB0		1	0	0	0	0	0	0
1038	PFREUDJS001_000984	3-phosphoshikimate 1-carboxyvinyltransferase	1134301	1135653	-	PROKKA_00985	3-phosphoshikimate 1-carboxyvinyltransferase	1134301	1135653	-	2.5.1.19	aroA	similar to AA sequence:UniProtKB:P22487		1	0	0	0	0	0	0
1039	PFREUDJS001_000985	conserved protein	1135801	1136553	+	PROKKA_00986	Putative SOS response-associated peptidase YedK	1135801	1136553	+	3.4.-.-	yedK	similar to AA sequence:UniProtKB:P76318		1	0	0	0	0	0	0
1040	PFREUDJS001_000986	RNA polymerase sigma factor	1136694	1137281	+	PROKKA_00987	ECF RNA polymerase sigma factor SigR	1136694	1137281	+		sigR	similar to AA sequence:UniProtKB:Q7AKG9		1	0	0	0	0	0	0
1041	PFREUDJS001_000987	Mycothiol system anti-sigma-R factor	1137283	1137585	+	PROKKA_00988	Anti-sigma factor RsrA	1137274	1137585	+		rsrA	similar to AA sequence:UniProtKB:Q7AKG8		1	0	0	0	0	0	0
1042	PFREUDJS001_000988	ATPase/histidine kinase/DNA gyrase B/HSP90 domain	1138096	1139595	+	PROKKA_00989	putative sensor histidine kinase pdtaS	1138087	1139595	+	2.7.13.3	pdtaS	similar to AA sequence:UniProtKB:O05846		1	0	0	0	0	0	0
1043	PFREUDJS001_000989	Transcriptional regulator WhiB	1139700	1139948	-	PROKKA_00990	Transcriptional regulator WhiB1	1139700	1139948	-		whiB1	similar to AA sequence:UniProtKB:O05847		1	0	0	0	0	0	0
1044	PFREUDJS001_000990	Oxoglutarate dehydrogenase	1140193	1143978	-	PROKKA_00991	Multifunctional 2-oxoglutarate metabolism enzyme	1140193	1143978	-	2.2.1.5	kgd	similar to AA sequence:UniProtKB:A0R2B1		1	0	0	0	0	0	0
1045	PFREUDJS001_000991	Hypothetical membrane protein	1144048	1145319	-	PROKKA_00992	hypothetical protein	1144048	1145454	-					1	0	0	0	0	0	0
1046	PFREUDJS001_000992	putative protein without homology	1145345	1145491	+											0	0	0	0	0	0
1047	PFREUDJS001_000993	Hypothetical membrane protein	1145447	1146709	-	PROKKA_00993	hypothetical protein	1145447	1146742	-					1	0	0	0	0	0	0
1048	PFREUDJS001_000994	PF09594 family protein	1146883	1148214	-	PROKKA_00994	hypothetical protein	1146883	1148301	-					0	0	0	0	0	0	0
1049	PFREUDJS001_000995	putative protein without homology	1148524	1148853	+	PROKKA_00995	SNARE associated Golgi protein	1148524	1148853	+			protein motif:Pfam:PF09335.5		0	0	0	0	0	0	0
1050	PFREUDJS001_000996	putative protein without homology	1148943	1149302	+	PROKKA_00996	hypothetical protein	1148943	1149302	+					0	0	0	0	0	0	0
1051	PFREUDJS001_R0022	tRNA-Arg-CCG	1149468	1149539	-	PROKKA_00997	tRNA-Arg(ccg)	1149466	1149539	-			COORDINATES:profile:Aragorn:1.2		0	0	0	0	0	0	0
1052	PFREUDJS001_000997	Diaminopimelate decarboxylase	1149669	1151072	+	PROKKA_00998	Diaminopimelate decarboxylase	1149678	1151072	+	4.1.1.20	lysA	similar to AA sequence:UniProtKB:P0A5M4		0	0	0	0	0	0	0
1053	PFREUDJS001_000998	Homoserine dehydrogenase	1151083	1152408	+	PROKKA_00999	Homoserine dehydrogenase	1151083	1152408	+	1.1.1.3	hom	similar to AA sequence:UniProtKB:P08499		1	0	0	0	0	0	0
1054	PFREUDJS001_000999	Phosphoserine phosphatase/homoserine	1152417	1153040	+	PROKKA_01000	haloacid dehalogenase-like hydrolase	1152417	1153040	+			protein motif:Pfam:PF12710.1		1	0	0	0	0	0	0
1055	PFREUDJS001_001000	Transcription termination factor Rho	1153434	1155404	+	PROKKA_01001	hypothetical protein	1153434	1155404	+			similar to AA sequence:UniProtKB:P52157	Transcription termination factor Rho	1	0	0	0	0	0	0
1056	PFREUDJS001_001001	50S ribosomal protein L31	1155541	1155765	+	PROKKA_01002	50S ribosomal protein L31	1155541	1155765	+		rpmE	similar to AA sequence:UniProtKB:Q9K4E5		1	0	0	0	0	0	0
1057	PFREUDJS001_001002	Peptide chain release factor 1	1155873	1156952	+	PROKKA_01003	Peptide chain release factor 1	1155873	1156952	+		prfA	similar to AA sequence:UniProtKB:P96077		1	0	0	0	0	0	0
1058	PFREUDJS001_001003	Release factor glutamine methyltransferase	1156949	1157827	+	PROKKA_01004	Release factor glutamine methyltransferase	1156949	1157827	+	2.1.1.-	prmC	similar to AA sequence:UniProtKB:P0ACC1		1	0	0	0	0	0	0
1059	PFREUDJS001_001004	Sua5/YciO/YrdC/YwlC	1157833	1158702	+	PROKKA_01005	Threonylcarbamoyl-AMP synthase	1157824	1158702	+	2.7.7.87	ywlC_1	similar to AA sequence:UniProtKB:P39153		1	0	0	0	0	0	0
1060	PFREUDJS001_001005	Glycosyltransferase, group 4 family	1158711	1159847	+	PROKKA_01006	Decaprenyl-phosphate N-acetylglucosaminephosphotransferase	1158711	1159847	+	2.7.8.35	wecA	similar to AA sequence:UniProtKB:Q10606		1	0	0	0	0	0	0
1061	PFREUDJS001_001006	conserved protein	1159961	1160362	+	PROKKA_01007	hypothetical protein	1159925	1160362	+					1	0	0	0	0	0	0
1062	PFREUDJS001_001007	Putative F0F1-ATPase subunit	1160359	1160583	+	PROKKA_01008	Putative F0F1-ATPase subunit (ATPase_gene1)	1160359	1160583	+			protein motif:Pfam:PF09527.4		1	0	0	0	0	0	0
1063	PFREUDJS001_001008	ATP synthase subunit a	1160594	1161457	+	PROKKA_01009	ATP synthase subunit a	1160576	1161457	+		atpB	similar to AA sequence:UniProtKB:O05330		1	0	0	0	0	0	0
1064	PFREUDJS001_001009	ATP synthase subunit C	1161503	1161721	+	PROKKA_01010	ATP synthase subunit c	1161503	1161721	+		atpE	similar to AA sequence:UniProtKB:Q2RFX4		1	0	0	0	0	0	0
1065	PFREUDJS001_001010	ATP synthase subunit b	1161732	1162286	+	PROKKA_01011	ATP synthase subunit b	1161732	1162286	+		atpF	similar to AA sequence:UniProtKB:P80285		1	0	0	0	0	0	0
1066	PFREUDJS001_001011	ATP synthase subunit delta	1162292	1163062	+	PROKKA_01012	ATP synthase subunit delta	1162283	1163062	+		atpH	similar to AA sequence:UniProtKB:P50008		1	0	0	0	0	0	0
1067	PFREUDJS001_001012	ATP synthase subunit alpha	1163137	1164774	+	PROKKA_01013	ATP synthase subunit alpha	1163137	1164774	+	3.6.3.14	atpA	similar to AA sequence:UniProtKB:P50001		1	0	0	0	0	0	0
1068	PFREUDJS001_001013	ATP synthase gamma chain	1164777	1165712	+	PROKKA_01014	ATP synthase gamma chain	1164777	1165712	+		atpG	similar to AA sequence:UniProtKB:P50007		1	0	0	0	0	0	0
1069	PFREUDJS001_001014	ATP synthase subunit beta	1165713	1167164	+	PROKKA_01015	ATP synthase subunit beta	1165713	1167164	+	3.6.3.14	atpD	similar to AA sequence:UniProtKB:A0R200		1	0	0	0	0	0	0
1070	PFREUDJS001_001015	ATP synthase epsilon chain	1167164	1167631	+	PROKKA_01016	ATP synthase epsilon chain	1167164	1167631	+		atpC	similar to AA sequence:UniProtKB:P0A2Z7		1	0	0	0	0	0	0
1071	PFREUDJS001_001016	Hypothetical secreted protein	1167673	1168131	+	PROKKA_01017	hypothetical protein	1167673	1168131	+					1	0	0	0	0	0	0
1072	PFREUDJS001_001017	Biotin/lipoate A/B protein ligase family protein	1168155	1169219	+	PROKKA_01018	putative lipoate-protein ligase A	1168155	1169219	+	2.7.7.63	lplA	similar to AA sequence:UniProtKB:P75394		1	0	0	0	0	0	0
1073	PFREUDJS001_001018	ATP:cob(I)alamin adenosyltransferase	1169391	1169999	-	PROKKA_01019	Cob(I)yrinic acid a,c-diamide adenosyltransferase	1169391	1169999	-	2.5.1.17		similar to AA sequence:UniProtKB:P64803		1	0	0	0	0	0	0
1074	PFREUDJS001_001019	Hydrolase, alpha/beta domain protein	1170078	1170908	-	PROKKA_01020	Esterase YbfF	1170078	1170908	-	3.1.-.-	ybfF	similar to AA sequence:UniProtKB:P75736		1	0	0	0	0	0	0
1075	PFREUDJS001_001020	ATP/GTP-binding protein	1170905	1171123	-	PROKKA_01021	hypothetical protein	1170905	1171183	-					1	0	0	0	0	0	0
1076	PFREUDJS001_001021	Endonuclease NucS	1171340	1171987	+	PROKKA_01022	hypothetical protein	1171340	1171987	+			protein motif:CLUSTERS:PRK03298		1	0	0	0	0	0	0
1077	PFREUDJS001_001022	conserved protein	1172028	1173821	-	PROKKA_01023	hypothetical protein	1172028	1173821	-					1	0	0	0	0	0	0
1078	PFREUDJS001_001023	Putative acyltransferase	1173980	1174546	-	PROKKA_01024	hypothetical protein	1173980	1174555	-					1	0	0	0	0	0	0
1079	PFREUDJS001_001024	Methylmalonyl-CoA epimerase	1174711	1175157	-	PROKKA_01025	Glyoxalase/Bleomycin resistance protein/Dioxygenase superfamily protein	1174711	1175157	-			protein motif:Pfam:PF00903.19		1	0	0	0	0	0	0
1080	PFREUDJS001_001025	Thioredoxin	1175389	1176381	-	PROKKA_01026	hypothetical protein	1175389	1176381	-					1	0	0	0	0	0	0
1081	PFREUDJS001_001026	Phosphoglucomutase, alpha-D-glucose	1176483	1178144	+	PROKKA_01027	Phosphoglucomutase	1176513	1178144	+	5.4.2.2	pgm	similar to AA sequence:UniProtKB:P36938		1	0	0	0	0	0	0
1082	PFREUDJS001_001027	Hydrolase, NUDIX family	1178259	1179044	-	PROKKA_01028	hypothetical protein	1178259	1179044	-			protein motif:CLUSTERS:PRK08999		0	0	0	0	0	0	0
1083	PFREUDJS001_001028	1,4-alpha-glucan branching enzyme GlgB	1179080	1180984	-	PROKKA_01029	1,4-alpha-glucan branching enzyme GlgB	1179080	1180984	-	2.4.1.18	glgB	similar to AA sequence:UniProtKB:Q10625		1	0	0	0	0	0	0
1084	PFREUDJS001_001029	Uncharacterized protein probably involved in	1180977	1182314	-	PROKKA_01030	Maltokinase	1180977	1182314	-	2.7.1.175	mak1	similar to AA sequence:UniProtKB:Q7WUM3		1	0	0	0	0	0	0
1085	PFREUDJS001_001030	Trehalose synthase	1182330	1184147	-	PROKKA_01031	Trehalose synthase/amylase TreS	1182330	1184129	-	3.2.1.1	treS	similar to AA sequence:UniProtKB:A0R6E0		1	0	0	0	0	0	0
1086	PFREUDJS001_001031	Alpha-1,4-glucan:maltose-1-phosphate	1184215	1186329	-	PROKKA_01032	Alpha-1,4-glucan:maltose-1-phosphate maltosyltransferase 2	1184215	1186428	-	2.4.99.16	glgE2	similar to AA sequence:UniProtKB:Q9KY04		1	0	0	0	0	0	0
1087	PFREUDJS001_001032	Alpha-1,4 glucan phosphorylase	1186534	1189047	+	PROKKA_01033	Maltodextrin phosphorylase	1186534	1189047	+	2.4.1.1	malP	similar to AA sequence:UniProtKB:P00490		1	0	0	0	0	0	0
1088	PFREUDJS001_001033	Hypothetical secreted protein	1189209	1189919	-	PROKKA_01034	hypothetical protein	1189209	1189919	-					0	0	0	0	0	0	0
1089	PFREUDJS001_001034	putative protein without homology	1190460	1190642	+	PROKKA_01035	hypothetical protein	1190036	1190623	-					0	0	0	0	0	0	0
1090	PFREUDJS001_001035	Glycogen debranching enzyme GlgX	1190841	1193033	-	PROKKA_01036	Glycogen debranching enzyme	1190841	1193033	-	3.2.1.-	glgX_2	similar to AA sequence:UniProtKB:P15067		1	0	0	0	0	0	0
1091	PFREUDJS001_001036	tRNA-specific 2-thiouridylase MnmA	1193290	1194363	+	PROKKA_01037	tRNA-specific 2-thiouridylase MnmA	1193290	1194363	+	2.8.1.-	mnmA	similar to AA sequence:UniProtKB:Q931Q6		1	0	0	0	0	0	0
1092	PFREUDJS001_001037	Methionine synthase, vitamin-B12 independent	1194409	1195395	+	PROKKA_01038	Cobalamin-independent synthase, Catalytic domain	1194409	1195395	+			protein motif:Pfam:PF01717.12		1	0	0	0	0	0	0
1093	PFREUDJS001_001038	Hypothetical membrane anchored protein	1195464	1195667	+	PROKKA_01039	hypothetical protein	1195464	1195667	+					1	0	0	0	0	0	0
1094	PFREUDJS001_001039	Amino acid-binding ACT	1195688	1196314	-	PROKKA_01040	ACT domain protein	1195688	1196314	-			protein motif:Pfam:PF01842.19		1	0	0	0	0	0	0
1095	PFREUDJS001_001040	Aspartyl/glutamyl-tRNA(Asn/Gln) amidotransferase	1196535	1196837	+	PROKKA_01041	Aspartyl/glutamyl-tRNA(Asn/Gln) amidotransferase subunit C	1196535	1196837	+	6.3.5.-	gatC	similar to AA sequence:UniProtKB:P68808		1	0	0	0	0	0	0
1096	PFREUDJS001_001041	Glutamyl-tRNA(Gln) amidotransferase subunit A	1196845	1198377	+	PROKKA_01042	Glutamyl-tRNA(Gln) amidotransferase subunit A	1196845	1198377	+	6.3.5.-	gatA	similar to AA sequence:UniProtKB:Q8NR17		1	0	0	0	0	0	0
1097	PFREUDJS001_001042	Aspartyl/glutamyl-tRNA(Asn/Gln) amidotransferase	1198374	1199885	+	PROKKA_01043	Aspartyl/glutamyl-tRNA(Asn/Gln) amidotransferase subunit B	1198374	1199885	+	6.3.5.-	gatB	similar to AA sequence:UniProtKB:O66766		1	0	0	0	0	0	0
1098	PFREUDJS001_001043	PF09924 family protein	1200094	1202577	+	PROKKA_01044	Phosphatidylglycerol lysyltransferase	1200094	1202577	+	2.3.2.3	mprF	similar to AA sequence:UniProtKB:C0H3X7		0	0	0	0	0	0	0
1099	PFREUDJS001_001044	Putative esterase	1202574	1203593	+	PROKKA_01045	hypothetical protein	1202574	1203593	+					0	0	0	0	0	0	0
1100	PFREUDJS001_001045	putative protein without homology	1203607	1203891	+	PROKKA_01046	hypothetical protein	1203559	1203891	+					0	0	0	0	0	0	0
1101	PFREUDJS001_001046	Probable dipeptidase pepE	1203921	1205054	-	PROKKA_01047	Xaa-Pro dipeptidase	1203921	1205054	-	3.4.13.9	pepQ	similar to AA sequence:UniProtKB:Q9S6S1		0	0	0	0	0	0	0
1102	PFREUDJS001_001047	PTS system fructose IIA component	1205527	1205949	+	PROKKA_01048	PTS system mannose-specific EIIAB component	1205527	1205949	+		manX	similar to AA sequence:UniProtKB:P69797		1	0	0	0	0	0	0
1103	PFREUDJS001_001048	CBS domain protein	1205981	1206631	-	PROKKA_01049	Hypoxic response protein 1	1205981	1206631	-		hrp1	similar to AA sequence:UniProtKB:O06186		1	0	0	0	0	0	0
1104	PFREUDJS001_001049	ABC transporter, ATP-binding protein	1206633	1207337	-	PROKKA_01050	High-affinity branched-chain amino acid transport ATP-binding protein LivF	1206633	1207337	-		livF	similar to AA sequence:UniProtKB:P22731		1	0	0	0	0	0	0
1105	PFREUDJS001_001050	Branched-chain amino acid ABC transporter,	1207330	1208121	-	PROKKA_01051	Lipopolysaccharide export system ATP-binding protein LptB	1207330	1208121	-	3.6.3.-	lptB	similar to AA sequence:UniProtKB:P45073		1	0	0	0	0	0	0
1106	PFREUDJS001_001051	Branched-chain amino acid abc transporter,	1208118	1209137	-	PROKKA_01052	High-affinity branched-chain amino acid transport system permease protein LivH	1208118	1209137	-		livH_1	similar to AA sequence:UniProtKB:P0AEX7		1	0	0	0	0	0	0
1107	PFREUDJS001_001052	Branched-chain amino acid transport system	1209134	1210018	-	PROKKA_01053	High-affinity branched-chain amino acid transport system permease protein LivH	1209134	1210018	-		livH_2	similar to AA sequence:UniProtKB:P0AEX7		1	0	0	0	0	0	0
1108	PFREUDJS001_001053	Extracellular ligand-binding receptor	1210115	1211278	-	PROKKA_01054	hypothetical protein	1210115	1211278	-			similar to AA sequence:UniProtKB:Q8YEE8	Leu/Ile/Val-binding protein homolog 3 precursor	1	0	0	0	0	0	0
1109	PFREUDJS001_001054	Dihydrolipoyl dehydrogenase	1211474	1212874	-	PROKKA_01055	Dihydrolipoyl dehydrogenase	1211474	1212874	-	1.8.1.4	lpdC	similar to AA sequence:UniProtKB:P66004		1	0	0	0	0	0	0
1110	PFREUDJS001_001055	putative protein without homology	1212863	1213024	+											0	0	0	0	0	0
1111	PFREUDJS001_001056	Putative UDP-N-acetylglucosamine	1213021	1214556	+	PROKKA_01056	UDP-N-acetylglucosamine 1-carboxyvinyltransferase	1213087	1214556	+	2.5.1.7	murA	similar to AA sequence:UniProtKB:Q3KHZ4		1	0	0	0	0	0	0
1112	PFREUDJS001_001057	Pyridoxamine kinase	1214647	1215516	-	PROKKA_01057	Pyridoxamine kinase	1214647	1215516	-	2.7.1.35	pdxY	similar to AA sequence:UniProtKB:Q7CIR8		1	0	0	0	0	0	0
1113	PFREUDJS001_001058	conserved protein	1215732	1216178	+	PROKKA_01058	Putative transmembrane protein (PGPGW)	1215654	1216178	+			protein motif:Pfam:PF09656.4		1	0	0	0	0	0	0
1114	PFREUDJS001_001059	Glycerophosphodiester phosphodiesterase family	1216226	1217020	+	PROKKA_01059	Glycerophosphoryl diester phosphodiesterase	1216223	1217020	+	3.1.4.46	ugpQ_1	similar to AA sequence:UniProtKB:P10908		1	0	0	0	0	0	0
1115	PFREUDJS001_001060	RNA polymerase-binding protein RbpA	1217127	1217465	+	PROKKA_01060	RNA polymerase-binding protein RbpA	1217127	1217465	+		rbpA_1	similar to AA sequence:UniProtKB:Q9RKY0		1	0	0	0	0	0	0
1116	PFREUDJS001_001061	Glycosyltransferase, group 2 family protein	1217561	1218367	-	PROKKA_01061	Undecaprenyl-phosphate mannosyltransferase	1217561	1218367	-	2.4.1.54		similar to AA sequence:UniProtKB:C5CBV8		1	0	0	0	0	0	0
1117	PFREUDJS001_001062	Apolipoprotein N-acyltransferase	1218454	1220088	-	PROKKA_01062	Apolipoprotein N-acyltransferase	1218454	1220088	-	2.3.1.-	lnt	similar to AA sequence:UniProtKB:P23930		1	0	0	0	0	0	0
1118	PFREUDJS001_001063	Transcriptional regulator, AsnC family	1220182	1220646	-	PROKKA_01063	HTH-type transcriptional regulator LrpC	1220182	1220595	-		lrpC	similar to AA sequence:UniProtKB:P96582		1	0	0	0	0	0	0
1119	PFREUDJS001_001064	Methionine biosynthesis protein MetW	1220731	1221417	-	PROKKA_01064	hypothetical protein	1220731	1221417	-			protein motif:CLUSTERS:PRK08317		1	0	0	0	0	0	0
1120	PFREUDJS001_001065	Homoserine O-acetyltransferase	1221414	1222610	-	PROKKA_01065	Homoserine O-acetyltransferase	1221414	1222667	-	2.3.1.31	metX	similar to AA sequence:UniProtKB:Q8F4I0		1	0	0	0	0	0	0
1121	PFREUDJS001_001066	conserved protein	1222607	1222768	-											0	0	0	0	0	0
1122	PFREUDJS001_001067	NMT1/THI5-like protein	1222849	1223856	-	PROKKA_01066	Putative thiamine biosynthesis protein	1222849	1223856	-			similar to AA sequence:UniProtKB:P44658		1	0	0	0	0	0	0
1123	PFREUDJS001_001068	ABC transporter, permease protein (Fragment)	1223853	1224743	-	PROKKA_01067	Carnitine transport permease protein OpuCD	1223853	1224743	-		opuCD	similar to AA sequence:UniProtKB:Q9KHT6		1	0	0	0	0	0	0
1124	PFREUDJS001_001069	Integral membrane transport protein	1225050	1226624	-	PROKKA_01068	Antiseptic resistance protein	1225050	1226630	-		qacA_1	similar to AA sequence:UniProtKB:P0A0J9		1	0	0	0	0	0	0
1125	PFREUDJS001_001070	S-ribosylhomocysteine lyase	1226822	1227286	-	PROKKA_01069	S-ribosylhomocysteine lyase	1226822	1227286	-	4.4.1.21	luxS	similar to AA sequence:UniProtKB:Q9ZMW8		1	0	0	0	0	0	0
1126	PFREUDJS001_R0023	tRNA-Pro-GGG	1227446	1227519	+	PROKKA_01070	tRNA-Pro(ggg)	1227446	1227521	+			COORDINATES:profile:Aragorn:1.2		0	0	0	0	0	0	0
1127	PFREUDJS001_001071	Transcriptional regulator	1227683	1227988	-	PROKKA_01071	Helix-turn-helix domain protein	1227683	1227988	-			protein motif:Pfam:PF12840.1		1	0	0	0	0	0	0
1128	PFREUDJS001_001072	Hypothetical transmembrane protein	1227981	1228502	-	PROKKA_01072	hypothetical protein	1227981	1228502	-					1	0	0	0	0	0	0
1129	PFREUDJS001_001073	Putative integral membrane protein	1228673	1229548	+	PROKKA_01073	Threonine/homoserine exporter RhtA	1228673	1229548	+		rhtA	similar to AA sequence:UniProtKB:P0AA67		0	0	0	0	0	0	0
1130	PFREUDJS001_001074	Quinone oxidoreductase	1229657	1230607	+	PROKKA_01074	ethanol-active dehydrogenase/acetaldehyde-active reductase	1229657	1230607	+			protein motif:CLUSTERS:PRK09422		0	0	0	0	0	0	0
1131	PFREUDJS001_001075	TetR family transcriptional regulator	1230653	1231231	-	PROKKA_01075	HTH-type transcriptional regulator RutR	1230653	1231231	-		rutR	similar to AA sequence:UniProtKB:P0ACU2		1	0	0	0	0	0	0
1132	PFREUDJS001_001076	Transporter, major facilitator family protein	1231257	1232759	-	PROKKA_01076	Antiseptic resistance protein	1231257	1232759	-		qacA_2	similar to AA sequence:UniProtKB:P0A0J9		1	0	0	0	0	0	0
1133	PFREUDJS001_001077	DUF1706 domain-containing protein	1232883	1233392	+	PROKKA_01077	hypothetical protein	1232883	1233392	+					1	0	0	0	0	0	0
1134	PFREUDJS001_001078	GTPase Der	1233427	1234776	-	PROKKA_01078	GTPase Der	1233427	1234776	-		der	similar to AA sequence:UniProtKB:P50743		1	0	0	0	0	0	0
1135	PFREUDJS001_001079	Cytidylate kinase	1234891	1235562	-	PROKKA_01079	Cytidylate kinase	1234891	1235562	-	2.7.4.25	cmk	similar to AA sequence:UniProtKB:P63803		1	0	0	0	0	0	0
1136	PFREUDJS001_001080	Prephenate dehydrogenase	1235602	1236696	-	PROKKA_01080	T-protein	1235602	1236696	-		tyrA_1	similar to AA sequence:UniProtKB:P07023		1	0	0	0	0	0	0
1137	PFREUDJS001_001081	Proteasome subunit alpha	1236698	1237423	-	PROKKA_01081	Proteasome subunit alpha	1236698	1237423	-	3.4.25.1	prcA	similar to AA sequence:UniProtKB:Q7AKQ6		1	0	0	0	0	0	0
1138	PFREUDJS001_001082	Proteasome subunit beta	1237420	1238268	-	PROKKA_01082	Proteasome subunit beta precursor	1237420	1238286	-	3.4.25.1	prcB	similar to AA sequence:UniProtKB:Q7AKQ5		1	0	0	0	0	0	0
1139	PFREUDJS001_001083	Putative tRNA methyltransferase	1238279	1239349	-	PROKKA_01083	tRNA (adenine(58)-N(1))-methyltransferase TrmI	1238279	1239349	-	2.1.1.220	trmI	similar to AA sequence:UniProtKB:O33253		1	0	0	0	0	0	0
1140	PFREUDJS001_001084	HAD-superfamily hydrolase	1239346	1240038	-	PROKKA_01084	Phosphorylated carbohydrates phosphatase	1239346	1240071	-	3.1.3.-		similar to AA sequence:UniProtKB:Q9X0Y1		1	0	0	0	0	0	0
1141	PFREUDJS001_001085	putative protein without homology	1240207	1240383	-											0	0	0	0	0	0
1142	PFREUDJS001_001086	Putative signal peptide peptidase SppA, 36K type	1240453	1241511	+	PROKKA_01085	Putative signal peptide peptidase SppA	1240255	1241511	+	3.4.21.-	sppA	similar to AA sequence:UniProtKB:O34525		1	0	0	0	0	0	0
1143	PFREUDJS001_001087	Methionine synthase meth	1241700	1245167	-	PROKKA_01086	Methionine synthase	1241700	1245167	-	2.1.1.13	metH	similar to AA sequence:UniProtKB:P13009		1	0	0	0	0	0	0
1144	PFREUDJS001_001088	Carboxylate--amine ligase	1245340	1246149	+	PROKKA_01087	PAC2 family protein	1245319	1246149	+			protein motif:Pfam:PF09754.3		1	0	0	0	0	0	0
1145	PFREUDJS001_001089	Aminopeptidase C	1246250	1247482	-	PROKKA_01088	Aminopeptidase C	1246250	1247443	-	3.4.22.40	pepC_1	similar to AA sequence:UniProtKB:Q04723		1	0	0	0	0	0	0
1146	PFREUDJS001_001090	Ribulose-phosphate 3-epimerase	1247542	1248204	-	PROKKA_01089	Ribulose-phosphate 3-epimerase	1247542	1248204	-	5.1.3.1	rpe	similar to AA sequence:UniProtKB:P0AG07		1	0	0	0	0	0	0
1147	PFREUDJS001_001091	Ribosomal RNA small subunit methyltransferase B	1248239	1249558	-	PROKKA_01090	Ribosomal RNA small subunit methyltransferase B	1248239	1249708	-	2.1.1.176	rsmB	similar to AA sequence:UniProtKB:P36929		1	0	0	0	0	0	0
1148	PFREUDJS001_001092	Methionyl-tRNA formyltransferase	1249701	1250648	-	PROKKA_01091	Methionyl-tRNA formyltransferase	1249701	1250648	-	2.1.2.9	fmt	similar to AA sequence:UniProtKB:A0QWU2		1	0	0	0	0	0	0
1149	PFREUDJS001_001093	Primosomal protein N	1250726	1252747	-	PROKKA_01092	Primosomal protein N'	1250726	1252747	-	3.6.4.-	priA_1	similar to AA sequence:UniProtKB:P17888		1	0	0	0	0	0	0
1150	PFREUDJS001_001094	S-adenosylmethionine synthase	1252858	1254048	-	PROKKA_01093	S-adenosylmethionine synthase	1252858	1254048	-	2.5.1.6	metK	similar to AA sequence:UniProtKB:A0QWT3		1	0	0	0	0	0	0
1151	PFREUDJS001_001095	DNA-directed RNA polymerase subunit omega	1254114	1254470	-	PROKKA_01094	DNA-directed RNA polymerase subunit omega	1254114	1254482	-	2.7.7.6	rpoZ	similar to AA sequence:UniProtKB:Q9KXS1		1	0	0	0	0	0	0
1152	PFREUDJS001_001096	Guanylate kinase	1254542	1255162	-	PROKKA_01095	Guanylate kinase	1254542	1255162	-	2.7.4.8	gmk	similar to AA sequence:UniProtKB:P0A5I4		1	0	0	0	0	0	0
1153	PFREUDJS001_001097	Integration host factor	1255166	1255477	-	PROKKA_01096	hypothetical protein	1255166	1255477	-					1	0	0	0	0	0	0
1154	PFREUDJS001_001098	Orotidine 5'-phosphate decarboxylase	1255640	1256449	-	PROKKA_01097	orotidine 5'-phosphate decarboxylase	1255640	1256449	-			protein motif:CLUSTERS:PRK00125		1	0	0	0	0	0	0
1155	PFREUDJS001_001099	Dihydroorotate dehydrogenase (quinone)	1256446	1257555	-	PROKKA_01098	Dihydroorotate dehydrogenase (quinone)	1256446	1257546	-	1.3.5.2	pyrD	similar to AA sequence:UniProtKB:P0A7E1		1	0	0	0	0	0	0
1156	PFREUDJS001_001100	Carbamoyl-phosphate synthase large chain	1257628	1260969	-	PROKKA_01099	Carbamoyl-phosphate synthase large chain	1257628	1260969	-	6.3.5.5	carB_1	similar to AA sequence:UniProtKB:P00968		1	0	0	0	0	0	0
1157	PFREUDJS001_001101	Carbamoyl-phosphate synthase small chain	1260969	1262039	-	PROKKA_01100	Carbamoyl-phosphate synthase small chain	1260969	1262153	-	6.3.5.5	carA	similar to AA sequence:UniProtKB:P0A6F1		1	0	0	0	0	0	0
1158	PFREUDJS001_001102	N utilization substance protein B homolog	1262332	1262958	-	PROKKA_01101	hypothetical protein	1262332	1262958	-			similar to AA sequence:UniProtKB:P95020	N utilization substance protein B homolog	1	0	0	0	0	0	0
1159	PFREUDJS001_001103	Elongation factor P	1262958	1263521	-	PROKKA_01102	Elongation factor P	1262958	1263539	-		efp	similar to AA sequence:UniProtKB:A0QWR4		1	0	0	0	0	0	0
1160	PFREUDJS001_001104	3-dehydroquinate synthase	1263698	1265287	-	PROKKA_01103	3-dehydroquinate synthase	1263698	1265347	-	4.2.3.4	aroB	similar to AA sequence:UniProtKB:P0A4Z4		1	0	0	0	0	0	0
1161	PFREUDJS001_001105	Chorismate synthase	1265344	1266546	-	PROKKA_01104	Chorismate synthase	1265344	1266546	-	4.2.3.5	aroC	similar to AA sequence:UniProtKB:P63611		1	0	0	0	0	0	0
1162	PFREUDJS001_001106	YceG family protein	1266701	1267933	-	PROKKA_01105	putative aminodeoxychorismate lyase	1266701	1267933	-			protein motif:CLUSTERS:PRK10270		1	0	0	0	0	0	0
1163	PFREUDJS001_001107	Putative Holliday junction resolvase	1267908	1268459	-	PROKKA_01106	Putative Holliday junction resolvase	1267908	1268453	-	3.1.-.-	yrrK	similar to AA sequence:UniProtKB:O34634		1	0	0	0	0	0	0
1164	PFREUDJS001_001108	Alanine--tRNA ligase	1268437	1271124	-	PROKKA_01107	Alanine--tRNA ligase	1268437	1271124	-	6.1.1.7	alaS	similar to AA sequence:UniProtKB:A0QWQ4		1	0	0	0	0	0	0
1165	PFREUDJS001_001109	Lactate/malate dehydrogenase, NAD binding domain	1271289	1272269	-	PROKKA_01108	L-lactate dehydrogenase	1271289	1272269	-	1.1.1.27	ldh	similar to AA sequence:UniProtKB:Q9EVR0		1	0	0	0	0	0	0
1166	PFREUDJS001_001110	ATPase, AAA family	1272324	1273748	-	PROKKA_01109	Replication-associated recombination protein A	1272324	1273748	-		rarA	similar to AA sequence:UniProtKB:P0AAZ4		1	0	0	0	0	0	0
1167	PFREUDJS001_001111	Aspartate--tRNA(Asp/Asn) ligase	1273873	1275621	-	PROKKA_01110	Aspartate--tRNA ligase	1273873	1275720	-	6.1.1.12	aspS	similar to AA sequence:UniProtKB:P21889		1	0	0	0	0	0	0
1168	PFREUDJS001_001112	conserved protein	1275920	1276993	-	PROKKA_01111	hypothetical protein	1275920	1276993	-					1	0	0	0	0	0	0
1169	PFREUDJS001_001113	Alpha-acetolactate decarboxylase	1277202	1278017	-	PROKKA_01112	Alpha-acetolactate decarboxylase	1277202	1278017	-	4.1.1.5	alsD	similar to AA sequence:UniProtKB:Q04777		1	0	0	0	0	0	0
1170	PFREUDJS001_001114	Histidine--tRNA ligase	1278131	1279462	-	PROKKA_01113	Histidine--tRNA ligase	1278131	1279462	-	6.1.1.21	hisS	similar to AA sequence:UniProtKB:Q8YMC2		1	0	0	0	0	0	0
1171	PFREUDJS001_001115	Hydrolase	1279462	1280148	-	PROKKA_01114	putative metallo-hydrolase	1279462	1280181	-	3.-.-.-		similar to AA sequence:UniProtKB:Q5XD24		1	0	0	0	0	0	0
1172	PFREUDJS001_001116	Putative DNA repair ATPase	1280180	1281424	+	PROKKA_01115	hypothetical protein	1280285	1281424	+					1	0	0	0	0	0	0
1173	PFREUDJS001_001117	RelA/SpoT family protein	1281505	1283856	-	PROKKA_01116	Bifunctional (p)ppGpp synthase/hydrolase relA	1281505	1283856	-		relA_2	similar to AA sequence:UniProtKB:P66014		1	0	0	0	0	0	0
1174	PFREUDJS001_001118	Transposase	1284003	1284347	+	PROKKA_01117	Transposase	1284003	1284347	+			protein motif:Pfam:PF01527.14		0	0	0	0	0	0	0
1175	PFREUDJS001_001119	Transposase	1284380	1285267	+	PROKKA_01118	Integrase core domain protein	1284380	1285267	+			protein motif:Pfam:PF00665.20		0	0	0	0	0	0	0
1176	PFREUDJS001_001120	Adenine phosphoribosyltransferase	1285286	1285816	-	PROKKA_01119	Adenine phosphoribosyltransferase	1285286	1285810	-	2.4.2.7	apt	similar to AA sequence:UniProtKB:Q66DQ2		1	0	0	0	0	0	0
1177	PFREUDJS001_001121	Protein-export membrane protein SecF	1285813	1287060	-	PROKKA_01120	preprotein translocase subunit SecF	1285813	1287060	-			protein motif:CLUSTERS:PRK13022		1	0	0	0	0	0	0
1178	PFREUDJS001_001122	Protein translocase subunit SecD	1287060	1288778	-	PROKKA_01121	preprotein translocase subunit SecD	1287060	1288778	-			protein motif:CLUSTERS:PRK05812		1	0	0	0	0	0	0
1179	PFREUDJS001_001123	Preprotein translocase, YajC subunit	1288806	1289309	-	PROKKA_01122	preprotein translocase subunit YajC	1288806	1289309	-			protein motif:CLUSTERS:PRK05585		1	0	0	0	0	0	0
1180	PFREUDJS001_001124	Holliday junction ATP-dependent DNA helicase	1289420	1290445	-	PROKKA_01123	Holliday junction ATP-dependent DNA helicase RuvB	1289420	1290445	-	3.6.4.12	ruvB	similar to AA sequence:UniProtKB:A0QWH6		1	0	0	0	0	0	0
1181	PFREUDJS001_001125	Holliday junction ATP-dependent DNA helicase	1290509	1291120	-	PROKKA_01124	Holliday junction ATP-dependent DNA helicase RuvA	1290509	1291120	-	3.6.4.12	ruvA	similar to AA sequence:UniProtKB:A0QWH5		1	0	0	0	0	0	0
1182	PFREUDJS001_001126	Crossover junction endodeoxyribonuclease RuvC	1291117	1291728	-	PROKKA_01125	Crossover junction endodeoxyribonuclease RuvC	1291117	1291728	-	3.1.22.4	ruvC	similar to AA sequence:UniProtKB:Q5SJC4		1	0	0	0	0	0	0
1183	PFREUDJS001_001127	Probable transcriptional regulatory protein	1291997	1292797	-	PROKKA_01126	putative transcriptional regulatory protein/MSMEI_2866	1291997	1292797	-			similar to AA sequence:UniProtKB:A0QWH1		1	0	0	0	0	0	0
1184	PFREUDJS001_001128	GCN5-related N-acetyltransferase	1292961	1293998	-	PROKKA_01127	putative acetyltransferase	1292961	1293998	-			protein motif:CLUSTERS:PRK03624		1	0	0	0	0	0	0
1185	PFREUDJS001_001129	1-(5-phosphoribosyl)-5-[(5-phosphoribosylamino)methylideneamino]	1293995	1294720	-	PROKKA_01128	Phosphoribosyl isomerase A	1293995	1294720	-	5.3.1.16	priA_2	similar to AA sequence:UniProtKB:P16250		1	0	0	0	0	0	0
1186	PFREUDJS001_001130	Imidazole glycerol phosphate synthase subunit	1294789	1295466	-	PROKKA_01129	Imidazole glycerol phosphate synthase subunit HisH	1294789	1295466	-	2.4.2.-	hisH	similar to AA sequence:UniProtKB:P59957		1	0	0	0	0	0	0
1187	PFREUDJS001_001131	Imidazoleglycerol-phosphate dehydratase	1295463	1296071	-	PROKKA_01130	Imidazoleglycerol-phosphate dehydratase	1295463	1296071	-	4.2.1.19	hisB	similar to AA sequence:UniProtKB:P64368		1	0	0	0	0	0	0
1188	PFREUDJS001_001132	Histidinol-phosphate aminotransferase	1296068	1297291	-	PROKKA_01131	Histidinol-phosphate aminotransferase	1296068	1297288	-	2.6.1.9	hisC	similar to AA sequence:UniProtKB:Q9KJU4		1	0	0	0	0	0	0
1189	PFREUDJS001_001133	Histidinol dehydrogenase	1297288	1298601	-	PROKKA_01132	Histidinol dehydrogenase	1297288	1298601	-	1.1.1.23	hisD	similar to AA sequence:UniProtKB:P63950		1	0	0	0	0	0	0
1190	PFREUDJS001_001134	conserved protein	1298715	1299479	+	PROKKA_01133	putative membrane protein YdfK	1298679	1299479	+		ydfK	similar to AA sequence:UniProtKB:P96689		0	0	0	0	0	0	0
1191	PFREUDJS001_001135	Cys-tRNA(Pro)/Cys-tRNA(Cys) deacylase	1299525	1300043	+	PROKKA_01134	Cys-tRNA(Pro)/Cys-tRNA(Cys) deacylase YbaK	1299525	1300043	+	4.2.-.-	ybaK	similar to AA sequence:UniProtKB:P0AAR3		0	0	0	0	0	0	0
1192	PFREUDJS001_001136	Hypothetical membrane protein	1300080	1300805	-	PROKKA_01135	hypothetical protein	1300080	1300805	-					0	0	0	0	0	0	0
1193	PFREUDJS001_001137	DNA polymerase III alpha subunit	1300878	1304450	-	PROKKA_01136	DNA polymerase III subunit alpha	1300878	1304450	-	2.7.7.7	dnaE_1	similar to AA sequence:UniProtKB:Q9XDH5		0	0	0	0	0	0	0
1194	PFREUDJS001_001138	conserved protein	1304676	1305347	+	PROKKA_01137	hypothetical protein	1304676	1305347	+					1	0	0	0	0	0	0
1195	PFREUDJS001_001139	Pyridine nucleotide-disulfide oxidoreductase	1305367	1306836	-	PROKKA_01138	Glutamate synthase [NADPH] small chain	1305367	1306836	-	1.4.1.13	gltB_1	similar to AA sequence:UniProtKB:O34399		1	0	0	0	0	0	0
1196	PFREUDJS001_001140	Glutamate synthase	1306829	1311337	-	PROKKA_01139	Glutamate synthase [NADPH] large chain	1306829	1311337	-	1.4.1.13	gltB_2	similar to AA sequence:UniProtKB:P96218		1	0	0	0	0	0	0
1197	PFREUDJS001_001141	Prolipoprotein diacylglyceryl transferase	1311481	1312452	-	PROKKA_01140	Prolipoprotein diacylglyceryl transferase	1311481	1312452	-	2.4.99.-	lgt	similar to AA sequence:UniProtKB:O34752		1	0	0	0	0	0	0
1198	PFREUDJS001_001142	Tryptophan synthase alpha chain	1312449	1313345	-	PROKKA_01141	Tryptophan synthase alpha chain	1312449	1313345	-	4.2.1.20	trpA	similar to AA sequence:UniProtKB:O67502		1	0	0	0	0	0	0
1199	PFREUDJS001_001143	Tryptophan synthase beta chain	1313342	1314595	-	PROKKA_01142	Tryptophan synthase beta chain	1313342	1314595	-	4.2.1.20	trpB_1	similar to AA sequence:UniProtKB:P66984		1	0	0	0	0	0	0
1200	PFREUDJS001_001144	Indole-3-glycerol phosphate synthase	1314588	1315448	-	PROKKA_01143	Indole-3-glycerol phosphate synthase	1314588	1315448	-	4.1.1.48	trpC	similar to AA sequence:UniProtKB:A0QX95		1	0	0	0	0	0	0
1201	PFREUDJS001_001145	Anthranilate synthase component I	1315445	1316965	-	PROKKA_01144	Anthranilate synthase component 1	1315445	1316977	-	4.1.3.27	trpE	similar to AA sequence:UniProtKB:A0QX93		1	0	0	0	0	0	0
1202	PFREUDJS001_001146	Phosphoribosyl-AMP cyclohydrolase	1316974	1317408	-	PROKKA_01145	phosphoribosyl-AMP cyclohydrolase	1316974	1317426	-			protein motif:CLUSTERS:PRK00051		1	0	0	0	0	0	0
1203	PFREUDJS001_001147	conserved protein	1317496	1318188	+	PROKKA_01146	hypothetical protein	1317442	1318188	+					1	0	0	0	0	0	0
1204	PFREUDJS001_001148	Glutamine--tRNA ligase	1318233	1319954	-	PROKKA_01147	Glutamine--tRNA ligase	1318233	1319945	-	6.1.1.18	glnS	similar to AA sequence:UniProtKB:P00962		1	0	0	0	0	0	0
1205	PFREUDJS001_001149	Phosphoglycerate mutase (D-phosphoglycerate	1319967	1320590	-	PROKKA_01148	Glucosyl-3-phosphoglycerate phosphatase	1319967	1320590	-	3.1.3.-	gpgP_2	similar to AA sequence:UniProtKB:A1TC01		1	0	0	0	0	0	0
1206	PFREUDJS001_001150	ABC transporter substrate binding protein	1320758	1321759	+	PROKKA_01149	ABC transporter substrate binding protein	1320758	1321759	+			protein motif:Pfam:PF04392.6		1	0	0	0	0	0	0
1207	PFREUDJS001_001151	ABC transporter permease protein	1321766	1322719	+	PROKKA_01150	ribose ABC transporter permease protein	1321766	1322719	+			protein motif:CLUSTERS:PRK09512		1	0	0	0	0	0	0
1208	PFREUDJS001_001152	ABC transporter, ATP-binding protein	1322721	1323512	+	PROKKA_01151	Methionine import ATP-binding protein MetN 2	1322721	1323512	+	3.6.3.-	metN2	similar to AA sequence:UniProtKB:Q831K6		1	0	0	0	0	0	0
1209	PFREUDJS001_001153	PAC2 family protein	1323678	1324715	+	PROKKA_01152	PAC2 family protein	1323678	1324715	+			protein motif:Pfam:PF09754.3		1	0	0	0	0	0	0
1210	PFREUDJS001_001154	LmbE family protein	1324854	1325591	-	PROKKA_01153	1D-myo-inositol 2-acetamido-2-deoxy-alpha-D-glucopyranoside deacetylase	1324854	1325654	-	3.5.1.103	mshB_2	similar to AA sequence:UniProtKB:Q9F344		1	0	0	0	0	0	0
1211	PFREUDJS001_001155	Hypothetical membrane protein	1326102	1326719	+	PROKKA_01154	intramembrane serine protease GlpG	1325820	1326719	+			protein motif:CLUSTERS:PRK10907		1	0	0	0	0	0	0
1212	PFREUDJS001_001156	Sua5/YciO/YrdC/YwlC family protein	1326769	1327386	-	PROKKA_01155	Threonylcarbamoyl-AMP synthase	1326769	1327386	-	2.7.7.87	ywlC_2	similar to AA sequence:UniProtKB:P39153		1	0	0	0	0	0	0
1213	PFREUDJS001_001157	conserved protein	1327455	1327697	-	PROKKA_01156	hypothetical protein	1327455	1327877	-					1	0	0	0	0	0	0
1214	PFREUDJS001_001158	Pyrophosphate phosphofructokinase	1328101	1329315	+	PROKKA_01157	Pyrophosphate--fructose 6-phosphate 1-phosphotransferase	1328101	1329315	+	2.7.1.90	pfp	similar to AA sequence:UniProtKB:P29495		1	0	0	0	0	0	0
1215	PFREUDJS001_R0024	tRNA-Asn-GTT	1329490	1329562	-	PROKKA_01158	tRNA-Asn(gtt)	1329487	1329562	-			COORDINATES:profile:Aragorn:1.2		0	0	0	0	0	0	0
1216	PFREUDJS001_001159	conserved protein	1329646	1330212	-	PROKKA_01159	hypothetical protein	1329646	1330212	-					1	0	0	0	0	0	0
1217	PFREUDJS001_001160	RNA polymerase sigma factor	1330292	1331146	-	PROKKA_01160	RNA polymerase principal sigma factor HrdA	1330292	1331146	-		hrdA	similar to AA sequence:UniProtKB:P18182		1	0	0	0	0	0	0
1218	PFREUDJS001_001161	DNA primase	1331219	1333087	-	PROKKA_01161	DNA primase	1331219	1333087	-	2.7.7.-	dnaG_2	similar to AA sequence:UniProtKB:P74893		1	0	0	0	0	0	0
1219	PFREUDJS001_001162	Phosphomethylpyrimidine kinase	1333257	1333952	+	PROKKA_01162	Thiaminase-2	1333257	1333952	+	3.5.99.2	tenA	similar to AA sequence:UniProtKB:P25052		1	0	0	0	0	0	0
1220	PFREUDJS001_001163	Glyoxalase	1334041	1334322	+	PROKKA_01163	hypothetical protein	1333990	1334322	+					1	0	0	0	0	0	0
1221	PFREUDJS001_001164	conserved protein	1334592	1336025	+	PROKKA_01164	hypothetical protein	1334592	1336025	+					0	0	0	0	0	0	0
1222	PFREUDJS001_001165	Hydrolase	1336130	1337086	+	PROKKA_01165	ADP-ribosyl-[dinitrogen reductase] glycohydrolase	1336130	1337086	+	3.2.2.24	draG	similar to AA sequence:UniProtKB:P14300		0	0	0	0	0	0	0
1223	PFREUDJS001_001166	conserved protein	1337303	1337416	+											0	0	0	0	0	0
1224	PFREUDJS001_001167	putative protein without homology	1337579	1337710	-											0	0	0	0	0	0
1225	PFREUDJS001_001168	putative protein without homology	1337716	1337877	-											0	0	0	0	0	0
1226	PFREUDJS001_R0025	tRNA-Met-CAT	1338022	1338095	-	PROKKA_01166	tRNA-Met(cat)	1338021	1338095	-			COORDINATES:profile:Aragorn:1.2		0	0	0	0	0	0	0
1227	PFREUDJS001_001169	Trehalose 6-phosphate phosphatase	1338171	1339037	-	PROKKA_01167	Trehalose-6-phosphate phosphatase	1338171	1339028	-	3.1.3.12	otsB	similar to AA sequence:UniProtKB:P31678		1	0	0	0	0	0	0
1228	PFREUDJS001_001170	Putative alpha,alpha-trehalose-phosphate synthase	1339190	1340671	+	PROKKA_01168	Trehalose-phosphate synthase	1339190	1340671	+	2.4.1.-	otsA	similar to AA sequence:UniProtKB:A0R4M9		1	0	0	0	0	0	0
1229	PFREUDJS001_001171	Phosphoglycerate mutase	1340930	1341508	-	PROKKA_01169	Phosphoserine phosphatase 1	1340930	1341508	-	3.1.3.3	pspA	similar to AA sequence:UniProtKB:D3DFG8		1	0	0	0	0	0	0
1230	PFREUDJS001_001172	Cobalamin biosynthesis protein CobD	1341470	1342543	+	PROKKA_01170	cobalamin biosynthesis protein	1341512	1342543	+			protein motif:CLUSTERS:PRK01209		1	0	0	0	0	0	0
1231	PFREUDJS001_001173	Cobyric acid synthase	1342540	1343985	+	PROKKA_01171	Cobyric acid synthase	1342540	1343985	+		cobQ_2	similar to AA sequence:UniProtKB:P29932		1	0	0	0	0	0	0
1232	PFREUDJS001_001174	Cob(I)yrinic acid a,c-diamide	1343982	1344584	+	PROKKA_01172	Cob(I)yrinic acid a,c-diamide adenosyltransferase	1343982	1344584	+	2.5.1.17	cobO	similar to AA sequence:UniProtKB:P29930		1	0	0	0	0	0	0
1233	PFREUDJS001_001175	Cobyrinic acid a,c-diamide synthase	1344605	1347163	+	PROKKA_01173	Cobyrinic acid A,C-diamide synthase	1344578	1347163	+		cobB_2	similar to AA sequence:UniProtKB:P21632		1	0	0	0	0	0	0
1234	PFREUDJS001_001176	Adenosylcobinamide	1347160	1347831	+	PROKKA_01174	Bifunctional adenosylcobalamin biosynthesis protein CobU	1347160	1347831	+	2.7.1.156	cobU	similar to AA sequence:UniProtKB:P0AE76		1	0	0	0	0	0	0
1235	PFREUDJS001_001177	Adenosylcobinamide-GDP ribazoletransferase	1347833	1348612	+	PROKKA_01175	Cobalamin synthase	1347791	1348612	+	2.-.-.-	cobS	similar to AA sequence:UniProtKB:P36561		1	0	0	0	0	0	0
1236	PFREUDJS001_001178	Transcriptional regulatory protein	1348706	1349320	+	PROKKA_01176	HTH-type transcriptional regulator TtgR	1348706	1349320	+		ttgR	similar to AA sequence:UniProtKB:Q9AIU0		1	0	0	0	0	0	0
1237	PFREUDJS001_001179	UbiD family decarboxylase	1349332	1350129	+	PROKKA_01177	L-arabinose transporter ATP-binding protein	1349317	1350129	+			protein motif:CLUSTERS:PRK11288		1	0	0	0	0	0	0
1238	PFREUDJS001_001180	YhgE/Pip domain protein	1350134	1352341	+	PROKKA_01178	ABC-2 family transporter protein	1350134	1352341	+			protein motif:Pfam:PF12698.1		1	0	0	0	0	0	0
1239	PFREUDJS001_001181	Ribonuclease_BN	1352314	1353744	-	PROKKA_01179	Inner membrane protein YhjD	1352314	1353762	-		yhjD	similar to AA sequence:UniProtKB:P37642		1	0	0	0	0	0	0
1240	PFREUDJS001_001182	Glycine dehydrogenase (decarboxylating)	1353780	1356593	-	PROKKA_01180	Glycine dehydrogenase (decarboxylating)	1353780	1356695	-	1.4.4.2	gcvP	similar to AA sequence:UniProtKB:P74416		1	0	0	0	0	0	0
1241	PFREUDJS001_001183	Putative MerR family transcriptional regulator	1356847	1357464	-	PROKKA_01181	HTH-type transcriptional regulator GlnR	1356847	1357422	-		glnR	similar to AA sequence:UniProtKB:P37582		1	0	0	0	0	0	0
1242	PFREUDJS001_001184	conserved protein	1357603	1358064	-	PROKKA_01182	hypothetical protein	1357603	1358064	-					1	0	0	0	0	0	0
1243	PFREUDJS001_001185	Transcriptional regulator, MerR	1358066	1358800	-	PROKKA_01183	zinc-responsive transcriptional regulator	1358066	1358800	-			protein motif:CLUSTERS:PRK09514		1	0	0	0	0	0	0
1244	PFREUDJS001_001186	FHA domain protein	1358800	1359189	-	PROKKA_01184	Glycogen accumulation regulator GarA	1358800	1359288	-		garA	similar to AA sequence:UniProtKB:A0QYG2		1	0	0	0	0	0	0
1245	PFREUDJS001_001187	Glycine cleavage system H protein	1359454	1359837	-	PROKKA_01185	Glycine cleavage system H protein	1359454	1359837	-		gcvH	similar to AA sequence:UniProtKB:P0A6T9		1	0	0	0	0	0	0
1246	PFREUDJS001_001188	Division initiation protein	1359949	1360668	-	PROKKA_01186	hypothetical protein	1359949	1360683	-					1	0	0	0	0	0	0
1247	PFREUDJS001_001189	Small basic protein	1360676	1361008	-	PROKKA_01187	hypothetical protein	1360676	1361008	-					1	0	0	0	0	0	0
1248	PFREUDJS001_001190	conserved protein	1361036	1361833	-	PROKKA_01188	hypothetical protein	1361036	1361833	-					1	0	0	0	0	0	0
1249	PFREUDJS001_001191	Putative CDP-diacylglycerol--glycerol-3-phosphate	1361884	1362504	-	PROKKA_01189	Putative CDP-diacylglycerol--glycerol-3-phosphate 3-phosphatidyl-transferase 2	1361884	1362561	-	2.7.8.5	pgsA2_1	similar to AA sequence:UniProtKB:O33288		1	0	0	0	0	0	0
1250	PFREUDJS001_001192	GDP-mannose-dependent	1362601	1363746	-	PROKKA_01190	GDP-mannose-dependent alpha-(1-2)-phosphatidylinositol mannosyltransferase	1362601	1363746	-	2.4.1.57	pimA	similar to AA sequence:UniProtKB:A0QWG6		1	0	0	0	0	0	0
1251	PFREUDJS001_001193	Acyltransferase	1363743	1364621	-	PROKKA_01191	Phosphatidylinositol mannoside acyltransferase	1363743	1364585	-	2.3.1.-		similar to AA sequence:UniProtKB:A0QWG5		1	0	0	0	0	0	0
1252	PFREUDJS001_001194	CDP-alcohol phosphatidyltransferase	1364618	1365247	-	PROKKA_01192	CDP-diacylglycerol--inositol 3-phosphatidyltransferase	1364618	1365247	-	2.7.8.11	pgsA	similar to AA sequence:UniProtKB:Q9F7Y9		1	0	0	0	0	0	0
1253	PFREUDJS001_001195	Histidine triad domain protein	1365240	1365845	-	PROKKA_01193	AP-4-A phosphorylase	1365240	1365845	-	2.7.7.53		similar to AA sequence:UniProtKB:O06201		1	0	0	0	0	0	0
1254	PFREUDJS001_001196	Threonine--tRNA ligase	1365838	1367880	-	PROKKA_01194	Threonine--tRNA ligase	1365838	1367880	-	6.1.1.3	thrS	similar to AA sequence:UniProtKB:P56881		1	0	0	0	0	0	0
1255	PFREUDJS001_R0026	tRNA-Val-GAC	1368195	1368266	-	PROKKA_01195	tRNA-Val(gac)	1368194	1368266	-			COORDINATES:profile:Aragorn:1.2		0	0	0	0	0	0	0
1256	PFREUDJS001_R0027	tRNA-Cys-GCA	1368268	1368338	-	PROKKA_01196	tRNA-Cys(gca)	1368267	1368338	-			COORDINATES:profile:Aragorn:1.2		0	0	0	0	0	0	0
1257	PFREUDJS001_R0028	tRNA-Gly-GCC	1368400	1368472	-	PROKKA_01197	tRNA-Gly(gcc)	1368399	1368472	-			COORDINATES:profile:Aragorn:1.2		0	0	0	0	0	0	0
1258	PFREUDJS001_R0029	tRNA-Val-CAC	1368876	1368947	+	PROKKA_01198	tRNA-Val(cac)	1368876	1368949	+			COORDINATES:profile:Aragorn:1.2		0	0	0	0	0	0	0
1259	PFREUDJS001_001197	Sirohydrochlorin cobaltochelatase	1369608	1370450	+	PROKKA_01199	sirohydrochlorin cobaltochelatase	1369608	1370450	+			protein motif:CLUSTERS:PRK00923		1	0	0	0	0	0	0
1260	PFREUDJS001_001198	Putative transposase (Fragment)	1370678	1371682	+	PROKKA_01200	Integrase core domain protein	1370678	1371682	+			protein motif:Pfam:PF00665.20		0	0	0	0	0	0	0
1261	PFREUDJS001_001199	Polyphosphate:nucleotide phosphotransferase, PPK2	1371679	1372554	-	PROKKA_01201	Polyphosphate kinase 2 (PPK2)	1371679	1372554	-			protein motif:Pfam:PF03976.8		1	0	0	0	0	0	0
1262	PFREUDJS001_001200	Methionine-R-sulfoxide reductase	1372702	1373154	+	PROKKA_01202	Peptide methionine sulfoxide reductase MsrB	1372702	1373154	+	1.8.4.12	msrB	similar to AA sequence:UniProtKB:Q3JRF0		1	0	0	0	0	0	0
1263	PFREUDJS001_001201	YbaK/proline--tRNA ligase associated domain	1373178	1373702	+	PROKKA_01203	hypothetical protein	1373178	1373702	+			protein motif:CLUSTERS:PRK10670		1	0	0	0	0	0	0
1264	PFREUDJS001_001202	conserved protein	1373788	1374387	+	PROKKA_01204	hypothetical protein	1373788	1374387	+					1	0	0	0	0	0	0
1265	PFREUDJS001_001203	3'-5' exonuclease	1374384	1375721	+	PROKKA_01205	Ribonuclease D	1374456	1375721	+	3.1.13.5	rnd	similar to AA sequence:UniProtKB:P09155		1	0	0	0	0	0	0
1266	PFREUDJS001_001204	1-deoxy-D-xylulose-5-phosphate synthase	1375773	1377761	-	PROKKA_01206	1-deoxy-D-xylulose-5-phosphate synthase	1375773	1377788	-	2.2.1.7	dxs	similar to AA sequence:UniProtKB:Q9RBN6		1	0	0	0	0	0	0
1267	PFREUDJS001_001205	conserved protein	1377839	1378357	-	PROKKA_01207	hypothetical protein	1377839	1378369	-					1	0	0	0	0	0	0
1268	PFREUDJS001_001206	conserved protein	1378519	1378746	-	PROKKA_01208	hypothetical protein	1378519	1378821	-					1	0	0	0	0	0	0
1269	PFREUDJS001_001207	Aconitate hydratase 1	1378933	1381605	-	PROKKA_01209	Aconitate hydratase	1378933	1381605	-	4.2.1.3	acnA	similar to AA sequence:UniProtKB:A0QX20		1	0	0	0	0	0	0
1270	PFREUDJS001_001208	Sugar transporter, major facilitator superfamily	1381859	1383289	-	PROKKA_01210	Alpha-ketoglutarate permease	1381859	1383289	-		kgtP_2	similar to AA sequence:UniProtKB:P0AEX3		1	0	0	0	0	0	0
1271	PFREUDJS001_001209	Glutathione S-transferase	1383397	1384425	-	PROKKA_01211	Glutathionyl-hydroquinone reductase YqjG	1383397	1384425	-	1.8.-.-	yqjG_1	similar to AA sequence:UniProtKB:P42620		0	0	0	0	0	0	0
1272	PFREUDJS001_001210	putative protein without homology	1384917	1385036	+	PROKKA_01212	hypothetical protein	1384917	1385036	+					0	0	0	0	0	0	0
1273	PFREUDJS001_001211	Cysteine synthase (O-acetylserine sulfhydrylase)	1385058	1385891	+	PROKKA_01213	O-acetylserine sulfhydrylase	1385058	1385891	+	2.5.1.47	cysK1_1	similar to AA sequence:UniProtKB:P0A534		0	0	0	0	0	0	0
1274	PFREUDJS001_001212	Acetyltransferase	1385888	1386538	+	PROKKA_01214	putative acetyltransferase	1385888	1386538	+			protein motif:CLUSTERS:PRK03624		1	0	0	0	0	0	0
1275	PFREUDJS001_001213	Glutathione S-transferase	1386535	1387608	+	PROKKA_01215	Glutathionyl-hydroquinone reductase YqjG	1386535	1387608	+	1.8.-.-	yqjG_2	similar to AA sequence:UniProtKB:P42620		1	0	0	0	0	0	0
1276	PFREUDJS001_001214	conserved protein	1387643	1387903	-	PROKKA_01216	hypothetical protein	1387643	1387903	-					1	0	0	0	0	0	0
1277	PFREUDJS001_001215	Putative 23S rRNA (Uracil-5-)-methyltransferase	1387900	1389078	-	PROKKA_01217	putative RNA methyltransferase/cg2084	1387900	1389078	-	2.1.1.-		similar to AA sequence:UniProtKB:Q6M4B7		1	0	0	0	0	0	0
1278	PFREUDJS001_001216	Amino acid permease	1389075	1391069	-	PROKKA_01218	hypothetical protein	1389075	1391069	-					1	0	0	0	0	0	0
1279	PFREUDJS001_001217	TrkA N-terminal domain protein	1391242	1391904	+	PROKKA_01219	Trk system potassium uptake protein TrkA	1391242	1391904	+		trkA_1	similar to AA sequence:UniProtKB:P0AGI8		1	0	0	0	0	0	0
1280	PFREUDJS001_001218	TrkA N-terminal domain protein	1391918	1392586	+	PROKKA_01220	Trk system potassium uptake protein TrkA	1391918	1392586	+		trkA_2	similar to AA sequence:UniProtKB:P0AGI8		1	0	0	0	0	0	0
1281	PFREUDJS001_001219	Nucleic acid-binding domain protein	1392593	1392940	-	PROKKA_01221	hypothetical protein	1392593	1392973	-					1	0	0	0	0	0	0
1282	PFREUDJS001_001220	PF12502 family protein	1392970	1393791	-	PROKKA_01222	hypothetical protein	1392970	1393791	-					1	0	0	0	0	0	0
1283	PFREUDJS001_001221	conserved protein	1394135	1394401	+	PROKKA_01223	hypothetical protein	1394081	1394401	+					1	0	0	0	0	0	0
1284	PFREUDJS001_001222	DUTPase	1394513	1394887	-	PROKKA_01224	hypothetical protein	1394513	1394887	-					1	0	0	0	0	0	0
1285	PFREUDJS001_001223	conserved protein	1395160	1396431	+	PROKKA_01225	hypothetical protein	1395103	1396431	+					1	0	0	0	0	0	0
1286	PFREUDJS001_001224	Type I phosphodiesterase / nucleotide	1396534	1397616	-	PROKKA_01226	Type I phosphodiesterase / nucleotide pyrophosphatase	1396534	1397685	-			protein motif:Pfam:PF01663.16		1	0	0	0	0	0	0
1287	PFREUDJS001_001225	conserved protein	1397689	1398282	-	PROKKA_01227	hypothetical protein	1397689	1398282	-					1	0	0	0	0	0	0
1288	PFREUDJS001_001226	ACP synthase	1398338	1399423	+	PROKKA_01228	hypothetical protein	1398338	1399423	+					1	0	0	0	0	0	0
1289	PFREUDJS001_001227	DNA topoisomerase IV subunit A	1399549	1402011	+	PROKKA_01229	DNA gyrase subunit A	1399549	1402011	+	5.99.1.3	gyrA_2	similar to AA sequence:UniProtKB:Q2G2Q0		1	0	0	0	0	0	0
1290	PFREUDJS001_001228	2-dehydropantoate 2-reductase	1402128	1403033	+	PROKKA_01230	2-dehydropantoate 2-reductase	1402116	1403033	+			protein motif:CLUSTERS:PRK06522		1	0	0	0	0	0	0
1291	PFREUDJS001_001229	DNA gyrase subunit B	1403058	1405178	-	PROKKA_01231	DNA topoisomerase 4 subunit B	1403058	1405178	-	5.99.1.3	parE	similar to AA sequence:UniProtKB:P66939		1	0	0	0	0	0	0
1292	PFREUDJS001_001230	conserved protein	1405350	1405532	+	PROKKA_01232	hypothetical protein	1405341	1405532	+					1	0	0	0	0	0	0
1293	PFREUDJS001_001231	L-lactate dehydrogenase	1405678	1406643	+	PROKKA_01233	L-lactate dehydrogenase 2	1405678	1406643	+	1.1.1.27	ldh2	similar to AA sequence:UniProtKB:P0CW93		1	0	0	0	0	0	0
1294	PFREUDJS001_001232	RNA polymerase sigma factor SigA	1406733	1408262	-	PROKKA_01234	RNA polymerase principal sigma factor HrdB	1406733	1408262	-		hrdB	similar to AA sequence:UniProtKB:P18183		1	0	0	0	0	0	0
1295	PFREUDJS001_001233	putative protein without homology	1408290	1408727	+											0	0	0	0	0	0
1296	PFREUDJS001_001234	RNA polymerase sigma factor	1408732	1409550	+	PROKKA_01235	RNA polymerase sigma factor SigB	1408621	1409550	+		sigB	similar to AA sequence:UniProtKB:Q59563		1	0	0	0	0	0	0
1297	PFREUDJS001_001235	LacI family transcriptional regulator	1409653	1410669	-	PROKKA_01236	Catabolite control protein A	1409653	1410642	-		ccpA_3	similar to AA sequence:UniProtKB:P46828		1	0	0	0	0	0	0
1298	PFREUDJS001_001236	ABC transporter, solute-binding protein	1410867	1412279	+	PROKKA_01237	Lactose-binding protein precursor	1410939	1412279	+		lacE	similar to AA sequence:UniProtKB:P29822		0	0	0	0	0	0	0
1299	PFREUDJS001_001237	Putative acyl-CoA thioesterase II	1412294	1413169	-	PROKKA_01238	Acyl-CoA thioesterase 2	1412294	1413169	-	3.1.2.-	tesB	similar to AA sequence:UniProtKB:P0AGG2		1	0	0	0	0	0	0
1300	PFREUDJS001_001238	ATP-dependent helicase HrpA	1413277	1417245	-	PROKKA_01239	ATP-dependent RNA helicase HrpB	1413277	1417245	-	3.6.4.13	hrpB_1	similar to AA sequence:UniProtKB:P37024		0	0	0	0	0	0	0
1301	PFREUDJS001_001239	Putative phosphoketolase (Fragment)	1417383	1420013	-	PROKKA_01240	Xylulose-5-phosphate phosphoketolase	1417383	1419980	-	4.1.2.9	xpkA	similar to AA sequence:UniProtKB:Q937F6		1	0	0	0	0	0	0
1302	PFREUDJS001_001240	Membrane protein	1420073	1421008	-	PROKKA_01241	Membrane transport protein	1420073	1421008	-			protein motif:Pfam:PF03547.12		1	0	0	0	0	0	0
1303	PFREUDJS001_001241	Sugar-binding domain protein	1421233	1422186	+	PROKKA_01242	Deoxyribonucleoside regulator	1421218	1422186	+		deoR	similar to AA sequence:UniProtKB:P39140		1	0	0	0	0	0	0
1304	PFREUDJS001_001242	Putative glycerol-3-phosphate dehydrogenase,	1422269	1423660	-	PROKKA_01243	Anaerobic glycerol-3-phosphate dehydrogenase subunit C	1422269	1423660	-		glpC	similar to AA sequence:UniProtKB:P0A996		1	0	0	0	0	0	0
1305	PFREUDJS001_001243	Glycerol-3-phosphate dehydrogenase, anaerobic, B	1423657	1424967	-	PROKKA_01244	Anaerobic glycerol-3-phosphate dehydrogenase subunit B	1423657	1424967	-	1.1.5.3	glpB	similar to AA sequence:UniProtKB:P13033		1	0	0	0	0	0	0
1306	PFREUDJS001_001244	Glycerol-3-phosphate dehydrogenase, anaerobic, A	1424964	1426535	-	PROKKA_01245	Anaerobic glycerol-3-phosphate dehydrogenase subunit A	1424964	1426592	-	1.1.5.3	glpA	similar to AA sequence:UniProtKB:P0A9C0		1	0	0	0	0	0	0
1307	PFREUDJS001_001245	Phospholipase, patatin family	1426784	1427725	+	PROKKA_01246	NTE family protein RssA	1426784	1427725	+		rssA	similar to AA sequence:UniProtKB:P0AFR0		1	0	0	0	0	0	0
1308	PFREUDJS001_001246	Ribonucleoside-diphosphate reductase,	1427834	1430641	-	PROKKA_01247	Vitamin B12-dependent ribonucleotide reductase	1427834	1430725	-	1.17.4.1	nrdJ	similar to AA sequence:UniProtKB:O69981		1	0	0	0	0	0	0
1309	PFREUDJS001_001247	putative protein without homology	1430636	1430839	+											0	0	0	0	0	0
1310	PFREUDJS001_001248	Transcriptional repressor NrdR	1430911	1431372	-	PROKKA_01248	Transcriptional repressor NrdR	1430911	1431408	-		nrdR	similar to AA sequence:UniProtKB:O69980		1	0	0	0	0	0	0
1311	PFREUDJS001_001249	putative protein without homology	1431711	1431854	-	PROKKA_01249	hypothetical protein	1431711	1432514	-					1	0	0	0	0	0	0
1312	PFREUDJS001_001250	LexA repressor	1432784	1433626	+	PROKKA_01250	LexA repressor	1432784	1433626	+	3.4.21.88	lexA_2	similar to AA sequence:UniProtKB:Q50765		1	0	0	0	0	0	0
1313	PFREUDJS001_001251	ATP-dependent helicase	1433630	1435747	-	PROKKA_01251	putative ATP-dependent helicase DinG	1433630	1435693	-	3.6.4.12	dinG	similar to AA sequence:UniProtKB:P27296		1	0	0	0	0	0	0
1314	PFREUDJS001_001252	GTPase HflX	1435860	1437296	-	PROKKA_01252	GTPase HflX	1435860	1437296	-		hflX	similar to AA sequence:UniProtKB:P25519		1	0	0	0	0	0	0
1315	PFREUDJS001_001253	Diaminopimelate epimerase	1437340	1438182	-	PROKKA_01253	Diaminopimelate epimerase	1437340	1438182	-	5.1.1.7	dapF	similar to AA sequence:UniProtKB:A4QEV1		1	0	0	0	0	0	0
1316	PFREUDJS001_001254	tRNA dimethylallyltransferase	1438197	1439126	-	PROKKA_01254	tRNA dimethylallyltransferase	1438197	1439183	-	2.5.1.75	miaA	similar to AA sequence:UniProtKB:Q9KAC3		1	0	0	0	0	0	0
1317	PFREUDJS001_001255	tRNA-2-methylthio-N(6)-dimethylallyladenosine	1439180	1440694	-	PROKKA_01255	(Dimethylallyl)adenosine tRNA methylthiotransferase MiaB	1439180	1440694	-	2.-.-.-	miaB	similar to AA sequence:UniProtKB:O31778		1	0	0	0	0	0	0
1318	PFREUDJS001_001256	ABC transporter, ATP-binding protein	1440798	1441613	+	PROKKA_01256	Glutamine transport ATP-binding protein GlnQ	1440798	1441613	+		glnQ_3	similar to AA sequence:UniProtKB:P27675		1	0	0	0	0	0	0
1319	PFREUDJS001_001257	Ribonuclease Y	1441623	1443158	-	PROKKA_01257	Ribonuclease Y	1441623	1443158	-	3.1.-.-	rny	similar to AA sequence:UniProtKB:P67278		1	0	0	0	0	0	0
1320	PFREUDJS001_001258	Regulatory protein RecX	1443320	1443934	-	PROKKA_01258	Regulatory protein RecX	1443320	1443934	-		recX	similar to AA sequence:UniProtKB:P0A5U8		1	0	0	0	0	0	0
1321	PFREUDJS001_001259	Protein RecA	1443937	1445055	-	PROKKA_01259	recombinase A	1443937	1445055	-			protein motif:CLUSTERS:PRK09354		1	0	0	0	0	0	0
1322	PFREUDJS001_001260	PF11248 family protein	1445364	1445531	+	PROKKA_01260	hypothetical protein	1445364	1445531	+					1	0	0	0	0	0	0
1323	PFREUDJS001_001261	putative protein without homology	1445556	1445693	-											0	0	0	0	0	0
1324	PFREUDJS001_001262	Putative ATP-dependent helicase lhr	1445674	1450314	+	PROKKA_01261	putative ATP-dependent helicase Lhr	1445635	1450314	+			protein motif:CLUSTERS:PRK09751		1	0	0	0	0	0	0
1325	PFREUDJS001_001263	DNA-binding helix-turn-helix protein	1450536	1450742	-	PROKKA_01262	Transcriptional regulator ClgR	1450536	1450841	-		clgR	similar to AA sequence:UniProtKB:A0QVU1		1	0	0	0	0	0	0
1326	PFREUDJS001_001264	Competence/damage-inducible domain protein CinA	1451009	1451464	-	PROKKA_01263	Nicotinamide-nucleotide amidohydrolase PncC	1451009	1451512	-	3.5.1.42	pncC	similar to AA sequence:UniProtKB:P0A6G3		1	0	0	0	0	0	0
1327	PFREUDJS001_001265	CDP-diacylglycerol--glycerol-3-phosphate	1451505	1452158	-	PROKKA_01264	Putative CDP-diacylglycerol--glycerol-3-phosphate 3-phosphatidyl-transferase 2	1451505	1452158	-	2.7.8.5	pgsA2_2	similar to AA sequence:UniProtKB:O33288		1	0	0	0	0	0	0
1328	PFREUDJS001_001266	Ribosomal protein S12 methylthiotransferase RimO	1452163	1453596	-	PROKKA_01265	Ribosomal protein S12 methylthiotransferase RimO	1452163	1453596	-	2.-.-.-	rimO	similar to AA sequence:UniProtKB:Q9X2H6		1	0	0	0	0	0	0
1329	PFREUDJS001_001267	FtsK/SpoIIIE family protein	1453676	1455985	-	PROKKA_01266	DNA translocase SpoIIIE	1453676	1455985	-		spoIIIE	similar to AA sequence:UniProtKB:P21458		1	0	0	0	0	0	0
1330	PFREUDJS001_001268	Thiamine-monophosphate kinase	1456231	1457214	-	PROKKA_01267	Thiamine-monophosphate kinase	1456231	1457214	-	2.7.4.16	thiL	similar to AA sequence:UniProtKB:O67883		1	0	0	0	0	0	0
1331	PFREUDJS001_001269	Transcriptional regulator	1457225	1457959	-	PROKKA_01268	hypothetical protein	1457225	1457959	-					1	0	0	0	0	0	0
1332	PFREUDJS001_001270	Hypothetical membrane protein	1458084	1459064	+	PROKKA_01269	hypothetical protein	1458069	1459064	+					1	0	0	0	0	0	0
1333	PFREUDJS001_001271	D-alanine--D-alanine ligase	1459103	1460230	-	PROKKA_01270	D-alanine--D-alanine ligase	1459103	1460230	-	6.3.2.4	ddl	similar to AA sequence:UniProtKB:P95114		1	0	0	0	0	0	0
1334	PFREUDJS001_001272	Acyltransferase (Fragment)	1460304	1461107	-	PROKKA_01271	2-acyl-glycerophospho-ethanolamine acyltransferase	1460304	1461107	-			protein motif:CLUSTERS:PRK08633		1	0	0	0	0	0	0
1335	PFREUDJS001_001273	3-isopropylmalate dehydratase small subunit	1461238	1461834	-	PROKKA_01272	3-isopropylmalate dehydratase small subunit	1461238	1461834	-	4.2.1.33	leuD	similar to AA sequence:UniProtKB:Q8NQV7		1	0	0	0	0	0	0
1336	PFREUDJS001_001274	3-isopropylmalate dehydratase large subunit	1461848	1463248	-	PROKKA_01273	3-isopropylmalate dehydratase large subunit	1461848	1463257	-	4.2.1.33	leuC	similar to AA sequence:UniProtKB:Q7TXH6		1	0	0	0	0	0	0
1337	PFREUDJS001_001275	Transcriptional regulator, IclR family,	1463301	1464029	+	PROKKA_01274	HTH-type transcriptional regulator KipR	1463301	1464029	+		kipR	similar to AA sequence:UniProtKB:P42968		1	0	0	0	0	0	0
1338	PFREUDJS001_R0030	tRNA-Glu-CTC	1464129	1464201	-	PROKKA_01275	tRNA-Glu(ctc)	1464128	1464201	-			COORDINATES:profile:Aragorn:1.2		0	0	0	0	0	0	0
1339	PFREUDJS001_R0031	tRNA-Gln-CTG	1464295	1464366	-	PROKKA_01276	tRNA-Gln(ctg)	1464294	1464366	-			COORDINATES:profile:Aragorn:1.2		0	0	0	0	0	0	0
1340	PFREUDJS001_001276	Membrane protease	1464431	1465525	-	PROKKA_01277	CAAX amino terminal protease self- immunity	1464431	1465525	-			protein motif:Pfam:PF02517.10		1	0	0	0	0	0	0
1341	PFREUDJS001_001277	FAH family protein	1465533	1466378	-	PROKKA_01278	Ureidoglycolate lyase	1465533	1466378	-	4.3.2.3		similar to AA sequence:UniProtKB:Q39BA7		1	0	0	0	0	0	0
1342	PFREUDJS001_001278	2-isopropylmalate synthase/homocitrate synthase	1466438	1468036	-	PROKKA_01279	2-isopropylmalate synthase	1466438	1468036	-	2.3.3.13	leuA_2	similar to AA sequence:UniProtKB:P09151		1	0	0	0	0	0	0
1343	PFREUDJS001_001279	Branched-chain-amino-acid aminotransferase	1468068	1469153	-	PROKKA_01280	Branched-chain-amino-acid aminotransferase	1468068	1469153	-	2.6.1.42	ilvE_1	similar to AA sequence:UniProtKB:A0R066		1	0	0	0	0	0	0
1344	PFREUDJS001_001280	3-isopropylmalate dehydrogenase	1469310	1470383	+	PROKKA_01281	3-isopropylmalate dehydrogenase	1469319	1470383	+	1.1.1.85	leuB	similar to AA sequence:UniProtKB:P95313		1	0	0	0	0	0	0
1345	PFREUDJS001_001281	putative protein without homology	1470652	1470786	-	PROKKA_01282	hypothetical protein	1470671	1471258	+					0	0	0	0	0	0	0
1346	PFREUDJS001_001282	Hypothetical secreted protein	1470791	1471258	+											0	0	0	0	0	0
1347	PFREUDJS001_001283	Hypothetical secreted protein	1471513	1472103	+	PROKKA_01283	hypothetical protein	1471240	1472103	+					1	0	0	0	0	0	0
1348	PFREUDJS001_001284	Ketol-acid reductoisomerase	1472262	1473293	-	PROKKA_01284	Ketol-acid reductoisomerase	1472262	1473293	-	1.1.1.86	ilvC	similar to AA sequence:UniProtKB:A0QUX8		1	0	0	0	0	0	0
1349	PFREUDJS001_001285	Acetolactate synthase, small subunit	1473338	1473865	-	PROKKA_01285	Putative acetolactate synthase small subunit	1473338	1473865	-	2.2.1.6	ilvH	similar to AA sequence:UniProtKB:P65161		1	0	0	0	0	0	0
1350	PFREUDJS001_001286	Acetolactate synthase	1473862	1475583	-	PROKKA_01286	Acetolactate synthase large subunit	1473862	1475622	-	2.2.1.6	ilvB	similar to AA sequence:UniProtKB:P42463		1	0	0	0	0	0	0
1351	PFREUDJS001_001287	Hypothetical membrane protein	1475921	1476949	-	PROKKA_01287	hypothetical protein	1475921	1476946	-					1	0	0	0	0	0	0
1352	PFREUDJS001_001288	Imidazole glycerol phosphate synthase subunit	1477131	1477895	-	PROKKA_01288	Imidazole glycerol phosphate synthase subunit HisF	1477131	1477895	-	4.1.3.-	hisF	similar to AA sequence:UniProtKB:O31139		1	0	0	0	0	0	0
1353	PFREUDJS001_001289	Aldo/keto reductase	1477980	1478996	+	PROKKA_01289	L-glyceraldehyde 3-phosphate reductase	1477980	1478996	+	1.1.1.-	gpr_1	similar to AA sequence:UniProtKB:Q46851		1	0	0	0	0	0	0
1354	PFREUDJS001_001290	Antibiotic biosynthesis monooxygenase	1479066	1479380	-	PROKKA_01290	Putative monooxygenase YcnE	1479066	1479443	-	1.-.-.-	ycnE	similar to AA sequence:UniProtKB:P94425		1	0	0	0	0	0	0
1355	PFREUDJS001_001291	Helicase	1479455	1482256	-	PROKKA_01291	ski2-like helicase	1479455	1482256	-			protein motif:CLUSTERS:PRK02362		1	0	0	0	0	0	0
1356	PFREUDJS001_001292	Cof protein:HAD-superfamily hydrolase subfamily	1482455	1483249	+	PROKKA_01292	Sugar phosphatase YidA	1482392	1483249	+	3.1.3.23	yidA	similar to AA sequence:UniProtKB:P0A8Y5		1	0	0	0	0	0	0
1357	PFREUDJS001_001293	Diacylglycerol kinase catalytic region	1483290	1484303	-	PROKKA_01293	Diacylglycerol kinase	1483290	1484303	-	2.7.1.107	dagK_1	similar to AA sequence:UniProtKB:O53526		1	0	0	0	0	0	0
1358	PFREUDJS001_001294	Sec-independent protein translocase protein TatC	1484319	1485191	-	PROKKA_01294	Sec-independent protein translocase protein TatC	1484319	1485191	-		tatC	similar to AA sequence:UniProtKB:O67305		1	0	0	0	0	0	0
1359	PFREUDJS001_001295	Sec-independent protein translocase protein TatA	1485210	1485518	-	PROKKA_01295	Sec-independent protein translocase protein TatAy	1485210	1485518	-		tatAy	similar to AA sequence:UniProtKB:O05522		1	0	0	0	0	0	0
1360	PFREUDJS001_001296	Regulatory protein	1485620	1486552	-	PROKKA_01296	hypothetical protein	1485620	1486579	-					1	0	0	0	0	0	0
1361	PFREUDJS001_001297	DeoR-family transcriptional regulator	1486566	1487534	-	PROKKA_01297	hypothetical protein	1486566	1487534	-					1	0	0	0	0	0	0
1362	PFREUDJS001_001298	Glutamyl-Q tRNA(Asp) synthetase	1487603	1488562	+	PROKKA_01298	Glutamyl-Q tRNA(Asp) synthetase	1487603	1488562	+	6.1.1.-	gluQ	similar to AA sequence:UniProtKB:P27305		1	0	0	0	0	0	0
1363	PFREUDJS001_001299	Peptidyl-prolyl cis-trans isomerase	1488705	1489763	-	PROKKA_01299	FK506-binding protein	1488705	1489763	-	5.2.1.8	fkbP_2	similar to AA sequence:UniProtKB:P28725		1	0	0	0	0	0	0
1364	PFREUDJS001_001300	Peptidyl-prolyl cis-trans isomerase	1489849	1490496	-	PROKKA_01300	FK506-binding protein	1489849	1490490	-	5.2.1.8	fkbP_3	similar to AA sequence:UniProtKB:P28725		1	0	0	0	0	0	0
1365	PFREUDJS001_001301	Pseudouridine synthase	1490556	1491338	-	PROKKA_01301	Ribosomal large subunit pseudouridine synthase B	1490556	1491338	-	5.4.99.22	rluB	similar to AA sequence:UniProtKB:P35159		1	0	0	0	0	0	0
1366	PFREUDJS001_001302	Putative segregation and condensation protein B	1491331	1492008	-	PROKKA_01302	Segregation and condensation protein B	1491331	1492086	-		scpB	similar to AA sequence:UniProtKB:C1CMI5		1	0	0	0	0	0	0
1367	PFREUDJS001_001303	Putative chromosome segregation and condensation	1492083	1492997	-	PROKKA_01303	Segregation and condensation protein A	1492083	1492997	-		scpA	similar to AA sequence:UniProtKB:P35154		1	0	0	0	0	0	0
1368	PFREUDJS001_001304	conserved protein	1492978	1493199	-	PROKKA_01304	hypothetical protein	1492978	1493253	-					1	0	0	0	0	0	0
1369	PFREUDJS001_001305	CobQ/CobB/MinD/ParA nucleotide binding domain	1493238	1494134	-	PROKKA_01305	Sporulation initiation inhibitor protein Soj	1493238	1494134	-	3.6.-.-	soj_1	similar to AA sequence:UniProtKB:P37522		1	0	0	0	0	0	0
1370	PFREUDJS001_001306	Tyrosine recombinase XerD	1494255	1495250	-	PROKKA_01306	Tyrosine recombinase XerD	1494255	1495250	-		xerD	similar to AA sequence:UniProtKB:P0A0P0		1	0	0	0	0	0	0
1371	PFREUDJS001_001307	Hydrolase, NUDIX family	1495243	1495905	-	PROKKA_01307	ADP-ribose pyrophosphatase	1495243	1495905	-	3.6.1.13	nudF	similar to AA sequence:UniProtKB:P54570		1	0	0	0	0	0	0
1372	PFREUDJS001_001308	CTP synthase	1495898	1497529	-	PROKKA_01308	CTP synthase	1495898	1497652	-	6.3.4.2	pyrG	similar to AA sequence:UniProtKB:A0QYQ7		1	0	0	0	0	0	0
1373	PFREUDJS001_001309	DNA repair protein RecN	1497739	1499430	-	PROKKA_01309	DNA repair protein RecN	1497739	1499430	-		recN	similar to AA sequence:UniProtKB:Q9WXF2		1	0	0	0	0	0	0
1374	PFREUDJS001_001310	NAD kinase	1499424	1500347	-	PROKKA_01310	Inorganic polyphosphate/ATP-NAD kinase	1499424	1500347	-	2.7.1.23	ppnK	similar to AA sequence:UniProtKB:P0A5S6		1	0	0	0	0	0	0
1375	PFREUDJS001_001311	conserved protein	1500412	1500651	-	PROKKA_01311	hypothetical protein	1500412	1500651	-					1	0	0	0	0	0	0
1376	PFREUDJS001_001312	Cobalt transport protein	1500724	1501332	-	PROKKA_01312	Energy-coupling factor transporter transmembrane protein BioN	1500724	1501332	-		bioN	similar to AA sequence:UniProtKB:Q2KBP6		1	0	0	0	0	0	0
1377	PFREUDJS001_001313	ABC transporter, ATP-binding protein	1501329	1502057	-	PROKKA_01313	Biotin transport ATP-binding protein BioM	1501329	1502057	-	3.6.3.-	bioM	similar to AA sequence:UniProtKB:Q2KBP5		1	0	0	0	0	0	0
1378	PFREUDJS001_001314	BioY family protein	1502071	1502700	-	PROKKA_01314	Biotin transporter BioY	1502071	1502700	-		bioY	similar to AA sequence:UniProtKB:Q2KBP7		1	0	0	0	0	0	0
1379	PFREUDJS001_001315	HAD hydrolase, family IIA	1502889	1503920	-	PROKKA_01315	putative hydrolase YutF	1502889	1503920	-	3.-.-.-	yutF	similar to AA sequence:UniProtKB:O32125		1	0	0	0	0	0	0
1380	PFREUDJS001_001316	Tetratricopeptide repeat protein	1503917	1505947	-	PROKKA_01316	hypothetical protein	1503917	1504942	-					0	0	0	0	0	0	0
1381						PROKKA_01317	hypothetical protein	1505017	1506075	-					0					0	0
1382	PFREUDJS001_R0032	5S RNA	1506028	1506147	-	PROKKA_01318	hypothetical protein	1509006	1510001	+					0	0	0	0	0	0	0
1383	PFREUDJS001_001317	Tyrosine--tRNA ligase	1511954	1513222	-	PROKKA_01319	Tyrosine--tRNA ligase	1511954	1513222	-	6.1.1.1	tyrS	similar to AA sequence:UniProtKB:P67611		1	0	0	0	0	0	0
1384	PFREUDJS001_001318	Argininosuccinate lyase	1513350	1514771	-	PROKKA_01320	Argininosuccinate lyase	1513350	1514771	-	4.3.2.1	argH	similar to AA sequence:UniProtKB:A0QYS5		1	0	0	0	0	0	0
1385	PFREUDJS001_001319	Arginine repressor	1514775	1515329	-	PROKKA_01321	Arginine repressor	1514775	1515329	-		argR	similar to AA sequence:UniProtKB:P0A4Y8		1	0	0	0	0	0	0
1386	PFREUDJS001_001320	Acetylornithine aminotransferase	1515326	1516549	-	PROKKA_01322	Acetylornithine aminotransferase	1515326	1516549	-	2.6.1.11	argD	similar to AA sequence:UniProtKB:A0QYS9		0	0	0	0	0	0	0
1387	PFREUDJS001_001321	Acetylglutamate kinase	1516542	1517453	-	PROKKA_01323	Acetylglutamate kinase	1516542	1517453	-	2.7.2.8	argB	similar to AA sequence:UniProtKB:A0QYT0		1	0	0	0	0	0	0
1388	PFREUDJS001_001322	Arginine biosynthesis bifunctional protein ArgJ	1517450	1518601	-	PROKKA_01324	Arginine biosynthesis bifunctional protein ArgJ	1517450	1518601	-		argJ	similar to AA sequence:UniProtKB:Q8CK24		1	0	0	0	0	0	0
1389	PFREUDJS001_001323	N-acetyl-gamma-glutamyl-phosphate reductase	1518598	1519629	-	PROKKA_01325	N-acetyl-gamma-glutamyl-phosphate reductase	1518598	1519629	-	1.2.1.38	argC	similar to AA sequence:UniProtKB:P63562		1	0	0	0	0	0	0
1390	PFREUDJS001_001324	Putative aminotransferase	1519794	1521008	+	PROKKA_01326	Glutamate-pyruvate aminotransferase AlaA	1519794	1521008	+	2.6.1.2	alaA	similar to AA sequence:UniProtKB:P0A959		1	0	0	0	0	0	0
1391	PFREUDJS001_001325	Phenylalanine--tRNA ligase beta subunit	1521136	1523664	-	PROKKA_01327	Phenylalanine--tRNA ligase beta subunit	1521136	1523664	-	6.1.1.20	pheT	similar to AA sequence:UniProtKB:P67041		1	0	0	0	0	0	0
1392	PFREUDJS001_001326	Phenylalanine--tRNA ligase alpha subunit	1523661	1524755	-	PROKKA_01328	Phenylalanine--tRNA ligase alpha subunit	1523661	1524755	-	6.1.1.20	pheS	similar to AA sequence:UniProtKB:Q8NQN7		1	0	0	0	0	0	0
1393	PFREUDJS001_001327	conserved protein	1524911	1525087	-	PROKKA_01329	hypothetical protein	1524911	1525087	-					1	0	0	0	0	0	0
1394	PFREUDJS001_001328	RNA methyltransferase	1525087	1525947	-	PROKKA_01330	23S rRNA (uridine(2479)-2'-O)-methyltransferase	1525087	1525947	-	2.1.1.208	aviRb	similar to AA sequence:UniProtKB:Q9F5K6		1	0	0	0	0	0	0
1395	PFREUDJS001_001329	50S ribosomal protein L20	1525958	1526329	-	PROKKA_01331	50S ribosomal protein L20	1525958	1526329	-		rplT	similar to AA sequence:UniProtKB:A0QYU6		1	0	0	0	0	0	0
1396	PFREUDJS001_001330	50S ribosomal protein L35	1526375	1526569	-	PROKKA_01332	50S ribosomal protein L35	1526375	1526569	-		rpmI	similar to AA sequence:UniProtKB:P80341		1	0	0	0	0	0	0
1397	PFREUDJS001_001331	Translation initiation factor IF-3	1526637	1527365	-	PROKKA_01333	Translation initiation factor IF-3	1526637	1527365	-		infC	similar to AA sequence:UniProtKB:Q5SKU2		1	0	0	0	0	0	0
1398	PFREUDJS001_001332	conserved protein	1527671	1528153	+	PROKKA_01334	hypothetical protein	1527671	1528153	+					1	0	0	0	0	0	0
1399	PFREUDJS001_001333	ATP phosphoribosyltransferase	1528217	1529080	-	PROKKA_01335	ATP phosphoribosyltransferase	1528217	1529080	-	2.4.2.17	hisG	similar to AA sequence:UniProtKB:P60759		1	0	0	0	0	0	0
1400	PFREUDJS001_001334	Phosphoribosyl-ATP pyrophosphatase	1529147	1529413	-	PROKKA_01336	Phosphoribosyl-ATP pyrophosphatase	1529147	1529413	-	3.6.1.31	hisE	similar to AA sequence:UniProtKB:P0A5B1		1	0	0	0	0	0	0
1401	PFREUDJS001_001335	ATP-dependent zinc metalloprotease FtsH	1529586	1531736	+	PROKKA_01337	ATP-dependent zinc metalloprotease FtsH	1529586	1531736	+	3.4.24.-	ftsH	similar to AA sequence:UniProtKB:P0AAI3		1	0	0	0	0	0	0
1402	PFREUDJS001_001336	L-cysteine:1D-myo-inositol	1531846	1533024	-	PROKKA_01338	L-cysteine:1D-myo-inositol 2-amino-2-deoxy-alpha-D-glucopyranoside ligase	1531846	1533102	-	6.3.1.13	mshC	similar to AA sequence:UniProtKB:A0QZY0		1	0	0	0	0	0	0
1403	PFREUDJS001_001337	Oxidoreductase, aldo/keto reductase family	1533169	1534158	+	PROKKA_01339	General stress protein 69	1533169	1534158	+	1.1.1.-	yhdN	similar to AA sequence:UniProtKB:P80874		1	0	0	0	0	0	0
1404	PFREUDJS001_001338	Dihydroorotate dehydrogenase	1534176	1534427	-	PROKKA_01340	hypothetical protein	1534176	1534427	-					1	0	0	0	0	0	0
1405	PFREUDJS001_R0035	tRNA-Leu-GAG	1534642	1534727	+	PROKKA_01341	tRNA-Leu(gag)	1534642	1534730	+			COORDINATES:profile:Aragorn:1.2		0	0	0	0	0	0	0
1406	PFREUDJS001_001339	conserved protein	1535088	1535270	+	PROKKA_01342	hypothetical protein	1535332	1535655	+					0	0	0	0	0	0	0
1407	PFREUDJS001_001340	conserved protein	1535332	1535655	+	PROKKA_01343	hypothetical protein	1535702	1536199	+					0	0	0	0	0	0	0
1408	PFREUDJS001_001341	Undecaprenyl-diphosphatase	1536714	1537550	+	PROKKA_01344	Undecaprenyl-diphosphatase	1536714	1537550	+	3.6.1.27	uppP	similar to AA sequence:UniProtKB:P60932		1	0	0	0	0	0	0
1409	PFREUDJS001_001342	Dinitrogenase iron-molybdenum cofactor	1537621	1537992	-	PROKKA_01345	Dinitrogenase iron-molybdenum cofactor	1537621	1538007	-			protein motif:Pfam:PF02579.11		1	0	0	0	0	0	0
1410	PFREUDJS001_001343	Putative tryptophan synthase beta chain	1538010	1539266	-	PROKKA_01346	Tryptophan synthase beta chain	1538010	1539332	-	4.2.1.20	trpB_2	similar to AA sequence:UniProtKB:Q81TL8		1	0	0	0	0	0	0
1411	PFREUDJS001_001344	Putative DNA protecting protein DprA	1539494	1540654	-	PROKKA_01347	hypothetical protein	1539494	1540654	-			protein motif:CLUSTERS:PRK10736		1	0	0	0	0	0	0
1412	PFREUDJS001_001345	Mg chelatase-like protein	1540651	1542189	-	PROKKA_01348	Competence protein ComM	1540651	1542189	-		comM	similar to AA sequence:UniProtKB:P45049		1	0	0	0	0	0	0
1413	PFREUDJS001_001346	UPF0102 protein	1542186	1542563	-	PROKKA_01349	hypothetical protein	1542186	1542548	-			protein motif:CLUSTERS:PRK12497		1	0	0	0	0	0	0
1414	PFREUDJS001_001347	conserved protein	1542702	1543016	-	PROKKA_01350	hypothetical protein	1542702	1543016	-					1	0	0	0	0	0	0
1415	PFREUDJS001_001348	Ribonuclease HII	1543013	1543648	-	PROKKA_01351	Ribonuclease HII	1543013	1543648	-	3.1.26.4	rnhB	similar to AA sequence:UniProtKB:P10442		1	0	0	0	0	0	0
1416	PFREUDJS001_001349	Signal peptidase I	1543654	1544403	-	PROKKA_01352	Signal peptidase I	1543654	1544478	-	3.4.21.89	lepB	similar to AA sequence:UniProtKB:Q10789		1	0	0	0	0	0	0
1417	PFREUDJS001_001350	50S ribosomal protein L19	1544490	1544876	-	PROKKA_01353	50S ribosomal protein L19	1544490	1544846	-		rplS	similar to AA sequence:UniProtKB:P66083		1	0	0	0	0	0	0
1418	PFREUDJS001_001351	Succinate dehydrogenase/fumarate reductase	1545120	1545884	-	PROKKA_01354	Fumarate reductase iron-sulfur subunit	1545120	1545884	-	1.3.99.1	frdB_2	similar to AA sequence:UniProtKB:P0AC47		1	0	0	0	0	0	0
1419	PFREUDJS001_001352	Succinate dehydrogenase flavoprotein subunit	1545881	1547902	-	PROKKA_01355	Fumarate reductase flavoprotein subunit	1545881	1547902	-	1.3.5.4	frdA_3	similar to AA sequence:UniProtKB:P00363		1	0	0	0	0	0	0
1420	PFREUDJS001_001353	Succinate dehydrogenase cytochrome B subunit,	1547899	1548579	-	PROKKA_01356	hypothetical protein	1547899	1548660	-					1	0	0	0	0	0	0
1421	PFREUDJS001_001354	Carboxylic ester hydrolase	1548770	1549456	+	PROKKA_01357	Acetylxylan esterase precursor	1548758	1549456	+	3.1.1.72	axeA1_1	similar to AA sequence:UniProtKB:D5EV35		1	0	0	0	0	0	0
1422	PFREUDJS001_001355	tRNA (guanine-N(1)-)-methyltransferase	1549464	1550192	-	PROKKA_01358	tRNA (guanine-N(1)-)-methyltransferase	1549464	1550189	-	2.1.1.228	trmD	similar to AA sequence:UniProtKB:Q2GIL5		1	0	0	0	0	0	0
1423	PFREUDJS001_001356	Ribosome maturation factor RimM	1550255	1550806	-	PROKKA_01359	Ribosome maturation factor RimM	1550255	1550806	-		rimM	similar to AA sequence:UniProtKB:A0QV39		1	0	0	0	0	0	0
1424	PFREUDJS001_001357	KH domain RNA binding protein YlqC	1550815	1551069	-	PROKKA_01360	hypothetical protein	1550815	1551069	-			protein motif:CLUSTERS:PRK02821		1	0	0	0	0	0	0
1425	PFREUDJS001_001358	30S ribosomal protein S16	1551072	1551563	-	PROKKA_01361	30S ribosomal protein S16	1551072	1551563	-		rpsP	similar to AA sequence:UniProtKB:A0QV37		1	0	0	0	0	0	0
1426	PFREUDJS001_001359	Amidohydrolase	1551741	1552799	-	PROKKA_01362	hypothetical protein	1551741	1552799	-					1	0	0	0	0	0	0
1427	PFREUDJS001_001360	Signal recognition particle protein	1552864	1554435	-	PROKKA_01363	Signal recognition particle protein	1552864	1554435	-		ffh	similar to AA sequence:UniProtKB:P66844		1	0	0	0	0	0	0
1428	PFREUDJS001_001361	Signal recognition particle receptor FtsY	1554562	1555716	-	PROKKA_01364	Signal recognition particle receptor FtsY	1554562	1555716	-		ftsY	similar to AA sequence:UniProtKB:P51835		1	0	0	0	0	0	0
1429	PFREUDJS001_001362	conserved protein	1555807	1556004	-	PROKKA_01365	hypothetical protein	1555807	1556004	-					1	0	0	0	0	0	0
1430	PFREUDJS001_001363	Chromosome partition protein Smc	1556085	1559630	-	PROKKA_01366	Chromosome partition protein Smc	1556085	1559630	-		smc	similar to AA sequence:UniProtKB:P51834		1	0	0	0	0	0	0
1431	PFREUDJS001_001364	GtrA-like protein (Fragment)	1559668	1560282	-	PROKKA_01367	GtrA-like protein	1559668	1560282	-			protein motif:Pfam:PF04138.8		1	0	0	0	0	0	0
1432	PFREUDJS001_001365	Formamidopyrimidine-DNA glycosylase	1560294	1561199	-	PROKKA_01368	Formamidopyrimidine-DNA glycosylase 1	1560294	1561175	-	3.2.2.23	fpg1	similar to AA sequence:UniProtKB:P64150		1	0	0	0	0	0	0
1433	PFREUDJS001_001366	Ribonuclease 3	1561199	1561921	-	PROKKA_01369	Ribonuclease 3	1561199	1561921	-	3.1.26.3	rnc	similar to AA sequence:UniProtKB:Q9ZBQ7		1	0	0	0	0	0	0
1434	PFREUDJS001_001367	50S ribosomal protein L32	1561908	1562048	-	PROKKA_01370	50S ribosomal protein L32	1561908	1562120	-		rpmF	similar to AA sequence:UniProtKB:P80339		1	0	0	0	0	0	0
1435	PFREUDJS001_001368	Putative ACR, COG1399	1562271	1562798	-	PROKKA_01371	hypothetical protein	1562271	1562756	-					1	0	0	0	0	0	0
1436	PFREUDJS001_001369	Phosphopantetheine adenylyltransferase	1562919	1563383	-	PROKKA_01372	Phosphopantetheine adenylyltransferase	1562919	1563404	-	2.7.7.3	coaD	similar to AA sequence:UniProtKB:O34797		1	0	0	0	0	0	0
1437	PFREUDJS001_001370	RNA methyltransferase, RsmD family	1563397	1563957	-	PROKKA_01373	Ribosomal RNA small subunit methyltransferase D	1563397	1563996	-	2.1.1.171	rsmD	similar to AA sequence:UniProtKB:P0ADX9		1	0	0	0	0	0	0
1438	PFREUDJS001_001371	Pyridoxamine 5'-phosphate oxidase	1564072	1564494	+	PROKKA_01374	Pyridoxamine 5'-phosphate oxidase	1564072	1564494	+			protein motif:Pfam:PF12900.1		1	0	0	0	0	0	0
1439	PFREUDJS001_001372	ATP-dependent DNA helicase RecG	1564584	1566791	-	PROKKA_01375	ATP-dependent DNA helicase RecG	1564584	1566863	-	3.6.4.12	recG	similar to AA sequence:UniProtKB:P24230		1	0	0	0	0	0	0
1440	PFREUDJS001_001373	50S ribosomal protein L28	1566994	1567179	-	PROKKA_01376	50S ribosomal protein L28	1566994	1567179	-		rpmB	similar to AA sequence:UniProtKB:Q9WY96		1	0	0	0	0	0	0
1441	PFREUDJS001_001374	Metallo-beta-lactamase family hydrolase	1567314	1568999	-	PROKKA_01377	Putative ribonuclease J	1567314	1569065	-	3.1.-.-		similar to AA sequence:UniProtKB:O33294		1	0	0	0	0	0	0
1442	PFREUDJS001_001375	Acetyltransferase	1569153	1569641	+	PROKKA_01378	Acetyltransferase (GNAT) family protein	1569153	1569641	+			protein motif:Pfam:PF00583.18		1	0	0	0	0	0	0
1443	PFREUDJS001_001376	conserved protein	1569669	1570394	-	PROKKA_01379	hypothetical protein	1569669	1570394	-					1	0	0	0	0	0	0
1444	PFREUDJS001_001377	4-hydroxy-tetrahydrodipicolinate reductase	1570400	1571104	-	PROKKA_01380	4-hydroxy-tetrahydrodipicolinate reductase	1570400	1571140	-	1.17.1.8	dapB	similar to AA sequence:UniProtKB:P72024		1	0	0	0	0	0	0
1445	PFREUDJS001_001378	Polyribonucleotide nucleotidyltransferase	1571346	1573568	-	PROKKA_01381	Polyribonucleotide nucleotidyltransferase	1571346	1573568	-	2.7.7.8	pnp	similar to AA sequence:UniProtKB:Q53597		1	0	0	0	0	0	0
1446	PFREUDJS001_001379	30S ribosomal protein S15	1573893	1574156	-	PROKKA_01382	30S ribosomal protein S15	1573893	1574156	-		rpsO	similar to AA sequence:UniProtKB:P05766		1	0	0	0	0	0	0
1447	PFREUDJS001_001380	Riboflavin biosynthesis protein RibF	1574260	1575237	-	PROKKA_01383	Riboflavin biosynthesis protein RibF	1574260	1575237	-		ribF	similar to AA sequence:UniProtKB:Q59263		1	0	0	0	0	0	0
1448	PFREUDJS001_001381	Glycerol kinase	1575563	1577089	-	PROKKA_01384	Glycerol kinase	1575563	1577089	-	2.7.1.30	glpK_1	similar to AA sequence:UniProtKB:Q5HGD2		1	0	0	0	0	0	0
1449	PFREUDJS001_001382	MIP family channel protein	1577147	1577920	-	PROKKA_01385	putative glycerol uptake facilitator protein	1577147	1577968	-		glpF	similar to AA sequence:UniProtKB:P19255		1	0	0	0	0	0	0
1450	PFREUDJS001_001383	Transposase	1578006	1579040	+	PROKKA_01386	Integrase core domain protein	1578006	1579040	+			protein motif:Pfam:PF00665.20		0	0	0	0	0	0	0
1451	PFREUDJS001_001384	tRNA pseudouridine synthase B	1579292	1580188	-	PROKKA_01387	tRNA pseudouridine synthase B	1579292	1580188	-	5.4.99.25	truB	similar to AA sequence:UniProtKB:P62190		1	0	0	0	0	0	0
1452	PFREUDJS001_001385	Ribosome-binding factor A	1580185	1580625	-	PROKKA_01388	Ribosome-binding factor A	1580185	1580625	-		rbfA	similar to AA sequence:UniProtKB:P65967		1	0	0	0	0	0	0
1453	PFREUDJS001_001386	Translation initiation factor IF-2	1580625	1583564	-	PROKKA_01389	Translation initiation factor IF-2	1580625	1583564	-		infB	similar to AA sequence:UniProtKB:P04766		1	0	0	0	0	0	0
1454	PFREUDJS001_001387	Nucleic-acid-binding protein	1583761	1583958	-	PROKKA_01390	hypothetical protein	1583761	1583958	-			protein motif:CLUSTERS:PRK09190		0	0	0	0	0	0	0
1455	PFREUDJS001_001388	Putative transcription termination factor NusA	1584106	1585164	-	PROKKA_01391	hypothetical protein	1584106	1585164	-			similar to AA sequence:UniProtKB:P0A5M2	Transcription termination/antitermination protein NusA	1	0	0	0	0	0	0
1456	PFREUDJS001_001389	Ribosome maturation factor RimP	1585166	1585639	-	PROKKA_01392	Ribosome maturation factor RimP	1585166	1585639	-		rimP	similar to AA sequence:UniProtKB:P67220		1	0	0	0	0	0	0
1457	PFREUDJS001_001390	conserved protein	1585884	1586870	+	PROKKA_01393	hypothetical protein	1585884	1586870	+					1	0	0	0	0	0	0
1458	PFREUDJS001_001391	Proline--tRNA ligase	1586928	1588763	-	PROKKA_01394	Proline--tRNA ligase	1586928	1588748	-	6.1.1.15	proS	similar to AA sequence:UniProtKB:A0QVM0		1	0	0	0	0	0	0
1459	PFREUDJS001_001392	Acetyltransferase, GNAT family	1588833	1589675	-	PROKKA_01395	Mycothiol acetyltransferase	1588833	1589675	-	2.3.1.189	mshD_2	protein motif:HAMAP:MF_01698		1	0	0	0	0	0	0
1460	PFREUDJS001_001393	4-hydroxy-3-methylbut-2-en-1-yl diphosphate	1589815	1590981	-	PROKKA_01396	4-hydroxy-3-methylbut-2-en-1-yl diphosphate synthase	1589815	1590981	-	1.17.7.1	ispG	similar to AA sequence:UniProtKB:Q81LV7		1	0	0	0	0	0	0
1461	PFREUDJS001_001394	1-deoxy-D-xylulose 5-phosphate reductoisomerase	1591054	1592229	-	PROKKA_01397	1-deoxy-D-xylulose 5-phosphate reductoisomerase	1591054	1592247	-	1.1.1.267	dxr	similar to AA sequence:UniProtKB:P64012		1	0	0	0	0	0	0
1462	PFREUDJS001_001395	Probable dual-specificity RNA methyltransferase	1592318	1593445	-	PROKKA_01398	putative dual-specificity RNA methyltransferase RlmN	1592318	1593454	-	2.1.1.-	rlmN	similar to AA sequence:UniProtKB:Q7A600		1	0	0	0	0	0	0
1463	PFREUDJS001_001396	Phosphatidate cytidylyltransferase	1593451	1594296	-	PROKKA_01399	Phosphatidate cytidylyltransferase	1593451	1594296	-	2.7.7.41	cdsA	similar to AA sequence:UniProtKB:P0ABG1		1	0	0	0	0	0	0
1464	PFREUDJS001_001397	Ribosome-recycling factor	1594305	1594862	-	PROKKA_01400	Ribosome-recycling factor	1594305	1594862	-		frr	similar to AA sequence:UniProtKB:Q8NP03		1	0	0	0	0	0	0
1465	PFREUDJS001_001398	Uridylate kinase	1594935	1595684	-	PROKKA_01401	Uridylate kinase	1594935	1595684	-	2.7.4.22	pyrH	similar to AA sequence:UniProtKB:A0QVD9		1	0	0	0	0	0	0
1466	PFREUDJS001_001399	Elongation factor Ts	1595821	1596633	-	PROKKA_01402	Elongation factor Ts	1595821	1596633	-		tsf	similar to AA sequence:UniProtKB:A0QVB9		1	0	0	0	0	0	0
1467	PFREUDJS001_001400	30S ribosomal protein S2	1596672	1597649	-	PROKKA_01403	30S ribosomal protein S2	1596672	1597649	-		rpsB	similar to AA sequence:UniProtKB:P66544		1	0	0	0	0	0	0
1468	PFREUDJS001_001401	putative protein without homology	1597605	1598192	+											0	0	0	0	0	0
1469	PFREUDJS001_001402	Peptidase, M23 family	1598165	1599127	+	PROKKA_01404	Murein DD-endopeptidase MepM	1597943	1599127	+	3.4.24.-	mepM_2	similar to AA sequence:UniProtKB:P0AFS9		1	0	0	0	0	0	0
1470	PFREUDJS001_001403	Tyrosine recombinase XerC	1599171	1600079	-	PROKKA_01405	Tyrosine recombinase XerC	1599171	1600097	-		xerC	similar to AA sequence:UniProtKB:O31207		1	0	0	0	0	0	0
1471	PFREUDJS001_001404	Peptide deformylase	1600246	1600866	+	PROKKA_01406	Peptide deformylase	1600246	1600866	+	3.5.1.88	def	similar to AA sequence:UniProtKB:Q9I7A8		1	0	0	0	0	0	0
1472	PFREUDJS001_001405	RNA methyltransferase, TrmH family	1600900	1601709	-	PROKKA_01407	Putative TrmH family tRNA/rRNA methyltransferase	1600900	1601709	-	2.1.1.-		similar to AA sequence:UniProtKB:Q7A794		1	0	0	0	0	0	0
1473	PFREUDJS001_001406	Sodium Bile acid symporter family protein	1601850	1602881	+	PROKKA_01408	Sodium Bile acid symporter family protein	1601850	1602881	+			protein motif:Pfam:PF01758.10		1	0	0	0	0	0	0
1474	PFREUDJS001_001407	ABC transporter ATP-binding protein	1602963	1603757	-	PROKKA_01409	putative ABC transporter ATP-binding protein YlmA	1602963	1603757	-	3.6.3.-	ylmA	similar to AA sequence:UniProtKB:O31723		1	0	0	0	0	0	0
1475	PFREUDJS001_001408	conserved protein	1603910	1604659	+	PROKKA_01410	hypothetical protein	1603910	1604659	+					1	0	0	0	0	0	0
1476	PFREUDJS001_001409	Enoyl-[acyl-carrier-protein] reductase [NADH]	1604734	1605507	-	PROKKA_01411	Enoyl-[acyl-carrier-protein] reductase [NADH]	1604734	1605507	-	1.3.1.9	inhA	similar to AA sequence:UniProtKB:P0A5Y6		1	0	0	0	0	0	0
1477	PFREUDJS001_001410	3-oxoacyl-[acyl-carrier-protein] reductase	1605597	1606331	-	PROKKA_01412	3-oxoacyl-[acyl-carrier-protein] reductase FabG1	1605597	1606331	-	1.1.1.100	fabG1	similar to AA sequence:UniProtKB:P0A5Y4		1	0	0	0	0	0	0
1478	PFREUDJS001_001411	Putative oxidoreductase	1606401	1607147	+	PROKKA_01413	Rhamnolipids biosynthesis 3-oxoacyl-[acyl-carrier-protein] reductase	1606401	1607147	+	1.1.1.100	rhlG	similar to AA sequence:UniProtKB:Q9RPT1		1	0	0	0	0	0	0
1479	PFREUDJS001_001412	Methyltransferase domain protein	1607155	1607988	+	PROKKA_01414	23S rRNA (guanine(748)-N(1))-methyltransferase	1607155	1607988	+	2.1.1.188	rlmAII	similar to AA sequence:UniProtKB:Q9S1M6		1	0	0	0	0	0	0
1480	PFREUDJS001_001413	ABC transporter, ATP-binding protein	1608173	1609771	-	PROKKA_01415	putative ABC transporter ATP-binding protein YheS	1608173	1609771	-		yheS_2	similar to AA sequence:UniProtKB:P63389		1	0	0	0	0	0	0
1481	PFREUDJS001_001414	putative protein without homology	1609768	1609908	-											0	0	0	0	0	0
1482	PFREUDJS001_001415	Putative metal-sulfur cluster biosynthetic	1610045	1610494	-	PROKKA_01416	hypothetical protein	1610045	1610494	-					1	0	0	0	0	0	0
1483	PFREUDJS001_001416	SUF system FeS assembly protein, NifU family	1610491	1610943	-	PROKKA_01417	NifU-like protein	1610491	1610943	-		nifU	similar to AA sequence:UniProtKB:O32163		1	0	0	0	0	0	0
1484	PFREUDJS001_001417	Cysteine desulfurase	1610940	1612178	-	PROKKA_01418	putative cysteine desulfurase	1610940	1612196	-	2.8.1.7	csd	similar to AA sequence:UniProtKB:O32164		1	0	0	0	0	0	0
1485	PFREUDJS001_001418	FeS assembly ATPase SufC	1612186	1612935	-	PROKKA_01419	Vegetative protein 296	1612186	1612935	-		yurY	similar to AA sequence:UniProtKB:P80866		1	0	0	0	0	0	0
1486	PFREUDJS001_001419	Rieske [2Fe-2S] domain protein	1612940	1613287	-	PROKKA_01420	Benzene 1,2-dioxygenase system ferredoxin subunit	1612940	1613287	-		bnzC	similar to AA sequence:UniProtKB:P08086		1	0	0	0	0	0	0
1487	PFREUDJS001_001420	FeS assembly protein SufD	1613284	1614468	-	PROKKA_01421	FeS cluster assembly protein SufD	1613284	1614501	-		sufD	similar to AA sequence:UniProtKB:P77689		1	0	0	0	0	0	0
1488	PFREUDJS001_001421	FeS assembly protein SufB	1614501	1615958	-	PROKKA_01422	FeS cluster assembly protein SufB	1614501	1615958	-		sufB	similar to AA sequence:UniProtKB:P77522		1	0	0	0	0	0	0
1489	PFREUDJS001_001422	Transcriptional regulator, ArsR family	1615955	1616833	-	PROKKA_01423	hypothetical protein	1615955	1616719	-					1	0	0	0	0	0	0
1490	PFREUDJS001_001423	Transcriptional regulator, GntR family	1616988	1617362	+	PROKKA_01424	HTH-type transcriptional repressor YtrA	1616988	1617362	+		ytrA_2	similar to AA sequence:UniProtKB:O34712		1	0	0	0	0	0	0
1491	PFREUDJS001_001424	ABC transporter, ATP-binding protein	1617359	1618057	+	PROKKA_01425	ABC-type transporter ATP-binding protein EcsA	1617359	1618057	+		ecsA	similar to AA sequence:UniProtKB:P55339		1	0	0	0	0	0	0
1492	PFREUDJS001_001425	Hypothetical membrane protein	1618054	1618869	+	PROKKA_01426	hypothetical protein	1618054	1618869	+					1	0	0	0	0	0	0
1493	PFREUDJS001_001426	Glutamine amidotransferase subunit PdxT	1619021	1619623	-	PROKKA_01427	Glutamine amidotransferase subunit PdxT	1619021	1619641	-	2.6.-.-	pdxT	similar to AA sequence:UniProtKB:A0QWH0		1	0	0	0	0	0	0
1494	PFREUDJS001_001427	Pyridoxal biosynthesis lyase PdxS	1619646	1620536	-	PROKKA_01428	Pyridoxal biosynthesis lyase PdxS	1619646	1620536	-	4.-.-.-	pdxS	similar to AA sequence:UniProtKB:P82134		1	0	0	0	0	0	0
1495	PFREUDJS001_001428	putative protein without homology	1620528	1620650	+											0	0	0	0	0	0
1496	PFREUDJS001_001429	HTH-type pyridoxine biosynthesis transcriptional	1620647	1622062	+	PROKKA_01429	HTH-type transcriptional regulatory protein GabR	1620632	1622062	+		gabR	similar to AA sequence:UniProtKB:P94426		1	0	0	0	0	0	0
1497	PFREUDJS001_001430	Glucose-6-phosphate 1-dehydrogenase	1622290	1623810	+	PROKKA_01430	Glucose-6-phosphate 1-dehydrogenase	1622215	1623810	+	1.1.1.49	zwf	similar to AA sequence:UniProtKB:P0AC53		1	0	0	0	0	0	0
1498	PFREUDJS001_001431	Putative opcA protein	1623821	1624723	+	PROKKA_01431	Glucose-6-phosphate dehydrogenase subunit	1623821	1624723	+			protein motif:Pfam:PF10128.3		1	0	0	0	0	0	0
1499	PFREUDJS001_001432	6-phosphogluconolactonase	1624735	1625478	+	PROKKA_01432	6-phosphogluconolactonase	1624720	1625478	+	3.1.1.31	pgl_2	similar to AA sequence:UniProtKB:P63338		1	0	0	0	0	0	0
1500	PFREUDJS001_001433	RNA polymerase-binding protein RbpA	1625790	1626098	-	PROKKA_01433	RNA polymerase-binding protein RbpA	1625790	1626146	-		rbpA_2	similar to AA sequence:UniProtKB:Q9RKY0		1	0	0	0	0	0	0
1501	PFREUDJS001_001434	Preprotein translocase, SecG subunit	1626219	1626464	-	PROKKA_01434	preprotein translocase subunit SecG	1626219	1626479	-			protein motif:CLUSTERS:PRK06870		1	0	0	0	0	0	0
1502	PFREUDJS001_001435	Triosephosphate isomerase	1626602	1627390	-	PROKKA_01435	Triosephosphate isomerase	1626602	1627390	-	5.3.1.1	tpiA_2	similar to AA sequence:UniProtKB:P66940		1	0	0	0	0	0	0
1503	PFREUDJS001_001436	Phosphoglycerate kinase	1627393	1628604	-	PROKKA_01436	Phosphoglycerate kinase	1627393	1628604	-	2.7.2.3	pgk	similar to AA sequence:UniProtKB:Q01655		1	0	0	0	0	0	0
1504	PFREUDJS001_001437	Glyceraldehyde-3-phosphate dehydrogenase	1628768	1629772	-	PROKKA_01437	Glyceraldehyde-3-phosphate dehydrogenase	1628768	1629772	-	1.2.1.12	gap	similar to AA sequence:UniProtKB:Q01651		1	0	0	0	0	0	0
1505	PFREUDJS001_001438	Hypothetical membrane protein	1629886	1631184	-	PROKKA_01438	hypothetical protein	1629886	1631265	-					0	0	0	0	0	0	0
1506	PFREUDJS001_001439	ABC transporter, ATP-binding protein	1631262	1631987	-	PROKKA_01439	Bacitracin export ATP-binding protein BceA	1631262	1631984	-		bceA	similar to AA sequence:UniProtKB:O34697		0	0	0	0	0	0	0
1507	PFREUDJS001_001440	Putative sporulation transcription regulator	1632050	1633033	-	PROKKA_01440	Putative sporulation transcription regulator WhiA	1632050	1633033	-		whiA	similar to AA sequence:UniProtKB:A0QWV9		1	0	0	0	0	0	0
1508	PFREUDJS001_001441	Putative gluconeogenesis factor	1633077	1634045	-	PROKKA_01441	Putative gluconeogenesis factor	1633077	1634045	-			similar to AA sequence:UniProtKB:P71691		1	0	0	0	0	0	0
1509	PFREUDJS001_001442	UPF0042 nucleotide-binding protein	1634042	1634926	-	PROKKA_01442	glmZ(sRNA)-inactivating NTPase	1634042	1634926	-			protein motif:CLUSTERS:PRK05416		1	0	0	0	0	0	0
1510	PFREUDJS001_001443	Excinuclease ABC subunit C	1635121	1637115	-	PROKKA_01443	UvrABC system protein C	1635121	1637115	-		uvrC	similar to AA sequence:UniProtKB:P0A8G0		1	0	0	0	0	0	0
1511	PFREUDJS001_001444	Signal transduction histidine	1637257	1638576	+	PROKKA_01444	Sensor histidine kinase DesK	1637257	1638576	+	2.7.13.3	desK_4	similar to AA sequence:UniProtKB:O34757		1	0	0	0	0	0	0
1512	PFREUDJS001_001445	Response regulator receiver domain protein	1638579	1639232	+	PROKKA_01445	Transcriptional regulatory protein LiaR	1638579	1639232	+		liaR_1	similar to AA sequence:UniProtKB:O32197		1	0	0	0	0	0	0
1513	PFREUDJS001_001446	ABC transporter, ATP-binding protein	1639335	1640216	+	PROKKA_01446	putative ABC transporter ATP-binding protein YxlF	1639335	1640216	+	3.6.3.-	yxlF_1	similar to AA sequence:UniProtKB:P94374		0	0	0	0	0	0	0
1514	PFREUDJS001_001447	Putative ABC transporter permease protein	1640213	1641379	+	PROKKA_01447	ABC-2 family transporter protein	1640213	1641379	+			protein motif:Pfam:PF12698.1		1	0	0	0	0	0	0
1515	PFREUDJS001_001448	Acetyltransferase	1641521	1642057	+	PROKKA_01448	hypothetical protein	1641521	1642057	+					1	0	0	0	0	0	0
1516	PFREUDJS001_001449	Excinuclease ABC subunit A	1642072	1645128	-	PROKKA_01449	UvrABC system protein A	1642072	1645137	-		uvrA_5	similar to AA sequence:UniProtKB:P63380		1	0	0	0	0	0	0
1517	PFREUDJS001_001450	Mycothiol-dependent maleylpyruvate isomerase	1645349	1646095	+	PROKKA_01450	mycothiol-dependent maleylpyruvate isomerase	1645349	1646095	+			protein motif:CLUSTERS:PRK09583		1	0	0	0	0	0	0
1518	PFREUDJS001_001451	Metallo-beta-lactamase domain protein	1646097	1646690	+	PROKKA_01451	hydroxyacylglutathione hydrolase	1646097	1646690	+			protein motif:CLUSTERS:PRK10241		1	0	0	0	0	0	0
1519	PFREUDJS001_001452	Integral membrane protein, TerC family	1646725	1647759	-	PROKKA_01452	Inner membrane protein alx	1646725	1647759	-		alx_2	similar to AA sequence:UniProtKB:P42601		1	0	0	0	0	0	0
1520	PFREUDJS001_001453	Excinuclease ABC subunit B	1647950	1650034	-	PROKKA_01453	UvrABC system protein B	1647950	1650034	-		uvrB	similar to AA sequence:UniProtKB:P56981		1	0	0	0	0	0	0
1521	PFREUDJS001_001454	Dephospho-CoA kinase	1650109	1650777	-	PROKKA_01454	Dephospho-CoA kinase	1650109	1650777	-	2.7.1.24	coaE	similar to AA sequence:UniProtKB:O67792		1	0	0	0	0	0	0
1522	PFREUDJS001_001455	Phosphorylase family protein	1650781	1651557	-	PROKKA_01455	Purine nucleoside phosphorylase DeoD-type	1650781	1651557	-	2.4.2.1	deoD	similar to AA sequence:UniProtKB:Q5EEL8		1	0	0	0	0	0	0
1523	PFREUDJS001_001456	30S ribosomal protein S1	1651674	1653128	-	PROKKA_01456	30S ribosomal protein S1	1651674	1653128	-		rpsA	similar to AA sequence:UniProtKB:P0AG67		1	0	0	0	0	0	0
1524	PFREUDJS001_001457	Succinate-semialdehyde dehydrogenase	1653491	1654957	-	PROKKA_01457	Succinate-semialdehyde dehydrogenase [NADP(+)] GabD	1653491	1655122	-	1.2.1.79	gabD	similar to AA sequence:UniProtKB:P25526		1	0	0	0	0	0	0
1525	PFREUDJS001_001458	Sortase family protein	1655177	1655890	+	PROKKA_01458	hypothetical protein	1655177	1655890	+					1	0	0	0	0	0	0
1526	PFREUDJS001_001459	Putative DNA polymerase I	1655910	1658588	-	PROKKA_01459	DNA polymerase I	1655910	1658588	-	2.7.7.7	polA	similar to AA sequence:UniProtKB:P52026		1	0	0	0	0	0	0
1527	PFREUDJS001_001460	Response regulator receiver domain protein	1658695	1659318	-	PROKKA_01460	putative transcriptional regulatory protein pdtaR	1658695	1659318	-		pdtaR	similar to AA sequence:UniProtKB:O06143		1	0	0	0	0	0	0
1528	PFREUDJS001_R0036	tRNA-Leu-CAA	1659538	1659620	+	PROKKA_01461	tRNA-Leu(caa)	1659538	1659622	+			COORDINATES:profile:Aragorn:1.2		0	0	0	0	0	0	0
1529	PFREUDJS001_001461	Pyruvate kinase	1659854	1661272	-	PROKKA_01462	Pyruvate kinase	1659854	1661287	-	2.7.1.40	pyk	similar to AA sequence:UniProtKB:Q46078		1	0	0	0	0	0	0
1530	PFREUDJS001_001462	Pseudouridine synthase	1661634	1662554	-	PROKKA_01463	Ribosomal large subunit pseudouridine synthase D	1661634	1662554	-	5.4.99.23	rluD	similar to AA sequence:UniProtKB:P33643		1	0	0	0	0	0	0
1531	PFREUDJS001_001463	Lipoprotein signal peptidase	1662551	1663135	-	PROKKA_01464	lipoprotein signal peptidase	1662551	1663096	-			protein motif:CLUSTERS:PRK00376		1	0	0	0	0	0	0
1532	PFREUDJS001_001464	C4-type zinc finger protein, DksA/TraR family	1663153	1663575	-	PROKKA_01465	RNA polymerase-binding transcription factor DksA	1663153	1663581	-		dksA	similar to AA sequence:UniProtKB:P0ABS1		1	0	0	0	0	0	0
1533	PFREUDJS001_001465	DivIVA domain protein	1663656	1664654	-	PROKKA_01466	Cell wall synthesis protein Wag31	1663656	1664654	-			similar to AA sequence:UniProtKB:P0A5N2		1	0	0	0	0	0	0
1534	PFREUDJS001_001466	YGGT family protein	1664791	1665084	-	PROKKA_01467	YGGT family protein	1664791	1665084	-			protein motif:Pfam:PF02325.11		1	0	0	0	0	0	0
1535	PFREUDJS001_001467	Cell division protein SepF	1665088	1665567	-	PROKKA_01468	Cell division protein SepF	1665088	1665609	-		sepF	similar to AA sequence:UniProtKB:O31728		1	0	0	0	0	0	0
1536	PFREUDJS001_001468	YfiH family protein	1665761	1666549	-	PROKKA_01469	Laccase domain protein YfiH	1665761	1666549	-		yfiH	similar to AA sequence:UniProtKB:P33644		1	0	0	0	0	0	0
1537	PFREUDJS001_001469	Cell division protein FtsZ	1666559	1667800	-	PROKKA_01470	Cell division protein FtsZ	1666559	1667800	-		ftsZ	similar to AA sequence:UniProtKB:P94337		1	0	0	0	0	0	0
1538	PFREUDJS001_001470	Cell division protein FtsQ	1668018	1668749	-	PROKKA_01471	Cell division protein FtsQ	1668018	1668749	-		ftsQ	similar to AA sequence:UniProtKB:P64168		1	0	0	0	0	0	0
1539	PFREUDJS001_001471	UDP-N-acetylmuramate--L-alanine ligase	1668746	1670188	-	PROKKA_01472	UDP-N-acetylmuramate--L-alanine ligase	1668746	1670188	-	6.3.2.8	murC	similar to AA sequence:UniProtKB:P45066		1	0	0	0	0	0	0
1540	PFREUDJS001_001472	UDP-N-acetylglucosamine--N-acetylmuramyl-(pentape	1670185	1671288	-	PROKKA_01473	UDP-N-acetylglucosamine--N-acetylmuramyl-(pentapeptide) pyrophosphoryl-undecaprenol N-acetylglucosamine transferase	1670185	1671285	-	2.4.1.227	murG	similar to AA sequence:UniProtKB:P17443		1	0	0	0	0	0	0
1541	PFREUDJS001_001473	Cell division protein FtsW	1671285	1672550	-	PROKKA_01474	Lipid II flippase FtsW	1671285	1672550	-		ftsW_1	similar to AA sequence:UniProtKB:P63762		1	0	0	0	0	0	0
1542	PFREUDJS001_001474	UDP-N-acetylmuramoylalanine--D-glutamate ligase	1672743	1674230	-	PROKKA_01475	UDP-N-acetylmuramoylalanine--D-glutamate ligase	1672743	1674164	-	6.3.2.9	murD	similar to AA sequence:UniProtKB:A5U4I2		1	0	0	0	0	0	0
1543	PFREUDJS001_001475	Phospho-N-acetylmuramoyl-pentapeptide-transferase	1674224	1675300	-	PROKKA_01476	Phospho-N-acetylmuramoyl-pentapeptide-transferase	1674224	1675300	-	2.7.8.13	mraY	similar to AA sequence:UniProtKB:P0A6W3		1	0	0	0	0	0	0
1544	PFREUDJS001_001476	UDP-N-acetylmuramoyl-tripeptide--D-alanyl-D-alani	1675297	1676781	-	PROKKA_01477	UDP-N-acetylmuramoyl-tripeptide--D-alanyl-D-alanine ligase	1675297	1676781	-	6.3.2.10	murF	similar to AA sequence:UniProtKB:P11880		1	0	0	0	0	0	0
1545	PFREUDJS001_001477	UDP-N-acetylmuramoyl-L-alanyl-D-glutamate--2,	1676783	1678318	-	PROKKA_01478	UDP-N-acetylmuramoyl-L-alanyl-D-glutamate--2,6-diaminopimelate ligase	1676783	1678372	-	6.3.2.13	murE	similar to AA sequence:UniProtKB:P65477		1	0	0	0	0	0	0
1546	PFREUDJS001_001478	Penicillin-binding protein, transpeptidase domain	1678372	1680435	-	PROKKA_01479	Penicillin-binding protein PbpB	1678372	1680435	-	2.4.1.129	pbpB	similar to AA sequence:UniProtKB:A0R022		1	0	0	0	0	0	0
1547	PFREUDJS001_001479	conserved protein	1680432	1680962	-	PROKKA_01480	Cell division protein FtsL	1680432	1680962	-		ftsL	protein motif:HAMAP:MF_00910		1	0	0	0	0	0	0
1548	PFREUDJS001_001480	Ribosomal RNA small subunit methyltransferase H	1680959	1681987	-	PROKKA_01481	Ribosomal RNA small subunit methyltransferase H	1680959	1681987	-	2.1.1.199	rsmH	similar to AA sequence:UniProtKB:P60392		1	0	0	0	0	0	0
1549	PFREUDJS001_001481	Protein MraZ	1682166	1682603	-	PROKKA_01482	cell division protein MraZ	1682166	1682603	-			protein motif:CLUSTERS:PRK00326		1	0	0	0	0	0	0
1550	PFREUDJS001_001482	Hypothetical membrane protein	1682826	1683212	-	PROKKA_01483	hypothetical protein	1682826	1683209	-					1	0	0	0	0	0	0
1551	PFREUDJS001_001483	DNA polymerase IV	1683249	1684490	-	PROKKA_01484	DNA polymerase IV	1683249	1684490	-	2.7.7.7	dinB_3	similar to AA sequence:UniProtKB:Q47155		1	0	0	0	0	0	0
1552	PFREUDJS001_001484	DNA polymerase III alpha subunit	1684517	1688062	-	PROKKA_01485	DNA polymerase III subunit alpha	1684517	1688137	-	2.7.7.7	dnaE_2	similar to AA sequence:UniProtKB:P10443		1	0	0	0	0	0	0
1553	PFREUDJS001_001485	conserved protein	1688149	1688550	-	PROKKA_01486	hypothetical protein	1688149	1688550	-					1	0	0	0	0	0	0
1554	PFREUDJS001_001486	Helicase protein	1688764	1690974	+	PROKKA_01487	Helicase IV	1688764	1690974	+	3.6.4.12	helD	similar to AA sequence:UniProtKB:O32215		1	0	0	0	0	0	0
1555	PFREUDJS001_001487	Methylenetetrahydrofolate reductase	1690928	1691869	-	PROKKA_01488	5,10-methylenetetrahydrofolate reductase	1690928	1691869	-	1.5.1.20	metF	similar to AA sequence:UniProtKB:P0AEZ1		1	0	0	0	0	0	0
1556	PFREUDJS001_001488	Polyprenyl synthetase	1691909	1692985	+	PROKKA_01489	(2E,6E)-farnesyl diphosphate synthase	1691915	1692985	+	2.5.1.10		similar to AA sequence:UniProtKB:P0A5H8		1	0	0	0	0	0	0
1557	PFREUDJS001_001489	Kinase domain protein (Fragment)	1693139	1695379	+	PROKKA_01490	Serine/threonine-protein kinase PK-1	1693109	1695379	+	2.7.11.1	spk1	similar to AA sequence:UniProtKB:Q9KIG4		1	0	0	0	0	0	0
1558	PFREUDJS001_001490	Hypothetical transmembrane protein	1695422	1696345	+	PROKKA_01491	EamA-like transporter family protein	1695422	1696345	+			protein motif:Pfam:PF00892.14		1	0	0	0	0	0	0
1559	PFREUDJS001_001491	Metallo-beta-lactamase, putative	1696358	1697014	-	PROKKA_01492	metal-dependent hydrolase	1696358	1697101	-			protein motif:CLUSTERS:PRK00685		1	0	0	0	0	0	0
1560	PFREUDJS001_001492	3-deoxy-7-phosphoheptulonate synthase	1697132	1698517	-	PROKKA_01493	Phospho-2-dehydro-3-deoxyheptonate aldolase	1697132	1698478	-	2.5.1.54	aroH	similar to AA sequence:UniProtKB:P80574		1	0	0	0	0	0	0
1561	PFREUDJS001_001493	1-acylglycerol-3-phosphate O-acyltransferase	1698629	1699570	-	PROKKA_01494	Acyltransferase	1698629	1699570	-			protein motif:Pfam:PF01553.15		1	0	0	0	0	0	0
1562	PFREUDJS001_001494	Acyltransferase	1699563	1700408	-	PROKKA_01495	2-acyl-glycerophospho-ethanolamine acyltransferase	1699563	1700408	-			protein motif:CLUSTERS:PRK08633		1	0	0	0	0	0	0
1563	PFREUDJS001_001495	Peptidase M23B family / metalloendopeptidase	1700525	1701646	-	PROKKA_01496	Murein DD-endopeptidase MepM	1700525	1701646	-	3.4.24.-	mepM_3	similar to AA sequence:UniProtKB:P0AFS9		1	0	0	0	0	0	0
1564	PFREUDJS001_001496	AsnC family transcriptional regulator	1701907	1702176	+	PROKKA_01497	AsnC family protein	1701907	1702176	+			protein motif:Pfam:PF01037.15		1	0	0	0	0	0	0
1565	PFREUDJS001_001497	Peptidyl-prolyl cis-trans isomerase	1702307	1702819	-	PROKKA_01498	Peptidyl-prolyl cis-trans isomerase B	1702307	1702819	-	5.2.1.8	cypB	similar to AA sequence:UniProtKB:P77949		1	0	0	0	0	0	0
1566	PFREUDJS001_001498	conserved protein	1703146	1704162	+	PROKKA_01499	hypothetical protein	1703146	1704162	+					1	0	0	0	0	0	0
1567	PFREUDJS001_001499	Acetyltransferase	1704351	1705448	+	PROKKA_01500	Putative ribosomal N-acetyltransferase YdaF	1704351	1705448	+	2.3.1.-	ydaF_2	similar to AA sequence:UniProtKB:P96579		1	0	0	0	0	0	0
1568	PFREUDJS001_001500	conserved protein	1705540	1706208	+	PROKKA_01501	hypothetical protein	1705540	1706208	+					1	0	0	0	0	0	0
1569	PFREUDJS001_001501	Peptidase, A24 type IV prepilin peptidase family	1706234	1706917	+	PROKKA_01502	hypothetical protein	1706234	1706917	+					1	0	0	0	0	0	0
1570	PFREUDJS001_001502	conserved protein	1707057	1707482	+	PROKKA_01503	hypothetical protein	1707057	1707482	+					1	0	0	0	0	0	0
1571	PFREUDJS001_001503	Anthranilate phosphoribosyltransferase	1707523	1708572	-	PROKKA_01504	Anthranilate phosphoribosyltransferase	1707523	1708572	-	2.4.2.18	trpD	similar to AA sequence:UniProtKB:A0R048		1	0	0	0	0	0	0
1572	PFREUDJS001_001504	Putative response regulator	1708572	1709087	-	PROKKA_01505	putative response regulatory protein/MT3230	1708572	1709096	-			similar to AA sequence:UniProtKB:P95183		1	0	0	0	0	0	0
1573	PFREUDJS001_001505	IMP dehydrogenase family protein	1709309	1710772	+	PROKKA_01506	Inosine-5'-monophosphate dehydrogenase	1709309	1710772	+	1.1.1.205	guaB_1	similar to AA sequence:UniProtKB:P99106		1	0	0	0	0	0	0
1574	PFREUDJS001_001506	Iron-sulfur cluster assembly accessory protein	1710914	1711264	-	PROKKA_01507	Iron-sulfur cluster insertion protein ErpA	1710914	1711264	-		erpA	similar to AA sequence:UniProtKB:P45344		1	0	0	0	0	0	0
1575	PFREUDJS001_001507	Glycerate kinase domain protein (Fragment)	1711422	1712354	-	PROKKA_01508	glycerate kinase I	1711422	1712297	-			protein motif:CLUSTERS:PRK10342		1	0	0	0	0	0	0
1576	PFREUDJS001_001508	conserved protein	1712358	1712648	-	PROKKA_01509	hypothetical protein	1712358	1712648	-					1	0	0	0	0	0	0
1577	PFREUDJS001_001509	PspA/IM30 family protein	1712645	1713439	-	PROKKA_01510	hypothetical protein	1712645	1713439	-			similar to AA sequence:UniProtKB:P54617	Phage shock protein A homolog	1	0	0	0	0	0	0
1578	PFREUDJS001_001510	PF11241 family protein	1713739	1714293	+	PROKKA_01511	hypothetical protein	1713739	1714293	+					1	0	0	0	0	0	0
1579	PFREUDJS001_001511	conserved protein	1714293	1714508	+	PROKKA_01512	hypothetical protein	1714293	1714508	+					1	0	0	0	0	0	0
1580	PFREUDJS001_001512	Aminomethyltransferase	1714663	1715820	-	PROKKA_01513	Aminomethyltransferase	1714663	1715784	-	2.1.2.10	gcvT	similar to AA sequence:UniProtKB:P54378		1	0	0	0	0	0	0
1581	PFREUDJS001_001513	2-oxoglutarate dehydrogenase, E2 component,	1716085	1717854	+	PROKKA_01514	Dihydrolipoyllysine-residue acetyltransferase component of pyruvate dehydrogenase complex	1716085	1717854	+	2.3.1.12	aceF	similar to AA sequence:UniProtKB:Q8NNJ2		1	0	0	0	0	0	0
1582	PFREUDJS001_001514	PF13829 domain protein	1718138	1718908	+	PROKKA_01515	hypothetical protein	1718138	1718908	+					1	0	0	0	0	0	0
1583	PFREUDJS001_001515	Putative ABC transporter ATP-binding protein	1718992	1720752	+	PROKKA_01516	putative ABC transporter ATP-binding protein	1718941	1720752	+			similar to AA sequence:UniProtKB:P45127		1	0	0	0	0	0	0
1584	PFREUDJS001_001516	Glutamine synthetase	1720946	1722367	+	PROKKA_01517	Glutamine synthetase	1720946	1722367	+	6.3.1.2	glnA_1	similar to AA sequence:UniProtKB:P15106		1	0	0	0	0	0	0
1585	PFREUDJS001_001517	Putative lipoprotein	1722660	1723202	+	PROKKA_01518	hypothetical protein	1722612	1723202	+					1	0	0	0	0	0	0
1586	PFREUDJS001_001518	Transcriptional regulator, TetR family	1723293	1723877	+	PROKKA_01519	Tetracycline repressor protein class A from transposon 1721	1723293	1723877	+		tetR_1	similar to AA sequence:UniProtKB:P03038	Putative antibiotic resistance	1	0	0	0	0	0	0
1587	PFREUDJS001_001519	Dehydrogenase	1723897	1724712	-	PROKKA_01520	short chain dehydrogenase	1723897	1724712	-			protein motif:CLUSTERS:PRK07904		1	0	0	0	0	0	0
1588	PFREUDJS001_001520	Glutamate-ammonia-ligase adenylyltransferase	1724709	1727675	-	PROKKA_01521	Glutamate-ammonia-ligase adenylyltransferase	1724709	1727675	-	2.7.7.42	glnE	similar to AA sequence:UniProtKB:P30870		1	0	0	0	0	0	0
1589	PFREUDJS001_001521	TIGR03083 family protein	1727917	1728654	+	PROKKA_01522	hypothetical protein	1727917	1728654	+					1	0	0	0	0	0	0
1590	PFREUDJS001_001522	Glutamine synthetase	1728710	1730044	-	PROKKA_01523	putative glutamine synthetase 2	1728710	1730044	-	6.3.1.2	glnA_2	similar to AA sequence:UniProtKB:A0R083		1	0	0	0	0	0	0
1591	PFREUDJS001_001523	PF10708 family protein	1730251	1731132	+	PROKKA_01524	hypothetical protein	1730251	1731132	+					0	0	0	0	0	0	0
1592	PFREUDJS001_001524	PF10708 family protein	1731217	1732164	+	PROKKA_01525	hypothetical protein	1731217	1732164	+					0	0	0	0	0	0	0
1593	PFREUDJS001_001525	Methionine aminopeptidase	1732325	1733152	+	PROKKA_01526	Methionine aminopeptidase 2	1732244	1733152	+	3.4.11.18	map_1	similar to AA sequence:UniProtKB:P0A5J2		1	0	0	0	0	0	0
1594	PFREUDJS001_001526	Surface protein D with SLH domain	1733291	1733950	-	PROKKA_01527	S-layer protein precursor	1733291	1733950	-		ctc	similar to AA sequence:UniProtKB:Q9ZES5		1	0	0	0	0	0	0
1595						PROKKA_01528	hypothetical protein	1734008	1734730	+					0					0	0
1596	PFREUDJS001_001527	Zinc ribbon domain protein	1734541	1735284	-	PROKKA_01529	Putative zinc ribbon domain protein	1734541	1735284	-			protein motif:Pfam:PF02591.9		1	0	0	0	0	0	0
1597	PFREUDJS001_001528	Aminopeptidase P domain protein	1735457	1736911	+	PROKKA_01530	Xaa-Pro aminopeptidase 1	1735457	1736911	+	3.4.11.9	pepPI	similar to AA sequence:UniProtKB:P0A3Z2		1	0	0	0	0	0	0
1598	PFREUDJS001_001529	Putative transmembrane protein	1737039	1737905	-	PROKKA_01531	hypothetical protein	1737039	1737905	-					1	0	0	0	0	0	0
1599	PFREUDJS001_001530	HpcH/HpaI aldolase/citrate lyase family protein	1738050	1738913	-	PROKKA_01532	(3S)-malyl-CoA thioesterase	1738050	1738913	-	3.1.2.-	mcl2	similar to AA sequence:UniProtKB:D3JV05		1	0	0	0	0	0	0
1600	PFREUDJS001_001531	MgtE intracellular domain protein	1739094	1740371	+	PROKKA_01533	Magnesium transporter MgtE	1739094	1740371	+			similar to AA sequence:UniProtKB:Q5SMG8		1	0	0	0	0	0	0
1601	PFREUDJS001_001532	Membrane protein	1740368	1740931	+	PROKKA_01534	hypothetical protein	1740368	1740931	+					1	0	0	0	0	0	0
1602	PFREUDJS001_001533	Mrp family protein	1741075	1742232	+	PROKKA_01535	Flagellum site-determining protein YlxH	1741075	1742232	+		ylxH	similar to AA sequence:UniProtKB:P40742		1	0	0	0	0	0	0
1603	PFREUDJS001_001534	Putative twin arginine-targeting protein	1742414	1742863	-	PROKKA_01536	sec-independent translocase	1742414	1742863	-			protein motif:CLUSTERS:PRK01371		1	0	0	0	0	0	0
1604	PFREUDJS001_001535	4-hydroxy-tetrahydrodipicolinate synthase	1742958	1743803	-	PROKKA_01537	4-hydroxy-tetrahydrodipicolinate synthase	1742958	1743839	-	4.3.3.7	dapA	similar to AA sequence:UniProtKB:P63945		1	0	0	0	0	0	0
1605	PFREUDJS001_001536	O-methyltransferase	1744067	1744648	+	PROKKA_01538	Putative O-methyltransferase/MSMEI_4947	1743983	1744648	+	2.1.1.-		similar to AA sequence:UniProtKB:A0R2D5		1	0	0	0	0	0	0
1606	PFREUDJS001_001537	Glucose-1-phosphate adenylyltransferase	1744786	1745976	-	PROKKA_01539	Glucose-1-phosphate adenylyltransferase	1744786	1745976	-	2.7.7.27	glgC	similar to AA sequence:UniProtKB:P64241		1	0	0	0	0	0	0
1607	PFREUDJS001_001538	Glycogen synthase, Corynebacterium family	1746131	1747348	+	PROKKA_01540	Capsular glucan synthase	1746131	1747348	+	2.4.1.21	glgA	similar to AA sequence:UniProtKB:O05313		1	0	0	0	0	0	0
1608	PFREUDJS001_001539	PF11314 family protein	1747527	1747694	-	PROKKA_01541	hypothetical protein	1747527	1747694	-					1	0	0	0	0	0	0
1609	PFREUDJS001_001540	DivIVA domain protein	1747754	1748146	-	PROKKA_01542	hypothetical protein	1747754	1748146	-					1	0	0	0	0	0	0
1610	PFREUDJS001_001541	Chloride transporter, ClC family	1748169	1749617	-	PROKKA_01543	H(+)/Cl(-) exchange transporter ClcA	1748169	1749617	-		clcA	similar to AA sequence:UniProtKB:Q8ZRP8		1	0	0	0	0	0	0
1611	PFREUDJS001_001542	Lysine decarboxylase	1749709	1750545	-	PROKKA_01544	LOG family protein ORF6 in fasciation locus	1749709	1750545	-		fas6	similar to AA sequence:UniProtKB:P46378		1	0	0	0	0	0	0
1612	PFREUDJS001_001543	Succinyl-diaminopimelate desuccinylase	1750707	1751795	-	PROKKA_01545	Succinyl-diaminopimelate desuccinylase	1750707	1751795	-	3.5.1.18	dapE_2	similar to AA sequence:UniProtKB:Q59284		1	0	0	0	0	0	0
1613	PFREUDJS001_001544	2,3,4,5-tetrahydropyridine-2,6-dicarboxylate	1751895	1752833	+	PROKKA_01546	2,3,4,5-tetrahydropyridine-2,6-dicarboxylate N-succinyltransferase	1751895	1752833	+	2.3.1.117	dapD	similar to AA sequence:UniProtKB:O05302		1	0	0	0	0	0	0
1614	PFREUDJS001_001545	Putative lipoprotein	1752840	1753685	+	PROKKA_01547	hypothetical protein	1752840	1753685	+					1	0	0	0	0	0	0
1615	PFREUDJS001_001546	Succinyldiaminopimelate transaminase	1753713	1754804	-	PROKKA_01548	LL-diaminopimelate aminotransferase	1753713	1754804	-	2.6.1.83	dapL	similar to AA sequence:UniProtKB:Q7NDX4		1	0	0	0	0	0	0
1616	PFREUDJS001_001547	Ferredoxin	1754801	1755121	-	PROKKA_01549	Ferredoxin	1754801	1755121	-			similar to AA sequence:UniProtKB:P13279		1	0	0	0	0	0	0
1617	PFREUDJS001_001548	4-phosphoerythronate dehydrogenase	1755357	1756325	+	PROKKA_01550	Putative 2-hydroxyacid dehydrogenase	1755357	1756325	+	1.1.1.-		similar to AA sequence:UniProtKB:Q99RW8		1	0	0	0	0	0	0
1618	PFREUDJS001_001549	Fumarate hydratase class II	1756534	1757913	+	PROKKA_01551	Fumarate hydratase class II	1756489	1757913	+	4.2.1.2	fumC	similar to AA sequence:UniProtKB:Q92PB6		1	0	0	0	0	0	0
1619	PFREUDJS001_001550	conserved protein	1758077	1758523	+	PROKKA_01552	hypothetical protein	1758077	1758523	+					1	0	0	0	0	0	0
1620	PFREUDJS001_001551	Aspartate ammonia-lyase	1758651	1760120	+	PROKKA_01553	Aspartate ammonia-lyase	1758651	1760120	+	4.3.1.1	aspA_1	similar to AA sequence:UniProtKB:P0AC38		1	0	0	0	0	0	0
1621	PFREUDJS001_001552	Transposase	1760480	1761826	+	PROKKA_01554	Transposase	1760480	1761826	+			protein motif:Pfam:PF01610.11		0	0	0	0	0	0	0
1622	PFREUDJS001_001553	putative protein without homology	1761798	1761962	-											0	0	0	0	0	0
1623	PFREUDJS001_001554	Aspartate ammonia-lyase	1761966	1763363	+	PROKKA_01555	Aspartate ammonia-lyase	1761891	1763363	+	4.3.1.1	aspA_2	similar to AA sequence:UniProtKB:P0AC38		0	0	0	0	0	0	0
1624	PFREUDJS001_001555	Anaerobic C4-dicarboxylate transporter	1763461	1764663	+	PROKKA_01556	Anaerobic C4-dicarboxylate transporter DcuA	1763368	1764663	+		dcuA_1	similar to AA sequence:UniProtKB:P0ABN5		0	0	0	0	0	0	0
1625	PFREUDJS001_001556	Major facilitator superfamily MFS_1	1764760	1766097	-	PROKKA_01557	enterobactin exporter EntS	1764760	1766097	-			protein motif:CLUSTERS:PRK10489		0	0	0	0	0	0	0
1626	PFREUDJS001_001557	MarR family transcriptional regulator	1766094	1766573	-	PROKKA_01558	DNA-binding transcriptional repressor MarR	1766094	1766639	-			protein motif:CLUSTERS:PRK11512		0	0	0	0	0	0	0
1627	PFREUDJS001_001558	N-acetyltransferase	1766780	1767292	+	PROKKA_01559	N-acyltransferase YncA	1766780	1767292	+	2.3.1.-	yncA	similar to AA sequence:UniProtKB:P76112		0	0	0	0	0	0	0
1628	PFREUDJS001_001559	Phosphoribosyl transferase domain protein	1767352	1767858	+	PROKKA_01560	Xanthine phosphoribosyltransferase	1767352	1767858	+	2.4.2.22	gpt	similar to AA sequence:UniProtKB:P0A9M5		0	0	0	0	0	0	0
1629	PFREUDJS001_001560	Amidohydrolase	1767944	1769113	-	PROKKA_01561	putative hydrolase YxeP	1767944	1769113	-	3.-.-.-	yxeP_2	similar to AA sequence:UniProtKB:P54955		1	0	0	0	0	0	0
1630	PFREUDJS001_001561	conserved protein	1769274	1770437	+	PROKKA_01562	hypothetical protein	1769274	1770437	+					0	0	0	0	0	0	0
1631						PROKKA_01563	hypothetical protein	1770323	1770565	-					0					0	0
1632	PFREUDJS001_001562	Diacylglycerol kinase, catalytic region	1770528	1771574	-	PROKKA_01564	Diacylglycerol kinase	1770528	1771583	-	2.7.1.107	dagK_2	similar to AA sequence:UniProtKB:O31502		0	0	0	0	0	0	0
1633	PFREUDJS001_001563	Cysteine synthase 2	1772028	1772996	+	PROKKA_01565	Cysteine synthase	1772028	1772996	+	2.5.1.47	cysK	similar to AA sequence:UniProtKB:P63871		1	0	0	0	0	0	0
1634	PFREUDJS001_001564	SPFH domain/Band 7 family protein	1773213	1774184	+	PROKKA_01566	SPFH domain / Band 7 family protein	1773213	1774184	+			protein motif:Pfam:PF01145.19		0	0	0	0	0	0	0
1635	PFREUDJS001_001565	F42b (Fragment)	1774198	1774446	+	PROKKA_01567	hypothetical protein	1774198	1774446	+					0	0	0	0	0	0	0
1636	PFREUDJS001_001566	Cyanate MSF transporter	1774636	1775913	-	PROKKA_01568	putative transporter YycB	1774636	1775913	-		yycB	similar to AA sequence:UniProtKB:P37482		0	0	0	0	0	0	0
1637	PFREUDJS001_001567	ABC transporter, substrate-binding protein, QAT	1776044	1776943	-	PROKKA_01569	Putative osmoprotectant uptake system substrate-binding protein OsmF precursor	1776044	1776943	-		osmF_1	similar to AA sequence:UniProtKB:P33362		0	0	0	0	0	0	0
1638	PFREUDJS001_001568	Peptidyl-tRNA hydrolase PTH2	1776981	1777676	-	PROKKA_01570	hypothetical protein	1776981	1777676	-					0	0	0	0	0	0	0
1639	PFREUDJS001_001569	putative protein without homology	1777816	1778175	+	PROKKA_01571	3-demethylubiquinone-9 3-methyltransferase	1777816	1778175	+			protein motif:Pfam:PF06983.7		0	0	0	0	0	0	0
1640	PFREUDJS001_001570	3-demethylubiquinone-9 3-methyltransferase	1778212	1778709	+	PROKKA_01572	3-demethylubiquinone-9 3-methyltransferase	1778212	1778709	+			protein motif:Pfam:PF06983.7		0	0	0	0	0	0	0
1641	PFREUDJS001_001571	Transporter, major facilitator family protein	1778942	1780666	+	PROKKA_01573	Antiseptic resistance protein	1778942	1780666	+		qacA_3	similar to AA sequence:UniProtKB:P0A0J9		0	0	0	0	0	0	0
1642	PFREUDJS001_001572	Transposase	1780676	1781368	-	PROKKA_01574	IS2 transposase TnpB	1780676	1781719	-			protein motif:CLUSTERS:PRK09409		0	0	0	0	0	0	0
1643	PFREUDJS001_001573	conserved protein	1781832	1781975	-	PROKKA_01575	hypothetical protein	1781832	1782056	-					0	0	0	0	0	0	0
1644	PFREUDJS001_001574	Putative transposase	1782081	1783214	-	PROKKA_01576	Transposase	1782081	1783154	-			protein motif:Pfam:PF01610.11		0	1	0	1	0	0	0
1645	PFREUDJS001_001575	conserved protein	1783468	1783593	+	PROKKA_01577	EcsC protein family protein	1783706	1784686	+			protein motif:Pfam:PF12787.1		0	1	0	1	0	0	0
1646	PFREUDJS001_001576	Transposase (Fragment)	1785160	1785873	+	PROKKA_01578	hypothetical protein	1785319	1785873	+					0	2	1	1	0	0	0
1647						PROKKA_01579	hypothetical protein	1786654	1787211	-					0					0	0
1648	PFREUDJS001_001577	DUF262	1787407	1789233	-	PROKKA_01580	hypothetical protein	1787407	1789233	-					0	2	1	1	0	0	0
1649						PROKKA_01581	hypothetical protein	1789690	1790163	+					0					0	0
1650	PFREUDJS001_001578	Adenylate and Guanylate cyclase catalytic domain	1790171	1790902	+	PROKKA_01582	Adenylate and Guanylate cyclase catalytic domain protein	1790171	1790902	+			protein motif:Pfam:PF00211.14		0	2	1	1	0	0	0
1651	PFREUDJS001_001579	Guanylate cyclase	1790912	1791607	-	PROKKA_01583	Adenylate and Guanylate cyclase catalytic domain protein	1790912	1791607	-			protein motif:Pfam:PF00211.14		0	2	1	1	0	0	0
1652	PFREUDJS001_001580	Ribosome-binding ATPase YchF	1791725	1792798	-	PROKKA_01584	Ribosome-binding ATPase YchF	1791725	1792798	-		ychF	similar to AA sequence:UniProtKB:P44681		1	1	0	1	0	0	0
1653	PFREUDJS001_001581	M18 family aminopeptidase	1792893	1794185	-	PROKKA_01585	putative M18 family aminopeptidase 2	1792893	1794164	-	3.4.11.-	apeB	similar to AA sequence:UniProtKB:Q9HYZ3		1	0	0	0	0	0	0
1654	PFREUDJS001_001582	Putative flagellar protein FliS	1794314	1795657	+	PROKKA_01586	DNA recombination protein RmuC	1794314	1795657	+		rmuC	similar to AA sequence:UniProtKB:P0AG71		1	0	0	0	0	0	0
1655						PROKKA_01587	4-hydroxy-3-methylbut-2-enyl diphosphate reductase	1795589	1796827	-	1.17.1.2	ispH	similar to AA sequence:UniProtKB:P62623		1					0	0
1656	PFREUDJS001_001583	Exodeoxyribonuclease 7 large subunit	1796622	1797995	+	PROKKA_01588	Exodeoxyribonuclease 7 large subunit	1796844	1797995	+	3.1.11.6	xseA	similar to AA sequence:UniProtKB:P04994		1	0	0	0	0	0	0
1657	PFREUDJS001_001584	Exodeoxyribonuclease 7 small subunit	1798043	1798285	+	PROKKA_01589	Exodeoxyribonuclease 7 small subunit	1798043	1798285	+	3.1.11.6	xseB	similar to AA sequence:UniProtKB:Q7VV85		1	0	0	0	0	0	0
1658	PFREUDJS001_001585	Hemolysin	1798330	1799067	-	PROKKA_01590	Haemolysin-III related	1798330	1799067	-			protein motif:Pfam:PF03006.14		1	0	0	0	0	0	0
1659	PFREUDJS001_001586	Isoprenyl transferase	1799266	1800075	+	PROKKA_01591	(2Z,6E)-farnesyl diphosphate synthase	1799266	1800075	+	2.5.1.68		similar to AA sequence:UniProtKB:Q47SS3		1	0	0	0	0	0	0
1660	PFREUDJS001_001587	RNA-binding protein	1800088	1800606	-	PROKKA_01592	ASCH domain protein	1800088	1800606	-			protein motif:Pfam:PF04266.8		1	0	0	0	0	0	0
1661	PFREUDJS001_001588	Membrane protein	1800644	1803328	-	PROKKA_01593	ASCH domain protein	1800644	1803328	-			protein motif:Pfam:PF04266.8		1	0	0	0	0	0	0
1662	PFREUDJS001_001589	putative protein without homology	1803281	1803508	+											0	0	0	0	0	0
1663	PFREUDJS001_001590	Mycothiol S-conjugate amidase	1803501	1804427	-	PROKKA_01594	Mycothiol S-conjugate amidase	1803501	1804427	-	3.5.1.115	mca	similar to AA sequence:UniProtKB:A0R2W9		1	0	0	0	0	0	0
1664	PFREUDJS001_001591	Transcription elongation factor GreA	1804522	1805025	+	PROKKA_01595	Transcription elongation factor GreA	1804522	1805025	+		greA	similar to AA sequence:UniProtKB:P64279		1	0	0	0	0	0	0
1665	PFREUDJS001_001592	DoxX protein	1805112	1805546	+	PROKKA_01596	DoxX	1805112	1805546	+			protein motif:Pfam:PF07681.6		1	0	0	0	0	0	0
1666	PFREUDJS001_001593	conserved protein	1805662	1806624	-	PROKKA_01597	hypothetical protein	1805662	1806624	-					1	0	0	0	0	0	0
1667	PFREUDJS001_001594	Hypothetical membrane protein	1806710	1808140	-	PROKKA_01598	pheromone autoinducer 2 transporter	1806710	1808140	-			protein motif:CLUSTERS:PRK12287		1	0	0	0	0	0	0
1668	PFREUDJS001_001595	putative protein without homology	1808162	1808278	+											0	0	0	0	0	0
1669	PFREUDJS001_001596	Uracil-DNA glycosylase	1808321	1809010	+	PROKKA_01599	Uracil-DNA glycosylase	1808321	1809010	+	3.2.2.27	ung	similar to AA sequence:UniProtKB:P67071		1	0	0	0	0	0	0
1670	PFREUDJS001_001597	Peptide methionine sulfoxide reductase MsrA	1809121	1809756	+	PROKKA_01600	Peptide methionine sulfoxide reductase MsrA	1809121	1809756	+	1.8.4.11	msrA	similar to AA sequence:UniProtKB:Q93S39		1	0	0	0	0	0	0
1671	PFREUDJS001_001598	conserved protein	1809927	1810406	+	PROKKA_01601	hypothetical protein	1809876	1810406	+					1	0	0	0	0	0	0
1672	PFREUDJS001_001599	Pyridoxamine 5'-phosphate oxidase-like protein	1810511	1811158	-	PROKKA_01602	Pyridoxamine 5'-phosphate oxidase	1810511	1811158	-			protein motif:Pfam:PF12900.1		1	0	0	0	0	0	0
1673	PFREUDJS001_001600	Hydrolase	1811336	1811950	+	PROKKA_01603	?-D-glucose-1-phosphatase	1811336	1811950	+			protein motif:CLUSTERS:PRK09456		1	0	0	0	0	0	0
1674	PFREUDJS001_001601	Chorismate synthase	1811947	1812453	+	PROKKA_01604	DinB superfamily protein	1811947	1812453	+			protein motif:Pfam:PF12867.1		1	0	0	0	0	0	0
1675	PFREUDJS001_001602	conserved protein	1812479	1812934	-	PROKKA_01605	hypothetical protein	1812479	1812934	-					1	0	0	0	0	0	0
1676	PFREUDJS001_001603	conserved protein	1813068	1813472	-	PROKKA_01606	hypothetical protein	1813068	1813472	-			protein motif:Pfam:PF08327.5	Activator of Hsp90 ATPase homolog 1-like protein	1	0	0	0	0	0	0
1677						PROKKA_01607	hypothetical protein	1813485	1813574	-					0					0	0
1678	PFREUDJS001_001604	3-methyladenine DNA glycosylase	1813602	1814252	-	PROKKA_01608	3-methyladenine DNA glycosylase	1813602	1814252	-			protein motif:CLUSTERS:PRK00802		1	0	0	0	0	0	0
1679	PFREUDJS001_001605	conserved protein	1814452	1815411	+	PROKKA_01609	hypothetical protein	1814461	1815411	+					1	0	0	0	0	0	0
1680	PFREUDJS001_001606	Hydrolase, NUDIX family	1815538	1816164	+	PROKKA_01610	Nucleoside triphosphatase NudI	1815460	1816164	+	3.6.1.-	nudI	similar to AA sequence:UniProtKB:P52006		1	0	0	0	0	0	0
1681	PFREUDJS001_001607	Hypothetical membrane protein	1816339	1817007	-	PROKKA_01611	Bax inhibitor 1 like protein	1816339	1817151	-			protein motif:Pfam:PF12811.1		1	0	0	0	0	0	0
1682	PFREUDJS001_001608	Putative methyltransferase type 11	1817288	1818037	-	PROKKA_01612	Methyltransferase domain protein	1817288	1818037	-			protein motif:Pfam:PF08241.6		1	0	0	0	0	0	0
1683	PFREUDJS001_001609	NAD dependent epimerase/dehydratase family	1818340	1819113	+	PROKKA_01613	putative sugar epimerase YhfK	1818340	1819113	+	4.-.-.-	yhfK	similar to AA sequence:UniProtKB:O07609		0	0	0	0	0	0	0
1684	PFREUDJS001_001610	Putative amino acid transporter	1819331	1820794	+	PROKKA_01614	putative amino acid permease YhdG	1819331	1820794	+		yhdG_1	similar to AA sequence:UniProtKB:O07576		1	0	0	0	0	0	0
1685	PFREUDJS001_001611	Enolase	1820852	1822123	-	PROKKA_01615	Enolase	1820852	1822123	-	4.2.1.11	eno_1	similar to AA sequence:UniProtKB:P64074		1	0	0	0	0	0	0
1686	PFREUDJS001_001612	TetR-family transcriptional regulator	1822414	1823013	-	PROKKA_01616	Bacterial regulatory proteins, tetR family	1822414	1823052	-			protein motif:Pfam:PF00440.17		1	0	0	0	0	0	0
1687	PFREUDJS001_001613	Transmembrane efflux protein	1823117	1824544	+	PROKKA_01617	putative transport protein HsrA	1823117	1824544	+		hsrA_3	similar to AA sequence:UniProtKB:P31474		1	0	0	0	0	0	0
1688	PFREUDJS001_001614	ABC transporter, ATP-binding protein	1824692	1825624	+	PROKKA_01618	Daunorubicin/doxorubicin resistance ATP-binding protein DrrA	1824692	1825624	+	3.6.3.-	drrA_3	similar to AA sequence:UniProtKB:P32010	Putative antibiotic resistance	0	0	0	0	0	0	0
1689	PFREUDJS001_001615	ABC-2 family transporter protein	1825686	1826381	+	PROKKA_01619	Inner membrane transport permease YbhR	1825608	1826381	+		ybhR_2	similar to AA sequence:UniProtKB:P0AFP9		0	0	0	0	0	0	0
1690	PFREUDJS001_001616	Putative TetR family transcriptional regulator	1826399	1827016	+	PROKKA_01620	Tetracycline repressor protein class A from transposon 1721	1826378	1827016	+		tetR_2	similar to AA sequence:UniProtKB:P03038	Putative antibiotic resistance	0	0	0	0	0	0	0
1691	PFREUDJS001_R0037	tRNA-Leu-TAA	1827131	1827203	-	PROKKA_01621	tRNA-Leu(taa)	1827130	1827203	-			COORDINATES:profile:Aragorn:1.2		0	0	0	0	0	0	0
1692	PFREUDJS001_001617	Ppx/GppA phosphatase family	1827313	1828269	-	PROKKA_01622	Guanosine-5'-triphosphate,3'-diphosphate pyrophosphatase	1827313	1828269	-	3.6.1.40	gppA	similar to AA sequence:UniProtKB:P25552		1	0	0	0	0	0	0
1693	PFREUDJS001_001618	Septum formation initiator family protein	1828266	1828781	-	PROKKA_01623	hypothetical protein	1828266	1828781	-					1	0	0	0	0	0	0
1694	PFREUDJS001_001619	Septum formation initiator	1828861	1829523	-	PROKKA_01624	tRNA-Pro(tgg)	1828842	1828924	+			COORDINATES:profile:Aragorn:1.2		0	0	0	0	0	0	0
1695	PFREUDJS001_001620	Enolase	1829780	1831069	-	PROKKA_01625	Enolase	1829780	1831069	-	4.2.1.11	eno_2	similar to AA sequence:UniProtKB:A0R3B8		1	0	0	0	0	0	0
1696	PFREUDJS001_001621	MazG family protein	1831184	1831855	-	PROKKA_01626	Nucleoside triphosphate pyrophosphohydrolase	1831184	1831855	-	3.6.1.8	mazG	similar to AA sequence:UniProtKB:P0AEY3		1	0	0	0	0	0	0
1697	PFREUDJS001_001622	Putative lipoprotein	1831855	1832388	-	PROKKA_01627	hypothetical protein	1831855	1832388	-					1	0	0	0	0	0	0
1698	PFREUDJS001_001623	Transcription-repair-coupling factor	1832510	1836208	-	PROKKA_01628	Transcription-repair-coupling factor	1832510	1836205	-	3.6.4.-	mfd	similar to AA sequence:UniProtKB:P64326		1	0	0	0	0	0	0
1699	PFREUDJS001_001624	Yqey-like family protein	1836284	1836649	-	PROKKA_01629	hypothetical protein	1836284	1836649	-					1	0	0	0	0	0	0
1700	PFREUDJS001_001625	Peptidyl-tRNA hydrolase	1836717	1837295	-	PROKKA_01630	Peptidyl-tRNA hydrolase	1836717	1837307	-	3.1.1.29	pth	similar to AA sequence:UniProtKB:A0R3D3		1	0	0	0	0	0	0
1701	PFREUDJS001_001626	putative protein without homology	1837266	1837481	+											0	0	0	0	0	0
1702	PFREUDJS001_001627	50S ribosomal protein L25	1837515	1838174	-	PROKKA_01631	50S ribosomal protein L25	1837515	1838174	-		rplY	similar to AA sequence:UniProtKB:Q92N68		1	0	0	0	0	0	0
1703	PFREUDJS001_001628	Ribose-phosphate pyrophosphokinase	1838552	1839547	-	PROKKA_01632	Ribose-phosphate pyrophosphokinase	1838552	1839547	-	2.7.6.1	prs_2	similar to AA sequence:UniProtKB:P65232		1	0	0	0	0	0	0
1704	PFREUDJS001_001629	Bifunctional protein GlmU	1839581	1841128	-	PROKKA_01633	Bifunctional protein GlmU	1839581	1841128	-		glmU	similar to AA sequence:UniProtKB:P96382		1	0	0	0	0	0	0
1705	PFREUDJS001_R0038	tRNA-Gln-TTG	1841315	1841393	-	PROKKA_01634	tRNA-Gln(ttg)	1841314	1841393	-			COORDINATES:profile:Aragorn:1.2		0	0	0	0	0	0	0
1706	PFREUDJS001_001630	Aspartate carbamoyltransferase	1841627	1842601	+	PROKKA_01635	Aspartate carbamoyltransferase	1841555	1842601	+	2.1.3.2	pyrB	similar to AA sequence:UniProtKB:Q8ZB39		1	0	0	0	0	0	0
1707	PFREUDJS001_001631	TetR family transcriptional regulator	1842642	1843505	+	PROKKA_01636	Biofilm operon icaADBC HTH-type negative transcriptional regulator IcaR	1842744	1843505	+		icaR	similar to AA sequence:UniProtKB:A6QKF4		1	0	0	0	0	0	0
1708	PFREUDJS001_001632	4-diphosphocytidyl-2-C-methyl-D-erythritol	1843540	1844517	-	PROKKA_01637	4-diphosphocytidyl-2-C-methyl-D-erythritol kinase	1843540	1844517	-	2.7.1.148	ispE	similar to AA sequence:UniProtKB:P65178		1	0	0	0	0	0	0
1709	PFREUDJS001_001633	Ribosomal RNA small subunit methyltransferase A	1844594	1845463	-	PROKKA_01638	Ribosomal RNA small subunit methyltransferase A	1844594	1845463	-	2.1.1.182	rsmA	similar to AA sequence:UniProtKB:P66662		1	0	0	0	0	0	0
1710	PFREUDJS001_001634	Hydrolase, TatD family	1845460	1846488	-	PROKKA_01639	putative deoxyribonuclease YcfH	1845460	1846488	-	3.1.21.-	ycfH	similar to AA sequence:UniProtKB:P0AFQ7		1	0	0	0	0	0	0
1711	PFREUDJS001_001635	Ribosomal RNA small subunit methyltransferase I	1846621	1847499	-	PROKKA_01640	Ribosomal RNA small subunit methyltransferase I	1846621	1847571	-	2.1.1.198	rsmI	similar to AA sequence:UniProtKB:P0A640		1	0	0	0	0	0	0
1712	PFREUDJS001_001636	conserved protein	1847585	1849972	-	PROKKA_01641	hypothetical protein	1847585	1849972	-					1	0	0	0	0	0	0
1713	PFREUDJS001_001637	Dolichyl-phosphate-mannose-protein	1850259	1851818	+	PROKKA_01642	putative dolichyl-phosphate-mannose--protein mannosyltransferase	1850259	1851818	+	2.4.1.109	pmt	similar to AA sequence:UniProtKB:O05586		1	0	0	0	0	0	0
1714	PFREUDJS001_001638	Putative membrane protein	1851868	1852932	+	PROKKA_01643	hypothetical protein	1851868	1852932	+					1	0	0	0	0	0	0
1715	PFREUDJS001_001639	Putative permease	1853054	1854604	+	PROKKA_01644	Putative pyrimidine permease RutG	1853054	1854604	+		rutG	similar to AA sequence:UniProtKB:P75892		1	0	0	0	0	0	0
1716	PFREUDJS001_001640	conserved protein	1854635	1855087	-	PROKKA_01645	hypothetical protein	1854635	1855156	-					1	0	0	0	0	0	0
1717	PFREUDJS001_001641	Galactokinase	1855420	1856616	+	PROKKA_01646	Galactokinase	1855420	1856616	+	2.7.1.6	galK_1	similar to AA sequence:UniProtKB:P0A6T3		1	0	0	0	0	0	0
1718	PFREUDJS001_001642	Stress protein	1856773	1857306	+	PROKKA_01647	Universal stress protein family protein	1856773	1857306	+			protein motif:Pfam:PF00582.20		1	0	0	0	0	0	0
1719	PFREUDJS001_001643	Putative fluoride ion transporter CrcB	1857303	1857719	+	PROKKA_01648	Putative fluoride ion transporter CrcB	1857303	1857719	+		crcB_1	similar to AA sequence:UniProtKB:P37002		1	0	0	0	0	0	0
1720	PFREUDJS001_001644	Putative fluoride ion transporter CrcB	1857716	1858102	+	PROKKA_01649	Putative fluoride ion transporter CrcB	1857716	1858102	+		crcB_2	similar to AA sequence:UniProtKB:P37002		1	0	0	0	0	0	0
1721	PFREUDJS001_001645	Acetyltransferase	1858162	1858635	+	PROKKA_01650	acetyltransferase	1858162	1858635	+			protein motif:CLUSTERS:PRK07757		1	0	0	0	0	0	0
1722	PFREUDJS001_001646	Glutamate dehydrogenase	1858755	1860119	-	PROKKA_01651	NADP-specific glutamate dehydrogenase	1858755	1860119	-	1.4.1.4	gdhA	similar to AA sequence:UniProtKB:P00370		1	0	0	0	0	0	0
1723	PFREUDJS001_001647	Major facilitator transporter	1860274	1861701	-	PROKKA_01652	Multidrug resistance protein 3	1860274	1861761	-		bmr3_3	similar to AA sequence:UniProtKB:P96712	Putative antibiotic resistance	1	0	0	0	0	0	0
1724	PFREUDJS001_001648	Regulatory protein, TetR	1861886	1862467	+	PROKKA_01653	Bacterial regulatory proteins, tetR family	1861874	1862467	+			protein motif:Pfam:PF00440.17		1	0	0	0	0	0	0
1725	PFREUDJS001_001649	Proline/betaine transporter	1862543	1863982	-	PROKKA_01654	Proline/betaine transporter	1862543	1863982	-		proP	similar to AA sequence:UniProtKB:P0C0L7		1	0	0	0	0	0	0
1726	PFREUDJS001_001650	Major facilitator transporter	1864121	1865587	-	PROKKA_01655	Multidrug export protein EmrB	1864121	1865587	-		emrB_2	similar to AA sequence:UniProtKB:P0AEJ0	Putative antibiotic resistance	1	0	0	0	0	0	0
1727	PFREUDJS001_001651	Transcriptional regulator, ArsR family	1865627	1865923	-	PROKKA_01656	Transcriptional repressor SdpR	1865627	1865899	-		sdpR	similar to AA sequence:UniProtKB:O32242		1	0	0	0	0	0	0
1728	PFREUDJS001_001652	Transcriptional regulator, MarR family	1866015	1866434	-	PROKKA_01657	Transcriptional regulator HosA	1866015	1866434	-		hosA	similar to AA sequence:UniProtKB:P69782		1	0	0	0	0	0	0
1729	PFREUDJS001_001653	Glyoxalase/bleomycin resistance	1866513	1866881	+	PROKKA_01658	Glyoxalase-like domain protein	1866513	1866881	+			protein motif:Pfam:PF12681.1		0	0	0	0	0	0	0
1730	PFREUDJS001_001654	Peptidase family M23	1866931	1867521	-	PROKKA_01659	Glycyl-glycine endopeptidase LytM precursor	1866931	1867521	-	3.4.24.75	lytM	similar to AA sequence:UniProtKB:O33599		1	0	0	0	0	0	0
1731						PROKKA_01660	hypothetical protein	1867631	1867840	-					0					0	0
1732	PFREUDJS001_001655	Transposase	1868139	1869173	+	PROKKA_01661	Integrase core domain protein	1868139	1869173	+			protein motif:Pfam:PF00665.20		0	0	0	0	0	0	0
1733						PROKKA_01662	hypothetical protein	1869154	1869399	+					0					0	0
1734	PFREUDJS001_001656	Two-component system response regulator	1869939	1870598	-	PROKKA_01663	Transcriptional regulatory protein LiaR	1869939	1870598	-		liaR_2	similar to AA sequence:UniProtKB:O32197		0	0	0	0	0	0	0
1735	PFREUDJS001_001657	Sensor kinase-Membrane protein	1870595	1871719	-	PROKKA_01664	Sensor histidine kinase DesK	1870595	1871782	-	2.7.13.3	desK_5	similar to AA sequence:UniProtKB:O34757		0	0	0	0	0	0	0
1736	PFREUDJS001_001658	Hypothetical membrane protein	1871933	1872496	+	PROKKA_01665	hypothetical protein	1871933	1872496	+					0	0	0	0	0	0	0
1737	PFREUDJS001_001659	conserved protein	1873097	1873219	-	PROKKA_01666	hypothetical protein	1872543	1873094	+					0	0	0	0	0	0	0
1738	PFREUDJS001_001660	Heat shock protein transcriptional repressor	1873995	1874414	-	PROKKA_01667	Putative heat shock protein HspR	1873995	1874414	-		hspR_1	similar to AA sequence:UniProtKB:P40183		0	0	0	0	0	0	0
1739	PFREUDJS001_001661	Chaperone protein DnaJ	1874416	1875513	-	PROKKA_01668	Chaperone protein DnaJ	1874416	1875513	-		dnaJ_2	similar to AA sequence:UniProtKB:P08622		0	0	0	0	0	0	0
1740	PFREUDJS001_001662	Protein GrpE	1875510	1876079	-	PROKKA_01669	heat shock protein GrpE	1875510	1876079	-			protein motif:CLUSTERS:PRK10325		0	0	0	0	0	0	0
1741	PFREUDJS001_001663	Chaperone protein DnaK	1876240	1878069	-	PROKKA_01670	Chaperone protein DnaK	1876240	1878069	-		dnaK_2	similar to AA sequence:UniProtKB:A0QQC8		0	0	0	0	0	0	0
1742	PFREUDJS001_001664	Trypsin	1878449	1879321	-	PROKKA_01671	Periplasmic pH-dependent serine endoprotease DegQ precursor	1878449	1879540	-	3.4.21.107	degQ	similar to AA sequence:UniProtKB:P39099		0	0	0	0	0	0	0
1743	PFREUDJS001_001665	conserved protein	1879603	1880124	-	PROKKA_01672	hypothetical protein	1879603	1880124	-					0	0	0	0	0	0	0
1744	PFREUDJS001_001666	Response regulator	1880347	1880931	-	PROKKA_01673	Oxygen regulatory protein NreC	1880347	1880937	-		nreC_3	similar to AA sequence:UniProtKB:Q7WZY4		0	0	0	0	0	0	0
1745	PFREUDJS001_001667	Transposase family protein	1880941	1882266	-	PROKKA_01674	Transposase	1880941	1882017	-			protein motif:Pfam:PF01610.11		0	0	0	0	0	0	0
1746	PFREUDJS001_001668	Two-component system sensor kinase	1882456	1882926	-	PROKKA_01675	Oxygen sensor histidine kinase NreB	1882456	1883406	-	2.7.13.3	nreB	similar to AA sequence:UniProtKB:Q7WZY5		0	0	0	0	0	0	0
1747	PFREUDJS001_001669	conserved protein	1883503	1884270	-	PROKKA_01676	Universal stress protein family protein	1883503	1884270	-			protein motif:Pfam:PF00582.20		0	0	0	0	0	0	0
1748	PFREUDJS001_001670	putative protein without homology	1884493	1884687	+	PROKKA_01677	hypothetical protein	1884493	1884687	+					0	0	0	0	0	0	0
1749	PFREUDJS001_001671	Integrase core domain protein	1884708	1885913	-	PROKKA_01678	Integrase core domain protein	1884708	1885913	-			protein motif:Pfam:PF00665.20		0	0	0	0	0	0	0
1750	PFREUDJS001_001672	ATP-dependent chaperone protein ClpB	1885912	1888563	+	PROKKA_01679	Chaperone protein ClpB	1886005	1888563	+		clpB_1	similar to AA sequence:UniProtKB:Q7WSY8		0	0	0	0	0	0	0
1751	PFREUDJS001_001673	conserved protein	1888632	1889078	-	PROKKA_01680	hypothetical protein	1888632	1889366	-					0	0	0	0	0	0	0
1752	PFREUDJS001_001674	Thioredoxin	1889471	1889659	-	PROKKA_01681	Thioredoxin	1889471	1889896	-		trxA_1	similar to AA sequence:UniProtKB:P08058		0	0	0	0	0	0	0
1753	PFREUDJS001_001675	Putative transposase	1890319	1891650	+	PROKKA_01682	Transposase	1890577	1891650	+			protein motif:Pfam:PF01610.11		0	0	0	0	0	0	0
1754	PFREUDJS001_001676	TrkA-N domain protein	1891619	1893643	-	PROKKA_01683	Voltage-gated potassium channel Kch	1891619	1893643	-		kch	similar to AA sequence:UniProtKB:P31069		1	0	0	0	0	0	0
1755	PFREUDJS001_001677	Hypothetical membrane protein	1893650	1894033	-	PROKKA_01684	hypothetical protein	1893650	1894033	-					1	0	0	0	0	0	0
1756	PFREUDJS001_001678	Macro domain protein	1894118	1894627	+	PROKKA_01685	O-acetyl-ADP-ribose deacetylase	1894118	1894627	+	3.5.1.-	ymdB	similar to AA sequence:UniProtKB:P0A8D6		1	0	0	0	0	0	0
1757	PFREUDJS001_001679	Hypothetical membrane protein	1894652	1895368	-	PROKKA_01686	SNARE associated Golgi protein	1894652	1895665	-			protein motif:Pfam:PF09335.5		1	0	0	0	0	0	0
1758	PFREUDJS001_001680	Amidohydrolase	1895736	1897010	-	PROKKA_01687	putative hydrolase YxeP	1895736	1897010	-	3.-.-.-	yxeP_3	similar to AA sequence:UniProtKB:P54955		1	0	0	0	0	0	0
1759	PFREUDJS001_001681	L-serine ammonia-lyase	1897165	1898577	+	PROKKA_01688	L-serine dehydratase 1	1897186	1898577	+	4.3.1.17	sdaA	similar to AA sequence:UniProtKB:P16095		1	0	0	0	0	0	0
1760	PFREUDJS001_001682	ABC transporter ATP-binding protein	1898793	1899902	+	PROKKA_01689	sn-glycerol-3-phosphate import ATP-binding protein UgpC	1898793	1899902	+	3.6.3.20	ugpC	similar to AA sequence:UniProtKB:P10907		1	0	0	0	0	0	0
1761	PFREUDJS001_001683	Cystathionine gamma-synthase	1900152	1901339	+	PROKKA_01690	Cystathionine gamma-synthase	1900152	1901339	+	2.5.1.48	metB	similar to AA sequence:UniProtKB:P00935		1	0	0	0	0	0	0
1762	PFREUDJS001_001684	Lipopolysaccharide kinase	1901453	1902835	+	PROKKA_01691	Lipopolysaccharide kinase (Kdo/WaaP) family protein	1901453	1902835	+			protein motif:Pfam:PF06293.8		1	0	0	0	0	0	0
1763	PFREUDJS001_001685	conserved protein	1902892	1903293	-	PROKKA_01692	hypothetical protein	1902892	1903293	-					1	0	0	0	0	0	0
1764	PFREUDJS001_001686	Lactate utilization protein B/C	1903535	1904191	-	PROKKA_01693	Lactate utilization protein C	1903535	1904191	-		lutC	similar to AA sequence:UniProtKB:O32259		1	0	0	0	0	0	0
1765	PFREUDJS001_001687	Iron-sulfur cluster-binding protein	1904197	1905735	-	PROKKA_01694	Lactate utilization protein B	1904197	1905735	-		lutB	similar to AA sequence:UniProtKB:O07021		1	0	0	0	0	0	0
1766	PFREUDJS001_001688	Cysteine-rich domain protein	1905732	1906541	-	PROKKA_01695	Lactate utilization protein A	1905732	1906541	-		lutA	similar to AA sequence:UniProtKB:O07020		1	0	0	0	0	0	0
1767	PFREUDJS001_001689	Transporter, lactate permease (LctP) family	1906582	1908222	-	PROKKA_01696	Glycolate permease GlcA	1906582	1908285	-		glcA	similar to AA sequence:UniProtKB:Q46839		1	0	0	0	0	0	0
1768	PFREUDJS001_001690	FCD domain protein	1908789	1909790	+	PROKKA_01697	Putative L-lactate dehydrogenase operon regulatory protein	1908789	1909790	+		lldR	similar to AA sequence:UniProtKB:P0ACL7		1	0	0	0	0	0	0
1769	PFREUDJS001_001691	Cysteine--tRNA ligase	1909917	1911320	+	PROKKA_01698	Cysteine--tRNA ligase	1909917	1911320	+	6.1.1.16	cysS	similar to AA sequence:UniProtKB:P21888		1	0	0	0	0	0	0
1770	PFREUDJS001_001692	RNA methyltransferase, TrmH family, group 3	1911320	1912243	+	PROKKA_01699	Putative TrmH family tRNA/rRNA methyltransferase	1911320	1912243	+	2.1.1.-		similar to AA sequence:UniProtKB:Q7A794		1	0	0	0	0	0	0
1771	PFREUDJS001_001693	Amino acid permease	1912456	1913958	+	PROKKA_01700	GABA permease	1912456	1913958	+		gabP_1	similar to AA sequence:UniProtKB:P46349		1	0	0	0	0	0	0
1772	PFREUDJS001_001694	Amino acid permease	1914277	1915767	+	PROKKA_01701	GABA permease	1914277	1915767	+		gabP_2	similar to AA sequence:UniProtKB:P46349		1	0	0	0	0	0	0
1773	PFREUDJS001_001695	L-asparaginase, type I	1915817	1916779	+	PROKKA_01702	L-asparaginase 1	1915778	1916779	+	3.5.1.1	ansA	similar to AA sequence:UniProtKB:P0A962		1	0	0	0	0	0	0
1774	PFREUDJS001_001696	Serine hydroxymethyltransferase	1917000	1918448	+	PROKKA_01703	Serine hydroxymethyltransferase	1917000	1918448	+	2.1.2.1	glyA	similar to AA sequence:UniProtKB:A0R2V7		1	0	0	0	0	0	0
1775	PFREUDJS001_001697	2-C-methyl-D-erythritol 2,4-cyclodiphosphate	1918648	1919139	-	PROKKA_01704	2-C-methyl-D-erythritol 2,4-cyclodiphosphate synthase	1918648	1919148	-	4.6.1.12	ispF	similar to AA sequence:UniProtKB:P65183		1	0	0	0	0	0	0
1776	PFREUDJS001_001698	2-C-methyl-D-erythritol 4-phosphate	1919145	1919963	-	PROKKA_01705	2-C-methyl-D-erythritol 4-phosphate cytidylyltransferase	1919145	1919909	-	2.7.7.60	ispD	similar to AA sequence:UniProtKB:P96864		1	0	0	0	0	0	0
1777	PFREUDJS001_001699	CarD-like protein	1919973	1920458	-	PROKKA_01706	RNA polymerase-binding transcription factor CarD	1919973	1920458	-		carD	similar to AA sequence:UniProtKB:A0R561		1	0	0	0	0	0	0
1778	PFREUDJS001_001700	Response regulator receiver domain protein	1920599	1921276	-	PROKKA_01707	Sensory transduction protein regX3	1920599	1921276	-		regX3	similar to AA sequence:UniProtKB:Q11156		1	0	0	0	0	0	0
1779	PFREUDJS001_001701	ATPase/histidine kinase/DNA gyrase B/HSP90 domain	1921282	1922451	-	PROKKA_01708	Signal-transduction histidine kinase senX3	1921282	1922529	-	2.7.13.3	senX3	similar to AA sequence:UniProtKB:A0QR01		1	0	0	0	0	0	0
1780	PFREUDJS001_001702	Phosphate-specific transport system accessory	1922763	1923440	+	PROKKA_01709	hypothetical protein	1922763	1923440	+			similar to AA sequence:UniProtKB:P65720	Phosphate-specific transport system accessory protein PhoU homolog 2	1	0	0	0	0	0	0
1781	PFREUDJS001_001703	2,3-bisphosphoglycerate-dependent	1923640	1924395	-	PROKKA_01710	2,3-bisphosphoglycerate-dependent phosphoglycerate mutase	1923640	1924389	-	5.4.2.11	gpmA	similar to AA sequence:UniProtKB:P33158		1	0	0	0	0	0	0
1782	PFREUDJS001_001704	Regulatory protein	1924780	1925451	+	PROKKA_01711	Bacterial regulatory proteins, tetR family	1924720	1925451	+			protein motif:Pfam:PF00440.17		1	0	0	0	0	0	0
1783	PFREUDJS001_001705	Oxidoreductase, short chain	1925533	1926285	+	PROKKA_01712	Serine 3-dehydrogenase	1925566	1926285	+	1.1.1.276	sdh	similar to AA sequence:UniProtKB:Q9KWN1		1	0	0	0	0	0	0
1784	PFREUDJS001_001706	Methylmalonyl-CoA carboxyltransferase 1	1926416	1926787	-	PROKKA_01713	Methylmalonyl-CoA carboxyltransferase 1.3S subunit	1926416	1926787	-	2.1.3.1		similar to AA sequence:UniProtKB:P02904		1	0	0	0	0	0	0
1785	PFREUDJS001_001707	C-terminal of methylmalonyl-CoA	1926804	1927052	-	PROKKA_01714	Methylmalonyl-CoA carboxyltransferase 12S subunit	1926804	1927052	-	2.1.3.1		similar to AA sequence:UniProtKB:Q8GBW6		1	0	0	0	0	0	0
1786	PFREUDJS001_001708	Methylmalonyl-CoA carboxyltransferase 12S	1927068	1928642	-	PROKKA_01715	Methylmalonyl-CoA carboxyltransferase 12S subunit	1927068	1928642	-	2.1.3.1		similar to AA sequence:UniProtKB:Q8GBW6		1	0	0	0	0	0	0
1787	PFREUDJS001_001709	Conserved carboxylase domain protein	1928658	1930175	-	PROKKA_01716	Methylmalonyl-CoA carboxyltransferase 5S subunit	1928658	1930175	-	2.1.3.1		similar to AA sequence:UniProtKB:Q70AC7		1	0	0	0	0	0	0
1788	PFREUDJS001_001710	Glutamate-1-semialdehyde 2,1-aminomutase	1930444	1931769	-	PROKKA_01717	Glutamate-1-semialdehyde 2,1-aminomutase	1930444	1931769	-	5.4.3.8	hemL	similar to AA sequence:UniProtKB:Q5SJS4		1	0	0	0	0	0	0
1789	PFREUDJS001_001711	TetR family transcriptional regulator	1931827	1932558	-	PROKKA_01718	Bacterial regulatory proteins, tetR family	1931827	1932606	-			protein motif:Pfam:PF00440.17		1	0	0	0	0	0	0
1790	PFREUDJS001_001712	Membrane-bound transport protein (HemX protein)	1932655	1934118	+	PROKKA_01719	putative transport protein HsrA	1932658	1934118	+		hsrA_4	similar to AA sequence:UniProtKB:P31474		1	0	0	0	0	0	0
1791	PFREUDJS001_001713	Delta-aminolevulinic acid dehydratase	1934147	1935145	-	PROKKA_01720	Delta-aminolevulinic acid dehydratase	1934147	1935145	-	4.2.1.24	hemB	similar to AA sequence:UniProtKB:P64334		1	0	0	0	0	0	0
1792	PFREUDJS001_001714	Ferrochelatase	1935300	1936358	-	PROKKA_01721	Ferrochelatase	1935300	1936358	-	4.99.1.1	hemH	similar to AA sequence:UniProtKB:P0A576		1	0	0	0	0	0	0
1793	PFREUDJS001_001715	Protoporphyrinogen oxidase	1936355	1937920	-	PROKKA_01722	Protoporphyrinogen oxidase	1936355	1937938	-	1.3.3.4	hemY	similar to AA sequence:UniProtKB:P32397		1	0	0	0	0	0	0
1794	PFREUDJS001_001716	Radical SAM domain protein	1937942	1939063	-	PROKKA_01723	pyrroloquinoline quinone biosynthesis protein PqqE	1937942	1939063	-			protein motif:CLUSTERS:PRK05301		1	0	0	0	0	0	0
1795	PFREUDJS001_001717	Uroporphyrinogen decarboxylase	1939065	1940963	-	PROKKA_01724	Uroporphyrinogen decarboxylase	1939065	1940963	-	4.1.1.37	hemE	similar to AA sequence:UniProtKB:Q8NT75		1	0	0	0	0	0	0
1796	PFREUDJS001_001718	Porphobilinogen deaminase	1940960	1941892	-	PROKKA_01725	Porphobilinogen deaminase	1940960	1941892	-	2.5.1.61	hemC	similar to AA sequence:UniProtKB:P06983		1	0	0	0	0	0	0
1797	PFREUDJS001_001719	Glutamyl-tRNA reductase	1941889	1943142	-	PROKKA_01726	Glutamyl-tRNA reductase	1941889	1943142	-	1.2.1.70	hemA	similar to AA sequence:UniProtKB:P16618		1	0	0	0	0	0	0
1798	PFREUDJS001_001720	Asparagine synthetase	1943351	1945261	+	PROKKA_01727	Putative asparagine synthetase [glutamine-hydrolyzing]	1943351	1945261	+	6.3.5.4	asnB	similar to AA sequence:UniProtKB:P64248		1	0	0	0	0	0	0
1799	PFREUDJS001_001721	Dihydroxy-acid dehydratase	1945394	1947235	+	PROKKA_01728	Dihydroxy-acid dehydratase	1945394	1947235	+	4.2.1.9	ilvD	similar to AA sequence:UniProtKB:P05791		1	0	0	0	0	0	0
1800	PFREUDJS001_001722	Putative amino acid transporter	1947563	1948171	-	PROKKA_01729	Arginine exporter protein ArgO	1947563	1948171	-		argO	similar to AA sequence:UniProtKB:P11667		1	0	0	0	0	0	0
1801	PFREUDJS001_001723	Inosose dehydratase	1948418	1949341	-	PROKKA_01730	Inosose dehydratase	1948418	1949341	-	4.2.1.44	iolE_2	similar to AA sequence:UniProtKB:P42416		1	0	0	0	0	0	0
1802	PFREUDJS001_001724	conserved protein	1949516	1949863	-	PROKKA_01731	hypothetical protein	1949516	1949863	-					1	0	0	0	0	0	0
1803	PFREUDJS001_001725	Inositol 2-dehydrogenase	1950007	1950996	-	PROKKA_01732	Inositol 2-dehydrogenase	1950007	1950996	-	1.1.1.18	idhA_2	similar to AA sequence:UniProtKB:O68965		1	0	0	0	0	0	0
1804	PFREUDJS001_001726	Transaldolase	1951310	1952386	-	PROKKA_01733	Transaldolase	1951310	1952386	-	2.2.1.2	tal_1	similar to AA sequence:UniProtKB:Q31C15		1	0	0	0	0	0	0
1805	PFREUDJS001_001727	UbiC transcription regulator-associated domain	1952580	1953332	-	PROKKA_01734	HTH-type transcriptional repressor YvoA	1952580	1953332	-		yvoA	similar to AA sequence:UniProtKB:O34817		1	0	0	0	0	0	0
1806	PFREUDJS001_001728	Kinase, PfkB family	1953606	1954595	+	PROKKA_01735	5-dehydro-2-deoxygluconokinase	1953606	1954595	+	2.7.1.92	iolC_1	similar to AA sequence:UniProtKB:Q9KAG8		1	0	0	0	0	0	0
1807	PFREUDJS001_001729	Deoxyribose-phosphate aldolase	1954604	1955467	+	PROKKA_01736	hypothetical protein	1954598	1955467	+					1	0	0	0	0	0	0
1808	PFREUDJS001_001730	Myo-inositol catabolism protein IolB	1955464	1956336	+	PROKKA_01737	5-deoxy-glucuronate isomerase	1955464	1956336	+	5.3.1.-	iolB	similar to AA sequence:UniProtKB:P42413		1	0	0	0	0	0	0
1809	PFREUDJS001_001731	Thiamine pyrophosphate enzyme, central domain	1956436	1958343	+	PROKKA_01738	3D-(3,5/4)-trihydroxycyclohexane-1,2-dione hydrolase	1956436	1958343	+	3.7.1.-	iolD	similar to AA sequence:UniProtKB:P42415		1	0	0	0	0	0	0
1810	PFREUDJS001_001732	Methylmalonate-semialdehyde dehydrogenase	1958609	1960114	+	PROKKA_01739	Methylmalonate-semialdehyde dehydrogenase [acylating]	1958609	1960114	+	1.2.1.27	mmsA	similar to AA sequence:UniProtKB:P28810		1	0	0	0	0	0	0
1811	PFREUDJS001_001733	MFS transporter, SP family	1960453	1962051	+	PROKKA_01740	Major myo-inositol transporter IolT	1960453	1962051	+		iolT_4	similar to AA sequence:UniProtKB:O34718		1	0	0	0	0	0	0
1812	PFREUDJS001_001734	conserved protein	1962217	1963509	+	PROKKA_01741	Sugar (and other) transporter	1962217	1963509	+			protein motif:Pfam:PF00083.18		1	0	0	0	0	0	0
1813	PFREUDJS001_001735	GroES-like protein	1963629	1964783	+	PROKKA_01742	Alcohol dehydrogenase	1963635	1964783	+	1.1.1.1	adh_1	similar to AA sequence:UniProtKB:P42327		1	0	0	0	0	0	0
1814						PROKKA_01743	hypothetical protein	1964955	1965122	+					1					0	0
1815	PFREUDJS001_001736	putative protein without homology	1965083	1965358	-	PROKKA_01744	hypothetical protein	1965083	1965358	-					1	0	0	0	0	0	0
1816	PFREUDJS001_001737	Fructose-bisphosphate aldolase	1965612	1966601	-	PROKKA_01745	Fructose-bisphosphate aldolase	1965612	1966634	-	4.1.2.13	fba	similar to AA sequence:UniProtKB:Q9ZEM7		1	0	0	0	0	0	0
1817	PFREUDJS001_001738	conserved protein	1966863	1967489	-	PROKKA_01746	hypothetical protein	1966863	1967489	-					1	0	0	0	0	0	0
1818	PFREUDJS001_001739	RNA methyltransferase	1967495	1968187	-	PROKKA_01747	Putative TrmH family tRNA/rRNA methyltransferase	1967495	1968187	-	2.1.1.-		similar to AA sequence:UniProtKB:Q7A794		1	0	0	0	0	0	0
1819	PFREUDJS001_001740	SNARE-like domain protein	1968263	1969006	+	PROKKA_01748	Inner membrane protein YqjA	1968263	1969006	+		yqjA	similar to AA sequence:UniProtKB:P0AA63		1	0	0	0	0	0	0
1820	PFREUDJS001_001741	LemA family protein	1969214	1970083	-	PROKKA_01749	LemA family protein	1969214	1970083	-			protein motif:Pfam:PF04011.6		1	0	0	0	0	0	0
1821	PFREUDJS001_001742	Orotate phosphoribosyltransferase	1970353	1970910	-	PROKKA_01750	Orotate phosphoribosyltransferase	1970353	1970910	-	2.4.2.10	pyrE	similar to AA sequence:UniProtKB:Q8NM11		1	0	0	0	0	0	0
1822	PFREUDJS001_001743	Sortase family protein	1970990	1971565	-	PROKKA_01751	Sortase family protein	1970990	1971598	-			protein motif:Pfam:PF04203.7		0	0	0	0	0	0	0
1823	PFREUDJS001_001744	Spermidine synthase	1971750	1972553	-	PROKKA_01752	spermidine synthase	1971750	1972667	-			protein motif:CLUSTERS:PRK04457		1	0	0	0	0	0	0
1824	PFREUDJS001_001745	putative protein without homology	1972576	1972905	-											0	0	0	0	0	0
1825	PFREUDJS001_001746	OPT family oligopeptide transporter	1972882	1974873	+	PROKKA_01753	OPT oligopeptide transporter protein	1972882	1974873	+			protein motif:Pfam:PF03169.9		1	0	0	0	0	0	0
1826	PFREUDJS001_001747	ATP-dependent chaperone protein ClpB	1974994	1977594	-	PROKKA_01754	Chaperone protein ClpB	1974994	1977594	-		clpB_2	similar to AA sequence:UniProtKB:Q7WSY8		1	0	0	0	0	0	0
1827	PFREUDJS001_001748	Glutamate-1-semialdehyde 2,1-aminomutase	1977953	1979320	-	PROKKA_01755	Glutamate-1-semialdehyde 2,1-aminomutase 2	1977953	1979320	-	5.4.3.8	hemL2	similar to AA sequence:UniProtKB:Q81LD0		1	0	0	0	0	0	0
1828	PFREUDJS001_001749	Amino acid permease-associated region membrane	1979462	1981117	-	PROKKA_01756	putative amino acid permease YhdG	1979462	1981117	-		yhdG_2	similar to AA sequence:UniProtKB:O07576		1	0	0	0	0	0	0
1829	PFREUDJS001_001750	Adenylosuccinate synthetase	1981652	1982935	-	PROKKA_01757	Adenylosuccinate synthetase	1981652	1982935	-	6.3.4.4	purA	similar to AA sequence:UniProtKB:P65880		1	0	0	0	0	0	0
1830	PFREUDJS001_001751	putative protein without homology	1983132	1983302	-	PROKKA_01758	hypothetical protein	1983132	1983347	-					1	0	0	0	0	0	0
1831	PFREUDJS001_001752	Aldehyde dehydrogenase	1983542	1985038	-	PROKKA_01759	Putative aldehyde dehydrogenase AldA	1983542	1985038	-	1.2.1.3	aldA	similar to AA sequence:UniProtKB:Q7A825		1	0	0	0	0	0	0
1832	PFREUDJS001_001753	Nucleoside hydrolase	1985457	1986470	+	PROKKA_01760	Pyrimidine-specific ribonucleoside hydrolase RihA	1985457	1986470	+	3.2.-.-	rihA	similar to AA sequence:UniProtKB:P41409		1	0	0	0	0	0	0
1833	PFREUDJS001_001754	Hypothetical membrane protein	1986570	1987250	-	PROKKA_01761	hypothetical protein	1986570	1987250	-			protein motif:CLUSTERS:PRK11212		1	0	0	0	0	0	0
1834	PFREUDJS001_001755	Putative methylated-DNA--protein-cysteine	1987529	1988083	+	PROKKA_01762	Methylated-DNA--protein-cysteine methyltransferase	1987529	1988083	+	2.1.1.63	ogt_1	similar to AA sequence:UniProtKB:P0A696		1	0	0	0	0	0	0
1835	PFREUDJS001_001756	Methylated-DNA--protein-cysteine	1988080	1988715	+	PROKKA_01763	Methylated-DNA--protein-cysteine methyltransferase	1988080	1988715	+	2.1.1.63	ogt_2	similar to AA sequence:UniProtKB:P0A696		0	0	0	0	0	0	0
1836	PFREUDJS001_001757	Multicopper oxidase	1988936	1990456	+	PROKKA_01764	Copper resistance protein A precursor	1988936	1990456	+		copA_2	similar to AA sequence:UniProtKB:P12374		1	0	0	0	0	0	0
1837	PFREUDJS001_001758	Transposase	1990882	1991226	+	PROKKA_01765	Transposase	1990882	1991226	+			protein motif:Pfam:PF01527.14		0	0	0	0	0	0	0
1838	PFREUDJS001_001759	Transposase	1991259	1992146	+	PROKKA_01766	Integrase core domain protein	1991259	1992146	+			protein motif:Pfam:PF00665.20		0	0	0	0	0	0	0
1839	PFREUDJS001_001760	conserved protein	1992247	1992375	+	PROKKA_01767	hypothetical protein	1992196	1992375	+					0	0	0	0	0	0	0
1840	PFREUDJS001_001761	Putative polysaccharide syntase	1992372	1993907	+	PROKKA_01768	Cellulose synthase catalytic subunit [UDP-forming]	1992372	1993907	+	2.4.1.12	bcsA	similar to AA sequence:UniProtKB:P37653		1	0	0	0	0	0	0
1841	PFREUDJS001_R0039	tRNA-Pro-CGG	1994025	1994098	-	PROKKA_01769	tRNA-Pro(cgg)	1994024	1994098	-			COORDINATES:profile:Aragorn:1.2		0	0	0	0	0	0	0
1842	PFREUDJS001_001762	Ser/Thr phosphatase family protein	1994249	1995220	-	PROKKA_01770	phosphodiesterase YaeI	1994249	1995220	-			protein motif:CLUSTERS:PRK11340		1	0	0	0	0	0	0
1843	PFREUDJS001_001763	Transglycosylase	1995217	1997424	-	PROKKA_01771	Penicillin-binding protein 1A/1B	1995217	1997424	-		ponA	similar to AA sequence:UniProtKB:P39793		1	0	0	0	0	0	0
1844	PFREUDJS001_001764	Transcriptional regulator WhiB	1997671	1998003	+	PROKKA_01772	Transcriptional regulator WhiB4	1997620	1998003	+		whiB4	similar to AA sequence:UniProtKB:O69649		1	0	0	0	0	0	0
1845	PFREUDJS001_001765	PF13783 domain protein	1997993	1998184	+	PROKKA_01773	hypothetical protein	1997993	1998184	+					1	0	0	0	0	0	0
1846	PFREUDJS001_001766	Endoribonuclease L-PSP	1998181	1998636	+	PROKKA_01774	Enamine/imine deaminase	1998181	1998636	+	3.5.4.-	yabJ	similar to AA sequence:UniProtKB:P37552		1	0	0	0	0	0	0
1847	PFREUDJS001_001767	Endonuclease III	1998644	1999402	+	PROKKA_01775	Ultraviolet N-glycosylase/AP lyase	1998644	1999402	+		pdg	similar to AA sequence:UniProtKB:P46303		1	0	0	0	0	0	0
1848	PFREUDJS001_001768	Hydrolase, NUDIX family	1999488	2000183	+	PROKKA_01776	putative NUDIX hydrolase	1999488	2000183	+			protein motif:CLUSTERS:PRK10707		1	0	0	0	0	0	0
1849	PFREUDJS001_001769	S4 domain protein	2000222	2000575	+	PROKKA_01777	Heat shock protein 15	2000222	2000575	+		hslR	similar to AA sequence:UniProtKB:P0ACG8		1	0	0	0	0	0	0
1850	PFREUDJS001_001770	Phosphoenolpyruvate-protein phosphotransferase	2000679	2002343	-	PROKKA_01778	Phosphoenolpyruvate-protein phosphotransferase	2000679	2002343	-	2.7.3.9	ptsI	similar to AA sequence:UniProtKB:P08838		1	0	0	0	0	0	0
1851						PROKKA_01779	hypothetical protein	2002370	2002570	+					0					0	0
1852	PFREUDJS001_001771	Phosphocarrier, HPr family	2002678	2002944	+	PROKKA_01780	Phosphocarrier protein HPr	2002678	2002944	+	2.7.11.-	ptsH	similar to AA sequence:UniProtKB:O50515		1	0	0	0	0	0	0
1853	PFREUDJS001_001772	Copper-translocating P-type ATPase	2003058	2005703	+	PROKKA_01781	Silver exporting P-type ATPase	2003058	2005703	+	3.6.3.53	silP	similar to AA sequence:UniProtKB:Q9ZHC7		0	0	0	0	0	0	0
1854	PFREUDJS001_001773	Hypothetical membrane protein	2005835	2007052	+	PROKKA_01782	Mannosyltransferase (PIG-V))	2005835	2007052	+			protein motif:Pfam:PF04188.7		1	0	0	0	0	0	0
1855	PFREUDJS001_001774	putative protein without homology	2007091	2007498	-	PROKKA_01783	hypothetical protein	2007091	2007498	-					0	0	0	0	0	0	0
1856	PFREUDJS001_001775	Transposase	2007513	2008547	-	PROKKA_01784	Integrase core domain protein	2007513	2008547	-			protein motif:Pfam:PF00665.20		0	0	0	0	0	0	0
1857	PFREUDJS001_001776	conserved protein	2008599	2009264	-	PROKKA_01785	hypothetical protein	2008599	2009264	-					0	0	0	0	0	0	0
1858	PFREUDJS001_001777	Transposase	2009305	2010612	-	PROKKA_01786	Transposase	2009305	2010612	-			protein motif:Pfam:PF01610.11		0	0	0	0	0	0	0
1859	PFREUDJS001_001778	putative protein without homology	2010606	2010719	+											0	0	0	0	0	0
1860	PFREUDJS001_001779	conserved protein	2010768	2011247	-	PROKKA_01787	hypothetical protein	2010768	2011247	-					0	0	0	0	0	0	0
1861	PFREUDJS001_001780	conserved protein	2011451	2011669	-	PROKKA_01788	hypothetical protein	2011451	2011801	-					0	0	0	0	0	0	0
1862	PFREUDJS001_001781	putative protein without homology	2011886	2012005	-	PROKKA_01789	Beta-glucuronidase	2011850	2013727	+	3.2.1.31	uidA	similar to AA sequence:UniProtKB:P05804		1	0	0	0	0	0	0
1863	PFREUDJS001_001782	Glycoside hydrolase	2011994	2013727	+											0	0	0	0	0	0
1864	PFREUDJS001_001783	Thioredoxin	2013865	2014293	+	PROKKA_01790	Putative thioredoxin-2	2013865	2014293	+		trxC_2	similar to AA sequence:UniProtKB:Q9RD25		1	0	0	0	0	0	0
1865	PFREUDJS001_001784	FHA domain protein	2014464	2015180	+	PROKKA_01791	FHA domain-containing protein FhaA	2014464	2015180	+		fhaA	similar to AA sequence:UniProtKB:P71590		1	0	0	0	0	0	0
1866	PFREUDJS001_001785	FHA domain protein	2015183	2015656	+	PROKKA_01792	FHA domain-containing protein FhaB	2015183	2015656	+		fhaB	similar to AA sequence:UniProtKB:P71589		1	0	0	0	0	0	0
1867	PFREUDJS001_001786	Protein phosphatase 2C	2015659	2017194	+	PROKKA_01793	PP2C-family Ser/Thr phosphatase	2015659	2017194	+	3.1.3.16	pstP	similar to AA sequence:UniProtKB:P71588		1	0	0	0	0	0	0
1868	PFREUDJS001_001787	Cell cycle protein, FtsW/RodA/SpoVE family	2017191	2018579	+	PROKKA_01794	Lipid II flippase FtsW	2017191	2018579	+		ftsW_2	similar to AA sequence:UniProtKB:O07639		1	0	0	0	0	0	0
1869	PFREUDJS001_001788	Penicillin-binding protein, transpeptidase domain	2018576	2020000	+	PROKKA_01795	Penicillin-binding protein A	2018576	2020000	+		pbpA	similar to AA sequence:UniProtKB:P71586		1	0	0	0	0	0	0
1870	PFREUDJS001_001789	Serine/threonine protein kinase	2020092	2021882	+	PROKKA_01796	Serine/threonine-protein kinase PknB	2020092	2021882	+	2.7.11.1	pknB_1	similar to AA sequence:UniProtKB:A0QNG1		1	0	0	0	0	0	0
1871	PFREUDJS001_001790	Probable serine/threonine-protein kinase	2022006	2023778	+	PROKKA_01797	Serine/threonine-protein kinase PknB	2022006	2023778	+	2.7.11.1	pknB_2	similar to AA sequence:UniProtKB:A0QNG1		1	0	0	0	0	0	0
1872	PFREUDJS001_001791	Galactokinase	2023995	2025158	-	PROKKA_01798	Galactokinase	2023995	2025143	-	2.7.1.6	galK_2	similar to AA sequence:UniProtKB:P0A6T3		1	0	0	0	0	0	0
1873	PFREUDJS001_001792	NifU-like protein	2025333	2025905	-	PROKKA_01799	Fe/S biogenesis protein NfuA	2025333	2025980	-		nfuA	protein motif:HAMAP:MF_01637		1	0	0	0	0	0	0
1874	PFREUDJS001_001793	Ferrous iron transport protein B	2026107	2028071	-	PROKKA_01800	Ferrous iron transport protein B	2026107	2028071	-		feoB	similar to AA sequence:UniProtKB:P33650		1	0	0	0	0	0	0
1875	PFREUDJS001_001794	FeoA domain protein	2028250	2028609	-	PROKKA_01801	FeoA domain protein	2028250	2028609	-			protein motif:Pfam:PF04023.8		1	0	0	0	0	0	0
1876	PFREUDJS001_001795	conserved protein	2029048	2029572	+	PROKKA_01802	hypothetical protein	2028973	2029572	+					1	0	0	0	0	0	0
1877	PFREUDJS001_001796	Potassium/proton antiporter	2029654	2031234	-	PROKKA_01803	K(+)/H(+) antiporter NhaP	2029654	2031234	-		nhaP	similar to AA sequence:UniProtKB:Q0ZAH6		1	0	0	0	0	0	0
1878	PFREUDJS001_001797	conserved protein	2031250	2033169	-	PROKKA_01804	hypothetical protein	2031250	2033169	-					0	0	0	0	0	0	0
1879	PFREUDJS001_R0040	tRNA-Ser-CGA	2033502	2033586	-	PROKKA_01805	tRNA-Ser(cga)	2033499	2033586	-			COORDINATES:profile:Aragorn:1.2		0	0	0	0	0	0	0
1880	PFREUDJS001_001798	tRNA-specific adenosine deaminase	2033644	2034123	-	PROKKA_01806	tRNA-specific adenosine deaminase	2033644	2034075	-	3.5.4.33	tadA	similar to AA sequence:UniProtKB:P68398		1	0	0	0	0	0	0
1881	PFREUDJS001_001799	Putative tRNA adenosine deaminase-associated	2034147	2034875	-	PROKKA_01807	hypothetical protein	2034147	2034875	-					1	0	0	0	0	0	0
1882						PROKKA_01808	Uracil phosphoribosyltransferase	2035064	2035705	+	2.4.2.9	upp	similar to AA sequence:UniProtKB:P70881		1					0	0
1883	PFREUDJS001_001800	Sortase family protein	2035648	2036574	-	PROKKA_01809	Sortase family protein	2035648	2036574	-			protein motif:Pfam:PF04203.7		1	0	0	0	0	0	0
1884						PROKKA_01810	hypothetical protein	2036771	2037073	-				Pilus 1	0					0	0
1885	PFREUDJS001_001801	putative protein without homology	2038020	2038133	-									Pilus 1		0	0	0	0	0	0
1886	PFREUDJS001_001802	Transposase	2038127	2039434	+	PROKKA_01811	Transposase	2038127	2039434	+			protein motif:Pfam:PF01610.11		0	0	0	0	0	0	0
1887	PFREUDJS001_001803	Cell wall surface anchor family protein	2039509	2039781	-	PROKKA_01812	Fimbrial subunit type 1 precursor	2039509	2039781	-			similar to AA sequence:UniProtKB:P18477	Pilus 1	0	0	0	0	0	0	0
1888	PFREUDJS001_001804	Fimbrial protein	2039874	2040950	-	PROKKA_01813	Fimbrial subunit type 1 precursor	2039874	2041013	-			similar to AA sequence:UniProtKB:P18477	Pilus 1	0	0	0	0	0	0	0
1889	PFREUDJS001_001805	Surface-anchored fimbrial subunit	2041010	2043784	-	PROKKA_01814	hypothetical protein	2041010	2043598	-				Pilus 1	0	0	0	0	0	0	0
1890	PFREUDJS001_001806	GTP-binding protein TypA	2044928	2046811	+	PROKKA_01815	GTP-binding protein TypA/BipA	2044928	2046811	+		typA	similar to AA sequence:UniProtKB:P32132		1	0	0	0	0	0	0
1891	PFREUDJS001_001807	Glycine cleavage T-protein C-terminal barrel	2046901	2047950	-	PROKKA_01816	putative global regulator	2046901	2047950	-			protein motif:CLUSTERS:PRK09559		1	0	0	0	0	0	0
1892	PFREUDJS001_001808	UPF0678 fatty acid-binding protein-like protein	2048018	2048521	-	PROKKA_01817	hypothetical protein	2048018	2048521	-					1	0	0	0	0	0	0
1893	PFREUDJS001_001809	putative protein without homology	2048538	2048699	-											0	0	0	0	0	0
1894	PFREUDJS001_001810	D-aminoacyl-tRNA deacylase	2048870	2049265	+	PROKKA_01818	D-tyrosyl-tRNA(Tyr) deacylase	2048834	2049265	+	3.1.-.-	dtd	similar to AA sequence:UniProtKB:O66742		1	0	0	0	0	0	0
1895	PFREUDJS001_001811	Transcriptional regulator	2049430	2050089	+	PROKKA_01819	Transcriptional regulatory protein YycF	2049430	2050089	+		yycF	similar to AA sequence:UniProtKB:P37478		1	0	0	0	0	0	0
1896	PFREUDJS001_001812	putative protein without homology	2050154	2050294	-	PROKKA_01820	hypothetical protein	2050154	2050642	-					0	0	0	0	0	0	0
1897	PFREUDJS001_001813	Inositol-3-phosphate synthase	2051254	2052333	+	PROKKA_01821	Inositol-3-phosphate synthase	2051254	2052333	+	5.5.1.4	ino1	similar to AA sequence:UniProtKB:P71703		1	0	0	0	0	0	0
1898	PFREUDJS001_001814	3-hydroxyisobutyrate dehydrogenase related	2052748	2053533	+	PROKKA_01822	3-hydroxyisobutyrate dehydrogenase	2052733	2053533	+	1.1.1.31	mmsB	similar to AA sequence:UniProtKB:P28811		0	0	0	0	0	0	0
1899	PFREUDJS001_001815	Carboxymuconolactone decarboxylase	2053712	2054437	+	PROKKA_01823	Carboxymuconolactone decarboxylase family protein	2053712	2054437	+			protein motif:Pfam:PF02627.1		1	0	0	0	0	0	0
1900	PFREUDJS001_001816	UDP-glucose 4-epimerase	2054469	2055497	-	PROKKA_01824	UDP-glucose 4-epimerase	2054469	2055497	-	5.1.3.2	galE_2	similar to AA sequence:UniProtKB:P09147		0	0	0	0	0	0	0
1901	PFREUDJS001_001817	Mycothiol acetyltransferase	2055699	2056637	+	PROKKA_01825	Mycothiol acetyltransferase	2055699	2056637	+	2.3.1.189	mshD_3	similar to AA sequence:UniProtKB:O53831		1	0	0	0	0	0	0
1902	PFREUDJS001_001818	Polyphosphate kinase	2056634	2058823	+	PROKKA_01826	Polyphosphate kinase	2056634	2058823	+	2.7.4.1	ppk	similar to AA sequence:UniProtKB:P0A7B1		1	0	0	0	0	0	0
1903	PFREUDJS001_001819	Hydrolase, NUDIX family	2058820	2059710	+	PROKKA_01827	Diadenosine hexaphosphate hydrolase	2058820	2059710	+	3.6.1.61	ndx1	similar to AA sequence:UniProtKB:Q75UV1		1	0	0	0	0	0	0
1904	PFREUDJS001_001820	Transposase	2059835	2060008	-											0	0	0	0	0	0
1905	PFREUDJS001_001821	Transposase family protein	2060051	2061376	-	PROKKA_01828	Transposase	2060051	2061127	-			protein motif:Pfam:PF01610.11		0	1	0	1	0	0	0
1906	PFREUDJS001_001822	conserved protein	2061471	2061608	-	PROKKA_01829	hypothetical protein	2061471	2061608	-					0	1	0	1	0	0	0
1907	PFREUDJS001_001823	conserved protein	2061822	2062331	-	PROKKA_01830	hypothetical protein	2061822	2062394	-					0	1	0	1	0	0	0
1908	PFREUDJS001_001824	Transposase	2062486	2063406	-	PROKKA_01831	Transposase	2062486	2063418	-			protein motif:Pfam:PF01610.11		0	1	0	1	0	0	0
1909	PFREUDJS001_001825	Peptidoglycan binding domain protein	2064293	2066545	+	PROKKA_01832	Putative peptidoglycan binding domain protein	2064404	2066545	+			protein motif:Pfam:PF01471.12		0	2	1	1	0	0	0
1910	PFREUDJS001_001826	conserved protein	2066647	2067015	+	PROKKA_01833	hypothetical protein	2066647	2067015	+					0	2	1	1	0	0	0
1911	PFREUDJS001_001827	putative protein without homology	2067086	2067241	-											2	1	1	0	0	0
1912	PFREUDJS001_001828	Transposase	2067278	2068570	+	PROKKA_01834	Transposase	2067278	2068570	+			protein motif:Pfam:PF01610.11		0	2	1	1	0	0	0
1913	PFREUDJS001_001829	conserved protein	2069073	2069243	-	PROKKA_01835	NAD-dependent protein deacetylase	2069073	2069243	-		cobB_3	protein motif:HAMAP:MF_01968		0	2	1	1	0	0	0
1914	PFREUDJS001_001830	Carboxymuconolactone decarboxylase	2069240	2069647	-	PROKKA_01836	Carboxymuconolactone decarboxylase family protein	2069240	2069647	-			protein motif:Pfam:PF02627.1		1	1	1	0	0	0	0
1915	PFREUDJS001_001831	Transcriptional regulator, MerR family	2069927	2070124	+	PROKKA_01837	hypothetical protein	2069927	2070124	+					1	0	0	0	0	0	0
1916	PFREUDJS001_001832	Hypothetical membrane protein	2070297	2070752	+	PROKKA_01838	hypothetical protein	2070297	2070752	+					0	0	0	0	0	0	0
1917	PFREUDJS001_001833	Hypothetical membrane protein	2070755	2071393	+	PROKKA_01839	hypothetical protein	2070749	2071393	+					1	0	0	0	0	0	0
1918	PFREUDJS001_001834	NAD-dependent deacetylase	2071412	2072335	-	PROKKA_01840	NAD-dependent protein deacetylase	2071412	2072335	-	3.5.1.-	cobB_4	similar to AA sequence:UniProtKB:Q9WYW0		1	0	0	0	0	0	0
1919	PFREUDJS001_001835	Methionine--tRNA ligase	2072576	2074255	-	PROKKA_01841	Methionine--tRNA ligase	2072576	2074522	-	6.1.1.10	metG	similar to AA sequence:UniProtKB:P00959		1	0	0	0	0	0	0
1920	PFREUDJS001_001836	Enoyl-CoA hydratase/isomerase family protein	2074563	2075495	+	PROKKA_01842	putative enoyl-CoA hydratase	2074563	2075495	+	4.2.1.17	fadB	similar to AA sequence:UniProtKB:P94549		1	0	0	0	0	0	0
1921	PFREUDJS001_001837	LigT-like protein	2075571	2076005	-	PROKKA_01843	hypothetical protein	2075571	2076086	-					1	0	0	0	0	0	0
1922	PFREUDJS001_001838	Ribonuclease H	2076163	2077194	-	PROKKA_01844	Ribonuclease HI	2076163	2077194	-	3.1.26.4	rnhA	similar to AA sequence:UniProtKB:P0A7Y4		1	0	0	0	0	0	0
1923	PFREUDJS001_001839	Hypothetical secreted protein	2077266	2078225	-	PROKKA_01845	Basic membrane protein	2077266	2078210	-			protein motif:Pfam:PF02608.8		1	0	0	0	0	0	0
1924	PFREUDJS001_001840	Aminoglycoside phosphotransferase	2078460	2079755	-	PROKKA_01846	Phosphotransferase enzyme family protein	2078460	2079749	-			protein motif:Pfam:PF01636.17		1	0	0	0	0	0	0
1925	PFREUDJS001_001841	Membrane protein	2079830	2081350	-	PROKKA_01847	Hemolysin C	2079830	2081350	-		tlyC	similar to AA sequence:UniProtKB:O05961		1	0	0	0	0	0	0
1926	PFREUDJS001_001842	AzlC family protein (Amino acid permease)	2081837	2082313	+	PROKKA_01848	AzlC protein	2081837	2082313	+			protein motif:Pfam:PF03591.8		0	0	0	0	0	0	0
1927	PFREUDJS001_001843	Branched-chain amino acid transport	2082310	2082621	+	PROKKA_01849	hypothetical protein	2082310	2082621	+					1	0	0	0	0	0	0
1928	PFREUDJS001_001844	Isocitrate dehydrogenase [NADP]	2082813	2084030	-	PROKKA_01850	Isocitrate dehydrogenase [NADP]	2082813	2084030	-	1.1.1.42	icd	similar to AA sequence:UniProtKB:P65097		1	0	0	0	0	0	0
1929	PFREUDJS001_001845	Malate dehydrogenase	2084208	2085194	+	PROKKA_01851	Malate dehydrogenase	2084208	2085194	+	1.1.1.37	mdh_2	similar to AA sequence:UniProtKB:P10584		1	0	0	0	0	0	0
1930	PFREUDJS001_001846	conserved protein	2085376	2085699	-	PROKKA_01852	hypothetical protein	2085376	2085699	-					1	0	0	0	0	0	0
1931	PFREUDJS001_001847	Bifunctional protein FolD	2085705	2086598	-	PROKKA_01853	Bifunctional protein FolD protein	2085705	2086565	-		folD	similar to AA sequence:UniProtKB:A0QSY5		1	0	0	0	0	0	0
1932	PFREUDJS001_001848	Bifunctional purine biosynthesis protein PurH	2086639	2088192	-	PROKKA_01854	Bifunctional purine biosynthesis protein PurH	2086639	2088192	-		purH	similar to AA sequence:UniProtKB:Q8NS21		1	0	0	0	0	0	0
1933	PFREUDJS001_001849	putative protein without homology	2088193	2088363	+											0	0	0	0	0	0
1934	PFREUDJS001_001850	Phosphoribosylglycinamide formyltransferase	2088314	2088925	-	PROKKA_01855	Phosphoribosylglycinamide formyltransferase	2088314	2088925	-	2.1.2.2	purN	similar to AA sequence:UniProtKB:P71554		1	0	0	0	0	0	0
1935	PFREUDJS001_001851	Hypothetical membrane protein	2088936	2090384	-	PROKKA_01856	hypothetical protein	2088936	2090414	-					1	0	0	0	0	0	0
1936	PFREUDJS001_001852	ATP-dependent DNA helicase PcrA	2090508	2092997	-	PROKKA_01857	ATP-dependent DNA helicase UvrD1	2090508	2092997	-	3.6.4.12	uvrD1_2	similar to AA sequence:UniProtKB:P0A5A3		1	0	0	0	0	0	0
1937	PFREUDJS001_001853	Phospholipase D domain protein	2093134	2094387	+	PROKKA_01858	Cardiolipin synthase	2093134	2094387	+	2.7.8.-	cls	similar to AA sequence:UniProtKB:P63801		1	0	0	0	0	0	0
1938	PFREUDJS001_001854	ABC transporter, ATP-binding protein	2094460	2095215	-	PROKKA_01859	putative siderophore transport system ATP-binding protein YusV	2094460	2095215	-		yusV_2	similar to AA sequence:UniProtKB:O32188		1	0	0	0	0	0	0
1939	PFREUDJS001_001855	Putative ABC transporter permease protein	2095212	2096330	-	PROKKA_01860	Iron-uptake system permease protein FeuC	2095212	2096330	-		feuC	similar to AA sequence:UniProtKB:P40411		1	0	0	0	0	0	0
1940	PFREUDJS001_001856	Transport system permease protein	2096323	2097354	-	PROKKA_01861	Iron-uptake system permease protein FeuB	2096323	2097354	-		feuB	similar to AA sequence:UniProtKB:P40410		1	0	0	0	0	0	0
1941	PFREUDJS001_001857	Iron compound ABC transporter, iron	2097351	2098367	-	PROKKA_01862	putative ABC transporter solute-binding protein YclQ precursor	2097351	2098367	-		yclQ	similar to AA sequence:UniProtKB:P94421		1	0	0	0	0	0	0
																							PossibleCrispr_1
1942	PFREUDJS001_001858	Membrane protein	2098657	2098908	+	PROKKA_01863	hypothetical protein	2098657	2098908	+			protein motif:CLUSTERS:PRK10457		1	0	0	0	0	0	0
1943	PFREUDJS001_001859	Putative response regulator	2099145	2099843	-	PROKKA_01864	Transcriptional regulatory protein LiaR	2099145	2099843	-		liaR_3	similar to AA sequence:UniProtKB:O32197		1	0	0	0	0	0	0
1944	PFREUDJS001_001860	Two-component system sensor kinase	2099840	2101033	-	PROKKA_01865	Sensor histidine kinase LiaS	2099840	2101183	-	2.7.13.3	liaS_2	similar to AA sequence:UniProtKB:O32198		1	0	0	0	0	0	0
1945	PFREUDJS001_001861	putative protein without homology	2101079	2101375	+											0	0	0	0	0	0
1946	PFREUDJS001_001862	PspC domain protein	2101424	2101714	+	PROKKA_01866	PspC domain protein	2101424	2101714	+			protein motif:Pfam:PF04024.6		1	0	0	0	0	0	0
1947	PFREUDJS001_001863	Oxidoreductase	2102005	2102955	+	PROKKA_01867	Phthiocerol synthesis polyketide synthase type I PpsC	2102011	2102955	+	2.3.1.41	ppsC	similar to AA sequence:UniProtKB:P96202		1	0	0	0	0	0	0
1948	PFREUDJS001_001864	PF09234 domain protein	2103006	2103893	-	PROKKA_01868	hypothetical protein	2103006	2103893	-					1	0	0	0	0	0	0
1949						PROKKA_01869	hypothetical protein	2103946	2104209	+					0					0	0
1950	PFREUDJS001_001865	GMP synthase [glutamine-hydrolyzing]	2104098	2105630	-	PROKKA_01870	GMP synthase [glutamine-hydrolyzing]	2104098	2105537	-	6.3.5.2	guaA_2	similar to AA sequence:UniProtKB:P0A5A1		1	0	0	0	0	0	0
1951	PFREUDJS001_001866	Sugar ABC transporter permease	2105960	2106988	-	PROKKA_01871	Inner membrane ABC transporter permease protein YjfF	2105960	2106988	-		yjfF	similar to AA sequence:UniProtKB:P37772		1	0	0	0	0	0	0
1952	PFREUDJS001_001867	Sugar ABC transporter permease	2106985	2108043	-	PROKKA_01872	Inner membrane ABC transporter permease protein YtfT	2106985	2108043	-		ytfT	similar to AA sequence:UniProtKB:P39328		1	0	0	0	0	0	0
1953	PFREUDJS001_001868	Sugar ABC transporter ATP-binding protein	2108040	2109374	-	PROKKA_01873	Ribose import ATP-binding protein RbsA	2108040	2109260	-	3.6.3.17	rbsA	similar to AA sequence:UniProtKB:P04983		0	0	0	0	0	0	0
1954	PFREUDJS001_001869	ABC transporter periplasmic-binding protein ytfQ	2109711	2110691	-	PROKKA_01874	ABC transporter periplasmic-binding protein YtfQ precursor	2109711	2110691	-		ytfQ	similar to AA sequence:UniProtKB:P39325		0	0	0	0	0	0	0
1955	PFREUDJS001_001870	LacI family transcriptional regulator	2110935	2111939	-	PROKKA_01875	Lactose operon repressor	2110935	2111972	-		lacI	similar to AA sequence:UniProtKB:P03023		1	0	0	0	0	0	0
1956	PFREUDJS001_001871	L-arabinose isomerase	2111999	2113519	-	PROKKA_01876	L-arabinose isomerase	2111999	2113519	-	5.3.1.4	araA	similar to AA sequence:UniProtKB:Q9S467		1	0	0	0	0	0	0
1957						PROKKA_01877	hypothetical protein	2113589	2113687	-					0					0	0
1958	PFREUDJS001_001872	L-ribulose-5-phosphate 4-epimerase	2113647	2114294	-	PROKKA_01878	L-ribulose-5-phosphate 4-epimerase	2113647	2114294	-	5.1.3.4	araD	similar to AA sequence:UniProtKB:P94525		1	0	0	0	0	0	0
1959	PFREUDJS001_001873	Ribulokinase	2114291	2116060	-	PROKKA_01879	Ribulokinase	2114291	2116060	-	2.7.1.16	araB_3	similar to AA sequence:UniProtKB:P94524		0	0	0	0	0	0	0
1960	PFREUDJS001_001874	Cysteine synthase 1	2116265	2117191	+	PROKKA_01880	O-acetylserine sulfhydrylase	2116265	2117191	+	2.5.1.47	cysK1_2	similar to AA sequence:UniProtKB:P0A534		1	0	0	0	0	0	0
1961	PFREUDJS001_001875	Serine acetyltransferase	2117188	2117739	+	PROKKA_01881	Serine acetyltransferase	2117188	2117739	+	2.3.1.30	cysE	similar to AA sequence:UniProtKB:Q06750		1	0	0	0	0	0	0
1962	PFREUDJS001_001876	AmiC, N-acetylmuramoyl-L-alanine amidase	2117774	2118613	-	PROKKA_01882	N-acetylmuramoyl-L-alanine amidase	2117774	2118613	-			protein motif:Pfam:PF01520.12		1	0	0	0	0	0	0
1963	PFREUDJS001_001877	conserved protein	2118681	2119898	-	PROKKA_01883	hypothetical protein	2118681	2119898	-					0	0	0	0	0	0	0
1964	PFREUDJS001_001878	conserved protein	2119911	2121623	-	PROKKA_01884	hypothetical protein	2119911	2121623	-					0	0	0	0	0	0	0
1965	PFREUDJS001_001879	Transcription initiation factor	2121648	2122463	-	PROKKA_01885	hypothetical protein	2121648	2122964	-					0	0	0	0	0	0	0
1966	PFREUDJS001_001880	Chorismate mutase	2123268	2123597	-	PROKKA_01886	T-protein	2123268	2123597	-		tyrA_2	similar to AA sequence:UniProtKB:P07023		1	0	0	0	0	0	0
1967	PFREUDJS001_001881	IMP dehydrogenase family protein	2123629	2124732	-	PROKKA_01887	putative oxidoreductase/MSMEI_1564	2123629	2124732	-	1.-.-.-		similar to AA sequence:UniProtKB:A0QSU4		1	0	0	0	0	0	0
1968	PFREUDJS001_001882	Inosine-5'-monophosphate dehydrogenase	2124884	2126404	-	PROKKA_01888	Inosine-5'-monophosphate dehydrogenase	2124884	2126404	-	1.1.1.205	guaB_2	similar to AA sequence:UniProtKB:P65167		1	0	0	0	0	0	0
1969	PFREUDJS001_001883	Heat shock protein 60 family chaperone GroEL	2126551	2128143	-	PROKKA_01889	60 kDa chaperonin 1	2126551	2128143	-		groL1_2	similar to AA sequence:UniProtKB:Q00767		1	0	0	0	0	0	0
1970	PFREUDJS001_001884	Heat shock protein 60 family co-chaperone GroES	2128165	2128461	-	PROKKA_01890	10 kDa chaperonin	2128165	2128461	-		groS	similar to AA sequence:UniProtKB:Q8NSS1		1	0	0	0	0	0	0
1971	PFREUDJS001_001885	ABC transporter substrate-binding protein	2128698	2129699	-	PROKKA_01891	Putative osmoprotectant uptake system substrate-binding protein OsmF precursor	2128698	2129729	-		osmF_2	similar to AA sequence:UniProtKB:P33362		1	0	0	0	0	0	0
1972	PFREUDJS001_001886	ABC transporter permease	2129733	2130470	-	PROKKA_01892	Glycine betaine/carnitine/choline transport system permease protein OpuCB	2129733	2130470	-		opuCB_1	similar to AA sequence:UniProtKB:O34878		1	0	0	0	0	0	0
1973	PFREUDJS001_001887	ABC transporter, ATP-binding protein	2130467	2131801	-	PROKKA_01893	Choline transport ATP-binding protein OpuBA	2130467	2131801	-		opuBA_1	similar to AA sequence:UniProtKB:Q45460		1	0	0	0	0	0	0
1974	PFREUDJS001_001888	Putative ABC transporter permease protein	2131798	2132439	-	PROKKA_01894	Choline transport system permease protein OpuBB	2131798	2132439	-		opuBB	similar to AA sequence:UniProtKB:Q45461		1	0	0	0	0	0	0
1975	PFREUDJS001_001889	Methyltransferase	2132651	2134021	-	PROKKA_01895	Methyltransferase domain protein	2132651	2134021	-			protein motif:Pfam:PF12847.1		0	0	0	0	0	0	0
1976	PFREUDJS001_001890	Major facilitator superfamily MFS_1	2134046	2135296	-	PROKKA_01896	enterobactin exporter EntS	2134046	2135341	-			protein motif:CLUSTERS:PRK10489		1	0	0	0	0	0	0
1977	PFREUDJS001_001891	Hydrolase, NUDIX family	2135484	2135969	-	PROKKA_01897	8-oxo-dGTP diphosphatase	2135484	2135969	-	3.6.1.55	mutX	similar to AA sequence:UniProtKB:P41354		1	0	0	0	0	0	0
1978	PFREUDJS001_001892	Aminopeptidase C	2136024	2137472	-	PROKKA_01898	Aminopeptidase C	2136024	2137472	-	3.4.22.40	pepC_2	similar to AA sequence:UniProtKB:Q04723		1	0	0	0	0	0	0
1979	PFREUDJS001_001893	Cob(II)yrinic acid a,c-diamide reductase	2137656	2139536	-	PROKKA_01899	5,6-dimethylbenzimidazole synthase	2137656	2139536	-	1.14.99.40	bluB	similar to AA sequence:UniProtKB:Q92PC8		1	0	0	0	0	0	0
1980	PFREUDJS001_001894	tRNA N6-adenosine threonylcarbamoyltransferase	2139610	2140683	-	PROKKA_01900	tRNA N6-adenosine threonylcarbamoyltransferase	2139610	2140683	-	2.3.1.-	tsaD	similar to AA sequence:UniProtKB:Q2FWL2		1	0	0	0	0	0	0
1981	PFREUDJS001_001895	Ribosomal-protein-alanine acetyltransferase	2140680	2141201	-	PROKKA_01901	ribosomal-protein-alanine N-acetyltransferase	2140680	2141201	-			protein motif:CLUSTERS:PRK09491		1	0	0	0	0	0	0
1982	PFREUDJS001_001896	Universal bacterial protein YeaZ	2141198	2141884	-	PROKKA_01902	tRNA threonylcarbamoyladenosine biosynthesis protein TsaB	2141198	2141884	-		tsaB	similar to AA sequence:UniProtKB:Q7CQE0		1	0	0	0	0	0	0
1983	PFREUDJS001_001897	Hydrolase, P-loop family	2141881	2142876	-	PROKKA_01903	tRNA threonylcarbamoyladenosine biosynthesis protein TsaE	2141881	2142876	-		tsaE	similar to AA sequence:UniProtKB:O05515		1	0	0	0	0	0	0
1984	PFREUDJS001_001898	DEAD/DEAH box helicase (Fragment)	2143107	2146238	-	PROKKA_01904	ATP-dependent RNA helicase DeaD	2143107	2146238	-	3.6.4.13	deaD	similar to AA sequence:UniProtKB:P0A9P6		1	0	0	0	0	0	0
1985	PFREUDJS001_001899	Glycosyltransferase, group 1 family protein	2146516	2147661	+	PROKKA_01905	GDP-mannose-dependent alpha-mannosyltransferase	2146516	2147661	+	2.4.1.-	mgtA_2	similar to AA sequence:UniProtKB:O06423		1	0	0	0	0	0	0
1986	PFREUDJS001_001900	Putative YjeF domain protein	2147690	2149108	-	PROKKA_01906	Bifunctional NAD(P)H-hydrate repair enzyme Nnr	2147690	2149108	-		nnr	similar to AA sequence:UniProtKB:P31806		1	0	0	0	0	0	0
1987	PFREUDJS001_001901	Holo-[acyl-carrier-protein] synthase	2149110	2149565	-	PROKKA_01907	Holo-[acyl-carrier-protein] synthase	2149110	2149565	-	2.7.8.7	acpS	similar to AA sequence:UniProtKB:O86785		0	0	0	0	0	0	0
1988	PFREUDJS001_001902	Glutamine--fructose-6-phosphate aminotransferase	2149606	2151456	-	PROKKA_01908	Glutamine--fructose-6-phosphate aminotransferase [isomerizing]	2149606	2151456	-	2.6.1.16	glmS	similar to AA sequence:UniProtKB:P17169		1	0	0	0	0	0	0
1989	PFREUDJS001_001903	Pantothenate kinase	2151605	2152687	+	PROKKA_01909	Pantothenate kinase	2151605	2152687	+	2.7.1.33	coaA_2	similar to AA sequence:UniProtKB:P63810		1	0	0	0	0	0	0
1990	PFREUDJS001_001904	Phosphoglucosamine mutase	2152823	2154166	-	PROKKA_01910	Phosphoglucosamine mutase	2152823	2154166	-	5.4.2.10	glmM	similar to AA sequence:UniProtKB:P99087		1	0	0	0	0	0	0
1991	PFREUDJS001_001905	30S ribosomal protein S9	2154318	2154839	-	PROKKA_01911	30S ribosomal protein S9	2154318	2154869	-		rpsI	similar to AA sequence:UniProtKB:A0QSP9		1	0	0	0	0	0	0
1992	PFREUDJS001_001906	50S ribosomal protein L13	2154866	2155309	-	PROKKA_01912	50S ribosomal protein L13	2154866	2155309	-		rplM	similar to AA sequence:UniProtKB:A0QSP8		1	0	0	0	0	0	0
1993	PFREUDJS001_001907	Elongation factor G FusA2	2155589	2157706	+	PROKKA_01913	Elongation factor G	2155610	2157706	+		fus	similar to AA sequence:UniProtKB:Q5XDW4		1	0	0	0	0	0	0
1994	PFREUDJS001_001908	Hypothetical membrane protein	2157838	2158236	-	PROKKA_01914	Inner membrane protein YccF	2157838	2158233	-		yccF	similar to AA sequence:UniProtKB:P0AB12		1	0	0	0	0	0	0
1995	PFREUDJS001_001909	tRNA (guanine-N(7)-)-methyltransferase	2158446	2159330	+	PROKKA_01915	tRNA (guanine-N(7)-)-methyltransferase	2158314	2159330	+	2.1.1.33	trmB	similar to AA sequence:UniProtKB:P44648		1	0	0	0	0	0	0
1996	PFREUDJS001_001910	tRNA pseudouridine synthase A	2159323	2160201	+	PROKKA_01916	tRNA pseudouridine synthase A	2159323	2160201	+	5.4.99.12	truA	similar to AA sequence:UniProtKB:P07649		1	0	0	0	0	0	0
1997	PFREUDJS001_001911	Methyltransferase small domain protein	2160209	2160838	+	PROKKA_01917	Ribosomal RNA small subunit methyltransferase C	2160239	2160838	+	2.1.1.172	rsmC_2	similar to AA sequence:UniProtKB:P39406		1	0	0	0	0	0	0
1998	PFREUDJS001_001912	conserved protein	2161148	2161699	+	PROKKA_01918	hypothetical protein	2161148	2161699	+					1	0	0	0	0	0	0
[truncated: 493 more rows]
