# Supplementary material for: De novo assembly of genomes from long sequence reads reveals uncharted territories of Propionibacterium freudenreichii
Source: BMC Genomics. 2017 Oct 16;18:790. doi: 10.1186/s12864-017-4165-9 (PMC5644110; doi:10.1186/s12864-017-4165-9)
Supplement: Supplementary file 3 — Annotation file of the strain JS2 with the cumulative results of bioinformatics analyses. (XLSX 346 kb) [file 12864_2017_4165_MOESM3_ESM.xlsx]

## Sheet: LT576032
No.	Prodigal ID	product name	gene start	gene end	strand	PROKKA ID	product name	gene start	gene end	strand	eC_number	gene_name	database similar protein	note	Core	Island Viewer Predicted by at least one method	IV SIGI	IV Island Path	IV Island Pick	Prophinder	Phaster	Rebase	CRISPR
1	PFR_JS2_1	Chromosomal replication initiator protein DnaA	61	1467	+	PROKKA_00001	Chromosomal replication initiator protein DnaA	61	1467	+		dnaA_1	similar to AA sequence:UniProtKB:Q9ZH75		1	0	0	0	0	0	0
2	PFR_JS2_2	Hypothetical protein	1442	1957	-	PROKKA_00002	Multidrug export protein EmrB	1442	1957	-		emrB_1	similar to AA sequence:UniProtKB:P0AEJ0	Putative drug resistance	0	0	0	0	0	0	0
3	PFR_JS2_3	Multidrug resistance transporter, MFS superfamily	1978	2913	-	PROKKA_00003	Multidrug resistance protein stp	1978	2913	-		stp_1	similar to AA sequence:UniProtKB:P71879	Putative drug resistance	1	0	0	0	0	0	0
4	PFR_JS2_4	Transcriptional regulator, MerR family	3155	3772	+	PROKKA_00004	hypothetical protein	3155	3772	+					1	0	0	0	0	0	0
5	PFR_JS2_5	SqdX	3769	4950	-	PROKKA_00005	GDP-mannose-dependent alpha-mannosyltransferase	3769	4950	-	2.4.1.-	mgtA_1	similar to AA sequence:UniProtKB:Q8NT41		1	0	0	0	0	0	0
6	PFR_JS2_6	Sulfolipid (UDP-sulfoquinovose) biosynthesis	4964	6211	-	PROKKA_00006	NAD dependent epimerase/dehydratase family protein	4964	6211	-			protein motif:Pfam:PF01370.15		1	0	0	0	0	0	0
7	PFR_JS2_7	ABC transport system ATP-binding protein	6683	7627	+	PROKKA_00007	ABC transporter ATP-binding protein YxdL	6683	7627	+		yxdL	similar to AA sequence:UniProtKB:P42423		0	0	0	0	0	0	0
8	PFR_JS2_8	ABC lipoprotein transporter, permease component	7629	10187	+	PROKKA_00008	ABC transporter permease YtrF precursor	7629	10187	+		ytrF_1	similar to AA sequence:UniProtKB:O35005		0	0	0	0	0	0	0
9	PFR_JS2_9	Hypothetical protein	11159	11935	-	PROKKA_00009	hypothetical protein	11159	11935	-					0	0	0	0	0	0	0
10	PFR_JS2_10	DNA polymerase III, beta subunit	12063	13223	+	PROKKA_00010	DNA polymerase III subunit beta	12063	13223	+	2.7.7.7	dnaN	similar to AA sequence:UniProtKB:Q50790		1	0	0	0	0	0	0
11	PFR_JS2_11	DNA replication and repair protein RecF	13297	14598	+	PROKKA_00011	DNA replication and repair protein RecF	13297	14598	+		recF	similar to AA sequence:UniProtKB:Q9RVE0		1	0	0	0	0	0	0
12	PFR_JS2_12	Hypothetical protein	14627	15373	+	PROKKA_00012	hypothetical protein	14627	15373	+			protein motif:CLUSTERS:PRK03195		1	0	0	0	0	0	0
13	PFR_JS2_13	Hypothetical protein	15626	17293	+	PROKKA_00013	Endo-1,4-beta-xylanase A precursor	15626	17293	+	3.2.1.8	xynA1_1	similar to AA sequence:UniProtKB:C6CRV0		0	0	0	0	0	0	0
14	PFR_JS2_14	Hypothetical protein	17575	18549	+	PROKKA_00014	hypothetical protein	17575	18549	+					0	0	0	0	0	0	0
15	PFR_JS2_15	DNA gyrase, B subunit	18970	21012	+	PROKKA_00015	DNA gyrase subunit B	18970	21012	+	5.99.1.3	gyrB	similar to AA sequence:UniProtKB:P0C5C5		1	0	0	0	0	0	0
16	PFR_JS2_16	DNA gyrase, A subunit	21059	23794	+	PROKKA_00016	DNA gyrase subunit A	21059	23794	+	5.99.1.3	gyrA_1	similar to AA sequence:UniProtKB:Q07702		1	0	0	0	0	0	0
17	PFR_JS2_17	Hypothetical protein	24118	24900	+	PROKKA_00017	hypothetical protein	24118	24900	+					1	0	0	0	0	0	0
18	PFR_JS2_18	PF07561 domain protein	25031	25306	-	PROKKA_00018	hypothetical protein	25031	25306	-					1	0	0	0	0	0	0
19	PFR_JS2_19	UPF0103 protein	25547	26344	+	PROKKA_00019	hypothetical protein	25547	26344	+			protein motif:CLUSTERS:PRK00782		1	0	0	0	0	0	0
20	PFR_JS2_20	AMMECR1 domain protein	26409	26981	+	PROKKA_00020	hypothetical protein	26409	26981	+			protein motif:CLUSTERS:PRK00801		1	0	0	0	0	0	0
21	PFR_JS2_21	Pyruvate formate lyase activating protein pflA	26978	28066	+	PROKKA_00021	4-hydroxyphenylacetate decarboxylase activating enzyme	26978	28066	+	1.97.1.-	csdA	similar to AA sequence:UniProtKB:Q38HX2		1	0	0	0	0	0	0
22	PFR_JS2_22	Integral membrane protein	28223	28741	+	PROKKA_00022	hypothetical protein	28223	28741	+					1	0	0	0	0	0	0
						PROKKA_00023	tRNA-Ile(gat)	28815	28891	+			COORDINATES:profile:Aragorn:1.2		0					0	0
23	PFR_JS2_23	Hypothetical protein	29379	30059	-	PROKKA_00024	hypothetical protein	29379	30059	-					0	0	0	0	0	0	0
24	PFR_JS2_24	Hypothetical protein	30104	30388	-	PROKKA_00025	hypothetical protein	30104	30388	-					0	0	0	0	0	0	0
25	PFR_JS2_25	Hypothetical protein	30592	32172	-	PROKKA_00026	hypothetical protein	30592	32172	-					0	0	0	0	0	0	0
26	PFR_JS2_26	Hypothetical protein	32166	32672	-	PROKKA_00027	hypothetical protein	32166	32672	-					0	0	0	0	0	0	0
27	PFR_JS2_27	Hypothetical protein	33050	33271	-	PROKKA_00028	Helix-turn-helix domain protein	33050	33271	-			protein motif:Pfam:PF12728.1		0	0	0	0	0	0	0
28	PFR_JS2_28	Hypothetical protein	33268	33552	-	PROKKA_00029	hypothetical protein	33268	33552	-					0	0	0	0	0	0	0
29	PFR_JS2_29	PhiRv2 phage integrase	33808	35004	-	PROKKA_00030	Putative prophage phiRv2 integrase	33808	35004	-			similar to AA sequence:UniProtKB:P71956		0	0	0	0	0	0	0
30	PFR_JS2_30	Hypothetical protein	35323	35769	+	PROKKA_00031	hypothetical protein	35323	35769	+					1	0	0	0	0	0	0
31	PFR_JS2_31	Hypothetical protein	35784	36242	+	PROKKA_00032	hypothetical protein	35784	36242	+					1	0	0	0	0	0	0
32	PFR_JS2_32	Hypothetical protein	36279	36689	-	PROKKA_00033	hypothetical protein	36279	36689	-					1	0	0	0	0	0	0
33	PFR_JS2_33	Transcriptional regulator	36962	37744	+	PROKKA_00034	Catabolite control protein A	36962	37744	+		ccpA_1	similar to AA sequence:UniProtKB:P46828		1	0	0	0	0	0	0
34	PFR_JS2_34	Hypothetical protein	37879	38037	+	PROKKA_00035	hypothetical protein	37879	38037	+					0	0	0	0	0	0	0
35	PFR_JS2_35	Oxidoreductase, NAD-binding domain protein	38416	39606	+	PROKKA_00036	1,5-anhydro-D-fructose reductase	38416	39606	+	1.1.1.292	afr_1	similar to AA sequence:UniProtKB:Q2I8V6		0	0	0	0	0	0	0
36	PFR_JS2_36	MFS transporter, sugar porter family protein	39623	41275	+	PROKKA_00037	Major myo-inositol transporter IolT	39623	41275	+		iolT_1	similar to AA sequence:UniProtKB:O34718		0	0	0	0	0	0	0
37	PFR_JS2_37	Two-component system response regulator	41511	42170	-	PROKKA_00038	Oxygen regulatory protein NreC	41511	42170	-		nreC_1	similar to AA sequence:UniProtKB:Q7WZY4		1	0	0	0	0	0	0
38	PFR_JS2_38	Two-component system sensor kinase	42167	43669	-	PROKKA_00039	Sensor histidine kinase DesK	42167	43669	-	2.7.13.3	desK_1	similar to AA sequence:UniProtKB:O34757		1	0	0	0	0	0	0
39	PFR_JS2_39	Alpha-ketoglutarate transporter, MFS super	43871	45205	-	PROKKA_00040	Alpha-ketoglutarate permease	43871	45205	-		kgtP_1	similar to AA sequence:UniProtKB:P0AEX3		1	0	0	0	0	0	0
40	PFR_JS2_40	Peptidase M20D, amidohydrolase	45224	46435	-	PROKKA_00041	putative hydrolase YxeP	45224	46435	-	3.-.-.-	yxeP_1	similar to AA sequence:UniProtKB:P54955		1	0	0	0	0	0	0
41	PFR_JS2_41	ABC transporter	46806	48698	+	PROKKA_00042	Putative multidrug export ATP-binding/permease protein	46806	48698	+	3.6.3.-		similar to AA sequence:UniProtKB:Q99T13	Putative drug resistance	1	0	0	0	0	0	0
42	PFR_JS2_42	ABC bifunctional lipid A exporter	48698	50515	+	PROKKA_00043	Putative multidrug export ATP-binding/permease protein	48698	50515	+	3.6.3.-		similar to AA sequence:UniProtKB:Q99T13	Putative drug resistance	0	0	0	0	0	0	0
43	PFR_JS2_43	Alanine dehydrogenase	50739	51854	+	PROKKA_00044	Alanine dehydrogenase	50739	51854	+	1.4.1.1	ald	similar to AA sequence:UniProtKB:Q8KY18		1	0	0	0	0	0	0
44	PFR_JS2_44	Amino acid permease	52223	53761	+	PROKKA_00045	D-serine/D-alanine/glycine transporter	52223	53761	+		cycA_1	similar to AA sequence:UniProtKB:P0AAE0		1	0	0	0	0	0	0
45	PFR_JS2_45	Putative conserved lipoprotein lppS	53978	55177	-	PROKKA_00046	Putative L,D-transpeptidase LppS precursor	53978	55177	-	2.-.-.-	lppS	similar to AA sequence:UniProtKB:Q8NMT9		1	0	0	0	0	0	0
46	PFR_JS2_46	Hypothetical protein	55192	55332	+	PROKKA_00047	hypothetical protein	55192	55332	+					0	0	0	0	0	0	0
47	PFR_JS2_47	Hypothetical protein	55565	55852	+	PROKKA_00048	Acylphosphatase	55565	55852	+	3.6.1.7	acyP	similar to AA sequence:UniProtKB:O35031		0	0	0	0	0	0	0
48	PFR_JS2_48	IMPACT family member yvyE	55885	56544	-	PROKKA_00049	IMPACT family member YigZ	55885	56544	-		yigZ	similar to AA sequence:UniProtKB:P27862		0	0	0	0	0	0	0
49	PFR_JS2_49	Nitroreductase	56628	57137	+	PROKKA_00050	malonic semialdehyde reductase	56628	57137	+			protein motif:CLUSTERS:PRK05365		0	0	0	0	0	0	0
50	PFR_JS2_50	Putative membrane protein	57216	58475	+	PROKKA_00051	hypothetical protein	57216	58475	+					0	0	0	0	0	0	0
51	PFR_JS2_51	Glycosyltransferase, family 2	58493	59347	-	PROKKA_00052	Chondroitin synthase	58493	59347	-		kfoC	similar to AA sequence:UniProtKB:Q8L0V4		0	1	1	0	0	0	0
52	PFR_JS2_52	UDP N-acetyl glucosamine 4-epimerase, NAD	59352	60299	-	PROKKA_00053	dTDP-4-dehydro-6-deoxyglucose reductase	59352	60299	-	1.1.1.266	fcf1	similar to AA sequence:UniProtKB:Q6E7F2		0	1	1	0	0	0	0
53	PFR_JS2_53	Glycosyltransferase	60300	61382	-	PROKKA_00054	Undecaprenyl-phosphate 4-deoxy-4-formamido-L-arabinose transferase	60300	61382	-	2.4.2.53	arnC	similar to AA sequence:UniProtKB:Q93PD9		0	1	1	0	0	0	0
54	PFR_JS2_54	Integral membrane protein (Precursor)	61379	63817	-	PROKKA_00055	hypothetical protein	61379	63817	-					0	1	1	0	0	0	0
55	PFR_JS2_55	Conserved domain protein	63814	65934	-	PROKKA_00056	hypothetical protein	63814	65934	-					0	1	1	0	0	0	0
56	PFR_JS2_56	Glucose-1-phosphate thymidylyltransferase	66029	66898	-	PROKKA_00057	Glucose-1-phosphate thymidylyltransferase	66029	66898	-	2.7.7.24	rmlA	similar to AA sequence:UniProtKB:A0QPF9		0	0	0	0	0	0	0
57	PFR_JS2_57	Dolichyl-phosphate mannose synthase	67062	67808	+	PROKKA_00058	Undecaprenyl-phosphate mannosyltransferase	67062	67808	+	2.4.1.54		similar to AA sequence:UniProtKB:C5CBV8		0	0	0	0	0	0	0
58	PFR_JS2_58	Hypothetical protein	67805	68257	+	PROKKA_00059	hypothetical protein	67805	68257	+					0	0	0	0	0	0	0
59	PFR_JS2_59	Alpha-1,3-rhamnosyltransferase WapR	68318	69199	+	PROKKA_00060	GalNAc(5)-diNAcBac-PP-undecaprenol beta-1,3-glucosyltransferase	68318	69199	+	2.4.1.293	pglI	similar to AA sequence:UniProtKB:Q0P9C6		0	0	0	0	0	0	0
60	PFR_JS2_60	CpsK	69210	70019	+	PROKKA_00061	Spore coat polysaccharide biosynthesis protein SpsA	69210	70019	+		spsA	similar to AA sequence:UniProtKB:P39621		0	0	0	0	0	0	0
61	PFR_JS2_61	Family 2 glycosyl transferase	70027	71934	+	PROKKA_00062	putative glycosyl transferase	70027	71934	+			protein motif:CLUSTERS:PRK10073		0	0	0	0	0	0	0
62	PFR_JS2_62	DTDP-rhamnosyl transferase RfbF	72070	72981	+	PROKKA_00063	Galactofuranosyl transferase GlfT1	72070	72981	+	2.4.1.287	glfT1_1	similar to AA sequence:UniProtKB:Q7D4V6		0	0	0	0	0	0	0
63	PFR_JS2_63	Polysaccharide biosynthesis protein	73068	74300	+	PROKKA_00064	hypothetical protein	73068	74300	+					0	0	0	0	0	0	0
64	PFR_JS2_64	Fused dTDP-4-keto-L-rhamnose reductase and	74367	75785	-	PROKKA_00065	putative dTDP-4-dehydrorhamnose 3,5-epimerase	74367	75785	-	5.1.3.13	rfbC	similar to AA sequence:UniProtKB:Q5XCG7		0	0	0	0	0	0	0
65	PFR_JS2_65	DTDP-glucose 4,6-dehydratase RmlB	75790	76788	-	PROKKA_00066	dTDP-glucose 4,6-dehydratase	75790	76788	-	4.2.1.46	rmlB	similar to AA sequence:UniProtKB:P95780		0	0	0	0	0	0	0
66	PFR_JS2_66	Hypothetical protein	76920	80318	-	PROKKA_00067	Exo-glucosaminidase LytG precursor	76920	80318	-	3.2.1.-	lytG	similar to AA sequence:UniProtKB:O32083		0	0	0	0	0	0	0
67	PFR_JS2_67	UDP-galactopyranose mutase glf	80611	81798	+	PROKKA_00068	UDP-galactopyranose mutase	80611	81798	+	5.4.99.9	glf	similar to AA sequence:UniProtKB:O06934		1	0	0	0	0	0	0
68	PFR_JS2_68	Bifunctional UDP-galactofuranosyl transferase	81795	83831	+	PROKKA_00069	Galactofuranosyl transferase GlfT2	81795	83831	+	2.4.1.288	glfT2	similar to AA sequence:UniProtKB:O53585		0	0	0	0	0	0	0
69	PFR_JS2_69	Polysaccharide ABC superfamily ATP binding	83803	84720	+	PROKKA_00070	Teichoic acid translocation permease protein TagG	83803	84720	+		tagG	similar to AA sequence:UniProtKB:P42953		0	0	0	0	0	0	0
70	PFR_JS2_70	O-antigen export system ATP-binding protein RfbB	84720	85499	+	PROKKA_00071	Teichoic acids export ATP-binding protein TagH	84720	85499	+	3.6.3.40	tagH	similar to AA sequence:UniProtKB:P42954		1	0	0	0	0	0	0
71	PFR_JS2_71	Transposase of ISAar20, ISL3 family	85572	86537	-	PROKKA_00072	Transposase	85572	86537	-			protein motif:Pfam:PF01610.11		0	0	0	0	0	0	0
72	PFR_JS2_72	Hypothetical protein	87430	88797	+	PROKKA_00073	hypothetical protein	87430	88797	+					0	0	0	0	0	0	0
73	PFR_JS2_73	Tnpa protein	89740	90636	+	PROKKA_00074	Transposase	89740	90636	+			protein motif:Pfam:PF01610.11		0	0	0	0	0	0	0
74	PFR_JS2_74	Hypothetical protein	90803	93118	-	PROKKA_00075	Putative glycosyltransferase EpsE	90803	93118	-	2.4.-.-	epsE	similar to AA sequence:UniProtKB:P71054		0	0	0	0	0	0	0
75	PFR_JS2_75	Amylovoran biosynthesis glycosyltransferase AmsE	93263	94120	-	PROKKA_00076	UDP-Gal:alpha-D-GlcNAc-diphosphoundecaprenol beta-1,3-galactosyltransferase	93263	94120	-	2.4.1.303	wbbD	similar to AA sequence:UniProtKB:Q03084		0	0	0	0	0	0	0
76	PFR_JS2_76	DTDP-rhamnosyl transferase RfbF	94117	95079	-	PROKKA_00077	Galactofuranosyl transferase GlfT1	94117	95079	-	2.4.1.287	glfT1_2	similar to AA sequence:UniProtKB:A0R5Z2		0	0	0	0	0	0	0
77	PFR_JS2_77	Thioredoxin	95303	95719	-	PROKKA_00078	Thioredoxin	95303	95719	-			protein motif:Pfam:PF00085.14		1	0	0	0	0	0	0
78	PFR_JS2_78	Integral membrane protein	95724	96233	-	PROKKA_00079	hypothetical protein	95724	96233	-					1	0	0	0	0	0	0
79	PFR_JS2_79	1-acyl-sn-glycerol-3-phosphate acyltransferase	97166	97963	-	PROKKA_00080	Bifunctional protein Aas	97166	97963	-		aas	similar to AA sequence:UniProtKB:P31119		1	0	0	0	0	0	0
80	PFR_JS2_80	Oxidoreductase, short chain	97963	98859	-	PROKKA_00081	Gluconate 5-dehydrogenase	97963	98859	-	1.1.1.69	gno	similar to AA sequence:UniProtKB:P50199		1	0	0	0	0	0	0
81	PFR_JS2_81	Acetate kinase	98872	100062	-	PROKKA_00082	Acetate kinase	98872	100062	-	2.7.2.1	ackA	similar to AA sequence:UniProtKB:P77845		1	0	0	0	0	0	0
82	PFR_JS2_82	Phospho acetyltransferase	100224	101756	-	PROKKA_00083	Phosphate acetyltransferase	100224	101756	-	2.3.1.8	pta	similar to AA sequence:UniProtKB:Q8ZND6		1	0	0	0	0	0	0
83	PFR_JS2_83	DNA/RNA helicase, superfamily II, SNF2 family	101934	105332	-	PROKKA_00084	ATP-dependent helicase HepA	101934	105332	-			protein motif:CLUSTERS:PRK04914		1	0	0	0	0	0	0
84	PFR_JS2_84	Hypothetical protein	105889	107457	+	PROKKA_00085	Endo-1,4-beta-xylanase A precursor	105889	107457	+	3.2.1.8	xynA1_2	similar to AA sequence:UniProtKB:C6CRV0		0	0	0	0	0	0	0
85	PFR_JS2_85	Hypothetical protein	107560	108279	+	PROKKA_00086	hypothetical protein	107560	108279	+					1	0	0	0	0	0	0
86	PFR_JS2_86	Apurinic endonuclease	108510	109313	+	PROKKA_00087	putative endonuclease 4	108510	109313	+	3.1.21.2	end	similar to AA sequence:UniProtKB:P63535		1	0	0	0	0	0	0
87	PFR_JS2_87	AMP-dependent synthetase/ligase	109310	111316	+	PROKKA_00088	Long-chain-fatty-acid--CoA ligase FadD15	109310	111316	+	6.2.1.3		similar to AA sequence:UniProtKB:O53521		1	0	0	0	0	0	0
88	PFR_JS2_88	YdjK	111356	112984	-	PROKKA_00089	Major myo-inositol transporter IolT	111356	112984	-		iolT_2	similar to AA sequence:UniProtKB:O34718		1	0	0	0	0	0	0
89	PFR_JS2_89	Hydroxypyruvate isomerase	113130	113927	-	PROKKA_00090	Hydroxypyruvate isomerase	113130	113927	-	5.3.1.22	hyi	similar to AA sequence:UniProtKB:P30147		1	0	0	0	0	0	0
90	PFR_JS2_90	Transcriptional regulator, LacI family	114419	115441	+	PROKKA_00091	HTH-type transcriptional regulator AscG	114419	115441	+		ascG	similar to AA sequence:UniProtKB:P24242		1	0	0	0	0	0	0
91	PFR_JS2_91	Isochorismatase family protein yddQ	115632	116300	+	PROKKA_00092	Streptothricin hydrolase	115632	116300	+	3.5.2.19	sttH_1	similar to AA sequence:UniProtKB:Q1MW86	Putative drug resistance	1	0	0	0	0	0	0
92	PFR_JS2_92	Serine/threonine-protein kinase PknD	116559	117578	+	PROKKA_00093	Cystine-binding periplasmic protein precursor	116559	117578	+		fliY	similar to AA sequence:UniProtKB:P0AEM9		1	0	0	0	0	0	0
93	PFR_JS2_93	ABC-type amino acid transport system, secreted	117714	118625	+	PROKKA_00094	Glutamine-binding periplasmic protein precursor	117714	118625	+		glnH_1	similar to AA sequence:UniProtKB:P0AEQ3		1	0	0	0	0	0	0
94	PFR_JS2_94	ABC-type amino acid transport system, secreted	118792	119703	+	PROKKA_00095	Glutamine-binding periplasmic protein precursor	118792	119703	+		glnH_2	similar to AA sequence:UniProtKB:P0AEQ3		1	0	0	0	0	0	0
95	PFR_JS2_95	Permease protein of ABC transporter system	119785	120765	+	PROKKA_00096	Inner membrane amino-acid ABC transporter permease protein YecS	119785	120765	+		yecS_1	similar to AA sequence:UniProtKB:P0AFT2		1	0	0	0	0	0	0
96	PFR_JS2_96	Phosphate ABC transporter, ATP-binding protein	120767	121594	+	PROKKA_00097	Glutamine transport ATP-binding protein GlnQ	120767	121594	+		glnQ_1	similar to AA sequence:UniProtKB:P27675		1	0	0	0	0	0	0
97	PFR_JS2_97	Hypothetical protein	122456	123337	+	PROKKA_00098	Transcriptional regulator YqjI	122456	123337	+		yqjI_1	similar to AA sequence:UniProtKB:P64588		0	0	0	0	0	0	0
98	PFR_JS2_98	Glutamine-dependent NAD( ) synthetase nadE	123550	125664	-	PROKKA_00099	Glutamine-dependent NAD(+) synthetase	123550	125664	-	6.3.5.1	nadE	similar to AA sequence:UniProtKB:P0A5L6		1	0	0	0	0	0	0
99	PFR_JS2_99	Bifunctional PLP-dependent enzyme with	125832	127037	+	PROKKA_00100	Cystathionine beta-lyase PatB	125832	127037	+	4.4.1.8	patB	similar to AA sequence:UniProtKB:Q08432		1	0	0	0	0	0	0
100	PFR_JS2_100	Ribose-5-phosphate isomerase B	127140	127586	+	PROKKA_00101	Ribose-5-phosphate isomerase B	127140	127586	+	5.3.1.6	rpiB_1	similar to AA sequence:UniProtKB:P37351		1	0	0	0	0	0	0
101	PFR_JS2_101	Pyridoxal phosphate biosynthesis protein	127879	128889	+	PROKKA_00102	4-hydroxythreonine-4-phosphate dehydrogenase 2	127879	128889	+	1.1.1.262	pdxA2	similar to AA sequence:UniProtKB:P58718		0	0	0	0	0	0	0
102	PFR_JS2_102	Transporter, gluconate:H symporter family	128895	130238	+	PROKKA_00103	High-affinity gluconate transporter	128895	130238	+		gntT	similar to AA sequence:UniProtKB:P39835		0	0	0	0	0	0	0
103	PFR_JS2_103	L-ribulose-5-phosphate 3-epimerase ulaE	130283	131263	+	PROKKA_00104	Xylose isomerase-like TIM barrel	130283	131263	+			protein motif:Pfam:PF01261.18		0	0	0	0	0	0	0
104	PFR_JS2_104	Putative Glucarate/galactarate transporter, MFS	131489	132778	+	PROKKA_00105	putative sulfoacetate transporter SauU	131489	132778	+		sauU	similar to AA sequence:UniProtKB:Q0K843		0	0	0	0	0	0	0
105	PFR_JS2_105	Hypothetical protein	132797	133162	+	PROKKA_00106	hypothetical protein	132797	133162	+					0	0	0	0	0	0	0
106	PFR_JS2_106	Uma4 protein	133222	134568	+	PROKKA_00107	Transposase	133222	134568	+			protein motif:Pfam:PF01610.11		0	0	0	0	0	0	0
107	PFR_JS2_107	Hypothetical protein	134507	134986	+	PROKKA_00108	hypothetical protein	134507	134986	+					0	0	0	0	0	0	0
108	PFR_JS2_108	Hypothetical protein	134946	135578	+	PROKKA_00109	hypothetical protein	134946	135578	+					0	0	0	0	0	0	0
109	PFR_JS2_109	Min	135610	136191	-	PROKKA_00110	DNA-invertase hin	135610	136191	-		hin_1	similar to AA sequence:UniProtKB:P03013		0	0	0	0	0	0	0
110	PFR_JS2_110	Nucleotidyl transferase, PF08843 family	136188	136967	-	PROKKA_00111	hypothetical protein	136188	136967	-					0	0	0	0	0	0	0
111	PFR_JS2_111	Transcriptional regulator	136964	137296	-	PROKKA_00112	hypothetical protein	136964	137296	-					0	0	0	0	0	0	0
112	PFR_JS2_112	Hsp20/alpha crystallin family protein	137656	138138	+	PROKKA_00113	18 kDa heat shock protein	137656	138138	+			similar to AA sequence:UniProtKB:Q53595		0	0	0	0	0	0	0
113	PFR_JS2_113	Heat shock protein Hsp20	138391	138855	+	PROKKA_00114	Spore protein SP21	138391	138855	+		hspA	similar to AA sequence:UniProtKB:Q06823		0	0	0	0	0	0	0
114	PFR_JS2_114	Probable potassium transport system protein kup	139012	140889	-	PROKKA_00115	potassium transport protein Kup	139012	140889	-			protein motif:CLUSTERS:PRK10745		0	0	0	0	0	0	0
115	PFR_JS2_115	Uma4 protein	141212	142558	-	PROKKA_00116	Transposase	141212	142558	-			protein motif:Pfam:PF01610.11		0	0	0	0	0	0	1
116	PFR_JS2_116	Hypothetical protein	142607	142798	-	PROKKA_00117	hypothetical protein	142607	142798	-					0	0	0	0	0	0	1
117	PFR_JS2_117	Hypothetical protein	142981	143328	-	PROKKA_00118	hypothetical protein	142981	143328	-					0	0	0	0	0	0	1
118	PFR_JS2_118	Putative membrane protein	144255	144734	+	PROKKA_00119	hypothetical protein	144255	144734	+					0	1	0	1	0	0	1
119	PFR_JS2_119	Transposase, ISlxx5	145130	146287	+	PROKKA_00120	Integrase core domain protein	145130	146287	+			protein motif:Pfam:PF00665.20		0	1	0	1	0	0	1
120	PFR_JS2_120	Hypothetical protein	146249	146557	-	PROKKA_00121	Transposase	146249	146557	-			protein motif:Pfam:PF01527.14		0	1	0	1	0	0	1
121	PFR_JS2_121	Hypothetical protein	146563	146739	-	PROKKA_00122	hypothetical protein	146563	146739	-					0	1	0	1	0	0	1
122	PFR_JS2_122	Hypothetical protein	147028	147312	+	PROKKA_00123	Sigma-70, region 4	147028	147312	+			protein motif:Pfam:PF08281.6		0	1	0	1	0	0	1
123	PFR_JS2_123	Hypothetical protein	147386	147553	+	PROKKA_00124	hypothetical protein	147386	147553	+					0	2	1	1	0	0	1
124	PFR_JS2_124	Putative integrase/recombinase y4rC	147680	148105	-	PROKKA_00125	Tyrosine recombinase XerD	147680	148105	-		xerD_1	similar to AA sequence:UniProtKB:P0A0P0		0	2	1	1	0	0	1
125	PFR_JS2_125	Integrase family protein	148102	148671	-	PROKKA_00126	site-specific tyrosine recombinase XerC	148102	148671	-			protein motif:CLUSTERS:PRK00236		0	2	1	1	0	0	1
126	PFR_JS2_126	Site-specific recombinase, phage integrase	148664	149197	-	PROKKA_00127	Tyrosine recombinase XerC	148664	149197	-		xerC_1	similar to AA sequence:UniProtKB:O31207		0	2	1	1	0	0	1
127	PFR_JS2_127	Hypothetical protein	149248	149595	-	PROKKA_00128	hypothetical protein	149248	149595	-					0	2	1	1	0	0	1
128	PFR_JS2_128	Tyrosine recombinase XerD	149592	150533	-	PROKKA_00129	Tyrosine recombinase XerD	149592	150533	-		xerD_2	similar to AA sequence:UniProtKB:O31206		0	2	1	1	0	0	1
129	PFR_JS2_129	PF13834 domain protein	151117	151419	+	PROKKA_00130	hypothetical protein	151117	151419	+					0	2	1	1	0	0	0
130	PFR_JS2_130	Hypothetical protein	151423	151686	+	PROKKA_00131	hypothetical protein	151423	151686	+					0	2	1	1	0	0	0
131	PFR_JS2_131	Hypothetical protein	151683	152210	+	PROKKA_00132	hypothetical protein	151683	152210	+					0	2	1	1	0	0	0
132	PFR_JS2_132	Glycogen debranching enzyme GlgX	152164	154296	+	PROKKA_00133	Glycogen debranching enzyme	152164	154296	+	3.2.1.-	glgX_1	similar to AA sequence:UniProtKB:P15067		0	2	1	1	0	0	0
133	PFR_JS2_133	Hypothetical protein	154366	154794	+	PROKKA_00134	Nucleoid-associated protein EspR	154366	154794	+		espR	similar to AA sequence:UniProtKB:P96228		0	1	0	1	0	0	0
134	PFR_JS2_134	Uma4 protein	155441	156787	+	PROKKA_00135	Transposase	155441	156787	+			protein motif:Pfam:PF01610.11		0	1	0	1	0	0	0
135	PFR_JS2_135	Putative TIM-barrel fold metal-dependent	156787	157428	+	PROKKA_00136	Amidohydrolase	156787	157428	+			protein motif:Pfam:PF04909.8		0	0	0	0	0	0	0
136	PFR_JS2_136	Arylformamidase	157568	158293	+	PROKKA_00137	Kynurenine formamidase	157568	158293	+	3.5.1.9	kynB	similar to AA sequence:UniProtKB:Q81CK1		0	0	0	0	0	0	0
137	PFR_JS2_137	MFS transporter	158283	159575	+	PROKKA_00138	Putative tartrate transporter	158283	159575	+		ttuB	similar to AA sequence:UniProtKB:Q44470		0	0	0	0	0	0	0
138	PFR_JS2_138	Propionate catabolism operon transcriptional	159614	160444	-	PROKKA_00139	HTH-type transcriptional regulator LutR	159614	160444	-		lutR	similar to AA sequence:UniProtKB:O07007		0	0	0	0	0	0	0
139	PFR_JS2_139	DAK1 domain protein	160592	162310	+	PROKKA_00140	PTS-dependent dihydroxyacetone kinase, dihydroxyacetone-binding subunit DhaK	160592	162310	+	2.7.-.-	dhaK_1	similar to AA sequence:UniProtKB:Q9CIV8		0	0	0	0	0	0	0
140	PFR_JS2_140	Triosephosphate isomerase 2	162385	163137	+	PROKKA_00141	Triosephosphate isomerase	162385	163137	+	5.3.1.1	tpiA_1	similar to AA sequence:UniProtKB:Q5XD48		1	0	0	0	0	0	0
141	PFR_JS2_141	Transcriptional regulator	163299	164129	+	PROKKA_00142	Glycerol-3-phosphate regulon repressor	163299	164129	+		glpR	similar to AA sequence:UniProtKB:P0ACL0		1	0	0	0	0	0	0
142	PFR_JS2_142	Oxidoreductase, short chain	164338	165021	-	PROKKA_00143	putative oxidoreductase	164338	165021	-	1.-.-.-		similar to AA sequence:UniProtKB:Q99RF5		1	0	0	0	0	0	0
143	PFR_JS2_143	Putative ribose 5-phosphate isomerase	165433	165921	+	PROKKA_00144	Putative sugar phosphate isomerase YwlF	165433	165921	+	5.3.1.-	ywlF	similar to AA sequence:UniProtKB:P39156		1	0	0	0	0	0	0
144	PFR_JS2_144	Putative membrane protein	166400	167479	+	PROKKA_00145	hypothetical protein	166400	167479	+					1	0	0	0	0	0	0
145	PFR_JS2_145	HAD-superfamily hydrolase, subfamily IIA	167539	168411	+	PROKKA_00146	Arabinose operon protein AraL	167539	168411	+		araL	similar to AA sequence:UniProtKB:P94526		1	0	0	0	0	0	0
146	PFR_JS2_146	FGGY-family pentulose kinase	168443	170017	+	PROKKA_00147	Ribulokinase	168443	170017	+	2.7.1.16	araB_1	similar to AA sequence:UniProtKB:Q9KBQ3		1	0	0	0	0	0	0
147	PFR_JS2_147	Arabinose operon protein AraM	170030	171406	+	PROKKA_00148	Glycerol-1-phosphate dehydrogenase [NAD(P)+]	170030	171406	+	1.1.1.261	egsA	similar to AA sequence:UniProtKB:P94527		1	0	0	0	0	0	0
148	PFR_JS2_148	Ribulokinase	171644	173392	+	PROKKA_00149	Ribulokinase	171644	173392	+	2.7.1.16	araB_2	similar to AA sequence:UniProtKB:P94524		1	0	0	0	0	0	0
149	PFR_JS2_149	Transketolase	173511	175577	+	PROKKA_00150	Transketolase	173511	175577	+	2.2.1.1	tkt	similar to AA sequence:UniProtKB:O06811		1	0	0	0	0	0	0
150	PFR_JS2_150	CHY zinc finger	175706	176017	-	PROKKA_00151	CHY zinc finger	175706	176017	-			protein motif:Pfam:PF05495.6		0	0	0	0	0	0	0
151	PFR_JS2_151	Putative excinuclease ABC, A subunit	176193	178475	+	PROKKA_00152	UvrABC system protein A	176193	178475	+		uvrA_1	similar to AA sequence:UniProtKB:Q9WYV0		1	0	0	0	0	0	0
152	PFR_JS2_152	Aldose 1-epimerase family protein	178585	179481	-	PROKKA_00153	Putative glucose-6-phosphate 1-epimerase	178585	179481	-	5.1.3.15	yeaD	similar to AA sequence:UniProtKB:P39173		1	0	0	0	0	0	0
153	PFR_JS2_153	DNA polymerase beta domain protein region	179596	180429	+	PROKKA_00154	hypothetical protein	179596	180429	+					1	0	0	0	0	0	0
154	PFR_JS2_154	Hypothetical protein	180422	181507	+	PROKKA_00155	hypothetical protein	180422	181507	+					1	0	0	0	0	0	0
155	PFR_JS2_155	Hypothetical protein	181508	182365	-	PROKKA_00156	hypothetical protein	181508	182365	-					1	0	0	0	0	0	0
156	PFR_JS2_156	D-inositol-3-phosphate glycosyltransferase 2	182538	183767	+	PROKKA_00157	D-inositol 3-phosphate glycosyltransferase	182538	183767	+	2.4.1.250	mshA	similar to AA sequence:UniProtKB:A0QQZ8		1	0	0	0	0	0	0
157	PFR_JS2_157	1D-myo-inositol	183764	184582	+	PROKKA_00158	1D-myo-inositol 2-acetamido-2-deoxy-alpha-D-glucopyranoside deacetylase	183764	184582	+	3.5.1.103	mshB_1	similar to AA sequence:UniProtKB:Q9F344		1	0	0	0	0	0	0
158	PFR_JS2_158	Integral membrane protein	184753	185364	+	PROKKA_00159	acid-resistance membrane protein	184753	185364	+			protein motif:CLUSTERS:PRK10209		1	0	0	0	0	0	0
159	PFR_JS2_159	Ribose-phosphate diphosphokinase	185515	186495	-	PROKKA_00160	Ribose-phosphate pyrophosphokinase	185515	186495	-	2.7.6.1	prs_1	similar to AA sequence:UniProtKB:P65235		1	0	0	0	0	0	0
160	PFR_JS2_160	Glutamine amidotransferase class-I	186579	187268	-	PROKKA_00161	GMP synthase [glutamine-hydrolyzing]	186579	187268	-	6.3.5.2	guaA_1	similar to AA sequence:UniProtKB:P99105		1	0	0	0	0	0	0
161	PFR_JS2_161	Multidrug resistance protein	187294	188541	-	PROKKA_00162	4-hydroxybenzoate transporter PcaK	187294	188541	-		pcaK	similar to AA sequence:UniProtKB:Q51955		1	0	0	0	0	0	0
162	PFR_JS2_162	Transcriptional regulator, MerR	188579	188923	+	PROKKA_00163	HTH-type transcriptional regulator HmrR	188579	188923	+		hmrR	similar to AA sequence:UniProtKB:Q9X5X4		1	0	0	0	0	0	0
163	PFR_JS2_163	Hypothetical protein	189006	189560	+	PROKKA_00164	hypothetical protein	189006	189560	+					1	0	0	0	0	0	0
164	PFR_JS2_164	Hypothetical acetyltransferase YafP	189631	190176	-	PROKKA_00165	putative N-acetyltransferase YafP	189631	190176	-	2.3.1.-	yafP	similar to AA sequence:UniProtKB:Q47158		1	0	0	0	0	0	0
165	PFR_JS2_165	Transcriptional regulator	190308	190655	+	PROKKA_00166	HTH-type transcriptional regulator CmtR	190308	190655	+		cmtR	similar to AA sequence:UniProtKB:P67731		1	0	0	0	0	0	0
166	PFR_JS2_166	Metal cation transporting P-type ATPase ctpG	190652	192766	+	PROKKA_00167	Zinc-transporting ATPase	190652	192766	+	3.6.3.-	zosA	similar to AA sequence:UniProtKB:O31688		1	0	0	0	0	0	0
167	PFR_JS2_167	Hypothetical protein	192818	193309	+	PROKKA_00168	hypothetical protein	192818	193309	+					0	0	0	0	0	0	0
168	PFR_JS2_168	Hypothetical protein	193428	194033	+	PROKKA_00169	hypothetical protein	193428	194033	+					1	0	0	0	0	0	0
169	PFR_JS2_169	ABC-type Fe3-siderophores transport systems	194089	194898	+	PROKKA_00170	hypothetical protein	194089	194898	+					1	0	0	0	0	0	0
170	PFR_JS2_170	Hypothetical protein	194971	195195	-	PROKKA_00171	hypothetical protein	194971	195195	-					1	0	0	0	0	0	0
171	PFR_JS2_171	Transcriptional Regulator, TetR family	195341	195949	-	PROKKA_00172	HTH-type transcriptional repressor KstR2	195341	195949	-		kstR2_1	similar to AA sequence:UniProtKB:A0R4Z6		1	0	0	0	0	0	0
172	PFR_JS2_172	YghA protein	196119	196808	+	PROKKA_00173	hypothetical protein	196119	196808	+			protein motif:CLUSTERS:PRK10578		1	0	0	0	0	0	0
173	PFR_JS2_173	SAF domain protein	197352	198062	+	PROKKA_00174	hypothetical protein	197352	198062	+					1	0	0	0	0	0	0
174	PFR_JS2_174	Hypothetical protein	198062	199099	+	PROKKA_00175	hypothetical protein	198062	199099	+					1	0	0	0	0	0	0
175	PFR_JS2_175	Secretion system protein	199096	200871	+	PROKKA_00176	Putative conjugal transfer protein/MT3759	199096	200871	+			similar to AA sequence:UniProtKB:Q7D547		1	0	0	0	0	0	0
176	PFR_JS2_176	Type II secretion system protein (Precursor)	200868	201761	+	PROKKA_00177	Bacterial type II secretion system protein F domain protein	200868	201761	+			protein motif:Pfam:PF00482.17		1	0	0	0	0	0	0
177	PFR_JS2_177	Type II secretion system F domain	201754	202659	+	PROKKA_00178	hypothetical protein	201754	202659	+					1	0	0	0	0	0	0
178	PFR_JS2_178	Hypothetical protein	202744	202968	+	PROKKA_00179	hypothetical protein	202744	202968	+					1	0	0	0	0	0	0
179	PFR_JS2_179	Hypothetical protein	202943	203365	+	PROKKA_00180	TadE-like protein	202943	203365	+			protein motif:Pfam:PF07811.6		1	0	0	0	0	0	0
180	PFR_JS2_180	Hypothetical protein	203431	203988	+	PROKKA_00181	hypothetical protein	203431	203988	+					1	0	0	0	0	0	0
181	PFR_JS2_181	Hypothetical protein	203985	207695	-	PROKKA_00182	tRNA-His(atg)	204193	204283	+			COORDINATES:profile:Aragorn:1.2		0	0	0	0	0	0	0
182	PFR_JS2_182	Multiple antibiotic resistance (MarC)-related	207706	208296	-	PROKKA_00183	putative antibiotic transporter	207706	208296	-			protein motif:CLUSTERS:PRK10739	Putative drug resistance	1	0	0	0	0	0	0
183	PFR_JS2_183	Transporter, major facilitator family protein	208296	209723	-	PROKKA_00184	2-acyl-glycerophospho-ethanolamine acyltransferase	208296	209723	-			protein motif:CLUSTERS:PRK08633		1	0	0	0	0	0	0
184	PFR_JS2_184	Conserved domain protein	210059	211024	-	PROKKA_00185	hypothetical protein	210059	211024	-					1	0	0	0	0	0	0
185	PFR_JS2_185	Response regulator receiver domain protein	211378	212040	-	PROKKA_00186	Transcriptional regulatory protein DegU	211378	212040	-		degU	similar to AA sequence:UniProtKB:P13800		1	0	0	0	0	0	0
186	PFR_JS2_186	Histidine kinase	212074	213483	+	PROKKA_00187	Sensor histidine kinase DesK	212074	213483	-	2.7.13.3	desK_2	similar to AA sequence:UniProtKB:O34757		1	0	0	0	0	0	0
187	PFR_JS2_187	Hypothetical protein	213857	215740	-	PROKKA_00188	hypothetical protein	213857	215740	+					0	0	0	0	0	0	0
188	PFR_JS2_188	Hypothetical protein	215827	215955	-	PROKKA_00189	hypothetical protein	215827	215955	-					1	0	0	0	0	0	0
189	PFR_JS2_189	Translation regulator	216302	217798	+	PROKKA_00190	Purine catabolism regulatory protein	216302	217798	-		pucR_1	similar to AA sequence:UniProtKB:O32138		1	0	0	0	0	0	0
190	PFR_JS2_190	4-aminobutyrate aminotransferase apoenzyme	217978	219312	+	PROKKA_00191	5-aminovalerate aminotransferase DavT	217978	219312	+	2.6.1.48	davT	similar to AA sequence:UniProtKB:Q9I6M4		1	0	0	0	0	0	0
191	PFR_JS2_191	McyI protein	219309	220388	+	PROKKA_00192	Glycerate dehydrogenase	219309	220388	+	1.1.1.29	hprA	similar to AA sequence:UniProtKB:Q59516		1	0	0	0	0	0	0
192	PFR_JS2_192	Threonine dehydrogenase and related Zn-dependent	220392	221438	+	PROKKA_00193	Formaldehyde dismutase	220392	221438	+	1.2.99.4	fdm	similar to AA sequence:UniProtKB:Q52078		0	0	0	0	0	0	0
193	PFR_JS2_193	Probable amino-acid ABC transporter permease	221555	222193	+	PROKKA_00194	Inner membrane amino-acid ABC transporter permease protein YecS	221555	222193	+		yecS_2	similar to AA sequence:UniProtKB:P0AFT2		1	0	0	0	0	0	0
194	PFR_JS2_194	Amino acid ABC transporter, permease protein	222190	222846	+	PROKKA_00195	L-cystine transport system permease protein TcyB	222190	222846	+		tcyB	similar to AA sequence:UniProtKB:P42200		1	0	0	0	0	0	0
195	PFR_JS2_195	Periplasmic component of amino acid ABC-type	222913	223773	+	PROKKA_00196	Lysine-arginine-ornithine-binding periplasmic protein precursor	222913	223773	+		argT	similar to AA sequence:UniProtKB:P02911		1	0	0	0	0	0	0
196	PFR_JS2_196	Glutamine ABC transporter, ATP-binding protein	223843	224646	+	PROKKA_00197	Glutamine transport ATP-binding protein GlnQ	223843	224646	+	3.6.3.-	glnQ_2	similar to AA sequence:UniProtKB:O34677		1	0	0	0	0	0	0
197	PFR_JS2_197	Translation initiation inhibitor involved in	224654	225037	+	PROKKA_00198	Putative reactive intermediate deaminase TdcF	224654	225037	+	3.5.4.-	tdcF	similar to AA sequence:UniProtKB:P0AGL2		1	0	0	0	0	0	0
198	PFR_JS2_198	D-amino acid dehydrogenase	225034	226287	+	PROKKA_00199	D-amino acid dehydrogenase small subunit	225034	226287	+	1.4.99.1	dadA	similar to AA sequence:UniProtKB:P0A6J5		1	0	0	0	0	0	0
199	PFR_JS2_199	Asp/Glu/Hydantoin racemase superfamily protein	226284	227060	+	PROKKA_00200	hypothetical protein	226284	227060	+			protein motif:CLUSTERS:PRK07475		1	0	0	0	0	0	0
200	PFR_JS2_200	Histidine triad protein	227979	228428	+	PROKKA_00201	HIT-like protein	227979	228428	+	3.-.-.-		similar to AA sequence:UniProtKB:P44956		1	0	0	0	0	0	0
201	PFR_JS2_201	Molybdenum cofactor synthesis domain protein	228432	229016	-	PROKKA_00202	Molybdenum cofactor biosynthesis protein B	228432	229016	+		moaB	similar to AA sequence:UniProtKB:P99137		0	0	0	0	0	0	0
202	PFR_JS2_202	Molybdenum cofactor biosynthesis protein	229075	229623	-	PROKKA_00203	Cyclic pyranopterin monophosphate synthase accessory protein 2	229075	229623	-		moaC2	similar to AA sequence:UniProtKB:P0A5K6		1	0	0	0	0	0	0
203	PFR_JS2_203	Molybdenum cofactor synthesis domain protein	229616	231106	-	PROKKA_00204	Molybdopterin molybdenumtransferase	229616	231106	-	2.10.1.1	moeA_1	similar to AA sequence:UniProtKB:P12281		0	0	0	0	0	0	0
204	PFR_JS2_204	Molybdopterin biosynthesis-like protein MoeZ	231103	231978	-	PROKKA_00205	putative adenylyltransferase/sulfurtransferase MoeZ	231103	231978	-		moeZ_1	similar to AA sequence:UniProtKB:Q7D5X9		1	0	0	0	0	0	0
205	PFR_JS2_205	Molybdopterin converting factor, subunit 2	231978	232397	-	PROKKA_00206	Molybdopterin synthase catalytic subunit 1	231978	232397	-	2.8.1.12	moaE1	similar to AA sequence:UniProtKB:O05795		1	0	0	0	0	0	0
206	PFR_JS2_206	ThiS family protein	232499	233614	-	PROKKA_00207	ThiS family protein	232499	233614	-			protein motif:Pfam:PF02597.14		1	0	0	0	0	0	0
207	PFR_JS2_207	Respiratory nitrate reductase, gamma subunit	233743	234462	-	PROKKA_00208	Nitrate reductase-like protein NarX	233743	234462	-	1.7.99.4	narX_1	similar to AA sequence:UniProtKB:P71994		0	0	0	0	0	0	0
208	PFR_JS2_208	Nitrate reductase molybdenum cofactor assembly	234468	235277	-	PROKKA_00209	Nitrate reductase-like protein NarX	234468	235277	-	1.7.99.4	narX_2	similar to AA sequence:UniProtKB:P71994		0	0	0	0	0	0	0
209	PFR_JS2_209	Nitrate reductase, beta subunit	235277	236398	-	PROKKA_00210	Respiratory nitrate reductase 1 beta chain	235277	236398	-	1.7.99.4	narH	similar to AA sequence:UniProtKB:P11349		1	0	0	0	0	0	0
210	PFR_JS2_210	Nitrate reductase, alpha subunit	236789	240604	-	PROKKA_00211	Nitrate reductase alpha subunit	236789	240604	-	1.7.99.4	narG	similar to AA sequence:UniProtKB:O06559		0	0	0	0	0	0	0
211	PFR_JS2_211	Transporter, major facilitator family protein	240638	241996	-	PROKKA_00212	Nitrate/nitrite transporter NarK	240638	241996	-		narK	similar to AA sequence:UniProtKB:P10903		0	0	0	0	0	0	0
212	PFR_JS2_212	Molybdenum cofactor biosynthesis protein A	242140	243315	+	PROKKA_00213	Cyclic pyranopterin monophosphate synthase	242140	243315	-	4.1.99.18	moaA	similar to AA sequence:UniProtKB:Q44118		0	0	0	0	0	0	0
213	PFR_JS2_213	MobA-like NTP transferase domain protein	243414	244088	-	PROKKA_00214	molybdopterin-guanine dinucleotide biosynthesis protein MobA	243414	244088	+			protein motif:CLUSTERS:PRK00317		0	0	0	0	0	0	0
214	PFR_JS2_214	Molybdenum cofactor synthesis domain protein	244461	244967	+	PROKKA_00215	Molybdopterin adenylyltransferase	244461	244967	-	2.7.7.75	mog	similar to AA sequence:UniProtKB:P44645		0	0	0	0	0	0	0
215	PFR_JS2_215	Molybdate ABC transporter, periplasmic	245187	245963	+	PROKKA_00216	Molybdate-binding periplasmic protein precursor	245187	245963	+		modA	similar to AA sequence:UniProtKB:P45323		0	0	0	0	0	0	0
216	PFR_JS2_216	Molybdate ABC transporter, permease protein	245960	248077	+	PROKKA_00217	Glutamine transport ATP-binding protein GlnQ	245960	248077	+		glnQ_3	similar to AA sequence:UniProtKB:P10346		1	0	0	0	0	0	0
217	PFR_JS2_217	Putative CoA-substrate-specific enzyme activase	248270	252646	-	PROKKA_00218	Activator of (R)-2-hydroxyglutaryl-CoA dehydratase	248270	252646	+		hgdC	similar to AA sequence:UniProtKB:P11568		1	0	0	0	0	0	0
218	PFR_JS2_218	L-aspartate oxidase (Quinolinate synthetase B)	252822	254411	-	PROKKA_00219	Fumarate reductase flavoprotein subunit	252822	254411	-	1.3.5.4	frdA_1	similar to AA sequence:UniProtKB:P00363		0	0	0	0	0	0	0
219	PFR_JS2_219	Hypothetical protein	254608	254763	+	PROKKA_00220	hypothetical protein	254608	254763	-					0	0	0	0	0	0	0
220	PFR_JS2_220	Mebrane associated protein	255007	255804	+	PROKKA_00221	VIT family protein	255007	255804	+			protein motif:Pfam:PF01988.13		0	0	0	0	0	0	0
221	PFR_JS2_221	Methylase involved in ubiquinone/menaquinone	255815	256495	+	PROKKA_00222	Demethylrebeccamycin-D-glucose O-methyltransferase	255815	256495	+	2.1.1.164	rebM	similar to AA sequence:UniProtKB:Q8KZ94		0	0	0	0	0	0	0
222	PFR_JS2_222	Ribose-5-phosphate isomerase B	256830	257312	-	PROKKA_00223	Ribose-5-phosphate isomerase B	256830	257312	+	5.3.1.6	rpiB_2	similar to AA sequence:UniProtKB:P37351		0	0	0	0	0	0	0
223	PFR_JS2_223	Sulfate adenylyltransferase subunit 1	257642	258991	-	PROKKA_00224	Bifunctional enzyme CysN/CysC	257642	258991	-		cysNC	similar to AA sequence:UniProtKB:Q10600		1	0	0	0	0	0	0
224	PFR_JS2_224	Sulfate adenylyltransferase subunit 2	258994	260061	-	PROKKA_00225	Sulfate adenylyltransferase subunit 2	258994	260061	-	2.7.7.4	cysD	similar to AA sequence:UniProtKB:P65670		1	0	0	0	0	0	0
225	PFR_JS2_225	Phosphoadenosine phosphosulfate reductase	260091	260840	-	PROKKA_00226	Phosphoadenosine phosphosulfate reductase	260091	260840	-	1.8.4.8	cysH	similar to AA sequence:UniProtKB:P94498		1	0	0	0	0	0	0
226	PFR_JS2_226	Sulfite reductase	260837	262642	+	PROKKA_00227	Sulfite reductase [ferredoxin]	260837	262642	-	1.8.7.1	sir	similar to AA sequence:UniProtKB:P71753		1	0	0	0	0	0	0
227	PFR_JS2_227	SubI	263431	264537	+	PROKKA_00228	Sulfate-binding protein precursor	263431	264537	+		sbpA	similar to AA sequence:UniProtKB:P27366		1	0	0	0	0	0	0
228	PFR_JS2_228	Sulfate-transport membrane protein ABC	264534	265568	+	PROKKA_00229	Sulfate transport system permease protein CysT	264534	265568	+		cysT	similar to AA sequence:UniProtKB:P27367		1	0	0	0	0	0	0
229	PFR_JS2_229	CysW	265558	266367	+	PROKKA_00230	Sulfate transport system permease protein CysW	265558	266367	+		cysW	similar to AA sequence:UniProtKB:P27370		1	0	0	0	0	0	0
230	PFR_JS2_230	Sulfate-transport ATP-binding protein ABC	266364	267416	-	PROKKA_00231	Sulfate/thiosulfate import ATP-binding protein CysA	266364	267416	+	3.6.3.25	cysA	similar to AA sequence:UniProtKB:P0A4W2		1	0	0	0	0	0	0
231	PFR_JS2_231	ABC-transporter transmembrane component	267729	268559	-	PROKKA_00232	Daunorubicin/doxorubicin resistance ABC transporter permease protein DrrB	267729	268559	-		drrB	similar to AA sequence:UniProtKB:P32011		1	0	0	0	0	0	0
232	PFR_JS2_232	Daunorubicin resistance ABC transporter ATPase	268556	269626	-	PROKKA_00233	Daunorubicin/doxorubicin resistance ATP-binding protein DrrA	268556	269626	-	3.6.3.-	drrA_1	similar to AA sequence:UniProtKB:P32010		1	0	0	0	0	0	0
233	PFR_JS2_233	Transcription regulator	270145	271152	+	PROKKA_00234	MarR family protein	270145	271152	-			protein motif:Pfam:PF01047.16		1	0	0	0	0	0	0
234	PFR_JS2_234	NAD(P)( ) transhydrogenase (AB-specific), alpha	271511	273064	+	PROKKA_00235	NAD(P) transhydrogenase subunit alpha	271511	273064	+	1.6.1.2	pntA	similar to AA sequence:UniProtKB:P07001		1	0	0	0	0	0	0
235	PFR_JS2_235	NAD(P) transhydrogenase subunit beta	273071	274483	-	PROKKA_00236	NAD(P) transhydrogenase subunit beta	273071	274483	+	1.6.1.2	pntB	similar to AA sequence:UniProtKB:P0AB67		1	0	0	0	0	0	0
236	PFR_JS2_236	Hypothetical protein	274694	275623	-	PROKKA_00237	hypothetical protein	274694	275623	-					0	0	0	0	0	0	0
237	PFR_JS2_237	4-alpha-glucanotransferase malQ	275769	277724	-	PROKKA_00238	4-alpha-glucanotransferase	275769	277724	-	2.4.1.25	malQ_1	similar to AA sequence:UniProtKB:Q59266		1	0	0	0	0	0	0
238	PFR_JS2_238	Hypothetical protein	277795	278277	-	PROKKA_00239	Lactose-specific phosphotransferase enzyme IIA component	277795	278277	-	2.7.1.-	lacF	similar to AA sequence:UniProtKB:P0A0D6		1	0	0	0	0	0	0
239	PFR_JS2_239	Hypothetical protein	278335	278694	+	PROKKA_00240	hypothetical protein	278335	278694	-					0	0	0	0	0	0	0
240	PFR_JS2_240	Riboflavin biosynthesis protein RibD	279162	280382	+	PROKKA_00241	Riboflavin biosynthesis protein RibD	279162	280382	+		ribD_1	similar to AA sequence:UniProtKB:P25539		0	0	0	0	0	0	0
241	PFR_JS2_241	Riboflavin synthase, alpha subunit	280472	281134	+	PROKKA_00242	Riboflavin synthase	280472	281134	+	2.5.1.9	ribE	similar to AA sequence:UniProtKB:P16440		1	0	0	0	0	0	0
242	PFR_JS2_242	Riboflavin biosynthesis protein ribA2	281131	282600	+	PROKKA_00243	Riboflavin biosynthesis protein RibBA	281131	282600	+		ribBA	similar to AA sequence:UniProtKB:A5U2B7		1	0	0	0	0	0	0
243	PFR_JS2_243	6,7-dimethyl-8-ribityllumazine synthase RibH	282597	283064	-	PROKKA_00244	6,7-dimethyl-8-ribityllumazine synthase	282597	283064	+	2.5.1.78	ribH	similar to AA sequence:UniProtKB:P66034		1	0	0	0	0	0	0
244	PFR_JS2_244	CitT protein	283221	284729	-	PROKKA_00245	Putative malate transporter YflS	283221	284729	-		yflS	similar to AA sequence:UniProtKB:O34726		0	0	0	0	0	0	0
245	PFR_JS2_245	Hypothetical protein	285031	286128	-	PROKKA_00246	hypothetical protein	285031	286128	-					0	0	0	0	0	0	0
246	PFR_JS2_246	DNA protecting protein DprA	287126	287980	-	PROKKA_00247	hypothetical protein	287126	287980	-			protein motif:CLUSTERS:PRK10736		0	0	0	0	0	0	0
247	PFR_JS2_247	Putative type I restriction-modification system,	288129	291494	-	PROKKA_00248	type I restriction enzyme EcoKI subunit R	288129	291494	-			protein motif:CLUSTERS:PRK11448		0	0	0	0	0	0	0	PfrJS2IP
248	PFR_JS2_248	Restriction modification system DNA specificity	291494	292633	-	PROKKA_00249	EcoKI restriction-modification system protein HsdS	291494	292633	-			protein motif:CLUSTERS:PRK09737		0	0	0	0	0	0	0	S.PfrJS2I
249	PFR_JS2_249	N-6 DNA methylase	292630	294132	-	PROKKA_00250	putative type I restriction enzymeP M protein	292630	294132	-	2.1.1.72		similar to AA sequence:UniProtKB:Q89Z59		0	0	0	0	0	0	0	M.PfrJS2I
250	PFR_JS2_250	Hypothetical protein	294186	294683	+	PROKKA_00251	hypothetical protein	294186	294683	-					0	0	0	0	0	0	0
251	PFR_JS2_251	Putative zinc-binding sorbitol dehydrogenase	295057	296121	+	PROKKA_00252	Sorbitol dehydrogenase	295057	296121	+	1.1.1.14	gutB	similar to AA sequence:UniProtKB:Q06004		0	0	0	0	0	0	0
252	PFR_JS2_252	PTS system, Lactose/Cellobiose specific IIB	296114	296416	+	PROKKA_00253	Galactitol-specific phosphotransferase enzyme IIB component	296114	296416	+	2.7.1.69	gatB_1	similar to AA sequence:UniProtKB:P37188		0	0	0	0	0	0	0
253	PFR_JS2_253	PTS system Galactitol-specific IIC component	296465	297691	+	PROKKA_00254	Galactitol permease IIC component	296465	297691	+		gatC_1	similar to AA sequence:UniProtKB:P69831		0	0	0	0	0	0	0
254	PFR_JS2_254	Class II Aldolase and Adducin domain	297701	298327	+	PROKKA_00255	Methylthioribulose-1-phosphate dehydratase	297701	298327	+	4.2.1.109	mtnB	similar to AA sequence:UniProtKB:O67788		0	1	1	0	0	0	0
255	PFR_JS2_255	Phosphoenolpyruvate-dependent sugar	298341	298856	+	PROKKA_00256	Heat-responsive suppressor HrsA	298341	298856	+		hrsA	similar to AA sequence:UniProtKB:P54745		0	1	1	0	0	0	0
256	PFR_JS2_256	Phosphoenolpyruvate-dependent sugar	298982	300895	+	PROKKA_00257	putative licABCH operon regulator	298982	300895	+		licR	similar to AA sequence:UniProtKB:P46321		0	1	1	0	0	0	0
257	PFR_JS2_257	Hypothetical protein	301360	301701	+	PROKKA_00258	hypothetical protein	301360	301701	+					0	1	1	0	0	0	0
258	PFR_JS2_258	ABC-type anion transport system, duplicated	302263	304002	+	PROKKA_00259	Bicarbonate transport system permease protein CmpB	302263	304002	+		cmpB_1	similar to AA sequence:UniProtKB:Q55106		0	0	0	0	0	0	0
259	PFR_JS2_259	Putative ABC-type Taurine transport system,	304096	305427	+	PROKKA_00260	Bicarbonate transport ATP-binding protein CmpD	304096	305427	+	3.6.3.-	cmpD	similar to AA sequence:UniProtKB:Q55463		0	0	0	0	0	0	0
260	PFR_JS2_260	Hypothetical protein	305546	306973	+	PROKKA_00261	hypothetical protein	305546	306973	+					0	0	0	0	0	0	0
261	PFR_JS2_261	Von Willebrand factor type A domain	306973	307812	+	PROKKA_00262	von Willebrand factor type A domain protein	306973	307812	+			protein motif:Pfam:PF00092.22		0	0	0	0	0	0	0
262	PFR_JS2_262	Hypothetical protein	307809	308465	+	PROKKA_00263	Tetratricopeptide repeat protein	307809	308465	+			protein motif:Pfam:PF07719.11		0	0	0	0	0	0	0
263	PFR_JS2_263	Hypothetical protein	308613	308840	-	PROKKA_00264	hypothetical protein	308613	308840	+					0	0	0	0	0	0	0
264	PFR_JS2_264	Divalent metal cation transporter MntH	308887	310302	+	PROKKA_00265	Divalent metal cation transporter MntH	308887	310302	-		mntH	similar to AA sequence:UniProtKB:Q99UZ7		1	0	0	0	0	0	0
265	PFR_JS2_265	Transcriptional repressor sirR	310524	311201	-	PROKKA_00266	Iron-dependent repressor IdeR	310524	311201	+		ideR	similar to AA sequence:UniProtKB:P0A672		1	0	0	0	0	0	0
266	PFR_JS2_266	Hypothetical protein	311335	311835	-	PROKKA_00267	hypothetical protein	311335	311835	-					0	0	0	0	0	0	0
267	PFR_JS2_267	Toxin secretion/phage lysis holin	311857	313536	+	PROKKA_00268	Sodium/glucose cotransporter	311857	313536	-		sglT	similar to AA sequence:UniProtKB:P96169		0	0	0	0	0	0	0
268	PFR_JS2_268	Phosphomethylpyrimidine synthase	313952	315856	+	PROKKA_00269	Phosphomethylpyrimidine synthase	313952	315856	+	4.1.99.17	thiC	similar to AA sequence:UniProtKB:P45740		1	0	0	0	0	0	0
269	PFR_JS2_269	Hypothetical protein	315816	315938	-	PROKKA_00270	hypothetical protein	315816	315938	+					0	0	0	0	0	0	0
270	PFR_JS2_270	PF06224 family protein	315953	317113	-	PROKKA_00271	hypothetical protein	315953	317113	-					1	0	0	0	0	0	0
271	PFR_JS2_271	Hypothetical protein	317374	317703	+	PROKKA_00272	Ribbon-helix-helix protein, copG family	317374	317703	-			protein motif:Pfam:PF01402.15		0	0	0	0	0	0	0
272	PFR_JS2_272	Hypothetical protein	318225	318794	-	PROKKA_00273	hypothetical protein	318225	318794	+					1	0	0	0	0	0	0
273	PFR_JS2_273	UbiE family methyltransferase	318877	319695	+	PROKKA_00274	Demethylmenaquinone methyltransferase	318877	319695	-	2.1.1.163	ubiE_1	similar to AA sequence:UniProtKB:P67062		1	0	0	0	0	0	0
274	PFR_JS2_274	Xenobiotic reductase A	319850	320962	-	PROKKA_00275	NADPH dehydrogenase	319850	320962	+	1.6.99.1	namA	similar to AA sequence:UniProtKB:P54550		1	0	0	0	0	0	0
275	PFR_JS2_275	Lincomycin resistance protein LmrB	321039	322442	+	PROKKA_00276	putative transport protein HsrA	321039	322442	-		hsrA_1	similar to AA sequence:UniProtKB:P31474		1	0	0	0	0	0	0
276	PFR_JS2_276	Transcriptional regulator	322589	323134	+	PROKKA_00277	MarR family protein	322589	323134	+			protein motif:Pfam:PF12802.1	Putative drug resistance	0	0	0	0	0	0	0
277	PFR_JS2_277	Drug resistance transporter, EmrB/QacA subfamily	323332	325002	+	PROKKA_00278	Multidrug resistance protein 3	323332	325002	+		bmr3_1	similar to AA sequence:UniProtKB:P96712	Putative drug resistance	0	0	0	0	0	0	0
278	PFR_JS2_278	Two-component system sensor kinase	324989	326308	+	PROKKA_00279	Sensor histidine kinase LiaS	324989	326308	+	2.7.13.3	liaS_1	similar to AA sequence:UniProtKB:O32198		0	0	0	0	0	0	0
279	PFR_JS2_279	Two-component system response regulator	326305	326937	-	PROKKA_00280	Transcriptional regulatory protein DevR (DosR)	326305	326937	+		devR	similar to AA sequence:UniProtKB:P95193		0	0	0	0	0	0	0
280	PFR_JS2_280	Replicative DNA helicase	326960	328315	+	PROKKA_00281	Replicative DNA helicase	326960	328315	-	3.6.4.12	dnaB	similar to AA sequence:UniProtKB:P71715		1	0	0	0	0	0	0
281	PFR_JS2_281	Hypothetical protein	328912	329634	+	PROKKA_00282	Copper-sensing transcriptional repressor CsoR	328912	329634	+		csoR	similar to AA sequence:UniProtKB:O32222		1	0	0	0	0	0	0
282	PFR_JS2_282	Heavy metal transport/detoxification protein	329768	329980	+	PROKKA_00283	Heavy-metal-associated domain protein	329768	329980	+			protein motif:Pfam:PF00403.20		1	0	0	0	0	0	0
283	PFR_JS2_283	Copper-transporting ATPase CopA	330091	332580	+	PROKKA_00284	Copper-exporting P-type ATPase A	330091	332580	+	3.6.3.54	copA_1	similar to AA sequence:UniProtKB:Q2FV64		1	0	0	0	0	0	0
284	PFR_JS2_284	Hypothetical protein	332797	333576	-	PROKKA_00285	hypothetical protein	332797	333576	+					1	0	0	0	0	0	0
285	PFR_JS2_285	Hypothetical protein	333692	333919	-	PROKKA_00286	hypothetical protein	333692	333919	-					1	0	0	0	0	0	0
286	PFR_JS2_286	Hypothetical protein	334035	334508	-	PROKKA_00287	hypothetical protein	334035	334508	-					1	0	0	0	0	0	0
287	PFR_JS2_287	Na( )/H( ) antiporter NhaA	334843	336066	-	PROKKA_00288	Na(+)/H(+) antiporter NhaA	334843	336066	-		nhaA	similar to AA sequence:UniProtKB:P13738		1	0	0	0	0	0	0
288	PFR_JS2_288	Conserved domain protein	336371	337120	+	PROKKA_00289	hypothetical protein	336371	337120	-			protein motif:CLUSTERS:PRK08317		1	0	0	0	0	0	0
289	PFR_JS2_289	Septum site determining protein	337245	338738	+	PROKKA_00290	hypothetical protein	337245	338738	+					1	0	0	0	0	0	0
290	PFR_JS2_290	Helicase/secretion neighborhood ATPase	338725	339876	+	PROKKA_00291	Putative conjugal transfer protein/MT3759	338725	339876	+			similar to AA sequence:UniProtKB:Q7D547		1	0	0	0	0	0	0
291	PFR_JS2_291	Type II secretion system protein (Precursor)	339873	340670	+	PROKKA_00292	hypothetical protein	339873	340670	+					1	0	0	0	0	0	0
292	PFR_JS2_292	Type II secretion system F domain	340667	341410	-	PROKKA_00293	Bacterial type II secretion system protein F domain protein	340667	341410	+			protein motif:Pfam:PF00482.17		1	0	0	0	0	0	0
293	PFR_JS2_293	Protein mcbG	341543	342148	+	PROKKA_00294	Secreted effector protein pipB2	341543	342148	-		pipB2	similar to AA sequence:UniProtKB:Q8ZMM8		1	0	0	0	0	0	0
294	PFR_JS2_294	Hypothetical protein	342307	342618	+	PROKKA_00295	hypothetical protein	342307	342618	+					1	0	0	0	0	0	0
295	PFR_JS2_295	Hypothetical protein	342749	343207	+	PROKKA_00296	hypothetical protein	342749	343207	+					1	0	0	0	0	0	0
296	PFR_JS2_296	Hypothetical protein	343369	343701	-	PROKKA_00297	hypothetical protein	343369	343701	+					1	0	0	0	0	0	0
297	PFR_JS2_297	Hypothetical protein	343863	344129	+	PROKKA_00298	hypothetical protein	343863	344129	-					1	0	0	0	0	0	0
298	PFR_JS2_298	Cytoplasmic chaperone TorD	344646	345137	+	PROKKA_00299	twin-argninine leader-binding protein DmsD	344646	345137	+			protein motif:CLUSTERS:PRK11621		1	0	0	0	0	0	0
299	PFR_JS2_299	4Fe-4S ferredoxin iron-sulfur binding domain	345353	346564	+	PROKKA_00300	hypothetical protein	345353	346564	+					1	0	0	0	0	0	0
300	PFR_JS2_300	Anaerobic dimethyl sulfoxide reductase, A	346626	349301	-	PROKKA_00301	Dimethyl sulfoxide reductase DmsA precursor	346626	349301	+	1.8.5.3	dmsA	similar to AA sequence:UniProtKB:P18775		0	0	0	0	0	0	0
301	PFR_JS2_301	Transposase of ISAar20, ISL3 family	349375	350451	+	PROKKA_00302	Transposase	349375	350451	-			protein motif:Pfam:PF01610.11		0	0	0	0	0	0	0
302	PFR_JS2_302	Dimethylsulfoxide reductase, chain B	350876	351406	+	PROKKA_00303	Anaerobic dimethyl sulfoxide reductase chain B	350876	351406	+		dmsB	similar to AA sequence:UniProtKB:P18776		1	0	0	0	0	0	0
303	PFR_JS2_303	Anaerobic dimethyl sulfoxide reductase chain C	351406	352410	-	PROKKA_00304	Anaerobic dimethyl sulfoxide reductase chain C	351406	352410	+		dmsC	similar to AA sequence:UniProtKB:P18777		1	0	0	0	0	0	0
304	PFR_JS2_304	DEAD/DEAH box helicase	352407	354869	+	PROKKA_00305	putative ATP-dependent helicase Lhr	352407	354869	-			protein motif:CLUSTERS:PRK09751		0	0	0	0	0	0	0
305	PFR_JS2_305	RRNA or tRNA methyltransferase	355119	356636	+	PROKKA_00306	Ribosomal RNA small subunit methyltransferase C	355119	356636	+	2.1.1.172	rsmC_1	similar to AA sequence:UniProtKB:P39406		1	0	0	0	0	0	0
306	PFR_JS2_306	DNA topoisomerase	357044	359815	+	PROKKA_00307	DNA topoisomerase 1	357044	359815	+	5.99.1.2	topA	similar to AA sequence:UniProtKB:P0A620		1	0	0	0	0	0	0		PossibleCrispr_1
307	PFR_JS2_307	Hypothetical protein	359859	361304	+	PROKKA_00308	hypothetical protein	359859	361304	+					1	0	0	0	0	0	0
308	PFR_JS2_308	DTMP kinase	361301	361939	+	PROKKA_00309	Thymidylate kinase	361301	361939	+	2.7.4.9	tmk	similar to AA sequence:UniProtKB:Q97R91		1	0	0	0	0	0	0
309	PFR_JS2_309	DNA polymerase III, delta' subunit	362197	363579	+	PROKKA_00310	DNA polymerase III subunit tau	362197	363579	+	2.7.7.7	dnaX_1	similar to AA sequence:UniProtKB:P06710	PSP1 C-terminal conserved region	1	0	0	0	0	0	0
310	PFR_JS2_310	Hypothetical protein	363727	365406	+	PROKKA_00311	hypothetical protein	363727	365406	+					0	0	0	0	0	0	0
311	PFR_JS2_311	PSP1 domain protein	365536	366585	-	PROKKA_00312	hypothetical protein	365536	366585	+			protein motif:Pfam:PF04468.6		1	0	0	0	0	0	0
						PROKKA_00313	tRNA-Thr(cgt)	366658	366732	+			COORDINATES:profile:Aragorn:1.2		0					0	0
312	PFR_JS2_312	ABC transporter	366893	367735	-	PROKKA_00314	Lipoprotein-releasing system ATP-binding protein LolD	366893	367735	-	3.6.3.-	lolD	similar to AA sequence:UniProtKB:P75957		1	0	0	0	0	0	0
313	PFR_JS2_313	Integral membrane protein	367735	369249	+	PROKKA_00315	Macrolide export ATP-binding/permease protein MacB	367735	369249	-	3.6.3.-	macB_1	similar to AA sequence:UniProtKB:Q2EHL8		0	0	0	0	0	0	0
314	PFR_JS2_314	Amino acid permease	369514	370965	+	PROKKA_00316	D-serine/D-alanine/glycine transporter	369514	370965	+		cycA_2	similar to AA sequence:UniProtKB:P0AAE0		1	0	0	0	0	0	0
315	PFR_JS2_315	FAD dependent oxidoreductase	371141	372496	-	PROKKA_00317	Putrescine oxidase	371141	372496	+	1.4.3.10	puo	similar to AA sequence:UniProtKB:P40974		1	0	0	0	0	0	0
316	PFR_JS2_316	Nitrogen regulatory protein P-II glnB	373306	373644	-	PROKKA_00318	Nitrogen regulatory protein P-II	373306	373644	-		glnB	similar to AA sequence:UniProtKB:P64249		1	0	0	0	0	0	0
317	PFR_JS2_317	Ammonium-transport integral membrane protein Amt	373641	375002	-	PROKKA_00319	Ammonia channel precursor	373641	375002	-		amt	similar to AA sequence:UniProtKB:O66515		1	0	0	0	0	0	0
318	PFR_JS2_318	Hypothetical protein	375164	376228	-	PROKKA_00320	hypothetical protein	375164	376228	-					1	0	0	0	0	0	0
319	PFR_JS2_319	Magnesium transporter, CorA family	376425	377327	-	PROKKA_00321	CorA-like Mg2+ transporter protein	376425	377327	-			protein motif:Pfam:PF01544.12		1	0	0	0	0	0	0
320	PFR_JS2_320	Phosphoglycerate mutase family protein	377331	377873	-	PROKKA_00322	Histidine phosphatase superfamily (branch 1)	377331	377873	-			protein motif:Pfam:PF00300.1		1	0	0	0	0	0	0
321	PFR_JS2_321	Putative DNA modification methylase	377875	379143	-	PROKKA_00323	hypothetical protein	377875	379143	-					0	0	0	0	0	0	0
322	PFR_JS2_322	Inorganic diphosphatase	379293	379850	+	PROKKA_00324	Inorganic pyrophosphatase	379293	379850	-	3.6.1.1	ppa	similar to AA sequence:UniProtKB:O69540		1	0	0	0	0	0	0
323	PFR_JS2_323	D-alanyl-D-alanine carboxypeptidase, serine-type,	379912	381282	+	PROKKA_00325	D-alanyl-D-alanine carboxypeptidase precursor	379912	381282	+	3.4.16.4	dac	similar to AA sequence:UniProtKB:P39045		1	0	0	0	0	0	0
324	PFR_JS2_324	Coenzyme F420 biosynthesis-associated protein	381444	382535	+	PROKKA_00326	hypothetical protein	381444	382535	+					0	0	0	0	0	0	0
325	PFR_JS2_325	Cell cycle protein mesJ	382535	383524	+	PROKKA_00327	tRNA(Ile)-lysidine synthase	382535	383524	+	6.3.4.19	tilS	similar to AA sequence:UniProtKB:Q5L3T3		1	0	0	0	0	0	0
326	PFR_JS2_326	Hypoxanthine phosphoribosyltransferase	383691	384242	+	PROKKA_00328	Hypoxanthine-guanine phosphoribosyltransferase	383691	384242	+	2.4.2.8	hpt	similar to AA sequence:UniProtKB:P99085		1	0	0	0	0	0	0
327	PFR_JS2_327	PIF1 helicase	384314	386791	+	PROKKA_00329	ATP-dependent RecD-like DNA helicase	384314	386791	+	3.6.4.12	recD2_1	protein motif:HAMAP:MF_01488		0	0	0	0	0	0	0
328	PFR_JS2_328	GTP cyclohydrolase 1	386818	387519	+	PROKKA_00330	GTP cyclohydrolase 1	386818	387519	+	3.5.4.16	folE	similar to AA sequence:UniProtKB:P19465		1	0	0	0	0	0	0
329	PFR_JS2_329	Transcriptional regulator, GntR family	387530	387997	+	PROKKA_00331	HTH-type transcriptional repressor YtrA	387530	387997	+		ytrA_1	similar to AA sequence:UniProtKB:O34712		0	0	0	0	0	0	0
330	PFR_JS2_330	Dihydropteroate synthase 1 FolP1	388134	388967	+	PROKKA_00332	Dihydropteroate synthase 1	388134	388967	+	2.5.1.15	folP1	similar to AA sequence:UniProtKB:P0A578		1	0	0	0	0	0	0
331	PFR_JS2_331	Dihydroneopterin aldolase	389114	389488	+	PROKKA_00333	putative dihydroneopterin aldolase	389114	389488	+	4.1.2.25	folB	similar to AA sequence:UniProtKB:P0A580		1	0	0	0	0	0	0
332	PFR_JS2_332	2-amino-4-hydroxy-6-hydroxymethyldihydropteridine	389485	390030	+	PROKKA_00334	2-amino-4-hydroxy-6-hydroxymethyldihydropteridine pyrophosphokinase	389485	390030	+	2.7.6.3	folK	similar to AA sequence:UniProtKB:P26281		1	0	0	0	0	0	0
333	PFR_JS2_333	Hypothetical protein	390586	390942	+	PROKKA_00335	Nucleoid-associated protein Lsr2	390586	390942	+		lsr2	similar to AA sequence:UniProtKB:P65648		1	0	0	0	0	0	0
334	PFR_JS2_334	Negative regulator of genetic competence	391745	394321	-	PROKKA_00336	ATP-dependent Clp protease ATP-binding subunit ClpC1	391745	394321	+		clpC1	similar to AA sequence:UniProtKB:P0A522		1	0	0	0	0	0	0
335	PFR_JS2_335	Hypothetical protein	394472	395158	-	PROKKA_00337	hypothetical protein	394472	395158	-					1	0	0	0	0	0	0
336	PFR_JS2_336	3-dehydroquinate dehydratase 2	395155	395910	-	PROKKA_00338	3-dehydroquinate dehydratase	395155	395910	-	4.2.1.10	aroD	similar to AA sequence:UniProtKB:Q5KY94		1	0	0	0	0	0	0
337	PFR_JS2_337	Para-aminobenzoate synthase, subunit I	396056	396637	-	PROKKA_00339	hypothetical protein	396056	396637	-			protein motif:CLUSTERS:PRK06547		1	0	0	0	0	0	0
338	PFR_JS2_338	Cobalt transport protein CbiQ	396648	397475	-	PROKKA_00340	Putative HMP/thiamine permease protein YkoC	396648	397475	-		ykoC	similar to AA sequence:UniProtKB:O34572		1	0	0	0	0	0	0
339	PFR_JS2_339	ABC transporter	397472	399142	-	PROKKA_00341	Putative HMP/thiamine import ATP-binding protein YkoD	397472	399142	-	3.6.3.-	ykoD_1	similar to AA sequence:UniProtKB:O34362		0	0	0	0	0	0	0
340	PFR_JS2_340	HMP/thiamine permease protein ykoE	399168	399803	-	PROKKA_00342	Putative HMP/thiamine permease protein YkoE	399168	399803	-		ykoE	similar to AA sequence:UniProtKB:O34738	DNA repair protein RadA homolog	1	0	0	0	0	0	0
341	PFR_JS2_341	Adenine glycosylase	400035	400913	-	PROKKA_00343	A/G-specific adenine glycosylase	400035	400913	-	3.2.2.-	mutY	similar to AA sequence:UniProtKB:O53574		1	0	0	0	0	0	0
342	PFR_JS2_342	DNA integrity scanning protein DisA	400979	402049	-	PROKKA_00344	DNA integrity scanning protein DisA	400979	402049	-	2.7.7.85	disA	similar to AA sequence:UniProtKB:Q9X8L6		1	0	0	0	0	0	0
343	PFR_JS2_343	DNA repair protein radA	402087	403481	-	PROKKA_00345	hypothetical protein	402087	403481	-			similar to AA sequence:UniProtKB:A0R563		1	0	0	0	0	0	0
344	PFR_JS2_344	Hypothetical protein	403597	404235	+	PROKKA_00346	hypothetical protein	403597	404235	-					1	0	0	0	0	0	0
345	PFR_JS2_345	AP endonuclease, family 2	404454	405323	+	PROKKA_00347	fructoselysine 3-epimerase	404454	405323	+			protein motif:CLUSTERS:PRK09856		1	0	0	0	0	0	0
346	PFR_JS2_346	CAAX amino terminal protease family protein	405325	406203	+	PROKKA_00348	CAAX amino terminal protease self- immunity	405325	406203	+			protein motif:Pfam:PF02517.10		1	0	0	0	0	0	0
347	PFR_JS2_347	Hypothetical membrane protein, DUF1211 family	406364	407071	+	PROKKA_00349	hypothetical protein	406364	407071	+					1	0	0	0	0	0	0
348	PFR_JS2_348	Aspartate-semialdehyde dehydrogenase asd	407163	408197	+	PROKKA_00350	Aspartate-semialdehyde dehydrogenase	407163	408197	+	1.2.1.11	asd	similar to AA sequence:UniProtKB:P0C1D8		1	0	0	0	0	0	0
349	PFR_JS2_349	ProC protein	408201	409061	+	PROKKA_00351	Pyrroline-5-carboxylate reductase	408201	409061	+	1.5.1.2	proC	similar to AA sequence:UniProtKB:P0A9L8		0	0	0	0	0	0	0
350	PFR_JS2_350	Uroporphyrin-III C-methyltransferase hemD	409550	411166	+	PROKKA_00352	Uroporphyrinogen-III C-methyltransferase	409550	411166	+	2.1.1.107	nasF	similar to AA sequence:UniProtKB:P42437		1	0	0	0	0	0	0
351	PFR_JS2_351	Phosphoglycerate mutase family protein	411221	411880	+	PROKKA_00353	bifunctional RNase H/acid phosphatase	411221	411880	+			protein motif:CLUSTERS:PRK07238		1	0	0	0	0	0	0
352	PFR_JS2_352	Mycothione reductase	411996	413516	+	PROKKA_00354	Mycothione reductase	411996	413516	+	1.8.1.15	mtr	similar to AA sequence:UniProtKB:O07927		1	0	0	0	0	0	0
353	PFR_JS2_353	Glycosyl hydrolase family 3 protein	413573	414799	-	PROKKA_00355	Beta-hexosaminidase	413573	414799	+	3.2.1.52	nagZ	similar to AA sequence:UniProtKB:Q8ZQ06		1	0	0	0	0	0	0
354	PFR_JS2_354	Arsenical pump-driving ATPase	414820	416595	-	PROKKA_00356	Arsenical pump-driving ATPase	414820	416595	-	3.6.3.16	arsA_1	similar to AA sequence:UniProtKB:P08690		1	0	0	0	0	0	0
355	PFR_JS2_355	Putative arsenic resistance operon repressor	416592	417059	+	PROKKA_00357	Arsenical resistance operon trans-acting repressor ArsD	416592	417059	-		arsD_1	similar to AA sequence:UniProtKB:P46003		0	0	0	0	0	0	0
356	PFR_JS2_356	Toxin-antitoxin system, antitoxin component, ArsR	417156	417530	+	PROKKA_00358	Arsenical resistance operon repressor	417156	417530	+		arsR_1	similar to AA sequence:UniProtKB:P45949		1	0	0	0	0	0	0
357	PFR_JS2_357	Putative heavy metal reductase	417530	417982	-	PROKKA_00359	Arsenate-mycothiol transferase ArsC1	417530	417982	+	2.8.4.2	arsC1	similar to AA sequence:UniProtKB:P0DKS5		1	0	0	0	0	0	0
358	PFR_JS2_358	Phosphate ABC transport system ATP-binding	417963	418742	-	PROKKA_00360	Phosphate import ATP-binding protein PstB	417963	418742	-	3.6.3.27	pstB	similar to AA sequence:UniProtKB:B8GYG4		1	0	0	0	0	0	0
359	PFR_JS2_359	Phosphate ABC transporter, inner membrane	418747	419907	-	PROKKA_00361	Phosphate transport system permease protein PstA	418747	419907	-		pstA	similar to AA sequence:UniProtKB:P07654		1	0	0	0	0	0	0
360	PFR_JS2_360	Phosphate ABC transporter, permease protein PstC	419904	420884	-	PROKKA_00362	Phosphate transport system permease protein PstC	419904	420884	-		pstC	similar to AA sequence:UniProtKB:P0AGH8		1	0	0	0	0	0	0
361	PFR_JS2_361	Phosphate-binding transport protein of ABC	420881	422053	-	PROKKA_00363	Phosphate-binding protein PstS 2 precursor	420881	422053	-		pstS2	similar to AA sequence:UniProtKB:O05870		1	0	0	0	0	0	0
362	PFR_JS2_362	Hydrolase, NUDIX family	422177	423067	-	PROKKA_00364	Diadenosine hexaphosphate hydrolase	422177	423067	-	3.6.1.61	ndx1	similar to AA sequence:UniProtKB:Q75UV1		1	0	0	0	0	0	0
363	PFR_JS2_363	Polyphosphate kinase	423064	425253	-	PROKKA_00365	Polyphosphate kinase	423064	425253	-	2.7.4.1	ppk	similar to AA sequence:UniProtKB:P0A7B1		1	0	0	0	0	0	0
364	PFR_JS2_364	Mycothiol acetyltransferase	425250	426188	+	PROKKA_00366	Mycothiol acetyltransferase	425250	426188	-	2.3.1.189	mshD_1	similar to AA sequence:UniProtKB:O53831		1	0	0	0	0	0	0
365	PFR_JS2_365	UDP-glucose 4-epimerase (UDP-galactose	426400	427428	-	PROKKA_00367	UDP-glucose 4-epimerase	426400	427428	+	5.1.3.2	galE_1	similar to AA sequence:UniProtKB:P09147		0	0	0	0	0	0	0
366	PFR_JS2_366	Carboxymuconolactone decarboxylase family	427460	428185	-	PROKKA_00368	Carboxymuconolactone decarboxylase family protein	427460	428185	-			protein motif:Pfam:PF02627.1		1	0	0	0	0	0	0
367	PFR_JS2_367	NAD binding domain of 6-phosphogluconate	428363	429205	-	PROKKA_00369	3-hydroxyisobutyrate dehydrogenase	428363	429205	-	1.1.1.31	mmsB	similar to AA sequence:UniProtKB:P28811		0	0	0	0	0	0	0
368	PFR_JS2_368	Inositol 1-phosphate synthase	429562	430641	-	PROKKA_00370	Inositol-3-phosphate synthase	429562	430641	-	5.5.1.4	ino1	similar to AA sequence:UniProtKB:P71703		1	0	0	0	0	0	0
369	PFR_JS2_369	Transcriptional regulatory protein GlnR	431013	431672	-	PROKKA_00371	Transcriptional regulatory protein YycF	431013	431672	-		yycF	similar to AA sequence:UniProtKB:P37478		1	0	0	0	0	0	0
370	PFR_JS2_370	D-tyrosyl-tRNA(Tyr) deacylase 1	431837	432268	+	PROKKA_00372	D-tyrosyl-tRNA(Tyr) deacylase	431837	432268	-	3.1.-.-	dtd	similar to AA sequence:UniProtKB:O66742		1	0	0	0	0	0	0
371	PFR_JS2_371	UPF0678 fatty acid-binding protein-like protein	432581	433084	+	PROKKA_00373	hypothetical protein	432581	433084	+					1	0	0	0	0	0	0
372	PFR_JS2_372	Folate-binding protein YgfZ	433224	434273	-	PROKKA_00374	putative global regulator	433224	434273	+			protein motif:CLUSTERS:PRK09559		1	0	0	0	0	0	0
373	PFR_JS2_373	GTP-binding translation elongation factor typA	434363	436246	+	PROKKA_00375	GTP-binding protein TypA/BipA	434363	436246	-		typA	similar to AA sequence:UniProtKB:P32132		1	0	0	0	0	0	0
374	PFR_JS2_374	Surface-anchored fimbrial subunit	437361	439949	+	PROKKA_00376	hypothetical protein	437361	439949	+				Pilus 1	0	0	0	0	0	0	0
375	PFR_JS2_375	Type-2 fimbrial major subunit	439946	441085	+	PROKKA_00377	Fimbrial subunit type 1 precursor	439946	441085	+			similar to AA sequence:UniProtKB:P18477	Pilus 1	0	0	0	0	0	0	0
376	PFR_JS2_376	Hypothetical protein	441178	441450	+	PROKKA_00378	Fimbrial subunit type 1 precursor	441178	441450	+			similar to AA sequence:UniProtKB:P18477	Pilus 1	0	0	0	0	0	0	0
377	PFR_JS2_377	Hypothetical protein	442451	442753	+	PROKKA_00379	hypothetical protein	442451	442753	+				Pilus 1	0	0	0	0	0	0	0
378	PFR_JS2_378	Putative fimbrial associated sortase-like	442950	443876	-	PROKKA_00380	Sortase family protein	442950	443876	+			protein motif:Pfam:PF04203.7	Pilus 1	1	0	0	0	0	0	0
379	PFR_JS2_379	Uracil phosphoribosyltransferase	443819	444460	+	PROKKA_00381	Uracil phosphoribosyltransferase	443819	444460	-	2.4.2.9	upp	similar to AA sequence:UniProtKB:P70881		1	0	0	0	0	0	0
380	PFR_JS2_380	Putative tRNA adenosine deaminase-associated	444649	445377	+	PROKKA_00382	hypothetical protein	444649	445377	+					1	0	0	0	0	0	0
381	PFR_JS2_381	Cytidine and deoxycytidylate deaminase	445449	445880	+	PROKKA_00383	tRNA-specific adenosine deaminase	445449	445880	+	3.5.4.33	tadA	similar to AA sequence:UniProtKB:P68398		1	0	0	0	0	0	0
						PROKKA_00384	tRNA-Ser(cga)	445938	446025	+			COORDINATES:profile:Aragorn:1.2		0					0	0
382	PFR_JS2_382	Hypothetical protein	446355	448211	+	PROKKA_00385	hypothetical protein	446355	448211	+					0	0	0	0	0	0	0
383	PFR_JS2_383	Na /H and K /H antiporter	448227	449807	-	PROKKA_00386	K(+)/H(+) antiporter NhaP	448227	449807	+		nhaP	similar to AA sequence:UniProtKB:Q0ZAH6		1	0	0	0	0	0	0
384	PFR_JS2_384	Hypothetical protein	449889	450488	+	PROKKA_00387	hypothetical protein	449889	450488	-					1	0	0	0	0	0	0
385	PFR_JS2_385	Ferrous iron transport protein A	450851	451210	+	PROKKA_00388	FeoA domain protein	450851	451210	+			protein motif:Pfam:PF04023.8		1	0	0	0	0	0	0
386	PFR_JS2_386	Ferrous iron transport protein B	451389	453353	+	PROKKA_00389	Ferrous iron transport protein B	451389	453353	+		feoB	similar to AA sequence:UniProtKB:P33650		1	0	0	0	0	0	0
387	PFR_JS2_387	NifU domain protein	453480	454127	+	PROKKA_00390	Fe/S biogenesis protein NfuA	453480	454127	+		nfuA	protein motif:HAMAP:MF_01637		1	0	0	0	0	0	0
388	PFR_JS2_388	Galactokinase	454317	455465	-	PROKKA_00391	Galactokinase	454317	455465	+	2.7.1.6	galK_1	similar to AA sequence:UniProtKB:P0A6T3		1	0	0	0	0	0	0
389	PFR_JS2_389	Hypothetical protein	455682	457454	-	PROKKA_00392	Serine/threonine-protein kinase PknB	455682	457454	-	2.7.11.1	pknB_1	similar to AA sequence:UniProtKB:A0QNG1		1	0	0	0	0	0	0
390	PFR_JS2_390	Protein kinase family protein with PASTA	457579	459363	-	PROKKA_00393	Serine/threonine-protein kinase PknB	457579	459363	-	2.7.11.1	pknB_2	similar to AA sequence:UniProtKB:A0QNG1		1	0	0	0	0	0	0
391	PFR_JS2_391	Penicillin binding protein transpeptidase domain	459455	460879	-	PROKKA_00394	Penicillin-binding protein A	459455	460879	-		pbpA	similar to AA sequence:UniProtKB:P71586		1	0	0	0	0	0	0
392	PFR_JS2_392	Cell cycle protein, FtsW/RodA/SpoVE family	460876	462264	-	PROKKA_00395	Lipid II flippase FtsW	460876	462264	-		ftsW_1	similar to AA sequence:UniProtKB:O07639		1	0	0	0	0	0	0
393	PFR_JS2_393	Protein phosphatase 2C	462261	463796	-	PROKKA_00396	PP2C-family Ser/Thr phosphatase	462261	463796	-	3.1.3.16	pstP	similar to AA sequence:UniProtKB:P71588		1	0	0	0	0	0	0
394	PFR_JS2_394	FHA domain protein	463799	464272	-	PROKKA_00397	FHA domain-containing protein FhaB	463799	464272	-		fhaB	similar to AA sequence:UniProtKB:P71589		1	0	0	0	0	0	0
395	PFR_JS2_395	FHA domain protein	464275	464991	-	PROKKA_00398	FHA domain-containing protein FhaA	464275	464991	-		fhaA	similar to AA sequence:UniProtKB:P71590		1	0	0	0	0	0	0
396	PFR_JS2_396	Thioredoxin	465162	465590	-	PROKKA_00399	Putative thioredoxin-2	465162	465590	-		trxC_1	similar to AA sequence:UniProtKB:Q9RD25		1	0	0	0	0	0	0
397	PFR_JS2_397	Glycoside hydrolase family 2 multidomain protein	465729	467546	+	PROKKA_00400	Beta-glucuronidase	465729	467546	-	3.2.1.31	uidA	similar to AA sequence:UniProtKB:P05804		1	0	0	0	0	0	0
398	PFR_JS2_398	Hypothetical protein	467595	467945	+	PROKKA_00401	hypothetical protein	467595	467945	+					0	0	0	0	0	0	0
399	PFR_JS2_399	Hypothetical protein	468149	468628	+	PROKKA_00402	hypothetical protein	468149	468628	+					0	0	0	0	0	0	0
400	PFR_JS2_400	Hypothetical protein	468625	469761	-	PROKKA_00403	hypothetical protein	468625	469761	+					0	0	0	0	0	0	0
401	PFR_JS2_401	Mannosyltransferase PIG-V domain protein	469800	471017	-	PROKKA_00404	Mannosyltransferase (PIG-V))	469800	471017	-			protein motif:Pfam:PF04188.7		1	0	0	0	0	0	0
402	PFR_JS2_402	Putative cation transporting P-type ATPase	471149	473794	-	PROKKA_00405	Silver exporting P-type ATPase	471149	473794	-	3.6.3.53	silP	similar to AA sequence:UniProtKB:Q9ZHC7		0	0	0	0	0	0	0
403	PFR_JS2_403	Phosphocarrier protein HPr	473908	474174	+	PROKKA_00406	Phosphocarrier protein HPr	473908	474174	-	2.7.11.-	ptsH	similar to AA sequence:UniProtKB:O50515		1	0	0	0	0	0	0
404	PFR_JS2_404	Phosphoenolpyruvate-protein phosphotransferase	474414	476132	-	PROKKA_00407	Phosphoenolpyruvate-protein phosphotransferase	474414	476132	+	2.7.3.9	ptsI	similar to AA sequence:UniProtKB:P08838		1	0	0	0	0	0	0
405	PFR_JS2_405	S4 domain protein	476236	476589	-	PROKKA_00408	Heat shock protein 15	476236	476589	-		hslR	similar to AA sequence:UniProtKB:P0ACG8		1	0	0	0	0	0	0
406	PFR_JS2_406	Hydrolase, NUDIX family	476628	477323	-	PROKKA_00409	putative NUDIX hydrolase	476628	477323	-			protein motif:CLUSTERS:PRK10707		1	0	0	0	0	0	0
407	PFR_JS2_407	Endonuclease III	477409	478167	-	PROKKA_00410	Ultraviolet N-glycosylase/AP lyase	477409	478167	-		pdg	similar to AA sequence:UniProtKB:P46303		1	0	0	0	0	0	0
408	PFR_JS2_408	Endoribonuclease L-PSP family protein	478175	478630	-	PROKKA_00411	Enamine/imine deaminase	478175	478630	-	3.5.4.-	yabJ	similar to AA sequence:UniProtKB:P37552		1	0	0	0	0	0	0
409	PFR_JS2_409	Hypothetical protein	478627	478818	-	PROKKA_00412	hypothetical protein	478627	478818	-					1	0	0	0	0	0	0
410	PFR_JS2_410	Transcription factor WhiB	478808	479191	+	PROKKA_00413	Transcriptional regulator WhiB4	478808	479191	-		whiB4	similar to AA sequence:UniProtKB:O69649		1	0	0	0	0	0	0
411	PFR_JS2_411	Transglycosylase	479387	481594	+	PROKKA_00414	Penicillin-binding protein 1A/1B	479387	481594	+		ponA	similar to AA sequence:UniProtKB:P39793		1	0	0	0	0	0	0
412	PFR_JS2_412	Putative metallophosphoesterase ykuE	481591	482562	-	PROKKA_00415	phosphodiesterase YaeI	481591	482562	+			protein motif:CLUSTERS:PRK11340		1	0	0	0	0	0	0
						PROKKA_00416	tRNA-Pro(cgg)	482713	482787	+			COORDINATES:profile:Aragorn:1.2		0					0	0
413	PFR_JS2_413	Putative polysaccharide syntase	482903	484438	-	PROKKA_00417	Beta-monoglucosyldiacylglycerol synthase	482903	484438	-	2.4.1.-		similar to AA sequence:UniProtKB:P74165		1	0	0	0	0	0	0
414	PFR_JS2_414	Hypothetical protein	484435	484614	-	PROKKA_00418	hypothetical protein	484435	484614	-					0	0	0	0	0	0	0
415	PFR_JS2_415	Uma4 protein	484625	485932	-	PROKKA_00419	Transposase	484625	485932	-			protein motif:Pfam:PF01610.11		0	0	0	0	0	0	0
416	PFR_JS2_416	Multicopper oxidase	486436	487956	-	PROKKA_00420	Copper resistance protein A precursor	486436	487956	-		copA_2	similar to AA sequence:UniProtKB:P12374		1	0	0	0	0	0	0
417	PFR_JS2_417	O-6-methylguanine DNA methyltransferase	488156	488791	-	PROKKA_00421	Methylated-DNA--protein-cysteine methyltransferase	488156	488791	-	2.1.1.63	ogt_1	similar to AA sequence:UniProtKB:P0A696		0	0	0	0	0	0	0
418	PFR_JS2_418	Methylated-DNA--protein-cysteine	488788	489342	+	PROKKA_00422	Methylated-DNA--protein-cysteine methyltransferase	488788	489342	-	2.1.1.63	ogt_2	similar to AA sequence:UniProtKB:P0A696		1	0	0	0	0	0	0
419	PFR_JS2_419	Putative membrane protein	489621	490301	-	PROKKA_00423	hypothetical protein	489621	490301	+			protein motif:CLUSTERS:PRK11212		1	0	0	0	0	0	0
420	PFR_JS2_420	Purine nucleosidase	490401	491414	+	PROKKA_00424	Pyrimidine-specific ribonucleoside hydrolase RihA	490401	491414	-	3.2.-.-	rihA	similar to AA sequence:UniProtKB:P41409		1	0	0	0	0	0	0
421	PFR_JS2_421	Aldehyde dehydrogenase	491833	493329	+	PROKKA_00425	Putative aldehyde dehydrogenase AldA	491833	493329	+	1.2.1.3	aldA	similar to AA sequence:UniProtKB:Q7A825		1	0	0	0	0	0	0
422	PFR_JS2_422	Hypothetical protein	493510	493725	+	PROKKA_00426	hypothetical protein	493510	493725	+					1	0	0	0	0	0	0
423	PFR_JS2_423	Adenylosuccinate synthase	493922	495205	+	PROKKA_00427	Adenylosuccinate synthetase	493922	495205	+	6.3.4.4	purA	similar to AA sequence:UniProtKB:P65880		1	0	0	0	0	0	0
424	PFR_JS2_424	Amino acid permease-associated region membrane	495740	497395	+	PROKKA_00428	putative amino acid permease YhdG	495740	497395	+		yhdG_1	similar to AA sequence:UniProtKB:O07576		1	0	0	0	0	0	0
425	PFR_JS2_425	Glutamate-1-semialdehyde aminotransferase	497537	498904	+	PROKKA_00429	Glutamate-1-semialdehyde 2,1-aminomutase 2	497537	498904	+	5.4.3.8	hemL2	similar to AA sequence:UniProtKB:Q81LD0		1	0	0	0	0	0	0
426	PFR_JS2_426	ATP-dependent chaperone protein ClpB	499263	501863	-	PROKKA_00430	Chaperone protein ClpB	499263	501863	+		clpB_1	similar to AA sequence:UniProtKB:Q7WSY8		1	0	0	0	0	0	0
427	PFR_JS2_427	Oligopeptide transporter, OPT family	501984	503975	+	PROKKA_00431	OPT oligopeptide transporter protein	501984	503975	-			protein motif:Pfam:PF03169.9		1	0	0	0	0	0	0
428	PFR_JS2_428	Spermidine synthase	504190	505107	+	PROKKA_00432	spermidine synthase	504190	505107	+			protein motif:CLUSTERS:PRK04457		1	0	0	0	0	0	0
429	PFR_JS2_429	Sortase family protein, LPXTG-site	505259	505867	+	PROKKA_00433	Sortase family protein	505259	505867	+			protein motif:Pfam:PF04203.7		0	0	0	0	0	0	0
430	PFR_JS2_430	Orotate phosphoribosyltransferase	505947	506504	+	PROKKA_00434	Orotate phosphoribosyltransferase	505947	506504	+	2.4.2.10	pyrE	similar to AA sequence:UniProtKB:Q8NM11		1	0	0	0	0	0	0
431	PFR_JS2_431	LemA family protein	506774	507643	-	PROKKA_00435	LemA family protein	506774	507643	+			protein motif:Pfam:PF04011.6		1	0	0	0	0	0	0
432	PFR_JS2_432	SNARE associated protein	507851	508594	+	PROKKA_00436	Inner membrane protein YqjA	507851	508594	-		yqjA	similar to AA sequence:UniProtKB:P0AA63		1	0	0	0	0	0	0
433	PFR_JS2_433	TRNA/rRNA methyltransferase (SpoU)	508670	509362	+	PROKKA_00437	Putative TrmH family tRNA/rRNA methyltransferase	508670	509362	+	2.1.1.-		similar to AA sequence:UniProtKB:Q7A794		1	0	0	0	0	0	0
434	PFR_JS2_434	Hypothetical protein	509368	509994	+	PROKKA_00438	hypothetical protein	509368	509994	+					1	0	0	0	0	0	0
435	PFR_JS2_435	Fructose-bisphosphate aldolase, class II	510223	511245	+	PROKKA_00439	Fructose-bisphosphate aldolase	510223	511245	+	4.1.2.13	fba	similar to AA sequence:UniProtKB:Q9ZEM7		1	0	0	0	0	0	0
436	PFR_JS2_436	Hypothetical protein	511499	511774	-	PROKKA_00440	hypothetical protein	511499	511774	+					1	0	0	0	0	0	0
437	PFR_JS2_437	Hypothetical protein	511735	511902	-	PROKKA_00441	hypothetical protein	511735	511902	-					1	0	0	0	0	0	0
438	PFR_JS2_438	Possible alcohol dehydrogenase	512074	513222	-	PROKKA_00442	Alcohol dehydrogenase	512074	513222	-	1.1.1.1	adh_1	similar to AA sequence:UniProtKB:P42327		1	0	0	0	0	0	0
439	PFR_JS2_439	Hypothetical protein	513348	514640	-	PROKKA_00443	Sugar (and other) transporter	513348	514640	-			protein motif:Pfam:PF00083.18		1	0	0	0	0	0	0
440	PFR_JS2_440	MFS transporter, sugar porter family protein	514806	516404	-	PROKKA_00444	Major myo-inositol transporter IolT	514806	516404	-		iolT_3	similar to AA sequence:UniProtKB:O34718		1	0	0	0	0	0	0
441	PFR_JS2_441	Methylmalonic acid semialdehyde dehydrogenase	516743	518248	-	PROKKA_00445	Methylmalonate-semialdehyde dehydrogenase [acylating]	516743	518248	-	1.2.1.27	mmsA	similar to AA sequence:UniProtKB:P28810		1	0	0	0	0	0	0
442	PFR_JS2_442	Thiamine pyrophosphate enzyme, TPP binding	518514	520421	-	PROKKA_00446	3D-(3,5/4)-trihydroxycyclohexane-1,2-dione hydrolase	518514	520421	-	3.7.1.-	iolD	similar to AA sequence:UniProtKB:P42415		1	0	0	0	0	0	0
443	PFR_JS2_443	Myo-inositol catabolism IolB domain protein	520521	521393	-	PROKKA_00447	5-deoxy-glucuronate isomerase	520521	521393	-	5.3.1.-	iolB	similar to AA sequence:UniProtKB:P42413		1	0	0	0	0	0	0
444	PFR_JS2_444	Deoxyribose-phosphate aldolase superfamily	521390	522259	-	PROKKA_00448	hypothetical protein	521390	522259	-					1	0	0	0	0	0	0
445	PFR_JS2_445	Kinase, PfkB family	522262	523251	+	PROKKA_00449	5-dehydro-2-deoxygluconokinase	522262	523251	-	2.7.1.92	iolC_1	similar to AA sequence:UniProtKB:Q9KAG8		1	0	0	0	0	0	0
446	PFR_JS2_446	UbiC transcription regulator-associated	523525	524277	+	PROKKA_00450	HTH-type transcriptional repressor YvoA	523525	524277	+		yvoA	similar to AA sequence:UniProtKB:O34817		1	0	0	0	0	0	0
447	PFR_JS2_447	Transaldolase	524471	525547	+	PROKKA_00451	Transaldolase	524471	525547	+	2.2.1.2	tal_1	similar to AA sequence:UniProtKB:Q31C15		1	0	0	0	0	0	0
448	PFR_JS2_448	Inositol 2-dehydrogenase IdhA	525861	526850	+	PROKKA_00452	Inositol 2-dehydrogenase	525861	526850	+	1.1.1.18	idhA	similar to AA sequence:UniProtKB:O68965		1	0	0	0	0	0	0
449	PFR_JS2_449	Hypothetical protein	526994	527341	+	PROKKA_00453	hypothetical protein	526994	527341	+					1	0	0	0	0	0	0
450	PFR_JS2_450	Inosose dehydratase	527516	528439	+	PROKKA_00454	Inosose dehydratase	527516	528439	+	4.2.1.44	iolE_1	similar to AA sequence:UniProtKB:P42416		1	0	0	0	0	0	0
451	PFR_JS2_451	Lysine exporter protein (LYSE/YGGA) (Precursor)	528686	529294	-	PROKKA_00455	Arginine exporter protein ArgO	528686	529294	+		argO	similar to AA sequence:UniProtKB:P11667		1	0	0	0	0	0	0
452	PFR_JS2_452	Dihydroxy-acid dehydratase 2	529622	531463	-	PROKKA_00456	Dihydroxy-acid dehydratase	529622	531463	-	4.2.1.9	ilvD	similar to AA sequence:UniProtKB:P05791		1	0	0	0	0	0	0
453	PFR_JS2_453	Aspartate--ammonia ligase	531596	533506	+	PROKKA_00457	Putative asparagine synthetase [glutamine-hydrolyzing]	531596	533506	-	6.3.5.4	asnB	similar to AA sequence:UniProtKB:P64248		1	0	0	0	0	0	0
454	PFR_JS2_454	Glutamyl-tRNA reductase HemA	533715	534968	+	PROKKA_00458	Glutamyl-tRNA reductase	533715	534968	+	1.2.1.70	hemA	similar to AA sequence:UniProtKB:P16618		1	0	0	0	0	0	0
455	PFR_JS2_455	Porphobilinogen deaminase 1	534965	535897	+	PROKKA_00459	Porphobilinogen deaminase	534965	535897	+	2.5.1.61	hemC	similar to AA sequence:UniProtKB:P06983		1	0	0	0	0	0	0
456	PFR_JS2_456	Uroporphyrinogen decarboxylase	535894	537792	+	PROKKA_00460	Uroporphyrinogen decarboxylase	535894	537792	+	4.1.1.37	hemE	similar to AA sequence:UniProtKB:A0QW23		1	0	0	0	0	0	0
457	PFR_JS2_457	Radical SAM domain protein	537794	538915	+	PROKKA_00461	pyrroloquinoline quinone biosynthesis protein PqqE	537794	538915	+			protein motif:CLUSTERS:PRK05301		1	0	0	0	0	0	0
458	PFR_JS2_458	Protoporphyrinogen oxidase	538919	540487	+	PROKKA_00462	Protoporphyrinogen oxidase	538919	540487	+	1.3.3.4	hemY	similar to AA sequence:UniProtKB:P32397		1	0	0	0	0	0	0
459	PFR_JS2_459	Ferrochelatase	540484	541542	+	PROKKA_00463	Ferrochelatase	540484	541542	+	4.99.1.1	hemH	similar to AA sequence:UniProtKB:P0A576		1	0	0	0	0	0	0
460	PFR_JS2_460	Porphobilinogen synthase	541665	542663	-	PROKKA_00464	Delta-aminolevulinic acid dehydratase	541665	542663	+	4.2.1.24	hemB	similar to AA sequence:UniProtKB:P64334		1	0	0	0	0	0	0
461	PFR_JS2_461	Drug resistance transporter, EmrB/QacA subfamily	542692	544152	+	PROKKA_00465	putative transport protein HsrA	542692	544152	-		hsrA_2	similar to AA sequence:UniProtKB:P31474		1	0	0	0	0	0	0
462	PFR_JS2_462	Transcriptional regulator	544204	544983	+	PROKKA_00466	Bacterial regulatory proteins, tetR family	544204	544983	+			protein motif:Pfam:PF00440.17		1	0	0	0	0	0	0
463	PFR_JS2_463	Glutamate-1-semialdehyde 2,1-aminomutase hemL	545041	546366	+	PROKKA_00467	Glutamate-1-semialdehyde 2,1-aminomutase	545041	546366	+	5.4.3.8	hemL	similar to AA sequence:UniProtKB:Q5SJS4		1	0	0	0	0	0	0
464	PFR_JS2_464	Pyruvate carboxylase subunit B	546635	548152	+	PROKKA_00468	Methylmalonyl-CoA carboxyltransferase 5S subunit	546635	548152	+	2.1.3.1		similar to AA sequence:UniProtKB:Q70AC7		1	0	0	0	0	0	0
465	PFR_JS2_465	Methylmalonyl-CoA carboxyltransferase 12S	548168	549742	+	PROKKA_00469	Methylmalonyl-CoA carboxyltransferase 12S subunit	548168	549742	+	2.1.3.1		similar to AA sequence:UniProtKB:Q8GBW6		1	0	0	0	0	0	0
466	PFR_JS2_466	Hypothetical protein	549758	550006	+	PROKKA_00470	Methylmalonyl-CoA carboxyltransferase 12S subunit	549758	550006	+	2.1.3.1		similar to AA sequence:UniProtKB:Q8GBW6	Phosphate-specific transport system accessory protein PhoU homolog 2	1	0	0	0	0	0	0
467	PFR_JS2_467	Methylmalonyl-CoA carboxyltransferase 1.3S	550023	550394	-	PROKKA_00471	Methylmalonyl-CoA carboxyltransferase 1.3S subunit	550023	550394	+	2.1.3.1		similar to AA sequence:UniProtKB:P02904		1	0	0	0	0	0	0
468	PFR_JS2_468	Oxidoreductase, short chain	550525	551244	-	PROKKA_00472	Serine 3-dehydrogenase	550525	551244	-	1.1.1.276	sdh	similar to AA sequence:UniProtKB:Q9KWN1		1	0	0	0	0	0	0
469	PFR_JS2_469	Putative transcription regulator TetR/AcrR	551359	552090	+	PROKKA_00473	Bacterial regulatory proteins, tetR family	551359	552090	-			protein motif:Pfam:PF00440.17		1	0	0	0	0	0	0
470	PFR_JS2_470	2,3-bisphosphoglycerate-dependent	552421	553170	-	PROKKA_00474	2,3-bisphosphoglycerate-dependent phosphoglycerate mutase	552421	553170	+	5.4.2.11	gpmA	similar to AA sequence:UniProtKB:P33158		1	0	0	0	0	0	0
471	PFR_JS2_471	Phosphate transport system regulatory protein	553370	554047	+	PROKKA_00475	hypothetical protein	553370	554047	-			similar to AA sequence:UniProtKB:P65720		1	0	0	0	0	0	0
472	PFR_JS2_472	ATPase/histidine kinase/DNA gyrase B/HSP90 domain	554281	555528	+	PROKKA_00476	Signal-transduction histidine kinase senX3	554281	555528	+	2.7.13.3	senX3	similar to AA sequence:UniProtKB:A0QR01		1	0	0	0	0	0	0
473	PFR_JS2_473	Response regulator	555534	556211	+	PROKKA_00477	Sensory transduction protein regX3	555534	556211	+		regX3	similar to AA sequence:UniProtKB:Q11156		1	0	0	0	0	0	0
474	PFR_JS2_474	Transcriptional regulator, CarD family	556352	556837	+	PROKKA_00478	RNA polymerase-binding transcription factor CarD	556352	556837	+		carD	similar to AA sequence:UniProtKB:A0R561		1	0	0	0	0	0	0
475	PFR_JS2_475	2-C-methyl-D-erythritol 4-phosphate	556901	557665	+	PROKKA_00479	2-C-methyl-D-erythritol 4-phosphate cytidylyltransferase	556901	557665	+	2.7.7.60	ispD	similar to AA sequence:UniProtKB:P96864		1	0	0	0	0	0	0
476	PFR_JS2_476	2-C-methyl-D-erythritol 2,4-cyclodiphosphate	557662	558162	-	PROKKA_00480	2-C-methyl-D-erythritol 2,4-cyclodiphosphate synthase	557662	558162	+	4.6.1.12	ispF	similar to AA sequence:UniProtKB:P65183		1	0	0	0	0	0	0
477	PFR_JS2_477	Serine hydroxymethyltransferase (Precursor)	558362	559810	-	PROKKA_00481	Serine hydroxymethyltransferase	558362	559810	-	2.1.2.1	glyA	similar to AA sequence:UniProtKB:A0R2V7		1	0	0	0	0	0	0
478	PFR_JS2_478	L-asparaginase, type I	560031	561032	-	PROKKA_00482	L-asparaginase 1	560031	561032	-	3.5.1.1	ansA	similar to AA sequence:UniProtKB:P0A962		1	0	0	0	0	0	0
479	PFR_JS2_479	Amino acid permease	561043	562533	-	PROKKA_00483	GABA permease	561043	562533	-		gabP_1	similar to AA sequence:UniProtKB:P46349		1	0	0	0	0	0	0
480	PFR_JS2_480	Amino acid permease	562852	564339	-	PROKKA_00484	GABA permease	562852	564339	-		gabP_2	similar to AA sequence:UniProtKB:P46349		1	0	0	0	0	0	0
481	PFR_JS2_481	RNA methyltransferase, TrmH family, group 3	564551	565474	-	PROKKA_00485	Putative TrmH family tRNA/rRNA methyltransferase	564551	565474	-	2.1.1.-		similar to AA sequence:UniProtKB:Q7A794		1	0	0	0	0	0	0
482	PFR_JS2_482	Cysteinyl-tRNA synthetase CysS	565474	566877	-	PROKKA_00486	Cysteine--tRNA ligase	565474	566877	-	6.1.1.16	cysS	similar to AA sequence:UniProtKB:P21888		1	0	0	0	0	0	0
483	PFR_JS2_483	FCD domain protein	567004	568005	+	PROKKA_00487	Putative L-lactate dehydrogenase operon regulatory protein	567004	568005	-		lldR	similar to AA sequence:UniProtKB:P0ACL7		1	0	0	0	0	0	0
484	PFR_JS2_484	Transporter, lactate permease family protein	568509	570212	+	PROKKA_00488	Glycolate permease GlcA	568509	570212	+		glcA	similar to AA sequence:UniProtKB:Q46839		1	0	0	0	0	0	0
485	PFR_JS2_485	Putative oxididoreductase subunit	570253	571062	+	PROKKA_00489	Lactate utilization protein A	570253	571062	+		lutA	similar to AA sequence:UniProtKB:O07020		1	0	0	0	0	0	0
486	PFR_JS2_486	Iron-sulfur cluster-binding protein	571059	572597	+	PROKKA_00490	Lactate utilization protein B	571059	572597	+		lutB	similar to AA sequence:UniProtKB:O07021		1	0	0	0	0	0	0
487	PFR_JS2_487	Protein of hypothetical function DUF162	572603	573259	+	PROKKA_00491	Lactate utilization protein C	572603	573259	+		lutC	similar to AA sequence:UniProtKB:O32259		1	0	0	0	0	0	0
488	PFR_JS2_488	Hypothetical protein	573480	573881	-	PROKKA_00492	hypothetical protein	573480	573881	+					1	0	0	0	0	0	0
489	PFR_JS2_489	Lipopolysaccharide kinase, Kdo/WaaP family	573938	575320	-	PROKKA_00493	Lipopolysaccharide kinase (Kdo/WaaP) family protein	573938	575320	-			protein motif:Pfam:PF06293.8		1	0	0	0	0	0	0
490	PFR_JS2_490	Cystathionine gamma-synthase (Cgs)	575434	576621	-	PROKKA_00494	Cystathionine gamma-synthase	575434	576621	-	2.5.1.48	metB	similar to AA sequence:UniProtKB:P00935		1	0	0	0	0	0	0
491	PFR_JS2_491	ATP binding protein of ABC transporter	576887	577996	-	PROKKA_00495	sn-glycerol-3-phosphate import ATP-binding protein UgpC	576887	577996	-	3.6.3.20	ugpC	similar to AA sequence:UniProtKB:P10907		1	0	0	0	0	0	0
492	PFR_JS2_492	L-serine dehydratase 1	578212	579603	+	PROKKA_00496	L-serine dehydratase 1	578212	579603	-	4.3.1.17	sdaA	similar to AA sequence:UniProtKB:P16095		1	0	0	0	0	0	0
493	PFR_JS2_493	Amidohydrolase	579779	581053	+	PROKKA_00497	putative hydrolase YxeP	579779	581053	+	3.-.-.-	yxeP_2	similar to AA sequence:UniProtKB:P54955		1	0	0	0	0	0	0
494	PFR_JS2_494	Hypothetical membrane protein (DedA family)	581124	582101	-	PROKKA_00498	SNARE associated Golgi protein	581124	582101	+			protein motif:Pfam:PF09335.5		1	0	0	0	0	0	0
495	PFR_JS2_495	Putative RNase III regulator YmdB	582126	582635	+	PROKKA_00499	O-acetyl-ADP-ribose deacetylase	582126	582635	-	3.5.1.-	ymdB_1	similar to AA sequence:UniProtKB:P0A8D6		1	0	0	0	0	0	0
496	PFR_JS2_496	Hypothetical protein	582720	583103	+	PROKKA_00500	hypothetical protein	582720	583103	+					1	0	0	0	0	0	0
497	PFR_JS2_497	Ktn nad-binding domain involved with k	583110	585251	-	PROKKA_00501	potassium transporter peripheral membrane component	583110	585251	+			protein motif:CLUSTERS:PRK09496		1	0	0	0	0	0	0
498	PFR_JS2_498	Transporter, MMPL family	585372	585911	-	PROKKA_00502	Membrane protein YdfJ	585372	585911	-		ydfJ_1	similar to AA sequence:UniProtKB:P96687		0	0	0	0	0	0	0
499	PFR_JS2_499	Drug exporter of the RND superfamily-like	585917	587701	-	PROKKA_00503	Membrane protein YdfJ	585917	587701	-		ydfJ_2	similar to AA sequence:UniProtKB:P96687		1	0	0	0	0	0	0
						PROKKA_00504	tRNA-Thr(tgt)	587981	588056	-			COORDINATES:profile:Aragorn:1.2		0					0	0
500	PFR_JS2_500	Mannose-6-phosphate isomerase, class I	588190	589389	+	PROKKA_00505	Mannose-6-phosphate isomerase	588190	589389	-	5.3.1.8	manA	similar to AA sequence:UniProtKB:P00946	S-layer homology domain	1	0	0	0	0	0	0
501	PFR_JS2_501	Hypothetical protein	589608	589889	+	PROKKA_00506	hypothetical protein	589608	589889	+					1	1	0	1	0	1	0
502	PFR_JS2_502	60 kDa chaperonin 1	590233	591855	-	PROKKA_00507	60 kDa chaperonin 1	590233	591855	+		groL1_1	similar to AA sequence:UniProtKB:A0QQU5	S-layer_island	1	1	0	1	0	1	0
503	PFR_JS2_503	Hypothetical protein	594426	595421	+	PROKKA_00508	hypothetical protein	594426	595421	-				S-layer_island	1	1	0	1	0	1	0
504	PFR_JS2_504	NUDIX hydrolase	598639	599199	+	PROKKA_00509	hypothetical protein	598639	599199	+			protein motif:CLUSTERS:PRK08999	S-layer_island	1	1	0	1	0	1	0
505	PFR_JS2_505	Transposase, ISlxx5	599512	600546	+	PROKKA_00510	Integrase core domain protein	599512	600546	+			protein motif:Pfam:PF00665.20	S-layer_island	0	1	0	1	0	1	0
506	PFR_JS2_506	Surface layer protein A (S-layer protein	600858	602537	+	PROKKA_00511	hypothetical protein	600858	602537	+			protein motif:Pfam:PF00395.14	S-layer_island	0	1	0	1	0	1	0
507	PFR_JS2_507	Surface layer protein A (S-layer protein	603186	604568	+	PROKKA_00512	Endoglucanase C precursor	603186	604568	+	3.2.1.4	cenC_1	similar to AA sequence:UniProtKB:P14090	S-layer_island	1	1	0	1	0	1	0
508	PFR_JS2_508	Hypothetical protein	604966	605919	+	PROKKA_00513	hypothetical protein	604966	605919	+				S-layer_island	0	1	0	1	0	1	0
509	PFR_JS2_509	S-layer protein, SHL domain protein	605944	606843	-	PROKKA_00514	Endoglucanase C precursor	605944	606843	+	3.2.1.4	cenC_2	similar to AA sequence:UniProtKB:P14090	S-layer_island	0	1	0	1	0	1	0
510	PFR_JS2_510	DEAD/DEAH box helicase	607006	608685	-	PROKKA_00515	Type III restriction enzyme, res subunit	607006	608685	-			protein motif:Pfam:PF04851.9		0	0	0	0	0	1	0
511	PFR_JS2_511	Conserved protein, putative helicase of	608758	611079	-	PROKKA_00516	hypothetical protein	608758	611079	-					0	0	0	0	0	0	0
512	PFR_JS2_512	Hypothetical protein	611076	612104	+	PROKKA_00517	hypothetical protein	611076	612104	-					0	0	0	0	0	0	0
513	PFR_JS2_513	Cold shock protein	612331	612717	+	PROKKA_00518	Cold shock-like protein	612331	612717	+		csp	similar to AA sequence:UniProtKB:O54310		1	0	0	0	0	0	0
514	PFR_JS2_514	PF11228 family protein	612721	613500	-	PROKKA_00519	hypothetical protein	612721	613500	+					1	0	0	0	0	0	0
515	PFR_JS2_515	Hypothetical protein	613578	613919	+	PROKKA_00520	hypothetical protein	613578	613919	-					1	0	0	0	0	0	0
516	PFR_JS2_516	Guanine/hypoxanthine permease PbuG	613965	615527	+	PROKKA_00521	Guanine/hypoxanthine permease PbuG	613965	615527	+		pbuG	similar to AA sequence:UniProtKB:O34987		1	0	0	0	0	0	0
517	PFR_JS2_517	Hypothetical protein	615689	616075	-	PROKKA_00522	hypothetical protein	615689	616075	+					1	0	0	0	0	0	0
518	PFR_JS2_518	Phosphoserine transaminase	616118	617239	+	PROKKA_00523	Phosphoserine aminotransferase	616118	617239	-	2.6.1.52	serC	similar to AA sequence:UniProtKB:P63514		1	0	0	0	0	0	0
519	PFR_JS2_519	Iron-dependent repressor and activator IdeR	617416	618093	+	PROKKA_00524	Diphtheria toxin repressor	617416	618093	+		dtxR	similar to AA sequence:UniProtKB:P0DJL7		1	0	0	0	0	0	0
520	PFR_JS2_520	Thioredoxin	618209	618544	-	PROKKA_00525	Putative thioredoxin-2	618209	618544	+		trxC_2	similar to AA sequence:UniProtKB:Q9RD25		1	0	0	0	0	0	0
521	PFR_JS2_521	Hypothetical protein	618735	619094	+	PROKKA_00526	hypothetical protein	618735	619094	-					1	0	0	0	0	0	0
522	PFR_JS2_522	Carboxylic ester hydrolase	619246	620055	+	PROKKA_00527	acetyl esterase	619246	620055	+			protein motif:CLUSTERS:PRK10162		0	0	0	0	0	0	0
523	PFR_JS2_523	Isochorismatase family protein	620052	620672	-	PROKKA_00528	nicotinamidase/pyrazinamidase	620052	620672	+			protein motif:CLUSTERS:PRK11609		1	0	0	0	0	0	0
524	PFR_JS2_524	Hypothetical protein	620817	621149	+	PROKKA_00529	hypothetical protein	620817	621149	-					1	0	0	0	0	0	0
						PROKKA_00530	tRNA-Arg(cct)	621246	621321	-			COORDINATES:profile:Aragorn:1.2		0					0	0
525	PFR_JS2_525	UDP-glucose pyrophosphorylase 2	621724	623097	+	PROKKA_00531	UTP--glucose-1-phosphate uridylyltransferase	621724	623097	+			protein motif:Pfam:PF01704.12		1	0	0	0	0	0	0
526	PFR_JS2_526	Hypothetical protein	623090	623500	-	PROKKA_00532	hypothetical protein	623090	623500	+					1	0	0	0	0	0	0
527	PFR_JS2_527	Large conductance mechanosensitive channel	623554	623997	-	PROKKA_00533	Large-conductance mechanosensitive channel	623554	623997	-		mscL	similar to AA sequence:UniProtKB:A5U127		1	0	0	0	0	0	0
528	PFR_JS2_528	Hypothetical protein	624090	624731	-	PROKKA_00534	flagellar basal body P-ring biosynthesis protein FlgA	624090	624731	-			protein motif:CLUSTERS:PRK12617		1	0	0	0	0	0	0
529	PFR_JS2_529	Type I antifreeze protein	624831	625238	-	PROKKA_00535	Zinc ribbon domain protein	624831	625238	-			protein motif:Pfam:PF09723.4		0	0	0	0	0	0	0
530	PFR_JS2_530	Hypothetical protein	625394	626104	+	PROKKA_00536	5-formyltetrahydrofolate cyclo-ligase family protein	625394	626104	-			protein motif:CLUSTERS:PRK10333		1	0	0	0	0	0	0
531	PFR_JS2_531	Molybdopterin molybdenumtransferase	626123	627409	+	PROKKA_00537	Molybdopterin molybdenumtransferase	626123	627409	+	2.10.1.1	moeA_2	similar to AA sequence:UniProtKB:P99139		1	0	0	0	0	0	0
532	PFR_JS2_532	Acetytransferase	627413	628123	+	PROKKA_00538	Putative ribosomal N-acetyltransferase YdaF	627413	628123	+	2.3.1.-	ydaF_1	similar to AA sequence:UniProtKB:P96579		1	0	0	0	0	0	0
533	PFR_JS2_533	Hypothetical protein	628198	629001	-	PROKKA_00539	hypothetical protein	628198	629001	+					1	0	0	0	0	0	0
534	PFR_JS2_534	Low similarity to site-specific recombinase	629049	630551	+	PROKKA_00540	tRNA-Ala(cgc)	629077	629151	+			COORDINATES:profile:Aragorn:1.2		0	0	0	0	0	0	0
535	PFR_JS2_535	Hypothetical protein	630557	630802	+	PROKKA_00541	hypothetical protein	630557	630802	-					0	0	0	0	0	0	0
536	PFR_JS2_536	Thioredoxin	631163	631588	-	PROKKA_00542	Thioredoxin	631163	631588	+		trxA_1	similar to AA sequence:UniProtKB:P08058		0	0	0	0	0	0	0
537	PFR_JS2_537	Hypothetical protein	631692	632426	+	PROKKA_00543	hypothetical protein	631692	632426	+					0	0	0	0	0	0	0
538	PFR_JS2_538	ATP-dependent chaperone protein ClpB	632495	635221	+	PROKKA_00544	Chaperone protein ClpB	632495	635221	-		clpB_2	similar to AA sequence:UniProtKB:Q7WSY8		0	0	0	0	0	0	0
539	PFR_JS2_539	Hypothetical protein	635444	636211	+	PROKKA_00545	Universal stress protein family protein	635444	636211	+			protein motif:Pfam:PF00582.20		0	0	0	0	0	0	0
540	PFR_JS2_540	Sensor kinase	636308	637258	+	PROKKA_00546	Oxygen sensor histidine kinase NreB	636308	637258	+	2.7.13.3	nreB	similar to AA sequence:UniProtKB:Q7WZY5		0	0	0	0	0	0	0
541	PFR_JS2_541	Two-component system response regulator	637261	637920	+	PROKKA_00547	Oxygen regulatory protein NreC	637261	637920	+		nreC_2	similar to AA sequence:UniProtKB:Q7WZY4		0	0	0	0	0	0	0
542	PFR_JS2_542	Hypothetical protein	638143	638664	+	PROKKA_00548	hypothetical protein	638143	638664	+					0	0	0	0	0	0	0
543	PFR_JS2_543	Trypsin	638727	639818	+	PROKKA_00549	Periplasmic pH-dependent serine endoprotease DegQ precursor	638727	639818	+	3.4.21.107	degQ	similar to AA sequence:UniProtKB:P39099		0	0	0	0	0	0	0
544	PFR_JS2_544	Chaperone protein DnaK	640198	642027	+	PROKKA_00550	Chaperone protein DnaK	640198	642027	+		dnaK_1	similar to AA sequence:UniProtKB:A0QQC8		0	0	0	0	0	0	0
545	PFR_JS2_545	Protein GrpE	642188	642757	+	PROKKA_00551	heat shock protein GrpE	642188	642757	+			protein motif:CLUSTERS:PRK10325		0	0	0	0	0	0	0
546	PFR_JS2_546	Chaperone protein DnaJ 1	642754	643851	-	PROKKA_00552	Chaperone protein DnaJ	642754	643851	+		dnaJ_1	similar to AA sequence:UniProtKB:P08622		0	0	0	0	0	0	0
547	PFR_JS2_547	Heat shock protein transcriptional repressor	643853	644272	-	PROKKA_00553	Putative heat shock protein HspR	643853	644272	+		hspR_1	similar to AA sequence:UniProtKB:P40183		0	0	0	0	0	0	0
548	PFR_JS2_548	Hypothetical protein	645173	645724	+	PROKKA_00554	hypothetical protein	645173	645724	-					0	0	0	0	0	0	0
549	PFR_JS2_549	Hypothetical protein	645771	646277	+	PROKKA_00555	hypothetical protein	645771	646277	-					0	0	0	0	0	0	0
550	PFR_JS2_550	Integral membrane sensor signal transduction	646487	647674	+	PROKKA_00556	Sensor histidine kinase DesK	646487	647674	+	2.7.13.3	desK_3	similar to AA sequence:UniProtKB:O34757		0	0	0	0	0	0	0
551	PFR_JS2_551	Two-component system response regulator	647671	648330	+	PROKKA_00557	Transcriptional regulatory protein LiaR	647671	648330	+		liaR_1	similar to AA sequence:UniProtKB:O32197		0	0	0	0	0	0	0
552	PFR_JS2_552	Hypothetical protein	648493	649272	+	PROKKA_00558	hypothetical protein	648493	649272	+					0	0	0	0	0	0	0
553	PFR_JS2_553	Hypothetical protein	649320	649529	-	PROKKA_00559	hypothetical protein	649320	649529	+					0	0	0	0	0	0	0
554	PFR_JS2_554	Secreted peptidase	649639	650229	+	PROKKA_00560	Glycyl-glycine endopeptidase LytM precursor	649639	650229	+	3.4.24.75	lytM	similar to AA sequence:UniProtKB:O33599		1	0	0	0	0	0	0
555	PFR_JS2_555	Lactoylglutathione lyase and lyase	650279	650647	+	PROKKA_00561	Glyoxalase-like domain protein	650279	650647	-			protein motif:Pfam:PF12681.1		0	0	0	0	0	0	0
556	PFR_JS2_556	Putative HTH-type transcriptional regulator MarR	650726	651145	+	PROKKA_00562	Transcriptional regulator HosA	650726	651145	+		hosA	similar to AA sequence:UniProtKB:P69782		1	0	0	0	0	0	0
557	PFR_JS2_557	Transcriptional regulator	651237	651533	+	PROKKA_00563	Transcriptional repressor SdpR	651261	651533	+		sdpR	similar to AA sequence:UniProtKB:O32242		1	0	0	0	0	0	0
558	PFR_JS2_558	Drug resistance transporter, EmrB/QacA subfamily	651573	653039	-	PROKKA_00564	Multidrug export protein EmrB	651573	653039	+		emrB_2	similar to AA sequence:UniProtKB:P0AEJ0	Putative drug resistance	1	0	0	0	0	0	0
559	PFR_JS2_559	Proline/glycine betaine transporter	653178	654617	+	PROKKA_00565	Proline/betaine transporter	653178	654617	+		proP	similar to AA sequence:UniProtKB:P0C0L7		1	0	0	0	0	0	0
560	PFR_JS2_560	Regulatory protein TetR	654693	655286	+	PROKKA_00566	Bacterial regulatory proteins, tetR family	654693	655286	-			protein motif:Pfam:PF00440.17		1	0	0	0	0	0	0
561	PFR_JS2_561	Probable multidrug resistance transporter, MFS	655399	656886	-	PROKKA_00567	Multidrug resistance protein 3	655399	656886	+		bmr3_2	similar to AA sequence:UniProtKB:P96712	Putative drug resistance	1	0	0	0	0	0	0
562	PFR_JS2_562	Glutamate dehydrogenase	657041	658405	-	PROKKA_00568	NADP-specific glutamate dehydrogenase	657041	658405	+	1.4.1.4	gdhA	similar to AA sequence:UniProtKB:P00370		1	0	0	0	0	0	0
563	PFR_JS2_563	Transcriptional regulatory protein PadR	658525	658998	-	PROKKA_00569	acetyltransferase	658525	658998	-			protein motif:CLUSTERS:PRK07757		1	0	0	0	0	0	0
564	PFR_JS2_564	CrcB-like protein	659058	659444	-	PROKKA_00570	Putative fluoride ion transporter CrcB	659058	659444	-		crcB_1	similar to AA sequence:UniProtKB:P37002		1	0	0	0	0	0	0
565	PFR_JS2_565	CrcB-like protein	659441	659857	-	PROKKA_00571	Putative fluoride ion transporter CrcB	659441	659857	-		crcB_2	similar to AA sequence:UniProtKB:P37002		1	0	0	0	0	0	0
566	PFR_JS2_566	UspA domain protein	659854	660387	+	PROKKA_00572	Universal stress protein family protein	659854	660387	-			protein motif:Pfam:PF00582.20		1	0	0	0	0	0	0
567	PFR_JS2_567	Galactokinase	660544	661740	-	PROKKA_00573	Galactokinase	660544	661740	-	2.7.1.6	galK_2	similar to AA sequence:UniProtKB:P0A6T3		1	0	0	0	0	0	0
568	PFR_JS2_568	Twin-arginine translocation pathway signal and	662004	662525	-	PROKKA_00574	hypothetical protein	662004	662525	+					1	0	0	0	0	0	0
569	PFR_JS2_569	Uracyl permease	662556	664106	-	PROKKA_00575	Putative pyrimidine permease RutG	662556	664106	-		rutG	similar to AA sequence:UniProtKB:P75892		1	0	0	0	0	0	0
570	PFR_JS2_570	Integral membrane protein with DUF218 domain	664228	665292	+	PROKKA_00576	hypothetical protein	664228	665292	-					1	0	0	0	0	0	0
571	PFR_JS2_571	Dolichyl-phosphate-mannose-protein	665342	666901	+	PROKKA_00577	putative dolichyl-phosphate-mannose--protein mannosyltransferase	665342	666901	-	2.4.1.109	pmt	similar to AA sequence:UniProtKB:O05586		1	0	0	0	0	0	0
572	PFR_JS2_572	Glycoside hydrolase family 95	667188	669575	+	PROKKA_00578	hypothetical protein	667188	669575	+					1	0	0	0	0	0	0
573	PFR_JS2_573	Ribosomal RNA small subunit methyltransferase I	669589	670539	+	PROKKA_00579	Ribosomal RNA small subunit methyltransferase I	669589	670539	+	2.1.1.198	rsmI	similar to AA sequence:UniProtKB:P0A640		1	0	0	0	0	0	0
574	PFR_JS2_574	Hydrolase, TatD family	670744	671700	+	PROKKA_00580	putative deoxyribonuclease YcfH	670744	671700	+	3.1.21.-	ycfH	similar to AA sequence:UniProtKB:P0AFQ7		1	0	0	0	0	0	0
575	PFR_JS2_575	Ribosomal RNA small subunit methyltransferase A	671697	672566	-	PROKKA_00581	Ribosomal RNA small subunit methyltransferase A	671697	672566	+	2.1.1.182	rsmA	similar to AA sequence:UniProtKB:P66662		1	0	0	0	0	0	0
576	PFR_JS2_576	4-diphosphocytidyl-2-C-methyl-D-erythritol kinase	672643	673620	-	PROKKA_00582	4-diphosphocytidyl-2-C-methyl-D-erythritol kinase	672643	673620	+	2.7.1.148	ispE	similar to AA sequence:UniProtKB:P65178		1	0	0	0	0	0	0
577	PFR_JS2_577	Transcriptional regulator, TetR family	673655	674416	-	PROKKA_00583	Biofilm operon icaADBC HTH-type negative transcriptional regulator IcaR	673655	674416	-		icaR	similar to AA sequence:UniProtKB:A6QKF4		1	0	0	0	0	0	0
578	PFR_JS2_578	Putative insertion element ISCmi2 transposase	674515	675603	+	PROKKA_00584	Integrase core domain protein	674515	675603	-			protein motif:Pfam:PF00665.20		0	0	0	0	0	0	0
579	PFR_JS2_579	Aspartate carbomyltransferase	675659	676705	+	PROKKA_00585	Aspartate carbamoyltransferase	675659	676705	-	2.1.3.2	pyrB	similar to AA sequence:UniProtKB:Q8ZB39		1	0	0	0	0	0	0
						PROKKA_00586	tRNA-Gln(ttg)	676867	676946	+			COORDINATES:profile:Aragorn:1.2		0					0	0
580	PFR_JS2_580	Bifunctional protein GlmU	677132	678679	+	PROKKA_00587	Bifunctional protein GlmU	677132	678679	+		glmU	similar to AA sequence:UniProtKB:P96382		1	0	0	0	0	0	0
581	PFR_JS2_581	Ribose-phosphate diphosphokinase	678713	679708	+	PROKKA_00588	Ribose-phosphate pyrophosphokinase	678713	679708	+	2.7.6.1	prs_2	similar to AA sequence:UniProtKB:P65232		1	0	0	0	0	0	0
582	PFR_JS2_582	50S ribosomal protein L25	680086	680745	+	PROKKA_00589	50S ribosomal protein L25	680086	680745	+		rplY	similar to AA sequence:UniProtKB:Q92N68		1	0	0	0	0	0	0
583	PFR_JS2_583	Peptidyl-tRNA hydrolase (Precursor)	680953	681543	+	PROKKA_00590	Peptidyl-tRNA hydrolase	680953	681543	+	3.1.1.29	pth	similar to AA sequence:UniProtKB:A0R3D3		1	0	0	0	0	0	0
584	PFR_JS2_584	Hypothetical protein	681611	681976	+	PROKKA_00591	hypothetical protein	681611	681976	+					1	0	0	0	0	0	0
585	PFR_JS2_585	Transcription-repair coupling factor	682055	685750	+	PROKKA_00592	Transcription-repair-coupling factor	682055	685750	+	3.6.4.-	mfd	similar to AA sequence:UniProtKB:P64326		1	0	0	0	0	0	0
586	PFR_JS2_586	Hypothetical protein	685872	686405	+	PROKKA_00593	hypothetical protein	685872	686405	+					1	0	0	0	0	0	0
587	PFR_JS2_587	MazG family protein	686405	687076	+	PROKKA_00594	Nucleoside triphosphate pyrophosphohydrolase	686405	687076	+	3.6.1.8	mazG	similar to AA sequence:UniProtKB:P0AEY3		1	0	0	0	0	0	0
588	PFR_JS2_588	Phosphopyruvate hydratase	687191	688480	+	PROKKA_00595	Enolase	687191	688480	+	4.2.1.11	eno_1	similar to AA sequence:UniProtKB:A0R3B8		1	0	0	0	0	0	0
						PROKKA_00596	tRNA-Pro(tgg)	689336	689418	-			COORDINATES:profile:Aragorn:1.2		0					0	0
589	PFR_JS2_589	Hypothetical protein	688758	689399	-										1	0	0	0	0	0	0
590	PFR_JS2_590	PF04417 family protein	689479	689994	-	PROKKA_00597	hypothetical protein	689479	689994	+					1	0	0	0	0	0	0
591	PFR_JS2_591	Exopolyphosphatase	689991	690947	-	PROKKA_00598	Guanosine-5'-triphosphate,3'-diphosphate pyrophosphatase	689991	690947	+	3.6.1.40	gppA	similar to AA sequence:UniProtKB:P25552		0	0	0	0	0	0	0
						PROKKA_00599	tRNA-Leu(taa)	691057	691130	+			COORDINATES:profile:Aragorn:1.2		0					0	0
592	PFR_JS2_592	Transcriptional regulator	691244	691882	-	PROKKA_00600	Tetracycline repressor protein class A from transposon 1721	691244	691882	-		tetR_1	similar to AA sequence:UniProtKB:P03038	Putative drug resistance	0	0	0	0	0	0	0
593	PFR_JS2_593	ABC transporter family protein	691879	692652	+	PROKKA_00601	Inner membrane transport permease YbhR	691879	692652	-		ybhR_1	similar to AA sequence:UniProtKB:P0AFP9		0	0	0	0	0	0	0
594	PFR_JS2_594	Nod factor export ATP-binding protein I	692636	693568	+	PROKKA_00602	Daunorubicin/doxorubicin resistance ATP-binding protein DrrA	692636	693568	-	3.6.3.-	drrA_2	similar to AA sequence:UniProtKB:P32010	Putative drug resistance	1	0	0	0	0	0	0
595	PFR_JS2_595	Actinorhodin transporter	693716	695143	-	PROKKA_00603	putative transport protein HsrA	693716	695143	-		hsrA_3	similar to AA sequence:UniProtKB:P31474	Activator of Hsp90 ATPase homolog 1-like protein	1	0	0	0	0	0	0
596	PFR_JS2_596	Transcriptional regulator	695208	695846	-	PROKKA_00604	Bacterial regulatory proteins, tetR family	695208	695846	+			protein motif:Pfam:PF00440.17		1	0	0	0	0	0	0
597	PFR_JS2_597	Phosphopyruvate hydratase	696137	697408	+	PROKKA_00605	Enolase	696137	697408	+	4.2.1.11	eno_2	similar to AA sequence:UniProtKB:P64074		1	0	0	0	0	0	0
598	PFR_JS2_598	Cationic amino acid transporter	697466	698929	+	PROKKA_00606	putative amino acid permease YhdG	697466	698929	-		yhdG_2	similar to AA sequence:UniProtKB:O07576		0	0	0	0	0	0	0
599	PFR_JS2_599	Similar to Nucleoside-diphosphate-sugar	699146	699919	-	PROKKA_00607	putative sugar epimerase YhfK	699146	699919	-	4.-.-.-	yhfK	similar to AA sequence:UniProtKB:O07609		1	0	0	0	0	0	0
600	PFR_JS2_600	Methyltransferase type 11	700222	700971	-	PROKKA_00608	Methyltransferase domain protein	700222	700971	+			protein motif:Pfam:PF08241.6		1	0	0	0	0	0	0
601	PFR_JS2_601	Putative CONSERVED TRANSMEMBRANE PROTEIN	701108	701920	+	PROKKA_00609	Bax inhibitor 1 like protein	701108	701920	+			protein motif:Pfam:PF12811.1		1	0	0	0	0	0	0
602	PFR_JS2_602	Hydrolase, NUDIX family	702095	702799	+	PROKKA_00610	Nucleoside triphosphatase NudI	702095	702799	-	3.6.1.-	nudI	similar to AA sequence:UniProtKB:P52006		1	0	0	0	0	0	0
603	PFR_JS2_603	Hypothetical protein	702848	703813	+	PROKKA_00611	hypothetical protein	702848	703813	-					1	0	0	0	0	0	0
604	PFR_JS2_604	Putative 3-methyladenine DNA glycosylase	704022	704672	+	PROKKA_00612	3-methyladenine DNA glycosylase	704022	704672	+			protein motif:CLUSTERS:PRK00802		0	0	0	0	0	0	0
605	PFR_JS2_605	Hypothetical protein	704700	704789	-	PROKKA_00613	hypothetical protein	704700	704789	+					1	0	0	0	0	0	0
606	PFR_JS2_606	Hypothetical protein	704802	705206	-	PROKKA_00614	hypothetical protein	704802	705206	+			protein motif:Pfam:PF08327.5		1	0	0	0	0	0	0
607	PFR_JS2_607	Hypothetical protein	705339	705794	+	PROKKA_00615	hypothetical protein	705339	705794	+					1	0	0	0	0	0	0
608	PFR_JS2_608	PF04978 family protein	705820	706326	-	PROKKA_00616	DinB superfamily protein	705820	706326	-			protein motif:Pfam:PF12867.1		1	0	0	0	0	0	0
609	PFR_JS2_609	HAD-superfamily hydrolase, subfamily IA,	706323	706937	-	PROKKA_00617	?-D-glucose-1-phosphatase	706323	706937	-			protein motif:CLUSTERS:PRK09456		1	0	0	0	0	0	0
610	PFR_JS2_610	FMN-binding split barrel	707115	707762	-	PROKKA_00618	Pyridoxamine 5'-phosphate oxidase	707115	707762	+			protein motif:Pfam:PF12900.1		1	0	0	0	0	0	0
611	PFR_JS2_611	Hypothetical protein	707867	708397	+	PROKKA_00619	hypothetical protein	707867	708397	-					1	0	0	0	0	0	0
612	PFR_JS2_612	Peptide methionine sulfoxide reductase MsrA	708517	709152	+	PROKKA_00620	Peptide methionine sulfoxide reductase MsrA	708517	709152	-	1.8.4.11	msrA	similar to AA sequence:UniProtKB:Q93S39		1	0	0	0	0	0	0
613	PFR_JS2_613	Uracil-DNA glycosylase 2	709264	709953	-	PROKKA_00621	Uracil-DNA glycosylase	709264	709953	-	3.2.2.27	ung	similar to AA sequence:UniProtKB:P67071		1	0	0	0	0	0	0
614	PFR_JS2_614	Integral membrane protein	710134	711564	-	PROKKA_00622	pheromone autoinducer 2 transporter	710134	711564	+			protein motif:CLUSTERS:PRK12287		1	0	0	0	0	0	0
615	PFR_JS2_615	Hypothetical protein	711650	712612	+	PROKKA_00623	hypothetical protein	711650	712612	+					1	0	0	0	0	0	0
616	PFR_JS2_616	DoxX protein	712728	713162	+	PROKKA_00624	DoxX	712728	713162	-			protein motif:Pfam:PF07681.6		1	0	0	0	0	0	0
617	PFR_JS2_617	Transcription elongation factor GreA	713249	713752	+	PROKKA_00625	Transcription elongation factor GreA	713249	713752	-		greA	similar to AA sequence:UniProtKB:P64279		1	0	0	0	0	0	0
618	PFR_JS2_618	Mycothiol conjugate amidase Mca	713847	714773	-	PROKKA_00626	Mycothiol S-conjugate amidase	713847	714773	+	3.5.1.115	mca	similar to AA sequence:UniProtKB:A0R2W9		1	0	0	0	0	0	0
619	PFR_JS2_619	Conserved protein containing thioredoxin domain	715010	717694	+	PROKKA_00627	ASCH domain protein	715010	717694	+			protein motif:Pfam:PF04266.8		1	0	0	0	0	0	0
620	PFR_JS2_620	ASCH domain protein	717732	718250	-	PROKKA_00628	ASCH domain protein	717732	718250	+			protein motif:Pfam:PF04266.8		1	0	0	0	0	0	0
621	PFR_JS2_621	Isoprenyl transferase 2	718263	719072	-	PROKKA_00629	(2Z,6E)-farnesyl diphosphate synthase	718263	719072	-	2.5.1.68		similar to AA sequence:UniProtKB:Q47SS3		1	0	0	0	0	0	0
622	PFR_JS2_622	Channel protein, hemolysin III family protein	719271	720008	+	PROKKA_00630	Haemolysin-III related	719271	720008	+			protein motif:Pfam:PF03006.14		1	0	0	0	0	0	0
623	PFR_JS2_623	Exodeoxyribonuclease 7 small subunit	720053	720295	-	PROKKA_00631	Exodeoxyribonuclease 7 small subunit	720053	720295	-	3.1.11.6	xseB	similar to AA sequence:UniProtKB:Q7VV85		1	0	0	0	0	0	0
624	PFR_JS2_624	Exodeoxyribonuclease VII, large subunit	720342	721493	+	PROKKA_00632	Exodeoxyribonuclease 7 large subunit	720342	721493	-	3.1.11.6	xseA	similar to AA sequence:UniProtKB:P04994		1	0	0	0	0	0	0
625	PFR_JS2_625	4-hydroxy-3-methylbut-2-enyl diphosphate	721510	722748	+	PROKKA_00633	4-hydroxy-3-methylbut-2-enyl diphosphate reductase	721510	722748	+	1.17.1.2	ispH	similar to AA sequence:UniProtKB:P62623		1	0	0	0	0	0	0
626	PFR_JS2_626	RmuC family DNA recombination protein	722680	724029	+	PROKKA_00634	DNA recombination protein RmuC	722680	724029	-		rmuC	similar to AA sequence:UniProtKB:P0AG71		1	0	0	0	0	0	0
627	PFR_JS2_627	M18 family aminopeptidase	724179	725450	+	PROKKA_00635	putative M18 family aminopeptidase 2	724179	725450	+	3.4.11.-	apeB	similar to AA sequence:UniProtKB:Q9HYZ3		1	0	0	0	0	0	0
628	PFR_JS2_628	GTP-dependent nucleic acid-binding protein EngD	725545	726621	+	PROKKA_00636	Ribosome-binding ATPase YchF	725545	726621	+		ychF	similar to AA sequence:UniProtKB:P44681		0	0	0	0	0	0	0
629	PFR_JS2_629	Hypothetical protein	726988	727191	+	PROKKA_00637	hypothetical protein	726988	727191	+				Resolvase, N terminal domain	0	2	1	1	0	0	0
630	PFR_JS2_630	Bifunctional DNA primase/polymerase domain	727188	729539	+	PROKKA_00638	hypothetical protein	727188	729539	+				Unique Gene Cluster 1	0	2	1	1	0	0	0
631	PFR_JS2_631	Hypothetical protein	729541	729780	+	PROKKA_00639	hypothetical protein	729541	729780	+				Unique Gene Cluster 1	0	2	1	1	0	0	0
632	PFR_JS2_632	Hypothetical protein	729780	730301	+	PROKKA_00640	hypothetical protein	729780	730301	+				Unique Gene Cluster 1	0	2	1	1	0	0	0
633	PFR_JS2_633	Hypothetical protein	730298	731068	-	PROKKA_00641	Terminase-like family protein	730298	731068	+			protein motif:Pfam:PF03237.9	Unique Gene Cluster 1	0	2	1	1	0	0	0
634	PFR_JS2_634	Hypothetical protein	731065	731772	-	PROKKA_00642	hypothetical protein	731065	731772	+				Unique Gene Cluster 1	0	2	1	1	0	0	0
635	PFR_JS2_635	Hypothetical protein	731881	732561	-	PROKKA_00643	hypothetical protein	731881	732561	+				Unique Gene Cluster 1	0	2	1	1	0	0	0
636	PFR_JS2_636	Hypothetical protein	733194	733937	-	PROKKA_00644	hypothetical protein	733194	733937	-				Unique Gene Cluster 1	0	2	1	1	0	0	0
637	PFR_JS2_637	Resolvase	734045	734737	-	PROKKA_00645	DNA-invertase hin	734045	734737	-		hin_2	similar to AA sequence:UniProtKB:P03013	Unique Gene Cluster 1	0	2	1	1	0	0	0
638	PFR_JS2_638	Hypothetical protein	734734	735069	+	PROKKA_00646	hypothetical protein	734734	735069	-				Unique Gene Cluster 1	0	2	1	1	0	0	0
639	PFR_JS2_639	Hypothetical protein	735085	735315	+	PROKKA_00647	hypothetical protein	735085	735315	-				Unique Gene Cluster 1	0	2	1	1	0	0	0
640	PFR_JS2_640	Recombinase	736147	737529	+	PROKKA_00648	hypothetical protein	736147	737529	-			protein motif:Pfam:PF00239.15	Unique Gene Cluster 1	0	1	0	1	0	0	0
641	PFR_JS2_641	Hypothetical protein	738174	739220	+	PROKKA_00649	hypothetical protein	738174	739220	+					0	1	0	1	0	0	0
642	PFR_JS2_642	Hypothetical protein	739324	741162	+	PROKKA_00650	hypothetical protein	739324	741162	+					0	2	1	1	0	0	0
643	PFR_JS2_643	Hypothetical protein	741369	742301	-	PROKKA_00651	hypothetical protein	741369	742301	+					0	2	1	1	0	0	0
644	PFR_JS2_644	Transposase, ISlxx5	742243	743442	-	PROKKA_00652	Integrase core domain protein	742243	743442	+			protein motif:Pfam:PF00665.20		0	2	1	1	0	0	0
645	PFR_JS2_645	ISRs2 transposase	743465	743761	-	PROKKA_00653	hypothetical protein	743465	743761	+					0	2	1	1	0	0	0
646	PFR_JS2_646	Hypothetical protein	743725	743961	+	PROKKA_00654	hypothetical protein	743725	743961	-					0	2	1	1	0	0	0
647	PFR_JS2_647	Transposase for IS3514b	743907	744527	+	PROKKA_00655	hypothetical protein	743907	744527	-					0	2	1	1	0	0	0
648	PFR_JS2_648	D-lactate dehydrogenase, FAD-binding, NADH	744901	746616	-	PROKKA_00656	D-lactate dehydrogenase	744901	746616	-	1.1.1.28	dld	similar to AA sequence:UniProtKB:P06149	D-lactate dehydrogenase	0	1	0	1	0	0	0
649	PFR_JS2_649	Uma4 protein	747268	748341	-	PROKKA_00657	Transposase	747268	748341	+			protein motif:Pfam:PF01610.11		0	1	0	1	0	0	0
650	PFR_JS2_650	Hypothetical protein	748471	748737	-	PROKKA_00658	anaerobic benzoate catabolism transcriptional regulator	748471	748737	+			protein motif:CLUSTERS:PRK08154		0	1	0	1	0	0	0
651	PFR_JS2_651	GlpP family transcriptional regulator	748716	749375	+	PROKKA_00659	Glycerol-3-phosphate responsive antiterminator	748716	749375	-			protein motif:Pfam:PF04309.6		0	1	0	1	0	0	0
652	PFR_JS2_652	Alkylglycerone-phosphate synthase	749464	750996	-	PROKKA_00660	putative FAD-linked oxidoreductase	749464	750996	-	1.-.-.-		similar to AA sequence:UniProtKB:Q50685		0	0	0	0	0	0	0
653	PFR_JS2_653	Glycerol-3-phosphate dehydrogenase glpD2	750993	752678	-	PROKKA_00661	Aerobic glycerol-3-phosphate dehydrogenase	750993	752678	-	1.1.5.3	glpD	similar to AA sequence:UniProtKB:P18158		0	0	0	0	0	0	0
654	PFR_JS2_654	Bile acid:sodium symporter	752818	753921	-	PROKKA_00662	Sodium Bile acid symporter family protein	752818	753921	+			protein motif:Pfam:PF01758.10		0	0	0	0	0	0	0
655	PFR_JS2_655	UPF0324 membrane protein	754005	755168	+	PROKKA_00663	hypothetical protein	754005	755168	-					0	0	0	0	0	0	0
656	PFR_JS2_656	Hypothetical protein	755165	755338	+	PROKKA_00664	hypothetical protein	755165	755338	-					0	0	0	0	0	0	0
657	PFR_JS2_657	Thiamine-phosphate diphosphorylase	755853	756500	+	PROKKA_00665	Thiamine-phosphate synthase	755853	756500	-	2.5.1.3	thiE_1	similar to AA sequence:UniProtKB:P66916		0	0	0	0	0	0	0
658	PFR_JS2_658	Glycine oxidase ThiO	756676	757929	+	PROKKA_00666	Hydrogen cyanide synthase subunit HcnC precursor	756676	757929	+	1.4.99.5	hcnC	similar to AA sequence:UniProtKB:G3XD12		0	0	0	0	0	0	0
659	PFR_JS2_659	Thiamine biosynthesis protein	757926	758159	-	PROKKA_00667	sulfur carrier protein ThiS	757926	758159	+			protein motif:CLUSTERS:PRK05863		0	0	0	0	0	0	0
660	PFR_JS2_660	Thiazole synthase	758162	758992	+	PROKKA_00668	Thiazole synthase	758162	758992	+	2.8.1.10	thiG	similar to AA sequence:UniProtKB:A0QQL0		0	0	0	0	0	0	0
661	PFR_JS2_661	Molybdenum cofactor biosynthesis protein moeB2	759001	760212	-	PROKKA_00669	putative adenylyltransferase/sulfurtransferase MoeZ	759001	760212	+		moeZ_2	similar to AA sequence:UniProtKB:Q7D5X9		0	0	0	0	0	0	0
662	PFR_JS2_662	UPF0324 membrane protein	760280	761362	-	PROKKA_00670	hypothetical protein	760280	761362	-					0	0	0	0	0	0	0
663	PFR_JS2_663	Transcriptional regulator	761399	762352	+	PROKKA_00671	HTH-type transcriptional regulator CysL	761399	762352	+		cysL	similar to AA sequence:UniProtKB:P39647		0	0	0	0	0	0	0
664	PFR_JS2_664	Hypothetical protein	762356	762571	-	PROKKA_00672	hypothetical protein	762356	762571	-					0	0	0	0	0	0	0
665	PFR_JS2_665	Carbon starvation protein	762561	764957	-	PROKKA_00673	Carbon starvation protein A	762561	764957	-		cstA	similar to AA sequence:UniProtKB:P15078		0	0	0	0	0	0	0
666	PFR_JS2_666	GlxK	765330	766448	+	PROKKA_00674	Glycerate 2-kinase	765330	766448	+	2.7.1.165	garK	similar to AA sequence:UniProtKB:P23524		0	0	0	0	0	0	0
667	PFR_JS2_667	MFS transporter	766512	768281	+	PROKKA_00675	Antiseptic resistance protein	766512	768281	-		qacA_1	similar to AA sequence:UniProtKB:P0A0J9		0	0	0	0	0	0	0
668	PFR_JS2_668	Glyoxalase/bleomycin resistance	768483	769376	+	PROKKA_00676	3-demethylubiquinone-9 3-methyltransferase	768483	769376	-			protein motif:Pfam:PF06983.7		0	0	0	0	0	0	0
669	PFR_JS2_669	Peptidyl-tRNA hydrolase PTH2	769477	770190	-	PROKKA_00677	hypothetical protein	769477	770190	+					0	0	0	0	0	0	0
670	PFR_JS2_670	ABC transporter, quaternary amine uptake	770228	771127	-	PROKKA_00678	Putative osmoprotectant uptake system substrate-binding protein OsmF precursor	770228	771127	+		osmF_1	similar to AA sequence:UniProtKB:P33362		0	0	0	0	0	0	0
671	PFR_JS2_671	Cyanate permease	771606	772553	-	PROKKA_00679	putative transporter YycB	771606	772553	+		yycB	similar to AA sequence:UniProtKB:P37482		0	0	0	0	0	0	0
672	PFR_JS2_672	Hypothetical protein	772656	772880	+	PROKKA_00680	hypothetical protein	772656	772880	-					0	0	0	0	0	0	0
673	PFR_JS2_673	Band 7 protein	772893	773861	-	PROKKA_00681	SPFH domain / Band 7 family protein	772893	773861	-			protein motif:Pfam:PF01145.19		1	0	0	0	0	0	0
674	PFR_JS2_674	Cysteine synthase	774081	775049	+	PROKKA_00682	Cysteine synthase	774081	775049	-	2.5.1.47	cysK_1	similar to AA sequence:UniProtKB:P63871		0	0	0	0	0	0	0
675	PFR_JS2_675	Diacylglycerol kinase catalytic region	775503	776549	-	PROKKA_00683	Diacylglycerol kinase	775503	776549	+	2.7.1.107	dagK_1	similar to AA sequence:UniProtKB:O31502		0	0	0	0	0	0	0
676	PFR_JS2_676	Hypothetical protein	776640	777791	-	PROKKA_00684	hypothetical protein	776640	777791	-					1	0	0	0	0	0	0
677	PFR_JS2_677	Peptidase M20D, amidohydrolase	777952	779121	+	PROKKA_00685	putative hydrolase YxeP	777952	779121	+	3.-.-.-	yxeP_3	similar to AA sequence:UniProtKB:P54955		0	0	0	0	0	0	0
678	PFR_JS2_678	Phosphoribosyl transferase domain protein	779207	779713	+	PROKKA_00686	Xanthine phosphoribosyltransferase	779207	779713	-	2.4.2.22	gpt	similar to AA sequence:UniProtKB:P0A9M5		0	0	0	0	0	0	0
679	PFR_JS2_679	N-acetyltransferase yncA	779773	780285	-	PROKKA_00687	N-acyltransferase YncA	779773	780285	-	2.3.1.-	yncA	similar to AA sequence:UniProtKB:P76112		0	0	0	0	0	0	0
680	PFR_JS2_680	Regulatory protein, MarR	780426	780971	-	PROKKA_00688	DNA-binding transcriptional repressor MarR	780426	780971	+			protein motif:CLUSTERS:PRK11512		0	0	0	0	0	0	0
681	PFR_JS2_681	Major facilitator superfamily (MFS) multidrug	780968	782305	-	PROKKA_00689	enterobactin exporter EntS	780968	782305	+			protein motif:CLUSTERS:PRK10489		0	0	0	0	0	0	0
682	PFR_JS2_682	Aspartate racemase	782408	783130	-	PROKKA_00690	Aspartate racemase	782408	783130	-	5.1.1.13		similar to AA sequence:UniProtKB:H8L901		0	0	0	0	0	0	0
683	PFR_JS2_683	Transporter, anaerobic C4-dicarboxylate uptake	783143	784438	-	PROKKA_00691	Anaerobic C4-dicarboxylate transporter DcuA	783143	784438	-		dcuA_1	similar to AA sequence:UniProtKB:P0ABN5		0	0	0	0	0	0	0
684	PFR_JS2_684	Aspartate ammonia-lyase (Aspartase)	784443	785915	-	PROKKA_00692	Aspartate ammonia-lyase	784443	785915	-	4.3.1.1	aspA_1	similar to AA sequence:UniProtKB:P0AC38		1	0	0	0	0	0	0
685	PFR_JS2_685	Aspartate ammonia-lyase (Aspartase)	786245	787714	-	PROKKA_00693	Aspartate ammonia-lyase	786245	787714	-	4.3.1.1	aspA_2	similar to AA sequence:UniProtKB:P0AC38		1	0	0	0	0	0	0
686	PFR_JS2_686	Hypothetical protein	787842	788285	+	PROKKA_00694	hypothetical protein	787842	788285	-					1	0	0	0	0	0	0
687	PFR_JS2_687	Fumarate hydratase class II	788449	789873	+	PROKKA_00695	Fumarate hydratase class II	788449	789873	-	4.2.1.2	fumC	similar to AA sequence:UniProtKB:Q92PB6		1	0	0	0	0	0	0
688	PFR_JS2_688	Putative glyoxylate reductase	790019	790987	-	PROKKA_00696	Putative 2-hydroxyacid dehydrogenase	790019	790987	-	1.1.1.-		similar to AA sequence:UniProtKB:Q99RW8		1	0	0	0	0	0	0
689	PFR_JS2_689	Putative FERREDOXIN FDXC	791223	791543	-	PROKKA_00697	Ferredoxin	791223	791543	+			similar to AA sequence:UniProtKB:P13279		1	0	0	0	0	0	0
690	PFR_JS2_690	Succinyldiaminopimelate transaminase	791540	792631	+	PROKKA_00698	LL-diaminopimelate aminotransferase	791540	792631	+	2.6.1.83	dapL	similar to AA sequence:UniProtKB:Q7NDX4		1	0	0	0	0	0	0
691	PFR_JS2_691	Conserved hypothetical secreted protein	792659	793504	+	PROKKA_00699	hypothetical protein	792659	793504	-					1	0	0	0	0	0	0
692	PFR_JS2_692	2,3,4,5-tetrahydropyridine-2-carboxylateN-succiny	793511	794449	+	PROKKA_00700	2,3,4,5-tetrahydropyridine-2,6-dicarboxylate N-succinyltransferase	793511	794449	-	2.3.1.117	dapD	similar to AA sequence:UniProtKB:O05302		1	0	0	0	0	0	0
693	PFR_JS2_693	Succinyl-diaminopimelate desuccinylase	794549	795637	+	PROKKA_00701	Succinyl-diaminopimelate desuccinylase	794549	795637	+	3.5.1.18	dapE_1	similar to AA sequence:UniProtKB:Q59284		1	0	0	0	0	0	0
694	PFR_JS2_694	Rossmann fold nucleotide-binding protein	795799	796635	+	PROKKA_00702	LOG family protein ORF6 in fasciation locus	795799	796635	+		fas6	similar to AA sequence:UniProtKB:P46378		1	0	0	0	0	0	0
695	PFR_JS2_695	Chloride transporter, chloride channel family	796850	798175	-	PROKKA_00703	H(+)/Cl(-) exchange transporter ClcA	796850	798175	+		clcA	similar to AA sequence:UniProtKB:Q8ZRP8		1	0	0	0	0	0	0
696	PFR_JS2_696	Hypothetical protein	798198	798590	+	PROKKA_00704	hypothetical protein	798198	798590	+					1	0	0	0	0	0	0
697	PFR_JS2_697	Hypothetical protein	798650	798817	-	PROKKA_00705	hypothetical protein	798650	798817	+					1	0	0	0	0	0	0
698	PFR_JS2_698	Starch synthase	798996	800213	+	PROKKA_00706	Capsular glucan synthase	798996	800213	-	2.4.1.21	glgA	similar to AA sequence:UniProtKB:O05313		1	0	0	0	0	0	0
699	PFR_JS2_699	Glucose-1-phosphate adenylyltransferase 1	800368	801558	+	PROKKA_00707	Glucose-1-phosphate adenylyltransferase	800368	801558	+	2.7.7.27	glgC	similar to AA sequence:UniProtKB:P64241		1	0	0	0	0	0	0
700	PFR_JS2_700	O-methyltransferase mdmC	801696	802361	-	PROKKA_00708	Putative O-methyltransferase/MSMEI_4947	801696	802361	-	2.1.1.-		similar to AA sequence:UniProtKB:A0R2D5		1	0	0	0	0	0	0
701	PFR_JS2_701	Dihydrodipicolinate synthase	802505	803386	-	PROKKA_00709	4-hydroxy-tetrahydrodipicolinate synthase	802505	803386	+	4.3.3.7	dapA	similar to AA sequence:UniProtKB:P63945		1	0	0	0	0	0	0
702	PFR_JS2_702	Sec-independent protein translocase protein TatB	803480	803929	-	PROKKA_00710	sec-independent translocase	803480	803929	+			protein motif:CLUSTERS:PRK01371		1	0	0	0	0	0	0
703	PFR_JS2_703	Mrp ATPase family protein	804079	805236	+	PROKKA_00711	Flagellum site-determining protein YlxH	804079	805236	-		ylxH	similar to AA sequence:UniProtKB:P40742		1	0	0	0	0	0	0
704	PFR_JS2_704	PF06210 family protein	805380	805943	+	PROKKA_00712	hypothetical protein	805380	805943	-					1	0	0	0	0	0	0
705	PFR_JS2_705	CBS domain pair protein	805940	807217	-	PROKKA_00713	Magnesium transporter MgtE	805940	807217	-			similar to AA sequence:UniProtKB:Q5SMG8		1	0	0	0	0	0	0
706	PFR_JS2_706	Citrate lyase beta chain citrase beta	807398	808261	+	PROKKA_00714	(3S)-malyl-CoA thioesterase	807398	808261	+	3.1.2.-	mcl2	similar to AA sequence:UniProtKB:D3JV05		1	0	0	0	0	0	0
707	PFR_JS2_707	Hypothetical protein	808406	809281	-	PROKKA_00715	hypothetical protein	808406	809281	+					1	0	0	0	0	0	0
708	PFR_JS2_708	Peptidase, M24 family	809408	810862	+	PROKKA_00716	Xaa-Pro aminopeptidase 1	809408	810862	-	3.4.11.9	pepPI	similar to AA sequence:UniProtKB:P0A3Z2		1	0	0	0	0	0	0
709	PFR_JS2_709	Zn-ribbon protein, possibly nucleic acid-binding	811035	811778	-	PROKKA_00717	Putative zinc ribbon domain protein	811035	811778	+			protein motif:Pfam:PF02591.9		0	0	0	0	0	0	0
710	PFR_JS2_710	Hypothetical protein	811589	812311	-	PROKKA_00718	hypothetical protein	811589	812311	-					1	0	0	0	0	0	0
711	PFR_JS2_711	Hypothetical protein	812369	813046	-	PROKKA_00719	S-layer protein precursor	812369	813046	+		ctc	similar to AA sequence:UniProtKB:Q9ZES5		1	0	0	0	0	0	0
712	PFR_JS2_712	Methionyl aminopeptidase	813185	814093	+	PROKKA_00720	Methionine aminopeptidase 2	813185	814093	-	3.4.11.18	map_1	similar to AA sequence:UniProtKB:P0A5J2		0	0	0	0	0	0	0
713	PFR_JS2_713	Hypothetical protein	814173	815120	-	PROKKA_00721	hypothetical protein	814173	815120	-					0	0	0	0	0	0	0
714	PFR_JS2_714	Hypothetical protein	815205	816086	+	PROKKA_00722	hypothetical protein	815205	816086	-					1	0	0	0	0	0	0
715	PFR_JS2_715	Glutamine synthetase, type I	816293	817627	+	PROKKA_00723	putative glutamine synthetase 2	816293	817627	+	6.3.1.2	glnA_1	similar to AA sequence:UniProtKB:A0R083		1	0	0	0	0	0	0
716	PFR_JS2_716	Hypothetical protein	817683	818420	-	PROKKA_00724	hypothetical protein	817683	818420	-					1	0	0	0	0	0	0
717	PFR_JS2_717	Glutamate-ammonia-ligase adenylyltransferase	818662	821628	-	PROKKA_00725	Glutamate-ammonia-ligase adenylyltransferase	818662	821628	+	2.7.7.42	glnE	similar to AA sequence:UniProtKB:P30870	Phage shock protein A homolog	1	0	0	0	0	0	0
718	PFR_JS2_718	Putative oxidoreductase in MprA 5'region	821625	822440	-	PROKKA_00726	short chain dehydrogenase	821625	822440	+			protein motif:CLUSTERS:PRK07904		1	0	0	0	0	0	0
719	PFR_JS2_719	Transcriptional regulator	822460	823044	-	PROKKA_00727	Tetracycline repressor protein class A from transposon 1721	822460	823044	-		tetR_2	similar to AA sequence:UniProtKB:P03038	Putative drug resistance	1	0	0	0	0	0	0
720	PFR_JS2_720	Hypothetical protein	823135	823725	-	PROKKA_00728	hypothetical protein	823135	823725	-					1	0	0	0	0	0	0
721	PFR_JS2_721	Glutamate--ammonia ligase	823970	825409	-	PROKKA_00729	Glutamine synthetase	823970	825391	-	6.3.1.2	glnA_2	similar to AA sequence:UniProtKB:P15106		1	0	0	0	0	0	0
722	PFR_JS2_722	Oleandomycin resistance ATPase	825585	827396	+	PROKKA_00730	putative ABC transporter ATP-binding protein	825585	827396	-			similar to AA sequence:UniProtKB:P45127		1	0	0	0	0	0	0
723	PFR_JS2_723	Integral membrane protein	827429	828199	-	PROKKA_00731	hypothetical protein	827429	828199	-					1	0	0	0	0	0	0
724	PFR_JS2_724	Hypothetical protein	828483	830252	-	PROKKA_00732	Dihydrolipoyllysine-residue acetyltransferase component of pyruvate dehydrogenase complex	828483	830252	-	2.3.1.12	aceF	similar to AA sequence:UniProtKB:Q8NNJ2		1	0	0	0	0	0	0
725	PFR_JS2_725	Aminomethyltransferase	830553	831674	+	PROKKA_00733	Aminomethyltransferase	830553	831674	+	2.1.2.10	gcvT	similar to AA sequence:UniProtKB:P54378		1	0	0	0	0	0	0
726	PFR_JS2_726	Hypothetical protein	831829	832044	+	PROKKA_00734	hypothetical protein	831829	832044	-					1	0	0	0	0	0	0
727	PFR_JS2_727	Integral membrane protein	832044	832598	+	PROKKA_00735	hypothetical protein	832044	832598	-					1	0	0	0	0	0	0
728	PFR_JS2_728	Phage shock protein A, PspA	832898	833692	+	PROKKA_00736	hypothetical protein	832898	833692	+			similar to AA sequence:UniProtKB:P54617		1	0	0	0	0	0	0
729	PFR_JS2_729	Hypothetical protein	833689	833979	-	PROKKA_00737	hypothetical protein	833689	833979	+					1	0	0	0	0	0	0
730	PFR_JS2_730	Hypothetical protein	834040	834915	+	PROKKA_00738	glycerate kinase I	834040	834915	+			protein motif:CLUSTERS:PRK10342		1	0	0	0	0	0	0
731	PFR_JS2_731	Iron-sulfur cluster assembly accessory protein	835073	835423	+	PROKKA_00739	Iron-sulfur cluster insertion protein ErpA	835073	835423	+		erpA	similar to AA sequence:UniProtKB:P45344		1	0	0	0	0	0	0
732	PFR_JS2_732	IMP dehydrogenase family protein	835562	837025	-	PROKKA_00740	Inosine-5'-monophosphate dehydrogenase	835562	837025	-	1.1.1.205	guaB_1	similar to AA sequence:UniProtKB:P99106		1	0	0	0	0	0	0
733	PFR_JS2_733	Response regulator	837238	837762	-	PROKKA_00741	putative response regulatory protein/MT3230	837238	837762	+			similar to AA sequence:UniProtKB:P95183		1	0	0	0	0	0	0
734	PFR_JS2_734	Anthranilate phosphoribosyltransferase	837762	838811	-	PROKKA_00742	Anthranilate phosphoribosyltransferase	837762	838811	+	2.4.2.18	trpD	similar to AA sequence:UniProtKB:A0R048		1	0	0	0	0	0	0
735	PFR_JS2_735	Hypothetical protein	838852	839277	-	PROKKA_00743	hypothetical protein	838852	839277	-					1	0	0	0	0	0	0
736	PFR_JS2_736	Hypothetical protein	839417	840100	-	PROKKA_00744	hypothetical protein	839417	840100	-					1	0	0	0	0	0	0
737	PFR_JS2_737	Hypothetical protein	840126	840794	+	PROKKA_00745	hypothetical protein	840126	840794	-					1	0	0	0	0	0	0
738	PFR_JS2_738	Acetyltransferase, GNAT family	840886	841983	-	PROKKA_00746	Putative ribosomal N-acetyltransferase YdaF	840886	841983	-	2.3.1.-	ydaF_2	similar to AA sequence:UniProtKB:P96579		1	0	0	0	0	0	0
739	PFR_JS2_739	Hypothetical protein	842172	843188	+	PROKKA_00747	hypothetical protein	842172	843188	-					1	0	0	0	0	0	0
740	PFR_JS2_740	Peptidylprolyl isomerase	843515	844027	+	PROKKA_00748	Peptidyl-prolyl cis-trans isomerase B	843515	844027	+	5.2.1.8	cypB	similar to AA sequence:UniProtKB:P77949		1	0	0	0	0	0	0
741	PFR_JS2_741	Transcriptional regulator, AsnC family	844218	844487	+	PROKKA_00749	AsnC family protein	844218	844487	-			protein motif:Pfam:PF01037.15		1	0	0	0	0	0	0
742	PFR_JS2_742	Peptidase M23B family / metalloendopeptidase	844747	845868	+	PROKKA_00750	Murein DD-endopeptidase MepM	844747	845868	+	3.4.24.-	mepM_1	similar to AA sequence:UniProtKB:P0AFS9		1	0	0	0	0	0	0
743	PFR_JS2_743	Acyltransferase PlsC	845985	846830	+	PROKKA_00751	1-acyl-sn-glycerol-3-phosphate acyltransferase	845985	846830	+	2.3.1.51	plsC	similar to AA sequence:UniProtKB:P26647		1	0	0	0	0	0	0
744	PFR_JS2_744	1-acyl-sn-glycerol-3-phosphate acyltransferase	846823	847764	-	PROKKA_00752	Acyltransferase	846823	847764	+			protein motif:Pfam:PF01553.15		1	0	0	0	0	0	0
745	PFR_JS2_745	3-deoxy-7-phosphoheptulonate synthase	847913	849259	-	PROKKA_00753	Phospho-2-dehydro-3-deoxyheptonate aldolase	847913	849259	+	2.5.1.54	aroH	similar to AA sequence:UniProtKB:P80574		1	0	0	0	0	0	0
746	PFR_JS2_746	Zn-dependent hydrolase of the beta-lactamase	849290	850033	-	PROKKA_00754	metal-dependent hydrolase	849290	850033	+			protein motif:CLUSTERS:PRK00685		1	0	0	0	0	0	0
747	PFR_JS2_747	Membrane spanning protein DUF6	850046	850969	+	PROKKA_00755	EamA-like transporter family protein	850046	850969	-			protein motif:Pfam:PF00892.14		1	0	0	0	0	0	0
748	PFR_JS2_748	Hypothetical protein	851012	853282	-	PROKKA_00756	Serine/threonine-protein kinase PK-1	851012	853282	-	2.7.11.1	spk1	similar to AA sequence:UniProtKB:Q9KIG4		1	0	0	0	0	0	0
749	PFR_JS2_749	Polyprenyl synthetase	853406	854476	+	PROKKA_00757	(2E,6E)-farnesyl diphosphate synthase	853406	854476	-	2.5.1.10		similar to AA sequence:UniProtKB:P0A5H8		1	0	0	0	0	0	0
750	PFR_JS2_750	Methylenetetrahydrofolate reductase (NAD(P)H)	854522	855463	+	PROKKA_00758	5,10-methylenetetrahydrofolate reductase	854522	855463	+	1.5.1.20	metF	similar to AA sequence:UniProtKB:P0AEZ1		1	0	0	0	0	0	0
751	PFR_JS2_751	DNA or RNA helicase, Superfamily I	855417	857627	+	PROKKA_00759	Helicase IV	855417	857627	-	3.6.4.12	helD	similar to AA sequence:UniProtKB:O32215		1	0	0	0	0	0	0
752	PFR_JS2_752	Hypothetical protein	857841	858242	+	PROKKA_00760	hypothetical protein	857841	858242	+					1	0	0	0	0	0	0
753	PFR_JS2_753	DNA polymerase III, alpha subunit	858254	861874	+	PROKKA_00761	DNA polymerase III subunit alpha	858254	861874	+	2.7.7.7	dnaE_1	similar to AA sequence:UniProtKB:P10443		1	0	0	0	0	0	0
754	PFR_JS2_754	DNA polymerase IV	861901	863142	+	PROKKA_00762	DNA polymerase IV	861901	863142	+	2.7.7.7	dinB_1	similar to AA sequence:UniProtKB:Q47155		1	0	0	0	0	0	0
755	PFR_JS2_755	Hypothetical protein	863182	863565	+	PROKKA_00763	hypothetical protein	863182	863565	+					1	0	0	0	0	0	0
756	PFR_JS2_756	Protein MraZ	863788	864225	+	PROKKA_00764	cell division protein MraZ	863788	864225	+			protein motif:CLUSTERS:PRK00326		1	0	0	0	0	0	0
757	PFR_JS2_757	Ribosomal RNA small subunit methyltransferase H	864404	865432	+	PROKKA_00765	Ribosomal RNA small subunit methyltransferase H	864404	865432	+	2.1.1.199	rsmH	similar to AA sequence:UniProtKB:P60392		1	0	0	0	0	0	0
758	PFR_JS2_758	Hypothetical protein	865429	865947	+	PROKKA_00766	Cell division protein FtsL	865429	865947	+		ftsL	protein motif:HAMAP:MF_00910		1	0	0	0	0	0	0
759	PFR_JS2_759	Penicillin binding protein transpeptidase domain	865944	868007	+	PROKKA_00767	Penicillin-binding protein PbpB	865944	868007	+	2.4.1.129	pbpB	similar to AA sequence:UniProtKB:A0R022		1	0	0	0	0	0	0
760	PFR_JS2_760	UDP-N-acetylmuramoyl-L-alanyl-D-glutamate--2,6-di	868007	869596	+	PROKKA_00768	UDP-N-acetylmuramoyl-L-alanyl-D-glutamate--2,6-diaminopimelate ligase	868007	869596	+	6.3.2.13	murE	similar to AA sequence:UniProtKB:P65477		1	0	0	0	0	0	0
761	PFR_JS2_761	UDP-N-acetylmuramoyl-tripeptide--D-alanyl-D-alani	869598	871082	+	PROKKA_00769	UDP-N-acetylmuramoyl-tripeptide--D-alanyl-D-alanine ligase	869598	871082	+	6.3.2.10	murF	similar to AA sequence:UniProtKB:P11880		1	0	0	0	0	0	0
762	PFR_JS2_762	Phospho-N-acetylmuramoyl-pentappeptidetransferase	871079	872155	+	PROKKA_00770	Phospho-N-acetylmuramoyl-pentapeptide-transferase	871079	872155	+	2.7.8.13	mraY	similar to AA sequence:UniProtKB:P0A6W3		1	0	0	0	0	0	0
763	PFR_JS2_763	UDP-N-acetylmuramoylalanine--D-glutamate ligase	872215	873636	+	PROKKA_00771	UDP-N-acetylmuramoylalanine--D-glutamate ligase	872215	873636	+	6.3.2.9	murD	similar to AA sequence:UniProtKB:A5U4I2		1	0	0	0	0	0	0
764	PFR_JS2_764	Cell division protein FtsW	873829	875094	+	PROKKA_00772	Lipid II flippase FtsW	873829	875094	+		ftsW_2	similar to AA sequence:UniProtKB:P63762		1	0	0	0	0	0	0
765	PFR_JS2_765	UDP-N-acetylglucosamine--N-acetylmuramyl-(Pentape	875094	876194	+	PROKKA_00773	UDP-N-acetylglucosamine--N-acetylmuramyl-(pentapeptide) pyrophosphoryl-undecaprenol N-acetylglucosamine transferase	875094	876194	+	2.4.1.227	murG	similar to AA sequence:UniProtKB:P17443		1	0	0	0	0	0	0
766	PFR_JS2_766	UDP-N-acetylmuramate--L-alanine ligase MurC	876191	877633	+	PROKKA_00774	UDP-N-acetylmuramate--L-alanine ligase	876191	877633	+	6.3.2.8	murC	similar to AA sequence:UniProtKB:P45066		1	0	0	0	0	0	0
767	PFR_JS2_767	POTRA domain protein, FtsQ-type	877630	878361	+	PROKKA_00775	Cell division protein FtsQ	877630	878361	+		ftsQ	similar to AA sequence:UniProtKB:P64168		1	0	0	0	0	0	0
768	PFR_JS2_768	Cell division protein FtsZ	878581	879822	+	PROKKA_00776	Cell division protein FtsZ	878581	879822	+		ftsZ	similar to AA sequence:UniProtKB:P94337		1	0	0	0	0	0	0
769	PFR_JS2_769	YfiH family protein	879832	880620	+	PROKKA_00777	Laccase domain protein YfiH	879832	880620	+		yfiH	similar to AA sequence:UniProtKB:P33644		1	0	0	0	0	0	0
770	PFR_JS2_770	Cell division protein sepF	880772	881293	+	PROKKA_00778	Cell division protein SepF	880772	881293	+		sepF	similar to AA sequence:UniProtKB:O31728		1	0	0	0	0	0	0
771	PFR_JS2_771	Hypothetical protein	881297	881590	+	PROKKA_00779	YGGT family protein	881297	881590	+			protein motif:Pfam:PF02325.11		1	0	0	0	0	0	0
772	PFR_JS2_772	DivIVA domain protein	881727	882725	+	PROKKA_00780	Cell wall synthesis protein Wag31	881727	882725	+			similar to AA sequence:UniProtKB:P0A5N2		1	0	0	0	0	0	0
773	PFR_JS2_773	C4-type zinc finger protein, DksA/TraR family	882800	883228	+	PROKKA_00781	RNA polymerase-binding transcription factor DksA	882800	883228	+		dksA	similar to AA sequence:UniProtKB:P0ABS1		1	0	0	0	0	0	0
774	PFR_JS2_774	Signal peptidase II	883285	883830	+	PROKKA_00782	lipoprotein signal peptidase	883285	883830	+			protein motif:CLUSTERS:PRK00376		1	0	0	0	0	0	0
775	PFR_JS2_775	Pseudouridylate synthase	883827	884747	+	PROKKA_00783	Ribosomal large subunit pseudouridine synthase D	883827	884747	+	5.4.99.23	rluD	similar to AA sequence:UniProtKB:P33643		1	0	0	0	0	0	0
776	PFR_JS2_776	Pyruvate kinase	885094	886527	-	PROKKA_00784	Pyruvate kinase	885094	886527	+	2.7.1.40	pyk	similar to AA sequence:UniProtKB:Q46078		0	0	0	0	0	0	0
						PROKKA_00785	tRNA-Leu(caa)	886759	886843	-			COORDINATES:profile:Aragorn:1.2		1					0	0
777	PFR_JS2_777	Response regulator	887063	887686	+	PROKKA_00786	putative transcriptional regulatory protein pdtaR	887063	887686	+		pdtaR	similar to AA sequence:UniProtKB:O06143		1	0	0	0	0	0	0
778	PFR_JS2_778	DNA-directed DNA polymerase	887793	890471	+	PROKKA_00787	DNA polymerase I	887793	890471	+	2.7.7.7	polA	similar to AA sequence:UniProtKB:P52026		1	0	0	0	0	0	0
779	PFR_JS2_779	Sortase family protein	890491	891204	+	PROKKA_00788	hypothetical protein	890491	891204	-					1	0	0	0	0	0	0
780	PFR_JS2_780	Succinate-semialdehyde dehydrogenase [NADP( )]	891424	892890	+	PROKKA_00789	Succinate-semialdehyde dehydrogenase [NADP(+)] GabD	891424	892890	+	1.2.1.79	gabD	similar to AA sequence:UniProtKB:P25526		1	0	0	0	0	0	0
781	PFR_JS2_781	30S ribosomal protein S1	893253	894707	+	PROKKA_00790	30S ribosomal protein S1	893253	894707	+		rpsA	similar to AA sequence:UniProtKB:P0AG67		1	0	0	0	0	0	0
782	PFR_JS2_782	Phosphorylase family protein	894824	895600	+	PROKKA_00791	Purine nucleoside phosphorylase DeoD-type	894824	895600	+	2.4.2.1	deoD	similar to AA sequence:UniProtKB:Q5EEL8		1	0	0	0	0	0	0
783	PFR_JS2_783	Dephospho-CoA kinase	895604	896272	-	PROKKA_00792	Dephospho-CoA kinase	895604	896272	+	2.7.1.24	coaE	similar to AA sequence:UniProtKB:O67792		1	0	0	0	0	0	0
784	PFR_JS2_784	UvrABC system protein B	896347	898431	-	PROKKA_00793	UvrABC system protein B	896347	898431	+		uvrB	similar to AA sequence:UniProtKB:P56981		1	0	0	0	0	0	0
785	PFR_JS2_785	Integral membrane protein, TerC family	898622	899656	+	PROKKA_00794	Inner membrane protein alx	898622	899656	+		alx_1	similar to AA sequence:UniProtKB:P42601		1	0	0	0	0	0	0
786	PFR_JS2_786	Zn-dependent hydrolases	899691	900284	-	PROKKA_00795	hydroxyacylglutathione hydrolase	899691	900284	-			protein motif:CLUSTERS:PRK10241		1	0	0	0	0	0	0
787	PFR_JS2_787	TIGR03083 family protein	900286	901032	-	PROKKA_00796	mycothiol-dependent maleylpyruvate isomerase	900286	901032	-			protein motif:CLUSTERS:PRK09583		1	0	0	0	0	0	0
788	PFR_JS2_788	UvrABC system protein A	901244	904309	-	PROKKA_00797	UvrABC system protein A	901244	904309	+		uvrA_2	similar to AA sequence:UniProtKB:P63380		1	0	0	0	0	0	0
789	PFR_JS2_789	GNAT family acetyltransferase	904324	904860	-	PROKKA_00798	hypothetical protein	904324	904860	-					1	0	0	0	0	0	0
790	PFR_JS2_790	ABC-type Na efflux pump permease component	905002	906168	-	PROKKA_00799	ABC-2 family transporter protein	905002	906168	-			protein motif:Pfam:PF12698.1		0	0	0	0	0	0	0
791	PFR_JS2_791	YhaQ	906165	907046	+	PROKKA_00800	putative ABC transporter ATP-binding protein YxlF	906165	907046	-	3.6.3.-	yxlF	similar to AA sequence:UniProtKB:P94374		1	0	0	0	0	0	0
792	PFR_JS2_792	Two-component system response regulator	907150	907803	+	PROKKA_00801	Response regulator protein VraR	907150	907803	-		vraR	similar to AA sequence:UniProtKB:Q7A4R9		1	0	0	0	0	0	0
793	PFR_JS2_793	Histidine kinase	907778	909220	+	PROKKA_00802	Sensor histidine kinase DesK	907778	909220	-	2.7.13.3	desK_4	similar to AA sequence:UniProtKB:O34757		1	0	0	0	0	0	0
794	PFR_JS2_794	UvrABC system protein C	909265	911259	+	PROKKA_00803	UvrABC system protein C	909265	911259	+		uvrC	similar to AA sequence:UniProtKB:P0A8G0		1	0	0	0	0	0	0
795	PFR_JS2_795	P-loop ATP-binding domain protein, PF03668	911311	912312	+	PROKKA_00804	glmZ(sRNA)-inactivating NTPase	911311	912312	+			protein motif:CLUSTERS:PRK05416		1	0	0	0	0	0	0
796	PFR_JS2_796	UPF0052 protein ML0564	912309	913277	-	PROKKA_00805	Putative gluconeogenesis factor	912309	913277	+			similar to AA sequence:UniProtKB:P71691		1	0	0	0	0	0	0
797	PFR_JS2_797	Putative sporulation transcription regulator	913321	914304	+	PROKKA_00806	Putative sporulation transcription regulator WhiA	913321	914304	+		whiA	similar to AA sequence:UniProtKB:A0QWV9		0	0	0	0	0	0	0
798	PFR_JS2_798	ATP-binding protein of ABC transporter system	914370	915092	+	PROKKA_00807	Bacitracin export ATP-binding protein BceA	914370	915092	+		bceA	similar to AA sequence:UniProtKB:O34697		0	0	0	0	0	0	0
799	PFR_JS2_799	Hypothetical protein	915304	915507	+	PROKKA_00808	hypothetical protein	915304	915507	-					0	0	0	0	0	0	0
800	PFR_JS2_800	Efflux ABC transporter, permease protein	915624	916469	+	PROKKA_00809	hypothetical protein	915624	916469	+					1	0	0	0	0	0	0
801	PFR_JS2_801	Glyceraldehyde 3-phosphate dehydrogenase gap	916583	917587	+	PROKKA_00810	Glyceraldehyde-3-phosphate dehydrogenase	916583	917587	+	1.2.1.12	gap	similar to AA sequence:UniProtKB:Q01651		1	0	0	0	0	0	0
802	PFR_JS2_802	Phosphoglycerate kinase	917751	918962	+	PROKKA_00811	Phosphoglycerate kinase	917751	918962	+	2.7.2.3	pgk	similar to AA sequence:UniProtKB:Q01655		1	0	0	0	0	0	0
803	PFR_JS2_803	Triosephosphate isomerase 1	918965	919753	-	PROKKA_00812	Triosephosphate isomerase	918965	919753	+	5.3.1.1	tpiA_2	similar to AA sequence:UniProtKB:P66940		1	0	0	0	0	0	0
804	PFR_JS2_804	Hypothetical protein	919876	920136	-	PROKKA_00813	preprotein translocase subunit SecG	919876	920136	+			protein motif:CLUSTERS:PRK06870		1	0	0	0	0	0	0
805	PFR_JS2_805	Electron transport protein	920209	920565	-	PROKKA_00814	RNA polymerase-binding protein RbpA	920209	920565	+		rbpA_1	similar to AA sequence:UniProtKB:Q9RKY0		1	0	0	0	0	0	0
806	PFR_JS2_806	6-phosphogluconolactonase devB	920877	921635	-	PROKKA_00815	6-phosphogluconolactonase	920877	921635	-	3.1.1.31	pgl_1	similar to AA sequence:UniProtKB:P63338		1	0	0	0	0	0	0
807	PFR_JS2_807	Putative OpcA protein	921632	922534	+	PROKKA_00816	Glucose-6-phosphate dehydrogenase subunit	921632	922534	-			protein motif:Pfam:PF10128.3		1	0	0	0	0	0	0
808	PFR_JS2_808	Glucose-6-phosphate 1-dehydrogenase Zwf	922545	924164	+	PROKKA_00817	Glucose-6-phosphate 1-dehydrogenase	922545	924164	-	1.1.1.49	zwf	similar to AA sequence:UniProtKB:P0AC53		1	0	0	0	0	0	0
809	PFR_JS2_809	HTH-type pyridoxine biosynthesis transcriptional	924317	925747	-	PROKKA_00818	HTH-type transcriptional regulatory protein GabR	924317	925747	-		gabR	similar to AA sequence:UniProtKB:P94426		1	0	0	0	0	0	0
810	PFR_JS2_810	Pyridoxal biosynthesis lyase PdxS	925843	926733	-	PROKKA_00819	Pyridoxal biosynthesis lyase PdxS	925843	926733	+	4.-.-.-	pdxS	similar to AA sequence:UniProtKB:P82134		1	0	0	0	0	0	0
811	PFR_JS2_811	Glutamine amidotransferase subunit PdxT	926738	927358	-	PROKKA_00820	Glutamine amidotransferase subunit PdxT	926738	927358	+	2.6.-.-	pdxT	similar to AA sequence:UniProtKB:A0QWH0		1	0	0	0	0	0	0
812	PFR_JS2_812	Conserved domain protein	927510	928325	+	PROKKA_00821	hypothetical protein	927510	928325	-					1	0	0	0	0	0	0
813	PFR_JS2_813	ABC-type multidrug transport system, ATPase	928322	929020	+	PROKKA_00822	ABC-type transporter ATP-binding protein EcsA	928322	929020	-		ecsA	similar to AA sequence:UniProtKB:P55339		1	0	0	0	0	0	0
814	PFR_JS2_814	Transcriptional regulator, GntR family	929017	929391	+	PROKKA_00823	HTH-type transcriptional repressor YtrA	929017	929391	-		ytrA_2	similar to AA sequence:UniProtKB:O34712		1	0	0	0	0	0	0
815	PFR_JS2_815	Transcriptional regulator, ArsR family	929660	930424	+	PROKKA_00824	hypothetical protein	929660	930424	+					1	0	0	0	0	0	0
816	PFR_JS2_816	FeS assembly protein SufB	930421	931878	+	PROKKA_00825	FeS cluster assembly protein SufB	930421	931878	+		sufB	similar to AA sequence:UniProtKB:P77522		1	0	0	0	0	0	0
817	PFR_JS2_817	FeS assembly protein SufD	931878	933095	+	PROKKA_00826	FeS cluster assembly protein SufD	931878	933095	+		sufD	similar to AA sequence:UniProtKB:P77689		1	0	0	0	0	0	0
818	PFR_JS2_818	Putative ferredoxin subunit of phenylpropionate	933092	933439	+	PROKKA_00827	Benzene 1,2-dioxygenase system ferredoxin subunit	933092	933439	+		bnzC	similar to AA sequence:UniProtKB:P08086		1	0	0	0	0	0	0
819	PFR_JS2_819	FeS assembly ATPase SufC	933444	934193	+	PROKKA_00828	Vegetative protein 296	933444	934193	+		yurY	similar to AA sequence:UniProtKB:P80866		1	0	0	0	0	0	0
820	PFR_JS2_820	Cysteine desulfurase, SufS family protein	934183	935439	+	PROKKA_00829	putative cysteine desulfurase	934183	935439	+	2.8.1.7	csd	similar to AA sequence:UniProtKB:O32164		1	0	0	0	0	0	0
821	PFR_JS2_821	SUF system FeS assembly protein, NifU	935436	935888	-	PROKKA_00830	NifU-like protein	935436	935888	+		nifU	similar to AA sequence:UniProtKB:O32163		1	0	0	0	0	0	0
822	PFR_JS2_822	Metal-sulfur cluster biosynthetic protein	935885	936355	-	PROKKA_00831	hypothetical protein	935885	936355	+					1	0	0	0	0	0	0
823	PFR_JS2_823	ABC transporter related protein	936629	938227	+	PROKKA_00832	putative ABC transporter ATP-binding protein YheS	936629	938227	+		yheS_1	similar to AA sequence:UniProtKB:P63389		1	0	0	0	0	0	0
824	PFR_JS2_824	Mycinamicin-resistance protein MyrA	938378	939211	+	PROKKA_00833	23S rRNA (guanine(748)-N(1))-methyltransferase	938378	939211	-	2.1.1.188	rlmAII	similar to AA sequence:UniProtKB:Q9S1M6		1	0	0	0	0	0	0
825	PFR_JS2_825	Short-chain dehydrogenase/reductase SDR	939219	939965	-	PROKKA_00834	Rhamnolipids biosynthesis 3-oxoacyl-[acyl-carrier-protein] reductase	939219	939965	-	1.1.1.100	rhlG	similar to AA sequence:UniProtKB:Q9RPT1		1	0	0	0	0	0	0
826	PFR_JS2_826	3-oxoacyl-[acyl-carrier protein] reductase fabG1	940074	940769	+	PROKKA_00835	3-oxoacyl-[acyl-carrier-protein] reductase FabG1	940074	940769	+	1.1.1.100	fabG1	similar to AA sequence:UniProtKB:P0A5Y4		1	0	0	0	0	0	0
827	PFR_JS2_827	Enoyl-(Acyl carrier protein) reductase	940859	941632	-	PROKKA_00836	Enoyl-[acyl-carrier-protein] reductase [NADH]	940859	941632	+	1.3.1.9	inhA	similar to AA sequence:UniProtKB:P0A5Y6		1	0	0	0	0	0	0
828	PFR_JS2_828	Hypothetical protein	941707	942456	+	PROKKA_00837	hypothetical protein	941707	942456	-					1	0	0	0	0	0	0
829	PFR_JS2_829	ABC-type molybdenum transport system, ATPase	942609	943403	-	PROKKA_00838	putative ABC transporter ATP-binding protein YlmA	942609	943403	+	3.6.3.-	ylmA	similar to AA sequence:UniProtKB:O31723		1	0	0	0	0	0	0
830	PFR_JS2_830	Sodium Bile acid symporter family protein	943485	944528	+	PROKKA_00839	Sodium Bile acid symporter family protein	943485	944528	-			protein motif:Pfam:PF01758.10		1	0	0	0	0	0	0
831	PFR_JS2_831	RNA methyltransferase, TrmH family	944669	945478	-	PROKKA_00840	Putative TrmH family tRNA/rRNA methyltransferase	944669	945478	+	2.1.1.-		similar to AA sequence:UniProtKB:Q7A794		1	0	0	0	0	0	0
832	PFR_JS2_832	Peptide deformylase	945512	946132	+	PROKKA_00841	Peptide deformylase	945512	946132	-	3.5.1.88	def	similar to AA sequence:UniProtKB:Q9I7A8		1	0	0	0	0	0	0
833	PFR_JS2_833	Tyrosine recombinase XerC 1	946281	947207	+	PROKKA_00842	Tyrosine recombinase XerC	946281	947207	+		xerC_2	similar to AA sequence:UniProtKB:O31207		1	0	0	0	0	0	0
834	PFR_JS2_834	Peptidase, M23 family	947251	948435	+	PROKKA_00843	Murein DD-endopeptidase MepM	947251	948435	-	3.4.24.-	mepM_2	similar to AA sequence:UniProtKB:P0AFS9		1	0	0	0	0	0	0
835	PFR_JS2_835	30S ribosomal protein S2	948729	949706	+	PROKKA_00844	30S ribosomal protein S2	948729	949706	+		rpsB	similar to AA sequence:UniProtKB:P66544	Transcription termination/antitermination protein NusA	1	0	0	0	0	0	0
836	PFR_JS2_836	Translation elongation factor Ts	949745	950557	+	PROKKA_00845	Elongation factor Ts	949745	950557	+		tsf	similar to AA sequence:UniProtKB:A0QVB9		1	0	0	0	0	0	0
837	PFR_JS2_837	UMP kinase	950694	951443	+	PROKKA_00846	Uridylate kinase	950694	951443	+	2.7.4.22	pyrH	similar to AA sequence:UniProtKB:A0QVD9		1	0	0	0	0	0	0
838	PFR_JS2_838	Ribosome recycling factor	951516	952073	+	PROKKA_00847	Ribosome-recycling factor	951516	952073	+		frr	similar to AA sequence:UniProtKB:Q8NP03		1	0	0	0	0	0	0
839	PFR_JS2_839	Phosphatidate cytidylyltransferase	952082	952927	+	PROKKA_00848	Phosphatidate cytidylyltransferase	952082	952927	+	2.7.7.41	cdsA	similar to AA sequence:UniProtKB:P0ABG1		1	0	0	0	0	0	0
840	PFR_JS2_840	Ribosomal RNA large subunit methyltransferase N	952924	954060	+	PROKKA_00849	putative dual-specificity RNA methyltransferase RlmN	952924	954060	+	2.1.1.-	rlmN	similar to AA sequence:UniProtKB:Q7A600		1	0	0	0	0	0	0
841	PFR_JS2_841	1-deoxy-D-xylulose 5-phosphate reductoisomerase	954206	955324	+	PROKKA_00850	1-deoxy-D-xylulose 5-phosphate reductoisomerase	954206	955324	+	1.1.1.267	dxr	similar to AA sequence:UniProtKB:P64012		1	0	0	0	0	0	0
842	PFR_JS2_842	4-hydroxy-3-methylbut-2-en-1-yl diphosphate	955397	956563	-	PROKKA_00851	4-hydroxy-3-methylbut-2-en-1-yl diphosphate synthase	955397	956563	+	1.17.7.1	ispG	similar to AA sequence:UniProtKB:Q81LV7		1	0	0	0	0	0	0
843	PFR_JS2_843	Acetyltransferase, GNAT family	956703	957545	+	PROKKA_00852	Mycothiol acetyltransferase	956703	957545	+	2.3.1.189	mshD_2	protein motif:HAMAP:MF_01698		1	0	0	0	0	0	0
844	PFR_JS2_844	Prolyl-tRNA synthetase ProS	957630	959450	+	PROKKA_00853	Proline--tRNA ligase	957630	959450	+	6.1.1.15	proS	similar to AA sequence:UniProtKB:A0QVM0		1	0	0	0	0	0	0
845	PFR_JS2_845	Hypothetical protein	959509	960495	+	PROKKA_00854	hypothetical protein	959509	960495	-					1	0	0	0	0	0	0
846	PFR_JS2_846	Ribosome maturation factor RimP	960715	961188	+	PROKKA_00855	Ribosome maturation factor RimP	960715	961188	+		rimP	similar to AA sequence:UniProtKB:P67220		1	0	0	0	0	0	0
847	PFR_JS2_847	Transcription termination factor NusA	961190	962248	+	PROKKA_00856	hypothetical protein	961190	962248	+			similar to AA sequence:UniProtKB:P0A5M2		0	0	0	0	0	0	0
848	PFR_JS2_848	Hypothetical protein	962395	962592	+	PROKKA_00857	hypothetical protein	962395	962592	+			protein motif:CLUSTERS:PRK09190		1	0	0	0	0	0	0
849	PFR_JS2_849	Translation initiation factor IF-2	962788	965709	+	PROKKA_00858	Translation initiation factor IF-2	962788	965709	+		infB	similar to AA sequence:UniProtKB:P04766		1	0	0	0	0	0	0
850	PFR_JS2_850	Ribosome-binding factor A	965709	966149	+	PROKKA_00859	Ribosome-binding factor A	965709	966149	+		rbfA	similar to AA sequence:UniProtKB:P65967		1	0	0	0	0	0	0
851	PFR_JS2_851	TRNA pseudouridine synthase B	966146	967042	+	PROKKA_00860	tRNA pseudouridine synthase B	966146	967042	+	5.4.99.25	truB	similar to AA sequence:UniProtKB:P62190		1	0	0	0	0	0	0
852	PFR_JS2_852	Putative glycerol uptake facilitator	967287	968078	+	PROKKA_00861	putative glycerol uptake facilitator protein	967287	968078	+		glpF	similar to AA sequence:UniProtKB:P19255		1	0	0	0	0	0	0
853	PFR_JS2_853	Glycerol kinase	968136	969662	+	PROKKA_00862	Glycerol kinase	968136	969662	+	2.7.1.30	glpK_1	similar to AA sequence:UniProtKB:Q5HGD2		1	0	0	0	0	0	0
854	PFR_JS2_854	Riboflavin biosynthesis protein RibF	969988	970965	+	PROKKA_00863	Riboflavin biosynthesis protein RibF	969988	970965	+		ribF	similar to AA sequence:UniProtKB:Q59263		1	0	0	0	0	0	0
855	PFR_JS2_855	30S ribosomal protein S15	971069	971332	+	PROKKA_00864	30S ribosomal protein S15	971069	971332	+		rpsO	similar to AA sequence:UniProtKB:P05766		1	0	0	0	0	0	0
856	PFR_JS2_856	Polyribonucleotide nucleotidyltransferase	971657	973879	-	PROKKA_00865	Polyribonucleotide nucleotidyltransferase	971657	973879	+	2.7.7.8	pnp	similar to AA sequence:UniProtKB:Q53597		1	0	0	0	0	0	0
857	PFR_JS2_857	Dihydrodipicolinate reductase	974084	974824	+	PROKKA_00866	4-hydroxy-tetrahydrodipicolinate reductase	974084	974824	+	1.17.1.8	dapB	similar to AA sequence:UniProtKB:P72024		1	0	0	0	0	0	0
858	PFR_JS2_858	Hypothetical protein	974830	975555	+	PROKKA_00867	hypothetical protein	974830	975555	+					1	0	0	0	0	0	0
859	PFR_JS2_859	Acetyltransferase, GNAT family	975583	976071	+	PROKKA_00868	Acetyltransferase (GNAT) family protein	975583	976071	-			protein motif:Pfam:PF00583.18		1	0	0	0	0	0	0
860	PFR_JS2_860	Putative hydrolase of the metallo-beta-lactamase	976159	977910	-	PROKKA_00869	Putative ribonuclease J	976159	977910	+	3.1.-.-		similar to AA sequence:UniProtKB:O33294		1	0	0	0	0	0	0
861	PFR_JS2_861	50S ribosomal protein L28 2	978045	978230	+	PROKKA_00870	50S ribosomal protein L28	978045	978230	+		rpmB	similar to AA sequence:UniProtKB:Q9WY96		1	0	0	0	0	0	0
862	PFR_JS2_862	Putative ATP-dependent DNA helicase RecG	978361	980640	+	PROKKA_00871	ATP-dependent DNA helicase RecG	978361	980640	+	3.6.4.12	recG	similar to AA sequence:UniProtKB:P24230		1	0	0	0	0	0	0
863	PFR_JS2_863	Pyridoxamine 5'-phosphate oxidase family protein	980730	981152	+	PROKKA_00872	Pyridoxamine 5'-phosphate oxidase	980730	981152	-			protein motif:Pfam:PF12900.1		1	0	0	0	0	0	0
864	PFR_JS2_864	RNA methyltransferase, RsmD family	981228	981827	+	PROKKA_00873	Ribosomal RNA small subunit methyltransferase D	981228	981827	+	2.1.1.171	rsmD	similar to AA sequence:UniProtKB:P0ADX9		1	0	0	0	0	0	0
865	PFR_JS2_865	Pantetheine-phosphate adenylyltransferase	981820	982305	+	PROKKA_00874	Phosphopantetheine adenylyltransferase	981820	982305	+	2.7.7.3	coaD	similar to AA sequence:UniProtKB:O34797		1	0	0	0	0	0	0
866	PFR_JS2_866	Protein of hypothetical function DUF177	982468	982953	+	PROKKA_00875	hypothetical protein	982468	982953	+					1	0	0	0	0	0	0
867	PFR_JS2_867	Hypothetical protein	983104	983316	+	PROKKA_00876	50S ribosomal protein L32	983104	983316	+		rpmF	similar to AA sequence:UniProtKB:P80339		1	0	0	0	0	0	0
868	PFR_JS2_868	Ribonuclease III	983303	984025	+	PROKKA_00877	Ribonuclease 3	983303	984025	+	3.1.26.3	rnc	similar to AA sequence:UniProtKB:Q9ZBQ7		1	0	0	0	0	0	0
869	PFR_JS2_869	Formamidopyrimidine-DNA glycosylase 2	984025	984930	+	PROKKA_00878	Formamidopyrimidine-DNA glycosylase 1	984025	984930	+	3.2.2.23	fpg1	similar to AA sequence:UniProtKB:P64150		1	0	0	0	0	0	0
870	PFR_JS2_870	GtrA family protein	984942	985556	+	PROKKA_00879	GtrA-like protein	984942	985556	+			protein motif:Pfam:PF04138.8		1	0	0	0	0	0	0
871	PFR_JS2_871	Chromosome partition protein Smc (Precursor)	985594	989139	+	PROKKA_00880	Chromosome partition protein Smc	985594	989139	+		smc	similar to AA sequence:UniProtKB:P51834		1	0	0	0	0	0	0
872	PFR_JS2_872	Hypothetical protein	989220	989417	+	PROKKA_00881	hypothetical protein	989220	989417	+					1	0	0	0	0	0	0
873	PFR_JS2_873	Signal recognition particle receptor FtsY	989508	990662	+	PROKKA_00882	Signal recognition particle receptor FtsY	989508	990662	+		ftsY	similar to AA sequence:UniProtKB:P51835		1	0	0	0	0	0	0
874	PFR_JS2_874	Signal recognition particle protein	990789	992360	+	PROKKA_00883	Signal recognition particle protein	990789	992360	+		ffh	similar to AA sequence:UniProtKB:P66844		1	0	0	0	0	0	0
875	PFR_JS2_875	Amidohydrolase family protein	992425	993483	+	PROKKA_00884	hypothetical protein	992425	993483	+					1	0	0	0	0	0	0
876	PFR_JS2_876	30S ribosomal protein S16	993661	994152	+	PROKKA_00885	30S ribosomal protein S16	993661	994152	+		rpsP	similar to AA sequence:UniProtKB:A0QV37		1	0	0	0	0	0	0
877	PFR_JS2_877	UPF0109 protein PPA1442	994155	994409	-	PROKKA_00886	hypothetical protein	994155	994409	+			protein motif:CLUSTERS:PRK02821		1	0	0	0	0	0	0
878	PFR_JS2_878	Ribosome maturation factor RimM	994418	994969	+	PROKKA_00887	Ribosome maturation factor RimM	994418	994969	+		rimM	similar to AA sequence:UniProtKB:A0QV39		1	0	0	0	0	0	0
879	PFR_JS2_879	TRNA (guanine-N(1)-)-methyltransferase	995035	995760	+	PROKKA_00888	tRNA (guanine-N(1)-)-methyltransferase	995035	995760	+	2.1.1.228	trmD	similar to AA sequence:UniProtKB:Q2GIL5		1	0	0	0	0	0	0
880	PFR_JS2_880	Putative xylan esterase	995768	996466	+	PROKKA_00889	Acetylxylan esterase precursor	995768	996466	-	3.1.1.72	axeA1_1	similar to AA sequence:UniProtKB:D5EV35		1	0	0	0	0	0	0
881	PFR_JS2_881	Succinate dehydrogenase cytochrome B subunit,	996564	997325	+	PROKKA_00890	hypothetical protein	996564	997325	+					1	0	0	0	0	0	0
882	PFR_JS2_882	Succinate dehydrogenase flavoprotein subunit	997322	999343	+	PROKKA_00891	Fumarate reductase flavoprotein subunit	997322	999343	+	1.3.5.4	frdA_2	similar to AA sequence:UniProtKB:P00363		1	0	0	0	0	0	0
883	PFR_JS2_883	Succinate dehydrogenase/fumarate reductase	999340	1000104	+	PROKKA_00892	Fumarate reductase iron-sulfur subunit	999340	1000104	+	1.3.99.1	frdB_1	similar to AA sequence:UniProtKB:P0AC47		1	0	0	0	0	0	0
884	PFR_JS2_884	50S ribosomal protein L19	1000378	1000734	+	PROKKA_00893	50S ribosomal protein L19	1000378	1000734	+		rplS	similar to AA sequence:UniProtKB:P66083		1	0	0	0	0	0	0
885	PFR_JS2_885	Signal peptidase I	1000746	1001570	+	PROKKA_00894	Signal peptidase I	1000746	1001570	+	3.4.21.89	lepB	similar to AA sequence:UniProtKB:Q10789		1	0	0	0	0	0	0
886	PFR_JS2_886	Ribonuclease HII	1001576	1002211	+	PROKKA_00895	Ribonuclease HII	1001576	1002211	+	3.1.26.4	rnhB	similar to AA sequence:UniProtKB:P10442		1	0	0	0	0	0	0
887	PFR_JS2_887	Protein often found in Actinomycetes clustered	1002208	1002522	+	PROKKA_00896	hypothetical protein	1002208	1002522	+					1	0	0	0	0	0	0
888	PFR_JS2_888	UPF0102 protein	1002676	1003038	+	PROKKA_00897	hypothetical protein	1002676	1003038	+			protein motif:CLUSTERS:PRK12497		1	0	0	0	0	0	0
889	PFR_JS2_889	Mg-chelatase subunit D/I family protein, ComM	1003035	1004573	+	PROKKA_00898	Competence protein ComM	1003035	1004573	+		comM	similar to AA sequence:UniProtKB:P45049		1	0	0	0	0	0	0
890	PFR_JS2_890	DNA protecting protein DprA	1004570	1005730	-	PROKKA_00899	hypothetical protein	1004570	1005730	+			protein motif:CLUSTERS:PRK10736		1	0	0	0	0	0	0
891	PFR_JS2_891	Tryptophan synthase beta chain 2	1005892	1007214	-	PROKKA_00900	Tryptophan synthase beta chain	1005892	1007214	+	4.2.1.20	trpB_1	similar to AA sequence:UniProtKB:Q81TL8		1	0	0	0	0	0	0
892	PFR_JS2_892	Hypothetical protein	1007217	1007603	-	PROKKA_00901	Dinitrogenase iron-molybdenum cofactor	1007217	1007603	+			protein motif:Pfam:PF02579.11		1	0	0	0	0	0	0
893	PFR_JS2_893	Undecaprenyl-diphosphatase UppP	1007674	1008510	+	PROKKA_00902	Undecaprenyl-diphosphatase	1007674	1008510	-	3.6.1.27	uppP	similar to AA sequence:UniProtKB:P60932		0	0	0	0	0	0	0
894	PFR_JS2_894	Hypothetical protein	1009025	1009522	-	PROKKA_00903	hypothetical protein	1009025	1009522	-					0	0	0	0	0	0	0
895	PFR_JS2_895	Hypothetical protein	1009569	1009892	+	PROKKA_00904	hypothetical protein	1009569	1009892	-					0	0	0	0	0	0	0
						PROKKA_00905	tRNA-Leu(gag)	1010494	1010582	-			COORDINATES:profile:Aragorn:1.2		1					0	0
896	PFR_JS2_896	Hypothetical protein	1010797	1011048	-	PROKKA_00906	hypothetical protein	1010797	1011048	+					1	0	0	0	0	0	0
897	PFR_JS2_897	Aldo/keto reductase family oxidoreductase	1011066	1012055	+	PROKKA_00907	General stress protein 69	1011066	1012055	-	1.1.1.-	yhdN	similar to AA sequence:UniProtKB:P80874		1	0	0	0	0	0	0
898	PFR_JS2_898	Cysteine--tRNA ligase 3	1012122	1013378	+	PROKKA_00908	L-cysteine:1D-myo-inositol 2-amino-2-deoxy-alpha-D-glucopyranoside ligase	1012122	1013378	+	6.3.1.13	mshC	similar to AA sequence:UniProtKB:A0QZY0		1	0	0	0	0	0	0
899	PFR_JS2_899	ATP-dependent zinc metalloprotease FtsH	1013488	1015638	-	PROKKA_00909	ATP-dependent zinc metalloprotease FtsH	1013488	1015638	-	3.4.24.-	ftsH	similar to AA sequence:UniProtKB:P0AAI3		1	0	0	0	0	0	0
900	PFR_JS2_900	Phosphoribosyl-AMP pyrophosphatase hisE	1015811	1016077	+	PROKKA_00910	Phosphoribosyl-ATP pyrophosphatase	1015811	1016077	+	3.6.1.31	hisE	similar to AA sequence:UniProtKB:P0A5B1		1	0	0	0	0	0	0
901	PFR_JS2_901	ATP phosphoribosyltransferase	1016144	1017007	+	PROKKA_00911	ATP phosphoribosyltransferase	1016144	1017007	+	2.4.2.17	hisG	similar to AA sequence:UniProtKB:P60759		1	0	0	0	0	0	0
902	PFR_JS2_902	Hypothetical protein	1017071	1017553	+	PROKKA_00912	hypothetical protein	1017071	1017553	-					1	0	0	0	0	0	0
903	PFR_JS2_903	Translation initiation factor IF-3	1017859	1018587	+	PROKKA_00913	Translation initiation factor IF-3	1017859	1018587	+		infC	similar to AA sequence:UniProtKB:Q5SKU2		1	0	0	0	0	0	0
904	PFR_JS2_904	50S ribosomal protein L35	1018655	1018849	+	PROKKA_00914	50S ribosomal protein L35	1018655	1018849	+		rpmI	similar to AA sequence:UniProtKB:P80341		1	0	0	0	0	0	0
905	PFR_JS2_905	50S ribosomal protein L20	1018895	1019266	+	PROKKA_00915	50S ribosomal protein L20	1018895	1019266	+		rplT	similar to AA sequence:UniProtKB:A0QYU6		1	0	0	0	0	0	0
906	PFR_JS2_906	RNA 2'-O ribose methyltransferase substrate	1019277	1020137	+	PROKKA_00916	23S rRNA (uridine(2479)-2'-O)-methyltransferase	1019277	1020137	+	2.1.1.208	aviRb	similar to AA sequence:UniProtKB:Q9F5K6		1	0	0	0	0	0	0
907	PFR_JS2_907	Hypothetical protein	1020137	1020313	-	PROKKA_00917	hypothetical protein	1020137	1020313	+					1	0	0	0	0	0	0
908	PFR_JS2_908	Phenylalanine--tRNA ligase alpha subunit	1020469	1021563	+	PROKKA_00918	Phenylalanine--tRNA ligase alpha subunit	1020469	1021563	+	6.1.1.20	pheS	similar to AA sequence:UniProtKB:Q8NQN7		1	0	0	0	0	0	0
909	PFR_JS2_909	Phenylalanine--tRNA ligase beta subunit	1021560	1024088	+	PROKKA_00919	Phenylalanine--tRNA ligase beta subunit	1021560	1024088	+	6.1.1.20	pheT	similar to AA sequence:UniProtKB:P67041		1	0	0	0	0	0	0
910	PFR_JS2_910	Aminotransferase AlaT	1024216	1025430	+	PROKKA_00920	Glutamate-pyruvate aminotransferase AlaA	1024216	1025430	-	2.6.1.2	alaA	similar to AA sequence:UniProtKB:P0A959		1	0	0	0	0	0	0
911	PFR_JS2_911	N-acetyl-gamma-glutamyl-phosphate reductase ArgC	1025595	1026626	+	PROKKA_00921	N-acetyl-gamma-glutamyl-phosphate reductase	1025595	1026626	+	1.2.1.38	argC	similar to AA sequence:UniProtKB:P63562		1	0	0	0	0	0	0
912	PFR_JS2_912	Arginine biosynthesis bifunctional protein ArgJ	1026623	1027774	+	PROKKA_00922	Arginine biosynthesis bifunctional protein ArgJ	1026623	1027774	+		argJ	similar to AA sequence:UniProtKB:Q8CK24		1	0	0	0	0	0	0
913	PFR_JS2_913	Acetylglutamate kinase	1027771	1028682	+	PROKKA_00923	Acetylglutamate kinase	1027771	1028682	+	2.7.2.8	argB	similar to AA sequence:UniProtKB:A0QYT0		0	0	0	0	0	0	0
914	PFR_JS2_914	Acetylornithine transaminase	1028675	1029898	+	PROKKA_00924	Acetylornithine aminotransferase	1028675	1029898	+	2.6.1.11	argD	similar to AA sequence:UniProtKB:A0QYS9		1	0	0	0	0	0	0
915	PFR_JS2_915	Arginine repressor	1029895	1030449	-	PROKKA_00925	Arginine repressor	1029895	1030449	+		argR	similar to AA sequence:UniProtKB:P0A4Y8		1	0	0	0	0	0	0
916	PFR_JS2_916	Argininosuccinate lyase	1030453	1031874	+	PROKKA_00926	Argininosuccinate lyase	1030453	1031874	+	4.3.2.1	argH	similar to AA sequence:UniProtKB:A0QYS5		1	0	0	0	0	0	0
917	PFR_JS2_917	Tyrosyl-tRNA synthase tyrS	1032002	1033270	+	PROKKA_00927	Tyrosine--tRNA ligase	1032002	1033270	+	6.1.1.1	tyrS	similar to AA sequence:UniProtKB:P67611		0	0	0	0	0	0	0
918	PFR_JS2_918	Hypothetical protein	1035223	1036218	+	PROKKA_00928	hypothetical protein	1035223	1036218	-					0	1	1	0	0	0	0
919	PFR_JS2_919	Hypothetical protein	1039149	1040207	+	PROKKA_00929	hypothetical protein	1039149	1040207	+					0	1	1	0	0	0	0
920	PFR_JS2_920	Hypothetical protein	1040282	1041307	+	PROKKA_00930	hypothetical protein	1040282	1041307	+					1	0	0	0	0	0	0
921	PFR_JS2_921	HAD-superfamily hydrolase, subfamily IIA	1041304	1042335	+	PROKKA_00931	putative hydrolase YutF	1041304	1042335	+	3.-.-.-	yutF	similar to AA sequence:UniProtKB:O32125		1	0	0	0	0	0	0
922	PFR_JS2_922	BioY family protein	1042524	1043153	+	PROKKA_00932	Biotin transporter BioY	1042524	1043153	+		bioY	similar to AA sequence:UniProtKB:Q2KBP7		1	0	0	0	0	0	0
923	PFR_JS2_923	Biotin ABC transport system ATP-binding protein	1043167	1043895	+	PROKKA_00933	Biotin transport ATP-binding protein BioM	1043167	1043895	+	3.6.3.-	bioM	similar to AA sequence:UniProtKB:Q2KBP5		1	0	0	0	0	0	0
924	PFR_JS2_924	Cobalt transport protein	1043892	1044500	+	PROKKA_00934	Energy-coupling factor transporter transmembrane protein BioN	1043892	1044500	+		bioN	similar to AA sequence:UniProtKB:Q2KBP6		1	0	0	0	0	0	0
925	PFR_JS2_925	Hypothetical protein	1044573	1044812	+	PROKKA_00935	hypothetical protein	1044573	1044812	+					1	0	0	0	0	0	0
926	PFR_JS2_926	Probable inorganic polyphosphate/ATP-NAD kinase	1044877	1045800	+	PROKKA_00936	Inorganic polyphosphate/ATP-NAD kinase	1044877	1045800	+	2.7.1.23	ppnK	similar to AA sequence:UniProtKB:P0A5S6		1	0	0	0	0	0	0
927	PFR_JS2_927	DNA repair protein RecN	1045794	1047485	+	PROKKA_00937	DNA repair protein RecN	1045794	1047485	+		recN	similar to AA sequence:UniProtKB:Q9WXF2		1	0	0	0	0	0	0
928	PFR_JS2_928	CTP synthase	1047572	1049326	+	PROKKA_00938	CTP synthase	1047572	1049326	+	6.3.4.2	pyrG	similar to AA sequence:UniProtKB:A0QYQ7		1	0	0	0	0	0	0
929	PFR_JS2_929	Hydrolase, NUDIX family	1049418	1049981	+	PROKKA_00939	ADP-ribose pyrophosphatase	1049418	1049981	+	3.6.1.13	nudF	similar to AA sequence:UniProtKB:P54570		1	0	0	0	0	0	0
930	PFR_JS2_930	Tyrosine recombinase XerC 2	1049974	1050969	+	PROKKA_00940	Tyrosine recombinase XerD	1049974	1050969	+		xerD_3	similar to AA sequence:UniProtKB:P0A0P0		1	0	0	0	0	0	0
931	PFR_JS2_931	Sporulation initiation inhibitor protein Soj	1051090	1051986	+	PROKKA_00941	Sporulation initiation inhibitor protein Soj	1051090	1051986	+	3.6.-.-	soj_1	similar to AA sequence:UniProtKB:P37522		1	0	0	0	0	0	0
932	PFR_JS2_932	Hypothetical protein	1051971	1052246	+	PROKKA_00942	hypothetical protein	1051971	1052246	+					1	0	0	0	0	0	0
933	PFR_JS2_933	Condensin subunit ScpA	1052227	1053141	+	PROKKA_00943	Segregation and condensation protein A	1052227	1053141	+		scpA	similar to AA sequence:UniProtKB:P35154		1	0	0	0	0	0	0
934	PFR_JS2_934	Transcriptional regulator	1053138	1053893	+	PROKKA_00944	Segregation and condensation protein B	1053138	1053893	+		scpB	similar to AA sequence:UniProtKB:C1CMI5		1	0	0	0	0	0	0
935	PFR_JS2_935	Pseudouridylate synthase	1053886	1054668	-	PROKKA_00945	Ribosomal large subunit pseudouridine synthase B	1053886	1054668	+	5.4.99.22	rluB	similar to AA sequence:UniProtKB:P35159		1	0	0	0	0	0	0
936	PFR_JS2_936	FKBP-type peptidylprolyl isomerase	1054965	1055375	+	PROKKA_00946	FK506-binding protein	1054965	1055375	+	5.2.1.8	fkbP_1	similar to AA sequence:UniProtKB:P28725		1	0	0	0	0	0	0
937	PFR_JS2_937	Peptidylprolyl isomerase	1055461	1056519	+	PROKKA_00947	FK506-binding protein	1055461	1056519	+	5.2.1.8	fkbP_2	similar to AA sequence:UniProtKB:P28725		1	0	0	0	0	0	0
938	PFR_JS2_938	TRNA synthetase class I, catalytic domain	1056662	1057621	+	PROKKA_00948	Glutamyl-Q tRNA(Asp) synthetase	1056662	1057621	-	6.1.1.-	gluQ	similar to AA sequence:UniProtKB:P27305		1	0	0	0	0	0	0
939	PFR_JS2_939	Protein pafB	1057690	1058658	+	PROKKA_00949	hypothetical protein	1057690	1058658	+					1	0	0	0	0	0	0
940	PFR_JS2_940	Protein pafC	1058645	1059604	+	PROKKA_00950	hypothetical protein	1058645	1059604	+					1	0	0	0	0	0	0
941	PFR_JS2_941	Sec-independent protein translocase protein TatA	1059706	1060014	-	PROKKA_00951	Sec-independent protein translocase protein TatAy	1059706	1060014	+		tatAy	similar to AA sequence:UniProtKB:O05522		1	0	0	0	0	0	0
942	PFR_JS2_942	Twin arginine-targeting protein translocase TatC	1060033	1060905	+	PROKKA_00952	Sec-independent protein translocase protein TatC	1060033	1060905	+		tatC	similar to AA sequence:UniProtKB:O67305		1	0	0	0	0	0	0
943	PFR_JS2_943	Diacylglycerol kinase	1060921	1061934	+	PROKKA_00953	Diacylglycerol kinase	1060921	1061934	+	2.7.1.107	dagK_2	similar to AA sequence:UniProtKB:O53526		1	0	0	0	0	0	0
944	PFR_JS2_944	Phosphatase YidA	1061975	1062832	-	PROKKA_00954	Sugar phosphatase YidA	1061975	1062832	-	3.1.3.23	yidA	similar to AA sequence:UniProtKB:P0A8Y5		1	0	0	0	0	0	0
945	PFR_JS2_945	DSH domain protein	1062968	1065769	+	PROKKA_00955	ski2-like helicase	1062968	1065769	+			protein motif:CLUSTERS:PRK02362		1	0	0	0	0	0	0
946	PFR_JS2_946	Antibiotic biosynthesis monooxygenase	1065781	1066158	+	PROKKA_00956	Putative monooxygenase YcnE	1065781	1066158	+	1.-.-.-	ycnE	similar to AA sequence:UniProtKB:P94425		1	0	0	0	0	0	0
947	PFR_JS2_947	Potassium channel beta chain	1066228	1067244	+	PROKKA_00957	L-glyceraldehyde 3-phosphate reductase	1066228	1067244	-	1.1.1.-	gpr_1	similar to AA sequence:UniProtKB:Q46851		1	0	0	0	0	0	0
948	PFR_JS2_948	Imidazole glycerol phosphate synthase subunit	1067329	1068093	+	PROKKA_00958	Imidazole glycerol phosphate synthase subunit HisF	1067329	1068093	+	4.1.3.-	hisF	similar to AA sequence:UniProtKB:O31139		1	0	0	0	0	0	0
949	PFR_JS2_949	Hypothetical protein	1068278	1069303	+	PROKKA_00959	hypothetical protein	1068278	1069303	+					1	0	0	0	0	0	0
950	PFR_JS2_950	Acetolactate synthase	1069602	1071362	-	PROKKA_00960	Acetolactate synthase large subunit	1069602	1071362	+	2.2.1.6	ilvB	similar to AA sequence:UniProtKB:P42463		1	0	0	0	0	0	0
951	PFR_JS2_951	Acetolactate synthase, small subunit	1071359	1071886	-	PROKKA_00961	Putative acetolactate synthase small subunit	1071359	1071886	+	2.2.1.6	ilvH	similar to AA sequence:UniProtKB:P65161		1	0	0	0	0	0	0
952	PFR_JS2_952	Ketol-acid reductoisomerase 2	1071931	1072962	-	PROKKA_00962	Ketol-acid reductoisomerase	1071931	1072962	+	1.1.1.86	ilvC	similar to AA sequence:UniProtKB:A0QUX8		1	0	0	0	0	0	0
953	PFR_JS2_953	Hypothetical protein	1073121	1073984	+	PROKKA_00963	hypothetical protein	1073121	1073984	-					0	0	0	0	0	0	0
954	PFR_JS2_954	Hypothetical protein	1073966	1074553	+	PROKKA_00964	hypothetical protein	1073966	1074553	-					1	0	0	0	0	0	0
955	PFR_JS2_955	Tartrate dehydrogenase	1074841	1075905	+	PROKKA_00965	3-isopropylmalate dehydrogenase	1074841	1075905	-	1.1.1.85	leuB	similar to AA sequence:UniProtKB:P95313		1	0	0	0	0	0	0
956	PFR_JS2_956	Branched-chain-amino-acid transaminase	1076071	1077156	+	PROKKA_00966	Branched-chain-amino-acid aminotransferase	1076071	1077156	+	2.6.1.42	ilvE_1	similar to AA sequence:UniProtKB:A0R066		1	0	0	0	0	0	0
957	PFR_JS2_957	Putative alpha-isopropylmalate/homocitrate	1077188	1078786	-	PROKKA_00967	2-isopropylmalate synthase	1077188	1078786	+	2.3.3.13	leuA_1	similar to AA sequence:UniProtKB:P09151		1	0	0	0	0	0	0
958	PFR_JS2_958	FAH family protein	1078846	1079691	+	PROKKA_00968	Ureidoglycolate lyase	1078846	1079691	+	4.3.2.3		similar to AA sequence:UniProtKB:Q39BA7		1	0	0	0	0	0	0
959	PFR_JS2_959	CAAX amino terminal protease family protein	1079699	1080793	+	PROKKA_00969	CAAX amino terminal protease self- immunity	1079699	1080793	+			protein motif:Pfam:PF02517.10		0	0	0	0	0	0	0
						PROKKA_00970	tRNA-Gln(ctg)	1080858	1080930	+			COORDINATES:profile:Aragorn:1.2		0					0	0
						PROKKA_00971	tRNA-Glu(ctc)	1081023	1081096	+			COORDINATES:profile:Aragorn:1.2		1					0	0
960	PFR_JS2_960	Transcriptional regulator, IclR family protein	1081195	1081923	+	PROKKA_00972	HTH-type transcriptional regulator KipR	1081195	1081923	-		kipR	similar to AA sequence:UniProtKB:P42968		1	0	0	0	0	0	0
961	PFR_JS2_961	3-isopropylmalate dehydratase large subunit	1081967	1083376	+	PROKKA_00973	3-isopropylmalate dehydratase large subunit	1081967	1083376	+	4.2.1.33	leuC	similar to AA sequence:UniProtKB:Q7TXH6		1	0	0	0	0	0	0
962	PFR_JS2_962	3-isopropylmalate dehydratase small subunit	1083390	1083986	-	PROKKA_00974	3-isopropylmalate dehydratase small subunit	1083390	1083986	+	4.2.1.33	leuD	similar to AA sequence:UniProtKB:Q8NQV7		1	0	0	0	0	0	0
963	PFR_JS2_963	1-acylglycerol-3-phosphate O-acyltransferase,	1084117	1084920	+	PROKKA_00975	2-acyl-glycerophospho-ethanolamine acyltransferase	1084117	1084920	+			protein motif:CLUSTERS:PRK08633		1	0	0	0	0	0	0
964	PFR_JS2_964	D-alanine-D-alanine ligase A	1084994	1086121	+	PROKKA_00976	D-alanine--D-alanine ligase	1084994	1086121	+	6.3.2.4	ddl	similar to AA sequence:UniProtKB:P95114		1	0	0	0	0	0	0
965	PFR_JS2_965	Conserved hypothetical membrane spanning protein	1086160	1087155	+	PROKKA_00977	hypothetical protein	1086160	1087155	-					1	0	0	0	0	0	0
966	PFR_JS2_966	Putative dihydroxyacetone kinase regulator	1087265	1087999	+	PROKKA_00978	hypothetical protein	1087265	1087999	+					1	0	0	0	0	0	0
967	PFR_JS2_967	Thiamine monophosphate kinase	1088010	1088993	+	PROKKA_00979	Thiamine-monophosphate kinase	1088010	1088993	+	2.7.4.16	thiL	similar to AA sequence:UniProtKB:O67883		1	0	0	0	0	0	0
968	PFR_JS2_968	FtsK	1089239	1091548	+	PROKKA_00980	DNA translocase SpoIIIE	1089239	1091548	+		spoIIIE	similar to AA sequence:UniProtKB:P21458		1	0	0	0	0	0	0
969	PFR_JS2_969	Ribosomal protein S12 methylthiotransferase RimO	1091628	1093061	+	PROKKA_00981	Ribosomal protein S12 methylthiotransferase RimO	1091628	1093061	+	2.-.-.-	rimO	similar to AA sequence:UniProtKB:Q9X2H6		1	0	0	0	0	0	0
970	PFR_JS2_970	Phosphatidylglycerophosphate synthase pgsA3	1093066	1093719	-	PROKKA_00982	Putative CDP-diacylglycerol--glycerol-3-phosphate 3-phosphatidyl-transferase 2	1093066	1093719	+	2.7.8.5	pgsA2_1	similar to AA sequence:UniProtKB:O33288		1	0	0	0	0	0	0
971	PFR_JS2_971	CinA domain protein	1093712	1094215	-	PROKKA_00983	Nicotinamide-nucleotide amidohydrolase PncC	1093712	1094215	+	3.5.1.42	pncC	similar to AA sequence:UniProtKB:P0A6G3		1	0	0	0	0	0	0
972	PFR_JS2_972	Transcriptional regulator	1094383	1094688	+	PROKKA_00984	Transcriptional regulator ClgR	1094383	1094688	+		clgR	similar to AA sequence:UniProtKB:A0QVU1		1	0	0	0	0	0	0
973	PFR_JS2_973	Putative ATP-DEPENDENT HELICASE LHR	1094910	1099589	+	PROKKA_00985	putative ATP-dependent helicase Lhr	1094910	1099589	-			protein motif:CLUSTERS:PRK09751		1	0	0	0	0	0	0
974	PFR_JS2_974	Hypothetical protein	1099693	1099860	+	PROKKA_00986	hypothetical protein	1099693	1099860	-					1	0	0	0	0	0	0
975	PFR_JS2_975	Protein RecA 2	1100169	1101287	-	PROKKA_00987	recombinase A	1100169	1101287	+			protein motif:CLUSTERS:PRK09354		1	0	0	0	0	0	0
976	PFR_JS2_976	Regulatory protein RecX	1101290	1101904	+	PROKKA_00988	Regulatory protein RecX	1101290	1101904	+		recX	similar to AA sequence:UniProtKB:P0A5U8		1	0	0	0	0	0	0
977	PFR_JS2_977	Ribonuclease Y	1102066	1103601	+	PROKKA_00989	Ribonuclease Y	1102066	1103601	+	3.1.-.-	rny	similar to AA sequence:UniProtKB:P67278		1	0	0	0	0	0	0
978	PFR_JS2_978	Glutamate uptake system ATP-binding protein	1103611	1104426	+	PROKKA_00990	Glutamine transport ATP-binding protein GlnQ	1103611	1104426	-		glnQ_4	similar to AA sequence:UniProtKB:P27675		1	0	0	0	0	0	0
979	PFR_JS2_979	(Dimethylallyl)adenosine tRNA	1104530	1106044	+	PROKKA_00991	(Dimethylallyl)adenosine tRNA methylthiotransferase MiaB	1104530	1106044	+	2.-.-.-	miaB	similar to AA sequence:UniProtKB:O31778		1	0	0	0	0	0	0
980	PFR_JS2_980	TRNA dimethylallyltransferase	1106041	1107027	+	PROKKA_00992	tRNA dimethylallyltransferase	1106041	1107027	+	2.5.1.75	miaA	similar to AA sequence:UniProtKB:Q9KAC3		1	0	0	0	0	0	0
981	PFR_JS2_981	Diaminopimelate epimerase	1107042	1107884	-	PROKKA_00993	Diaminopimelate epimerase	1107042	1107884	+	5.1.1.7	dapF	similar to AA sequence:UniProtKB:A4QEV1		1	0	0	0	0	0	0
982	PFR_JS2_982	GTPase HflX	1107928	1109364	+	PROKKA_00994	GTPase HflX	1107928	1109364	+		hflX	similar to AA sequence:UniProtKB:P25519		1	0	0	0	0	0	0
983	PFR_JS2_983	ATP-dependent helicase DinG	1109531	1111594	+	PROKKA_00995	putative ATP-dependent helicase DinG	1109531	1111594	+	3.6.4.12	dinG	similar to AA sequence:UniProtKB:P27296		1	0	0	0	0	0	0
984	PFR_JS2_984	LexA repressor	1111598	1112440	+	PROKKA_00996	LexA repressor	1111598	1112440	-	3.4.21.88	lexA_1	similar to AA sequence:UniProtKB:Q50765		1	0	0	0	0	0	0
985	PFR_JS2_985	Hypothetical protein	1112710	1113486	-	PROKKA_00997	hypothetical protein	1112710	1113486	+					1	0	0	0	0	0	0
986	PFR_JS2_986	Transcriptional repressor NrdR	1113805	1114302	+	PROKKA_00998	Transcriptional repressor NrdR	1113805	1114302	+		nrdR	similar to AA sequence:UniProtKB:O69980		1	0	0	0	0	0	0
987	PFR_JS2_987	Vitamin B12-dependent ribonucleotide reductase	1114488	1117379	+	PROKKA_00999	Vitamin B12-dependent ribonucleotide reductase	1114488	1117379	+	1.17.4.1	nrdJ	similar to AA sequence:UniProtKB:O69981		1	0	0	0	0	0	0
988	PFR_JS2_988	Phospholipase, patatin family	1117488	1118429	+	PROKKA_01000	NTE family protein RssA	1117488	1118429	-		rssA	similar to AA sequence:UniProtKB:P0AFR0		1	0	0	0	0	0	0
989	PFR_JS2_989	Glycerol-3-phosphate dehydrogenase [NAD(P) ] A	1118621	1120249	-	PROKKA_01001	Anaerobic glycerol-3-phosphate dehydrogenase subunit A	1118621	1120249	+	1.1.5.3	glpA	similar to AA sequence:UniProtKB:P0A9C0		1	0	0	0	0	0	0
990	PFR_JS2_990	Glycerol-3-phosphate dehydrogenase [NAD(P) ] B	1120246	1121556	+	PROKKA_01002	Anaerobic glycerol-3-phosphate dehydrogenase subunit B	1120246	1121556	+	1.1.5.3	glpB	similar to AA sequence:UniProtKB:P13033		1	0	0	0	0	0	0
991	PFR_JS2_991	Anaerobic glycerol-3-phosphate dehydrogenase	1121553	1122944	+	PROKKA_01003	Anaerobic glycerol-3-phosphate dehydrogenase subunit C	1121553	1122944	+		glpC	similar to AA sequence:UniProtKB:P0A996		1	0	0	0	0	0	0
992	PFR_JS2_992	Sugar-binding family transcriptional regulator	1123027	1123995	+	PROKKA_01004	Deoxyribonucleoside regulator	1123027	1123995	-		deoR	similar to AA sequence:UniProtKB:P39140		1	0	0	0	0	0	0
993	PFR_JS2_993	Putative AEC family transporter	1124227	1125162	+	PROKKA_01005	Membrane transport protein	1124227	1125162	+			protein motif:Pfam:PF03547.12		1	0	0	0	0	0	0
994	PFR_JS2_994	Probable phosphoketolase	1125222	1127852	-	PROKKA_01006	Xylulose-5-phosphate phosphoketolase	1125222	1127852	+	4.1.2.9	xpkA	similar to AA sequence:UniProtKB:Q937F6		0	0	0	0	0	0	0
995	PFR_JS2_995	ATP-dependent helicase HrpA	1127990	1131958	+	PROKKA_01007	ATP-dependent RNA helicase HrpB	1127990	1131958	+	3.6.4.13	hrpB_1	similar to AA sequence:UniProtKB:P37024		1	0	0	0	0	0	0
996	PFR_JS2_996	Putative acyl-CoA thioesterase II	1132066	1132941	-	PROKKA_01008	Acyl-CoA thioesterase 2	1132066	1132941	+	3.1.2.-	tesB	similar to AA sequence:UniProtKB:P0AGG2		0	0	0	0	0	0	0
997	PFR_JS2_997	Probable solute binding protein of ABC	1132956	1134296	+	PROKKA_01009	Lactose-binding protein precursor	1132956	1134296	-		lacE	similar to AA sequence:UniProtKB:P29822		1	0	0	0	0	0	0
998	PFR_JS2_998	Transcriptional regulator	1134593	1135582	-	PROKKA_01010	Catabolite control protein A	1134593	1135582	+		ccpA_2	similar to AA sequence:UniProtKB:P46828		1	0	0	0	0	0	0
999	PFR_JS2_999	RNA polymerase sigma factor SigB	1135685	1136614	-	PROKKA_01011	RNA polymerase sigma factor SigB	1135685	1136614	-		sigB	similar to AA sequence:UniProtKB:Q59563		1	0	0	0	0	0	0
1000	PFR_JS2_1000	RNA polymerase sigma factor	1136973	1138502	+	PROKKA_01012	RNA polymerase principal sigma factor HrdB	1136973	1138502	+		hrdB	similar to AA sequence:UniProtKB:P18183		1	0	0	0	0	0	0
1001	PFR_JS2_1001	L-lactate dehydrogenase 1 (Precursor)	1138590	1139555	-	PROKKA_01013	L-lactate dehydrogenase 2	1138590	1139555	-	1.1.1.27	ldh2	similar to AA sequence:UniProtKB:P0CW93		1	0	0	0	0	0	0
1002	PFR_JS2_1002	Hypothetical protein	1139701	1139892	-	PROKKA_01014	hypothetical protein	1139701	1139892	-					1	0	0	0	0	0	0
1003	PFR_JS2_1003	DNA gyrase, B subunit	1140055	1142175	-	PROKKA_01015	DNA topoisomerase 4 subunit B	1140055	1142175	+	5.99.1.3	parE	similar to AA sequence:UniProtKB:P66939		1	0	0	0	0	0	0
1004	PFR_JS2_1004	2-dehydropantoate 2-reductase (Ketopantoate	1142200	1143117	+	PROKKA_01016	2-dehydropantoate 2-reductase	1142200	1143117	-			protein motif:CLUSTERS:PRK06522		1	0	0	0	0	0	0
1005	PFR_JS2_1005	DNA gyrase/topoisomerase IV, A subunit	1143223	1145685	+	PROKKA_01017	DNA gyrase subunit A	1143223	1145685	-	5.99.1.3	gyrA_2	similar to AA sequence:UniProtKB:Q2G2Q0		1	0	0	0	0	0	0
1006	PFR_JS2_1006	PF09949 family protein	1145811	1146896	-	PROKKA_01018	hypothetical protein	1145811	1146896	-					1	0	0	0	0	0	0
1007	PFR_JS2_1007	Phosphodiesterase I	1146952	1147545	+	PROKKA_01019	hypothetical protein	1146952	1147545	+					1	0	0	0	0	0	0
1008	PFR_JS2_1008	Type I phosphodiesterase / nucleotide	1147549	1148700	-	PROKKA_01020	Type I phosphodiesterase / nucleotide pyrophosphatase	1147549	1148700	+			protein motif:Pfam:PF01663.16		1	0	0	0	0	0	0
1009	PFR_JS2_1009	Hypothetical protein	1148803	1150131	+	PROKKA_01021	hypothetical protein	1148803	1150131	-					1	0	0	0	0	0	0
1010	PFR_JS2_1010	PF13834 domain protein	1150347	1150721	+	PROKKA_01022	hypothetical protein	1150347	1150721	+					1	0	0	0	0	0	0
1011	PFR_JS2_1011	Hypothetical protein	1150833	1151153	-	PROKKA_01023	hypothetical protein	1150833	1151153	-					1	0	0	0	0	0	0
1012	PFR_JS2_1012	PF12502 family protein	1151443	1152264	-	PROKKA_01024	hypothetical protein	1151443	1152264	+					1	0	0	0	0	0	0
1013	PFR_JS2_1013	Nucleic acid-binding domain protein	1152261	1152641	+	PROKKA_01025	hypothetical protein	1152261	1152641	+					1	0	0	0	0	0	0
1014	PFR_JS2_1014	TrkB	1152648	1153316	+	PROKKA_01026	Trk system potassium uptake protein TrkA	1152648	1153316	-		trkA_1	similar to AA sequence:UniProtKB:P0AGI8		1	0	0	0	0	0	0
1015	PFR_JS2_1015	Trk system potassium uptake protein TrkA	1153330	1153992	+	PROKKA_01027	Trk system potassium uptake protein TrkA	1153330	1153992	-		trkA_2	similar to AA sequence:UniProtKB:P0AGI8		1	0	0	0	0	0	0
1016	PFR_JS2_1016	Conserved alanine, valine and leucine rich	1154165	1156159	-	PROKKA_01028	hypothetical protein	1154165	1156159	+					1	0	0	0	0	0	0
1017	PFR_JS2_1017	Putative 23S rRNA (Uracil-5-)-methyltransferase	1156156	1157334	-	PROKKA_01029	putative RNA methyltransferase/cg2084	1156156	1157334	+	2.1.1.-		similar to AA sequence:UniProtKB:Q6M4B7		1	0	0	0	0	0	0
1018	PFR_JS2_1018	Hypothetical protein	1157331	1157591	-	PROKKA_01030	hypothetical protein	1157331	1157591	+					1	0	0	0	0	0	0
1019	PFR_JS2_1019	Glutathione S-transferase domain protein	1157626	1158699	-	PROKKA_01031	Glutathionyl-hydroquinone reductase YqjG	1157626	1158699	-	1.8.-.-	yqjG_1	similar to AA sequence:UniProtKB:P42620		1	0	0	0	0	0	0
1020	PFR_JS2_1020	GCN5 N-acetyltransferase	1158696	1159346	+	PROKKA_01032	putative acetyltransferase	1158696	1159346	-			protein motif:CLUSTERS:PRK03624		0	0	0	0	0	0	0
1021	PFR_JS2_1021	Cysteine synthase	1159343	1160050	+	PROKKA_01033	O-acetylserine sulfhydrylase	1159343	1160050	-	2.5.1.47	cysK1_1	similar to AA sequence:UniProtKB:P0A534		0	0	0	0	0	0	0
1022	PFR_JS2_1022	Hypothetical protein	1160032	1160316	+	PROKKA_01034	Cysteine synthase	1160032	1160316	-	2.5.1.47	cysK_2	similar to AA sequence:UniProtKB:Q5XAQ3		0	0	0	0	0	0	0
1023	PFR_JS2_1023	Glutathione S-transferase domain protein	1160808	1161836	+	PROKKA_01035	Glutathionyl-hydroquinone reductase YqjG	1160808	1161836	+	1.8.-.-	yqjG_2	similar to AA sequence:UniProtKB:P42620		1	0	0	0	0	0	0
1024	PFR_JS2_1024	Alpha-ketoglutarate transporter, MFS super	1161944	1163374	+	PROKKA_01036	Alpha-ketoglutarate permease	1161944	1163374	+		kgtP_2	similar to AA sequence:UniProtKB:P0AEX3		1	0	0	0	0	0	0
1025	PFR_JS2_1025	Aconitate hydratase 1	1163628	1166300	+	PROKKA_01037	Aconitate hydratase	1163628	1166300	+	4.2.1.3	acnA	similar to AA sequence:UniProtKB:A0QX20		1	0	0	0	0	0	0
1026	PFR_JS2_1026	Hypothetical protein	1166412	1166714	-	PROKKA_01038	hypothetical protein	1166412	1166714	+					1	0	0	0	0	0	0
1027	PFR_JS2_1027	Hypothetical protein	1166864	1167394	-	PROKKA_01039	hypothetical protein	1166864	1167394	+					1	0	0	0	0	0	0
1028	PFR_JS2_1028	1-deoxy-D-xylulose 5-phosphate synthase dxs1	1167445	1169460	-	PROKKA_01040	1-deoxy-D-xylulose-5-phosphate synthase	1167445	1169460	+	2.2.1.7	dxs	similar to AA sequence:UniProtKB:Q9RBN6		1	0	0	0	0	0	0
1029	PFR_JS2_1029	Ribonuclease D	1169512	1170777	-	PROKKA_01041	Ribonuclease D	1169512	1170777	-	3.1.13.5	rnd	similar to AA sequence:UniProtKB:P09155		1	0	0	0	0	0	0
1030	PFR_JS2_1030	Outer membrane receptor protein	1170846	1171445	+	PROKKA_01042	hypothetical protein	1170846	1171445	-					1	0	0	0	0	0	0
1031	PFR_JS2_1031	Conserved hypothetical protein	1171531	1172055	-	PROKKA_01043	hypothetical protein	1171531	1172055	-			protein motif:CLUSTERS:PRK10670		1	0	0	0	0	0	0
1032	PFR_JS2_1032	Peptide methionine sulfoxide reductase MsrB	1172079	1172531	+	PROKKA_01044	Peptide methionine sulfoxide reductase MsrB	1172079	1172531	-	1.8.4.12	msrB	similar to AA sequence:UniProtKB:Q3JRF0		1	0	0	0	0	0	0
1033	PFR_JS2_1033	Polyphosphate:nucleotide phosphotransferase, PPK2	1172679	1173554	+	PROKKA_01045	Polyphosphate kinase 2 (PPK2)	1172679	1173554	+			protein motif:Pfam:PF03976.8		1	0	0	0	0	0	0
1034	PFR_JS2_1034	Cobalamin biosynthesis protein CbiX	1173680	1174522	+	PROKKA_01046	sirohydrochlorin cobaltochelatase	1173680	1174522	-			protein motif:CLUSTERS:PRK00923		0	0	0	0	0	0	0
						PROKKA_01047	tRNA-Val(cac)	1175181	1175254	-			COORDINATES:profile:Aragorn:1.2		0					0	0
						PROKKA_01048	tRNA-Gly(gcc)	1175658	1175731	+			COORDINATES:profile:Aragorn:1.2		0					0	0
						PROKKA_01049	tRNA-Cys(gca)	1175792	1175863	+			COORDINATES:profile:Aragorn:1.2		0					0	0
						PROKKA_01050	tRNA-Val(gac)	1175864	1175936	+			COORDINATES:profile:Aragorn:1.2		1					0	0
1035	PFR_JS2_1035	Threonine--tRNA ligase (Precursor)	1176250	1178292	+	PROKKA_01051	Threonine--tRNA ligase	1176250	1178292	+	6.1.1.3	thrS	similar to AA sequence:UniProtKB:P56881		1	0	0	0	0	0	0
1036	PFR_JS2_1036	Histidine triad domain protein	1178285	1178890	+	PROKKA_01052	AP-4-A phosphorylase	1178285	1178890	+	2.7.7.53		similar to AA sequence:UniProtKB:O06201		1	0	0	0	0	0	0
1037	PFR_JS2_1037	Putative CDP-diacylglycerol--inositol	1178883	1179512	+	PROKKA_01053	CDP-diacylglycerol--inositol 3-phosphatidyltransferase	1178883	1179512	+	2.7.8.11	pgsA	similar to AA sequence:UniProtKB:Q9F7Y9		1	0	0	0	0	0	0
1038	PFR_JS2_1038	Lipid A biosynthesis lauroyl acyltransferase	1179545	1180387	+	PROKKA_01054	Phosphatidylinositol mannoside acyltransferase	1179545	1180387	+	2.3.1.-		similar to AA sequence:UniProtKB:A0QWG5		1	0	0	0	0	0	0
1039	PFR_JS2_1039	Alpha-mannosyltransferase pimA	1180384	1181529	+	PROKKA_01055	GDP-mannose-dependent alpha-(1-2)-phosphatidylinositol mannosyltransferase	1180384	1181529	+	2.4.1.57	pimA	similar to AA sequence:UniProtKB:A0QWG6		1	0	0	0	0	0	0
1040	PFR_JS2_1040	Putative phosphatidylglycerophosphate synthase	1181569	1182246	+	PROKKA_01056	Putative CDP-diacylglycerol--glycerol-3-phosphate 3-phosphatidyl-transferase 2	1181569	1182246	+	2.7.8.5	pgsA2_2	similar to AA sequence:UniProtKB:O33288		1	0	0	0	0	0	0
1041	PFR_JS2_1041	PF05949 family protein	1182297	1183094	+	PROKKA_01057	hypothetical protein	1182297	1183094	+					1	0	0	0	0	0	0
1042	PFR_JS2_1042	Small basic protein	1183122	1183454	+	PROKKA_01058	hypothetical protein	1183122	1183454	+					1	0	0	0	0	0	0
1043	PFR_JS2_1043	Division initiation protein	1183447	1184181	+	PROKKA_01059	hypothetical protein	1183447	1184181	+					1	0	0	0	0	0	0
1044	PFR_JS2_1044	Glycine cleavage system H protein	1184293	1184676	+	PROKKA_01060	Glycine cleavage system H protein	1184293	1184676	+		gcvH	similar to AA sequence:UniProtKB:P0A6T9		1	0	0	0	0	0	0
1045	PFR_JS2_1045	FHA domain protein	1184842	1185330	+	PROKKA_01061	Glycogen accumulation regulator GarA	1184842	1185330	+		garA	similar to AA sequence:UniProtKB:A0QYG2		1	0	0	0	0	0	0
1046	PFR_JS2_1046	Transcriptional regulator, MerR family	1185330	1186064	+	PROKKA_01062	zinc-responsive transcriptional regulator	1185330	1186064	+			protein motif:CLUSTERS:PRK09514		1	0	0	0	0	0	0
1047	PFR_JS2_1047	Protein of hypothetical function DUF151	1186066	1186527	+	PROKKA_01063	hypothetical protein	1186066	1186527	+					1	0	0	0	0	0	0
1048	PFR_JS2_1048	Transcriptional regulator	1186708	1187283	-	PROKKA_01064	HTH-type transcriptional regulator GlnR	1186708	1187283	+		glnR	similar to AA sequence:UniProtKB:P37582		1	0	0	0	0	0	0
1049	PFR_JS2_1049	Glycine dehydrogenase	1187435	1190350	-	PROKKA_01065	Glycine dehydrogenase (decarboxylating)	1187435	1190350	+	1.4.4.2	gcvP	similar to AA sequence:UniProtKB:P74416		1	0	0	0	0	0	0
1050	PFR_JS2_1050	Inner membrane protein yhjD	1190368	1191816	-	PROKKA_01066	Inner membrane protein YhjD	1190368	1191816	+		yhjD	similar to AA sequence:UniProtKB:P37642		1	0	0	0	0	0	0
1051	PFR_JS2_1051	Phage infection protein	1191789	1193996	-	PROKKA_01067	ABC-2 family transporter protein	1191789	1193996	-			protein motif:Pfam:PF12698.1		1	0	0	0	0	0	0
1052	PFR_JS2_1052	ABC transporter related protein	1194001	1194813	-	PROKKA_01068	L-arabinose transporter ATP-binding protein	1194001	1194813	-			protein motif:CLUSTERS:PRK11288		1	0	0	0	0	0	0
1053	PFR_JS2_1053	Transcriptional regulator, TetR family	1194810	1195424	-	PROKKA_01069	HTH-type transcriptional regulator TtgR	1194810	1195424	-		ttgR	similar to AA sequence:UniProtKB:Q9AIU0		1	0	0	0	0	0	0
1054	PFR_JS2_1054	Adenosylcobinamide-GDP ribazoletransferase	1195518	1196339	-	PROKKA_01070	Cobalamin synthase	1195518	1196339	-	2.-.-.-	cobS	similar to AA sequence:UniProtKB:P36561		1	0	0	0	0	0	0
1055	PFR_JS2_1055	Bifunctional cobalamin biosynthesis protein cobU	1196299	1196970	-	PROKKA_01071	Bifunctional adenosylcobalamin biosynthesis protein CobU	1196299	1196970	-	2.7.1.156	cobU	similar to AA sequence:UniProtKB:P0AE76		1	0	0	0	0	0	0
1056	PFR_JS2_1056	Cobyrinic acid a,c-diamide synthase	1196967	1199552	-	PROKKA_01072	Cobyrinic acid A,C-diamide synthase	1196967	1199552	-		cobB_1	similar to AA sequence:UniProtKB:P21632		1	0	0	0	0	0	0
1057	PFR_JS2_1057	Cob(I)yrinic acid a,c-diamide	1199546	1200148	+	PROKKA_01073	Cob(I)yrinic acid a,c-diamide adenosyltransferase	1199546	1200148	-	2.5.1.17	cobO	similar to AA sequence:UniProtKB:P29930		1	0	0	0	0	0	0
1058	PFR_JS2_1058	Adenosylcobyric acid synthase	1200145	1201590	-	PROKKA_01074	Cobyric acid synthase	1200145	1201590	-		cobQ_1	similar to AA sequence:UniProtKB:P29932		1	0	0	0	0	0	0
1059	PFR_JS2_1059	Cobalamin biosynthesis protein CobD	1201587	1202618	+	PROKKA_01075	cobalamin biosynthesis protein	1201587	1202618	-			protein motif:CLUSTERS:PRK01209		1	0	0	0	0	0	0
1060	PFR_JS2_1060	Phosphoglycerate mutase family protein	1202622	1203200	-	PROKKA_01076	Phosphoserine phosphatase 1	1202622	1203200	+	3.1.3.3	pspA	similar to AA sequence:UniProtKB:D3DFG8		1	0	0	0	0	0	0
1061	PFR_JS2_1061	Alpha, alpha-trehalose-phosphate synthase otsA	1203459	1204940	-	PROKKA_01077	Trehalose-phosphate synthase	1203459	1204940	-	2.4.1.-	otsA	similar to AA sequence:UniProtKB:A0R4M9		1	0	0	0	0	0	0
1062	PFR_JS2_1062	Trehalose-phosphatase OtsB	1205102	1205959	-	PROKKA_01078	Trehalose-6-phosphate phosphatase	1205102	1205959	+	3.1.3.12	otsB	similar to AA sequence:UniProtKB:P31678			0	0	0	0	0	0
						PROKKA_01079	tRNA-Met(cat)	1206035	1206109	+			COORDINATES:profile:Aragorn:1.2		0					0	0
1063	PFR_JS2_1063	ADP-ribosyl-(Dinitrogen reductase) hydrolase	1207044	1208000	-	PROKKA_01080	ADP-ribosyl-[dinitrogen reductase] glycohydrolase	1207044	1208000	-	3.2.2.24	draG	similar to AA sequence:UniProtKB:P14300		0	0	0	0	0	0	0
1064	PFR_JS2_1064	Hypothetical protein	1208105	1209538	+	PROKKA_01081	hypothetical protein	1208105	1209538	-					0	0	0	0	0	0	0
1065	PFR_JS2_1065	Hypothetical protein	1209808	1210140	+	PROKKA_01082	hypothetical protein	1209808	1210140	-					1	0	0	0	0	0	0
1066	PFR_JS2_1066	Transcriptional activator, TenA family	1210178	1210873	+	PROKKA_01083	Thiaminase-2	1210178	1210873	-	3.5.99.2	tenA	similar to AA sequence:UniProtKB:P25052		1	0	0	0	0	0	0
1067	PFR_JS2_1067	DNA primase	1211043	1212911	-	PROKKA_01084	DNA primase	1211043	1212911	+	2.7.7.-	dnaG_1	similar to AA sequence:UniProtKB:P74893		1	0	0	0	0	0	0
1068	PFR_JS2_1068	RNA polymerase sigma factor	1212984	1213838	+	PROKKA_01085	RNA polymerase principal sigma factor HrdA	1212984	1213838	+		hrdA	similar to AA sequence:UniProtKB:P18182		1	0	0	0	0	0	0
1069	PFR_JS2_1069	Hypothetical protein	1213918	1214484	+	PROKKA_01086	hypothetical protein	1213918	1214484	+					1	0	0	0	0	0	0
						PROKKA_01087	tRNA-Asn(gtt)	1214568	1214643	+			COORDINATES:profile:Aragorn:1.2		0					0	0
1070	PFR_JS2_1070	Phosphofructokinase (Precursor)	1214815	1216029	-	PROKKA_01088	Pyrophosphate--fructose 6-phosphate 1-phosphotransferase	1214815	1216029	-	2.7.1.90	pfp	similar to AA sequence:UniProtKB:P29495		1	0	0	0	0	0	0
1071	PFR_JS2_1071	Hypothetical protein	1216255	1216677	+	PROKKA_01089	hypothetical protein	1216255	1216677	+					1	0	0	0	0	0	0
1072	PFR_JS2_1072	Translation factor SUA5	1216746	1217363	-	PROKKA_01090	Threonylcarbamoyl-AMP synthase	1216746	1217363	+	2.7.7.87	ywlC_1	similar to AA sequence:UniProtKB:P39153		1	0	0	0	0	0	0
1073	PFR_JS2_1073	Hypothetical protein	1217413	1218312	-	PROKKA_01091	intramembrane serine protease GlpG	1217413	1218312	-			protein motif:CLUSTERS:PRK10907		1	0	0	0	0	0	0
1074	PFR_JS2_1074	LmbE family protein	1218478	1219278	-	PROKKA_01092	1D-myo-inositol 2-acetamido-2-deoxy-alpha-D-glucopyranoside deacetylase	1218478	1219278	+	3.5.1.103	mshB_2	similar to AA sequence:UniProtKB:Q9F344		1	0	0	0	0	0	0
1075	PFR_JS2_1075	Proteasome assembly chaperones 2	1219417	1220454	-	PROKKA_01093	PAC2 family protein	1219417	1220454	-			protein motif:Pfam:PF09754.3		1	0	0	0	0	0	0
1076	PFR_JS2_1076	ABC-type uncharacterized transport system, ATPase	1220620	1221411	+	PROKKA_01094	Methionine import ATP-binding protein MetN 2	1220620	1221411	-	3.6.3.-	metN2	similar to AA sequence:UniProtKB:Q831K6		1	0	0	0	0	0	0
1077	PFR_JS2_1077	ABC transporter, permease protein	1221413	1222366	+	PROKKA_01095	ribose ABC transporter permease protein	1221413	1222366	-			protein motif:CLUSTERS:PRK09512		1	0	0	0	0	0	0
1078	PFR_JS2_1078	ABC transporter permease protein	1222373	1223374	-	PROKKA_01096	ABC transporter substrate binding protein	1222373	1223374	-			protein motif:Pfam:PF04392.6		1	0	0	0	0	0	0
1079	PFR_JS2_1079	Phosphoglycerate mutase family protein	1223542	1224165	+	PROKKA_01097	Glucosyl-3-phosphoglycerate phosphatase	1223542	1224165	+	3.1.3.-	gpgP_1	similar to AA sequence:UniProtKB:A1TC01		1	0	0	0	0	0	0
1080	PFR_JS2_1080	Glutamine--tRNA ligase (Precursor)	1224187	1225899	+	PROKKA_01098	Glutamine--tRNA ligase	1224187	1225899	+	6.1.1.18	glnS	similar to AA sequence:UniProtKB:P00962		1	0	0	0	0	0	0
1081	PFR_JS2_1081	TIGR03085 family protein	1225944	1226690	+	PROKKA_01099	hypothetical protein	1225944	1226690	-					1	0	0	0	0	0	0
1082	PFR_JS2_1082	Phosphoribosyl-AMP cyclohydrolase (Precursor)	1226706	1227158	+	PROKKA_01100	phosphoribosyl-AMP cyclohydrolase	1226706	1227158	+			protein motif:CLUSTERS:PRK00051		1	0	0	0	0	0	0
1083	PFR_JS2_1083	Anthranilate synthase component I	1227155	1228687	+	PROKKA_01101	Anthranilate synthase component 1	1227155	1228687	+	4.1.3.27	trpE	similar to AA sequence:UniProtKB:A0QX93		1	0	0	0	0	0	0
1084	PFR_JS2_1084	Indole-3-glycerol phosphate synthase 1	1228684	1229544	+	PROKKA_01102	Indole-3-glycerol phosphate synthase	1228684	1229544	+	4.1.1.48	trpC	similar to AA sequence:UniProtKB:A0QX95		1	0	0	0	0	0	0
1085	PFR_JS2_1085	Tryptophan synthase beta chain	1229537	1230790	+	PROKKA_01103	Tryptophan synthase beta chain	1229537	1230790	+	4.2.1.20	trpB_2	similar to AA sequence:UniProtKB:P66984		1	0	0	0	0	0	0
1086	PFR_JS2_1086	Tryptophan synthase alpha chain	1230787	1231683	+	PROKKA_01104	Tryptophan synthase alpha chain	1230787	1231683	+	4.2.1.20	trpA	similar to AA sequence:UniProtKB:O67502		1	0	0	0	0	0	0
1087	PFR_JS2_1087	Prolipoprotein diacylglyceryl transferase	1231680	1232651	-	PROKKA_01105	Prolipoprotein diacylglyceryl transferase	1231680	1232651	+	2.4.99.-	lgt	similar to AA sequence:UniProtKB:O34752		1	0	0	0	0	0	0
1088	PFR_JS2_1088	Class II glutamine amidotransferase	1232795	1237303	+	PROKKA_01106	Glutamate synthase [NADPH] large chain	1232795	1237303	+	1.4.1.13	gltB_1	similar to AA sequence:UniProtKB:P96218		1	0	0	0	0	0	0
1089	PFR_JS2_1089	Glutamate synthase subunit beta	1237296	1238765	+	PROKKA_01107	Glutamate synthase [NADPH] small chain	1237296	1238765	+	1.4.1.13	gltB_2	similar to AA sequence:UniProtKB:O34399		1	0	0	0	0	0	0
1090	PFR_JS2_1090	Hypothetical protein	1238785	1239456	-	PROKKA_01108	hypothetical protein	1238785	1239456	-					1	0	0	0	0	0	0
1091	PFR_JS2_1091	DNA polymerase III, alpha subunit	1239682	1243254	-	PROKKA_01109	DNA polymerase III subunit alpha	1239682	1243254	+	2.7.7.7	dnaE_2	similar to AA sequence:UniProtKB:Q9XDH5		0	0	0	0	0	0	0
1092	PFR_JS2_1092	Hypothetical protein	1243327	1244052	+	PROKKA_01110	hypothetical protein	1243327	1244052	+					0	0	0	0	0	0	0
1093	PFR_JS2_1093	Cys-tRNA(Pro)/Cys-tRNA(Cys) deacylase ybaK	1244089	1244607	+	PROKKA_01111	Cys-tRNA(Pro)/Cys-tRNA(Cys) deacylase YbaK	1244089	1244607	-	4.2.-.-	ybaK	similar to AA sequence:UniProtKB:P0AAR3		0	0	0	0	0	0	0
1094	PFR_JS2_1094	Uncharacterized membrane protein, possible Na	1244653	1245453	+	PROKKA_01112	putative membrane protein YdfK	1244653	1245453	-		ydfK	similar to AA sequence:UniProtKB:P96689		0	0	0	0	0	0	0
1095	PFR_JS2_1095	Histidinol dehydrogenase	1245531	1246844	+	PROKKA_01113	Histidinol dehydrogenase	1245531	1246844	+	1.1.1.23	hisD	similar to AA sequence:UniProtKB:P63950		1	0	0	0	0	0	0
1096	PFR_JS2_1096	Histidinol-phosphate aminotransferase 2	1246844	1248064	+	PROKKA_01114	Histidinol-phosphate aminotransferase	1246844	1248064	+	2.6.1.9	hisC	similar to AA sequence:UniProtKB:Q9KJU4		1	0	0	0	0	0	0
1097	PFR_JS2_1097	Imidazoleglycerol-phosphate dehydratase	1248061	1248669	+	PROKKA_01115	Imidazoleglycerol-phosphate dehydratase	1248061	1248669	+	4.2.1.19	hisB	similar to AA sequence:UniProtKB:P64368		1	0	0	0	0	0	0
1098	PFR_JS2_1098	Imidazole glycerol phosphate synthase subunit	1248666	1249343	+	PROKKA_01116	Imidazole glycerol phosphate synthase subunit HisH	1248666	1249343	+	2.4.2.-	hisH	similar to AA sequence:UniProtKB:P59957		1	0	0	0	0	0	0
1099	PFR_JS2_1099	Phosphoribosyl isomerase A	1249412	1250137	+	PROKKA_01117	Phosphoribosyl isomerase A	1249412	1250137	+	5.3.1.16	priA_1	similar to AA sequence:UniProtKB:P16250		1	0	0	0	0	0	0
1100	PFR_JS2_1100	Acetyltransferase, GNAT family	1250134	1251171	+	PROKKA_01118	putative acetyltransferase	1250134	1251171	+			protein motif:CLUSTERS:PRK03624		1	0	0	0	0	0	0
1101	PFR_JS2_1101	Probable transcriptional regulatory protein yebC	1251335	1252135	+	PROKKA_01119	putative transcriptional regulatory protein/MSMEI_2866	1251335	1252135	+			similar to AA sequence:UniProtKB:A0QWH1		1	0	0	0	0	0	0
1102	PFR_JS2_1102	Crossover junction endodeoxyribonuclease RuvC	1252404	1253015	+	PROKKA_01120	Crossover junction endodeoxyribonuclease RuvC	1252404	1253015	+	3.1.22.4	ruvC	similar to AA sequence:UniProtKB:Q5SJC4		1	0	0	0	0	0	0
1103	PFR_JS2_1103	Holliday junction ATP-dependent DNA helicase	1253012	1253623	+	PROKKA_01121	Holliday junction ATP-dependent DNA helicase RuvA	1253012	1253623	+	3.6.4.12	ruvA	similar to AA sequence:UniProtKB:A0QWH5	N utilization substance protein B homolog	1	0	0	0	0	0	0
1104	PFR_JS2_1104	Holliday junction ATP-dependent DNA helicase	1253687	1254712	+	PROKKA_01122	Holliday junction ATP-dependent DNA helicase RuvB	1253687	1254712	+	3.6.4.12	ruvB	similar to AA sequence:UniProtKB:A0QWH6		1	0	0	0	0	0	0
1105	PFR_JS2_1105	Preprotein translocase, YajC subunit	1254823	1255326	+	PROKKA_01123	preprotein translocase subunit YajC	1254823	1255326	+			protein motif:CLUSTERS:PRK05585		1	0	0	0	0	0	0
1106	PFR_JS2_1106	Protein translocase subunit SecD	1255354	1257072	+	PROKKA_01124	preprotein translocase subunit SecD	1255354	1257072	+			protein motif:CLUSTERS:PRK05812		1	0	0	0	0	0	0
1107	PFR_JS2_1107	Protein translocase subunit SecF	1257072	1258319	-	PROKKA_01125	preprotein translocase subunit SecF	1257072	1258319	+			protein motif:CLUSTERS:PRK13022		1	0	0	0	0	0	0
1108	PFR_JS2_1108	Adenine phosphoribosyltransferase	1258322	1258861	+	PROKKA_01126	Adenine phosphoribosyltransferase	1258322	1258861	+	2.4.2.7	apt	similar to AA sequence:UniProtKB:Q66DQ2		1	0	0	0	0	0	0
1109	PFR_JS2_1109	GTP diphosphokinase	1258924	1261275	+	PROKKA_01127	Bifunctional (p)ppGpp synthase/hydrolase relA	1258924	1261275	+		relA_1	similar to AA sequence:UniProtKB:P66014		1	0	0	0	0	0	0
1110	PFR_JS2_1110	Conserved alanine and arginine rich protein	1261356	1262495	+	PROKKA_01128	hypothetical protein	1261356	1262495	-					1	0	0	0	0	0	0
1111	PFR_JS2_1111	Putative glyoxalase II (Hydroxyacylglutathione	1262599	1263318	+	PROKKA_01129	putative metallo-hydrolase	1262599	1263318	+	3.-.-.-		similar to AA sequence:UniProtKB:Q5XD24		1	0	0	0	0	0	0
1112	PFR_JS2_1112	HisS Histidyl-tRNA synthetase	1263318	1264649	+	PROKKA_01130	Histidine--tRNA ligase	1263318	1264649	+	6.1.1.21	hisS	similar to AA sequence:UniProtKB:Q8YMC2		1	0	0	0	0	0	0
1113	PFR_JS2_1113	Alpha-acetolactate decarboxylase AldC	1264763	1265578	+	PROKKA_01131	Alpha-acetolactate decarboxylase	1264763	1265578	+	4.1.1.5	alsD	similar to AA sequence:UniProtKB:Q04777		1	0	0	0	0	0	0
1114	PFR_JS2_1114	Hypothetical protein	1265787	1266860	+	PROKKA_01132	hypothetical protein	1265787	1266860	+					1	0	0	0	0	0	0
1115	PFR_JS2_1115	Aspartyl-tRNA synthetase aspS	1267060	1268907	+	PROKKA_01133	Aspartate--tRNA ligase	1267060	1268907	+	6.1.1.12	aspS	similar to AA sequence:UniProtKB:P21889		1	0	0	0	0	0	0
1116	PFR_JS2_1116	Recombination factor protein RarA	1269032	1270456	+	PROKKA_01134	Replication-associated recombination protein A	1269032	1270456	+		rarA	similar to AA sequence:UniProtKB:P0AAZ4		1	0	0	0	0	0	0
1117	PFR_JS2_1117	Lactate/malate dehydrogenase, NAD binding domain	1270511	1271491	+	PROKKA_01135	L-lactate dehydrogenase	1270511	1271491	+	1.1.1.27	ldh	similar to AA sequence:UniProtKB:Q9EVR0		1	0	0	0	0	0	0
1118	PFR_JS2_1118	Alanyl-tRNA synthetase AlaS	1271656	1274343	+	PROKKA_01136	Alanine--tRNA ligase	1271656	1274343	+	6.1.1.7	alaS	similar to AA sequence:UniProtKB:A0QWQ4		1	0	0	0	0	0	0
1119	PFR_JS2_1119	Putative crossover junction	1274327	1274872	+	PROKKA_01137	Putative Holliday junction resolvase	1274327	1274872	+	3.1.-.-	yrrK	similar to AA sequence:UniProtKB:O34634		1	0	0	0	0	0	0
1120	PFR_JS2_1120	Aminodeoxychorismate lyase	1274847	1276079	+	PROKKA_01138	putative aminodeoxychorismate lyase	1274847	1276079	+			protein motif:CLUSTERS:PRK10270		1	0	0	0	0	0	0
1121	PFR_JS2_1121	Chorismate synthase	1276217	1277419	+	PROKKA_01139	Chorismate synthase	1276217	1277419	+	4.2.3.5	aroC	similar to AA sequence:UniProtKB:P63611		1	0	0	0	0	0	0
1122	PFR_JS2_1122	Bifunctional shikimate kinase/3-dehydroquinate	1277416	1279065	+	PROKKA_01140	3-dehydroquinate synthase	1277416	1279065	+	4.2.3.4	aroB	similar to AA sequence:UniProtKB:P0A4Z4		1	0	0	0	0	0	0
1123	PFR_JS2_1123	Translation elongation factor P	1279224	1279805	+	PROKKA_01141	Elongation factor P	1279224	1279805	+		efp	similar to AA sequence:UniProtKB:A0QWR4		1	0	0	0	0	0	0
1124	PFR_JS2_1124	N utilization substance protein B homolog	1279805	1280431	+	PROKKA_01142	hypothetical protein	1279805	1280431	+			similar to AA sequence:UniProtKB:P95020		1	0	0	0	0	0	0
1125	PFR_JS2_1125	Carbamoyl-phosphate synthase small chain	1280610	1281794	+	PROKKA_01143	Carbamoyl-phosphate synthase small chain	1280610	1281794	+	6.3.5.5	carA	similar to AA sequence:UniProtKB:P0A6F1		1	0	0	0	0	0	0
1126	PFR_JS2_1126	Carbamoyl-phosphate synthase large chain	1281794	1285135	+	PROKKA_01144	Carbamoyl-phosphate synthase large chain	1281794	1285135	+	6.3.5.5	carB_1	similar to AA sequence:UniProtKB:P00968		1	0	0	0	0	0	0
1127	PFR_JS2_1127	Dihydroorotate dehydrogenase (quinone)	1285217	1286317	+	PROKKA_01145	Dihydroorotate dehydrogenase (quinone)	1285217	1286317	+	1.3.5.2	pyrD	similar to AA sequence:UniProtKB:P0A7E1		1	0	0	0	0	0	0
1128	PFR_JS2_1128	Orotidine 5'-phosphate decarboxylase	1286314	1287123	+	PROKKA_01146	orotidine 5'-phosphate decarboxylase	1286314	1287123	+			protein motif:CLUSTERS:PRK00125		1	0	0	0	0	0	0
1129	PFR_JS2_1129	Integration host factor family protein	1287286	1287597	+	PROKKA_01147	hypothetical protein	1287286	1287597	+					1	0	0	0	0	0	0
1130	PFR_JS2_1130	Guanylate kinase	1287601	1288221	+	PROKKA_01148	Guanylate kinase	1287601	1288221	+	2.7.4.8	gmk	similar to AA sequence:UniProtKB:P0A5I4		1	0	0	0	0	0	0
1131	PFR_JS2_1131	DNA-directed RNA polymerase, omega subunit	1288281	1288649	+	PROKKA_01149	DNA-directed RNA polymerase subunit omega	1288281	1288649	+	2.7.7.6	rpoZ	similar to AA sequence:UniProtKB:Q9KXS1		1	0	0	0	0	0	0
1132	PFR_JS2_1132	S-adenosylmethionine synthase MetK	1288715	1289905	+	PROKKA_01150	S-adenosylmethionine synthase	1288715	1289905	+	2.5.1.6	metK	similar to AA sequence:UniProtKB:A0QWT3		1	0	0	0	0	0	0
1133	PFR_JS2_1133	Primosomal protein N' PriA	1290016	1292037	+	PROKKA_01151	Primosomal protein N'	1290016	1292037	+	3.6.4.-	priA_2	similar to AA sequence:UniProtKB:P17888		1	0	0	0	0	0	0
1134	PFR_JS2_1134	Methionyl-tRNA formyltransferase Fmt	1292115	1293062	+	PROKKA_01152	Methionyl-tRNA formyltransferase	1292115	1293062	+	2.1.2.9	fmt	similar to AA sequence:UniProtKB:A0QWU2		1	0	0	0	0	0	0
1135	PFR_JS2_1135	Putative ribosomal RNA small subunit	1293055	1294524	-	PROKKA_01153	Ribosomal RNA small subunit methyltransferase B	1293055	1294524	+	2.1.1.176	rsmB	similar to AA sequence:UniProtKB:P36929		1	0	0	0	0	0	0
1136	PFR_JS2_1136	Ribulose-phosphate 3-epimerase Rpe	1294559	1295221	+	PROKKA_01154	Ribulose-phosphate 3-epimerase	1294559	1295221	+	5.1.3.1	rpe	similar to AA sequence:UniProtKB:P0AG07		1	0	0	0	0	0	0
1137	PFR_JS2_1137	Aminopeptidase C	1295281	1296612	-	PROKKA_01155	Aminopeptidase C	1295281	1296612	+	3.4.22.40	pepC_1	similar to AA sequence:UniProtKB:Q04723		1	0	0	0	0	0	0
1138	PFR_JS2_1138	Proteasome assembly chaperones 2	1296713	1297522	+	PROKKA_01156	PAC2 family protein	1296713	1297522	-			protein motif:Pfam:PF09754.3		1	0	0	0	0	0	0
1139	PFR_JS2_1139	5-methyltetrahydrofolate-homocysteine	1297695	1301162	+	PROKKA_01157	Methionine synthase	1297695	1301162	+	2.1.1.13	metH	similar to AA sequence:UniProtKB:P13009		1	0	0	0	0	0	0
1140	PFR_JS2_1140	Signal peptide peptidase SppA	1301488	1302744	+	PROKKA_01158	Putative signal peptide peptidase SppA	1301488	1302744	-	3.4.21.-	sppA	similar to AA sequence:UniProtKB:O34525		1	0	0	0	0	0	0
1141	PFR_JS2_1141	HAD-superfamily hydrolase, subfamily IA, variant	1302928	1303653	+	PROKKA_01159	Phosphorylated carbohydrates phosphatase	1302928	1303653	+	3.1.3.-		similar to AA sequence:UniProtKB:Q9X0Y1		1	0	0	0	0	0	0
1142	PFR_JS2_1142	TRNA (Adenine-58-N(1)-) methyltransferase	1303650	1304720	+	PROKKA_01160	tRNA (adenine(58)-N(1))-methyltransferase TrmI	1303650	1304720	+	2.1.1.220	trmI	similar to AA sequence:UniProtKB:O33253		1	0	0	0	0	0	0
1143	PFR_JS2_1143	Proteasome subunit beta	1304713	1305579	+	PROKKA_01161	Proteasome subunit beta precursor	1304713	1305579	+	3.4.25.1	prcB	similar to AA sequence:UniProtKB:Q7AKQ5		1	0	0	0	0	0	0
1144	PFR_JS2_1144	Proteasome subunit alpha	1305576	1306301	+	PROKKA_01162	Proteasome subunit alpha	1305576	1306301	+	3.4.25.1	prcA	similar to AA sequence:UniProtKB:Q7AKQ6		1	0	0	0	0	0	0
1145	PFR_JS2_1145	Prephenate dehydrogenase	1306303	1307397	-	PROKKA_01163	T-protein	1306303	1307397	+		tyrA_1	similar to AA sequence:UniProtKB:P07023		1	0	0	0	0	0	0
1146	PFR_JS2_1146	Putative cytidylate kinase	1307437	1308108	+	PROKKA_01164	Cytidylate kinase	1307437	1308108	+	2.7.4.25	cmk	similar to AA sequence:UniProtKB:P63803		1	0	0	0	0	0	0
1147	PFR_JS2_1147	GTPase Der	1308223	1309572	+	PROKKA_01165	GTPase Der	1308223	1309572	+		der	similar to AA sequence:UniProtKB:P50743		1	0	0	0	0	0	0
1148	PFR_JS2_1148	Protein of hypothetical function DUF1706	1309607	1310116	+	PROKKA_01166	hypothetical protein	1309607	1310116	-					1	0	0	0	0	0	0
1149	PFR_JS2_1149	Putative methyl viologen resistance protein	1310240	1311274	-	PROKKA_01167	Antiseptic resistance protein	1310240	1311274	+		qacA_2	similar to AA sequence:UniProtKB:P0A0J9		1	0	0	0	0	0	0
1150	PFR_JS2_1150	Permease of the major facilitator family	1311214	1311741	-	PROKKA_01168	Antiseptic resistance protein	1311214	1311741	+		qacA_3	similar to AA sequence:UniProtKB:P0A0J9	Leu/Ile/Val-binding protein homolog 3 precursor	0	0	0	0	0	0	0
1151	PFR_JS2_1151	TetR-family transcription regulator	1311767	1312345	+	PROKKA_01169	HTH-type transcriptional regulator RutR	1311767	1312345	+		rutR	similar to AA sequence:UniProtKB:P0ACU2		1	0	0	0	0	0	0
1152	PFR_JS2_1152	Zinc-containing alcohol dehydrogenase (ADH)	1312391	1313341	+	PROKKA_01170	ethanol-active dehydrogenase/acetaldehyde-active reductase	1312391	1313341	-			protein motif:CLUSTERS:PRK09422		0	0	0	0	0	0	0
1153	PFR_JS2_1153	Putative membrane protein	1313450	1314325	+	PROKKA_01171	Threonine/homoserine exporter RhtA	1313450	1314325	-		rhtA	similar to AA sequence:UniProtKB:P0AA67		0	0	0	0	0	0	0
1154	PFR_JS2_1154	Hypothetical protein	1314496	1315017	+	PROKKA_01172	hypothetical protein	1314496	1315017	+					1	0	0	0	0	0	0
1155	PFR_JS2_1155	Transcriptional regulator	1315010	1315315	+	PROKKA_01173	Helix-turn-helix domain protein	1315010	1315315	+			protein motif:Pfam:PF12840.1		1	0	0	0	0	0	0
						PROKKA_01174	tRNA-Pro(ggg)	1315477	1315552	-			COORDINATES:profile:Aragorn:1.2		0					0	0
1156	PFR_JS2_1156	S-ribosylhomocysteinase LuxS	1315712	1316176	+	PROKKA_01175	S-ribosylhomocysteine lyase	1315712	1316176	+	4.4.1.21	luxS	similar to AA sequence:UniProtKB:Q9ZMW8		1	0	0	0	0	0	0
1157	PFR_JS2_1157	Antiseptic resistance protein	1316368	1317948	+	PROKKA_01176	Antiseptic resistance protein	1316368	1317948	+		qacA_4	similar to AA sequence:UniProtKB:P0A0J9		1	0	0	0	0	0	0
1158	PFR_JS2_1158	Nitrate/sulfonate/bicarbonate ABC transporter,	1318255	1319145	+	PROKKA_01177	Carnitine transport permease protein OpuCD	1318255	1319145	+		opuCD	similar to AA sequence:UniProtKB:Q9KHT6		1	0	0	0	0	0	0
1159	PFR_JS2_1159	ABC-type nitrate/sulfonate/bicarbonate transport	1319142	1320149	+	PROKKA_01178	Putative thiamine biosynthesis protein	1319142	1320149	+			similar to AA sequence:UniProtKB:P44658		1	0	0	0	0	0	0
1160	PFR_JS2_1160	Homoserine O-acetyltransferase (Precursor)	1320331	1321584	+	PROKKA_01179	Homoserine O-acetyltransferase	1320331	1321584	+	2.3.1.31	metX	similar to AA sequence:UniProtKB:Q8F4I0		1	0	0	0	0	0	0
1161	PFR_JS2_1161	Methionine biosynthesis protein MetW	1321581	1322267	+	PROKKA_01180	hypothetical protein	1321581	1322267	+			protein motif:CLUSTERS:PRK08317		1	0	0	0	0	0	0
1162	PFR_JS2_1162	Transcriptional regulator, AsnC family	1322403	1322816	-	PROKKA_01181	HTH-type transcriptional regulator LrpC	1322403	1322816	+		lrpC	similar to AA sequence:UniProtKB:P96582		1	0	0	0	0	0	0
1163	PFR_JS2_1163	Hypothetical protein	1322910	1324544	-	PROKKA_01182	Apolipoprotein N-acyltransferase	1322910	1324544	+	2.3.1.-	lnt	similar to AA sequence:UniProtKB:P23930		1	0	0	0	0	0	0
1164	PFR_JS2_1164	ApolipoproteiN n-acyltransferase	1324631	1325437	-	PROKKA_01183	Undecaprenyl-phosphate mannosyltransferase	1324631	1325437	+	2.4.1.54		similar to AA sequence:UniProtKB:C5CBV8		1	0	0	0	0	0	0
1165	PFR_JS2_1165	PF13397 domain protein	1325533	1325871	+	PROKKA_01184	RNA polymerase-binding protein RbpA	1325533	1325871	-		rbpA_2	similar to AA sequence:UniProtKB:Q9RKY0		1	0	0	0	0	0	0
1166	PFR_JS2_1166	Glycerophosphodiester phosphodiesterase family	1325978	1326775	-	PROKKA_01185	Glycerophosphoryl diester phosphodiesterase	1325978	1326775	-	3.1.4.46	ugpQ_1	similar to AA sequence:UniProtKB:P10908		1	0	0	0	0	0	0
1167	PFR_JS2_1167	Hypothetical protein	1326820	1327344	+	PROKKA_01186	Putative transmembrane protein (PGPGW)	1326820	1327344	-			protein motif:Pfam:PF09656.4		1	0	0	0	0	0	0
1168	PFR_JS2_1168	Pyridoxal kinase	1327482	1328186	+	PROKKA_01187	Pyridoxamine kinase	1327482	1328186	+	2.7.1.35	pdxY	similar to AA sequence:UniProtKB:Q7CIR8		1	0	0	0	0	0	0
1169	PFR_JS2_1169	UDP-N-acetylglucosamine 1-carboxyvinyltransferase	1328146	1329681	+	PROKKA_01188	UDP-N-acetylglucosamine 1-carboxyvinyltransferase	1328146	1329615	-	2.5.1.7	murA	similar to AA sequence:UniProtKB:Q3KHZ4		1	0	0	0	0	0	0
1170	PFR_JS2_1170	Dihydrolipoyl dehydrogenase	1329828	1331228	+	PROKKA_01189	Dihydrolipoyl dehydrogenase	1329828	1331228	+	1.8.1.4	lpdC	similar to AA sequence:UniProtKB:P66004		1	0	0	0	0	0	0
1171	PFR_JS2_1171	Extracellular ligand-binding receptor	1331424	1332587	+	PROKKA_01190	hypothetical protein	1331424	1332587	+			similar to AA sequence:UniProtKB:Q8YEE8		1	0	0	0	0	0	0
1172	PFR_JS2_1172	High-affinity branched-chain amino acid transport	1332684	1333568	+	PROKKA_01191	High-affinity branched-chain amino acid transport system permease protein LivH	1332684	1333568	+		livH_1	similar to AA sequence:UniProtKB:P0AEX7		1	0	0	0	0	0	0
1173	PFR_JS2_1173	Branched-chain amino acid ABC transporter,	1333565	1334584	+	PROKKA_01192	High-affinity branched-chain amino acid transport system permease protein LivH	1333565	1334584	+		livH_2	similar to AA sequence:UniProtKB:P0AEX7		1	0	0	0	0	0	0
1174	PFR_JS2_1174	Branched-chain amino acid ABC superfamily ATP	1334581	1335372	-	PROKKA_01193	Lipopolysaccharide export system ATP-binding protein LptB	1334581	1335372	+	3.6.3.-	lptB	similar to AA sequence:UniProtKB:P45073		1	0	0	0	0	0	0
1175	PFR_JS2_1175	Branched-chain amino acid ABC transporter,	1335365	1336069	+	PROKKA_01194	High-affinity branched-chain amino acid transport ATP-binding protein LivF	1335365	1336069	+		livF	similar to AA sequence:UniProtKB:P22731		1	0	0	0	0	0	0
1176	PFR_JS2_1176	CBS domain protein/ACT domain-containing protein	1336071	1336721	-	PROKKA_01195	Hypoxic response protein 1	1336071	1336721	+		hrp1	similar to AA sequence:UniProtKB:O06186		1	0	0	0	0	0	0
1177	PFR_JS2_1177	PTS system fructose IIA component	1336753	1337175	-	PROKKA_01196	PTS system mannose-specific EIIAB component	1336753	1337175	-		manX	similar to AA sequence:UniProtKB:P69797		1	0	0	0	0	0	0
1178	PFR_JS2_1178	Dipeptidase pepE	1337648	1338781	-	PROKKA_01197	Xaa-Pro dipeptidase	1337648	1338781	+	3.4.13.9	pepQ	similar to AA sequence:UniProtKB:Q9S6S1		0	0	0	0	0	0	0
1179	PFR_JS2_1179	Putative integral membrane esterase	1338811	1340127	-	PROKKA_01198	Putative esterase	1338811	1340127	-			protein motif:Pfam:PF00756.14		0	0	0	0	0	0	0
1180	PFR_JS2_1180	Hypothetical protein	1340124	1342607	-	PROKKA_01199	Phosphatidylglycerol lysyltransferase	1340124	1342607	-	2.3.2.3	mprF	similar to AA sequence:UniProtKB:C0H3X7		0	0	0	0	0	0	0
1181	PFR_JS2_1181	Aspartyl/glutamyl-tRNA(Asn/Gln) amidotransferase	1342816	1344327	+	PROKKA_01200	Aspartyl/glutamyl-tRNA(Asn/Gln) amidotransferase subunit B	1342816	1344327	-	6.3.5.-	gatB_2	similar to AA sequence:UniProtKB:O66766		1	0	0	0	0	0	0
1182	PFR_JS2_1182	Glutamyl-tRNA(Gln) amidotransferase subunit A	1344324	1345856	-	PROKKA_01201	Glutamyl-tRNA(Gln) amidotransferase subunit A	1344324	1345856	-	6.3.5.-	gatA	similar to AA sequence:UniProtKB:Q8NR17		1	0	0	0	0	0	0
1183	PFR_JS2_1183	Aspartyl/glutamyl-tRNA(Asn/Gln) amidotransferase	1345864	1346166	-	PROKKA_01202	Aspartyl/glutamyl-tRNA(Asn/Gln) amidotransferase subunit C	1345864	1346166	-	6.3.5.-	gatC_2	similar to AA sequence:UniProtKB:P68808		1	0	0	0	0	0	0
1184	PFR_JS2_1184	Amino acid-binding ACT domain protein	1346387	1347013	-	PROKKA_01203	ACT domain protein	1346387	1347013	+			protein motif:Pfam:PF01842.19		1	0	0	0	0	0	0
1185	PFR_JS2_1185	Hypothetical membrane anchored protein	1347034	1347237	+	PROKKA_01204	hypothetical protein	1347034	1347237	-					1	0	0	0	0	0	0
1186	PFR_JS2_1186	Methionine synthase, vitamin-B12 independent	1347306	1348292	+	PROKKA_01205	Cobalamin-independent synthase, Catalytic domain	1347306	1348292	-			protein motif:Pfam:PF01717.12		1	0	0	0	0	0	0
1187	PFR_JS2_1187	TRNA	1348338	1349411	+	PROKKA_01206	tRNA-specific 2-thiouridylase MnmA	1348338	1349411	-	2.8.1.-	mnmA	similar to AA sequence:UniProtKB:Q99TM8		1	0	0	0	0	0	0
1188	PFR_JS2_1188	Glycogen debranching enzyme GlgX	1349668	1351860	-	PROKKA_01207	Glycogen debranching enzyme	1349668	1351860	+	3.2.1.-	glgX_2	similar to AA sequence:UniProtKB:P15067		1	0	0	0	0	0	0
1189	PFR_JS2_1189	Hypothetical protein	1352078	1352665	+	PROKKA_01208	hypothetical protein	1352078	1352665	+					0	0	0	0	0	0	0
1190	PFR_JS2_1190	Hypothetical protein	1352647	1353519	+	PROKKA_01209	hypothetical protein	1352647	1353519	+					0	0	0	0	0	0	0
1191	PFR_JS2_1191	Phosphorylase	1353682	1356195	+	PROKKA_01210	Maltodextrin phosphorylase	1353682	1356195	-	2.4.1.1	malP	similar to AA sequence:UniProtKB:P00490		1	0	0	0	0	0	0
1192	PFR_JS2_1192	Alpha-1,4-glucan:maltose-1-phosphate	1356399	1358513	+	PROKKA_01211	Alpha-1,4-glucan:maltose-1-phosphate maltosyltransferase 2	1356399	1358513	+	2.4.99.16	glgE2	similar to AA sequence:UniProtKB:Q9KY04		1	0	0	0	0	0	0
1193	PFR_JS2_1193	Maltose alpha-D-glucosyltransferase	1358581	1360398	+	PROKKA_01212	Trehalose synthase/amylase TreS	1358581	1360398	+	3.2.1.1	treS	similar to AA sequence:UniProtKB:A0R6E0		1	0	0	0	0	0	0
1194	PFR_JS2_1194	Maltokinase	1360414	1361751	-	PROKKA_01213	Maltokinase	1360414	1361751	+	2.7.1.175	mak1	similar to AA sequence:UniProtKB:Q7WUM3		1	0	0	0	0	0	0
1195	PFR_JS2_1195	1,4-alpha-glucan branching enzyme GlgB	1361744	1363648	+	PROKKA_01214	1,4-alpha-glucan branching enzyme GlgB	1361744	1363648	+	2.4.1.18	glgB	similar to AA sequence:UniProtKB:Q10625		1	0	0	0	0	0	0
1196	PFR_JS2_1196	Hydrolase, NUDIX family	1363684	1364469	+	PROKKA_01215	hypothetical protein	1363684	1364469	+			protein motif:CLUSTERS:PRK08999		0	0	0	0	0	0	0
1197	PFR_JS2_1197	Phosphoglucomutase PgmA	1364584	1366215	+	PROKKA_01216	Phosphoglucomutase	1364584	1366215	-	5.4.2.2	pgm	similar to AA sequence:UniProtKB:P36938		1	0	0	0	0	0	0
1198	PFR_JS2_1198	Thioredoxin	1366348	1367340	+	PROKKA_01217	hypothetical protein	1366348	1367340	+					1	0	0	0	0	0	0
1199	PFR_JS2_1199	4-hydroxyphenylpyruvate dioxygenase C domain	1367572	1368018	-	PROKKA_01218	Glyoxalase/Bleomycin resistance protein/Dioxygenase superfamily protein	1367572	1368018	+			protein motif:Pfam:PF00903.19		1	0	0	0	0	0	0
1200	PFR_JS2_1200	Putative phosphate acyltransferase	1368174	1368749	+	PROKKA_01219	hypothetical protein	1368174	1368749	+					1	0	0	0	0	0	0
1201	PFR_JS2_1201	Hypothetical protein	1368908	1370701	+	PROKKA_01220	hypothetical protein	1368908	1370701	+				Transcription termination factor Rho	1	0	0	0	0	0	0
1202	PFR_JS2_1202	Endonuclease NucS	1370742	1371389	+	PROKKA_01221	hypothetical protein	1370742	1371389	-			protein motif:CLUSTERS:PRK03298		1	0	0	0	0	0	0
1203	PFR_JS2_1203	Hypothetical protein	1371546	1371824	-	PROKKA_01222	hypothetical protein	1371546	1371824	+					1	0	0	0	0	0	0
1204	PFR_JS2_1204	Abhydrolase domain-containing protein 11	1371821	1372651	-	PROKKA_01223	Esterase YbfF	1371821	1372651	+	3.1.-.-	ybfF	similar to AA sequence:UniProtKB:P75736		1	0	0	0	0	0	0
1205	PFR_JS2_1205	ATP:cob(I)alamin adenosyltransferase	1372730	1373338	-	PROKKA_01224	Cob(I)yrinic acid a,c-diamide adenosyltransferase	1372730	1373338	+	2.5.1.17		similar to AA sequence:UniProtKB:P64803		1	0	0	0	0	0	0
1206	PFR_JS2_1206	Lipoate-protein ligase LplJ	1373511	1374575	-	PROKKA_01225	putative lipoate-protein ligase A	1373511	1374575	-	2.7.7.63	lplA	similar to AA sequence:UniProtKB:P75394		1	0	0	0	0	0	0
1207	PFR_JS2_1207	Hypothetical protein	1374599	1375057	-	PROKKA_01226	hypothetical protein	1374599	1375057	-					1	0	0	0	0	0	0
1208	PFR_JS2_1208	ATP synthase F1, epsilon subunit	1375099	1375566	-	PROKKA_01227	ATP synthase epsilon chain	1375099	1375566	-		atpC	similar to AA sequence:UniProtKB:P0A2Z7		1	0	0	0	0	0	0
1209	PFR_JS2_1209	ATP synthase subunit beta	1375566	1377017	-	PROKKA_01228	ATP synthase subunit beta	1375566	1377017	-	3.6.3.14	atpD	similar to AA sequence:UniProtKB:A0R200		1	0	0	0	0	0	0
1210	PFR_JS2_1210	ATP synthase gamma chain	1377018	1377953	-	PROKKA_01229	ATP synthase gamma chain	1377018	1377953	-		atpG	similar to AA sequence:UniProtKB:P50007		1	0	0	0	0	0	0
1211	PFR_JS2_1211	ATP synthase subunit alpha	1377956	1379593	-	PROKKA_01230	ATP synthase subunit alpha	1377956	1379593	-	3.6.3.14	atpA	similar to AA sequence:UniProtKB:P50001		1	0	0	0	0	0	0
1212	PFR_JS2_1212	ATP synthase F1, delta subunit	1379668	1380447	-	PROKKA_01231	ATP synthase subunit delta	1379668	1380447	-		atpH	similar to AA sequence:UniProtKB:P50008		1	0	0	0	0	0	0
1213	PFR_JS2_1213	ATP synthase subunit b	1380444	1380998	-	PROKKA_01232	ATP synthase subunit b	1380444	1380998	-		atpF	similar to AA sequence:UniProtKB:P80285		1	0	0	0	0	0	0
1214	PFR_JS2_1214	ATP synthase C chain (F1F0-ATPase subunit	1381009	1381227	-	PROKKA_01233	ATP synthase subunit c	1381009	1381227	-		atpE	similar to AA sequence:UniProtKB:Q2RFX4		1	0	0	0	0	0	0
1215	PFR_JS2_1215	ATP synthase subunit a	1381273	1382154	-	PROKKA_01234	ATP synthase subunit a	1381273	1382154	-		atpB	similar to AA sequence:UniProtKB:O05330		1	0	0	0	0	0	0
1216	PFR_JS2_1216	Hypothetical protein	1382147	1382371	-	PROKKA_01235	Putative F0F1-ATPase subunit (ATPase_gene1)	1382147	1382371	-			protein motif:Pfam:PF09527.4		1	0	0	0	0	0	0
1217	PFR_JS2_1217	Hypothetical protein	1382368	1382769	-	PROKKA_01236	hypothetical protein	1382368	1382769	-					1	0	0	0	0	0	0
1218	PFR_JS2_1218	Glycosyltransferase, group 4 family	1382883	1384019	-	PROKKA_01237	Decaprenyl-phosphate N-acetylglucosaminephosphotransferase	1382883	1384019	-	2.7.8.35	wecA	similar to AA sequence:UniProtKB:Q10606		1	0	0	0	0	0	0
1219	PFR_JS2_1219	TRNA threonylcarbamoyladenosine biosynthesis	1384028	1384906	-	PROKKA_01238	Threonylcarbamoyl-AMP synthase	1384028	1384906	-	2.7.7.87	ywlC_2	similar to AA sequence:UniProtKB:P39153		1	0	0	0	0	0	0
1220	PFR_JS2_1220	Release factor glutamine methyltransferase	1384903	1385781	-	PROKKA_01239	Release factor glutamine methyltransferase	1384903	1385781	-	2.1.1.-	prmC	similar to AA sequence:UniProtKB:P0ACC1		1	0	0	0	0	0	0
1221	PFR_JS2_1221	Peptide chain release factor 1	1385778	1386857	-	PROKKA_01240	Peptide chain release factor 1	1385778	1386857	-		prfA	similar to AA sequence:UniProtKB:P96077		1	0	0	0	0	0	0
1222	PFR_JS2_1222	50S ribosomal protein L31	1386965	1387189	-	PROKKA_01241	50S ribosomal protein L31	1386965	1387189	-		rpmE	similar to AA sequence:UniProtKB:Q9K4E5		1	0	0	0	0	0	0
1223	PFR_JS2_1223	Transcription termination factor Rho	1387326	1389296	-	PROKKA_01242	hypothetical protein	1387326	1389296	-			similar to AA sequence:UniProtKB:P52157		1	0	0	0	0	0	0
1224	PFR_JS2_1224	Phosphoserine phosphatase/homoserine	1389690	1390313	-	PROKKA_01243	haloacid dehalogenase-like hydrolase	1389690	1390313	-			protein motif:Pfam:PF12710.1		1	0	0	0	0	0	0
1225	PFR_JS2_1225	Homoserine dehydrogenase	1390322	1391647	+	PROKKA_01244	Homoserine dehydrogenase	1390322	1391647	-	1.1.1.3	hom	similar to AA sequence:UniProtKB:P08499		1	0	0	0	0	0	0
1226	PFR_JS2_1226	Diaminopimelate decarboxylase	1391658	1393052	+	PROKKA_01245	Diaminopimelate decarboxylase	1391658	1393052	-	4.1.1.20	lysA	similar to AA sequence:UniProtKB:P0A5M4		0	0	0	0	0	0	0
						PROKKA_01246	tRNA-Arg(ccg)	1393190	1393265	+			COORDINATES:profile:Aragorn:1.2		0					0	0
1227	PFR_JS2_1227	Transmembrane protein dedA	1393432	1394199	+	PROKKA_01247	Inner membrane protein YohD	1393432	1394199	-		yohD	similar to AA sequence:UniProtKB:P33366		0	0	0	0	0	0	0
1228	PFR_JS2_1228	LigA	1394393	1395811	+	PROKKA_01248	hypothetical protein	1394393	1395811	+					0	0	0	0	0	0	0
1229	PFR_JS2_1229	LigA	1395952	1397247	+	PROKKA_01249	hypothetical protein	1395952	1397247	+					1	0	0	0	0	0	0
1230	PFR_JS2_1230	Hypothetical protein	1397240	1398646	-	PROKKA_01250	hypothetical protein	1397240	1398646	+					1	0	0	0	0	0	0
1231	PFR_JS2_1231	Oxoglutarate dehydrogenase	1398716	1402501	-	PROKKA_01251	Multifunctional 2-oxoglutarate metabolism enzyme	1398716	1402501	+	2.2.1.5	kgd	similar to AA sequence:UniProtKB:A0R2B1		1	0	0	0	0	0	0
1232	PFR_JS2_1232	Transcription factor WhiB	1402746	1402994	-	PROKKA_01252	Transcriptional regulator WhiB1	1402746	1402994	+		whiB1	similar to AA sequence:UniProtKB:O05847		1	0	0	0	0	0	0
1233	PFR_JS2_1233	Sensor histidine kinase	1403099	1404607	-	PROKKA_01253	putative sensor histidine kinase pdtaS	1403099	1404607	-	2.7.13.3	pdtaS	similar to AA sequence:UniProtKB:O05846		1	0	0	0	0	0	0
1234	PFR_JS2_1234	Hypothetical protein	1405109	1405420	+	PROKKA_01254	Anti-sigma factor RsrA	1405109	1405420	-		rsrA	similar to AA sequence:UniProtKB:Q7AKG8		1	0	0	0	0	0	0
1235	PFR_JS2_1235	RNA polymerase sigma factor	1405413	1406000	+	PROKKA_01255	ECF RNA polymerase sigma factor SigR	1405413	1406000	-		sigR	similar to AA sequence:UniProtKB:Q7AKG9		1	0	0	0	0	0	0
1236	PFR_JS2_1236	UPF0361 protein yoqW	1406141	1406893	+	PROKKA_01256	Putative SOS response-associated peptidase YedK	1406141	1406893	-	3.4.-.-	yedK	similar to AA sequence:UniProtKB:P76318		1	0	0	0	0	0	0
1237	PFR_JS2_1237	3-phosphoshikimate 1-carboxyvinyltransferase	1407041	1408393	-	PROKKA_01257	3-phosphoshikimate 1-carboxyvinyltransferase	1407041	1408393	+	2.5.1.19	aroA	similar to AA sequence:UniProtKB:P22487		1	0	0	0	0	0	0
1238	PFR_JS2_1238	Putative ribosome biogenesis GTPase RsgA	1408390	1409460	-	PROKKA_01258	Putative ribosome biogenesis GTPase RsgA	1408390	1409460	+	3.6.1.-	rsgA	similar to AA sequence:UniProtKB:Q8ZKB0		1	0	0	0	0	0	0
1239	PFR_JS2_1239	Putative histidinol-phosphate phosphatase,	1409514	1410329	-	PROKKA_01259	Histidinol-phosphatase	1409514	1410329	+	3.1.3.15	hisN	similar to AA sequence:UniProtKB:Q9K4B1		1	0	0	0	0	0	0
1240	PFR_JS2_1240	PF14262 domain protein	1410383	1412116	+	PROKKA_01260	hypothetical protein	1410383	1412116	-					1	0	0	0	0	0	0
1241	PFR_JS2_1241	VTC domain protein	1412113	1412925	+	PROKKA_01261	VTC domain protein	1412113	1412925	-			protein motif:Pfam:PF09359.4		1	0	0	0	0	0	0
1242	PFR_JS2_1242	Conserved domain protein	1412922	1413557	+	PROKKA_01262	hypothetical protein	1412922	1413557	-					1	0	0	0	0	0	0
1243	PFR_JS2_1243	Exopolysaccharide biosynthesis protein related to	1413714	1414661	-	PROKKA_01263	hypothetical protein	1413714	1414661	+					1	0	0	0	0	0	0
1244	PFR_JS2_1244	Glycosyltransferase, family 2	1414671	1415219	-	PROKKA_01264	Glycosyl transferase family 2	1414671	1415219	+			protein motif:Pfam:PF00535.20		0	0	0	0	0	0	0
1245	PFR_JS2_1245	Dolichyl-phosphate mannose synthase	1415173	1415829	-	PROKKA_01265	GtrA-like protein	1415173	1415829	+			protein motif:Pfam:PF04138.8		0	0	0	0	0	0	0
1246	PFR_JS2_1246	Putative phosphoglycerate dehydrogenase	1415819	1417039	-	PROKKA_01266	D-3-phosphoglycerate dehydrogenase	1415819	1417039	-	1.1.1.95	serA	similar to AA sequence:UniProtKB:P0A9T0		1	0	0	0	0	0	0
1247	PFR_JS2_1247	Dipeptide ABC transporter ATP-binding protein	1417073	1417900	-	PROKKA_01267	Glutathione import ATP-binding protein GsiA	1417073	1417900	-	3.6.3.-	gsiA_1	similar to AA sequence:UniProtKB:P75796		1	0	0	0	0	0	0
1248	PFR_JS2_1248	Oligopeptide transport protein of the ABC	1417893	1418750	-	PROKKA_01268	Oligopeptide transport ATP-binding protein OppD	1417893	1418750	-		oppD	similar to AA sequence:UniProtKB:P24136		1	0	0	0	0	0	0
1249	PFR_JS2_1249	Putative oligopeptide ABC transport system	1418752	1419567	-	PROKKA_01269	Glutathione transport system permease protein GsiD	1418752	1419567	-		gsiD	similar to AA sequence:UniProtKB:P75799		1	0	0	0	0	0	0
1250	PFR_JS2_1250	Putative glutathione ABC transporter, permease	1419564	1420517	-	PROKKA_01270	Glutathione transport system permease protein GsiC	1419564	1420517	-		gsiC	similar to AA sequence:UniProtKB:P75798		1	0	0	0	0	0	0
1251	PFR_JS2_1251	ABC transporter, substrate-binding protein,	1420539	1422062	-	PROKKA_01271	Glutathione-binding protein GsiB precursor	1420539	1422062	-		gsiB	similar to AA sequence:UniProtKB:P75797		1	0	0	0	0	0	0
						PROKKA_01272	tRNA-Met(cat)	1422271	1422345	+			COORDINATES:profile:Aragorn:1.2		0					0	0
1252	PFR_JS2_1252	Biotin synthase	1422430	1423575	+	PROKKA_01273	Biotin synthase	1422430	1423575	-	2.8.1.6	bioB	similar to AA sequence:UniProtKB:P19206		1	0	0	0	0	0	0
1253	PFR_JS2_1253	Hypothetical protein	1423738	1424028	+	PROKKA_01274	hypothetical protein	1423738	1424028	-					1	0	0	0	0	0	0
1254	PFR_JS2_1254	Prolyl aminopeptidase	1424197	1425411	-	PROKKA_01275	Proline iminopeptidase	1424197	1425411	-	3.4.11.5	pip_1	similar to AA sequence:UniProtKB:P46547		1	0	0	0	0	0	0
1255	PFR_JS2_1255	Peptidase M16 inactive domain protein	1425556	1426830	-	PROKKA_01276	Protease 3 precursor	1425556	1426830	+	3.4.24.55	ptrA	similar to AA sequence:UniProtKB:P05458		1	0	0	0	0	0	0
1256	PFR_JS2_1256	Peptidase M16 inactive domain protein	1426827	1428191	-	PROKKA_01277	Peptidase M16 inactive domain protein	1426827	1428191	+			protein motif:Pfam:PF05193.15		1	0	0	0	0	0	0
1257	PFR_JS2_1257	UPF0182 protein	1428275	1431214	+	PROKKA_01278	hypothetical protein	1428275	1431214	-			protein motif:CLUSTERS:PRK00068		1	0	0	0	0	0	0
1258	PFR_JS2_1258	Hypothetical protein	1431211	1431810	-	PROKKA_01279	hypothetical protein	1431211	1431810	-					1	0	0	0	0	0	0
1259	PFR_JS2_1259	Lon protease proteolytic domain protein	1431929	1432972	+	PROKKA_01280	serine endoprotease	1431929	1432972	-			protein motif:CLUSTERS:PRK10942		1	0	0	0	0	0	0
1260	PFR_JS2_1260	UbiD family decarboxylase	1433213	1434616	+	PROKKA_01281	hypothetical protein	1433213	1434616	+					1	0	0	0	0	0	0
1261	PFR_JS2_1261	Similar to metal-dependent hydrolase	1434648	1435295	-	PROKKA_01282	hypothetical protein	1434648	1435295	-					1	0	0	0	0	0	0
1262	PFR_JS2_1262	Hypothetical protein	1435732	1435893	+	PROKKA_01283	hypothetical protein	1435732	1435893	+					1	0	0	0	0	0	0
1263	PFR_JS2_1263	Hypothetical protein	1436050	1437177	+	PROKKA_01284	hypothetical protein	1436050	1437177	+					1	0	0	0	0	0	0
1264	PFR_JS2_1264	HRDC domain protein	1437234	1439390	+	PROKKA_01285	ATP-dependent DNA helicase UvrD2	1437234	1439390	-	3.6.4.12	uvrD2	similar to AA sequence:UniProtKB:P64320		1	0	0	0	0	0	0
1265	PFR_JS2_1265	Exonuclease subunit V gamma recC	1439493	1442867	-	PROKKA_01286	RecBCD enzyme subunit RecC	1439493	1442867	+	3.1.11.5	recC	similar to AA sequence:UniProtKB:P07648		1	0	0	0	0	0	0
1266	PFR_JS2_1266	Putative exodeoxyribonuclease V, beta subunit	1442864	1446226	-	PROKKA_01287	RecBCD enzyme subunit RecB	1442864	1446226	+	3.1.11.5	recB	similar to AA sequence:UniProtKB:P08394		1	0	0	0	0	0	0
1267	PFR_JS2_1267	Exonuclease subunit V alpha recD	1446213	1448066	-	PROKKA_01288	RecBCD enzyme subunit RecD	1446213	1448066	+	3.1.11.5	recD	similar to AA sequence:UniProtKB:P04993		1	0	0	0	0	0	0
1268	PFR_JS2_1268	Hydrolase, NUDIX family	1448118	1449008	+	PROKKA_01289	NADH pyrophosphatase	1448118	1449008	-	3.6.1.22	nudC	similar to AA sequence:UniProtKB:P32664		1	0	0	0	0	0	0
1269	PFR_JS2_1269	ATP-dependent DNA helicase	1449018	1452374	+	PROKKA_01290	ATP-dependent DNA helicase PcrA	1449018	1452374	-	3.6.4.12	pcrA	similar to AA sequence:UniProtKB:P64319		1	0	0	0	0	0	0
1270	PFR_JS2_1270	ATP-dependent DNA helicase	1452371	1455742	+	PROKKA_01291	ATP-dependent DNA helicase UvrD1	1452371	1455742	-	3.6.4.12	uvrD1_1	similar to AA sequence:UniProtKB:P0A5A3		1	0	0	0	0	0	0
1271	PFR_JS2_1271	Cold shock-like protein CspA	1456082	1456288	-	PROKKA_01292	Cold shock-like protein 7.0	1456082	1456288	+			similar to AA sequence:UniProtKB:Q01761		1	0	0	0	0	0	0
1272	PFR_JS2_1272	Serine/threonine phosphatase stp	1456454	1457326	+	PROKKA_01293	Serine/threonine phosphatase stp	1456454	1457326	+	3.1.3.16	stp_2	similar to AA sequence:UniProtKB:Q8Y678		1	0	0	0	0	0	0
1273	PFR_JS2_1273	Hypothetical protein	1457383	1457667	-	PROKKA_01294	hypothetical protein	1457383	1457667	+					1	0	0	0	0	0	0
1274	PFR_JS2_1274	Hydroxylase for synthesis of	1457854	1458609	-	PROKKA_01295	hypothetical protein	1457854	1458609	-					1	0	0	0	0	0	0
1275	PFR_JS2_1275	DEAD/DEAH box helicase	1458885	1460390	+	PROKKA_01296	DEAD-box ATP-dependent RNA helicase CshA	1458885	1460390	+	3.6.4.13	cshA	similar to AA sequence:UniProtKB:P96614		1	0	0	0	0	0	0
1276	PFR_JS2_1276	Tryptophanyl-tRNA synthetase II	1460528	1461700	-	PROKKA_01297	Tryptophan--tRNA ligase 2	1460528	1461700	-	6.1.1.2	trpS2	similar to AA sequence:UniProtKB:Q9RVD6	Type I restriction enzyme R protein N terminus (HSDR_N)	1	0	0	0	0	0	0
1277	PFR_JS2_1277	PHP domain protein	1461669	1462550	-	PROKKA_01298	hypothetical protein	1461669	1462550	-			protein motif:CLUSTERS:PRK06361		1	0	0	0	0	0	0
1278	PFR_JS2_1278	Hypothetical protein	1462682	1463158	+	PROKKA_01299	hypothetical protein	1462682	1463158	+					1	0	0	0	0	0	0
1279	PFR_JS2_1279	Hypothetical protein	1463217	1463420	-	PROKKA_01300	hypothetical protein	1463217	1463420	-					1	0	0	0	0	0	0
1280	PFR_JS2_1280	Hypothetical protein	1463422	1463931	-	PROKKA_01301	hypothetical protein	1463422	1463931	-					0	0	0	0	0	0	0
1281	PFR_JS2_1281	Hypothetical protein	1464012	1464554	-	PROKKA_01302	hypothetical protein	1464012	1464554	+					1	0	0	0	0	0	0
1282	PFR_JS2_1282	Protein translocase subunit SecA	1464594	1467443	-	PROKKA_01303	preprotein translocase subunit SecA	1464594	1467443	-			protein motif:CLUSTERS:PRK12904		1	0	0	0	0	0	0
1283	PFR_JS2_1283	Putative ribosomal S30AE, sigma 54 modulation	1467688	1468284	-	PROKKA_01304	Light-repressed protein A	1467688	1468284	-		lrtA	similar to AA sequence:UniProtKB:P47908		1	0	0	0	0	0	0
1284	PFR_JS2_1284	Phosphoribosyl transferase domain protein	1468440	1469249	-	PROKKA_01305	DNA utilization protein GntX	1468440	1469249	-			protein motif:CLUSTERS:PRK11595		1	0	0	0	0	0	0
1285	PFR_JS2_1285	DNA-binding response regulator MtrA	1469331	1470071	-	PROKKA_01306	DNA-binding response regulator MtrA	1469331	1470071	-		mtrA	similar to AA sequence:UniProtKB:P0A5Z4		1	0	0	0	0	0	0
1286	PFR_JS2_1286	Conserved protein, DUF179	1470207	1470773	-	PROKKA_01307	hypothetical protein	1470207	1470773	-			protein motif:CLUSTERS:PRK00228		1	0	0	0	0	0	0
1287	PFR_JS2_1287	Hypothetical protein	1471468	1472109	-	PROKKA_01309	hypothetical protein	1471468	1472109	-					1	0	0	0	0	0	0
1288	PFR_JS2_1288	TmRNA-binding protein SmpB	1472199	1472681	-	PROKKA_01310	SsrA-binding protein	1472199	1472681	-		smpB	similar to AA sequence:UniProtKB:A0QU63		1	0	0	0	0	0	0
1289	PFR_JS2_1289	MutG family lantibiotic protection ABC	1472832	1474784	-	PROKKA_01311	hypothetical protein	1472832	1474784	-					1	0	0	0	0	0	0
1290	PFR_JS2_1290	Hypothetical protein	1474968	1476287	-	PROKKA_01312	Murein DD-endopeptidase MepM	1474968	1476287	-	3.4.24.-	mepM_3	similar to AA sequence:UniProtKB:P0AFS9		1	0	0	0	0	0	0
1291	PFR_JS2_1291	Efflux ABC transporter, permease protein	1476354	1477271	+	PROKKA_01313	Cell division protein FtsX	1476354	1477271	-		ftsX	similar to AA sequence:UniProtKB:A5U7B6		1	0	0	0	0	0	0
1292	PFR_JS2_1292	Cell division ATP-binding protein FtsE	1477310	1477996	-	PROKKA_01314	Cell division ATP-binding protein FtsE	1477310	1477996	-		ftsE	similar to AA sequence:UniProtKB:O34814		1	0	0	0	0	0	0
1293	PFR_JS2_1293	Peptide chain release factor 2	1478148	1479257	+	PROKKA_01315	Peptide chain release factor 2	1478148	1479257	-		prfB	similar to AA sequence:UniProtKB:A0QU58		1	0	0	0	0	0	0
1294	PFR_JS2_1294	YqeY family protein	1479352	1479813	+	PROKKA_01316	Yqey-like protein	1479352	1479813	+			protein motif:Pfam:PF09424.4		1	0	0	0	0	0	0
						PROKKA_01317	tRNA-Val(tac)	1479854	1479929	+			COORDINATES:profile:Aragorn:1.2		0					0	0
1295	PFR_JS2_1295	Cassette chromosome recombinase B	1479887	1481563	+											0	0	0	0	0	0
1296	PFR_JS2_1296	Transcriptional regulator, TetR family	1481919	1482521	+	PROKKA_01318	putative HTH-type transcriptional regulator YxaF	1481919	1482521	-		yxaF	similar to AA sequence:UniProtKB:P42105	Alanine racemase, N-terminal domain	0	0	0	0	0	0	0
1297	PFR_JS2_1297	Type I DNA methyltransferase M subunit	1482762	1484732	+	PROKKA_01319	Type I restriction enzyme EcoKI M protein	1482762	1484732	+	2.1.1.72	hsdM	similar to AA sequence:UniProtKB:P08957		0	0	0	0	0	0	0	M.PfrJS2II
1298	PFR_JS2_1298	Type I restriction-modification system, S	1484732	1486096	+	PROKKA_01320	EcoKI restriction-modification system protein HsdS	1484732	1486096	+			protein motif:CLUSTERS:PRK09737		0	0	0	0	0	0	0	S.PfrJS2II
1299	PFR_JS2_1299	Hypothetical protein	1486148	1486441	+	PROKKA_01321	Plasmid maintenance system killer protein	1486148	1486441	+			protein motif:Pfam:PF05015.7		0	0	0	0	0	0	0
1300	PFR_JS2_1300	Plasmid maintenance system antidote protein, XRE	1486453	1487523	+	PROKKA_01322	putative HTH-type transcriptional regulator YddM	1486453	1487523	+		yddM	similar to AA sequence:UniProtKB:P67700		0	0	0	0	0	0	0
1301	PFR_JS2_1301	Putative type I site-specific	1487523	1490462	-	PROKKA_01323	hypothetical protein	1487523	1490462	+			protein motif:Pfam:PF04313.8		0	1	1	0	0	0	0	PfrJS2IIP
1302	PFR_JS2_1302	TIR protein	1490459	1491289	+	PROKKA_01324	TIR domain protein	1490459	1491289	+			protein motif:Pfam:PF01582.14		0	1	1	0	0	0	0
1303	PFR_JS2_1303	EcsC domain protein	1491391	1492515	-	PROKKA_01325	EcsC protein family protein	1491391	1492515	+			protein motif:Pfam:PF12787.1		0	1	1	0	0	0	0
1304	PFR_JS2_1304	Hypothetical protein	1493306	1494787	-	PROKKA_01326	hypothetical protein	1493306	1494787	+					0	1	1	0	0	0	0
1305	PFR_JS2_1305	Fructosamine kinase	1494829	1495860	-	PROKKA_01327	Fructosamine kinase	1494829	1495860	-			protein motif:Pfam:PF03881.8		1	0	0	0	0	0	0
1306	PFR_JS2_1306	4-aminobutyrate aminotransferase gabT	1495939	1497276	+	PROKKA_01328	4-aminobutyrate aminotransferase PuuE	1495939	1497276	+	2.6.1.19	puuE	similar to AA sequence:UniProtKB:P50457		1	0	0	0	0	0	0
1307	PFR_JS2_1307	Aliphatic amidase	1497455	1498315	-	PROKKA_01329	Aliphatic amidase	1497455	1498315	-	3.5.1.4	amiE	similar to AA sequence:UniProtKB:P11436		1	0	0	0	0	0	0
1308	PFR_JS2_1308	Putrescine importer	1498312	1499703	-	PROKKA_01330	Putrescine importer PuuP	1498312	1499703	-		puuP	similar to AA sequence:UniProtKB:P76037		1	0	0	0	0	0	0
1309	PFR_JS2_1309	Hsp20/alpha crystallin family protein	1499976	1500428	+	PROKKA_01331	18 kDa heat shock protein	1499976	1500428	-			similar to AA sequence:UniProtKB:Q53595		1	0	0	0	0	0	0
1310	PFR_JS2_1310	Putative ATP-binding/permease fusionABC	1500678	1502471	+	PROKKA_01332	putative ABC transporter ATP-binding protein	1500678	1502471	+			similar to AA sequence:UniProtKB:Q9WYC4		1	0	0	0	0	0	0
1311	PFR_JS2_1311	PF11253 family protein	1502504	1502929	+	PROKKA_01333	hypothetical protein	1502504	1502929	-					1	0	0	0	0	0	0
1312	PFR_JS2_1312	Pyruvate dehydrogenase E1 component	1503031	1505778	+	PROKKA_01334	Pyruvate dehydrogenase E1 component	1503031	1505778	-	1.2.4.1	aceE	similar to AA sequence:UniProtKB:A0R0B0		1	0	0	0	0	0	0
1313	PFR_JS2_1313	Aromatic-amino-acid transaminase	1506032	1507228	+	PROKKA_01335	Aromatic-amino-acid aminotransferase	1506032	1507228	+	2.6.1.57	tyrB	similar to AA sequence:UniProtKB:P04693		1	0	0	0	0	0	0
1314	PFR_JS2_1314	Transcriptional regulator, PucR family	1507314	1508528	+	PROKKA_01336	Purine catabolism regulatory protein	1507314	1508528	+		pucR_2	similar to AA sequence:UniProtKB:O32138		1	0	0	0	0	0	0
1315	PFR_JS2_1315	Malonyl CoA:acyl carrier protein	1508685	1509641	-	PROKKA_01337	Malonyl CoA-acyl carrier protein transacylase	1508685	1509641	+	2.3.1.39	fabD	similar to AA sequence:UniProtKB:P63458		1	0	0	0	0	0	0
1316	PFR_JS2_1316	3-oxoacyl-[acyl-carrier-protein] synthase 3 2	1509645	1510649	+	PROKKA_01338	3-oxoacyl-[acyl-carrier-protein] synthase 3	1509645	1510649	+	2.3.1.180	fabH	similar to AA sequence:UniProtKB:Q9F6D4		1	0	0	0	0	0	0
1317	PFR_JS2_1317	Acyl carrier protein	1510711	1510962	-	PROKKA_01339	Acyl carrier protein	1510711	1510962	+		acpP	similar to AA sequence:UniProtKB:P80921		1	0	0	0	0	0	0
1318	PFR_JS2_1318	3-oxoacyl-[acyl-carrier-protein] synthase II	1511014	1512273	-	PROKKA_01340	3-oxoacyl-[acyl-carrier-protein] synthase 2	1511014	1512273	+	2.3.1.179	fabF	similar to AA sequence:UniProtKB:P73283		1	0	0	0	0	0	0
1319	PFR_JS2_1319	PF11343 family protein	1512457	1512951	-	PROKKA_01341	hypothetical protein	1512457	1512951	-					1	0	0	0	0	0	0
1320	PFR_JS2_1320	Peptidase, S9C (Acylaminoacyl-peptidase) family	1513102	1515081	-	PROKKA_01342	Prolyl tripeptidyl peptidase precursor	1513102	1515081	+	3.4.14.12	ptpA_1	similar to AA sequence:UniProtKB:Q7MUW6		1	0	0	0	0	0	0
1321	PFR_JS2_1321	Pyridoxal phosphate enzyme, YggS family	1515130	1515882	-	PROKKA_01343	hypothetical protein	1515130	1515882	-			protein motif:Pfam:PF01168.14		1	0	0	0	0	0	0
1322	PFR_JS2_1322	Von Willebrand factor type A domain	1515879	1516844	+	PROKKA_01344	von Willebrand factor type A domain protein	1515879	1516844	-			protein motif:Pfam:PF00092.22		1	0	0	0	0	0	0
1323	PFR_JS2_1323	Von Willebrand factor type A domain	1516844	1517818	+	PROKKA_01345	von Willebrand factor type A domain protein	1516844	1517818	-			protein motif:Pfam:PF00092.22		1	0	0	0	0	0	0
1324	PFR_JS2_1324	Protein containing DUF58	1517818	1518882	-	PROKKA_01346	hypothetical protein	1517818	1518882	-					1	0	0	0	0	0	0
1325	PFR_JS2_1325	Transcriptional regulator moxR1	1518879	1519931	+	PROKKA_01347	ATPase family associated with various cellular activities (AAA)	1518879	1519931	-			protein motif:Pfam:PF07726.5		1	0	0	0	0	0	0
1326	PFR_JS2_1326	Hypothetical protein	1520176	1521102	+	PROKKA_01348	hypothetical protein	1520176	1521102	+					1	0	0	0	0	0	0
1327	PFR_JS2_1327	HAD-superfamily hydrolase, subfamily IIB	1521110	1521952	-	PROKKA_01349	Putative phosphatase	1521110	1521952	+	3.1.3.-		similar to AA sequence:UniProtKB:Q5XD45		1	0	0	0	0	0	0
1328	PFR_JS2_1328	Mercuric reductase/transcriptional regulator,	1521973	1523403	-	PROKKA_01350	Dihydrolipoyl dehydrogenase	1521973	1523403	-	1.8.1.4	lpd	similar to AA sequence:UniProtKB:P85207		1	0	0	0	0	0	0
1329	PFR_JS2_1329	Predicted metal-binding protein (DUF2284)	1523811	1524452	-	PROKKA_01351	hypothetical protein	1523811	1524452	+					1	0	0	0	0	0	0
1330	PFR_JS2_1330	TIGR00245 family protein	1524460	1525218	-	PROKKA_01352	hypothetical protein	1524460	1525218	+					0	0	0	0	0	0	0
1331	PFR_JS2_1331	Putative dGTPase	1525235	1526380	-	PROKKA_01353	Deoxyguanosinetriphosphate triphosphohydrolase	1525235	1526380	-	3.1.5.1	dgt	similar to AA sequence:UniProtKB:Q59827		1	0	0	0	0	0	0
1332	PFR_JS2_1332	TIM-barrel protein, nifR3 family	1526431	1527618	-	PROKKA_01354	tRNA-dihydrouridine synthase C	1526431	1527618	-	1.-.-.-	dusC	similar to AA sequence:UniProtKB:P33371		1	0	0	0	0	0	0
1333	PFR_JS2_1333	Succinate dehydrogenase/fumarate reductase	1527695	1528453	+	PROKKA_01355	Fumarate reductase iron-sulfur subunit	1527695	1528453	-	1.3.99.1	frdB_2	similar to AA sequence:UniProtKB:P0AC47		1	0	0	0	0	0	0
1334	PFR_JS2_1334	Succinate dehydrogenase flavoprotein subunit	1528450	1530534	+	PROKKA_01356	Fumarate reductase flavoprotein subunit	1528450	1530534	-	1.3.5.4	frdA_3	similar to AA sequence:UniProtKB:P17412		1	0	0	0	0	0	0
1335	PFR_JS2_1335	Succinate dehydrogenase cytochrome B subunit,	1530531	1531286	+	PROKKA_01357	Succinate dehydrogenase/Fumarate reductase transmembrane subunit	1530531	1531286	-			protein motif:Pfam:PF01127.16		1	0	0	0	0	0	0
1336	PFR_JS2_1336	NUDIX hydrolase	1531534	1532286	-	PROKKA_01358	bifunctional nicotinamide mononucleotide adenylyltransferase/ADP-ribose pyrophosphatase	1531534	1532286	-			protein motif:CLUSTERS:PRK05379		1	0	0	0	0	0	0
1337	PFR_JS2_1337	Quinolinate synthase A	1532353	1533333	+	PROKKA_01359	Quinolinate synthase A	1532353	1533333	+	2.5.1.72	nadA	similar to AA sequence:UniProtKB:P11458		1	0	0	0	0	0	0
1338	PFR_JS2_1338	L-aspartate oxidase nadB	1533330	1535012	+	PROKKA_01360	L-aspartate oxidase	1533330	1535012	+	1.4.3.16	nadB	similar to AA sequence:UniProtKB:P10902		1	0	0	0	0	0	0
1339	PFR_JS2_1339	Nicotinate-nucleotide pyrophosphatase nadC	1535009	1535929	+	PROKKA_01361	Nicotinate-nucleotide pyrophosphorylase [carboxylating]	1535009	1535929	+	2.4.2.19	nadC	similar to AA sequence:UniProtKB:O06594		1	0	0	0	0	0	0
1340	PFR_JS2_1340	Glycyl-tRNA synthetase glyS	1536054	1537442	+	PROKKA_01362	Glycine--tRNA ligase	1536054	1537442	-	6.1.1.14	glyQS	similar to AA sequence:UniProtKB:P99129		1	0	0	0	0	0	0
1341	PFR_JS2_1341	Metal transport system ABC transporter	1537675	1538622	+	PROKKA_01363	High-affinity zinc uptake system binding-protein ZnuA precursor	1537675	1538622	+		znuA	similar to AA sequence:UniProtKB:O34966		1	0	0	0	0	0	0
1342	PFR_JS2_1342	Metal transport ABC transporter	1538717	1539505	+	PROKKA_01364	High-affinity zinc uptake system ATP-binding protein ZnuC	1538717	1539505	+	3.6.3.-	znuC	similar to AA sequence:UniProtKB:O34946		1	0	0	0	0	0	0
1343	PFR_JS2_1343	Metal transport ABC transporter	1539507	1540514	-	PROKKA_01365	High-affinity zinc uptake system membrane protein ZnuB	1539507	1540514	+		znuB	similar to AA sequence:UniProtKB:O34610		1	0	0	0	0	0	0
1344	PFR_JS2_1344	Fe(3 ) uptake regulation protein	1540480	1540992	+	PROKKA_01366	Zinc uptake regulation protein	1540480	1540992	+		zur	similar to AA sequence:UniProtKB:O05839		1	0	0	0	0	0	0
1345	PFR_JS2_1345	Phage integrase	1541245	1541919	+	PROKKA_01367	hypothetical protein	1541245	1541919	+					1	0	0	0	0	0	0
1346	PFR_JS2_1346	Transposase of ISAar20, ISL3 family	1542609	1543409	+	PROKKA_01368	Transposase	1542609	1543409	+			protein motif:Pfam:PF01610.11		0	0	0	0	0	0	0
1347	PFR_JS2_1347	DNA repair protein RecO	1543832	1544635	-	PROKKA_01369	DNA repair protein RecO	1543832	1544635	-		recO	similar to AA sequence:UniProtKB:P42095		1	0	0	0	0	0	0
1348	PFR_JS2_1348	Putative insertion element ISCmi2 transposase	1544738	1545733	+	PROKKA_01370	Integrase core domain protein	1544738	1545733	+			protein motif:Pfam:PF00665.20		0	0	0	0	0	0	0
1349	PFR_JS2_1349	Isoprenyl transferase 2	1545854	1546543	-	PROKKA_01371	Trans,polycis-polyprenyl diphosphate synthase ((2Z,6E)-farnesyl diphosphate specific)	1545743	1546543	+	2.5.1.88		similar to AA sequence:UniProtKB:Q47RM6		1	0	0	0	0	0	0
1350	PFR_JS2_1350	Protein of hypothetical function DUF488	1546604	1546966	-	PROKKA_01372	hypothetical protein	1546604	1546966	+					1	0	0	0	0	0	0
1351	PFR_JS2_1351	2-isopropylmalate synthase LeuA	1547079	1548845	-	PROKKA_01373	2-isopropylmalate synthase	1547079	1548845	-	2.3.3.13	leuA_2	similar to AA sequence:UniProtKB:P96420		1	0	0	0	0	0	0
1352	PFR_JS2_1352	Amidohydrolase family protein	1549077	1550582	-	PROKKA_01374	N-substituted formamide deformylase precursor	1549077	1550582	+	3.5.1.91	nfdA	similar to AA sequence:UniProtKB:Q68AP4		0	0	0	0	0	0	0
1353	PFR_JS2_1353	Hypothetical protein	1550712	1550846	-	PROKKA_01375	hypothetical protein	1550712	1550846	-					1	0	0	0	0	0	0
1354	PFR_JS2_1354	Hypothetical protein	1550957	1551565	-	PROKKA_01376	hypothetical protein	1550957	1551565	-					1	0	0	0	0	0	0
1355	PFR_JS2_1355	GTPase Era	1551615	1552559	-	PROKKA_01377	GTPase Era	1551615	1552559	-		era	similar to AA sequence:UniProtKB:P0A562		1	0	0	0	0	0	0
1356	PFR_JS2_1356	CBS domain pair protein	1552552	1553856	-	PROKKA_01378	Magnesium and cobalt efflux protein CorC	1552552	1553856	-		corC	similar to AA sequence:UniProtKB:P0A2L3		1	0	0	0	0	0	0
1357	PFR_JS2_1357	Probable rRNA maturation factor	1554010	1554468	-	PROKKA_01379	Endoribonuclease YbeY	1554010	1554468	-	3.1.-.-	ybeY	similar to AA sequence:UniProtKB:A0R0T0		1	0	0	0	0	0	0
1358	PFR_JS2_1358	PhoH family protein	1554515	1555522	-	PROKKA_01380	PhoH-like protein	1554515	1555522	-		ybeZ	similar to AA sequence:UniProtKB:P0A9K3		1	0	0	0	0	0	0
1359	PFR_JS2_1359	Inner membrane metabolite transport protein YhjE	1555654	1557036	-	PROKKA_01381	Inner membrane metabolite transport protein YhjE	1555654	1557036	-		yhjE	similar to AA sequence:UniProtKB:P37643		1	0	0	0	0	0	0
1360	PFR_JS2_1360	Hypothetical protein	1557205	1557696	+	PROKKA_01382	hypothetical protein	1557205	1557696	-					0	0	0	0	0	0	0
1361	PFR_JS2_1361	Prolyl aminopeptidase	1557752	1558810	-	PROKKA_01383	Proline iminopeptidase	1557752	1558810	-	3.4.11.5	pip_2	similar to AA sequence:UniProtKB:P52279		1	0	0	0	0	0	0
1362	PFR_JS2_1362	Hypothetical protein	1558892	1559443	-	PROKKA_01384	hypothetical protein	1558892	1559443	-					1	0	0	0	0	0	0
1363	PFR_JS2_1363	TRNA-guanine transglycosylase	1559556	1560824	-	PROKKA_01385	Queuine tRNA-ribosyltransferase	1559556	1560824	-	2.4.2.29	tgt	similar to AA sequence:UniProtKB:P66905		1	0	0	0	0	0	0
1364	PFR_JS2_1364	Putative Tat (Twin-arginine translocation)	1560944	1562272	-	PROKKA_01386	Calcineurin-like phosphoesterase	1560944	1562272	+			protein motif:Pfam:PF00149.22		1	0	0	0	0	0	0
1365	PFR_JS2_1365	Ribosomal RNA small subunit methyltransferase E	1562261	1563010	-	PROKKA_01387	Ribosomal RNA small subunit methyltransferase E	1562261	1563010	-	2.1.1.193	rsmE	similar to AA sequence:UniProtKB:P0AGL7		1	0	0	0	0	0	0
1366	PFR_JS2_1366	Chaperone protein DnaJ 2	1563007	1564215	-	PROKKA_01388	Chaperone protein DnaJ	1563007	1564215	-		dnaJ_2	similar to AA sequence:UniProtKB:Q6RSN5		1	0	0	0	0	0	0
1367	PFR_JS2_1367	Heat-inducible transcription repressor hrcA	1564228	1565238	-	PROKKA_01389	Heat-inducible transcription repressor HrcA	1564228	1565238	-		hrcA	similar to AA sequence:UniProtKB:A0R0T9		1	0	0	0	0	0	0
1368	PFR_JS2_1368	Inositol monophosphatase family protein	1565496	1566272	-	PROKKA_01390	Inositol-1-monophosphatase	1565496	1566272	-	3.1.3.25	suhB	similar to AA sequence:UniProtKB:O33832		1	0	0	0	0	0	0
1369	PFR_JS2_1369	PF11296 family protein	1566350	1567231	+	PROKKA_01391	hypothetical protein	1566350	1567231	-					1	0	0	0	0	0	0
1370	PFR_JS2_1370	Putative coproporphyrinogen dehydrogenase	1567326	1568525	+	PROKKA_01392	Oxygen-independent coproporphyrinogen-III oxidase 1	1567326	1568525	-	1.3.99.22	hemN	similar to AA sequence:UniProtKB:P54304		1	0	0	0	0	0	0
1371	PFR_JS2_1371	Elongation factor 4	1568528	1570357	-	PROKKA_01393	Elongation factor 4	1568528	1570357	-	3.6.5.-	lepA	similar to AA sequence:UniProtKB:Q2FXY7		1	0	0	0	0	0	0
1372	PFR_JS2_1372	Hypothetical protein	1570658	1571278	-	PROKKA_01394	hypothetical protein	1570658	1571278	-					1	0	0	0	0	0	0
1373	PFR_JS2_1373	30S ribosomal protein S20	1571533	1571793	-	PROKKA_01395	30S ribosomal protein S20	1571533	1571793	+		rpsT	similar to AA sequence:UniProtKB:A0R102		1	0	0	0	0	0	0
1374	PFR_JS2_1374	Hypothetical protein	1571927	1572589	-	PROKKA_01396	hypothetical protein	1571927	1572589	+					1	0	0	0	0	0	0
1375	PFR_JS2_1375	DNA polymerase III, delta subunit	1572603	1573601	-	PROKKA_01397	hypothetical protein	1572603	1573601	-			protein motif:CLUSTERS:PRK07914		1	0	0	0	0	0	0
1376	PFR_JS2_1376	DNA internalization competence protein	1573684	1576140	-	PROKKA_01398	ComEC family competence protein	1573684	1576140	-			protein motif:CLUSTERS:PRK11539		0	0	0	0	0	0	0
1377	PFR_JS2_1377	Putative competence protein ComEA	1576124	1577035	-	PROKKA_01399	ComE operon protein 1	1576124	1577035	-		comEA	similar to AA sequence:UniProtKB:P39694		1	0	0	0	0	0	0
1378	PFR_JS2_1378	Malic enzyme, NAD binding domain protein	1577220	1578974	+	PROKKA_01400	putative NAD-dependent malic enzyme 2	1577220	1578974	-	1.1.1.38	maeA	similar to AA sequence:UniProtKB:P45868		1	0	0	0	0	0	0
1379	PFR_JS2_1379	Dihydroorotase	1578992	1580284	-	PROKKA_01401	Dihydroorotase	1578992	1580284	-	3.5.2.3	pyrC	similar to AA sequence:UniProtKB:Q81WF0		1	0	0	0	0	0	0
1380	PFR_JS2_1380	Leucine--tRNA ligase (Precursor)	1580341	1582869	-	PROKKA_01402	Leucine--tRNA ligase	1580341	1582869	-	6.1.1.4	leuS	similar to AA sequence:UniProtKB:Q9JXT2		1	0	0	0	0	0	0
1381	PFR_JS2_1381	Hypothetical protein	1583186	1584244	-	PROKKA_01403	hypothetical protein	1583186	1584244	-					1	0	0	0	0	0	0
1382	PFR_JS2_1382	Hypothetical protein	1584414	1585154	-	PROKKA_01404	hypothetical protein	1584414	1585154	+					1	0	0	0	0	0	0
						PROKKA_01405	tRNA-Ala(ggc)	1585257	1585330	+			COORDINATES:profile:Aragorn:1.2		0					0	0
1383	PFR_JS2_1383	NADPH-dependent glutamate synthase beta chain	1585457	1586377	-	PROKKA_01406	NAD dependent epimerase/dehydratase family protein	1585457	1586377	-			protein motif:Pfam:PF01370.15		1	0	0	0	0	0	0
1384	PFR_JS2_1384	Hypothetical protein	1586492	1586929	-	PROKKA_01407	hypothetical protein	1586492	1586929	-					0	0	0	0	0	0	0
1385	PFR_JS2_1385	Phosphoglycerate mutase family protein	1586989	1587597	-	PROKKA_01408	Glucosyl-3-phosphoglycerate phosphatase	1586989	1587597	-	3.1.3.-	gpgP_2	similar to AA sequence:UniProtKB:P71724		1	0	0	0	0	0	0
1386	PFR_JS2_1386	Ribosome-associated protein, iojap family	1587597	1587980	-	PROKKA_01409	Ribosomal silencing factor RsfS	1587597	1587980	-		rsfS	similar to AA sequence:UniProtKB:Q9KD89		1	0	0	0	0	0	0
1387	PFR_JS2_1387	Nicotinate (Nicotinamide) nucleotide	1587977	1588747	-	PROKKA_01410	Nicotinate-nucleotide adenylyltransferase	1587977	1588747	-	2.7.7.18	nadD	similar to AA sequence:UniProtKB:P54455		1	0	0	0	0	0	0
1388	PFR_JS2_1388	Gamma-glutamyl phosphate reductase 2	1588821	1590062	-	PROKKA_01411	Gamma-glutamyl phosphate reductase	1588821	1590062	-	1.2.1.41	proA	similar to AA sequence:UniProtKB:Q9WYC9		1	0	0	0	0	0	0
1389	PFR_JS2_1389	Hypothetical protein	1590115	1590741	-	PROKKA_01412	hypothetical protein	1590115	1590741	-					1	0	0	0	0	0	0
1390	PFR_JS2_1390	Glutamate 5-kinase ProB	1590774	1591943	-	PROKKA_01413	Glutamate 5-kinase	1590774	1591943	-	2.7.2.11	proB	similar to AA sequence:UniProtKB:A0R148		1	0	0	0	0	0	0
1391	PFR_JS2_1391	GTPase obg	1591936	1593537	-	PROKKA_01414	GTPase Obg	1591936	1593537	-		obg	similar to AA sequence:UniProtKB:P95722		1	0	0	0	0	0	0
1392	PFR_JS2_1392	50S ribosomal protein L27	1593686	1593949	-	PROKKA_01415	50S ribosomal protein L27	1593686	1593949	-		rpmA	similar to AA sequence:UniProtKB:A0R150		1	0	0	0	0	0	0
1393	PFR_JS2_1393	50S ribosomal protein L21	1593963	1594310	+	PROKKA_01416	50S ribosomal protein L21	1593963	1594310	-		rplU	similar to AA sequence:UniProtKB:A0R151		1	0	0	0	0	0	0
1394	PFR_JS2_1394	Hypothetical protein	1594507	1597293	+	PROKKA_01417	Ribonuclease G	1594507	1597293	-	3.1.26.-	rng	similar to AA sequence:UniProtKB:P0A9J0		1	0	0	0	0	0	0
1395	PFR_JS2_1395	Radical SAM domain protein	1597547	1598299	-	PROKKA_01418	hypothetical protein	1597547	1598299	-					1	0	0	0	0	0	0
1396	PFR_JS2_1396	Hypothetical protein	1598363	1598818	-	PROKKA_01419	MarR family protein	1598363	1598818	-			protein motif:Pfam:PF12802.1		1	0	0	0	0	0	0
1397	PFR_JS2_1397	Integral membrane protein TerC	1599033	1600289	-	PROKKA_01420	Inner membrane protein alx	1599033	1600289	+		alx_2	similar to AA sequence:UniProtKB:P42601		1	0	0	0	0	0	0
1398	PFR_JS2_1398	Ionic transporter membrane protein chaA	1600286	1601386	-	PROKKA_01421	Sodium/proton antiporter ChaA	1600286	1601386	+		chaA	similar to AA sequence:UniProtKB:P31801		1	0	0	0	0	0	0
1399	PFR_JS2_1399	Radical SAM domain protein	1601450	1603393	+	PROKKA_01422	Radical SAM superfamily protein	1601450	1603393	-			protein motif:Pfam:PF04055.15		1	0	0	0	0	0	0
1400	PFR_JS2_1400	Hypothetical protein	1603470	1604600	+	PROKKA_01423	CAAX amino terminal protease self- immunity	1603470	1604600	-			protein motif:Pfam:PF02517.10		0	0	0	0	0	0	0
1401	PFR_JS2_1401	Nucleoside diphosphate kinase	1604807	1605283	+	PROKKA_01424	Nucleoside diphosphate kinase	1604807	1605283	-	2.7.4.6	ndkA	similar to AA sequence:UniProtKB:P84284		0	0	0	0	0	0	0
1402	PFR_JS2_1402	Protein FolC	1605394	1606899	+	PROKKA_01425	Folylpolyglutamate synthase	1605394	1606899	-	6.3.2.17	fgs	similar to AA sequence:UniProtKB:P15925		1	0	0	0	0	0	0
1403	PFR_JS2_1403	Putative type IV conjugative transfer system	1607014	1607625	-	PROKKA_01426	DoxX	1607014	1607625	+			protein motif:Pfam:PF07681.6		1	0	0	0	0	0	0
1404	PFR_JS2_1404	DSBA oxidoreductase	1607661	1608455	-	PROKKA_01427	hypothetical protein	1607661	1608455	+					1	0	0	0	0	0	0
1405	PFR_JS2_1405	DSBA-like thioredoxin domain protein	1608719	1609513	-	PROKKA_01428	hypothetical protein	1608719	1609513	+					0	0	0	0	0	0	0
1406	PFR_JS2_1406	Valyl tRNA synthetase	1609612	1612230	+	PROKKA_01429	Valine--tRNA ligase	1609612	1612230	+	6.1.1.9	valS	similar to AA sequence:UniProtKB:P96142		1	0	0	0	0	0	0
1407	PFR_JS2_1407	Haloacid dehalogenase superfamily enzyme,	1612338	1613045	-	PROKKA_01430	(S)-2-haloacid dehalogenase 4A	1612338	1613045	-	3.8.1.2	hdl IVa	similar to AA sequence:UniProtKB:Q51645		1	0	0	0	0	0	0
1408	PFR_JS2_1408	Phosphofructokinase	1613172	1614293	-	PROKKA_01431	6-phosphofructokinase	1613172	1614293	-	2.7.1.11	pfkA	similar to AA sequence:UniProtKB:Q8NR14		1	0	0	0	0	0	0
1409	PFR_JS2_1409	Threonine synthase	1614372	1615814	-	PROKKA_01432	Threonine synthase	1614372	1615814	-	4.2.3.1	thrC	similar to AA sequence:UniProtKB:P23669		1	0	0	0	0	0	0
1410	PFR_JS2_1410	Hypothetical protein	1615903	1616247	-	PROKKA_01433	hypothetical protein	1615903	1616247	+					0	0	0	0	0	0	0
						PROKKA_01434	tRNA-Pro(ggg)	1617414	1617495	+			COORDINATES:profile:Aragorn:1.2		0					0	0
1411	PFR_JS2_1411	ATP-dependent Clp protease ATP-binding subunit	1616359	1617636	-											0	0	0	0	0	0
1412	PFR_JS2_1412	ATP-dependent Clp protease proteolytic subunit 1	1617758	1618447	-	PROKKA_01435	ATP-dependent Clp protease proteolytic subunit 2	1617758	1618447	-	3.4.21.92	clpP2_1	similar to AA sequence:UniProtKB:Q9ZH58		1	0	0	0	0	0	0
1413	PFR_JS2_1413	ATP-dependent Clp protease proteolytic subunit 2	1618471	1619106	+	PROKKA_01436	ATP-dependent Clp protease proteolytic subunit 2	1618471	1619106	-	3.4.21.92	clpP2_2	similar to AA sequence:UniProtKB:Q8NN01		1	0	0	0	0	0	0
1414	PFR_JS2_1414	Pheromone autoinducer 2 transporter	1619193	1620425	+	PROKKA_01437	AI-2 transport protein TqsA	1619193	1620425	-		tqsA_1	similar to AA sequence:UniProtKB:P0AFS5		1	0	0	0	0	0	0
1415	PFR_JS2_1415	Inner membrane protein YhhT	1620658	1621851	-	PROKKA_01438	AI-2 transport protein TqsA	1620658	1621851	-		tqsA_2	similar to AA sequence:UniProtKB:P0AFS5		1	0	0	0	0	0	0
1416	PFR_JS2_1416	Trigger factor	1622076	1623659	-	PROKKA_01439	Trigger factor	1622076	1623659	-	5.2.1.8	tig	similar to AA sequence:UniProtKB:A0R199		1	0	0	0	0	0	0
						PROKKA_01440	tRNA-Gly(tcc)	1623790	1623863	-			COORDINATES:profile:Aragorn:1.2		0					0	0
						PROKKA_01441	tRNA-Pro(tgg)	1624123	1624197	+			COORDINATES:profile:Aragorn:1.2		0					0	0
1417	PFR_JS2_1417	Quaternary ammonium compound-resistance protein	1624395	1624709	-	PROKKA_01442	Quaternary ammonium compound-resistance protein SugE	1624395	1624709	-		sugE	similar to AA sequence:UniProtKB:P69937		1	0	0	0	0	0	0
1418	PFR_JS2_1418	Hypothetical protein	1624837	1625028	+	PROKKA_01443	hypothetical protein	1624837	1625028	+					1	0	0	0	0	0	0
1419	PFR_JS2_1419	Hypothetical protein	1625263	1626816	-	PROKKA_01444	hypothetical protein	1625263	1626816	+					1	0	0	0	0	0	0
1420	PFR_JS2_1420	Transposase, undefined	1626813	1627397	-	PROKKA_01445	Integrase core domain protein	1626813	1627397	-			protein motif:Pfam:PF00665.20		0	0	0	0	0	0	0
1421	PFR_JS2_1421	Hypothetical protein	1627635	1627799	-	PROKKA_01446	hypothetical protein	1627635	1627799	-					0	0	0	0	0	0	0
1422	PFR_JS2_1422	Permease of the drug/metabolite transporter	1627866	1628738	+	PROKKA_01447	putative DMT superfamily transporter inner membrane protein	1627866	1628738	-			protein motif:CLUSTERS:PRK11272		0	0	0	0	0	0	0
1423	PFR_JS2_1423	Transcriptional regulator	1628817	1629383	+	PROKKA_01448	Bacterial regulatory proteins, tetR family	1628817	1629383	+			protein motif:Pfam:PF00440.17		0	0	0	0	0	0	0
1424	PFR_JS2_1424	DNA ligase	1629451	1631745	+	PROKKA_01449	DNA ligase	1629451	1631745	-	6.5.1.2	ligA	similar to AA sequence:UniProtKB:A0QUW7		1	0	0	0	0	0	0
1425	PFR_JS2_1425	Hypothetical protein	1631822	1632616	-	PROKKA_01450	hypothetical protein	1631822	1632616	-					1	0	0	0	0	0	0
1426	PFR_JS2_1426	DSBA oxidoreductase	1632840	1633454	-	PROKKA_01451	hypothetical protein	1632840	1633454	-					0	0	0	0	0	0	0
1427	PFR_JS2_1427	Aminopeptidase	1633797	1636400	+	PROKKA_01452	Aminopeptidase N	1633797	1636400	+	3.4.11.2	pepN	similar to AA sequence:UniProtKB:Q11010		1	0	0	0	0	0	0
1428	PFR_JS2_1428	6-phosphogluconate dehydrogenase, decarboxylating	1636613	1638070	+	PROKKA_01453	6-phosphogluconate dehydrogenase, decarboxylating	1636613	1638070	+	1.1.1.44	gnd	similar to AA sequence:UniProtKB:P00350		1	0	0	0	0	0	0
1429	PFR_JS2_1429	Putative phosphomethylpyrimidine kinase	1638200	1639021	-	PROKKA_01454	Pyridoxine kinase	1638200	1639021	+	2.7.1.35	pdxK	similar to AA sequence:UniProtKB:P39610		0	0	0	0	0	0	0
1430	PFR_JS2_1430	Acyl-CoA thioester hydrolase, YbgC/YbaW family	1639168	1640049	+	PROKKA_01455	Thioesterase superfamily protein	1639168	1640049	-			protein motif:Pfam:PF03061.16		1	0	0	0	0	0	0
1431	PFR_JS2_1431	AMP-dependent synthetase/ligase	1640055	1641944	-	PROKKA_01456	Long-chain-fatty-acid--CoA ligase FadD15	1640055	1641944	-	6.2.1.3		similar to AA sequence:UniProtKB:O53521		1	0	0	0	0	0	0
1432	PFR_JS2_1432	Transcriptional regulator, MarR family	1642121	1642579	-	PROKKA_01457	Transcriptional repressor MprA	1642121	1642579	+		mprA_1	similar to AA sequence:UniProtKB:P0ACR9		1	0	0	0	0	0	0
1433	PFR_JS2_1433	FAD linked oxidase protein	1642585	1645413	-	PROKKA_01458	putative FAD-linked oxidoreductase	1642585	1645413	+	1.-.-.-		similar to AA sequence:UniProtKB:Q50685		1	0	0	0	0	0	0
1434	PFR_JS2_1434	Peptidyl-dipeptidase Dcp	1645534	1647570	-	PROKKA_01459	Peptidyl-dipeptidase dcp	1645534	1647570	-	3.4.15.5	dcp	similar to AA sequence:UniProtKB:P24171		1	0	0	0	0	0	0
1435	PFR_JS2_1435	Hypothetical protein	1647627	1648997	-	PROKKA_01460	hypothetical protein	1647627	1648997	+					1	0	0	0	0	0	0
1436	PFR_JS2_1436	Dihydroxyacetone kinase subunit M	1648984	1650504	-	PROKKA_01461	PTS-dependent dihydroxyacetone kinase, phosphotransferase subunit DhaM	1648984	1650504	-		dhaM	similar to AA sequence:UniProtKB:P37349		1	0	0	0	0	0	0
1437	PFR_JS2_1437	Dihydroxyacetone kinase, L subunit	1650517	1651146	-	PROKKA_01462	PTS-dependent dihydroxyacetone kinase, ADP-binding subunit DhaL	1650517	1651146	-	2.7.-.-	dhaL	similar to AA sequence:UniProtKB:P76014		1	0	0	0	0	0	0
1438	PFR_JS2_1438	Dihydroxyacetone kinase, DhaK subunit	1651146	1652141	-	PROKKA_01463	PTS-dependent dihydroxyacetone kinase, dihydroxyacetone-binding subunit DhaK	1651146	1652141	-	2.7.-.-	dhaK_2	similar to AA sequence:UniProtKB:P76015		1	0	0	0	0	0	0
1439	PFR_JS2_1439	ATP-binding cassette protein, ChvD family	1652313	1654001	-	PROKKA_01464	putative ABC transporter ATP-binding protein/MT2552	1652313	1654001	-			similar to AA sequence:UniProtKB:O53204		1	0	0	0	0	0	0
1440	PFR_JS2_1440	Hypothetical protein	1654197	1654697	+	PROKKA_01465	Single-stranded DNA-binding protein 1	1654197	1654697	-		ssb1	similar to AA sequence:UniProtKB:Q9KYI9		1	0	0	0	0	0	0
1441	PFR_JS2_1441	Hypothetical protein	1654914	1655576	-	PROKKA_01466	hypothetical protein	1654914	1655576	-					1	0	0	0	0	0	0
1442	PFR_JS2_1442	Dynamin domain protein	1655573	1657216	+	PROKKA_01467	GTPase Era	1655573	1657216	-			protein motif:CLUSTERS:PRK00089		0	0	0	0	0	0	0
1443	PFR_JS2_1443	ATP-binding protein SCC61A06c	1657213	1659060	+	PROKKA_01468	Dynamin family protein	1657213	1659060	-			protein motif:Pfam:PF00350.17		1	0	0	0	0	0	0
1444	PFR_JS2_1444	Protease PrsW family protein	1659130	1660632	+	PROKKA_01469	hypothetical protein	1659130	1660632	-					1	0	0	0	0	0	0
						PROKKA_01470	tRNA-Arg(tct)	1660704	1660778	-			COORDINATES:profile:Aragorn:1.2		0					0	0
1445	PFR_JS2_1445	Transporter, major facilitator family protein	1660686	1662137	+											0	0	0	0	0	0
						PROKKA_01471	Oligoribonuclease	1662149	1662829	+	3.1.-.-	orn	similar to AA sequence:UniProtKB:P57666		1					0	0
						PROKKA_01472	tRNA-His(gtg)	1662905	1662980	+			COORDINATES:profile:Aragorn:1.2		0					0	0
1446	PFR_JS2_1446	Oligoribonuclease	1662149	1662829	-											0	0	0	0	0	0
1447	PFR_JS2_1447	Metal dependent phosphohydrolase, HD region	1663567	1664073	-	PROKKA_01473	GTP pyrophosphokinase	1663567	1664073	-	2.7.6.5	relA_2	similar to AA sequence:UniProtKB:Q99TL8		1	0	0	0	0	0	0
1448	PFR_JS2_1448	Putative excision nuclease ABC subunit	1664148	1666481	+	PROKKA_01474	UvrABC system protein A	1664148	1666481	+		uvrA_3	similar to AA sequence:UniProtKB:Q9WYV0		1	0	0	0	0	0	0
1449	PFR_JS2_1449	Putative secreted tyrosine phosphatase	1666552	1667367	+	PROKKA_01475	Tyrosine-protein phosphatase precursor	1666552	1667367	+	3.1.3.48	iphP	similar to AA sequence:UniProtKB:Q05918		1	0	0	0	0	0	0
1450	PFR_JS2_1450	Mur ligase middle domain protein	1667471	1668793	+	PROKKA_01476	UDP-N-acetylmuramoylalanyl-D-glutamate--2,6-diaminopimelate ligase	1667471	1668793	+			protein motif:CLUSTERS:PRK00139		1	0	0	0	0	0	0
1451	PFR_JS2_1451	CobB/CobQ-like glutamine amidotransferase domain	1668787	1669560	+	PROKKA_01477	Cobyric acid synthase	1668787	1669560	+		cobQ_2	similar to AA sequence:UniProtKB:P29932		1	0	0	0	0	0	0
						PROKKA_01478	tRNA-Lys(ctt)	1669691	1669764	-			COORDINATES:profile:Aragorn:1.2		0					0	0
1452	PFR_JS2_1452	10 kDa chaperonin	1669822	1670271	+	PROKKA_01479	10 kDa chaperonin 5	1669822	1670271	-		groS5	similar to AA sequence:UniProtKB:P35474		1	0	0	0	0	0	0
1453	PFR_JS2_1453	Hypothetical protein	1670298	1670597	+	PROKKA_01480	hypothetical protein	1670298	1670597	-					1	0	0	0	0	0	0
1454	PFR_JS2_1454	Bacterioferritin comigratory protein	1670771	1671259	-	PROKKA_01481	Putative peroxiredoxin/MT2597	1670771	1671259	+	1.11.1.15	bcp	similar to AA sequence:UniProtKB:O53226		1	0	0	0	0	0	0
						PROKKA_01482	tRNA-Leu(tag)	1671403	1671486	+			COORDINATES:profile:Aragorn:1.2		0					0	0
1455	PFR_JS2_1455	Class II aldolase/adducin family protein	1671552	1672244	-	PROKKA_01483	L-ribulose-5-phosphate 4-epimerase UlaF	1671552	1672244	+	5.1.3.4	ulaF	similar to AA sequence:UniProtKB:P39306		1	0	0	0	0	0	0
1456	PFR_JS2_1456	Precorrin-6x reductase cobK	1672225	1672992	-	PROKKA_01484	Precorrin-6A reductase	1672225	1672992	+	1.3.1.54	cobK	similar to AA sequence:UniProtKB:P21920	Bacterial phospho-glucose isomerase C-terminal region	1	0	0	0	0	0	0
1457	PFR_JS2_1457	Precorrin-6Y C5,15-methyltransferase, CbiT	1673065	1673655	-	PROKKA_01485	Precorrin-6Y C(5,15)-methyltransferase [decarboxylating]	1673065	1673655	+	2.1.1.132	cobL	similar to AA sequence:UniProtKB:P21921		1	0	0	0	0	0	0
1458	PFR_JS2_1458	Precorrin-8X methylmutase	1673752	1674405	+	PROKKA_01486	Precorrin-8X methylmutase	1673752	1674405	+	5.4.1.2	cobH	similar to AA sequence:UniProtKB:P21638		1	0	0	0	0	0	0
1459	PFR_JS2_1459	Cobalamin biosynthesis protein CbiD (Precursor)	1674402	1675694	+	PROKKA_01487	cobalt-precorrin-6A synthase	1674402	1675694	+			protein motif:CLUSTERS:PRK00075		1	0	0	0	0	0	0
1460	PFR_JS2_1460	Sirohydrochlorin cobaltochelatase	1675726	1676967	+	PROKKA_01488	Sirohydrochlorin cobaltochelatase	1675726	1676967	-	4.99.1.3	cbiX	similar to AA sequence:UniProtKB:O87690		1	0	0	0	0	0	0
1461	PFR_JS2_1461	Bifunctional cbiH protein and precorrin-3B	1676960	1679605	+	PROKKA_01489	Cobalt-precorrin-3B C(17)-methyltransferase	1676960	1679605	-	2.1.1.-	cbiH	similar to AA sequence:UniProtKB:Q05590		0	0	0	0	0	0	0
1462	PFR_JS2_1462	Tetrapyrrole methylase, precorrin-3 methylase,	1679602	1680561	-	PROKKA_01490	Cobalt-precorrin-4 C(11)-methyltransferase	1679602	1680561	-	2.1.1.271	cbiF	similar to AA sequence:UniProtKB:P0A2G9		1	0	0	0	0	0	0
1463	PFR_JS2_1463	Precorrin-2 C20-methyltransferase CbiL	1680591	1681364	-	PROKKA_01491	Precorrin-2 C(20)-methyltransferase	1680591	1681364	-	2.1.1.130	cobI	similar to AA sequence:UniProtKB:P21639		1	0	0	0	0	0	0
1464	PFR_JS2_1464	Hypothetical protein	1681939	1682202	-	PROKKA_01492	hypothetical protein	1681939	1682202	+					1	0	0	0	0	0	0
1465	PFR_JS2_1465	Methylmalonyl-CoA mutase small subunit mutA	1682199	1684115	-	PROKKA_01493	Methylmalonyl-CoA mutase small subunit	1682199	1684115	+	5.4.99.2	mutA	similar to AA sequence:UniProtKB:P11652		1	0	0	0	0	0	0
1466	PFR_JS2_1466	Methylmalonyl-CoA mutase large subunit mutB	1684112	1686298	-	PROKKA_01494	Methylmalonyl-CoA mutase large subunit	1684112	1686298	+	5.4.99.2	mutB	similar to AA sequence:UniProtKB:P11653		1	0	0	0	0	0	0
1467	PFR_JS2_1467	LAO/AO transport system ATPase	1686291	1687304	-	PROKKA_01495	putative GTPase/MT1543	1686291	1687304	+	3.6.-.-		similar to AA sequence:UniProtKB:P63577		1	0	0	0	0	0	0
1468	PFR_JS2_1468	DNA polymerase IV	1687508	1688959	-	PROKKA_01496	DNA polymerase IV	1687508	1688959	-	2.7.7.7	dinB_2	similar to AA sequence:UniProtKB:Q47155		1	0	0	0	0	0	0
1469	PFR_JS2_1469	Dihydrofolate reductase	1688963	1689565	-	PROKKA_01497	Dihydrofolate reductase	1688963	1689565	-	1.5.1.3	folA	similar to AA sequence:UniProtKB:P04174		1	0	0	0	0	0	0
1470	PFR_JS2_1470	Thymidylate synthase	1689680	1690492	+	PROKKA_01498	Thymidylate synthase	1689680	1690492	-	2.1.1.45	thyA	similar to AA sequence:UniProtKB:P67042		1	0	0	0	0	0	0
1471	PFR_JS2_1471	Non-canonical purine NTP pyrophosphatase	1690494	1691300	+	PROKKA_01499	dITP/XTP pyrophosphatase	1690494	1691300	-	3.6.1.19	rdgB	similar to AA sequence:UniProtKB:P52061		1	0	0	0	0	0	0
1472	PFR_JS2_1472	TRNA nucleotidyltransferase	1691297	1692058	+	PROKKA_01500	Ribonuclease PH	1691297	1692058	-	2.7.7.56	rph	similar to AA sequence:UniProtKB:P50597		1	0	0	0	0	0	0
1473	PFR_JS2_1473	Glutamate racemase	1692212	1693030	+	PROKKA_01501	Glutamate racemase	1692212	1693030	-	5.1.1.3	murI	similar to AA sequence:UniProtKB:O31332		1	0	0	0	0	0	0
1474	PFR_JS2_1474	Hypothetical protein	1693118	1693726	-	PROKKA_01502	hypothetical protein	1693118	1693726	-					1	0	0	0	0	0	0
1475	PFR_JS2_1475	ATP-dependent Clp protease adapter protein ClpS	1693723	1694016	-	PROKKA_01503	ATP-dependent Clp protease adaptor protein ClpS	1693723	1694016	-			protein motif:CLUSTERS:PRK00033		1	0	0	0	0	0	0
1476	PFR_JS2_1476	Nicotinate phosphoribosyltransferase	1694143	1695498	-	PROKKA_01504	Nicotinate phosphoribosyltransferase pncB1	1694143	1695498	+	6.3.4.21	pncB1	similar to AA sequence:UniProtKB:Q10641		1	0	0	0	0	0	0
1477	PFR_JS2_1477	Naphthoate synthase	1695580	1696665	-	PROKKA_01505	1,4-Dihydroxy-2-naphthoyl-CoA synthase	1695580	1696665	+	4.1.3.36	menB	similar to AA sequence:UniProtKB:A0QRD3		1	0	0	0	0	0	0
1478	PFR_JS2_1478	O-succinylbenzoic acid-CoA ligase menE	1696738	1697970	-	PROKKA_01506	2-succinylbenzoate--CoA ligase	1696738	1697970	+	6.2.1.26	menE	similar to AA sequence:UniProtKB:P63526		1	0	0	0	0	0	0
1479	PFR_JS2_1479	Isochorismate synthase	1698081	1699304	-	PROKKA_01507	Isochorismate synthase EntC	1698081	1699304	+	5.4.4.2	entC	similar to AA sequence:UniProtKB:P0AEJ2		1	0	0	0	0	0	0
1480	PFR_JS2_1480	Hypothetical protein	1699436	1699912	-	PROKKA_01508	hypothetical protein	1699436	1699912	-					0	0	0	0	0	0	0
1481	PFR_JS2_1481	Putative excinuclease ABC, A subunit	1700083	1702653	+	PROKKA_01509	UvrABC system protein A	1700083	1702653	-		uvrA_4	similar to AA sequence:UniProtKB:P63383		0	0	0	0	0	0	0
1482	PFR_JS2_1482	2-succinyl-5-enolpyruvyl-6-hydroxy-3-cyclohexene-1-carboxylate	1702761	1704416	-	PROKKA_01510	2-succinyl-5-enolpyruvyl-6-hydroxy-3-cyclohexene-1-carboxylate synthase	1702761	1704416	-	2.2.1.9	menD	similar to AA sequence:UniProtKB:Q99V50		1	0	0	0	0	0	0
1483	PFR_JS2_1483	Mandelate racemase/muconate lactonizing protein	1704541	1705539	-	PROKKA_01511	L-Ala-D/L-Glu epimerase	1704541	1705539	-	5.1.1.-		similar to AA sequence:UniProtKB:Q97MK4		1	0	0	0	0	0	0
1484	PFR_JS2_1484	4-alpha-glucanotransferase malQ	1705536	1707725	-	PROKKA_01512	4-alpha-glucanotransferase	1705536	1707725	-	2.4.1.25	malQ_2	similar to AA sequence:UniProtKB:Q59266		1	0	0	0	0	0	0
1485	PFR_JS2_1485	Hypothetical protein	1707856	1708908	-	PROKKA_01513	RDD family protein	1707856	1708908	-			protein motif:Pfam:PF06271.6		1	0	0	0	0	0	0
1486	PFR_JS2_1486	Multidrug resistance efflux protein	1709082	1710593	-	PROKKA_01514	Multidrug resistance protein 3	1709082	1710593	-		bmr3_3	similar to AA sequence:UniProtKB:P96712	Putative drug resistance	1	0	0	0	0	0	0
1487	PFR_JS2_1487	PF11238 family protein	1710652	1710915	+	PROKKA_01515	hypothetical protein	1710652	1710915	+					1	0	0	0	0	0	0
1488	PFR_JS2_1488	Cation diffusion facilitator family transporter	1711071	1712111	-	PROKKA_01516	ferrous iron efflux protein F	1711071	1712111	-			protein motif:CLUSTERS:PRK09509		1	0	0	0	0	0	0
1489	PFR_JS2_1489	SIS regulatory protein	1712223	1713239	-	PROKKA_01517	hypothetical protein	1712223	1713239	-			protein motif:Pfam:PF10432.3		1	0	0	0	0	0	0
1490	PFR_JS2_1490	Hypothetical protein	1713247	1713447	-	PROKKA_01518	hypothetical protein	1713247	1713447	-			protein motif:CLUSTERS:PRK11827		1	0	0	0	0	0	0
1491	PFR_JS2_1491	HAD-superfamily hydrolase, subfamily IIB	1713508	1714323	-	PROKKA_01519	Eukaryotic phosphomannomutase	1713508	1714323	-			protein motif:Pfam:PF03332.7		1	0	0	0	0	0	0
1492	PFR_JS2_1492	Hypothetical protein	1714439	1714939	-	PROKKA_01520	hypothetical protein	1714439	1714939	-					1	0	0	0	0	0	0
1493	PFR_JS2_1493	Hypothetical protein	1715006	1715446	+	PROKKA_01521	Possibl zinc metallo-peptidase	1715006	1715446	+			protein motif:Pfam:PF06262.5		1	0	0	0	0	0	0
1494	PFR_JS2_1494	Hypothetical protein	1715551	1716903	-	PROKKA_01522	hypothetical protein	1715551	1716903	-					1	0	0	0	0	0	0
1495	PFR_JS2_1495	Putative glycosyltransferase	1716900	1720151	-	PROKKA_01523	hypothetical protein	1716900	1720151	-					1	0	0	0	0	0	0
1496	PFR_JS2_1496	Transcription factor WhiB	1720348	1720608	+	PROKKA_01524	Transcriptional regulator WhiB	1720348	1720608	-		whiB	similar to AA sequence:UniProtKB:Q7AKN0		1	0	0	0	0	0	0
1497	PFR_JS2_1497	Hypothetical protein	1720941	1722023	-	PROKKA_01525	hypothetical protein	1720941	1722023	-					0	0	0	0	0	0	0
1498	PFR_JS2_1498	Mannose-1-phosphate guanylyltransferase (GDP)	1722020	1723099	-	PROKKA_01526	Mannose-1-phosphate guanylyltransferase RfbM	1722020	1723099	-	2.7.7.13	rfbM	similar to AA sequence:UniProtKB:P26404		1	0	0	0	0	0	0
1499	PFR_JS2_1499	Cell envelope function transcriptional attenuator	1723225	1724583	-	PROKKA_01527	Regulatory protein MsrR	1723225	1724583	+		msrR	similar to AA sequence:UniProtKB:Q99Q02		1	0	0	0	0	0	0
1500	PFR_JS2_1500	Phosphoribosylaminoimidazole carboxylase,	1724621	1725181	+	PROKKA_01528	N5-carboxyaminoimidazole ribonucleotide mutase	1724621	1725181	-	5.4.99.18	purE	similar to AA sequence:UniProtKB:P96880		1	0	0	0	0	0	0
1501	PFR_JS2_1501	Phosphoribosylaminoimidazole carboxylase, ATPase	1725174	1726346	-	PROKKA_01529	N5-carboxyaminoimidazole ribonucleotide synthase	1725174	1726346	-	6.3.4.18	purK	similar to AA sequence:UniProtKB:O66608		1	0	0	0	0	0	0
1502	PFR_JS2_1502	Peptidase family S51	1726424	1727140	-	PROKKA_01530	Peptidase family S51	1726424	1727140	+			protein motif:Pfam:PF03575.1		1	0	0	0	0	0	0
1503	PFR_JS2_1503	Transcriptional regulator, TetR family	1727210	1727794	+	PROKKA_01531	Bacterial regulatory proteins, tetR family	1727210	1727794	-			protein motif:Pfam:PF00440.17		1	0	0	0	0	0	0
1504	PFR_JS2_1504	Hypothetical protein	1727876	1728379	+	PROKKA_01532	Bacterial membrane flanked domain protein	1727876	1728379	-			protein motif:Pfam:PF03703.8		1	0	0	0	0	0	0
1505	PFR_JS2_1505	Biotin apo-protein ligase	1728413	1729204	-	PROKKA_01533	Bifunctional ligase/repressor BirA	1728413	1729204	-	6.3.4.15	birA	similar to AA sequence:UniProtKB:P0CI75		1	0	0	0	0	0	0
1506	PFR_JS2_1506	Transcriptional regulator	1729354	1729959	+	PROKKA_01534	DNA-binding transcriptional repressor AcrR	1729354	1729959	+			protein motif:CLUSTERS:PRK10668		1	0	0	0	0	0	0
1507	PFR_JS2_1507	Transcription regulator	1729973	1730551	+	PROKKA_01535	MarR family protein	1729973	1730551	-			protein motif:Pfam:PF01047.16		1	0	0	0	0	0	0
1508	PFR_JS2_1508	Hypothetical protein	1730666	1731184	+	PROKKA_01536	hypothetical protein	1730666	1731184	-					1	0	0	0	0	0	0
1509	PFR_JS2_1509	Tetronasin ABC transporter ATP-binding protein	1731289	1732233	+	PROKKA_01537	Daunorubicin/doxorubicin resistance ATP-binding protein DrrA	1731289	1732233	+	3.6.3.-	drrA_3	similar to AA sequence:UniProtKB:P32010		1	0	0	0	0	0	0
1510	PFR_JS2_1510	Tetronasin-transport membrane protein ABC	1732230	1733870	-	PROKKA_01538	ABC-2 family transporter protein	1732230	1733870	+			protein motif:Pfam:PF12730.1		1	0	0	0	0	0	0
1511	PFR_JS2_1511	Integral membrane protein	1733978	1735324	+	PROKKA_01539	Inner membrane protein YjjP	1733978	1735324	-		yjjP	similar to AA sequence:UniProtKB:P0ADD5		1	0	0	0	0	0	0
1512	PFR_JS2_1512	Carboxyl transferase domain protein	1735456	1737030	+	PROKKA_01540	putative propionyl-CoA carboxylase beta chain 5	1735456	1737030	+	6.4.1.3	accD5	similar to AA sequence:UniProtKB:P96885		1	0	0	0	0	0	0
1513	PFR_JS2_1513	Hypothetical protein	1737036	1737290	+	PROKKA_01541	hypothetical protein	1737036	1737290	+					1	0	0	0	0	0	0
1514	PFR_JS2_1514	Septum formation protein Maf	1737341	1738069	+	PROKKA_01542	Maf-like protein YceF	1737341	1738069	+		yceF	similar to AA sequence:UniProtKB:P0A729		1	0	0	0	0	0	0
1515	PFR_JS2_1515	Hydrolase, NUDIX family	1738073	1738573	-	PROKKA_01543	dihydroneopterin triphosphate pyrophosphatase	1738073	1738573	+			protein motif:CLUSTERS:PRK09438		0	0	0	0	0	0	0
1516	PFR_JS2_1516	Hypothetical protein	1738664	1739143	-	PROKKA_01544	hypothetical protein	1738664	1739143	-					1	0	0	0	0	0	0
1517	PFR_JS2_1517	Hypothetical protein	1739424	1739639	+	PROKKA_01545	hypothetical protein	1739424	1739639	+					1	0	0	0	0	0	0
1518	PFR_JS2_1518	Endonuclease VIII and DNA N-glycosylase with	1739790	1740605	+	PROKKA_01546	Endonuclease 8 1	1739790	1740605	+	3.2.2.-	nei1	similar to AA sequence:UniProtKB:P64158		1	0	0	0	0	0	0
1519	PFR_JS2_1519	Phosphoribosylglycinamide synthetase, ATP-grasp	1740761	1742542	-	PROKKA_01547	2-oxoglutarate carboxylase small subunit	1740761	1742542	+	6.4.1.7	cfiB	similar to AA sequence:UniProtKB:D3DJ42		1	0	0	0	0	0	0
1520	PFR_JS2_1520	Hypothetical protein	1742622	1743137	+	PROKKA_01548	hypothetical protein	1742622	1743137	+					1	0	0	0	0	0	0
1521	PFR_JS2_1521	Genome sequencing data, contig C257	1743165	1744172	-	PROKKA_01549	NAD-dependent dihydropyrimidine dehydrogenase subunit PreA	1743165	1744172	-	1.3.1.1	preA_1	similar to AA sequence:UniProtKB:P25889		1	0	0	0	0	0	0
1522	PFR_JS2_1522	Pyruvate-flavodoxin oxidoreductase (Precursor)	1744176	1747895	-	PROKKA_01550	Pyruvate-flavodoxin oxidoreductase	1744176	1747895	-	1.2.7.-	nifJ_1	similar to AA sequence:UniProtKB:Q06879		1	0	0	0	0	0	0
1523	PFR_JS2_1523	Hypothetical protein	1748207	1749994	+	PROKKA_01551	hypothetical protein	1748207	1749994	+					1	0	0	0	0	0	0
1524	PFR_JS2_1524	Chlorophyll synthesis pathway protein BchC	1750132	1751175	+	PROKKA_01552	Alcohol dehydrogenase	1750132	1751175	+	1.1.1.1	adhT	similar to AA sequence:UniProtKB:P12311		1	0	0	0	0	0	0
1525	PFR_JS2_1525	Hypothetical protein	1751307	1751705	+	PROKKA_01553	hypothetical protein	1751307	1751705	-					0	0	0	0	0	0	0
1526	PFR_JS2_1526	Puromycin N-acetyltransferase	1752026	1752646	-	PROKKA_01554	Acetyltransferase (GNAT) family protein	1752026	1752646	+			protein motif:Pfam:PF00583.18		1	0	0	0	0	0	0
1527	PFR_JS2_1527	Hypothetical protein	1753778	1753948	-	PROKKA_01555	NAD-dependent protein deacetylase	1753778	1753948	-		cobB_2	protein motif:HAMAP:MF_01968		0	0	0	0	0	0	0
1528	PFR_JS2_1528	Carboxymuconolactone decarboxylase	1753945	1754352	+	PROKKA_01556	Carboxymuconolactone decarboxylase family protein	1753945	1754352	-			protein motif:Pfam:PF02627.1		1	0	0	0	0	0	0
1529	PFR_JS2_1529	Transcriptional regulator, MerR family	1754465	1754830	-	PROKKA_01557	HTH-type transcriptional regulator AdhR	1754465	1754830	+		adhR	similar to AA sequence:UniProtKB:O06008		1	0	0	0	0	0	0
1530	PFR_JS2_1530	Hypothetical protein	1755003	1755458	-	PROKKA_01558	hypothetical protein	1755003	1755458	+					0	0	0	0	0	0	0
1531	PFR_JS2_1531	PF04239 family protein	1755455	1756099	-	PROKKA_01559	hypothetical protein	1755455	1756099	+					1	0	0	0	0	0	0
1532	PFR_JS2_1532	Silent information regulator protein Sir2	1756118	1757041	-	PROKKA_01560	NAD-dependent protein deacetylase	1756118	1757041	-	3.5.1.-	cobB_3	similar to AA sequence:UniProtKB:Q9WYW0		1	0	0	0	0	0	0
1533	PFR_JS2_1533	Methionyl-tRNA synthetase (Methionine--tRNA	1757282	1759075	-	PROKKA_01561	Methionine--tRNA ligase	1757282	1759075	-	6.1.1.10	metG	similar to AA sequence:UniProtKB:P00959		1	0	0	0	0	0	0
1534	PFR_JS2_1534	Enoyl-CoA hydratase echA9	1759241	1760173	+	PROKKA_01562	putative enoyl-CoA hydratase	1759241	1760173	+	4.2.1.17	fadB	similar to AA sequence:UniProtKB:P94549		1	0	0	0	0	0	0
1535	PFR_JS2_1535	Hypothetical protein	1760250	1760765	+	PROKKA_01563	hypothetical protein	1760250	1760765	-					1	0	0	0	0	0	0
1536	PFR_JS2_1536	Ribonuclease H	1760842	1761873	-	PROKKA_01564	Ribonuclease HI	1760842	1761873	-	3.1.26.4	rnhA	similar to AA sequence:UniProtKB:P0A7Y4		1	0	0	0	0	0	0
1537	PFR_JS2_1537	Basic membrane protein	1761945	1762889	+	PROKKA_01565	Basic membrane protein	1761945	1762889	-			protein motif:Pfam:PF02608.8		1	0	0	0	0	0	0
1538	PFR_JS2_1538	Phosphotransferase family protein	1763139	1764428	-	PROKKA_01566	Phosphotransferase enzyme family protein	1763139	1764428	-			protein motif:Pfam:PF01636.17		1	0	0	0	0	0	0
1539	PFR_JS2_1539	CBS domain pair protein	1764509	1766029	-	PROKKA_01567	Hemolysin C	1764509	1766029	-		tlyC	similar to AA sequence:UniProtKB:O05961		1	0	0	0	0	0	0
1540	PFR_JS2_1540	AzlC family protein	1766323	1766991	-	PROKKA_01568	AzlC protein	1766323	1766991	+			protein motif:Pfam:PF03591.8		0	0	0	0	0	0	0
1541	PFR_JS2_1541	Hypothetical protein	1766988	1767299	-	PROKKA_01569	hypothetical protein	1766988	1767299	+					1	0	0	0	0	0	0
1542	PFR_JS2_1542	Isocitrate dehydrogenase [NADP]	1767460	1768677	-	PROKKA_01570	Isocitrate dehydrogenase [NADP]	1767460	1768677	-	1.1.1.42	icd	similar to AA sequence:UniProtKB:P65097		1	0	0	0	0	0	0
1543	PFR_JS2_1543	Malate dehydrogenase	1768855	1769841	-	PROKKA_01571	Malate dehydrogenase	1768855	1769841	+	1.1.1.37	mdh	similar to AA sequence:UniProtKB:P10584		1	0	0	0	0	0	0
1544	PFR_JS2_1544	Hypothetical protein	1770023	1770346	+	PROKKA_01572	hypothetical protein	1770023	1770346	-					1	0	0	0	0	0	0
1545	PFR_JS2_1545	Bifunctional protein FolD	1770352	1771212	-	PROKKA_01573	Bifunctional protein FolD protein	1770352	1771212	-		folD	similar to AA sequence:UniProtKB:Q8NSM0		1	0	0	0	0	0	0
1546	PFR_JS2_1546	Bifunctional purine biosynthesis protein PurH	1771286	1772839	-	PROKKA_01574	Bifunctional purine biosynthesis protein PurH	1771286	1772839	-		purH	similar to AA sequence:UniProtKB:Q8NS21		1	0	0	0	0	0	0
1547	PFR_JS2_1547	Phosphoribosylglycinamide formyltransferase	1772961	1773572	-	PROKKA_01575	Phosphoribosylglycinamide formyltransferase	1772961	1773572	-	2.1.2.2	purN	similar to AA sequence:UniProtKB:P71554		1	0	0	0	0	0	0
1548	PFR_JS2_1548	Hypothetical protein	1773583	1775061	-	PROKKA_01576	hypothetical protein	1773583	1775061	-					1	0	0	0	0	0	0
1549	PFR_JS2_1549	ATP-dependent DNA helicase PcrA	1775155	1777644	+	PROKKA_01577	ATP-dependent DNA helicase UvrD1	1775155	1777644	-	3.6.4.12	uvrD1_2	similar to AA sequence:UniProtKB:P0A5A3		1	0	0	0	0	0	0
1550	PFR_JS2_1550	Phospholipase D domain protein	1777781	1779034	-	PROKKA_01578	Cardiolipin synthase	1777781	1779034	+	2.7.8.-	cls	similar to AA sequence:UniProtKB:P63801		1	0	0	0	0	0	0
1551	PFR_JS2_1551	Fe(3 ) dicitrate transport ATP-binding protein	1779107	1779862	-	PROKKA_01579	putative siderophore transport system ATP-binding protein YusV	1779107	1779862	-		yusV_1	similar to AA sequence:UniProtKB:O32188		1	0	0	0	0	0	0
1552	PFR_JS2_1552	ABC-type cobalamin/Fe3-siderophores transport	1779859	1780977	+	PROKKA_01580	Iron-uptake system permease protein FeuC	1779859	1780977	-		feuC	similar to AA sequence:UniProtKB:P40411		1	0	0	0	0	0	0
1553	PFR_JS2_1553	ABC-type enterochelin transport system, permease	1780970	1782001	+	PROKKA_01581	Iron-uptake system permease protein FeuB	1780970	1782001	-		feuB	similar to AA sequence:UniProtKB:P40410		1	0	0	0	0	0	0
1554	PFR_JS2_1554	Iron compound ABC transporter, iron	1781998	1783014	-	PROKKA_01582	putative ABC transporter solute-binding protein YclQ precursor	1781998	1783014	-		yclQ	similar to AA sequence:UniProtKB:P94421		1	0	0	0	0	0	0
1555	PFR_JS2_1555	Hypothetical protein	1783304	1783555	+	PROKKA_01583	hypothetical protein	1783304	1783555	+			protein motif:CLUSTERS:PRK10457		1	0	0	0	0	0	0
																							PossibleCrispr_2
1556	PFR_JS2_1556	Response regulator	1783792	1784490	-	PROKKA_01584	Transcriptional regulatory protein LiaR	1783792	1784490	-		liaR_2	similar to AA sequence:UniProtKB:O32197		1	0	0	0	0	0	0
1557	PFR_JS2_1557	Sensor histidine kinase	1784487	1785830	-	PROKKA_01585	Sensor histidine kinase LiaS	1784487	1785830	-	2.7.13.3	liaS_2	similar to AA sequence:UniProtKB:O32198		1	0	0	0	0	0	0
1558	PFR_JS2_1558	Possible stress-response transcriptional	1786071	1786361	-	PROKKA_01586	PspC domain protein	1786071	1786361	+			protein motif:Pfam:PF04024.6		1	0	0	0	0	0	0
1559	PFR_JS2_1559	NADPH:quinone reductase and related Zn-dependent	1786658	1787602	-	PROKKA_01587	Phthiocerol synthesis polyketide synthase type I PpsC	1786661	1787602	+	2.3.1.41	ppsC	similar to AA sequence:UniProtKB:P96202		1	0	0	0	0	0	0
1560	PFR_JS2_1560	Protein containing DUF1963	1787653	1788540	-	PROKKA_01588	hypothetical protein	1787653	1788540	-					1	0	0	0	0	0	0
1561	PFR_JS2_1561	Hypothetical protein	1788593	1788856	-	PROKKA_01589	hypothetical protein	1788593	1788856	+					0	0	0	0	0	0	0
1562	PFR_JS2_1562	GMP synthase (glutamine-hydrolyzing)	1788745	1790184	-	PROKKA_01590	GMP synthase [glutamine-hydrolyzing]	1788745	1790184	-	6.3.5.2	guaA_2	similar to AA sequence:UniProtKB:P0A5A1		1	0	0	0	0	0	0
1563	PFR_JS2_1563	ABC transporter, permease protein YjfF	1790607	1791635	-	PROKKA_01591	Inner membrane ABC transporter permease protein YjfF	1790607	1791635	-		yjfF	similar to AA sequence:UniProtKB:P37772		1	0	0	0	0	0	0
1564	PFR_JS2_1564	Permease component of	1791632	1792690	-	PROKKA_01592	Inner membrane ABC transporter permease protein YtfT	1791632	1792690	-		ytfT	similar to AA sequence:UniProtKB:P39328		1	0	0	0	0	0	0
1565	PFR_JS2_1565	Monosaccharide ABC transporter ATP-binding	1792687	1794219	-	PROKKA_01593	Ribose import ATP-binding protein RbsA	1792687	1794219	-	3.6.3.17	rbsA	similar to AA sequence:UniProtKB:P04983		0	0	0	0	0	0	0
1566	PFR_JS2_1566	Periplasmic binding protein/LacI transcriptional	1794357	1795337	-	PROKKA_01594	ABC transporter periplasmic-binding protein YtfQ precursor	1794357	1795337	-		ytfQ	similar to AA sequence:UniProtKB:P39325		0	0	0	0	0	0	0
1567	PFR_JS2_1567	Transcriptional regulator	1795581	1796618	+	PROKKA_01595	Lactose operon repressor	1795581	1796618	-		lacI	similar to AA sequence:UniProtKB:P03023		1	0	0	0	0	0	0
1568	PFR_JS2_1568	L-arabinose isomerase 1	1796645	1798165	+	PROKKA_01596	L-arabinose isomerase	1796645	1798165	-	5.3.1.4	araA	similar to AA sequence:UniProtKB:Q9S467		1	0	0	0	0	0	0
1569	PFR_JS2_1569	Hypothetical protein	1798235	1798333	-	PROKKA_01597	hypothetical protein	1798235	1798333	-					0	0	0	0	0	0	0
1570	PFR_JS2_1570	Class II aldolase/adducin family protein	1798293	1798940	-	PROKKA_01598	L-ribulose-5-phosphate 4-epimerase	1798293	1798940	-	5.1.3.4	araD	similar to AA sequence:UniProtKB:P94525		1	0	0	0	0	0	0
1571	PFR_JS2_1571	Ribulokinase domain protein	1798937	1799581	-	PROKKA_01599	Ribulokinase	1798937	1799581	-	2.7.1.16	araB_3	similar to AA sequence:UniProtKB:Q9KBQ3		0	0	0	0	0	0	0
1572	PFR_JS2_1572	Ribulokinase	1799578	1800462	-	PROKKA_01600	Ribulokinase	1799578	1800462	-	2.7.1.16	araB_4	similar to AA sequence:UniProtKB:P94524		0	0	0	0	0	0	0
1573	PFR_JS2_1573	Cysteine synthase	1800909	1801835	-	PROKKA_01601	O-acetylserine sulfhydrylase	1800909	1801835	+	2.5.1.47	cysK1_2	similar to AA sequence:UniProtKB:P0A534		1	0	0	0	0	0	0
1574	PFR_JS2_1574	Serine acetyltransferase	1801832	1802383	-	PROKKA_01602	Serine acetyltransferase	1801832	1802383	+	2.3.1.30	cysE	similar to AA sequence:UniProtKB:Q06750		1	0	0	0	0	0	0
1575	PFR_JS2_1575	Hypothetical protein	1802418	1803257	-	PROKKA_01603	N-acetylmuramoyl-L-alanine amidase	1802418	1803257	-			protein motif:Pfam:PF01520.12		1	0	0	0	0	0	0
1576	PFR_JS2_1576	Hypothetical protein	1803325	1804542	-	PROKKA_01604	hypothetical protein	1803325	1804542	-					0	0	0	0	0	0	0
1577	PFR_JS2_1577	Hypothetical protein	1804555	1806267	-	PROKKA_01605	hypothetical protein	1804555	1806267	-					0	0	0	0	0	0	0
1578	PFR_JS2_1578	Transcription initiation factor	1806292	1807608	-	PROKKA_01606	hypothetical protein	1806292	1807608	-					0	0	0	0	0	0	0
1579	PFR_JS2_1579	Chorismate mutase	1807912	1808241	-	PROKKA_01607	T-protein	1807912	1808241	-		tyrA_2	similar to AA sequence:UniProtKB:P07023		1	0	0	0	0	0	0
1580	PFR_JS2_1580	IMP dehydrogenase family protein	1808273	1809376	-	PROKKA_01608	putative oxidoreductase/MSMEI_1564	1808273	1809376	-	1.-.-.-		similar to AA sequence:UniProtKB:A0QSU4		1	0	0	0	0	0	0
1581	PFR_JS2_1581	Inosine-5'-monophosphate dehydrogenase GuaB	1809528	1811048	-	PROKKA_01609	Inosine-5'-monophosphate dehydrogenase	1809528	1811048	-	1.1.1.205	guaB_2	similar to AA sequence:UniProtKB:P65167		1	0	0	0	0	0	0
1582	PFR_JS2_1582	60 kDa chaperonin 2	1811195	1812787	-	PROKKA_01610	60 kDa chaperonin 1	1811195	1812787	-		groL1_2	similar to AA sequence:UniProtKB:Q00767		1	0	0	0	0	0	0
1583	PFR_JS2_1583	10 kDa chaperonin	1812809	1813105	-	PROKKA_01611	10 kDa chaperonin	1812809	1813105	-		groS	similar to AA sequence:UniProtKB:Q8NSS1		1	0	0	0	0	0	0
1584	PFR_JS2_1584	ProXL	1813342	1814373	-	PROKKA_01612	Putative osmoprotectant uptake system substrate-binding protein OsmF precursor	1813342	1814373	-		osmF_2	similar to AA sequence:UniProtKB:P33362		1	0	0	0	0	0	0
1585	PFR_JS2_1585	ProWL	1814377	1815114	-	PROKKA_01613	Glycine betaine/carnitine/choline transport system permease protein OpuCB	1814377	1815114	-		opuCB_1	similar to AA sequence:UniProtKB:O34878		1	0	0	0	0	0	0
1586	PFR_JS2_1586	Osmoprotectant transport ATP-binding protein ABC	1815111	1816445	-	PROKKA_01614	Choline transport ATP-binding protein OpuBA	1815111	1816445	-		opuBA_1	similar to AA sequence:UniProtKB:Q45460		1	0	0	0	0	0	0
1587	PFR_JS2_1587	ABC transporter, permease protein OpuCB	1816442	1817083	-	PROKKA_01615	Choline transport system permease protein OpuBB	1816442	1817083	-		opuBB	similar to AA sequence:UniProtKB:Q45461		1	0	0	0	0	0	0
1588	PFR_JS2_1588	RNA cap guanine-N2 methyltransferase	1817295	1818665	-	PROKKA_01616	Methyltransferase domain protein	1817295	1818665	-			protein motif:Pfam:PF12847.1		0	0	0	0	0	0	0
1589	PFR_JS2_1589	MFS transporter	1818690	1819985	-	PROKKA_01617	enterobactin exporter EntS	1818690	1819985	-			protein motif:CLUSTERS:PRK10489		1	0	0	0	0	0	0
1590	PFR_JS2_1590	Hydrolase, NUDIX family	1820128	1820613	-	PROKKA_01618	8-oxo-dGTP diphosphatase	1820128	1820613	-	3.6.1.55	mutX	similar to AA sequence:UniProtKB:P41354		1	0	0	0	0	0	0
1591	PFR_JS2_1591	Aminopeptidase C	1820668	1822116	-	PROKKA_01619	Aminopeptidase C	1820668	1822116	-	3.4.22.40	pepC_2	similar to AA sequence:UniProtKB:Q04723		1	0	0	0	0	0	0
1592	PFR_JS2_1592	Nicotinate-nucleotide--dimethylbenzimidazole	1822300	1824180	+	PROKKA_01620	5,6-dimethylbenzimidazole synthase	1822300	1824180	-	1.14.99.40	bluB	similar to AA sequence:UniProtKB:Q92PC8		1	0	0	0	0	0	0
1593	PFR_JS2_1593	Probable tRNA threonylcarbamoyladenosine	1824254	1825327	-	PROKKA_01621	tRNA N6-adenosine threonylcarbamoyltransferase	1824254	1825327	-	2.3.1.-	tsaD	similar to AA sequence:UniProtKB:Q2FWL2		1	0	0	0	0	0	0
1594	PFR_JS2_1594	Hypothetical protein	1825324	1825845	-	PROKKA_01622	ribosomal-protein-alanine N-acetyltransferase	1825324	1825845	-			protein motif:CLUSTERS:PRK09491		1	0	0	0	0	0	0
1595	PFR_JS2_1595	Universal bacterial protein YeaZ	1825842	1826528	-	PROKKA_01623	tRNA threonylcarbamoyladenosine biosynthesis protein TsaB	1825842	1826528	-		tsaB	similar to AA sequence:UniProtKB:Q7CQE0		1	0	0	0	0	0	0
1596	PFR_JS2_1596	Putative ATPase or kinase	1826525	1827520	+	PROKKA_01624	tRNA threonylcarbamoyladenosine biosynthesis protein TsaE	1826525	1827520	-		tsaE	similar to AA sequence:UniProtKB:O05515		1	0	0	0	0	0	0
1597	PFR_JS2_1597	Hypothetical protein	1827783	1830914	-	PROKKA_01625	ATP-dependent RNA helicase DeaD	1827783	1830914	-	3.6.4.13	deaD	similar to AA sequence:UniProtKB:P0A9P6		1	0	0	0	0	0	0
1598	PFR_JS2_1598	Glycosyltransferase, group 1 family	1831192	1832337	-	PROKKA_01626	GDP-mannose-dependent alpha-mannosyltransferase	1831192	1832337	+	2.4.1.-	mgtA_2	similar to AA sequence:UniProtKB:O06423		1	0	0	0	0	0	0
1599	PFR_JS2_1599	YjeF protein	1832366	1833784	-	PROKKA_01627	Bifunctional NAD(P)H-hydrate repair enzyme Nnr	1832366	1833784	-		nnr	similar to AA sequence:UniProtKB:P31806		1	0	0	0	0	0	0
1600	PFR_JS2_1600	Holo-[acyl-carrier-protein] synthase AcpS	1833786	1834253	+	PROKKA_01628	Holo-[acyl-carrier-protein] synthase	1833786	1834253	-	2.7.8.7	acpS	similar to AA sequence:UniProtKB:O86785		0	0	0	0	0	0	0
1601	PFR_JS2_1601	Glucosamine--fructose-6-phosphate	1834294	1836144	-	PROKKA_01629	Glutamine--fructose-6-phosphate aminotransferase [isomerizing]	1834294	1836144	-	2.6.1.16	glmS	similar to AA sequence:UniProtKB:P17169		1	0	0	0	0	0	0
1602	PFR_JS2_1602	Pantothenate kinase	1836293	1837375	+	PROKKA_01630	Pantothenate kinase	1836293	1837375	+	2.7.1.33	coaA_1	similar to AA sequence:UniProtKB:P63810		1	0	0	0	0	0	0
1603	PFR_JS2_1603	Phosphoglucosamine mutase	1837514	1838857	+	PROKKA_01631	Phosphoglucosamine mutase	1837514	1838857	-	5.4.2.10	glmM	similar to AA sequence:UniProtKB:P99087		1	0	0	0	0	0	0
1604	PFR_JS2_1604	30S ribosomal protein S9	1839009	1839560	+	PROKKA_01632	30S ribosomal protein S9	1839009	1839560	-		rpsI	similar to AA sequence:UniProtKB:A0QSP9		1	0	0	0	0	0	0
1605	PFR_JS2_1605	50S ribosomal protein L13	1839557	1840000	+	PROKKA_01633	50S ribosomal protein L13	1839557	1840000	-		rplM	similar to AA sequence:UniProtKB:A0QSP8		1	0	0	0	0	0	0
1606	PFR_JS2_1606	Elongation factor G fusA2	1840301	1842397	+	PROKKA_01634	Elongation factor G	1840301	1842397	+		fus	similar to AA sequence:UniProtKB:Q5XDW4		1	0	0	0	0	0	0
1607	PFR_JS2_1607	PF03733 domain protein	1842529	1842924	+	PROKKA_01635	Inner membrane protein YccF	1842529	1842924	-		yccF	similar to AA sequence:UniProtKB:P0AB12		1	0	0	0	0	0	0
1608	PFR_JS2_1608	TRNA (guanine-N(7)-)-methyltransferase	1843137	1843991	+	PROKKA_01636	tRNA (guanine-N(7)-)-methyltransferase	1843137	1843991	+	2.1.1.33	trmB	similar to AA sequence:UniProtKB:P44648		1	0	0	0	0	0	0
1609	PFR_JS2_1609	TRNA pseudouridine synthase A	1843984	1844862	-	PROKKA_01637	tRNA pseudouridine synthase A	1843984	1844862	+	5.4.99.12	truA	similar to AA sequence:UniProtKB:P07649		1	0	0	0	0	0	0
1610	PFR_JS2_1610	Methyltransferase small domain protein	1844900	1845499	-	PROKKA_01638	Ribosomal RNA small subunit methyltransferase C	1844900	1845499	+	2.1.1.172	rsmC_2	similar to AA sequence:UniProtKB:P39406		1	0	0	0	0	0	0
1611	PFR_JS2_1611	Hypothetical protein	1845809	1846360	+	PROKKA_01639	hypothetical protein	1845809	1846360	+					1	0	0	0	0	0	0
1612	PFR_JS2_1612	Cobalt transport protein	1846406	1847506	+	PROKKA_01640	Energy-coupling factor transporter transmembrane protein EcfT	1846406	1847506	+		ecfT	similar to AA sequence:UniProtKB:Q03ZL4		1	0	0	0	0	0	0
1613	PFR_JS2_1613	ABC transporter	1847503	1849119	-	PROKKA_01641	Putative HMP/thiamine import ATP-binding protein YkoD	1847503	1849119	+	3.6.3.-	ykoD_2	similar to AA sequence:UniProtKB:O34362		1	0	0	0	0	0	0
1614	PFR_JS2_1614	Substrate-specific component CbrT of predicted	1849116	1849967	-	PROKKA_01642	hypothetical protein	1849116	1849967	+					1	0	0	0	0	0	0
1615	PFR_JS2_1615	Putative integral membrane transport protein	1849982	1851574	-	PROKKA_01643	hypothetical protein	1849982	1851574	-					1	0	0	0	0	0	0
1616	PFR_JS2_1616	ABC transporter domain-containing ATP-binding	1851544	1852584	-	PROKKA_01644	Fluoroquinolones export ATP-binding protein/MT2762	1851544	1852584	-	3.6.3.-		similar to AA sequence:UniProtKB:O07190		1	0	0	0	0	0	0
1617	PFR_JS2_1617	Superoxide dismutase	1852783	1853391	-	PROKKA_01645	Superoxide dismutase [Mn/Fe]	1852783	1853391	+	1.15.1.1	sodA	similar to AA sequence:UniProtKB:P80293		1	0	0	0	0	0	0
1618	PFR_JS2_1618	Resuscitation-promoting factor RpfB	1853686	1854771	-	PROKKA_01646	Resuscitation-promoting factor Rpf2 precursor	1853686	1854771	+	3.-.-.-	rpf2	similar to AA sequence:UniProtKB:Q6M6N7		1	0	0	0	0	0	0
1619	PFR_JS2_1619	Glycosyltransferase, group 1 family	1854881	1856122	-	PROKKA_01647	GDP-mannose-dependent alpha-(1-6)-phosphatidylinositol dimannoside mannosyltransferase	1854881	1856122	-	2.4.1.57	pimC	similar to AA sequence:UniProtKB:P0CF99		1	0	0	0	0	0	0
1620	PFR_JS2_1620	50S ribosomal protein L17	1856163	1856750	-	PROKKA_01648	50S ribosomal protein L17	1856163	1856750	-		rplQ	similar to AA sequence:UniProtKB:A0QSL9		1	0	0	0	0	0	0
1621	PFR_JS2_1621	DNA-directed RNA polymerase, alpha subunit	1856794	1857813	+	PROKKA_01649	DNA-directed RNA polymerase subunit alpha	1856794	1857813	-	2.7.7.6	rpoA	similar to AA sequence:UniProtKB:P66701		1	0	0	0	0	0	0
1622	PFR_JS2_1622	30S ribosomal protein S4	1857938	1858543	-	PROKKA_01650	30S ribosomal protein S4	1857938	1858543	-		rpsD	similar to AA sequence:UniProtKB:A0QSL7		1	0	0	0	0	0	0
1623	PFR_JS2_1623	30S ribosomal protein S11	1858574	1858981	-	PROKKA_01651	30S ribosomal protein S11	1858574	1858981	-		rpsK	similar to AA sequence:UniProtKB:P66357		1	0	0	0	0	0	0
1624	PFR_JS2_1624	30S ribosomal protein S13	1859027	1859401	-	PROKKA_01652	30S ribosomal protein S13	1859027	1859401	-		rpsM	similar to AA sequence:UniProtKB:A0QSL5		1	0	0	0	0	0	0
1625	PFR_JS2_1625	Hypothetical protein	1859654	1859767	-	PROKKA_01653	50S ribosomal protein L36	1859654	1859767	-		rpmJ	similar to AA sequence:UniProtKB:P07841		0	0	0	0	0	0	0
1626	PFR_JS2_1626	Translation initiation factor IF-1	1859860	1860081	+	PROKKA_01654	Translation initiation factor IF-1	1859860	1860081	-		infA	similar to AA sequence:UniProtKB:P0A5H5		1	0	0	0	0	0	0
1627	PFR_JS2_1627	Hypothetical protein	1860440	1860724	+	PROKKA_01655	YciI-like protein	1860440	1860724	+			protein motif:CLUSTERS:PRK12863		1	0	0	0	0	0	0
1628	PFR_JS2_1628	Hypothetical protein	1860756	1861142	+	PROKKA_01656	hypothetical protein	1860756	1861142	-					1	0	0	0	0	0	0
1629	PFR_JS2_1629	Methionyl aminopeptidase	1861168	1861998	+	PROKKA_01657	Methionine aminopeptidase 1	1861168	1861998	-	3.4.11.18	map_2	similar to AA sequence:UniProtKB:P19994		1	0	0	0	0	0	0
1630	PFR_JS2_1630	Adenylate kinase	1862010	1862570	+	PROKKA_01658	Adenylate kinase	1862010	1862570	-	2.7.4.3	adk	similar to AA sequence:UniProtKB:A0QSH8		1	0	0	0	0	0	0
1631	PFR_JS2_1631	Protein translocase subunit SecY	1862582	1863895	+	PROKKA_01659	preprotein translocase subunit SecY	1862582	1863895	-			protein motif:CLUSTERS:PRK09204		1	0	0	0	0	0	0
1632	PFR_JS2_1632	Dipeptide/oligopeptide ABC superfamily ATP	1864195	1865268	-	PROKKA_01660	Dipeptide transport system permease protein DppB	1864195	1865268	+		dppB	similar to AA sequence:UniProtKB:P0AEF8		0	0	0	0	0	0	0
1633	PFR_JS2_1633	Oligopeptide transport system permease protein	1865270	1866256	-	PROKKA_01661	Oligopeptide transport system permease protein OppC	1865270	1866256	+		oppC	similar to AA sequence:UniProtKB:P08006		1	0	0	0	0	0	0
1634	PFR_JS2_1634	Oligopeptide transport ATP-binding protein	1866253	1868352	-	PROKKA_01662	Glutathione import ATP-binding protein GsiA	1866253	1868352	+	3.6.3.-	gsiA_2	similar to AA sequence:UniProtKB:P75796		1	0	0	0	0	0	0
1635	PFR_JS2_1635	Oligopeptide-binding protein OppA	1868423	1870141	-	PROKKA_01663	putative monoacyl phosphatidylinositol tetramannoside-binding protein LpqW precursor	1868423	1870141	+			similar to AA sequence:UniProtKB:A0R2I8		0	0	0	0	0	0	0
1636	PFR_JS2_1636	Putative luciferase-like monooxygenase,	1870392	1871588	-	PROKKA_01664	hypothetical protein	1870392	1871588	+			protein motif:CLUSTERS:PRK10508		1	0	0	0	0	0	0
1637	PFR_JS2_1637	FMN reductase	1871699	1872346	-	PROKKA_01665	NAD(P)H-dependent FAD/FMN reductase	1871699	1872346	+	1.5.1.45		similar to AA sequence:UniProtKB:A4IT49		1	0	0	0	0	0	0
1638	PFR_JS2_1638	50S ribosomal protein L15	1872703	1873146	-	PROKKA_01666	50S ribosomal protein L15	1872703	1873146	-		rplO	similar to AA sequence:UniProtKB:P19946		1	0	0	0	0	0	0
1639	PFR_JS2_1639	50S ribosomal protein L30	1873148	1873330	-	PROKKA_01667	50S ribosomal protein L30	1873148	1873330	-		rpmD	similar to AA sequence:UniProtKB:P0AG51		1	0	0	0	0	0	0
1640	PFR_JS2_1640	30S ribosomal protein S5	1873330	1873941	-	PROKKA_01668	30S ribosomal protein S5	1873330	1873941	-		rpsE	similar to AA sequence:UniProtKB:Q6A6P3		1	0	0	0	0	0	0
1641	PFR_JS2_1641	50S ribosomal protein L18	1873964	1874347	-	PROKKA_01669	50S ribosomal protein L18	1873964	1874347	-		rplR	similar to AA sequence:UniProtKB:P46899		1	0	0	0	0	0	0
1642	PFR_JS2_1642	50S ribosomal protein L6	1874350	1874892	-	PROKKA_01670	50S ribosomal protein L6	1874350	1874892	-		rplF	similar to AA sequence:UniProtKB:A0QSG4		1	0	0	0	0	0	0
1643	PFR_JS2_1643	30S ribosomal protein S8	1874923	1875330	-	PROKKA_01671	30S ribosomal protein S8	1874923	1875330	-		rpsH	similar to AA sequence:UniProtKB:A0QSG3		1	0	0	0	0	0	0
1644	PFR_JS2_1644	30S ribosomal protein S14 type Z	1875490	1875675	-	PROKKA_01672	30S ribosomal protein S14 type Z	1875490	1875675	-		rpsZ	similar to AA sequence:UniProtKB:P54798	Transcription termination/antitermination protein NusG	1	0	0	0	0	0	0
1645	PFR_JS2_1645	50S ribosomal protein L5	1875684	1876346	-	PROKKA_01673	50S ribosomal protein L5	1875684	1876346	-		rplE	similar to AA sequence:UniProtKB:A0QSG1		1	0	0	0	0	0	0
1646	PFR_JS2_1646	50S ribosomal protein L24	1876346	1876717	-	PROKKA_01674	50S ribosomal protein L24	1876346	1876717	-		rplX	similar to AA sequence:UniProtKB:P60735		1	0	0	0	0	0	0
1647	PFR_JS2_1647	50S ribosomal protein L14	1876719	1877090	-	PROKKA_01675	50S ribosomal protein L14	1876719	1877090	-		rplN	similar to AA sequence:UniProtKB:A0QSF9		1	0	0	0	0	0	0
1648	PFR_JS2_1648	30S ribosomal protein S17	1877221	1877496	-	PROKKA_01676	30S ribosomal protein S17	1877221	1877496	-		rpsQ	similar to AA sequence:UniProtKB:A0QSE0		1	0	0	0	0	0	0
1649	PFR_JS2_1649	50S ribosomal protein L29	1877493	1877741	-	PROKKA_01677	50S ribosomal protein L29	1877493	1877741	-		rpmC	similar to AA sequence:UniProtKB:P95057		1	0	0	0	0	0	0
1650	PFR_JS2_1650	50S ribosomal protein L16	1877743	1878162	-	PROKKA_01678	50S ribosomal protein L16	1877743	1878162	-		rplP	similar to AA sequence:UniProtKB:A0QSD8		1	0	0	0	0	0	0
1651	PFR_JS2_1651	30S ribosomal protein S3	1878168	1878986	-	PROKKA_01679	30S ribosomal protein S3	1878168	1878986	-		rpsC	similar to AA sequence:UniProtKB:P23309		1	0	0	0	0	0	0
1652	PFR_JS2_1652	50S ribosomal protein L22	1878989	1879474	-	PROKKA_01680	50S ribosomal protein L22	1878989	1879474	-		rplV	similar to AA sequence:UniProtKB:A0QSD6		1	0	0	0	0	0	0
1653	PFR_JS2_1653	30S ribosomal protein S19	1879500	1879781	-	PROKKA_01681	30S ribosomal protein S19	1879500	1879781	-		rpsS	similar to AA sequence:UniProtKB:P0A5X5		1	0	0	0	0	0	0
1654	PFR_JS2_1654	50S ribosomal protein L2	1879799	1880635	+	PROKKA_01682	50S ribosomal protein L2	1879799	1880635	-		rplB	similar to AA sequence:UniProtKB:A0QSD4		1	0	0	0	0	0	0
1655	PFR_JS2_1655	50S ribosomal protein L23	1880674	1880985	-	PROKKA_01683	50S ribosomal protein L23	1880674	1880985	-		rplW	similar to AA sequence:UniProtKB:A0QSD3		1	0	0	0	0	0	0
1656	PFR_JS2_1656	50S ribosomal protein L4	1880982	1881683	-	PROKKA_01684	50S ribosomal protein L4	1880982	1881683	-		rplD	similar to AA sequence:UniProtKB:A0QSD2		1	0	0	0	0	0	0
1657	PFR_JS2_1657	50S ribosomal protein L3	1881680	1882339	+	PROKKA_01685	50S ribosomal protein L3	1881680	1882339	-		rplC	similar to AA sequence:UniProtKB:A0QSD1		1	0	0	0	0	0	0
1658	PFR_JS2_1658	30S ribosomal protein S10	1882351	1882662	-	PROKKA_01686	30S ribosomal protein S10	1882351	1882662	-		rpsJ	similar to AA sequence:UniProtKB:A0QSD0		1	0	0	0	0	0	0
1659	PFR_JS2_1659	Aminotransferase, class IV	1883097	1883969	-	PROKKA_01687	Branched-chain-amino-acid aminotransferase	1883097	1883969	-	2.6.1.42	ilvE_2	similar to AA sequence:UniProtKB:O86428		0	0	0	0	0	0	0
1660	PFR_JS2_1660	Putative insertion element ISCmi2 transposase	1884119	1885114	-	PROKKA_01688	Integrase core domain protein	1884119	1885114	+			protein motif:Pfam:PF00665.20		0	0	0	0	0	0	0
1661	PFR_JS2_1661	Glutamate--tRNA ligase (Precursor)	1885111	1886505	-	PROKKA_01689	Glutamate--tRNA ligase	1885111	1886505	-	6.1.1.17	gltX	similar to AA sequence:UniProtKB:P27000		1	0	0	0	0	0	0
1662	PFR_JS2_1662	Acetyltransferase, gnlAT family	1886731	1887420	-	PROKKA_01690	Acetyltransferase (GNAT) family protein	1886731	1887420	-			protein motif:Pfam:PF00583.18		1	0	0	0	0	0	0
1663	PFR_JS2_1663	Membrane protein, PF09852 family	1887462	1888892	-	PROKKA_01691	hypothetical protein	1887462	1888892	+					1	0	0	0	0	0	0
1664	PFR_JS2_1664	Translation elongation factor Tu	1889086	1890276	-	PROKKA_01692	Elongation factor Tu	1889086	1890276	-		tuf	similar to AA sequence:UniProtKB:A0QS98		1	0	0	0	0	0	0
1665	PFR_JS2_1665	Translation elongation factor G	1890511	1892610	-	PROKKA_01693	Elongation factor G	1890511	1892610	-		fusA	similar to AA sequence:UniProtKB:P0A556		1	0	0	0	0	0	0
1666	PFR_JS2_1666	30S ribosomal protein S7	1892781	1893251	-	PROKKA_01694	30S ribosomal protein S7	1892781	1893251	-		rpsG	similar to AA sequence:UniProtKB:A0QS97		1	0	0	0	0	0	0
1667	PFR_JS2_1667	30S ribosomal protein S12	1893251	1893622	-	PROKKA_01695	30S ribosomal protein S12	1893251	1893622	-		rpsL	similar to AA sequence:UniProtKB:P0A4A5		1	0	0	0	0	0	0
1668	PFR_JS2_1668	DNA-directed RNA polymerase, beta' subunit	1894082	1897972	-	PROKKA_01696	DNA-directed RNA polymerase subunit beta'	1894082	1897972	-	2.7.7.6	rpoC	similar to AA sequence:UniProtKB:A0QS66		1	0	0	0	0	0	0
1669	PFR_JS2_1669	DNA-directed RNA polymerase, beta subunit	1898074	1901550	-	PROKKA_01697	DNA-directed RNA polymerase subunit beta	1898074	1901550	-	2.7.7.6	rpoB	similar to AA sequence:UniProtKB:Q9L0L0		1	0	0	0	0	0	0
1670	PFR_JS2_1670	Hypothetical protein	1901876	1902502	-	PROKKA_01698	hypothetical protein	1901876	1902502	-					1	0	0	0	0	0	0
1671	PFR_JS2_1671	LSU ribosomal protein L7/L12 (P1/P2)	1902773	1903168	-	PROKKA_01699	50S ribosomal protein L7/L12	1902773	1903168	-		rplL	similar to AA sequence:UniProtKB:Q8NT28		1	0	0	0	0	0	0
1672	PFR_JS2_1672	50S ribosomal protein L10	1903185	1903832	-	PROKKA_01700	50S ribosomal protein L10	1903185	1903832	-		rplJ	similar to AA sequence:UniProtKB:A0QS62		1	0	0	0	0	0	0
1673	PFR_JS2_1673	Lipoyl synthase	1904201	1905151	-	PROKKA_01701	Lipoyl synthase	1904201	1905151	-	2.8.1.8	lipA	similar to AA sequence:UniProtKB:A8I4L8		1	0	0	0	0	0	0
1674	PFR_JS2_1674	Octanoyltransferase	1905148	1906020	-	PROKKA_01702	Octanoyltransferase	1905148	1906020	-	2.3.1.181	lipB	similar to AA sequence:UniProtKB:Q10404		1	0	0	0	0	0	0
1675	PFR_JS2_1675	50S ribosomal protein L1	1906187	1906897	-	PROKKA_01703	50S ribosomal protein L1	1906187	1906897	-		rplA	similar to AA sequence:UniProtKB:A0QS46		1	0	0	0	0	0	0
1676	PFR_JS2_1676	50S ribosomal protein L11	1907019	1907447	-	PROKKA_01704	50S ribosomal protein L11	1907019	1907447	-		rplK	similar to AA sequence:UniProtKB:A0QS45		1	0	0	0	0	0	0
1677	PFR_JS2_1677	Transcription antitermination protein nusG	1907557	1908444	-	PROKKA_01705	hypothetical protein	1907557	1908444	-			similar to AA sequence:UniProtKB:P27309		1	0	0	0	0	0	0
1678	PFR_JS2_1678	Putative SecE/Sec61-gamma subunit of protein	1908464	1909051	-	PROKKA_01706	preprotein translocase subunit SecE	1908464	1909051	-			protein motif:CLUSTERS:PRK07597		1	0	0	0	0	0	0
						PROKKA_01707	tRNA-Trp(cca)	1909220	1909293	-			COORDINATES:profile:Aragorn:1.2		0					0	0
1679	PFR_JS2_1679	Hypothetical protein	1909484	1910968	-	PROKKA_01708	hypothetical protein	1909484	1910968	-					1	0	0	0	0	0	0
1680	PFR_JS2_1680	UDP-N-acetylenolpyruvoylglucosamine reductase	1910990	1912123	-	PROKKA_01709	UDP-N-acetylenolpyruvoylglucosamine reductase	1910990	1912123	-	1.3.1.98	murB	similar to AA sequence:UniProtKB:Q9HZM7		1	0	0	0	0	0	0
1681	PFR_JS2_1681	MaoC-like protein	1912193	1912624	+	PROKKA_01710	MaoC like domain protein	1912193	1912624	-			protein motif:Pfam:PF01575.13		1	0	0	0	0	0	0
1682	PFR_JS2_1682	UPF0336 protein	1912621	1913055	-	PROKKA_01711	hypothetical protein	1912621	1913055	-					1	0	0	0	0	0	0
1683	PFR_JS2_1683	50S ribosomal protein L33	1913203	1913373	-	PROKKA_01712	50S ribosomal protein L33 1	1913203	1913373	-		rpmGA	similar to AA sequence:UniProtKB:P23375		1	0	0	0	0	0	0
						PROKKA_01713	tRNA-Met(cat)	1913502	1913576	-			COORDINATES:profile:Aragorn:1.2		0					0	0
						PROKKA_01714	tRNA-Thr(ggt)	1913654	1913727	-			COORDINATES:profile:Aragorn:1.2		0					0	0
1684	PFR_JS2_1684	Alkyl hydroperoxide reductase, F subunit	1913772	1915427	+	PROKKA_01715	NADH dehydrogenase	1913772	1915427	-	1.6.99.3	ahpF	similar to AA sequence:UniProtKB:P26829		1	0	0	0	0	0	0
1685	PFR_JS2_1685	Alkyl hydroperoxide reductase, C22 subunit,	1915651	1916214	+	PROKKA_01716	Alkyl hydroperoxide reductase subunit C	1915651	1916214	-	1.11.1.15	ahpC	similar to AA sequence:UniProtKB:P80239		1	0	0	0	0	0	0
						PROKKA_01717	tRNA-Tyr(gta)	1916557	1916640	-			COORDINATES:profile:Aragorn:1.2		0					0	0
1686	PFR_JS2_1686	Hypothetical protein	1916738	1917232	+	PROKKA_01718	hypothetical protein	1916738	1917232	-					1	0	0	0	0	0	0
1687	PFR_JS2_1687	Exodeoxyribonuclease	1917311	1918252	+	PROKKA_01719	Exodeoxyribonuclease	1917311	1918252	+	3.1.11.2	exoA	similar to AA sequence:UniProtKB:P37454		1	0	0	0	0	0	0
1688	PFR_JS2_1688	Hypothetical protein	1918311	1918697	+	PROKKA_01720	hypothetical protein	1918311	1918697	-					1	0	0	0	0	0	0
1689	PFR_JS2_1689	Mannosyltransferase MptA	1918864	1920453	-	PROKKA_01721	hypothetical protein	1918864	1920453	-					1	0	0	0	0	0	0
1690	PFR_JS2_1690	Ferredoxin oxidoreductase, alpha subunit	1920625	1922514	-	PROKKA_01722	2-oxoglutarate oxidoreductase subunit KorA	1920625	1922514	+	1.2.-.-	korA	similar to AA sequence:UniProtKB:O53182		1	0	0	0	0	0	0
1691	PFR_JS2_1691	2-oxoglutarate ferredoxin oxidoreductase subunit	1922511	1923590	-	PROKKA_01723	2-oxoglutarate oxidoreductase subunit KorB	1922511	1923590	+	1.2.-.-	korB	similar to AA sequence:UniProtKB:O53181		1	0	0	0	0	0	0
1692	PFR_JS2_1692	Peptidase family M13	1923720	1925693	-	PROKKA_01724	Neutral endopeptidase	1923720	1925693	+	3.4.24.-	pepO	similar to AA sequence:UniProtKB:Q07744		1	0	0	0	0	0	0
1693	PFR_JS2_1693	Hypothetical protein	1925781	1926986	-	PROKKA_01725	Inner membrane protein YhaI	1925781	1926986	+		yhaI	similar to AA sequence:UniProtKB:P64592		1	0	0	0	0	0	0
1694	PFR_JS2_1694	Inner membrane protein YhaI	1927059	1927514	-	PROKKA_01726	Inner membrane protein YhaH	1927059	1927514	+		yhaH	similar to AA sequence:UniProtKB:P64590		1	0	0	0	0	0	0
1695	PFR_JS2_1695	Polyprenyl synthetase	1927629	1928606	-	PROKKA_01727	Heptaprenyl diphosphate synthase component 2	1927629	1928606	-	2.5.1.30	hepT	similar to AA sequence:UniProtKB:P31114		1	0	0	0	0	0	0
1696	PFR_JS2_1696	NADH-quinone oxidoreductase subunit N	1928620	1930176	-	PROKKA_01728	NADH-quinone oxidoreductase subunit N	1928620	1930176	-	1.6.99.5	nuoN	similar to AA sequence:UniProtKB:P0AFF0		1	0	0	0	0	0	0
1697	PFR_JS2_1697	NADH dehydrogenase subunit M	1930180	1931721	-	PROKKA_01729	NADH-quinone oxidoreductase subunit M	1930180	1931721	-	1.6.99.5	nuoM	similar to AA sequence:UniProtKB:P0AFE8		1	0	0	0	0	0	0
1698	PFR_JS2_1698	NADH dehydrogenase subunit L	1931736	1933643	-	PROKKA_01730	NADH-quinone oxidoreductase subunit 12	1931736	1933643	-	1.6.99.5		similar to AA sequence:UniProtKB:Q56227		1	0	0	0	0	0	0
1699	PFR_JS2_1699	NADH-quinone oxidoreductase subunit K	1933654	1933953	-	PROKKA_01731	NADH-quinone oxidoreductase subunit 11	1933654	1933953	-	1.6.99.5		similar to AA sequence:UniProtKB:Q56226		1	0	0	0	0	0	0
1700	PFR_JS2_1700	NADH-ubiquinone/plastoquinone oxidoreductase	1933950	1934819	-	PROKKA_01732	NADH-quinone oxidoreductase subunit J	1933950	1934819	-	1.6.99.5	nuoJ	similar to AA sequence:UniProtKB:P0AFE0		1	0	0	0	0	0	0
1701	PFR_JS2_1701	NADH-quinone oxidoreductase subunit I	1934816	1935388	-	PROKKA_01733	NADH-quinone oxidoreductase subunit 9	1934816	1935388	-	1.6.99.5	nqo9	similar to AA sequence:UniProtKB:Q56224		1	0	0	0	0	0	0
1702	PFR_JS2_1702	NADH-quinone oxidoreductase subunit H	1935389	1936759	-	PROKKA_01734	NADH-quinone oxidoreductase subunit H	1935389	1936759	-	1.6.99.5	nuoH	similar to AA sequence:UniProtKB:P42032		1	0	0	0	0	0	0
1703	PFR_JS2_1703	NADH dehydrogenase, G subunit	1936756	1939167	-	PROKKA_01735	NADH-quinone oxidoreductase chain 3	1936756	1939167	-	1.6.99.5	nqo3	similar to AA sequence:UniProtKB:P29915		1	0	0	0	0	0	0
1704	PFR_JS2_1704	NADH oxidoreductase, F subunit	1939164	1940504	-	PROKKA_01736	NADH-quinone oxidoreductase subunit 1	1939164	1940504	-	1.6.99.5	nqo1	similar to AA sequence:UniProtKB:Q56222		1	0	0	0	0	0	0
1705	PFR_JS2_1705	NADH dehydrogenase subunit E	1940501	1941232	+	PROKKA_01737	NADH-quinone oxidoreductase subunit E	1940501	1941232	-	1.6.99.5	nuoE	similar to AA sequence:UniProtKB:P65573		1	0	0	0	0	0	0
1706	PFR_JS2_1706	NADH-quinone oxidoreductase subunit D	1941288	1942661	-	PROKKA_01738	NADH-quinone oxidoreductase subunit 4	1941288	1942661	-	1.6.99.5	nqo4	similar to AA sequence:UniProtKB:Q56220		1	0	0	0	0	0	0
1707	PFR_JS2_1707	NADH-quinone oxidoreductase subunit C	1942658	1943425	-	PROKKA_01739	NADH-quinone oxidoreductase subunit C 1	1942658	1943425	-	1.6.99.5	nuoC1	similar to AA sequence:UniProtKB:O68854		1	0	0	0	0	0	0
1708	PFR_JS2_1708	NADH-quinone oxidoreductase subunit B	1943422	1943979	+	PROKKA_01740	NADH-quinone oxidoreductase subunit 6	1943422	1943979	-	1.6.99.5	nqo6	similar to AA sequence:UniProtKB:Q56218		1	0	0	0	0	0	0
1709	PFR_JS2_1709	NADH-quinone oxidoreductase subunit A	1943998	1944363	+	PROKKA_01741	NAD(P)H-quinone oxidoreductase subunit 3	1943998	1944363	-	1.6.5.-	ndhC	similar to AA sequence:UniProtKB:P19045		1	0	0	0	0	0	0
1710	PFR_JS2_1710	Geranylgeranyl reductase family protein	1944420	1945751	-	PROKKA_01742	Putative oxidoreductase/MT0587	1944420	1945751	-	1.-.-.-		similar to AA sequence:UniProtKB:O06427		1	0	0	0	0	0	0
1711	PFR_JS2_1711	Chorismate binding enzyme	1946097	1947335	+	PROKKA_01743	Isochorismate synthase DhbC	1946097	1947335	+	5.4.4.2	dhbC	similar to AA sequence:UniProtKB:P45744		1	0	0	0	0	0	0
1712	PFR_JS2_1712	ABC transporter, permease protein	1947381	1949186	+	PROKKA_01744	hypothetical protein	1947381	1949186	-					1	0	0	0	0	0	0
1713	PFR_JS2_1713	Heme ABC exporter, ATP-binding protein CcmA	1949183	1949866	+	PROKKA_01745	SkfA peptide export ATP-binding protein SkfE	1949183	1949866	-	3.6.3.25	skfE	similar to AA sequence:UniProtKB:O31427		1	0	0	0	0	0	0
1714	PFR_JS2_1714	Demethylmenaquinone methyltransferase	1950111	1950758	-	PROKKA_01746	Ubiquinone/menaquinone biosynthesis C-methyltransferase UbiE	1950111	1950758	+	2.1.1.163	ubiE_2	similar to AA sequence:UniProtKB:P0A887		1	0	0	0	0	0	0
1715	PFR_JS2_1715	Nuclease, RecB family	1950885	1952654	-	PROKKA_01747	hypothetical protein	1950885	1952654	+					1	0	0	0	0	0	0
1716	PFR_JS2_1716	1,4-dihydroxy-2-naphthoate octaprenyltransferase	1952671	1953552	+	PROKKA_01748	1,4-dihydroxy-2-naphthoate octaprenyltransferase	1952671	1953552	-	2.5.1.74	menA	similar to AA sequence:UniProtKB:P32166		1	0	0	0	0	0	0
1717	PFR_JS2_1717	Hypothetical protein	1953733	1953987	+	PROKKA_01749	hypothetical protein	1953733	1953987	+					1	0	0	0	0	0	0
1718	PFR_JS2_1718	Transporter, major facilitator family protein	1954312	1955598	+	PROKKA_01750	enterobactin exporter EntS	1954312	1955598	+			protein motif:CLUSTERS:PRK10489	Putative drug resistance	1	0	0	0	0	0	0
1719	PFR_JS2_1719	Hypothetical protein	1955761	1956159	+	PROKKA_01751	PRC-barrel domain protein	1955761	1956159	+			protein motif:Pfam:PF05239.10		1	0	0	0	0	0	0
1720	PFR_JS2_1720	Cytidine and deoxycytidylate deaminase	1956185	1956649	+	PROKKA_01752	Riboflavin biosynthesis protein RibD	1956185	1956649	-		ribD_2	similar to AA sequence:UniProtKB:P25539		1	0	0	0	0	0	0
1721	PFR_JS2_1721	Cation diffusion facilitator family transporter	1956678	1957646	+	PROKKA_01753	Ferrous-iron efflux pump FieF	1956678	1957646	-		fieF	similar to AA sequence:UniProtKB:P69380		1	0	0	0	0	0	0
1722	PFR_JS2_1722	Phospholipase, patatin family	1957837	1959426	+	PROKKA_01754	hypothetical protein	1957837	1959426	+			protein motif:CLUSTERS:PRK10279		1	0	0	0	0	0	0
1723	PFR_JS2_1723	Hypothetical protein	1959532	1959879	+	PROKKA_01755	hypothetical protein	1959532	1959879	+					0	0	0	0	0	0	0
1724	PFR_JS2_1724	Hypothetical protein	1960000	1960659	-	PROKKA_01756	hypothetical protein	1960000	1960659	+					1	0	0	0	0	0	0
1725	PFR_JS2_1725	Transaldolase	1960858	1961940	-	PROKKA_01757	Transaldolase	1960858	1961940	+	2.2.1.2	tal_2	similar to AA sequence:UniProtKB:A0QWX9		1	0	0	0	0	0	0
1726	PFR_JS2_1726	Hypothetical protein	1962412	1962837	+	PROKKA_01758	hypothetical protein	1962412	1962837	+					1	0	0	0	0	0	0
1727	PFR_JS2_1727	Zinc-binding dehydrogenase family oxidoreductase	1963155	1964180	+	PROKKA_01759	NADP-dependent isopropanol dehydrogenase	1963155	1964180	+	1.1.1.80	adh_2	similar to AA sequence:UniProtKB:P14941		1	0	0	0	0	0	0
1728	PFR_JS2_1728	Ketopantoate reductase protein	1964177	1965142	+	PROKKA_01760	2-dehydropantoate 2-reductase	1964177	1965142	+	1.1.1.169	panE_1	similar to AA sequence:UniProtKB:P0A9J4		0	0	0	0	0	0	0
1729	PFR_JS2_1729	Aspartate/tyrosine/aromatic aminotransferase	1965205	1966371	+	PROKKA_01761	Putative N-acetyl-LL-diaminopimelate aminotransferase	1965205	1966371	+	2.6.1.-	patA	similar to AA sequence:UniProtKB:P16524		1	0	0	0	0	0	0
						PROKKA_01762	tRNA-Ala(agc)	1968088	1968179	-			COORDINATES:profile:Aragorn:1.2		0					0	0
1730	PFR_JS2_1730	Putative cation transporting P-type ATPase	1966508	1968370	-											0	0	0	0	0	0
1731	PFR_JS2_1731	HTH-type transcriptional regulator CmtR	1968367	1968792	-	PROKKA_01763	HTH-type transcriptional regulator KmtR	1968367	1968792	-		kmtR_1	similar to AA sequence:UniProtKB:O53838		1	0	0	0	0	0	0
1732	PFR_JS2_1732	Transcriptional regulator	1969358	1970125	-	PROKKA_01764	tRNA-Lys(ttt)	1969146	1969219	-			COORDINATES:profile:Aragorn:1.2		0	0	0	0	0	0	0
1733	PFR_JS2_1733	ABC transporter related	1970294	1970662	-	PROKKA_01765	HTH-type transcriptional regulator MtrR	1969358	1970125	-		mtrR	similar to AA sequence:UniProtKB:P39897		1	0	0	0	0	0	0
1734	PFR_JS2_1734	ABC-type multidrug transport system (Fragment)	1970746	1971333	-	PROKKA_01766	Doxorubicin resistance ATP-binding protein DrrA	1970294	1970662	+	3.6.3.-	drrA_4	similar to AA sequence:UniProtKB:P96205		0	0	0	0	0	0	0
1735	PFR_JS2_1735	ABC transporter, permease protein	1971330	1972136	+	PROKKA_01767	Daunorubicin/doxorubicin resistance ATP-binding protein DrrA	1970746	1971333	+	3.6.3.-	drrA_5	similar to AA sequence:UniProtKB:P32010		0	0	0	0	0	0	0
1736	PFR_JS2_1736	Hypothetical protein	1972576	1974294	+	PROKKA_01768	ABC-2 type transporter	1971330	1972136	+			protein motif:Pfam:PF01061.18		1	0	0	0	0	0	0
						PROKKA_01769	putative endopeptidase precursor	1972576	1974294	+	3.4.-.-		similar to AA sequence:UniProtKB:A4QFQ3		0					0	0
						PROKKA_01770	tRNA-Glu(ttc)	1974409	1974482	+			COORDINATES:profile:Aragorn:1.2		0					0	0
						PROKKA_01771	tRNA-Asp(gtc)	1974685	1974759	+			COORDINATES:profile:Aragorn:1.2		0					0	0
						PROKKA_01772	tRNA-Phe(gaa)	1974772	1974846	+			COORDINATES:profile:Aragorn:1.2		0					0	0
1737	PFR_JS2_1737	Domain family protein, hydrolase, alpha/beta	1975017	1976099	+	PROKKA_01773	Alpha/beta hydrolase family protein	1975017	1976099	-			protein motif:Pfam:PF12697.1		1	0	0	0	0	0	0
1738	PFR_JS2_1738	Hypothetical protein	1976351	1976581	-	PROKKA_01774	hypothetical protein	1976351	1976581	-					1	0	0	0	0	0	0
1739	PFR_JS2_1739	Phosphoribosylformylglycinamidine cyclo-ligase	1976815	1977876	-	PROKKA_01775	Phosphoribosylformylglycinamidine cyclo-ligase	1976815	1977876	-	6.3.3.1	purM	similar to AA sequence:UniProtKB:Q9KPY6		1	0	0	0	0	0	0
1740	PFR_JS2_1740	Amidophosphoribosyltransferase	1977873	1979414	-	PROKKA_01776	Amidophosphoribosyltransferase precursor	1977873	1979414	-	2.4.2.14	purF	similar to AA sequence:UniProtKB:P00497		1	0	0	0	0	0	0
1741	PFR_JS2_1741	Hypothetical protein	1979515	1980354	-	PROKKA_01777	hypothetical protein	1979515	1980354	-					1	0	0	0	0	0	0
1742	PFR_JS2_1742	UPF0237 protein	1980624	1980893	+	PROKKA_01778	hypothetical protein	1980624	1980893	+			protein motif:CLUSTERS:PRK00194		1	0	0	0	0	0	0
1743	PFR_JS2_1743	UPF0210 protein	1980897	1982246	-	PROKKA_01779	hypothetical protein	1980897	1982246	+			protein motif:CLUSTERS:PRK05313		1	0	0	0	0	0	0
1744	PFR_JS2_1744	Chloramphenicol phosphotransferase family	1982305	1982874	-	PROKKA_01780	Chromatin associated protein KTI12	1982305	1982874	+			protein motif:Pfam:PF08433.4		1	0	0	0	0	0	0
1745	PFR_JS2_1745	Formate-tetrahydrofolate ligase	1982976	1984652	-	PROKKA_01781	Formate--tetrahydrofolate ligase	1982976	1984652	-	6.3.4.3	fhs	similar to AA sequence:UniProtKB:Q2RM91		1	0	0	0	0	0	0
1746	PFR_JS2_1746	Hypothetical protein	1984783	1985259	-	PROKKA_01782	hypothetical protein	1984783	1985259	-					1	0	0	0	0	0	0
1747	PFR_JS2_1747	Peptidase dimerization domain protein	1985259	1986605	-	PROKKA_01783	Succinyl-diaminopimelate desuccinylase	1985259	1986605	-	3.5.1.18	dapE_2	similar to AA sequence:UniProtKB:Q9JYL2		0	0	0	0	0	0	0
1748	PFR_JS2_1748	Phosphoribosylformylglycinamidine synthase 2	1986610	1989036	-	PROKKA_01784	Phosphoribosylformylglycinamidine synthase 2	1986610	1989036	-	6.3.5.3	purL	similar to AA sequence:UniProtKB:A6X1J9		1	0	0	0	0	0	0
1749	PFR_JS2_1749	ATPase BadF/BadG/BcrA/BcrD type	1989174	1990130	-	PROKKA_01785	BadF/BadG/BcrA/BcrD ATPase family protein	1989174	1990130	+			protein motif:Pfam:PF01869.14		1	0	0	0	0	0	0
1750	PFR_JS2_1750	Transcriptional regulator HspR	1990289	1990723	+	PROKKA_01786	Putative heat shock protein HspR	1990289	1990723	-		hspR_2	similar to AA sequence:UniProtKB:P40183		1	0	0	0	0	0	0
1751	PFR_JS2_1751	Chaperone protein DnaJ 1	1990816	1991988	+	PROKKA_01787	Chaperone protein DnaJ	1990816	1991988	-		dnaJ_3	similar to AA sequence:UniProtKB:P08622		1	0	0	0	0	0	0
1752	PFR_JS2_1752	Protein GrpE	1992050	1992700	+	PROKKA_01788	heat shock protein GrpE	1992050	1992700	-			protein motif:CLUSTERS:PRK10325		1	0	0	0	0	0	0
1753	PFR_JS2_1753	Chaperone protein DnaK	1992865	1994739	+	PROKKA_01789	Chaperone protein DnaK	1992865	1994739	-		dnaK_2	similar to AA sequence:UniProtKB:Q8NLY6		1	0	0	0	0	0	0
1754	PFR_JS2_1754	6-phosphogluconate dehydrogenase, decarboxylating	1995147	1996037	+	PROKKA_01790	6-phosphogluconate dehydrogenase, NAD(+)-dependent, decarboxylating	1995147	1996037	-	1.1.1.343	gntZ	similar to AA sequence:UniProtKB:P12013		1	0	0	0	0	0	0
1755	PFR_JS2_1755	Gluconate permease	1996196	1997539	+	PROKKA_01791	Gnt-II system L-idonate transporter	1996196	1997539	-		idnT	similar to AA sequence:UniProtKB:P39344		1	0	0	0	0	0	0
1756	PFR_JS2_1756	Hypothetical protein	1997555	1997683	+	PROKKA_01792	hypothetical protein	1997555	1997683	-					0	0	0	0	0	0	0
1757	PFR_JS2_1757	GntR domain protein	1997888	1998652	+	PROKKA_01793	transcriptional regulator NanR	1997888	1998652	+			protein motif:CLUSTERS:PRK03837	Type I restriction enzyme R protein N terminus (HSDR_N)	1	0	0	0	0	0	0
1758	PFR_JS2_1758	Cobalt transport protein CbiM	1998962	1999669	-	PROKKA_01794	Cobalt transport protein CbiM	1998962	1999669	+		cbiM	similar to AA sequence:UniProtKB:D5AUZ9		1	0	0	0	0	0	0
1759	PFR_JS2_1759	Cobalt transport protein CbiN	1999662	2000162	-	PROKKA_01795	Cobalt transport protein CbiN	1999662	2000162	+		cbiN	similar to AA sequence:UniProtKB:Q05595		1	0	0	0	0	0	0
1760	PFR_JS2_1760	Cobalt ABC transporter, permease protein CbiQ	2000166	2000960	-	PROKKA_01796	Cobalt transport protein CbiQ	2000166	2000960	+		cbiQ	similar to AA sequence:UniProtKB:D5AUZ7		1	0	0	0	0	0	0
1761	PFR_JS2_1761	Putative ABC transporter ATP-binding protein in	2000957	2001850	-	PROKKA_01797	Energy-coupling factor transporter ATP-binding protein EcfA3	2000957	2001850	+	3.6.3.-	ecfA3	similar to AA sequence:UniProtKB:Q0TUN8		1	0	0	0	0	0	0
1762	PFR_JS2_1762	Putative uroporphyrinogen III methyltransferase	2001847	2002620	-	PROKKA_01798	Siroheme synthase	2001847	2002620	+		cysG	similar to AA sequence:UniProtKB:P25924		1	0	0	0	0	0	0
1763	PFR_JS2_1763	Putative ATP-dependent helicase HrpB	2002659	2005280	+	PROKKA_01799	ATP-dependent RNA helicase HrpB	2002659	2005280	+	3.6.4.13	hrpB_2	similar to AA sequence:UniProtKB:P37024		1	0	0	0	0	0	0
1764	PFR_JS2_1764	Uncharacterized conserved protein UCP007542	2005371	2007230	-	PROKKA_01800	hypothetical protein	2005371	2007230	+					1	0	0	0	0	0	0
1765	PFR_JS2_1765	Azoreductase B	2007282	2007893	+	PROKKA_01801	NmrA-like family protein	2007282	2007893	-			protein motif:Pfam:PF05368.7		1	0	0	0	0	0	0
1766	PFR_JS2_1766	Azoreductase B	2007899	2008510	+	PROKKA_01802	hypothetical protein	2007899	2008510	-					1	0	0	0	0	0	0
1767	PFR_JS2_1767	Hypothetical protein	2008748	2009017	+	PROKKA_01803	hypothetical protein	2008748	2009017	-					1	0	0	0	0	0	0
1768	PFR_JS2_1768	Phosphate transporter family protein	2008974	2010245	+	PROKKA_01804	Low-affinity inorganic phosphate transporter 1	2008974	2010245	-		pitA	similar to AA sequence:UniProtKB:P0AFJ7		1	0	0	0	0	0	0
1769	PFR_JS2_1769	VPDSG-CTERM exosortase interaction domain	2010457	2011203	-	PROKKA_01805	hypothetical protein	2010457	2011203	-					0	0	0	0	0	0	0
1770	PFR_JS2_1770	Transcriptional regulator, MarR family	2011599	2012057	-	PROKKA_01806	MarR family protein	2011599	2012057	+			protein motif:Pfam:PF12802.1		1	0	0	0	0	0	0
1771	PFR_JS2_1771	Hypothetical protein	2012241	2012615	+	PROKKA_01807	SnoaL-like domain protein	2012241	2012615	-			protein motif:Pfam:PF12680.1		1	0	0	0	0	0	0
1772	PFR_JS2_1772	Putative monovalent cation/proton antiporter	2012733	2014589	+	PROKKA_01808	Sodium, potassium, lithium and rubidium/H(+) antiporter	2012733	2014589	+		nhaK	similar to AA sequence:UniProtKB:O32212		1	0	0	0	0	0	0
1773	PFR_JS2_1773	Pyruvate oxidase	2014729	2016486	+	PROKKA_01809	Pyruvate oxidase	2014729	2016486	+	1.2.3.3	pox5	similar to AA sequence:UniProtKB:P37063		1	0	0	0	0	0	0
1774	PFR_JS2_1774	Hypothetical protein	2016871	2017311	-	PROKKA_01810	hypothetical protein	2016871	2017311	+					0	0	0	0	0	0	0
1775	PFR_JS2_1775	Hypothetical protein	2017560	2018219	-	PROKKA_01811	hypothetical protein	2017560	2018219	+					0	0	0	0	0	0	0
1776	PFR_JS2_1776	Hypothetical protein	2018234	2018605	+	PROKKA_01812	hypothetical protein	2018234	2018605	-					1	0	0	0	0	0	0
1777	PFR_JS2_1777	PAS domain S-box	2018842	2020641	-	PROKKA_01813	Aerotaxis receptor	2018842	2020641	-		aer	similar to AA sequence:UniProtKB:P50466		1	0	0	0	0	0	0
1778	PFR_JS2_1778	Adenosine deaminase	2020824	2022041	-	PROKKA_01814	Aminodeoxyfutalosine deaminase	2020824	2022041	+	3.5.4.-		similar to AA sequence:UniProtKB:O86737		1	0	0	0	0	0	0
1779	PFR_JS2_1779	Nuclease SbcCD, D subunit	2021992	2023272	-	PROKKA_01815	Nuclease SbcCD subunit D	2021992	2023272	+		sbcD	similar to AA sequence:UniProtKB:P0AG76		1	0	0	0	0	0	0
1780	PFR_JS2_1780	ATP-dependent dsDNA exonuclease SbcC	2023272	2026436	-	PROKKA_01816	Nuclease SbcCD subunit C	2023272	2026436	+		sbcC	similar to AA sequence:UniProtKB:Q7A5S6		1	0	0	0	0	0	0
1781	PFR_JS2_1781	Hypothetical protein	2026461	2026961	-	PROKKA_01817	hypothetical protein	2026461	2026961	-					1	0	0	0	0	0	0
1782	PFR_JS2_1782	Carboxylic ester hydrolase	2026958	2028289	-	PROKKA_01818	Alpha/beta hydrolase family protein	2026958	2028289	-			protein motif:Pfam:PF12697.1	Secreted esterase	1	0	0	0	0	0	0
1783	PFR_JS2_1783	Acyl-CoA dehydrogenase type 2 domain protein	2028674	2029822	+	PROKKA_01819	Putative acyl-CoA dehydrogenase YdbM	2028674	2029822	+	1.3.99.-	ydbM	similar to AA sequence:UniProtKB:P96608		1	0	0	0	0	0	0
1784	PFR_JS2_1784	FAD linked oxidase protein	2029981	2032767	+	PROKKA_01820	putative FAD-linked oxidoreductase	2029981	2032767	-	1.-.-.-		similar to AA sequence:UniProtKB:Q50685		1	0	0	0	0	0	0
1785	PFR_JS2_1785	UPF0214 protein YfeW	2033149	2034408	+	PROKKA_01821	Penicillin-binding protein 4*	2033149	2034408	-		pbpE	similar to AA sequence:UniProtKB:P32959		1	0	0	0	0	0	0
1786	PFR_JS2_1786	OmpA family membrane associated protein	2034405	2035190	-	PROKKA_01822	vancomycin high temperature exclusion protein	2034405	2035190	-			protein motif:CLUSTERS:PRK10834	Putative drug resistance	0	0	0	0	0	0	0
1787	PFR_JS2_1787	Glucose-6-phosphate isomerase 2	2035194	2036876	+	PROKKA_01823	Glucose-6-phosphate isomerase	2035194	2036876	-	5.3.1.9	pgi	similar to AA sequence:UniProtKB:P64192		1	0	0	0	0	0	0
1788	PFR_JS2_1788	Hypothetical protein	2037068	2037913	-	PROKKA_01824	putative endopeptidase precursor	2037068	2037913	-	3.4.-.-		similar to AA sequence:UniProtKB:A4QFQ3		1	0	0	0	0	0	0
1789	PFR_JS2_1789	KDPG and KHG aldolase	2038298	2038996	-	PROKKA_01825	keto-hydroxyglutarate-aldolase/keto-deoxy-phosphogluconate aldolase	2038298	2038996	-			protein motif:CLUSTERS:PRK07455		1	0	0	0	0	0	0
1790	PFR_JS2_1790	DEAD/DEAH box helicase	2039133	2041685	+	PROKKA_01826	ski2-like helicase	2039133	2041685	+			protein motif:CLUSTERS:PRK02362		0	0	0	0	0	0	0
1791	PFR_JS2_1791	Putative kinase inhibitor protein	2041719	2042183	-	PROKKA_01827	putative kinase inhibitor protein	2041719	2042183	+			protein motif:CLUSTERS:PRK10257		0	0	0	0	0	0	0
1792	PFR_JS2_1792	Cutinase	2042329	2043567	+	PROKKA_01828	Cutinase	2042329	2043567	+			protein motif:Pfam:PF01083.16	Anchored esterase	1	0	0	0	0	0	0
1793	PFR_JS2_1793	Hypothetical protein	2044089	2044787	+	PROKKA_01829	hypothetical protein	2044089	2044787	-					1	0	0	0	0	0	0
						PROKKA_01830	tRNA-Ser(cag)	2044918	2045002	+			COORDINATES:profile:Aragorn:1.2		0					0	0
1794	PFR_JS2_1794	Hypothetical protein	2047663	2048181	-	PROKKA_01831	hypothetical protein	2047663	2048181	+					0	0	0	0	0	0	0
1795	PFR_JS2_1795	Hypothetical protein	2048222	2048452	-	PROKKA_01832	hypothetical protein	2048222	2048452	-					0	0	0	0	0	0	0
1796	PFR_JS2_1796	Hypothetical protein	2048897	2049706	-	PROKKA_01833	hypothetical protein	2048897	2049706	-					0	0	0	0	0	0	0
1797	PFR_JS2_1797	Hypothetical protein	2050134	2051069	+	PROKKA_01834	hypothetical protein	2050134	2051069	+					0	0	0	0	0	0	0
1798	PFR_JS2_1798	Polyol permease	2051155	2052438	-	PROKKA_01835	Alpha-ketoglutarate permease	2051155	2052438	-		csbX	similar to AA sequence:UniProtKB:O05390		1	0	0	0	0	0	0
1799	PFR_JS2_1799	Prophage Lp2 protein 6	2052903	2054000	-	PROKKA_01836	hypothetical protein	2052903	2054000	+			protein motif:Pfam:PF04313.8		0	0	0	0	0	0	0
1800	PFR_JS2_1800	Hypothetical protein	2054179	2054877	+	PROKKA_01837	Host cell surface-exposed lipoprotein	2054179	2054877	+			protein motif:Pfam:PF07553.5		1	0	0	0	0	0	0
1801	PFR_JS2_1801	Phosphoribosylformylglycinamidine synthase 1	2054956	2055633	-	PROKKA_01838	Phosphoribosylformylglycinamidine synthase 1	2054956	2055633	-	6.3.5.3	purQ	similar to AA sequence:UniProtKB:Q8NMI4		1	0	0	0	0	0	0
1802	PFR_JS2_1802	Phosphoribosylformylglycinamidine synthase	2055635	2055886	-	PROKKA_01839	phosphoribosylformylglycinamidine synthase subunit PurS	2055635	2055886	-			protein motif:CLUSTERS:PRK05974		1	0	0	0	0	0	0
1803	PFR_JS2_1803	Phosphoribosylaminoimidazole-succinocarboxamidesy	2055963	2056841	-	PROKKA_01840	Phosphoribosylaminoimidazole-succinocarboxamide synthase	2055963	2056841	-	6.3.2.6	purC	similar to AA sequence:UniProtKB:A0R4I0		1	0	0	0	0	0	0
1804	PFR_JS2_1804	Hypothetical protein	2056939	2058045	+	PROKKA_01841	hypothetical protein	2056939	2058045	+					1	0	0	0	0	0	0
1805	PFR_JS2_1805	Adenylosuccinate lyase	2058055	2059488	-	PROKKA_01842	Adenylosuccinate lyase	2058055	2059488	-	4.3.2.2	purB	similar to AA sequence:UniProtKB:Q9X0I0		1	0	0	0	0	0	0
1806	PFR_JS2_1806	Phosphoribosylamine--glycine ligase (Precursor)	2059517	2060770	+	PROKKA_01843	Phosphoribosylamine--glycine ligase	2059517	2060770	-	6.3.4.13	purD	similar to AA sequence:UniProtKB:Q92RL0		1	0	0	0	0	0	0
1807	PFR_JS2_1807	YidE/YbjL duplication	2061031	2062599	+	PROKKA_01844	Aspartate/alanine antiporter	2061031	2062599	+		aspT	similar to AA sequence:UniProtKB:Q8L3K8		0	0	0	0	0	0	0
1808	PFR_JS2_1808	Hypothetical protein	2063124	2063840	-	PROKKA_01845	hypothetical protein	2063124	2063840	-					0	0	0	0	0	0	0
1809	PFR_JS2_1809	Hypothetical protein	2063902	2064666	-	PROKKA_01846	hypothetical protein	2063902	2064666	-					1	0	0	0	0	0	0
1810	PFR_JS2_1810	Hypothetical protein	2064725	2065417	-	PROKKA_01847	hypothetical protein	2064725	2065417	-					1	0	0	0	0	0	0
1811	PFR_JS2_1811	Protein of hypothetical function DUF894	2065717	2067468	+	PROKKA_01848	enterobactin exporter EntS	2065717	2067468	+			protein motif:CLUSTERS:PRK10489		1	0	0	0	0	0	0
1812	PFR_JS2_1812	Tat pathway signal sequence	2067666	2069204	-	PROKKA_01849	Arginine/agmatine antiporter	2067666	2069204	-		adiC	similar to AA sequence:UniProtKB:P60066		1	0	0	0	0	0	0
1813	PFR_JS2_1813	Fructokinase	2069387	2070352	-	PROKKA_01850	5-dehydro-2-deoxygluconokinase	2069387	2070352	+	2.7.1.92	iolC_2	similar to AA sequence:UniProtKB:P42414		1	0	0	0	0	0	0
1814	PFR_JS2_1814	Hypothetical protein	2070506	2070904	-	PROKKA_01851	hypothetical protein	2070506	2070904	+					1	0	0	0	0	0	0
1815	PFR_JS2_1815	Integral membrane lysyl-tRNA synthetase	2070901	2073033	-	PROKKA_01852	Lysylphosphatidylglycerol biosynthesis bifunctional protein LysX	2070901	2073033	-		lysX_1	similar to AA sequence:UniProtKB:P94974		1	0	0	0	0	0	0
1816	PFR_JS2_1816	Integral membrane protein MviN	2073097	2075040	-	PROKKA_01853	putative peptidoglycan biosynthesis protein MviN	2073097	2075040	-		mviN	similar to AA sequence:UniProtKB:O05435		1	0	0	0	0	0	0
1817	PFR_JS2_1817	Aspartate kinase	2075127	2076401	-	PROKKA_01854	Aspartokinase	2075127	2076401	-	2.7.2.4	ask	similar to AA sequence:UniProtKB:P0A4Z8		1	0	0	0	0	0	0
1818	PFR_JS2_1818	Oxidoreductase, NAD-binding domain protein	2076570	2077556	-	PROKKA_01855	1,5-anhydro-D-fructose reductase	2076570	2077556	+	1.1.1.292	afr_2	similar to AA sequence:UniProtKB:Q2I8V6		1	0	0	0	0	0	0
1819	PFR_JS2_1819	Isoleucine--tRNA ligase 3	2077683	2080925	-	PROKKA_01856	Isoleucine--tRNA ligase	2077683	2080925	-	6.1.1.5	ileS	similar to AA sequence:UniProtKB:P56690		1	0	0	0	0	0	0
1820	PFR_JS2_1820	Integrase family protein	2081283	2082185	-	PROKKA_01857	Integrase core domain protein	2081283	2082185	-			protein motif:Pfam:PF00665.20		0	1	1	0	0	0	0
1821	PFR_JS2_1821	Hypothetical protein	2082182	2082487	-	PROKKA_01858	Transposase	2082182	2082487	-			protein motif:Pfam:PF01527.14		0	1	1	0	0	0	0
																							Crispr_3
1822	PFR_JS2_1822	Hypothetical protein	2082645	2083313	-											1	1	0	0	0	0		Crispr_3
1823	PFR_JS2_1823	Hypothetical protein	2084475	2085278	-											1	1	0	0	0	0		Crispr_3
1824	PFR_JS2_1824	Hypothetical protein	2086776	2087672	-											1	1	0	0	0	0		Crispr_3
1825	PFR_JS2_1825	CRISPR-associated Cas2 family protein	2088432	2088776	-	PROKKA_01859	CRISPR-associated endoribonuclease Cas2	2088432	2088776	-	3.1.-.-	ygbF	similar to AA sequence:UniProtKB:P45956	CASCADE_island	0	1	1	0	0	0	0		Cas
1826	PFR_JS2_1826	CRISPR-associated endonuclease Cas1	2088773	2089717	-	PROKKA_01860	CRISPR-associated endonuclease Cas1	2088773	2089717	-	3.1.-.-	ygbT	similar to AA sequence:UniProtKB:Q46896	CASCADE_island	0	1	1	0	0	0	0		Cas
1827	PFR_JS2_1827	CRISPR-associated protein, Cse3 family	2089731	2090399	-	PROKKA_01861	CRISPR-associated endoribonuclease Cse3	2089731	2090399	-	3.1.-.-	cse3	similar to AA sequence:UniProtKB:Q53WG9	CASCADE_island	0	1	1	0	0	0	0		Cas
1828	PFR_JS2_1828	CRISPR system CASCADE complex protein CasD	2090399	2091091	-	PROKKA_01862	CRISPR system Cascade subunit CasD	2090399	2091091	-		casD	similar to AA sequence:UniProtKB:Q46898	CASCADE_island	0	1	1	0	0	0	0		Cas
1829	PFR_JS2_1829	CRISPR-associated protein, Cse4 family	2091088	2092194	-	PROKKA_01863	CRISPR system Cascade subunit CasC	2091088	2092194	-		casC	similar to AA sequence:UniProtKB:Q46899	CASCADE_island	0	1	1	0	0	0	0		Cas
1830	PFR_JS2_1830	CRISPR-associated protein, Cse2 family	2092240	2092965	-	PROKKA_01864	CRISPR-associated protein Cse2 (CRISPR_cse2)	2092240	2092965	-		cse2	protein motif:Pfam:PF09485.4	CASCADE_island	0	1	1	0	0	0	0		Cas
1831	PFR_JS2_1831	CRISPR-associated protein, Cse1 family	2092962	2094614	-	PROKKA_01865	CRISPR-associated protein CasA/Cse1	2092962	2094614	-		cse1	similar to AA sequence:UniProtKB:Q53VY1	CASCADE_island	0	1	1	0	0	0	0		Cas
1832	PFR_JS2_1832	CRISPR-associated helicase Cas3	2094611	2097508	-	PROKKA_01866	CRISPR-associated nuclease/helicase Cas3	2094611	2097508	-	3.1.-.-	cas3	similar to AA sequence:UniProtKB:F2XG53	CASCADE_island	0	1	1	0	0	0	0		Cas
1833	PFR_JS2_1833	Recombination protein RecR	2097613	2098227	+	PROKKA_01867	Recombination protein RecR	2097613	2098227	-		recR	similar to AA sequence:UniProtKB:Q8RDI4		1	0	0	0	0	0	0
1834	PFR_JS2_1834	Hypothetical protein	2098229	2098537	+	PROKKA_01868	Nucleoid-associated protein	2098229	2098537	-			similar to AA sequence:UniProtKB:Q9RXV7		1	0	0	0	0	0	0
1835	PFR_JS2_1835	Hypothetical protein	2098812	2102201	+	PROKKA_01869	DNA polymerase III subunit tau	2098812	2102201	-	2.7.7.7	dnaX_2	similar to AA sequence:UniProtKB:P06710		0	0	0	0	0	0	0
1836	PFR_JS2_1836	Peptidase C60, sortase A and B	2102271	2103005	+	PROKKA_01870	Sortase family protein	2102271	2103005	-			protein motif:Pfam:PF04203.7		0	0	0	0	0	0	0
1837	PFR_JS2_1837	Hypothetical protein	2103147	2104526	+	PROKKA_01871	Cna protein B-type domain protein	2103147	2104526	-			protein motif:Pfam:PF05738.7		1	0	0	0	0	0	0
1838	PFR_JS2_1838	Copper-containing nitrite reductase (Major outer	2104680	2107316	+	PROKKA_01872	Copper-containing nitrite reductase precursor	2104680	2107316	-	1.7.2.1	aniA	similar to AA sequence:UniProtKB:Q02219		1	0	0	0	0	0	0
1839	PFR_JS2_1839	Hypothetical protein	2107313	2108635	+	PROKKA_01873	hypothetical protein	2107313	2108635	-					1	0	0	0	0	0	0
1840	PFR_JS2_1840	Transcriptional regulator ArsR	2108683	2109768	-	PROKKA_01874	hypothetical protein	2108683	2109768	-					0	0	0	0	0	0	0
1841	PFR_JS2_1841	Hemerythrin HHE cation binding region	2109774	2110061	-	PROKKA_01875	hypothetical protein	2109774	2110061	-					1	0	0	0	0	0	0
1842	PFR_JS2_1842	Threonine dehydratase ilvA	2110535	2111809	-	PROKKA_01876	L-threonine dehydratase biosynthetic IlvA	2110535	2111809	-	4.3.1.19	ilvA	similar to AA sequence:UniProtKB:P04968		1	0	0	0	0	0	0
						PROKKA_01877	tRNA-Ser(gga)	2111907	2111994	+			COORDINATES:profile:Aragorn:1.2		0					0	0
1843	PFR_JS2_1843	Putative CRISPR-associated Csb1 family protein	2112338	2113537	-	PROKKA_01878	CRISPR-associated protein (Cas_GSU0053)	2112338	2113537	+		Cas_GSU0053	protein motif:Pfam:PF09617.4		0	0	0	0	0	0	0		Cas
1844	PFR_JS2_1844	Putative CRISPR-associated Csb2 family protein	2113539	2115080	-	PROKKA_01879	hypothetical protein	2113539	2115080	+		Cas_GSU0054			0	0	0	0	0	0	0		Cas
1845	PFR_JS2_1845	CRISPR-associated helicase Cas3 family protein	2115077	2117692	+	PROKKA_01880	helicase Cas3	2115077	2117692	+		cas3	protein motif:CLUSTERS:PRK09694		0	0	0	0	0	0	0		Cas
1846	PFR_JS2_1846	Putative CRISPR-associated Csb3 family protein	2117689	2118690	+	PROKKA_01881	hypothetical protein	2117689	2118690	+		Cas3_fragment			0	0	0	0	0	0	0		Cas
1847	PFR_JS2_1847	CRISPR-associated endonuclease Cas1	2118680	2120281	+	PROKKA_01882	CRISPR-associated protein Cas4/endonuclease Cas1 fusion	2118680	2120281	+	3.1.-.-	cas4-cas1	similar to AA sequence:UniProtKB:Q1CW50		0	0	0	0	0	0	0		Cas
1848	PFR_JS2_1848	CRISPR-associated endoribonuclease Cas2	2120278	2120580	-	PROKKA_01883	CRISPR-associated endonuclease Cas2 2	2120278	2120580	+	3.1.-.-	cas2b	similar to AA sequence:UniProtKB:Q746F4		0	0	0	0	0	0	0		Cas
1849	PFR_JS2_1849	Hypothetical protein	2120785	2120904	-											0	0	0	0	0	0		Crispr_4
1850	PFR_JS2_1850	Hypothetical protein	2123212	2123718	-	PROKKA_01884	hypothetical protein	2123212	2123718	+					1	0	0	0	0	0	0
1851	PFR_JS2_1851	Hypothetical protein	2123753	2124268	+	PROKKA_01885	hypothetical protein	2123753	2124268	-					1	0	0	0	0	0	0
1852	PFR_JS2_1852	Carbamoylphosphate synthase large subunit	2124439	2125665	+	PROKKA_01886	Carbamoyl-phosphate synthase large chain	2124439	2125665	-	6.3.5.5	carB_2	similar to AA sequence:UniProtKB:O32771		0	0	0	0	0	0	0
1853	PFR_JS2_1853	Alcohol dehydrogenase	2125684	2126739	+	PROKKA_01887	Zinc-type alcohol dehydrogenase-like protein	2125684	2126739	-			similar to AA sequence:UniProtKB:P99173		0	0	0	0	0	0	0
1854	PFR_JS2_1854	Hypothetical protein	2126851	2127093	-	PROKKA_01888	hypothetical protein	2126851	2127093	-					1	0	0	0	0	0	0
1855	PFR_JS2_1855	PF07510 family protein	2127183	2127932	+	PROKKA_01889	hypothetical protein	2127183	2127932	-					1	0	0	0	0	0	0
1856	PFR_JS2_1856	Hypothetical protein	2128390	2128665	-	PROKKA_01890	hypothetical protein	2128390	2128665	+					0	0	0	0	0	0	0
1857	PFR_JS2_1857	Transporter, anaerobic C4-dicarboxylate uptake	2129062	2130378	-	PROKKA_01891	Anaerobic C4-dicarboxylate transporter DcuA	2129062	2130378	+		dcuA_2	similar to AA sequence:UniProtKB:P0ABN5		0	0	0	0	0	0	0
1858	PFR_JS2_1858	Type III restriction protein res subunit	2130614	2133778	-	PROKKA_01892	ATP-dependent RNA helicase SrmB	2130614	2133778	+	3.6.4.13	srmB	similar to AA sequence:UniProtKB:P21507		0	0	0	0	0	0	0	PfrJS2ORF1858P
1859	PFR_JS2_1859	Hypothetical protein	2133779	2134078	+	PROKKA_01893	hypothetical protein	2133779	2134078	-					0	0	0	0	0	0	0
1860	PFR_JS2_1860	Hypothetical protein	2134259	2134459	+	PROKKA_01894	hypothetical protein	2134259	2134459	-					0	0	0	0	0	0	0
1861	PFR_JS2_1861	Hypothetical protein	2134446	2134865	+	PROKKA_01895	hypothetical protein	2134446	2134865	-					0	0	0	0	0	0	0
1862	PFR_JS2_1862	Hypothetical protein	2135258	2135434	-	PROKKA_01896	hypothetical protein	2135258	2135434	+					0	0	0	0	0	0	0
1863	PFR_JS2_1863	Hypothetical protein	2135667	2135981	-	PROKKA_01897	hypothetical protein	2135667	2135981	+					0	0	0	0	0	0	0
1864	PFR_JS2_1864	Hypothetical protein	2136211	2136384	-	PROKKA_01898	hypothetical protein	2136211	2136384	+					0	0	0	0	0	0	0
1865	PFR_JS2_1865	Hypothetical protein	2136425	2137357	-	PROKKA_01899	hypothetical protein	2136425	2137357	-					0	0	0	0	0	0	0
1866	PFR_JS2_1866	SPFH domain/band 7 family protein	2137741	2138724	-	PROKKA_01900	FtsH protease regulator HflK	2137741	2138724	+			protein motif:CLUSTERS:PRK10930		0	0	0	0	0	0	0
1867	PFR_JS2_1867	Hypothetical protein	2138950	2139504	-	PROKKA_01901	hypothetical protein	2138950	2139504	-					1	0	0	0	0	0	0
1868	PFR_JS2_1868	Putative zinc transporter ZitB	2139985	2140935	+	PROKKA_01902	Cadmium, cobalt and zinc/H(+)-K(+) antiporter	2139985	2140935	-		czcD	similar to AA sequence:UniProtKB:O07084		1	0	0	0	0	0	0
1869	PFR_JS2_1869	Amino acid permease	2141052	2142446	+	PROKKA_01903	Aromatic amino acid transport protein AroP	2141052	2142446	-		aroP_1	similar to AA sequence:UniProtKB:P15993		1	0	0	0	0	0	0
1870	PFR_JS2_1870	Hydroxyethylthiazole kinase	2142874	2143734	-	PROKKA_01904	Hydroxyethylthiazole kinase	2142874	2143734	+	2.7.1.50	thiM	similar to AA sequence:UniProtKB:P39593		0	0	0	0	0	0	0
1871	PFR_JS2_1871	Thiamine-phosphate pyrophosphorylase (Precursor)	2143767	2144582	-	PROKKA_01905	Thiamine-phosphate synthase	2143767	2144582	+	2.5.1.3	thiE_2	similar to AA sequence:UniProtKB:P66919		0	0	0	0	0	0	0
1872	PFR_JS2_1872	Phosphomethylpyrimidine kinase	2144579	2145445	+	PROKKA_01906	Hydroxymethylpyrimidine/phosphomethylpyrimidine kinase	2144579	2145445	+	2.7.1.49	thiD	similar to AA sequence:UniProtKB:P55882		1	0	0	0	0	0	0
						PROKKA_01907	tRNA-His(gtg)	2146690	2146757	+			COORDINATES:profile:Aragorn:1.2		0					0	0
1873	PFR_JS2_1873	Putative hydroxymethylpyrimidine transporter	2145524	2146840	-											0	0	0	0	0	0
1874	PFR_JS2_1874	Putative unusual protein kinase	2146953	2148650	-	PROKKA_01908	putative protein kinase UbiB	2146953	2148650	-	2.7.-.-	ubiB_1	similar to AA sequence:UniProtKB:P0A6A0		1	0	0	0	0	0	0
1875	PFR_JS2_1875	Transcriptional regulator	2148693	2149265	-	PROKKA_01909	Transcriptional regulator YqjI	2148693	2149265	-		yqjI_2	similar to AA sequence:UniProtKB:P64588	RibD C-terminal domain	1	0	0	0	0	0	0
1876	PFR_JS2_1876	Conserved domain protein	2149680	2150003	-	PROKKA_01910	hypothetical protein	2149680	2150003	-					0	0	0	0	0	0	0
1877	PFR_JS2_1877	Arsenic-transport integral membrane protein ArsC	2150145	2151236	-	PROKKA_01911	Sodium Bile acid symporter family protein	2150145	2151236	-			protein motif:Pfam:PF01758.10		0	0	0	0	0	0	0
1878	PFR_JS2_1878	Flavoprotein oxidoreductase	2151525	2152919	+	PROKKA_01912	NADH oxidase	2151525	2152919	-	1.6.99.3	noxE	similar to AA sequence:UniProtKB:A2RIB7		0	0	0	0	0	0	0
1879	PFR_JS2_1879	Toxin-antitoxin system, antitoxin component, ArsR	2152947	2153294	+	PROKKA_01913	Arsenical resistance operon repressor	2152947	2153294	-		arsR_2	similar to AA sequence:UniProtKB:P45949		0	0	0	0	0	0	0
1880	PFR_JS2_1880	Arsenical resistance operon trans-acting	2153407	2153829	+	PROKKA_01914	Arsenical resistance operon trans-acting repressor ArsD	2153407	2153829	+		arsD_2	similar to AA sequence:UniProtKB:P46003		0	0	0	0	0	0	0
1881	PFR_JS2_1881	Arsenical pump-driving ATPase	2153858	2155615	+	PROKKA_01915	Arsenical pump-driving ATPase	2153858	2155615	+	3.6.3.16	arsA_2	similar to AA sequence:UniProtKB:P08690		0	0	0	0	0	0	0
1882	PFR_JS2_1882	IstB domain protein ATP-binding protein	2155689	2156498	-	PROKKA_01916	Chromosomal replication initiator protein DnaA	2155689	2156498	-		dnaA_2	similar to AA sequence:UniProtKB:O66659		0	1	1	0	0	0	0
1883	PFR_JS2_1883	Transposase (25)	2156495	2158162	-	PROKKA_01917	hypothetical protein	2156495	2158162	-					0	2	1	1	0	0	0
1884	PFR_JS2_1884	Hypothetical protein	2158688	2159170	+	PROKKA_01918	hypothetical protein	2158688	2159170	+					0	2	1	1	0	0	0
1885	PFR_JS2_1885	Bacteriophage DNA transposition protein B,	2159353	2160159	+	PROKKA_01919	hypothetical protein	2159353	2160159	-				Unique Gene Cluster 2	0	3	1	1	1	0	0
1886	PFR_JS2_1886	Tn552 transposase	2160159	2161229	+	PROKKA_01920	Integrase core domain protein	2160159	2161229	-			protein motif:Pfam:PF00665.20	Unique Gene Cluster 2	0	3	1	1	1	0	0
1887	PFR_JS2_1887	TniR protein	2161552	2162079	+	PROKKA_01921	DNA-invertase hin	2161552	2162079	-		hin_3	similar to AA sequence:UniProtKB:P03013	Unique Gene Cluster 2	0	3	1	1	1	0	0
1888	PFR_JS2_1888	Xylose isomerase	2162491	2163030	-	PROKKA_01922	hypothetical protein	2162491	2163030	-				Unique Gene Cluster 2	0	3	1	1	1	0	0
1889	PFR_JS2_1889	Mebrane associated protein	2163134	2163868	+	PROKKA_01923	VIT family protein	2163134	2163868	-			protein motif:Pfam:PF01988.13	Unique Gene Cluster 2	0	2	0	1	1	0	0
						PROKKA_01924	tRNA-Asp(atc)	2164404	2164494	-			COORDINATES:profile:Aragorn:1.2	Unique Gene Cluster 2	0					0	0
1890	PFR_JS2_1890	Ferric reductase domain protein transmembrane	2164008	2165432	+									Unique Gene Cluster 2		2	1	1	0	0	0
1891	PFR_JS2_1891	Hypothetical protein	2165429	2165935	+	PROKKA_01925	FMN-binding domain protein	2165429	2165935	+			protein motif:Pfam:PF04205.8	Unique Gene Cluster 2	0	2	1	1	0	0	0
1892	PFR_JS2_1892	Thiamine biosynthesis lipoprotein	2165938	2166696	+	PROKKA_01926	Thiamine biosynthesis lipoprotein ApbE precursor	2165938	2166696	+		apbE	similar to AA sequence:UniProtKB:P0AB85	Unique Gene Cluster 2	0	2	1	1	0	0	0
1893	PFR_JS2_1893	Response regulator	2166693	2167400	-	PROKKA_01927	Response regulator ArlR	2166693	2167400	+		arlR	similar to AA sequence:UniProtKB:P0C000	Unique Gene Cluster 2	0	2	1	1	0	0	0
1894	PFR_JS2_1894	Histidine kinase	2167397	2168650	+	PROKKA_01928	putative sensor histidine kinase TcrY	2167397	2168650	+	2.7.13.3	tcrY_1	similar to AA sequence:UniProtKB:O69729	Unique Gene Cluster 2	0	2	1	1	0	0	0
1895	PFR_JS2_1895	Putative CDF family transporter	2169092	2169982	+	PROKKA_01929	putative cation efflux system protein/MT2084	2169092	2169982	-			similar to AA sequence:UniProtKB:O53471	Unique Gene Cluster 2	0	2	1	1	0	0	0
1896	PFR_JS2_1896	Transcriptional regulator	2169979	2170269	+	PROKKA_01930	HTH-type transcriptional regulator KmtR	2169979	2170269	-		kmtR_2	similar to AA sequence:UniProtKB:O53838	Unique Gene Cluster 2	0	2	1	1	0	0	0
1897	PFR_JS2_1897	Transposon Tn21 resolvase	2170634	2171218	+	PROKKA_01931	Putative transposon Tn552 DNA-invertase bin3	2170634	2171218	+		bin3	similar to AA sequence:UniProtKB:P20384	Unique Gene Cluster 2	0	2	1	1	0	0	0
1898	PFR_JS2_1898	Transposase for insertion sequence element	2171621	2172076	-	PROKKA_01932	hypothetical protein	2171621	2172076	+				99% id Micrococcus luteus NCTC 2665 (transposase) indel caused a frameshift, which is why it's split into two	0	2	1	1	0	0	0
1899	PFR_JS2_1899	Uma4 protein	2172073	2172693	-	PROKKA_01933	Transposase	2172073	2172693	+			protein motif:Pfam:PF01610.11	99% id Micrococcus luteus NCTC 2665 (transposase)	0	2	1	1	0	0	0
1900	PFR_JS2_1900	Hypothetical protein	2172690	2172878	+	PROKKA_01934	hypothetical protein	2172690	2172878	+					0	2	1	1	0	0	0
1901	PFR_JS2_1901	Transcriptional regulator type FNR	2172829	2173512	+	PROKKA_01935	Fumarate and nitrate reduction regulatory protein	2172829	2173512	-		fnr	similar to AA sequence:UniProtKB:P0A9E5		0	2	1	1	0	0	0
1902	PFR_JS2_1902	Heavy metal transport/detoxification protein	2173669	2173902	-	PROKKA_01936	Copper chaperone CopZ	2173669	2173902	+		copZ	similar to AA sequence:UniProtKB:O32221		0	1	0	1	0	0	0
1903	PFR_JS2_1903	Cadmium transporting P-type ATPase	2173989	2175956	+	PROKKA_01937	putative cadmium-transporting ATPase	2173989	2175956	+	3.6.3.3	cadA	similar to AA sequence:UniProtKB:Q60048		0	1	0	1	0	0	0
1904	PFR_JS2_1904	Hypothetical protein	2176579	2176950	+	PROKKA_01938	hypothetical protein	2176579	2176950	+					0	1	0	1	0	0	0
1905	PFR_JS2_1905	Putative insertion element ISCmi2 transposase	2176974	2177807	+	PROKKA_01939	IS2 transposase TnpB	2176974	2177807	+			protein motif:CLUSTERS:PRK09409		0	1	0	1	0	0	0
1906	PFR_JS2_1906	Transcriptional regulator, RpiR family	2177769	2178722	-	PROKKA_01940	HTH-type transcriptional regulator MurR	2177769	2178722	-		murR	similar to AA sequence:UniProtKB:P77245		0	1	0	1	0	0	0
1907	PFR_JS2_1907	Glycosyl hydrolase, family 2	2179071	2182139	-	PROKKA_01941	Evolved beta-galactosidase subunit alpha	2179071	2182139	+	3.2.1.23	ebgA	similar to AA sequence:UniProtKB:P06864	Lac_island	0	1	0	1	0	0	0
1908	PFR_JS2_1908	Glycoside/pentoside/hexuronide transporter	2182162	2183550	+	PROKKA_01942	Inner membrane symporter YicJ	2182162	2183550	+		yicJ	similar to AA sequence:UniProtKB:P31435	Lac_island	0	1	0	1	0	0	0
1909	PFR_JS2_1909	GalE protein	2183596	2184591	-	PROKKA_01943	UDP-glucose 4-epimerase	2183596	2184591	+	5.1.3.2	galE_2	similar to AA sequence:UniProtKB:Q7WTB1	Lac_island	0	2	1	1	0	0	0
1910	PFR_JS2_1910	Uma4 protein	2184834	2186141	-	PROKKA_01944	Transposase	2184834	2186141	+			protein motif:Pfam:PF01610.11		0	2	1	1	0	0	0
1911	PFR_JS2_1911	Hypothetical protein	2186621	2187751	-	PROKKA_01945	hypothetical protein	2186621	2187751	-					0	2	1	1	0	0	0
1912	PFR_JS2_1912	Hypothetical protein	2187850	2188911	+	PROKKA_01946	hypothetical protein	2187850	2188911	-				Possible conjugal transfer protein	0	2	1	1	0	0	0		PossibleCrispr_5
1913	PFR_JS2_1913	ATP-dependent OLD family endonuclease	2189234	2191255	+	PROKKA_01947	recombination protein F	2189234	2191255	+			protein motif:CLUSTERS:PRK00064		0	2	1	1	0	0	0
1914	PFR_JS2_1914	Hypothetical protein	2191427	2191720	-	PROKKA_01948	Demethylmenaquinone methyltransferase	2191427	2191720	+	2.1.1.163	ubiE_3	similar to AA sequence:UniProtKB:P67062		0	2	1	1	0	0	0
1915	PFR_JS2_1915	Hypothetical protein	2191895	2192596	-	PROKKA_01949	hypothetical protein	2191895	2192596	-					0	2	1	1	0	0	0
1916	PFR_JS2_1916	Transposase for insertion sequence element	2192624	2193241	+	PROKKA_01950	hypothetical protein	2192624	2193241	+					0	2	1	1	0	0	0
1917	PFR_JS2_1917	Hypothetical protein	2193257	2193814	+	PROKKA_01951	hypothetical protein	2193257	2193814	+					0	2	1	1	0	0	0
1918	PFR_JS2_1918	Hypothetical protein	2193818	2194063	+	PROKKA_01952	EamA-like transporter family protein	2193818	2194063	+			protein motif:Pfam:PF00892.14		0	2	1	1	0	0	0
1919	PFR_JS2_1919	Von Willebrand factor type A domain	2194148	2194792	-	PROKKA_01953	hypothetical protein	2194148	2194792	-					0	2	1	1	0	0	0
1920	PFR_JS2_1920	Hypothetical protein	2194789	2195178	-	PROKKA_01954	hypothetical protein	2194789	2195178	-					0	2	1	1	0	0	0
1921	PFR_JS2_1921	Bifunctional deaminase-reductase domain protein	2195322	2195849	+	PROKKA_01955	hypothetical protein	2195322	2195849	+			protein motif:Pfam:PF01872.11		0	2	1	1	0	0	0
1922	PFR_JS2_1922	Hypothetical protein	2195964	2196128	-	PROKKA_01956	hypothetical protein	2195964	2196128	-					0	2	1	1	0	0	0
1923	PFR_JS2_1923	Hypothetical protein	2196129	2196470	+	PROKKA_01957	hypothetical protein	2196129	2196470	-					0	2	1	1	0	0	0
1924	PFR_JS2_1924	Hypothetical protein	2196460	2197857	+	PROKKA_01958	hypothetical protein	2196460	2197857	-					0	2	1	1	0	0	0
1925	PFR_JS2_1925	Putative SOS mutagenesis protein UmuD	2197892	2198383	+	PROKKA_01959	LexA repressor	2197892	2198383	+	3.4.21.88	lexA_2	similar to AA sequence:UniProtKB:P0A7C2		0	2	1	1	0	0	0
1926	PFR_JS2_1926	UmuC protein	2198416	2199678	+	PROKKA_01960	DNA polymerase IV	2198416	2199678	+	2.7.7.7	dinB_3	similar to AA sequence:UniProtKB:Q47155		0	1	0	1	0	0	0
1927	PFR_JS2_1927	Hypothetical protein	2199760	2200170	-	PROKKA_01961	hypothetical protein	2199760	2200170	-					0	1	1	0	0	0	0
1928	PFR_JS2_1928	Hypothetical protein	2200167	2200391	+	PROKKA_01962	hypothetical protein	2200167	2200391	-					0	1	1	0	0	0	0
1929	PFR_JS2_1929	Hypothetical protein	2200874	2202490	+	PROKKA_01963	DNA primase	2200874	2202490	+	2.7.7.-	dnaG_2	similar to AA sequence:UniProtKB:P74893		0	2	1	1	0	0	0
1930	PFR_JS2_1930	Transposase, ISlxx5	2202814	2204067	-	PROKKA_01964	Integrase core domain protein	2202814	2204067	+			protein motif:Pfam:PF00665.20		0	2	1	1	0	0	0
1931	PFR_JS2_1931	Pyridine nucleotide-disulfide oxidoreductase	2204217	2205572	+	PROKKA_01965	Mercuric reductase	2204217	2205572	+	1.16.1.1	merA	similar to AA sequence:UniProtKB:P16171		0	2	1	1	0	0	0
1932	PFR_JS2_1932	Putative IS1236 transposase	2206400	2207044	-	PROKKA_01966	Integrase core domain protein	2206400	2207044	-			protein motif:Pfam:PF00665.20		0	2	1	1	0	0	0
1933	PFR_JS2_1933	Hypothetical protein	2207041	2207385	-	PROKKA_01967	Transposase	2207041	2207385	-			protein motif:Pfam:PF01527.14		0	2	1	1	0	0	0
1934	PFR_JS2_1934	AIPR protein	2207661	2209394	-	PROKKA_01968	AIPR protein	2207661	2209394	+			protein motif:Pfam:PF10592.3		0	2	1	1	0	0	0
1935	PFR_JS2_1935	IS1096, TnpA family protein	2209464	2209784	+	PROKKA_01969	hypothetical protein	2209464	2209784	-					0	2	1	1	0	0	0
1936	PFR_JS2_1936	Hypothetical protein	2210686	2211315	+	PROKKA_01970	hypothetical protein	2210686	2211315	+					0	2	1	1	0	0	0
1937	PFR_JS2_1937	ISL3 family transposase	2211482	2211919	-	PROKKA_01971	hypothetical protein	2211482	2211919	+					0	1	0	1	0	0	0
1938	PFR_JS2_1938	Transposase of ISAar20, ISL3 family	2211864	2212790	-	PROKKA_01972	Transposase	2211864	2212790	+			protein motif:Pfam:PF01610.11		0	1	0	1	0	0	0
1939	PFR_JS2_1939	Short-chain dehydrogenase, teichoic and	2212986	2213726	-	PROKKA_01973	putative oxidoreductase	2212986	2213726	+	1.-.-.-		similar to AA sequence:UniProtKB:Q99RF5		0	1	0	1	0	0	0
1940	PFR_JS2_1940	Ketopantoate reductase (Precursor)	2213749	2214588	-	PROKKA_01974	2-dehydropantoate 2-reductase	2213749	2214588	-			protein motif:CLUSTERS:PRK12921		0	1	0	1	0	0	0
1941	PFR_JS2_1941	Transcriptional regulator, RpiR family	2214783	2215577	-	PROKKA_01975	HTH-type transcriptional regulator RpiR	2214783	2215577	+		rpiR	similar to AA sequence:UniProtKB:P0ACS7		0	1	0	1	0	0	0
1942	PFR_JS2_1942	Putative transporter, DMT superfamily	2215577	2216437	+	PROKKA_01976	Spermidine export protein MdtJ	2215577	2216437	+		mdtJ	protein motif:HAMAP:MF_01598		0	1	0	1	0	0	0
1943	PFR_JS2_1943	Uma4 protein	2216896	2218203	+	PROKKA_01977	Transposase	2216896	2218203	-			protein motif:Pfam:PF01610.11		0	0	0	0	0	0	0
1944	PFR_JS2_1944	Hypothetical protein	2218538	2220970	+	PROKKA_01978	Cellulosome-anchoring protein precursor	2218538	2220970	+		ancA	similar to AA sequence:UniProtKB:Q06848		0	0	0	0	0	0	0
1945	PFR_JS2_1945	ABC D-methionine transporter, permease component	2221095	2221751	+	PROKKA_01979	Methionine import system permease protein MetP	2221095	2221751	-		metP	similar to AA sequence:UniProtKB:O32168		1	0	0	0	0	0	0
1946	PFR_JS2_1946	Methionine import ATP-binding protein MetN 2	2221748	2223013	-	PROKKA_01980	Methionine import ATP-binding protein MetN	2221748	2223013	-	3.6.3.-	metN	similar to AA sequence:UniProtKB:O32169		1	0	0	0	0	0	0
1947	PFR_JS2_1947	NLPA lipoprotein	2223010	2223975	+	PROKKA_01981	Membrane lipoprotein TpN32 precursor	2223010	2223975	-			similar to AA sequence:UniProtKB:O07950		1	0	0	0	0	0	0
1948	PFR_JS2_1948	DNA-binding response regulator TrcR	2224526	2225254	-	PROKKA_01982	putative transcriptional regulatory protein TcrX	2224526	2225254	+		tcrX	similar to AA sequence:UniProtKB:O69730		1	0	0	0	0	0	0
1949	PFR_JS2_1949	Two-component sensor kinase TcrY	2225235	2227100	+	PROKKA_01983	putative sensor histidine kinase TcrY	2225235	2227100	+	2.7.13.3	tcrY_2	similar to AA sequence:UniProtKB:O69729		1	0	0	0	0	0	0
1950	PFR_JS2_1950	PfkB family sugar kinase	2227350	2228342	+	PROKKA_01984	Ribokinase	2227350	2228342	-	2.7.1.15	rbsK_1	similar to AA sequence:UniProtKB:P0A9J6		1	0	0	0	0	0	0
1951	PFR_JS2_1951	Hypothetical protein	2228612	2231368	-	PROKKA_01985	FHA domain protein	2228612	2231368	-			protein motif:Pfam:PF00498.20		0	0	0	0	0	0	0
1952	PFR_JS2_1952	Pyruvate, phosphate dikinase	2231831	2234488	-	PROKKA_01986	Pyruvate, phosphate dikinase	2231831	2234488	-	2.7.9.1	ppdK	similar to AA sequence:UniProtKB:P22983		1	0	0	0	0	0	0
[truncated: 363 more rows]
