# Supplementary material for: De novo assembly of genomes from long sequence reads reveals uncharted territories of Propionibacterium freudenreichii
Source: BMC Genomics. 2017 Oct 16;18:790. doi: 10.1186/s12864-017-4165-9 (PMC5644110; doi:10.1186/s12864-017-4165-9)
Supplement: Supplementary file 4 — Annotation file of the strain JS4 with the cumulative results of bioinformatics analyses. (XLSX 401 kb) [file 12864_2017_4165_MOESM4_ESM.xlsx]

## Sheet: LT576033
No.	Prodigal ID	product name	gene start	gene end	strand	PROKKA ID	product name	gene start	gene end	strand	eC_number	gene_name	database similar protein	note	Core	Island Viewer Predicted by at least one method	IV SIGI	IV Island Path	IV Island Pick	Prophinder	Phaster	Rebase	CRISPR
1	PFR_JS4_1	Chromosomal replication initiator protein DnaA	1	1467	+	PROKKA_00001	Chromosomal replication initiator protein DnaA	61	1467	+		dnaA	similar to AA sequence:UniProtKB:Q9ZH75		1	0	0	0	0	0	0
2	PFR_JS4_2	Drug resistance transporter, EmrB/QacA subfamily	1442	2911	-	PROKKA_00002	Multidrug export protein EmrB	1442	2911	-		emrB_1	similar to AA sequence:UniProtKB:P0AEJ0	Putative antibiotic resistance	1	0	0	0	0	0	0
3	PFR_JS4_3	Transcriptional regulator, MerR family	3153	3770	+	PROKKA_00003	hypothetical protein	3153	3770	+					1	0	0	0	0	0	0
4	PFR_JS4_4	SqdX	3767	4951	-	PROKKA_00004	GDP-mannose-dependent alpha-mannosyltransferase	3767	4951	-	2.4.1.-	mgtA_1	similar to AA sequence:UniProtKB:Q8NT41		1	0	0	0	0	0	0
5	PFR_JS4_5	Sulfolipid (UDP-sulfoquinovose) biosynthesis	4965	6212	-	PROKKA_00005	NAD dependent epimerase/dehydratase family protein	4965	6212	-			protein motif:Pfam:PF01370.15		1	0	0	0	0	0	0
6	PFR_JS4_6	ABC transport system ATP-binding protein	6683	7627	+	PROKKA_00006	ABC transporter ATP-binding protein YxdL	6683	7627	+		yxdL	similar to AA sequence:UniProtKB:P42423		0	0	0	0	0	0	0
7	PFR_JS4_7	ABC lipoprotein transporter, permease component	7629	10187	+	PROKKA_00007	ABC transporter permease YtrF precursor	7629	10187	+		ytrF_1	similar to AA sequence:UniProtKB:O35005		0	0	0	0	0	0	0
8	PFR_JS4_8	Hypothetical protein	11003	11935	-	PROKKA_00008	hypothetical protein	11003	11935	-					0	0	0	0	0	0	0
9	PFR_JS4_9	DNA polymerase III, beta subunit	12063	13223	+	PROKKA_00009	DNA polymerase III subunit beta	12063	13223	+	2.7.7.7	dnaN	similar to AA sequence:UniProtKB:Q50790		1	0	0	0	0	0	0
10	PFR_JS4_10	Putative insertion element ISCmi2 transposase	13250	14293	-	PROKKA_00010	IS2 transposase TnpB	13250	14293	-			protein motif:CLUSTERS:PRK09409		0	0	0	0	0	0	0
11	PFR_JS4_11	DNA replication and repair protein RecF	14396	15697	+	PROKKA_00011	DNA replication and repair protein RecF	14396	15697	+		recF	similar to AA sequence:UniProtKB:Q9RVE0		1	0	0	0	0	0	0
12	PFR_JS4_12	Hypothetical protein	15726	16472	+	PROKKA_00012	hypothetical protein	15726	16472	+			protein motif:CLUSTERS:PRK03195		1	0	0	0	0	0	0
13	PFR_JS4_13	Hypothetical protein	16725	18392	+	PROKKA_00013	Endo-1,4-beta-xylanase A precursor	16725	18392	+	3.2.1.8	xynA1_1	similar to AA sequence:UniProtKB:C6CRV0		0	0	0	0	0	0	0
14	PFR_JS4_14	Hypothetical protein	18674	19648	+	PROKKA_00014	hypothetical protein	18674	19648	+					0	0	0	0	0	0	0
15	PFR_JS4_15	DNA gyrase, B subunit	20069	22111	+	PROKKA_00015	DNA gyrase subunit B	20069	22111	+	5.99.1.3	gyrB	similar to AA sequence:UniProtKB:P0C5C5		1	0	0	0	0	0	0
16	PFR_JS4_16	DNA gyrase, A subunit	22158	24893	+	PROKKA_00016	DNA gyrase subunit A	22158	24893	+	5.99.1.3	gyrA_1	similar to AA sequence:UniProtKB:Q07702		1	0	0	0	0	0	0
17	PFR_JS4_17	Hypothetical protein	25115	25999	+	PROKKA_00017	hypothetical protein	25115	25999	+					1	0	0	0	0	0	0
18	PFR_JS4_18	PF07561 domain protein	26130	26405	-	PROKKA_00018	hypothetical protein	26130	26405	-					1	0	0	0	0	0	0
19	PFR_JS4_19	UPF0103 protein	26646	27443	+	PROKKA_00019	hypothetical protein	26646	27443	+			protein motif:CLUSTERS:PRK00782		1	0	0	0	0	0	0
20	PFR_JS4_20	AMMECR1 domain protein	27508	28080	+	PROKKA_00020	hypothetical protein	27508	28080	+			protein motif:CLUSTERS:PRK00801		1	0	0	0	0	0	0
21	PFR_JS4_21	Pyruvate formate lyase activating protein pflA	28077	29165	+	PROKKA_00021	4-hydroxyphenylacetate decarboxylase activating enzyme	28077	29165	+	1.97.1.-	csdA	similar to AA sequence:UniProtKB:Q38HX2		1	0	0	0	0	0	0
22	PFR_JS4_22	Integral membrane protein	29322	29840	+	PROKKA_00022	hypothetical protein	29322	29840	+					1	0	0	0	0	0	0
23						PROKKA_00023	tRNA-Ile(gat)	29914	29989	+			COORDINATES:profile:Aragorn:1.2		0					0	0
24	PFR_JS4_23	Hypothetical protein	30078	30524	+	PROKKA_00024	hypothetical protein	30078	30524	+					1	0	0	0	0	0	0
25	PFR_JS4_24	Hypothetical protein	30539	30997	+	PROKKA_00025	hypothetical protein	30539	30997	+					1	0	0	0	0	0	0
26	PFR_JS4_25	Hypothetical protein	31034	31444	-	PROKKA_00026	hypothetical protein	31034	31444	-					1	0	0	0	0	0	0
27	PFR_JS4_26	Transcriptional regulator	31717	32499	+	PROKKA_00027	Catabolite control protein A	31717	32499	+		ccpA_1	similar to AA sequence:UniProtKB:P46828		1	0	0	0	0	0	0
28	PFR_JS4_27	Hypothetical protein	32634	32792	+	PROKKA_00028	hypothetical protein	32634	32792	+					0	0	0	0	0	0	0
29	PFR_JS4_28	Transposase for IS3514a	32954	34159	+	PROKKA_00029	Integrase core domain protein	32954	34159	+			protein motif:Pfam:PF00665.20		0	0	0	0	0	0	0
30	PFR_JS4_29	Oxidoreductase, NAD-binding domain protein	34513	35703	+	PROKKA_00030	1,5-anhydro-D-fructose reductase	34513	35703	+	1.1.1.292	afr_1	similar to AA sequence:UniProtKB:Q2I8V6		0	0	0	0	0	0	0
31	PFR_JS4_30	MFS transporter, sugar porter family protein	35720	37372	+	PROKKA_00031	Major myo-inositol transporter IolT	35720	37372	+		iolT_1	similar to AA sequence:UniProtKB:O34718		0	0	0	0	0	0	0
32	PFR_JS4_31	Two-component system response regulator	37608	38267	-	PROKKA_00032	Oxygen regulatory protein NreC	37608	38267	-		nreC_1	similar to AA sequence:UniProtKB:Q7WZY4		1	0	0	0	0	0	0
33	PFR_JS4_32	Two-component system sensor kinase	38264	39766	-	PROKKA_00033	Sensor histidine kinase DesK	38264	39766	-	2.7.13.3	desK_1	similar to AA sequence:UniProtKB:O34757		1	0	0	0	0	0	0
34	PFR_JS4_33	Alpha-ketoglutarate transporter, MFS super	39968	41302	-	PROKKA_00034	Alpha-ketoglutarate permease	39968	41302	-		kgtP_1	similar to AA sequence:UniProtKB:P0AEX3		1	0	0	0	0	0	0
35	PFR_JS4_34	Peptidase M20D, amidohydrolase	41321	42532	-	PROKKA_00035	putative hydrolase YxeP	41321	42532	-	3.-.-.-	yxeP_1	similar to AA sequence:UniProtKB:P54955		1	0	0	0	0	0	0
36	PFR_JS4_35	ABC transporter	42818	44710	+	PROKKA_00036	Putative multidrug export ATP-binding/permease protein	42818	44710	+	3.6.3.-		similar to AA sequence:UniProtKB:Q99T13	Putative antibiotic resistance	1	0	0	0	0	0	0
37	PFR_JS4_36	ABC-type multidrug transport system ATPase and	44710	46677	+	PROKKA_00037	Putative multidrug export ATP-binding/permease protein	44710	46677	+	3.6.3.-		similar to AA sequence:UniProtKB:Q99T13	Putative antibiotic resistance	0	0	0	0	0	0	0
38	PFR_JS4_37	Alanine dehydrogenase	46901	48016	+	PROKKA_00038	Alanine dehydrogenase	46901	48016	+	1.4.1.1	ald	similar to AA sequence:UniProtKB:Q8KY18		1	0	0	0	0	0	0
39	PFR_JS4_38	Amino acid permease	48384	49922	+	PROKKA_00039	D-serine/D-alanine/glycine transporter	48384	49922	+		cycA_1	similar to AA sequence:UniProtKB:P0AAE0		1	0	0	0	0	0	0
40	PFR_JS4_39	Putative conserved lipoprotein lppS	50139	51338	-	PROKKA_00040	Putative L,D-transpeptidase LppS precursor	50139	51338	-	2.-.-.-	lppS	similar to AA sequence:UniProtKB:Q8NMT9		1	0	0	0	0	0	0
41	PFR_JS4_40	Hypothetical protein	51353	51493	+	PROKKA_00041	hypothetical protein	51353	51493	+					0	0	0	0	0	0	0
42	PFR_JS4_41	Hypothetical protein	51726	52013	+	PROKKA_00042	Acylphosphatase	51726	52013	+	3.6.1.7	acyP	similar to AA sequence:UniProtKB:O35031		0	0	0	0	0	0	0
43	PFR_JS4_42	Cytotoxic translational repressor of	52034	52294	-	PROKKA_00043	Toxin RelG	52034	52294	-	3.1.-.-	relG	similar to AA sequence:UniProtKB:O33348		0	0	0	0	0	0	0
44	PFR_JS4_43	Hypothetical protein	52291	52605	-	PROKKA_00044	Phd_YefM	52291	52605	-			protein motif:Pfam:PF02604.13		0	0	0	0	0	0	0
45	PFR_JS4_44	IMPACT family member yvyE	52726	53385	-	PROKKA_00045	IMPACT family member YigZ	52726	53385	-		yigZ	similar to AA sequence:UniProtKB:P27862		0	0	0	0	0	0	0
46	PFR_JS4_45	Nitroreductase	53509	54018	+	PROKKA_00046	malonic semialdehyde reductase	53509	54018	+			protein motif:CLUSTERS:PRK05365		0	0	0	0	0	0	0
47	PFR_JS4_46	Putative membrane protein	54097	55362	+	PROKKA_00047	hypothetical protein	54097	55362	+					0	0	0	0	0	0	0
48	PFR_JS4_47	Glycosyl transferase, group 2	55359	56243	-	PROKKA_00048	Hyaluronan synthase	55359	56243	-	2.4.1.212	hyaD	similar to AA sequence:UniProtKB:Q7BLV3		0	0	0	0	0	0	0
49	PFR_JS4_48	UDP N-acetyl glucosamine 4-epimerase, NAD	56221	57168	-	PROKKA_00049	dTDP-4-dehydro-6-deoxyglucose reductase	56221	57168	-	1.1.1.266	fcf1	similar to AA sequence:UniProtKB:Q6E7F2		0	0	0	0	0	0	0
50	PFR_JS4_49	Glycosyltransferase, family 2	57169	58263	-	PROKKA_00050	Undecaprenyl-phosphate 4-deoxy-4-formamido-L-arabinose transferase	57169	58263	-	2.4.2.53	arnC	similar to AA sequence:UniProtKB:Q93PD9		0	0	0	0	0	0	0
51	PFR_JS4_50	Glucose-1-phosphate thymidylyltransferase	58431	59300	-	PROKKA_00051	Glucose-1-phosphate thymidylyltransferase	58431	59300	-	2.7.7.24	rmlA	similar to AA sequence:UniProtKB:A0QPF9		0	0	0	0	0	0	0
52	PFR_JS4_51	Dolichyl-phosphate mannose synthase	59466	60212	+	PROKKA_00052	Undecaprenyl-phosphate mannosyltransferase	59466	60212	+	2.4.1.54		similar to AA sequence:UniProtKB:C5CBV8		0	1	0	1	0	0	0
53	PFR_JS4_52	Hypothetical protein	60209	60661	+	PROKKA_00053	hypothetical protein	60209	60661	+					0	1	0	1	0	0	0
54	PFR_JS4_53	Glycosyltransferase, family 2	60723	61598	+	PROKKA_00054	GalNAc(5)-diNAcBac-PP-undecaprenol beta-1,3-glucosyltransferase	60723	61598	+	2.4.1.293	pglI	similar to AA sequence:UniProtKB:Q0P9C6		0	1	0	1	0	0	0
55	PFR_JS4_54	Polysaccharide biosynthesis protein	61624	62871	-	PROKKA_00055	hypothetical protein	61624	62871	-					0	1	0	1	0	0	0
56	PFR_JS4_55	Putative insertion element ISCmi2 transposase	63020	64063	+	PROKKA_00056	IS2 transposase TnpB	63020	64063	+			protein motif:CLUSTERS:PRK09409		0	1	0	1	0	0	0
57	PFR_JS4_56	Transposase, ISlxx5	64334	65368	-	PROKKA_00057	Integrase core domain protein	64334	65368	-			protein motif:Pfam:PF00665.20		0	1	0	1	0	0	0
58	PFR_JS4_57	Uma4 protein	65974	67281	-	PROKKA_00058	Transposase	65974	67281	-			protein motif:Pfam:PF01610.11		0	1	0	1	0	0	0
59	PFR_JS4_58	Transposase of ISAar43, IS3 family, IS407 group,	67684	68019	+	PROKKA_00059	Transposase	67684	68019	+			protein motif:Pfam:PF01527.14		0	2	1	1	0	0	0
60	PFR_JS4_59	Insertion sequence IS407 OrfB	68082	68885	+	PROKKA_00060	IS2 transposase TnpB	68082	68885	+			protein motif:CLUSTERS:PRK09409		0	2	1	1	0	0	0
61	PFR_JS4_60	Uma4 protein	68925	70277	-	PROKKA_00061	Transposase	68925	70277	-			protein motif:Pfam:PF01610.11		0	2	1	1	0	0	0
62	PFR_JS4_61	Integral membrane protein (Precursor)	70496	72730	-	PROKKA_00062	hypothetical protein	70496	72730	-					0	2	1	1	0	0	0
63	PFR_JS4_62	RmlD substrate binding domain protein (Fragment)	72727	73182	-	PROKKA_00063	dTDP-4-dehydrorhamnose reductase	72727	73182	-	1.1.1.133	rmlD	similar to AA sequence:UniProtKB:A0QTF8	Rhamnose_biosynthesis_island	0	2	1	1	0	0	0
64	PFR_JS4_63	Fused dTDP-4-keto-L-rhamnose reductase and	73134	74168	-	PROKKA_00064	putative dTDP-4-dehydrorhamnose 3,5-epimerase	73134	74168	-	5.1.3.13	rfbC	similar to AA sequence:UniProtKB:Q5XCG7	Rhamnose_biosynthesis_island	0	2	1	1	0	0	0
65	PFR_JS4_64	DTDP-glucose 4,6-dehydratase RmlB	74171	75169	-	PROKKA_00065	dTDP-glucose 4,6-dehydratase	74171	75169	-	4.2.1.46	rmlB	similar to AA sequence:UniProtKB:P95780	Rhamnose_biosynthesis_island	0	2	1	1	0	0	0
66	PFR_JS4_65	Serotype b-specific antigen synthesis gene	75244	76779	-	PROKKA_00066	hypothetical protein	75244	76779	-					0	2	1	1	0	0	0
67	PFR_JS4_66	Large surface protein A	77028	80531	-	PROKKA_00067	Exo-glucosaminidase LytG precursor	77028	80531	-	3.2.1.-	lytG	similar to AA sequence:UniProtKB:O32083		0	1	0	1	0	0	0
68	PFR_JS4_67	UDP-galactopyranose mutase glf	80812	81999	+	PROKKA_00068	UDP-galactopyranose mutase	80812	81999	+	5.4.99.9	glf	similar to AA sequence:UniProtKB:O06934		1	1	0	1	0	0	0
69	PFR_JS4_68	UDP-galactofuranosyl transferase GlfT2	81996	84008	+	PROKKA_00069	Galactofuranosyl transferase GlfT2	81996	84008	+	2.4.1.288	glfT2	similar to AA sequence:UniProtKB:O53585		0	1	0	1	0	0	0
70	PFR_JS4_69	Polysaccharide export ABC-2 type transport system	84013	84897	+	PROKKA_00070	Teichoic acid translocation permease protein TagG	84013	84897	+		tagG	similar to AA sequence:UniProtKB:P42953		0	0	0	0	0	0	0
71	PFR_JS4_70	O-antigen export system ATP-binding protein RfbB	84897	85667	+	PROKKA_00071	Teichoic acids export ATP-binding protein TagH	84897	85667	+	3.6.3.40	tagH	similar to AA sequence:UniProtKB:P42954		1	0	0	0	0	0	0
72	PFR_JS4_71	Hypothetical protein	85710	88106	-	PROKKA_00072	Putative glycosyltransferase EpsE	85710	88106	-	2.4.-.-	epsE	similar to AA sequence:UniProtKB:P71054		0	0	0	0	0	0	0
73	PFR_JS4_72	Amylovoran biosynthesis glycosyltransferase AmsE	88282	89139	-	PROKKA_00073	UDP-Gal:alpha-D-GlcNAc-diphosphoundecaprenol beta-1,3-galactosyltransferase	88282	89139	-	2.4.1.303	wbbD	similar to AA sequence:UniProtKB:Q03084		0	0	0	0	0	0	0
74	PFR_JS4_73	DTDP-rhamnosyl transferase RfbF	89136	90098	-	PROKKA_00074	Galactofuranosyl transferase GlfT1	89136	90098	-	2.4.1.287	glfT1	similar to AA sequence:UniProtKB:A0R5Z2		0	0	0	0	0	0	0
75	PFR_JS4_74	Thioredoxin	90322	90738	-	PROKKA_00075	Thioredoxin	90322	90738	-			protein motif:Pfam:PF00085.14		1	0	0	0	0	0	0
76	PFR_JS4_75	Integral membrane protein	90743	91252	-	PROKKA_00076	hypothetical protein	90743	91252	-					1	0	0	0	0	0	0
77	PFR_JS4_76	1-acyl-sn-glycerol-3-phosphate acyltransferase	92371	93168	-	PROKKA_00077	Bifunctional protein Aas	92371	93168	-		aas	similar to AA sequence:UniProtKB:P31119		1	0	0	0	0	0	0
78	PFR_JS4_77	Oxidoreductase, short chain	93168	94064	-	PROKKA_00078	Gluconate 5-dehydrogenase	93168	94064	-	1.1.1.69	gno	similar to AA sequence:UniProtKB:P50199		1	0	0	0	0	0	0
79	PFR_JS4_78	Acetate kinase	94077	95267	-	PROKKA_00079	Acetate kinase	94077	95267	-	2.7.2.1	ackA	similar to AA sequence:UniProtKB:P77845		1	0	0	0	0	0	0
80	PFR_JS4_79	Phospho acetyltransferase	95428	96960	-	PROKKA_00080	Phosphate acetyltransferase	95428	96960	-	2.3.1.8	pta	similar to AA sequence:UniProtKB:Q8ZND6		1	0	0	0	0	0	0
81	PFR_JS4_80	Hypothetical protein	97327	97416	+	PROKKA_00081	hypothetical protein	97327	97416	+					0	1	0	1	0	0	0
82	PFR_JS4_81	Hypothetical protein	97558	98004	+	PROKKA_00082	hypothetical protein	97558	98004	+					0	2	1	1	0	0	0
83	PFR_JS4_82	Transposase of ISAar20, ISL3 family	97992	99284	-	PROKKA_00083	Transposase	97992	99284	-			protein motif:Pfam:PF01610.11		0	2	1	1	0	0	0
84	PFR_JS4_83	Hypothetical protein	99547	99915	-	PROKKA_00084	hypothetical protein	99547	99915	-					0	2	1	1	0	0	0
85	PFR_JS4_84	YbfG	100017	102158	-	PROKKA_00085	Putative peptidoglycan binding domain protein	100017	102158	-			protein motif:Pfam:PF01471.12		0	2	1	1	0	0	0
86	PFR_JS4_85	Transposase of ISAar20, ISL3 family	103156	104076	+	PROKKA_00086	Transposase	103156	104076	+			protein motif:Pfam:PF01610.11		0	1	0	1	0	0	0
87	PFR_JS4_86	Hypothetical protein	104089	104742	+	PROKKA_00087	hypothetical protein	104089	104742	+					0	1	0	1	0	0	0
88	PFR_JS4_87	Hypothetical protein	104956	105093	+	PROKKA_00088	hypothetical protein	104956	105093	+					0	0	0	0	0	0	0
89	PFR_JS4_88	Transposase of ISAar20, ISL3 family	105437	106513	+	PROKKA_00089	Transposase	105437	106513	+			protein motif:Pfam:PF01610.11		0	0	0	0	0	0	0
90	PFR_JS4_89	Hypothetical protein	106709	107065	+	PROKKA_00090	hypothetical protein	106709	107065	+					0	0	0	0	0	0	0
91	PFR_JS4_90	Hypothetical protein	107539	108552	+	PROKKA_00091	hypothetical protein	107539	108552	+					0	0	0	0	0	0	0
92	PFR_JS4_91	Lipoprotein-releasing system ATP-binding protein	108549	109241	+	PROKKA_00092	ABC transporter ATP-binding protein YtrE	108549	109241	+		ytrE	similar to AA sequence:UniProtKB:O34392		0	0	0	0	0	0	0
93	PFR_JS4_92	ABC-type antimicrobial peptide transporter,	109238	110386	+	PROKKA_00093	Macrolide export ATP-binding/permease protein MacB	109238	110386	+	3.6.3.-	macB_1	similar to AA sequence:UniProtKB:Q5MK06		0	0	0	0	0	0	0
94	PFR_JS4_93	DNA/RNA helicase, superfamily II, SNF2 family	110544	113942	-	PROKKA_00094	ATP-dependent helicase HepA	110544	113942	-			protein motif:CLUSTERS:PRK04914		1	0	0	0	0	0	0
95	PFR_JS4_94	Transposase, ISlxx5	114608	115642	+	PROKKA_00095	Integrase core domain protein	114608	115642	+			protein motif:Pfam:PF00665.20		0	0	0	0	0	0	0
96	PFR_JS4_95	Hypothetical protein	115623	117359	+	PROKKA_00096	Cellulosome-anchoring protein precursor	115623	117359	+		ancA_1	similar to AA sequence:UniProtKB:Q06848		0	0	0	0	0	0	0
97	PFR_JS4_96	Hypothetical protein	117462	118181	+	PROKKA_00097	hypothetical protein	117462	118181	+					1	0	0	0	0	0	0
98	PFR_JS4_97	Apurinic endonuclease	118413	119216	+	PROKKA_00098	putative endonuclease 4	118413	119216	+	3.1.21.2	end	similar to AA sequence:UniProtKB:P63535		1	0	0	0	0	0	0
99	PFR_JS4_98	AMP-dependent synthetase/ligase	119213	121354	+	PROKKA_00099	Long-chain-fatty-acid--CoA ligase FadD15	119213	121354	+	6.2.1.3		similar to AA sequence:UniProtKB:O53521		1	0	0	0	0	0	0
100	PFR_JS4_99	YdjK	121258	122886	-	PROKKA_00100	Major myo-inositol transporter IolT	121258	122886	-		iolT_2	similar to AA sequence:UniProtKB:O34718		1	0	0	0	0	0	0
101	PFR_JS4_100	Hydroxypyruvate isomerase	123032	123829	-	PROKKA_00101	Hydroxypyruvate isomerase	123032	123829	-	5.3.1.22	hyi	similar to AA sequence:UniProtKB:P30147		1	0	0	0	0	0	0
102	PFR_JS4_101	Transcriptional regulator, LacI family	124321	125343	+	PROKKA_00102	HTH-type transcriptional regulator AscG	124321	125343	+		ascG_1	similar to AA sequence:UniProtKB:P24242		1	0	0	0	0	0	0
103	PFR_JS4_102	Isochorismatase family protein yddQ	125534	126106	+	PROKKA_00103	Streptothricin hydrolase	125534	126106	+	3.5.2.19	sttH_1	similar to AA sequence:UniProtKB:Q1MW86	Putative antibiotic resistance	1	0	0	0	0	0	0
104	PFR_JS4_103	ABC-type amino acid transport system, secreted	126487	127506	+	PROKKA_00104	Cystine-binding periplasmic protein precursor	126487	127506	+		fliY	similar to AA sequence:UniProtKB:P0AEM9		1	0	0	0	0	0	0
105	PFR_JS4_104	ABC-type amino acid transport system, secreted	127642	128553	+	PROKKA_00105	Glutamine-binding periplasmic protein precursor	127642	128553	+		glnH_1	similar to AA sequence:UniProtKB:P0AEQ3		1	0	0	0	0	0	0
106	PFR_JS4_105	ABC-type amino acid transport system, secreted	128720	129631	+	PROKKA_00106	Glutamine-binding periplasmic protein precursor	128720	129631	+		glnH_2	similar to AA sequence:UniProtKB:P0AEQ3		1	0	0	0	0	0	0
107	PFR_JS4_106	Permease protein of ABC transporter system	129713	130693	+	PROKKA_00107	Inner membrane amino-acid ABC transporter permease protein YecS	129713	130693	+		yecS_1	similar to AA sequence:UniProtKB:P0AFT2		1	0	0	0	0	0	0
108	PFR_JS4_107	Amino acid ABC transporter ATP-binding protein,	130695	131522	+	PROKKA_00108	Glutamine transport ATP-binding protein GlnQ	130695	131522	+		glnQ_1	similar to AA sequence:UniProtKB:P27675		1	0	0	0	0	0	0
109	PFR_JS4_108	Hypothetical protein	132385	132810	+	PROKKA_00109	hypothetical protein	132385	132810	+					0	0	0	0	0	0	0
110	PFR_JS4_109	Transcriptional regulator	132792	133265	+	PROKKA_00110	Transcriptional regulator YqjI	132792	133265	+		yqjI_1	similar to AA sequence:UniProtKB:P64588		0	0	0	0	0	0	0
111	PFR_JS4_110	Glutamine-dependent NAD( ) synthetase nadE	133466	135565	-	PROKKA_00111	Glutamine-dependent NAD(+) synthetase	133466	135565	-	6.3.5.1	nadE	similar to AA sequence:UniProtKB:P0A5L6		1	0	0	0	0	0	0
112	PFR_JS4_111	Bifunctional PLP-dependent enzyme with	135733	136938	+	PROKKA_00112	Cystathionine beta-lyase PatB	135733	136938	+	4.4.1.8	patB	similar to AA sequence:UniProtKB:Q08432		1	0	0	0	0	0	0
113	PFR_JS4_112	Ribose-5-phosphate isomerase B	137041	137487	+	PROKKA_00113	Ribose-5-phosphate isomerase B	137041	137487	+	5.3.1.6	rpiB_1	similar to AA sequence:UniProtKB:P37351		1	0	0	0	0	0	0
114	PFR_JS4_113	Pyridoxal phosphate biosynthesis protein	137780	138790	+	PROKKA_00114	4-hydroxythreonine-4-phosphate dehydrogenase 2	137780	138790	+	1.1.1.262	pdxA2_1	similar to AA sequence:UniProtKB:P58718		0	0	0	0	0	0	0
115	PFR_JS4_114	Transporter, gluconate:H symporter family	138796	140139	+	PROKKA_00115	High-affinity gluconate transporter	138796	140139	+		gntT	similar to AA sequence:UniProtKB:P39835		0	0	0	0	0	0	0
116	PFR_JS4_115	L-ribulose-5-phosphate 3-epimerase ulaE	140184	141164	+	PROKKA_00116	Xylose isomerase-like TIM barrel	140184	141164	+			protein motif:Pfam:PF01261.18		0	0	0	0	0	0	0
117	PFR_JS4_116	Major facilitator superfamily transporter ACS	141390	142415	+	PROKKA_00117	putative sulfoacetate transporter SauU	141390	142415	+		sauU	similar to AA sequence:UniProtKB:Q0K843		0	0	0	0	0	0	0
118	PFR_JS4_117	Uma4 protein	142398	143705	-	PROKKA_00118	Transposase	142398	143705	-			protein motif:Pfam:PF01610.11		0	0	0	0	0	0	0
119	PFR_JS4_118	Uma4 protein	143838	145145	-	PROKKA_00119	Transposase	143838	145145	-			protein motif:Pfam:PF01610.11		0	0	0	0	0	0	0
120	PFR_JS4_119	Possible FMN oxidoreductase CC3083, imported	145269	145916	+	PROKKA_00120	NADH oxidase	145269	145916	+	1.-.-.-		similar to AA sequence:UniProtKB:P32382		0	0	0	0	0	0	0
121	PFR_JS4_120	MarR family protein	145919	146263	+	PROKKA_00121	HTH-type transcriptional regulator	145919	146263	+			similar to AA sequence:UniProtKB:O53478		0	0	0	0	0	0	0
122	PFR_JS4_121	Hypothetical protein	146307	147860	+	PROKKA_00122	Coenzyme A biosynthesis bifunctional protein CoaBC	146307	147860	+		coaBC	similar to AA sequence:UniProtKB:P0ABQ0		1	0	0	0	0	0	0
123	PFR_JS4_122	Alanine racemase	148059	149207	+	PROKKA_00123	Alanine racemase	148059	149207	+	5.1.1.1	alr	similar to AA sequence:UniProtKB:Q9S5V6		1	0	0	0	0	0	0
124	PFR_JS4_123	Putative thermostable alkaline protease	149217	150833	+	PROKKA_00124	Subtilase family protein	149217	150833	+			protein motif:Pfam:PF00082.16		1	0	0	0	0	0	0
125	PFR_JS4_124	Hypothetical protein	151012	151881	+	PROKKA_00125	hypothetical protein	151012	151881	+					0	0	0	0	0	0	0
126	PFR_JS4_125	EcsC family protein	151992	152795	-	PROKKA_00126	EcsC protein family protein	151992	152795	-			protein motif:Pfam:PF12787.1		1	0	0	0	0	0	0
127	PFR_JS4_126	Citrate (Si)-synthase	153315	154619	+	PROKKA_00127	Citrate synthase 1	153315	154619	+	2.3.3.1	gltA2_1	similar to AA sequence:UniProtKB:Q10530		1	0	0	0	0	0	0
128	PFR_JS4_127	Putative cell wall catabolism protein	154830	155438	+	PROKKA_00128	Resuscitation-promoting factor RpfA precursor	154830	155438	+	3.-.-.-	rpfA	similar to AA sequence:UniProtKB:O53879		0	0	0	0	0	0	0
129	PFR_JS4_128	Hypothetical protein	155753	157933	+	PROKKA_00129	Serine/threonine-protein kinase PrkC	155753	157933	+	2.7.11.1	prkC_1	similar to AA sequence:UniProtKB:O34507		0	0	0	0	0	0	0
130	PFR_JS4_129	Leucyl/phenylalanyl-tRNA--protein transferase	158409	159134	+	PROKKA_00130	Leucyl/phenylalanyl-tRNA--protein transferase	158409	159134	+	2.3.2.6	aat	similar to AA sequence:UniProtKB:P0A8P1		1	0	0	0	0	0	0
131	PFR_JS4_130	DNA-(Apurinic or apyrimidinic site) lyase	159127	159990	+	PROKKA_00131	putative formamidopyrimidine-DNA glycosylase-like protein	159127	159990	+		fpg2	similar to AA sequence:UniProtKB:L0T864		1	0	0	0	0	0	0
132	PFR_JS4_131	Gluconokinase	160122	161816	+	PROKKA_00132	Xylulose kinase	160122	161816	+	2.7.1.17	xylB	similar to AA sequence:UniProtKB:P35850		0	0	0	0	0	0	0
133	PFR_JS4_132	Hypothetical protein	161994	162800	+	PROKKA_00133	hypothetical protein	161994	162800	+					0	0	0	0	0	0	0
134	PFR_JS4_133	Transposase, ISlxx5	163419	164453	-	PROKKA_00134	Integrase core domain protein	163419	164453	-			protein motif:Pfam:PF00665.20		0	0	0	0	0	0	0
135	PFR_JS4_134	Putative RNase III regulator YmdB	164584	165150	+	PROKKA_00135	O-acetyl-ADP-ribose deacetylase	164584	165150	+	3.5.1.-	ymdB_1	similar to AA sequence:UniProtKB:P0A8D6		0	0	0	0	0	0	0
136	PFR_JS4_135	Transposase of ISAar20, ISL3 family	165128	166075	-	PROKKA_00136	Transposase	165128	166075	-			protein motif:Pfam:PF01610.11		0	0	0	0	0	0	0
137	PFR_JS4_136	DNA polymerase	167086	168660	-	PROKKA_00137	DNA polymerase III PolC-type	167086	168660	-	2.7.7.7	polC_1	similar to AA sequence:UniProtKB:Q9ZHF6		0	0	0	0	0	0	0
138	PFR_JS4_137	Type I site-specific deoxyribonuclease, HsdR	168734	171772	-	PROKKA_00138	Type I restriction enzyme EcoR124II R protein	168734	171772	-	3.1.21.3	hsdR	similar to AA sequence:UniProtKB:P10486		0	0	0	0	0	0	0	PfrJS4ORF139P
139	PFR_JS4_138	Type I restriction-modification methylase	171769	172893	-	PROKKA_00139	Putative type-1 restriction enzyme specificity protein MPN_089	171769	172893	-			similar to AA sequence:UniProtKB:P75604		0	0	0	0	0	0	0	S.PfrJS4ORF139P
140	PFR_JS4_139	Type I restriction-modification system, M	172890	174458	-	PROKKA_00140	putative type I restriction enzymeP M protein	172890	174458	-	2.1.1.72		similar to AA sequence:UniProtKB:Q89Z59		0	0	0	0	0	0	0	M.PfrJS4ORF139P
141	PFR_JS4_140	ABC transporter multidrug efflux pump, fused	174513	176345	-	PROKKA_00141	putative ABC transporter ATP-binding protein YbhF	174513	176345	-		ybhF	similar to AA sequence:UniProtKB:P0A9U1		1	0	0	0	0	0	0
142	PFR_JS4_141	ABC transporter inner membrane permease YbhR	176342	177529	-	PROKKA_00142	Inner membrane transport permease YbhR	176342	177529	-		ybhR_1	similar to AA sequence:UniProtKB:P0AFP9		0	0	0	0	0	0	0
143	PFR_JS4_142	Hypothetical protein	177617	177841	+	PROKKA_00143	hypothetical protein	177617	177841	+					0	0	0	0	0	0	0
144	PFR_JS4_143	Hypothetical protein	177730	178719	-	PROKKA_00144	putative 2-dehydropantoate 2-reductase	177730	178719	-	1.1.1.169	panE_1	similar to AA sequence:UniProtKB:O34661		1	0	0	0	0	0	0
145	PFR_JS4_144	Aminodeoxychorismate synthase, component I	178956	180689	+	PROKKA_00145	Aminodeoxychorismate synthase component 1	178956	180689	+	2.6.1.85	pabB	similar to AA sequence:UniProtKB:P05041		0	0	0	0	0	0	0
146	PFR_JS4_145	Branched-chain amino acid aminotransferase	180682	181635	+	PROKKA_00146	4-amino-4-deoxychorismate lyase	180682	181635	+			protein motif:CLUSTERS:PRK07849		0	0	0	0	0	0	0
147	PFR_JS4_146	Hypothetical protein	181928	182608	-	PROKKA_00147	hypothetical protein	181928	182608	-					0	0	0	0	0	0	0
148	PFR_JS4_147	Prephenate dehydratase	183094	184080	+	PROKKA_00148	Prephenate dehydratase	183094	184080	+	4.2.1.51	pheA	similar to AA sequence:UniProtKB:P96240		1	0	0	0	0	0	0
149	PFR_JS4_148	Diacylglycerol kinase catalytic domain protein	183960	184781	-	PROKKA_00149	Lipid kinase YegS	183960	184781	-	2.7.1.-	yegS	similar to AA sequence:UniProtKB:P76407		1	0	0	0	0	0	0
150	PFR_JS4_149	Hypothetical protein	185001	185195	+	PROKKA_00150	hypothetical protein	185001	185195	+					0	0	0	0	0	0	0
151	PFR_JS4_150	Seryl-tRNA synthetase SerS	185711	186985	+	PROKKA_00151	Serine--tRNA ligase	185711	186985	+	6.1.1.11	serS	similar to AA sequence:UniProtKB:Q8NLP6		1	0	0	0	0	0	0
152	PFR_JS4_151	Phosphoprotein 3 (GPP34)	187106	187786	+	PROKKA_00152	hypothetical protein	187106	187786	+					1	0	0	0	0	0	0
153	PFR_JS4_152	Hypothetical protein	187811	187930	-	PROKKA_00153	hypothetical protein	187811	187930	-					0	0	0	0	0	0	0
154	PFR_JS4_153	PTS system mannose-specific EIIBCA component	187927	190923	-	PROKKA_00154	PTS system beta-glucoside-specific EIIBCA component	187927	190923	-		bglF	similar to AA sequence:UniProtKB:P08722		1	0	0	0	0	0	0
155	PFR_JS4_154	Putative exonuclease of the beta-lactamase fold	191173	192567	+	PROKKA_00155	Ribonuclease	191173	192567	+	3.1.-.-		similar to AA sequence:UniProtKB:Q5SLP1		0	0	0	0	0	0	0
156	PFR_JS4_155	Putative OmpR family two-component response	192564	193283	+	PROKKA_00156	Alkaline phosphatase synthesis transcriptional regulatory protein PhoP	192564	193283	+		phoP	similar to AA sequence:UniProtKB:P13792		1	0	0	0	0	0	0
157	PFR_JS4_156	Two-component system, sensory transduction	193280	194569	+	PROKKA_00157	Signal transduction histidine-protein kinase BaeS	193280	194569	+	2.7.13.3	baeS	similar to AA sequence:UniProtKB:P30847		1	0	0	0	0	0	0
158	PFR_JS4_157	Putative periplasmic or exported protein	194631	195278	-	PROKKA_00158	hypothetical protein	194631	195278	-					1	0	0	0	0	0	0
159	PFR_JS4_158	Probable thiol peroxidase	195529	196026	+	PROKKA_00159	putative thiol peroxidase	195529	196026	+	1.11.1.-	tpx	similar to AA sequence:UniProtKB:Q8NRG3		1	0	0	0	0	0	0
160	PFR_JS4_159	Transcriptional regulator, Sir2 family	196251	196997	-	PROKKA_00160	NAD-dependent protein deacetylase	196251	196997	-	3.5.1.-	cobB_1	similar to AA sequence:UniProtKB:Q9WYW0		1	0	0	0	0	0	0
161	PFR_JS4_160	Cell envelope-related function transcriptional	197198	198907	+	PROKKA_00161	Transcriptional regulator LytR	197198	198907	+		lytR	similar to AA sequence:UniProtKB:Q02115		1	0	0	0	0	0	0
162	PFR_JS4_161	Argininosuccinate synthase	199562	200998	-	PROKKA_00162	Argininosuccinate synthase	199562	200998	-	6.3.4.5	argG	similar to AA sequence:UniProtKB:Q06734		1	0	0	0	0	0	0
163	PFR_JS4_162	NAD(P)H quinone oxidoreductase, PIG3 family	201160	202167	-	PROKKA_00163	Quinone oxidoreductase 1	201160	202167	-	1.6.5.5	qorA	similar to AA sequence:UniProtKB:P28304		1	0	0	0	0	0	0
164						PROKKA_00164	tRNA-Ser(tga)	202191	202276	+			COORDINATES:profile:Aragorn:1.2		0					0	0
165	PFR_JS4_163	Membrane protein without function	202381	202818	+	PROKKA_00165	hypothetical protein	202381	202818	+					1	0	0	0	0	0	0
166	PFR_JS4_164	Cell envelope-related transcriptional attenuator	203200	204846	-	PROKKA_00166	Biofilm regulatory protein A precursor	203200	204846	-		brpA	similar to AA sequence:UniProtKB:Q8DVR0		1	0	0	0	0	0	0
167	PFR_JS4_165	Hypothetical protein	205488	205769	+	PROKKA_00167	hypothetical protein	205488	205769	+					0	0	0	0	0	0	0
168						PROKKA_00168	tRNA-Ser(gct)	206036	206128	+			COORDINATES:profile:Aragorn:1.2		0					0	0
169						PROKKA_00169	tRNA-Arg(acg)	206313	206388	+			COORDINATES:profile:Aragorn:1.2		0					0	0
170	PFR_JS4_166	Hypothetical protein	205788	206540	-											0	0	0	0	0	0
171	PFR_JS4_167	Transposase for IS3514a	206746	207951	-	PROKKA_00170	Integrase core domain protein	206746	207951	-			protein motif:Pfam:PF00665.20		0	0	0	0	0	0	0
172	PFR_JS4_168	Hypothetical protein	208115	208375	-	PROKKA_00171	hypothetical protein	208115	208375	-					0	0	0	0	0	0	0
173	PFR_JS4_169	RDD family protein	208323	209471	-	PROKKA_00172	VanZ like family protein	208323	209471	-			protein motif:Pfam:PF04892.6		1	0	0	0	0	0	0
174	PFR_JS4_170	Oxidoreductase, short chain	209604	210287	+	PROKKA_00173	putative oxidoreductase	209604	210287	+	1.-.-.-		similar to AA sequence:UniProtKB:Q99RF5		1	0	0	0	0	0	0
175	PFR_JS4_171	Glycerophosphoryl diester phosphodiesterase	210284	211003	+	PROKKA_00174	putative glycerophosphoryl diester phosphodiesterase 1	210284	211003	+	3.1.4.46	glpQ1	similar to AA sequence:UniProtKB:P96236		1	0	0	0	0	0	0
176	PFR_JS4_172	Shikimate dehydrogenase	211094	211912	-	PROKKA_00175	Shikimate dehydrogenase	211094	211912	-	1.1.1.25	aroE	similar to AA sequence:UniProtKB:Q5HNV1		1	0	0	0	0	0	0
177	PFR_JS4_173	3-carboxymuconate cyclase (Precursor)	211999	213048	+	PROKKA_00176	6-phosphogluconolactonase	211999	213048	+	3.1.1.31	pgl_1	similar to AA sequence:UniProtKB:P52697		0	0	0	0	0	0	0
178	PFR_JS4_174	2,5-diketo-D-gluconic acid reductase A	213175	214017	+	PROKKA_00177	2,5-diketo-D-gluconic acid reductase A	213175	214017	+	1.1.1.274	dkgA	similar to AA sequence:UniProtKB:Q46857		0	0	0	0	0	0	0
179	PFR_JS4_175	ABC transporter associated permease	214340	216793	-	PROKKA_00178	ABC transporter permease YtrF precursor	214340	216793	-		ytrF_2	similar to AA sequence:UniProtKB:O35005		0	0	0	0	0	0	0
180	PFR_JS4_176	ABC transporter	216793	217731	-	PROKKA_00179	Macrolide export ATP-binding/permease protein MacB	216793	217731	-	3.6.3.-	macB_2	similar to AA sequence:UniProtKB:Q2EHL8		0	0	0	0	0	0	0
181	PFR_JS4_177	Hypothetical protein	218086	218262	-	PROKKA_00180	Transcriptional regulatory protein LiaR	218086	218262	-		liaR_1	similar to AA sequence:UniProtKB:O32197		0	0	0	0	0	0	0
182	PFR_JS4_178	Response regulator receiver domain protein	218280	218792	-	PROKKA_00181	Oxygen regulatory protein NreC	218280	218792	-		nreC_2	similar to AA sequence:UniProtKB:Q7WZY4		0	0	0	0	0	0	0
183	PFR_JS4_179	ATPase/histidine kinase/DNA gyrase B/HSP90 domain	218761	220080	-	PROKKA_00182	Sensor histidine kinase DesK	218761	220080	-	2.7.13.3	desK_2	similar to AA sequence:UniProtKB:O34757		0	0	0	0	0	0	0
184	PFR_JS4_180	Carboxylesterase type B	220244	220948	-	PROKKA_00183	hypothetical protein	220244	220948	-					0	0	0	0	0	0	0
185	PFR_JS4_181	Protein of hypothetical function DUF1211	221026	221637	+	PROKKA_00184	hypothetical protein	221026	221637	+					0	0	0	0	0	0	0
186	PFR_JS4_182	Hypothetical protein	221907	222353	+	PROKKA_00185	hypothetical protein	221907	222353	+					1	0	0	0	0	0	0
187	PFR_JS4_183	Hypothetical protein	222552	222866	+	PROKKA_00186	hypothetical protein	222552	222866	+					1	0	0	0	0	0	0
188	PFR_JS4_184	Hypothetical protein	222955	223188	+	PROKKA_00187	hypothetical protein	222955	223188	+					1	0	0	0	0	0	0
189	PFR_JS4_185	Peptidylprolyl isomerase	223321	223695	-	PROKKA_00188	FK506-binding protein	223321	223695	-	5.2.1.8	fkbP_1	similar to AA sequence:UniProtKB:P28725		1	0	0	0	0	0	0
190	PFR_JS4_186	Panthothenate kinase	223769	224392	-	PROKKA_00189	Pantothenate kinase	223769	224392	-	2.7.1.33	coaA_1	similar to AA sequence:UniProtKB:Q83EV9		1	0	0	0	0	0	0
191	PFR_JS4_187	DNA polymerase III, epsilon subunit	224545	225156	+	PROKKA_00190	DNA polymerase III PolC-type	224545	225156	+	2.7.7.7	polC_2	similar to AA sequence:UniProtKB:Q9ZHF6		1	0	0	0	0	0	0
192	PFR_JS4_188	Cytochrome D ubiquinol oxidase, subunit 1 domain	225506	227008	+	PROKKA_00191	Cytochrome bd ubiquinol oxidase subunit 1	225506	227008	+	1.10.3.-	cydA	similar to AA sequence:UniProtKB:Q09049		1	0	0	0	0	0	0
193	PFR_JS4_189	Cytochrome d ubiquinol oxidase, subunit II	227025	228158	+	PROKKA_00192	Cytochrome bd-I ubiquinol oxidase subunit 2	227025	228158	+	1.10.3.10	cydB	similar to AA sequence:UniProtKB:P0ABK2		1	0	0	0	0	0	0
194	PFR_JS4_190	ABC transporter	228182	231916	+	PROKKA_00193	ATP-binding/permease protein CydD	228182	231916	+		cydD	similar to AA sequence:UniProtKB:P29018		1	0	0	0	0	0	0
195	PFR_JS4_191	Succinyl-diaminopimelate desuccinylase	232252	233433	-	PROKKA_00194	putative succinyl-diaminopimelate desuccinylase	232252	233433	-	3.5.1.18	dapE_1	similar to AA sequence:UniProtKB:Q99SN6		1	0	0	0	0	0	0
196	PFR_JS4_192	Transcriptional regulator, TetR family	233587	234213	-	PROKKA_00195	transcriptional regulator BetI	233587	234213	-			protein motif:CLUSTERS:PRK00767		1	0	0	0	0	0	0
197	PFR_JS4_193	Protein of hypothetical function DUF77	234414	234731	+	PROKKA_00196	hypothetical protein	234414	234731	+					1	0	0	0	0	0	0
198	PFR_JS4_194	TRNA uridine 5-carboxymethylaminomethyl	235057	236688	+	PROKKA_00197	NAD-dependent dihydropyrimidine dehydrogenase subunit PreT	235057	236688	+	1.3.1.1	preT	similar to AA sequence:UniProtKB:P76440		1	0	0	0	0	0	0
199	PFR_JS4_195	Pyruvate-flavodoxin oxidoreductase (Precursor)	236694	240461	+	PROKKA_00198	Pyruvate-flavodoxin oxidoreductase	236694	240461	+	1.2.7.-	nifJ_1	similar to AA sequence:UniProtKB:Q06879		1	0	0	0	0	0	0
200	PFR_JS4_196	Dihydroorotate dehydrogenase 2	240463	241611	+	PROKKA_00199	NAD-dependent dihydropyrimidine dehydrogenase subunit PreA	240463	241611	+	1.3.1.1	preA_1	similar to AA sequence:UniProtKB:P25889		1	0	0	0	0	0	0
201	PFR_JS4_197	Putative aminobutyraldehyde dehydrogenase	241861	243285	-	PROKKA_00200	Gamma-aminobutyraldehyde dehydrogenase	241861	243285	-	1.2.1.19	prr	similar to AA sequence:UniProtKB:P77674		1	0	0	0	0	0	0
202	PFR_JS4_198	Hypothetical protein	243861	244160	+	PROKKA_00201	hypothetical protein	243861	244160	+					1	0	0	0	0	0	0
203	PFR_JS4_199	Hypothetical protein	244195	244404	+	PROKKA_00202	hypothetical protein	244195	244404	+					1	0	0	0	0	0	0
204	PFR_JS4_200	Hypothetical protein	244475	244864	+	PROKKA_00203	hypothetical protein	244475	244864	+					1	0	0	0	0	0	0
205	PFR_JS4_201	Hypothetical protein	244950	245150	+	PROKKA_00204	hypothetical protein	244950	245150	+					1	0	0	0	0	0	0
206	PFR_JS4_202	Hypothetical protein	245405	246052	+	PROKKA_00205	hypothetical protein	245405	246052	+					1	0	0	0	0	0	0
207	PFR_JS4_203	Histidinol-phosphate/aromatic aminotransferase	246049	247005	+	PROKKA_00206	hypothetical protein	246049	247005	+					1	0	0	0	0	0	0
208	PFR_JS4_204	Bifunctional ABC lipid A exporter	247239	249302	-	PROKKA_00207	putative ABC transporter ATP-binding protein	247239	249302	-			similar to AA sequence:UniProtKB:Q9WYC4		1	0	0	0	0	0	0
209	PFR_JS4_205	ABC transporter	249299	251032	-	PROKKA_00208	putative ABC transporter ATP-binding protein	249299	251032	-			similar to AA sequence:UniProtKB:Q9WYC4		1	0	0	0	0	0	0
210	PFR_JS4_206	Transcription regulator	251032	251724	-	PROKKA_00209	Nucleoid occlusion factor SlmA	251032	251724	-		slmA	protein motif:HAMAP:MF_01839		1	0	0	0	0	0	0
211	PFR_JS4_207	Dihydropteroate synthase	251802	252692	-	PROKKA_00210	Inactive dihydropteroate synthase 2	251802	252692	-		folP2	similar to AA sequence:UniProtKB:P64139		1	0	0	0	0	0	0
212	PFR_JS4_208	Amino acid permease	252945	254447	+	PROKKA_00211	Aromatic amino acid transport protein AroP	252945	254447	+		aroP_1	similar to AA sequence:UniProtKB:P15993		1	0	0	0	0	0	0
213	PFR_JS4_209	Cupin domain protein	254611	254970	+	PROKKA_00212	Cupin domain protein	254611	254970	+			protein motif:Pfam:PF07883.5		1	0	0	0	0	0	0
214	PFR_JS4_210	SAM-dependent methyl transferase	254970	255902	+	PROKKA_00213	hypothetical protein	254970	255902	+			protein motif:CLUSTERS:PRK08317		1	0	0	0	0	0	0
215	PFR_JS4_211	VarM	256192	257886	+	PROKKA_00214	putative ABC transporter ATP-binding protein YheS	256192	257886	+		yheS_1	similar to AA sequence:UniProtKB:P63389		1	0	0	0	0	0	0
216	PFR_JS4_212	Lysine--tRNA ligase (Precursor)	258027	259637	+	PROKKA_00215	Lysylphosphatidylglycerol biosynthesis bifunctional protein LysX	258027	259637	+		lysX_1	similar to AA sequence:UniProtKB:P94974		1	0	0	0	0	0	0
217	PFR_JS4_213	Methyltransferase type 11	259823	260545	-	PROKKA_00216	Tellurite methyltransferase	259823	260545	-	2.1.1.265	tehB	similar to AA sequence:UniProtKB:P25397		1	0	0	0	0	0	0
218	PFR_JS4_214	Pyruvate dehydrogenase E1 component, alpha	260690	261802	+	PROKKA_00217	3-methyl-2-oxobutanoate dehydrogenase subunit alpha	260690	261802	+	1.2.4.4	bkdA	similar to AA sequence:UniProtKB:O06161		1	0	0	0	0	0	0
219	PFR_JS4_215	Hypothetical protein	261799	264129	+	PROKKA_00218	3-methyl-2-oxobutanoate dehydrogenase subunit beta	261799	264129	+	1.2.4.4	bkdB	similar to AA sequence:UniProtKB:O06160		0	0	0	0	0	0	0
220	PFR_JS4_216	Putative chemotaxis protein, resembles CheA	264355	265389	-	PROKKA_00219	hypothetical protein	264355	265389	-					1	0	0	0	0	0	0
221	PFR_JS4_217	Hypothetical protein	265705	265992	-	PROKKA_00220	Cell division protein CrgA	265705	265992	-		crgA	similar to AA sequence:UniProtKB:Q9XA10		0	0	0	0	0	0	0
222	PFR_JS4_218	Membrane spanning protein DUF881	266171	266905	+	PROKKA_00221	hypothetical protein	266171	266905	+					1	0	0	0	0	0	0
223	PFR_JS4_219	Putative insertion element ISCmi2 transposase	266902	267945	-	PROKKA_00222	IS2 transposase TnpB	266902	267945	-			protein motif:CLUSTERS:PRK09409		0	0	0	0	0	0	0
224	PFR_JS4_220	UDP-glucose pyrophosphorylase 2	268014	269387	+	PROKKA_00223	UTP--glucose-1-phosphate uridylyltransferase	268014	269387	+			protein motif:Pfam:PF01704.12		1	0	0	0	0	0	0
225	PFR_JS4_221	Hypothetical protein	269380	269790	+	PROKKA_00224	hypothetical protein	269380	269790	+					1	0	0	0	0	0	0
226	PFR_JS4_222	Large conductance mechanosensitive channel	269844	270287	-	PROKKA_00225	Large-conductance mechanosensitive channel	269844	270287	-		mscL	similar to AA sequence:UniProtKB:A5U127		1	0	0	0	0	0	0
227	PFR_JS4_223	Hypothetical protein	270380	271021	-	PROKKA_00226	flagellar basal body P-ring biosynthesis protein FlgA	270380	271021	-			protein motif:CLUSTERS:PRK12617		1	0	0	0	0	0	0
228	PFR_JS4_224	Type I antifreeze protein	271121	271528	-	PROKKA_00227	Zinc ribbon domain protein	271121	271528	-			protein motif:Pfam:PF09723.4		0	0	0	0	0	0	0
229	PFR_JS4_225	Hypothetical protein	271684	272397	-	PROKKA_00228	5-formyltetrahydrofolate cyclo-ligase family protein	271684	272397	-			protein motif:CLUSTERS:PRK10333		1	0	0	0	0	0	0
230	PFR_JS4_226	Molybdopterin molybdenumtransferase	272412	273698	+	PROKKA_00229	Molybdopterin molybdenumtransferase	272412	273698	+	2.10.1.1	moeA_1	similar to AA sequence:UniProtKB:P99139		1	0	0	0	0	0	0
231	PFR_JS4_227	Acetytransferase	273702	274412	+	PROKKA_00230	Putative ribosomal N-acetyltransferase YdaF	273702	274412	+	2.3.1.-	ydaF	similar to AA sequence:UniProtKB:P96579		1	0	0	0	0	0	0
232	PFR_JS4_228	Hypothetical protein	274487	275290	+	PROKKA_00231	hypothetical protein	274487	275290	+					1	0	0	0	0	0	0
233																				0	0
234						PROKKA_00232	tRNA-Ala(cgc)	275366	275440	+			COORDINATES:profile:Aragorn:1.2		0					0	0
235	PFR_JS4_229	Low similarity to site-specific recombinase	275338	276840	-											0	0	0	0	0	0
236	PFR_JS4_230	Hypothetical protein	276846	277091	-	PROKKA_00233	hypothetical protein	276846	277091	-					0	0	0	0	0	0	0
237	PFR_JS4_231	Thioredoxin	277452	277877	+	PROKKA_00234	Thioredoxin	277452	277877	+		trxA_1	similar to AA sequence:UniProtKB:P08058		0	0	0	0	0	0	0
238	PFR_JS4_232	Hypothetical protein	277982	278716	+	PROKKA_00235	hypothetical protein	277982	278716	+					0	0	0	0	0	0	0
239	PFR_JS4_233	ATP-dependent Clp protease ATP-binding subunit	278785	279339	-	PROKKA_00236	Chaperone protein ClpB	278785	279339	-		clpB_1	similar to AA sequence:UniProtKB:Q7WSY8		0	0	0	0	0	0	0
240	PFR_JS4_234	ATP-dependent chaperone protein ClpB	279318	281510	-	PROKKA_00237	Chaperone protein ClpB	279318	281510	-		clpB_2	similar to AA sequence:UniProtKB:Q7WSY8		0	0	0	0	0	0	0
241	PFR_JS4_235	Hypothetical protein	281733	282500	+	PROKKA_00238	Universal stress protein family protein	281733	282500	+			protein motif:Pfam:PF00582.20		0	0	0	0	0	0	0
242	PFR_JS4_236	Sensor kinase	282597	283547	+	PROKKA_00239	Oxygen sensor histidine kinase NreB	282597	283547	+	2.7.13.3	nreB	similar to AA sequence:UniProtKB:Q7WZY5		0	0	0	0	0	0	0
243	PFR_JS4_237	Two-component system response regulator	283550	284209	+	PROKKA_00240	Oxygen regulatory protein NreC	283550	284209	+		nreC_3	similar to AA sequence:UniProtKB:Q7WZY4		0	0	0	0	0	0	0
244	PFR_JS4_238	Hypothetical protein	284432	284953	+	PROKKA_00241	hypothetical protein	284432	284953	+					0	0	0	0	0	0	0
245	PFR_JS4_239	Trypsin	285016	286107	+	PROKKA_00242	Periplasmic pH-dependent serine endoprotease DegQ precursor	285016	286107	+	3.4.21.107	degQ	similar to AA sequence:UniProtKB:P39099		0	0	0	0	0	0	0
246	PFR_JS4_240	Chaperone protein DnaK	286487	288316	+	PROKKA_00243	Chaperone protein DnaK	286487	288316	+		dnaK_1	similar to AA sequence:UniProtKB:A0QQC8		0	0	0	0	0	0	0
247	PFR_JS4_241	Protein GrpE	288477	289046	+	PROKKA_00244	heat shock protein GrpE	288477	289046	+			protein motif:CLUSTERS:PRK10325		0	0	0	0	0	0	0
248	PFR_JS4_242	Chaperone protein DnaJ 1	289043	290140	+	PROKKA_00245	Chaperone protein DnaJ	289043	290140	+		dnaJ_1	similar to AA sequence:UniProtKB:P08622		0	0	0	0	0	0	0
249	PFR_JS4_243	Heat shock protein transcriptional repressor	290142	290561	+	PROKKA_00246	Putative heat shock protein HspR	290142	290561	+		hspR_1	similar to AA sequence:UniProtKB:P40183		0	0	0	0	0	0	0
250	PFR_JS4_244	Hypothetical protein	291462	292013	-	PROKKA_00247	hypothetical protein	291462	292013	-					0	0	0	0	0	0	0
251	PFR_JS4_245	Hypothetical protein	292060	292623	-	PROKKA_00248	hypothetical protein	292060	292623	-					0	0	0	0	0	0	0
252	PFR_JS4_246	Integral membrane sensor signal transduction	292774	293961	+	PROKKA_00249	Sensor histidine kinase DesK	292774	293961	+	2.7.13.3	desK_3	similar to AA sequence:UniProtKB:O34757		0	0	0	0	0	0	0
253	PFR_JS4_247	Two-component system response regulator	293958	294443	+	PROKKA_00250	Transcriptional regulatory protein LiaR	293958	294443	+		liaR_2	similar to AA sequence:UniProtKB:O32197		0	0	0	0	0	0	0
254	PFR_JS4_248	Hypothetical protein	294391	294618	+	PROKKA_00251	Putative HTH-type transcriptional regulator/MT0914	294391	294618	+			similar to AA sequence:UniProtKB:Q10550		0	0	0	0	0	0	0
255	PFR_JS4_249	Hypothetical protein	294781	295560	+	PROKKA_00252	hypothetical protein	294781	295560	+					0	0	0	0	0	0	0
256	PFR_JS4_250	Hypothetical protein	295608	295817	+	PROKKA_00253	hypothetical protein	295608	295817	+					0	0	0	0	0	0	0
257	PFR_JS4_251	Secreted peptidase	295927	296517	+	PROKKA_00254	Glycyl-glycine endopeptidase LytM precursor	295927	296517	+	3.4.24.75	lytM	similar to AA sequence:UniProtKB:O33599		1	0	0	0	0	0	0
258	PFR_JS4_252	Lactoylglutathione lyase and lyase	296567	296935	-	PROKKA_00255	Glyoxalase-like domain protein	296567	296935	-			protein motif:Pfam:PF12681.1		0	0	0	0	0	0	0
259	PFR_JS4_253	Putative HTH-type transcriptional regulator MarR	297014	297433	+	PROKKA_00256	Transcriptional regulator HosA	297014	297433	+		hosA	similar to AA sequence:UniProtKB:P69782		1	0	0	0	0	0	0
260	PFR_JS4_254	Transcriptional regulator	297510	297821	+	PROKKA_00257	Transcriptional repressor SdpR	297510	297821	+		sdpR	similar to AA sequence:UniProtKB:O32242		1	0	0	0	0	0	0
261	PFR_JS4_255	Drug resistance transporter, EmrB/QacA subfamily	297861	299327	+	PROKKA_00258	Multidrug export protein EmrB	297861	299327	+		emrB_2	similar to AA sequence:UniProtKB:P0AEJ0	Putative antibiotic resistance	1	0	0	0	0	0	0
262	PFR_JS4_256	Proline/glycine betaine transporter	299466	300905	+	PROKKA_00259	Proline/betaine transporter	299466	300905	+		proP	similar to AA sequence:UniProtKB:P0C0L7		1	0	0	0	0	0	0
263	PFR_JS4_257	Regulatory protein TetR	300981	301574	-	PROKKA_00260	Bacterial regulatory proteins, tetR family	300981	301574	-			protein motif:Pfam:PF00440.17		1	0	0	0	0	0	0
264	PFR_JS4_258	Probable multidrug resistance transporter, MFS	301687	303174	+	PROKKA_00261	Multidrug resistance protein 3	301687	303174	+		bmr3_1	similar to AA sequence:UniProtKB:P96712	Putative antibiotic resistance	1	0	0	0	0	0	0
265	PFR_JS4_259	Glutamate dehydrogenase	303329	304693	+	PROKKA_00262	NADP-specific glutamate dehydrogenase	303329	304693	+	1.4.1.4	gdhA	similar to AA sequence:UniProtKB:P00370		1	0	0	0	0	0	0
266	PFR_JS4_260	Transcriptional regulatory protein PadR	304813	305286	-	PROKKA_00263	acetyltransferase	304813	305286	-			protein motif:CLUSTERS:PRK07757		1	0	0	0	0	0	0
267	PFR_JS4_261	CrcB-like protein	305346	305732	-	PROKKA_00264	Putative fluoride ion transporter CrcB	305346	305732	-		crcB_1	similar to AA sequence:UniProtKB:P37002		1	0	0	0	0	0	0
268	PFR_JS4_262	CrcB-like protein	305729	306145	-	PROKKA_00265	Putative fluoride ion transporter CrcB	305729	306145	-		crcB_2	similar to AA sequence:UniProtKB:P37002		1	0	0	0	0	0	0
269	PFR_JS4_263	UspA domain protein	306142	306675	-	PROKKA_00266	Universal stress protein family protein	306142	306675	-			protein motif:Pfam:PF00582.20		1	0	0	0	0	0	0
270	PFR_JS4_264	Galactokinase	306832	308028	-	PROKKA_00267	Galactokinase	306832	308028	-	2.7.1.6	galK_1	similar to AA sequence:UniProtKB:P0A6T3		1	0	0	0	0	0	0
271	PFR_JS4_265	Twin-arginine translocation pathway signal and	308292	308813	+	PROKKA_00268	hypothetical protein	308292	308813	+					1	0	0	0	0	0	0
272	PFR_JS4_266	Uracyl permease	308844	310397	-	PROKKA_00269	Putative pyrimidine permease RutG	308844	310397	-		rutG	similar to AA sequence:UniProtKB:P75892		1	0	0	0	0	0	0
273	PFR_JS4_267	Integral membrane protein with DUF218 domain	310519	311583	-	PROKKA_00270	hypothetical protein	310519	311583	-					1	0	0	0	0	0	0
274	PFR_JS4_268	Dolichyl-phosphate-mannose-protein	311633	313192	-	PROKKA_00271	putative dolichyl-phosphate-mannose--protein mannosyltransferase	311633	313192	-	2.4.1.109	pmt	similar to AA sequence:UniProtKB:O05586		1	0	0	0	0	0	0
275	PFR_JS4_269	Glycoside hydrolase family 95	313478	315865	+	PROKKA_00272	hypothetical protein	313478	315865	+					1	0	0	0	0	0	0
276	PFR_JS4_270	Ribosomal RNA small subunit methyltransferase I	315879	316829	+	PROKKA_00273	Ribosomal RNA small subunit methyltransferase I	315879	316829	+	2.1.1.198	rsmI	similar to AA sequence:UniProtKB:P0A640		1	0	0	0	0	0	0
277	PFR_JS4_271	Hydrolase, TatD family	317034	317990	+	PROKKA_00274	putative deoxyribonuclease YcfH	317034	317990	+	3.1.21.-	ycfH	similar to AA sequence:UniProtKB:P0AFQ7		1	0	0	0	0	0	0
278	PFR_JS4_272	Ribosomal RNA small subunit methyltransferase A	317987	318856	+	PROKKA_00275	Ribosomal RNA small subunit methyltransferase A	317987	318856	+	2.1.1.182	rsmA	similar to AA sequence:UniProtKB:P66662		1	0	0	0	0	0	0
279	PFR_JS4_273	4-diphosphocytidyl-2-C-methyl-D-erythritol kinase	318933	319910	+	PROKKA_00276	4-diphosphocytidyl-2-C-methyl-D-erythritol kinase	318933	319910	+	2.7.1.148	ispE	similar to AA sequence:UniProtKB:P65178		1	0	0	0	0	0	0
280	PFR_JS4_274	Transcriptional regulator, TetR family	319945	320706	-	PROKKA_00277	Biofilm operon icaADBC HTH-type negative transcriptional regulator IcaR	319945	320706	-		icaR	similar to AA sequence:UniProtKB:A6QKF4	Putative antibiotic resistance	1	0	0	0	0	0	0
281	PFR_JS4_275	Aspartate carbomyltransferase	320849	321895	-	PROKKA_00278	Aspartate carbamoyltransferase	320849	321895	-	2.1.3.2	pyrB	similar to AA sequence:UniProtKB:Q8ZB39		1	0	0	0	0	0	0
282						PROKKA_00279	tRNA-Gln(ttg)	322057	322136	+			COORDINATES:profile:Aragorn:1.2		0					0	0
283	PFR_JS4_276	Bifunctional protein GlmU	322322	323869	+	PROKKA_00280	Bifunctional protein GlmU	322322	323869	+		glmU	similar to AA sequence:UniProtKB:P96382		1	0	0	0	0	0	0
284	PFR_JS4_277	Ribose-phosphate diphosphokinase	323903	324898	+	PROKKA_00281	Ribose-phosphate pyrophosphokinase	323903	324898	+	2.7.6.1	prs_1	similar to AA sequence:UniProtKB:P65232		1	0	0	0	0	0	0
285	PFR_JS4_278	50S ribosomal protein L25	325276	325935	+	PROKKA_00282	50S ribosomal protein L25	325276	325935	+		rplY	similar to AA sequence:UniProtKB:Q92N68		1	0	0	0	0	0	0
286	PFR_JS4_279	Peptidyl-tRNA hydrolase (Precursor)	326143	326733	+	PROKKA_00283	Peptidyl-tRNA hydrolase	326143	326733	+	3.1.1.29	pth	similar to AA sequence:UniProtKB:A0R3D3		1	0	0	0	0	0	0
287	PFR_JS4_280	Hypothetical protein	326801	327166	+	PROKKA_00284	hypothetical protein	326801	327166	+					1	0	0	0	0	0	0
288	PFR_JS4_281	Transcription-repair coupling factor	327245	330940	+	PROKKA_00285	Transcription-repair-coupling factor	327245	330940	+	3.6.4.-	mfd	similar to AA sequence:UniProtKB:P64326		1	0	0	0	0	0	0
289	PFR_JS4_282	Hypothetical protein	331062	331595	+	PROKKA_00286	hypothetical protein	331062	331595	+					1	0	0	0	0	0	0
290	PFR_JS4_283	MazG family protein	331595	332266	+	PROKKA_00287	Nucleoside triphosphate pyrophosphohydrolase	331595	332266	+	3.6.1.8	mazG	similar to AA sequence:UniProtKB:P0AEY3		1	0	0	0	0	0	0
291	PFR_JS4_284	Phosphopyruvate hydratase	332381	333670	+	PROKKA_00288	Enolase	332381	333670	+	4.2.1.11	eno_1	similar to AA sequence:UniProtKB:A0R3B8		1	0	0	0	0	0	0
292	PFR_JS4_285	Hypothetical protein	333948	334589	+											0	0	0	0	0	0
293						PROKKA_00289	tRNA-Pro(tgg)	334526	334608	-			COORDINATES:profile:Aragorn:1.2		0					0	0
294	PFR_JS4_286	PF04417 family protein	334669	335184	+	PROKKA_00290	hypothetical protein	334669	335184	+					1	0	0	0	0	0	0
295	PFR_JS4_287	Exopolyphosphatase	335181	336137	+	PROKKA_00291	Guanosine-5'-triphosphate,3'-diphosphate pyrophosphatase	335181	336137	+	3.6.1.40	gppA	similar to AA sequence:UniProtKB:P25552		1	0	0	0	0	0	0
296						PROKKA_00292	tRNA-Leu(taa)	336247	336320	+			COORDINATES:profile:Aragorn:1.2		0					0	0
297	PFR_JS4_288	Transcriptional regulator	336434	337072	-	PROKKA_00293	Tetracycline repressor protein class A from transposon 1721	336434	337072	-		tetR_1	similar to AA sequence:UniProtKB:P03038	Putative antibiotic resistance	0	0	0	0	0	0	0
298	PFR_JS4_289	ABC transporter family protein	337069	337842	-	PROKKA_00294	Inner membrane transport permease YbhR	337069	337842	-		ybhR_2	similar to AA sequence:UniProtKB:P0AFP9		0	0	0	0	0	0	0
299	PFR_JS4_290	Nod factor export ATP-binding protein I	337960	338760	-	PROKKA_00295	Daunorubicin/doxorubicin resistance ATP-binding protein DrrA	337960	338760	-	3.6.3.-	drrA_1	similar to AA sequence:UniProtKB:P32010	Putative antibiotic resistance	0	0	0	0	0	0	0
300	PFR_JS4_291	Actinorhodin transporter	338908	340335	-	PROKKA_00296	putative transport protein HsrA	338908	340335	-		hsrA_1	similar to AA sequence:UniProtKB:P31474		1	0	0	0	0	0	0
301	PFR_JS4_292	Transcriptional regulator	340400	341038	+	PROKKA_00297	Bacterial regulatory proteins, tetR family	340400	341038	+			protein motif:Pfam:PF00440.17		1	0	0	0	0	0	0
302	PFR_JS4_293	Phosphopyruvate hydratase	341329	342600	+	PROKKA_00298	Enolase	341329	342600	+	4.2.1.11	eno_2	similar to AA sequence:UniProtKB:P64074		1	0	0	0	0	0	0
303	PFR_JS4_294	Cationic amino acid transporter	342658	344121	-	PROKKA_00299	putative amino acid permease YhdG	342658	344121	-		yhdG_1	similar to AA sequence:UniProtKB:O07576		1	0	0	0	0	0	0
304	PFR_JS4_295	Similar to Nucleoside-diphosphate-sugar	344338	345111	-	PROKKA_00300	putative sugar epimerase YhfK	344338	345111	-	4.-.-.-	yhfK	similar to AA sequence:UniProtKB:O07609		0	0	0	0	0	0	0
305	PFR_JS4_296	Methyltransferase type 11	345414	346163	+	PROKKA_00301	Methyltransferase domain protein	345414	346163	+			protein motif:Pfam:PF08241.6		1	0	0	0	0	0	0
306	PFR_JS4_297	Putative CONSERVED TRANSMEMBRANE PROTEIN	346300	347112	+	PROKKA_00302	Bax inhibitor 1 like protein	346300	347112	+			protein motif:Pfam:PF12811.1		1	0	0	0	0	0	0
307	PFR_JS4_298	Hydrolase, NUDIX family	347287	347991	-	PROKKA_00303	Nucleoside triphosphatase NudI	347287	347991	-	3.6.1.-	nudI	similar to AA sequence:UniProtKB:P52006		1	0	0	0	0	0	0
308	PFR_JS4_299	Hypothetical protein	348040	349005	-	PROKKA_00304	hypothetical protein	348040	349005	-					1	0	0	0	0	0	0
309	PFR_JS4_300	Putative 3-methyladenine DNA glycosylase	349214	349864	+	PROKKA_00305	3-methyladenine DNA glycosylase	349214	349864	+			protein motif:CLUSTERS:PRK00802		1	0	0	0	0	0	0
310	PFR_JS4_301	Hypothetical protein	349892	349981	+	PROKKA_00306	hypothetical protein	349892	349981	+					0	0	0	0	0	0	0
311	PFR_JS4_302	Hypothetical protein	349994	350398	+	PROKKA_00307	hypothetical protein	349994	350398	+			protein motif:Pfam:PF08327.5	Activator of Hsp90 ATPase homolog 1-like protein	1	0	0	0	0	0	0
312	PFR_JS4_303	Hypothetical protein	350532	350987	+	PROKKA_00308	hypothetical protein	350532	350987	+					1	0	0	0	0	0	0
313	PFR_JS4_304	PF04978 family protein	351013	351519	-	PROKKA_00309	DinB superfamily protein	351013	351519	-			protein motif:Pfam:PF12867.1		1	0	0	0	0	0	0
314	PFR_JS4_305	HAD-superfamily hydrolase, subfamily IA,	351516	352130	-	PROKKA_00310	?-D-glucose-1-phosphatase	351516	352130	-			protein motif:CLUSTERS:PRK09456		1	0	0	0	0	0	0
315	PFR_JS4_306	FMN-binding split barrel	352308	352955	+	PROKKA_00311	Pyridoxamine 5'-phosphate oxidase	352308	352955	+			protein motif:Pfam:PF12900.1		1	0	0	0	0	0	0
316	PFR_JS4_307	Hypothetical protein	353060	353590	-	PROKKA_00312	hypothetical protein	353060	353590	-					1	0	0	0	0	0	0
317	PFR_JS4_308	Peptide methionine sulfoxide reductase MsrA	353710	354345	-	PROKKA_00313	Peptide methionine sulfoxide reductase MsrA	353710	354345	-	1.8.4.11	msrA	similar to AA sequence:UniProtKB:Q93S39		1	0	0	0	0	0	0
318	PFR_JS4_309	Uracil-DNA glycosylase 2	354457	355146	-	PROKKA_00314	Uracil-DNA glycosylase	354457	355146	-	3.2.2.27	ung	similar to AA sequence:UniProtKB:P67071		1	0	0	0	0	0	0
319	PFR_JS4_310	Integral membrane protein	355327	356757	+	PROKKA_00315	pheromone autoinducer 2 transporter	355327	356757	+			protein motif:CLUSTERS:PRK12287		1	0	0	0	0	0	0
320	PFR_JS4_311	Hypothetical protein	356843	357805	+	PROKKA_00316	hypothetical protein	356843	357805	+					1	0	0	0	0	0	0
321	PFR_JS4_312	DoxX protein	357921	358355	-	PROKKA_00317	DoxX	357921	358355	-			protein motif:Pfam:PF07681.6		1	0	0	0	0	0	0
322	PFR_JS4_313	Transcription elongation factor GreA	358442	358945	-	PROKKA_00318	Transcription elongation factor GreA	358442	358945	-		greA	similar to AA sequence:UniProtKB:P64279		1	0	0	0	0	0	0
323	PFR_JS4_314	Mycothiol conjugate amidase Mca	359040	359966	+	PROKKA_00319	Mycothiol S-conjugate amidase	359040	359966	+	3.5.1.115	mca	similar to AA sequence:UniProtKB:A0R2W9		1	0	0	0	0	0	0
324	PFR_JS4_315	Conserved protein containing thioredoxin domain	360172	362184	+	PROKKA_00320	hypothetical protein	360172	362184	+					1	0	0	0	0	0	0
325	PFR_JS4_316	ASCH domain protein	362181	362855	+	PROKKA_00321	ASCH domain protein	362181	362855	+			protein motif:Pfam:PF04266.8		0	0	0	0	0	0	0
326	PFR_JS4_317	ASCH domain protein	362893	363411	+	PROKKA_00322	ASCH domain protein	362893	363411	+			protein motif:Pfam:PF04266.8		1	0	0	0	0	0	0
327	PFR_JS4_318	Isoprenyl transferase 2	363424	364233	-	PROKKA_00323	(2Z,6E)-farnesyl diphosphate synthase	363424	364233	-	2.5.1.68		similar to AA sequence:UniProtKB:Q47SS3		1	0	0	0	0	0	0
328	PFR_JS4_319	Channel protein, hemolysin III family protein	364432	365169	+	PROKKA_00324	Haemolysin-III related	364432	365169	+			protein motif:Pfam:PF03006.14		1	0	0	0	0	0	0
329	PFR_JS4_320	Exodeoxyribonuclease 7 small subunit	365214	365456	-	PROKKA_00325	Exodeoxyribonuclease 7 small subunit	365214	365456	-	3.1.11.6	xseB	similar to AA sequence:UniProtKB:Q7VV85		1	0	0	0	0	0	0
330	PFR_JS4_321	Exodeoxyribonuclease VII, large subunit	365503	366681	-	PROKKA_00326	Exodeoxyribonuclease 7 large subunit	365503	366681	-	3.1.11.6	xseA	similar to AA sequence:UniProtKB:P04994		1	0	0	0	0	0	0
331	PFR_JS4_322	4-hydroxy-3-methylbut-2-enyl diphosphate	366853	367908	+	PROKKA_00327	4-hydroxy-3-methylbut-2-enyl diphosphate reductase	366853	367908	+	1.17.1.2	ispH	similar to AA sequence:UniProtKB:P62623		1	0	0	0	0	0	0
332	PFR_JS4_323	RmuC family DNA recombination protein	367840	369189	-	PROKKA_00328	DNA recombination protein RmuC	367840	369189	-		rmuC	similar to AA sequence:UniProtKB:P0AG71		1	0	0	0	0	0	0
333	PFR_JS4_324	M18 family aminopeptidase	369339	370610	+	PROKKA_00329	putative M18 family aminopeptidase 2	369339	370610	+	3.4.11.-	apeB	similar to AA sequence:UniProtKB:Q9HYZ3		1	0	0	0	0	0	0
334	PFR_JS4_325	GTP-dependent nucleic acid-binding protein EngD	370705	371790	+	PROKKA_00330	Ribosome-binding ATPase YchF	370705	371790	+		ychF	similar to AA sequence:UniProtKB:P44681		1	1	0	1	0	0	1
335	PFR_JS4_326	Recombinase	371800	373431	+	PROKKA_00331	hypothetical protein	371800	373431	+			protein motif:Pfam:PF00239.15	Island unique to JS4_JS21_JS25	0	1	0	1	0	0	1
336	PFR_JS4_327	TIR-like domain-containing protein (DUF1863)	373533	373898	+	PROKKA_00332	hypothetical protein	373533	373898	+				Island unique to JS4_JS21_JS25	0	1	0	1	0	0	1
337	PFR_JS4_328	Caspase domain protein	373901	374881	+	PROKKA_00333	Caspase domain protein	373901	374881	+			protein motif:Pfam:PF00656.1	Island unique to JS4_JS21_JS25	0	1	0	1	0	0	1
338	PFR_JS4_329	Hypothetical protein	374881	375165	+	PROKKA_00334	hypothetical protein	374881	375165	+				Island unique to JS4_JS21_JS25	0	1	0	1	0	0	1
339	PFR_JS4_330	EcoRI methylase (Fragment)	375234	375653	+	PROKKA_00335	hypothetical protein	375234	375653	+					0	1	0	1	0	0	1	M.PfrJS4ORF330P
340	PFR_JS4_331	Transposase of ISAar43, IS3 family, IS407 group,	375716	376000	+	PROKKA_00336	Transposase	375716	376000	+			protein motif:Pfam:PF01527.14		0	1	0	1	0	0	1
341	PFR_JS4_332	Insertion sequence IS407 OrfB	376051	376866	+	PROKKA_00337	Integrase core domain protein	376051	376866	+			protein motif:Pfam:PF00665.20		0	1	0	1	0	0	1
342	PFR_JS4_333	HNH endonuclease domain protein	376981	377397	+	PROKKA_00338	hypothetical protein	376981	377397	+				Island unique to JS4_JS21_JS25	0	1	0	1	0	0	1
343	PFR_JS4_334	Hypothetical protein	377414	378646	+	PROKKA_00339	hypothetical protein	377414	378646	+				Island unique to JS4_JS21_JS25	0	2	1	1	0	0	1
344	PFR_JS4_335	Uma4 protein	378643	379890	+	PROKKA_00340	Transposase	378643	379890	+			protein motif:Pfam:PF01610.11		0	2	1	1	0	0	1
345	PFR_JS4_336	Cobyrinic acid A,C-diamide synthase	379942	381324	+	PROKKA_00341	Cobyrinic acid A,C-diamide synthase	379942	381324	+		cobB_2	similar to AA sequence:UniProtKB:P21632	Island unique to JS4_JS21_JS25	0	2	1	1	0	0	1
346	PFR_JS4_337	Putative nitrilase/cyanide hydratase family	381424	383163	-	PROKKA_00342	Aliphatic amidase	381424	383163	-	3.5.1.4		similar to AA sequence:UniProtKB:Q9RQ17	Island unique to JS4_JS21_JS25	0	2	1	1	0	0	1
347	PFR_JS4_338	Hypothetical protein	383197	383421	-	PROKKA_00343	hypothetical protein	383197	383421	-				Island unique to JS4_JS21_JS25	0	2	1	1	0	0	1
348	PFR_JS4_339	Hypothetical protein	383559	384176	-	PROKKA_00344	hypothetical protein	383559	384176	-				Island unique to JS4_JS21_JS25	0	2	1	1	0	0	2
349	PFR_JS4_340	ISMsm7, transposase orfB	384211	385095	-	PROKKA_00345	Integrase core domain protein	384211	385095	-			protein motif:Pfam:PF00665.20		0	2	1	1	0	0	2
350	PFR_JS4_341	Transposase of ISAar46, IS3 family, IS3 group,	385092	385385	-	PROKKA_00346	Transposase	385092	385385	-			protein motif:Pfam:PF01527.14		0	2	1	1	0	0	2
351	PFR_JS4_342	Mobile element protein	385890	386639	-	PROKKA_00347	Transposase	385890	386639	-			protein motif:Pfam:PF01610.11		0	2	1	1	0	0	2
352	PFR_JS4_343	ISMsm7 transposase	386774	387007	-	PROKKA_00348	hypothetical protein	386774	387007	-				Island unique to JS4_JS21_JS25	0	2	1	1	0	0	2
353	PFR_JS4_344	Transposase, ISlxx5	387072	388349	-	PROKKA_00349	Integrase core domain protein	387072	388349	-			protein motif:Pfam:PF00665.20	Island unique to JS4_JS21_JS25	0	1	0	1	0	0	2
354	PFR_JS4_345	ISMsm7, transposase orfB	388339	389112	-	PROKKA_00350	Integrase core domain protein	388339	389112	-			protein motif:Pfam:PF00665.20		0	2	0	1	1	0	2
355	PFR_JS4_346	Transposase of ISAar46, IS3 family, IS3 group,	389109	389402	-	PROKKA_00351	Transposase	389109	389402	-			protein motif:Pfam:PF01527.14		0	2	0	1	1	0	2
356	PFR_JS4_347	Hypothetical protein	389441	389701	+	PROKKA_00352	hypothetical protein	389441	389701	+				Island unique to JS4_JS21_JS25	0	2	0	1	1	0	2
357	PFR_JS4_348	Antirestriction family protein	389872	390420	+	PROKKA_00353	Antirestriction protein (ArdA)	389872	390420	+			protein motif:Pfam:PF07275.5	Island unique to JS4_JS21_JS25	0	2	0	1	1	0	2
358	PFR_JS4_349	Hypothetical protein	390439	390630	+	PROKKA_00354	hypothetical protein	390439	390630	+				Island unique to JS4_JS21_JS25	0	2	0	1	1	0	2
359	PFR_JS4_350	Hypothetical protein	390627	390827	+	PROKKA_00355	hypothetical protein	390627	390827	+				Island unique to JS4_JS21_JS25	0	2	0	1	1	0	2
360	PFR_JS4_351	Hypothetical protein	390811	391107	-	PROKKA_00356	anaerobic benzoate catabolism transcriptional regulator	390811	391107	-			protein motif:CLUSTERS:PRK08154	Island unique to JS4_JS21_JS25	0	2	0	1	1	0	1
361	PFR_JS4_352	Hypothetical protein	391218	391970	+	PROKKA_00357	hypothetical protein	391218	391970	+				Island unique to JS4_JS21_JS25	0	3	1	1	1	0	0
362	PFR_JS4_353	Hypothetical protein	392045	392968	-	PROKKA_00358	hypothetical protein	392045	392968	-				Island unique to JS4_JS21_JS25	0	3	1	1	1	0	0
363	PFR_JS4_354	Hypothetical protein	393839	394252	-	PROKKA_00359	hypothetical protein	393839	394252	-				Island unique to JS4_JS21_JS25	0	2	1	1	0	0	0
364	PFR_JS4_355	Hypothetical protein	394423	394767	-	PROKKA_00360	hypothetical protein	394423	394767	-				Island unique to JS4_JS21_JS25	0	2	1	1	0	0	0
365	PFR_JS4_356	Tn21 resolvase	394997	395581	-	PROKKA_00361	Putative transposon Tn552 DNA-invertase bin3	394997	395581	-		bin3	similar to AA sequence:UniProtKB:P20384	Island unique to JS4_JS21_JS25	0	2	1	1	0	0	0
366	PFR_JS4_357	RNA helicase	395753	397774	-	PROKKA_00362	Plasmid replication protein	395753	397774	-			protein motif:Pfam:PF01719.11	Island unique to JS4_JS21_JS25	0	1	0	1	0	0	0
367	PFR_JS4_358	Excisionase family DNA-binding protein	397771	398079	-	PROKKA_00363	Helix-turn-helix domain protein	397771	398079	-			protein motif:Pfam:PF12728.1		0	1	0	1	0	0	0
368	PFR_JS4_359	Hypothetical protein	398797	398928	-	PROKKA_00364	hypothetical protein	398797	398928	-					0	2	1	1	0	0	0
369	PFR_JS4_360	Abortive infection bacteriophage resistance	399502	401034	+	PROKKA_00365	Abi-like protein	399502	401034	+			protein motif:Pfam:PF07751.5		0	2	1	1	0	0	0
370	PFR_JS4_361	Transposase of ISAar43, IS3 family, IS407 group,	401773	402057	+	PROKKA_00366	Transposase	401773	402057	+			protein motif:Pfam:PF01527.14		0	2	1	1	0	0	1
371	PFR_JS4_362	Insertion sequence IS407 OrfB	402108	402923	+	PROKKA_00367	Integrase core domain protein	402108	402923	+			protein motif:Pfam:PF00665.20		0	2	1	1	0	0	1
372	PFR_JS4_363	Hypothetical protein	403052	403255	+	PROKKA_00368	hypothetical protein	403052	403255	+					0	2	1	1	0	0	1
373	PFR_JS4_364	DNA polymerase III, delta subunit	403252	404358	+	PROKKA_00369	hypothetical protein	403252	404358	+					0	2	1	1	0	0	1
374	PFR_JS4_365	Uma4 protein	404784	406091	+	PROKKA_00370	Transposase	404784	406091	+			protein motif:Pfam:PF01610.11		0	1	0	1	0	0	1
375	PFR_JS4_366	Abi family protein	406119	407048	+	PROKKA_00371	Abi-like protein	406119	407048	+			protein motif:Pfam:PF07751.5		0	1	0	1	0	0	1
376	PFR_JS4_367	Hypothetical protein	407306	407863	+	PROKKA_00372	hypothetical protein	407306	407863	+					0	1	0	1	0	0	1
377	PFR_JS4_368	IS3 family element	408095	408439	+	PROKKA_00373	Transposase	408095	408439	+			protein motif:Pfam:PF01527.14		0	1	0	1	0	0	1
378	PFR_JS4_369	Transposase IS6110	408472	409359	+	PROKKA_00374	Integrase core domain protein	408472	409359	+			protein motif:Pfam:PF00665.20		0	1	0	1	0	0	1
379	PFR_JS4_370	Hypothetical protein	410004	410228	+	PROKKA_00375	hypothetical protein	410004	410228	+					0	0	0	0	0	0	0
380	PFR_JS4_371	Hypothetical protein	410228	411337	+	PROKKA_00376	hypothetical protein	410228	411337	+					0	0	0	0	0	0	0
381	PFR_JS4_372	Hypothetical protein	411431	412201	+	PROKKA_00377	hypothetical protein	411431	412201	+					0	0	0	0	0	0	0
382	PFR_JS4_373	Transcriptional regulator	412165	413130	-	PROKKA_00378	HTH-type transcriptional regulator GltC	412165	413130	-		gltC	similar to AA sequence:UniProtKB:P20668		0	0	0	0	0	0	0
383	PFR_JS4_374	Inner membrane transport protein ynfM	413288	414439	+	PROKKA_00379	Inner membrane transport protein YnfM	413288	414439	+		ynfM	similar to AA sequence:UniProtKB:P43531		0	0	0	0	0	0	0
384	PFR_JS4_375	FrnE protein	414846	415541	+	PROKKA_00380	DSBA-like thioredoxin domain protein	414846	415541	+			protein motif:Pfam:PF01323.14		0	0	0	0	0	0	0
385	PFR_JS4_376	Hypothetical protein	416114	416986	+	PROKKA_00381	Pentapeptide repeats (8 copies)	416114	416986	+			protein motif:Pfam:PF00805.16		0	0	0	0	0	0	0
386	PFR_JS4_377	Hypothetical protein	417065	417331	+	PROKKA_00382	anaerobic benzoate catabolism transcriptional regulator	417065	417331	+			protein motif:CLUSTERS:PRK08154		0	0	0	0	0	0	0
387	PFR_JS4_378	GlpP family transcriptional regulator	417310	417969	-	PROKKA_00383	Glycerol-3-phosphate responsive antiterminator	417310	417969	-			protein motif:Pfam:PF04309.6		0	0	0	0	0	0	0
388	PFR_JS4_379	Alkylglycerone-phosphate synthase	418058	419590	-	PROKKA_00384	putative FAD-linked oxidoreductase	418058	419590	-	1.-.-.-		similar to AA sequence:UniProtKB:Q50685		0	0	0	0	0	0	0
389	PFR_JS4_380	Glycerol-3-phosphate dehydrogenase glpD2	419587	421272	-	PROKKA_00385	Aerobic glycerol-3-phosphate dehydrogenase	419587	421272	-	1.1.5.3	glpD	similar to AA sequence:UniProtKB:P18158		0	0	0	0	0	0	0
390	PFR_JS4_381	Bile acid:sodium symporter	421412	422500	+	PROKKA_00386	Sodium Bile acid symporter family protein	421412	422500	+			protein motif:Pfam:PF01758.10		0	0	0	0	0	0	0
391	PFR_JS4_382	UPF0324 membrane protein	422583	423746	-	PROKKA_00387	hypothetical protein	422583	423746	-					0	0	0	0	0	0	0
392	PFR_JS4_383	Hypothetical protein	423743	423916	-	PROKKA_00388	hypothetical protein	423743	423916	-					0	0	0	0	0	0	0
393	PFR_JS4_384	Thiamine-phosphate diphosphorylase	424413	425060	-	PROKKA_00389	Thiamine-phosphate synthase	424413	425060	-	2.5.1.3	thiE_1	similar to AA sequence:UniProtKB:P66916		0	0	0	0	0	0	0
394	PFR_JS4_385	Glycine oxidase ThiO	425236	426489	+	PROKKA_00390	Hydrogen cyanide synthase subunit HcnC precursor	425236	426489	+	1.4.99.5	hcnC	similar to AA sequence:UniProtKB:G3XD12		0	0	0	0	0	0	0
395	PFR_JS4_386	Thiamine biosynthesis protein	426486	426719	+	PROKKA_00391	sulfur carrier protein ThiS	426486	426719	+			protein motif:CLUSTERS:PRK05863		0	0	0	0	0	0	0
396	PFR_JS4_387	Thiazole synthase	426722	427552	+	PROKKA_00392	Thiazole synthase	426722	427552	+	2.8.1.10	thiG	similar to AA sequence:UniProtKB:A0QQL0		0	0	0	0	0	0	0
397	PFR_JS4_388	Molybdenum cofactor biosynthesis protein moeB2	427561	428730	+	PROKKA_00393	putative adenylyltransferase/sulfurtransferase MoeZ	427561	428730	+		moeZ_1	similar to AA sequence:UniProtKB:Q7D5X9		0	0	0	0	0	0	0
398	PFR_JS4_389	UPF0324 membrane protein	428841	429923	-	PROKKA_00394	hypothetical protein	428841	429923	-					0	0	0	0	0	0	0
399	PFR_JS4_390	Transcriptional regulator	429993	430913	+	PROKKA_00395	HTH-type transcriptional regulator CysL	429993	430913	+		cysL	similar to AA sequence:UniProtKB:P39647		0	0	0	0	0	0	0
400	PFR_JS4_391	Hypothetical protein	430917	431132	-	PROKKA_00396	hypothetical protein	430917	431132	-					0	0	0	0	0	0	0
401	PFR_JS4_392	Carbon starvation protein	431122	433185	-	PROKKA_00397	Carbon starvation protein A	431122	433185	-		cstA_1	similar to AA sequence:UniProtKB:P15078		0	0	0	0	0	0	0
402	PFR_JS4_393	Transposase of ISAar20, ISL3 family	433182	434258	-	PROKKA_00398	Transposase	433182	434258	-			protein motif:Pfam:PF01610.11		0	0	0	0	0	0	0
403	PFR_JS4_394	Hypothetical protein	434594	435130	-	PROKKA_00399	Carbon starvation protein A	434594	435130	-		cstA_2	similar to AA sequence:UniProtKB:P15078		0	0	0	0	0	0	0
404	PFR_JS4_395	DeoR ramily regulatory protein	435318	436157	+	PROKKA_00400	Glucitol operon repressor	435318	436157	+		srlR_1	similar to AA sequence:UniProtKB:P15082		0	0	0	0	0	0	0
405	PFR_JS4_396	Type III effector Hrp-dependent outer protein	436379	437650	+	PROKKA_00401	hypothetical protein	436379	437650	+					0	0	0	0	0	0	0
406	PFR_JS4_397	4-hydroxythreonine-4-phosphate dehydrogenase	437737	438774	+	PROKKA_00402	4-hydroxythreonine-4-phosphate dehydrogenase 2	437737	438774	+	1.1.1.262	pdxA2_2	similar to AA sequence:UniProtKB:P58718		0	0	0	0	0	0	0
407	PFR_JS4_398	MFS transporter, anion:cation symporter (ACS)	438850	440160	+	PROKKA_00403	Putative tartrate transporter	438850	440160	+		ttuB_1	similar to AA sequence:UniProtKB:Q44470		0	0	0	0	0	0	0
408	PFR_JS4_399	Glycerate kinase	440195	441310	+	PROKKA_00404	Glycerate 2-kinase	440195	441310	+	2.7.1.165	garK	similar to AA sequence:UniProtKB:P23524		0	0	0	0	0	0	0
409	PFR_JS4_400	Putative insertion element ISCmi2 transposase	441366	442409	+	PROKKA_00405	IS2 transposase TnpB	441366	442409	+			protein motif:CLUSTERS:PRK09409		0	0	0	0	0	0	0
410	PFR_JS4_401	MFS transporter	442419	444143	-	PROKKA_00406	Antiseptic resistance protein	442419	444143	-		qacA_1	similar to AA sequence:UniProtKB:P0A0J9		0	0	0	0	0	0	0
411	PFR_JS4_402	Uncharacterized conserved protein, phnB family	444376	444873	-	PROKKA_00407	3-demethylubiquinone-9 3-methyltransferase	444376	444873	-			protein motif:Pfam:PF06983.7		0	0	0	0	0	0	0
412	PFR_JS4_403	Hypothetical protein	444910	445269	-	PROKKA_00408	3-demethylubiquinone-9 3-methyltransferase	444910	445269	-			protein motif:Pfam:PF06983.7		0	0	0	0	0	0	0
413	PFR_JS4_404	Peptidyl-tRNA hydrolase PTH2	445409	446104	+	PROKKA_00409	hypothetical protein	445409	446104	+					0	0	0	0	0	0	0
414	PFR_JS4_405	ABC transporter, quaternary amine uptake	446142	447041	+	PROKKA_00410	Putative osmoprotectant uptake system substrate-binding protein OsmF precursor	446142	447041	+		osmF_1	similar to AA sequence:UniProtKB:P33362		0	0	0	0	0	0	0
415	PFR_JS4_406	Cyanate permease	447172	448449	+	PROKKA_00411	putative transporter YycB	447172	448449	+		yycB	similar to AA sequence:UniProtKB:P37482		0	0	0	0	0	0	0
416	PFR_JS4_407	Hypothetical protein	448639	448887	-	PROKKA_00412	hypothetical protein	448639	448887	-					0	0	0	0	0	0	0
417	PFR_JS4_408	SPFH domain/Band 7	448901	449872	-	PROKKA_00413	SPFH domain / Band 7 family protein	448901	449872	-			protein motif:Pfam:PF01145.19		0	0	0	0	0	0	0
418	PFR_JS4_409	Cysteine synthase	450089	451057	-	PROKKA_00414	Cysteine synthase	450089	451057	-	2.5.1.47	cysK	similar to AA sequence:UniProtKB:P63871		1	0	0	0	0	0	0
419	PFR_JS4_410	Diacylglycerol kinase catalytic region	451502	452557	+	PROKKA_00415	Diacylglycerol kinase	451502	452557	+	2.7.1.107	dagK_1	similar to AA sequence:UniProtKB:O31502		0	0	0	0	0	0	0
420	PFR_JS4_411	Hypothetical protein	452648	453826	-	PROKKA_00416	hypothetical protein	452648	453826	-					0	0	0	0	0	0	0
421	PFR_JS4_412	Peptidase M20D, amidohydrolase	453987	455156	+	PROKKA_00417	putative hydrolase YxeP	453987	455156	+	3.-.-.-	yxeP_2	similar to AA sequence:UniProtKB:P54955		1	0	0	0	0	0	0
422	PFR_JS4_413	Phosphoribosyl transferase domain protein	455252	455758	-	PROKKA_00418	Xanthine phosphoribosyltransferase	455252	455758	-	2.4.2.22	gpt	similar to AA sequence:UniProtKB:P0A9M5		0	0	0	0	0	0	0
423	PFR_JS4_414	N-acetyltransferase yncA	455818	456330	-	PROKKA_00419	N-acyltransferase YncA	455818	456330	-	2.3.1.-	yncA	similar to AA sequence:UniProtKB:P76112		0	0	0	0	0	0	0
424	PFR_JS4_415	Regulatory protein, MarR	456384	457016	+	PROKKA_00420	DNA-binding transcriptional repressor MarR	456384	457016	+			protein motif:CLUSTERS:PRK11512		0	0	0	0	0	0	0
425	PFR_JS4_416	Major facilitator superfamily (MFS) multidrug	457013	458350	+	PROKKA_00421	enterobactin exporter EntS	457013	458350	+			protein motif:CLUSTERS:PRK10489		0	0	0	0	0	0	0
426	PFR_JS4_417	Aspartate racemase	458454	459176	-	PROKKA_00422	Aspartate racemase	458454	459176	-	5.1.1.13		similar to AA sequence:UniProtKB:H8L901		0	0	0	0	0	0	0
427	PFR_JS4_418	Transporter, anaerobic C4-dicarboxylate uptake	459485	460483	-	PROKKA_00423	Anaerobic C4-dicarboxylate transporter DcuA	459485	460483	-		dcuA_1	similar to AA sequence:UniProtKB:P0ABN5		0	0	0	0	0	0	0
428	PFR_JS4_419	Aspartate ammonia-lyase (Aspartase)	460488	461960	-	PROKKA_00424	Aspartate ammonia-lyase	460488	461960	-	4.3.1.1	aspA	similar to AA sequence:UniProtKB:P0AC38		1	0	0	0	0	0	0
429	PFR_JS4_420	Hypothetical protein	462088	462531	-	PROKKA_00425	hypothetical protein	462088	462531	-					1	0	0	0	0	0	0
430	PFR_JS4_421	Fumarate hydratase class II	462695	464119	-	PROKKA_00426	Fumarate hydratase class II	462695	464119	-	4.2.1.2	fumC	similar to AA sequence:UniProtKB:Q92PB6		1	0	0	0	0	0	0
431	PFR_JS4_422	Putative glyoxylate reductase	464283	465251	-	PROKKA_00427	Putative 2-hydroxyacid dehydrogenase	464283	465251	-	1.1.1.-		similar to AA sequence:UniProtKB:Q99RW8		1	0	0	0	0	0	0
432	PFR_JS4_423	Putative FERREDOXIN FDXC	465487	465807	+	PROKKA_00428	Ferredoxin	465487	465807	+			similar to AA sequence:UniProtKB:P13279		1	0	0	0	0	0	0
433	PFR_JS4_424	Succinyldiaminopimelate transaminase	465804	466895	+	PROKKA_00429	LL-diaminopimelate aminotransferase	465804	466895	+	2.6.1.83	dapL	similar to AA sequence:UniProtKB:Q7NDX4		1	0	0	0	0	0	0
434	PFR_JS4_425	Conserved hypothetical secreted protein	466923	467768	-	PROKKA_00430	hypothetical protein	466923	467768	-					1	0	0	0	0	0	0
435	PFR_JS4_426	2,3,4,5-tetrahydropyridine-2-carboxylateN-succiny	467775	468713	-	PROKKA_00431	2,3,4,5-tetrahydropyridine-2,6-dicarboxylate N-succinyltransferase	467775	468713	-	2.3.1.117	dapD	similar to AA sequence:UniProtKB:O05302		1	0	0	0	0	0	0
436	PFR_JS4_427	Succinyl-diaminopimelate desuccinylase	468813	469901	+	PROKKA_00432	Succinyl-diaminopimelate desuccinylase	468813	469901	+	3.5.1.18	dapE_2	similar to AA sequence:UniProtKB:Q59284		1	0	0	0	0	0	0
437	PFR_JS4_428	Rossmann fold nucleotide-binding protein	470063	470899	+	PROKKA_00433	LOG family protein ORF6 in fasciation locus	470063	470899	+		fas6	similar to AA sequence:UniProtKB:P46378		1	0	0	0	0	0	0
438	PFR_JS4_429	Chloride transporter, chloride channel family	470991	472439	+	PROKKA_00434	H(+)/Cl(-) exchange transporter ClcA	470991	472439	+		clcA	similar to AA sequence:UniProtKB:Q8ZRP8		1	0	0	0	0	0	0
439	PFR_JS4_430	Hypothetical protein	472462	472854	+	PROKKA_00435	hypothetical protein	472462	472854	+					1	0	0	0	0	0	0
440	PFR_JS4_431	Hypothetical protein	472914	473081	+	PROKKA_00436	hypothetical protein	472914	473081	+					1	0	0	0	0	0	0
441	PFR_JS4_432	Starch synthase	473259	474476	-	PROKKA_00437	Capsular glucan synthase	473259	474476	-	2.4.1.21	glgA	similar to AA sequence:UniProtKB:O05313		1	0	0	0	0	0	0
442	PFR_JS4_433	Glucose-1-phosphate adenylyltransferase 2	474631	475821	+	PROKKA_00438	Glucose-1-phosphate adenylyltransferase	474631	475821	+	2.7.7.27	glgC	similar to AA sequence:UniProtKB:P64241		1	0	0	0	0	0	0
443	PFR_JS4_434	O-methyltransferase mdmC	475959	476624	-	PROKKA_00439	Putative O-methyltransferase/MSMEI_4947	475959	476624	-	2.1.1.-		similar to AA sequence:UniProtKB:A0R2D5		1	0	0	0	0	0	0
444	PFR_JS4_435	Dihydrodipicolinate synthase	476768	477649	+	PROKKA_00440	4-hydroxy-tetrahydrodipicolinate synthase	476768	477649	+	4.3.3.7	dapA_1	similar to AA sequence:UniProtKB:P63945		1	0	0	0	0	0	0
445	PFR_JS4_436	Sec-independent protein translocase protein TatB	477741	478190	+	PROKKA_00441	sec-independent translocase	477741	478190	+			protein motif:CLUSTERS:PRK01371		1	0	0	0	0	0	0
446	PFR_JS4_437	Mrp ATPase family protein	478387	479544	-	PROKKA_00442	Flagellum site-determining protein YlxH	478387	479544	-		ylxH	similar to AA sequence:UniProtKB:P40742		1	0	0	0	0	0	0
447	PFR_JS4_438	PF06210 family protein	479688	480251	-	PROKKA_00443	hypothetical protein	479688	480251	-					1	0	0	0	0	0	0
448	PFR_JS4_439	CBS domain pair protein	480248	481525	-	PROKKA_00444	Magnesium transporter MgtE	480248	481525	-			similar to AA sequence:UniProtKB:Q5SMG8		1	0	0	0	0	0	0
449	PFR_JS4_440	Citrate lyase beta chain citrase beta chain	481706	482569	+	PROKKA_00445	(3S)-malyl-CoA thioesterase	481706	482569	+	3.1.2.-	mcl2	similar to AA sequence:UniProtKB:D3JV05		1	0	0	0	0	0	0
450	PFR_JS4_441	Hypothetical protein	482714	483589	+	PROKKA_00446	hypothetical protein	482714	483589	+					1	0	0	0	0	0	0
451	PFR_JS4_442	Peptidase, M24 family	483716	485170	-	PROKKA_00447	Xaa-Pro aminopeptidase 1	483716	485170	-	3.4.11.9	pepPI	similar to AA sequence:UniProtKB:P0A3Z2		1	0	0	0	0	0	0
452	PFR_JS4_443	Zn-ribbon protein, possibly nucleic acid-binding	485343	486086	+	PROKKA_00448	Chromosome partition protein Smc	485343	486086	+		smc_1	protein motif:HAMAP:MF_01894		1	0	0	0	0	0	0
453	PFR_JS4_444	S-layer y domain ribonuclease	486677	487522	+	PROKKA_00449	Cellulosome-anchoring protein precursor	486677	487522	+		ancA_2	similar to AA sequence:UniProtKB:Q06848		1	0	0	0	0	0	0
454	PFR_JS4_445	Methionyl aminopeptidase	487661	488569	-	PROKKA_00450	Methionine aminopeptidase 2	487661	488569	-	3.4.11.18	map_1	similar to AA sequence:UniProtKB:P0A5J2		1	0	0	0	0	0	0
455	PFR_JS4_446	Hypothetical protein	488648	489592	-	PROKKA_00451	hypothetical protein	488648	489592	-					0	0	0	0	0	0	0
456	PFR_JS4_447	Hypothetical protein	489677	490378	-	PROKKA_00452	hypothetical protein	489677	490378	-					0	0	0	0	0	0	0
457	PFR_JS4_448	Hypothetical protein	490393	490557	-	PROKKA_00453	hypothetical protein	490393	490557	-					0	0	0	0	0	0	0
458	PFR_JS4_449	Glutamine synthetase, type I	490763	492097	+	PROKKA_00454	putative glutamine synthetase 2	490763	492097	+	6.3.1.2	glnA_1	similar to AA sequence:UniProtKB:A0R083		1	0	0	0	0	0	0
459	PFR_JS4_450	Hypothetical protein	492154	492891	-	PROKKA_00455	hypothetical protein	492154	492891	-					1	0	0	0	0	0	0
460	PFR_JS4_451	Glutamate-ammonia-ligase adenylyltransferase	493132	496098	+	PROKKA_00456	Glutamate-ammonia-ligase adenylyltransferase	493132	496098	+	2.7.7.42	glnE	similar to AA sequence:UniProtKB:P30870		1	0	0	0	0	0	0
461	PFR_JS4_452	Putative oxidoreductase in MprA 5'region	496095	496910	+	PROKKA_00457	putative oxidoreductase	496095	496910	+	1.-.-.-		similar to AA sequence:UniProtKB:Q99RF5		1	0	0	0	0	0	0
462	PFR_JS4_453	Transcriptional regulator, TetR family	496931	497524	-	PROKKA_00458	Tetracycline repressor protein class A from transposon 1721	496931	497524	-		tetR_2	similar to AA sequence:UniProtKB:P03038	Putative antibiotic resistance	1	0	0	0	0	0	0
463	PFR_JS4_454	Hypothetical protein	497603	498193	-	PROKKA_00459	hypothetical protein	497603	498193	-					1	0	0	0	0	0	0
464	PFR_JS4_455	Glutamate--ammonia ligase	498445	499866	-	PROKKA_00460	Glutamine synthetase	498445	499866	-	6.3.1.2	glnA_2	similar to AA sequence:UniProtKB:P15106		1	0	0	0	0	0	0
465	PFR_JS4_456	Oleandomycin resistance ATPase	500060	501871	-	PROKKA_00461	putative ABC transporter ATP-binding protein	500060	501871	-			similar to AA sequence:UniProtKB:P45127		1	0	0	0	0	0	0
466	PFR_JS4_457	Integral membrane protein	501904	502674	-	PROKKA_00462	hypothetical protein	501904	502674	-					1	0	0	0	0	0	0
467	PFR_JS4_458	Hypothetical protein	502910	504646	-	PROKKA_00463	Dihydrolipoyllysine-residue acetyltransferase component of pyruvate dehydrogenase complex	502910	504646	-	2.3.1.12	aceF	similar to AA sequence:UniProtKB:Q8NNJ2		1	0	0	0	0	0	0
468	PFR_JS4_459	Aminomethyltransferase	504947	506068	+	PROKKA_00464	Aminomethyltransferase	504947	506068	+	2.1.2.10	gcvT	similar to AA sequence:UniProtKB:P54378		1	0	0	0	0	0	0
469	PFR_JS4_460	Hypothetical protein	506223	506438	-	PROKKA_00465	hypothetical protein	506223	506438	-					1	0	0	0	0	0	0
470	PFR_JS4_461	Integral membrane protein	506438	506992	-	PROKKA_00466	hypothetical protein	506438	506992	-					1	0	0	0	0	0	0
471	PFR_JS4_462	Phage shock protein A, PspA	507292	508086	+	PROKKA_00467	hypothetical protein	507292	508086	+			similar to AA sequence:UniProtKB:P54617	Phage shock protein A homolog	1	0	0	0	0	0	0
472	PFR_JS4_463	Hypothetical protein	508083	508373	+	PROKKA_00468	hypothetical protein	508083	508373	+					1	0	0	0	0	0	0
473	PFR_JS4_464	Hypothetical protein	508377	509309	+	PROKKA_00469	glycerate kinase I	508377	509309	+			protein motif:CLUSTERS:PRK10342		1	0	0	0	0	0	0
474	PFR_JS4_465	Iron-sulfur cluster assembly accessory protein	509467	509817	+	PROKKA_00470	Iron-sulfur cluster insertion protein ErpA	509467	509817	+		erpA	similar to AA sequence:UniProtKB:P45344		1	0	0	0	0	0	0
475	PFR_JS4_466	IMP dehydrogenase family protein	509956	511419	-	PROKKA_00471	Inosine-5'-monophosphate dehydrogenase	509956	511419	-	1.1.1.205	guaB_1	similar to AA sequence:UniProtKB:P99106		1	0	0	0	0	0	0
476	PFR_JS4_467	Response regulator	511632	512156	+	PROKKA_00472	putative response regulatory protein/MT3230	511632	512156	+			similar to AA sequence:UniProtKB:P95183		1	0	0	0	0	0	0
477	PFR_JS4_468	Anthranilate phosphoribosyltransferase	512156	513205	+	PROKKA_00473	Anthranilate phosphoribosyltransferase	512156	513205	+	2.4.2.18	trpD	similar to AA sequence:UniProtKB:A0R048		1	0	0	0	0	0	0
478	PFR_JS4_469	Hypothetical protein	513246	513671	-	PROKKA_00474	hypothetical protein	513246	513671	-					1	0	0	0	0	0	0
479	PFR_JS4_470	Peptidase, A24 type IV prepilin peptidase family	513811	514494	-	PROKKA_00475	hypothetical protein	513811	514494	-					1	0	0	0	0	0	0
480	PFR_JS4_471	Hypothetical protein	514520	515170	-	PROKKA_00476	hypothetical protein	514520	515170	-					1	0	0	0	0	0	0
481	PFR_JS4_472	Acetyltransferase, GNAT family	515262	516359	-	PROKKA_00477	Phosphoribosyl-ATP pyrophosphohydrolase	515262	516359	-			protein motif:Pfam:PF01503.11		1	0	0	0	0	0	0
482	PFR_JS4_473	Hypothetical protein	516548	517564	-	PROKKA_00478	hypothetical protein	516548	517564	-					1	0	0	0	0	0	0
483	PFR_JS4_474	Peptidylprolyl isomerase	517891	518403	+	PROKKA_00479	Peptidyl-prolyl cis-trans isomerase B	517891	518403	+	5.2.1.8	cypB	similar to AA sequence:UniProtKB:P77949		1	0	0	0	0	0	0
484	PFR_JS4_475	Transcriptional regulator, AsnC family	518613	518882	-	PROKKA_00480	AsnC family protein	518613	518882	-			protein motif:Pfam:PF01037.15		1	0	0	0	0	0	0
485	PFR_JS4_476	Peptidase M23B family / metalloendopeptidase	519142	520263	+	PROKKA_00481	Murein DD-endopeptidase MepM	519142	520263	+	3.4.24.-	mepM_1	similar to AA sequence:UniProtKB:P0AFS9		1	0	0	0	0	0	0
486	PFR_JS4_477	Acyltransferase PlsC	520380	521225	+	PROKKA_00482	1-acyl-sn-glycerol-3-phosphate acyltransferase	520380	521225	+	2.3.1.51	plsC	similar to AA sequence:UniProtKB:P26647		1	0	0	0	0	0	0
487	PFR_JS4_478	1-acyl-sn-glycerol-3-phosphate acyltransferase	521218	522159	+	PROKKA_00483	Acyltransferase	521218	522159	+			protein motif:Pfam:PF01553.15		1	0	0	0	0	0	0
488	PFR_JS4_479	3-deoxy-7-phosphoheptulonate synthase	522307	523653	+	PROKKA_00484	Phospho-2-dehydro-3-deoxyheptonate aldolase	522307	523653	+	2.5.1.54	aroH	similar to AA sequence:UniProtKB:P80574		1	0	0	0	0	0	0
489	PFR_JS4_480	Zn-dependent hydrolase of the beta-lactamase	523684	524427	+	PROKKA_00485	metal-dependent hydrolase	523684	524427	+			protein motif:CLUSTERS:PRK00685		1	0	0	0	0	0	0
490	PFR_JS4_481	Membrane spanning protein DUF6	524440	525363	-	PROKKA_00486	EamA-like transporter family protein	524440	525363	-			protein motif:Pfam:PF00892.14		1	0	0	0	0	0	0
491	PFR_JS4_482	Hypothetical protein	525406	527673	-	PROKKA_00487	Serine/threonine-protein kinase PK-1	525406	527673	-	2.7.11.1	spk1	similar to AA sequence:UniProtKB:Q9KIG4		1	0	0	0	0	0	0
492	PFR_JS4_483	Polyprenyl synthetase	527796	528866	-	PROKKA_00488	(2E,6E)-farnesyl diphosphate synthase	527796	528866	-	2.5.1.10		similar to AA sequence:UniProtKB:P0A5H8		1	0	0	0	0	0	0
493	PFR_JS4_484	Methylenetetrahydrofolate reductase (NAD(P)H)	528912	529853	+	PROKKA_00489	5,10-methylenetetrahydrofolate reductase	528912	529853	+	1.5.1.20	metF	similar to AA sequence:UniProtKB:P0AEZ1		1	0	0	0	0	0	0
494	PFR_JS4_485	DNA or RNA helicase, Superfamily I family	529807	532017	-	PROKKA_00490	Helicase IV	529807	532017	-	3.6.4.12	helD	similar to AA sequence:UniProtKB:O32215		1	0	0	0	0	0	0
495	PFR_JS4_486	Hypothetical protein	532231	532632	+	PROKKA_00491	hypothetical protein	532231	532632	+					1	0	0	0	0	0	0
496	PFR_JS4_487	DNA polymerase III, alpha subunit	532718	536263	+	PROKKA_00492	DNA polymerase III subunit alpha	532718	536263	+	2.7.7.7	dnaE_1	similar to AA sequence:UniProtKB:P10443		1	0	0	0	0	0	0
497	PFR_JS4_488	DNA polymerase IV	536290	537531	+	PROKKA_00493	DNA polymerase IV	536290	537531	+	2.7.7.7	dinB_1	similar to AA sequence:UniProtKB:Q47155		1	0	0	0	0	0	0
498	PFR_JS4_489	Hypothetical protein	537571	537954	+	PROKKA_00494	hypothetical protein	537571	537954	+					1	0	0	0	0	0	0
499	PFR_JS4_490	Protein MraZ	538177	538614	+	PROKKA_00495	cell division protein MraZ	538177	538614	+			protein motif:CLUSTERS:PRK00326		1	0	0	0	0	0	0
500	PFR_JS4_491	Ribosomal RNA small subunit methyltransferase H	538793	539821	+	PROKKA_00496	Ribosomal RNA small subunit methyltransferase H	538793	539821	+	2.1.1.199	rsmH	similar to AA sequence:UniProtKB:P60392		1	0	0	0	0	0	0
501	PFR_JS4_492	Hypothetical protein	539818	540336	+	PROKKA_00497	Cell division protein FtsL	539818	540336	+		ftsL	protein motif:HAMAP:MF_00910		1	0	0	0	0	0	0
502	PFR_JS4_493	Penicillin binding protein transpeptidase domain	540333	542396	+	PROKKA_00498	Penicillin-binding protein PbpB	540333	542396	+	2.4.1.129	pbpB	similar to AA sequence:UniProtKB:A0R022		1	0	0	0	0	0	0
503	PFR_JS4_494	UDP-N-acetylmuramoyl-L-alanyl-D-glutamate--2,6-di	542396	543985	+	PROKKA_00499	UDP-N-acetylmuramoyl-L-alanyl-D-glutamate--2,6-diaminopimelate ligase	542396	543985	+	6.3.2.13	murE	similar to AA sequence:UniProtKB:P65477		1	0	0	0	0	0	0
504	PFR_JS4_495	UDP-N-acetylmuramoyl-tripeptide--D-alanyl-D-alani	543987	545471	+	PROKKA_00500	UDP-N-acetylmuramoyl-tripeptide--D-alanyl-D-alanine ligase	543987	545471	+	6.3.2.10	murF	similar to AA sequence:UniProtKB:P11880		1	0	0	0	0	0	0
505	PFR_JS4_496	Phospho-N-acetylmuramoyl-pentappeptidetransferase	545468	546544	+	PROKKA_00501	Phospho-N-acetylmuramoyl-pentapeptide-transferase	545468	546544	+	2.7.8.13	mraY	similar to AA sequence:UniProtKB:P0A6W3		1	0	0	0	0	0	0
506	PFR_JS4_497	UDP-N-acetylmuramoylalanine--D-glutamate ligase	546604	548025	+	PROKKA_00502	UDP-N-acetylmuramoylalanine--D-glutamate ligase	546604	548025	+	6.3.2.9	murD	similar to AA sequence:UniProtKB:A5U4I2		1	0	0	0	0	0	0
507	PFR_JS4_498	Cell division protein FtsW	548218	549483	+	PROKKA_00503	Lipid II flippase FtsW	548218	549483	+		ftsW_1	similar to AA sequence:UniProtKB:P63762		1	0	0	0	0	0	0
508	PFR_JS4_499	UDP-N-acetylglucosamine--N-acetylmuramyl-(Pentape	549483	550583	+	PROKKA_00504	UDP-N-acetylglucosamine--N-acetylmuramyl-(pentapeptide) pyrophosphoryl-undecaprenol N-acetylglucosamine transferase	549483	550583	+	2.4.1.227	murG	similar to AA sequence:UniProtKB:P17443		1	0	0	0	0	0	0
509	PFR_JS4_500	UDP-N-acetylmuramate--L-alanine ligase MurC	550580	552022	+	PROKKA_00505	UDP-N-acetylmuramate--L-alanine ligase	550580	552022	+	6.3.2.8	murC	similar to AA sequence:UniProtKB:P45066		1	0	0	0	0	0	0
510	PFR_JS4_501	POTRA domain protein, FtsQ-type	552019	552750	+	PROKKA_00506	Cell division protein FtsQ	552019	552750	+		ftsQ	similar to AA sequence:UniProtKB:P64168		1	0	0	0	0	0	0
511	PFR_JS4_502	Cell division protein FtsZ	552968	554209	+	PROKKA_00507	Cell division protein FtsZ	552968	554209	+		ftsZ	similar to AA sequence:UniProtKB:P94337		1	0	0	0	0	0	0
512	PFR_JS4_503	YfiH family protein	554219	555007	+	PROKKA_00508	Laccase domain protein YfiH	554219	555007	+		yfiH	similar to AA sequence:UniProtKB:P33644		1	0	0	0	0	0	0
513	PFR_JS4_504	Cell division protein sepF	555159	555680	+	PROKKA_00509	Cell division protein SepF	555159	555680	+		sepF	similar to AA sequence:UniProtKB:O31728		1	0	0	0	0	0	0
514	PFR_JS4_505	Hypothetical protein	555684	555977	+	PROKKA_00510	YGGT family protein	555684	555977	+			protein motif:Pfam:PF02325.11		1	0	0	0	0	0	0
515	PFR_JS4_506	DivIVA domain protein	556114	557112	+	PROKKA_00511	Cell wall synthesis protein Wag31	556114	557112	+			similar to AA sequence:UniProtKB:P0A5N2		1	0	0	0	0	0	0
516	PFR_JS4_507	C4-type zinc finger protein, DksA/TraR family	557187	557615	+	PROKKA_00512	RNA polymerase-binding transcription factor DksA	557187	557615	+		dksA	similar to AA sequence:UniProtKB:P0ABS1		1	0	0	0	0	0	0
517	PFR_JS4_508	Signal peptidase II	557672	558217	+	PROKKA_00513	lipoprotein signal peptidase	557672	558217	+			protein motif:CLUSTERS:PRK00376		1	0	0	0	0	0	0
518	PFR_JS4_509	Pseudouridylate synthase	558214	559134	+	PROKKA_00514	Ribosomal large subunit pseudouridine synthase D	558214	559134	+	5.4.99.23	rluD	similar to AA sequence:UniProtKB:P33643		1	0	0	0	0	0	0
519	PFR_JS4_510	Pyruvate kinase	559450	560598	+	PROKKA_00515	Pyruvate kinase	559450	560598	+	2.7.1.40	pyk	similar to AA sequence:UniProtKB:Q46078		0	0	0	0	0	0	0
520	PFR_JS4_511	Hypothetical protein	560619	560882	+	PROKKA_00516	pyruvate kinase	560619	560882	+			protein motif:CLUSTERS:PRK06247		1	0	0	0	0	0	0
521						PROKKA_00517	tRNA-Leu(caa)	561070	561154	-			COORDINATES:profile:Aragorn:1.2		0					0	0
522	PFR_JS4_512	Response regulator	561374	561997	+	PROKKA_00518	putative transcriptional regulatory protein pdtaR	561374	561997	+		pdtaR	similar to AA sequence:UniProtKB:O06143		1	0	0	0	0	0	0
523	PFR_JS4_513	DNA-directed DNA polymerase	562104	564782	+	PROKKA_00519	DNA polymerase I	562104	564782	+	2.7.7.7	polA	similar to AA sequence:UniProtKB:P52026		1	0	0	0	0	0	0
524	PFR_JS4_514	Sortase family protein	564802	565491	-	PROKKA_00520	hypothetical protein	564802	565491	-					1	0	0	0	0	0	0
525	PFR_JS4_515	Succinate-semialdehyde dehydrogenase [NADP( )]	565721	567187	+	PROKKA_00521	Succinate-semialdehyde dehydrogenase [NADP(+)] GabD	565721	567187	+	1.2.1.79	gabD	similar to AA sequence:UniProtKB:P25526		1	0	0	0	0	0	0
526	PFR_JS4_516	30S ribosomal protein S1	567550	569004	+	PROKKA_00522	30S ribosomal protein S1	567550	569004	+		rpsA	similar to AA sequence:UniProtKB:P0AG67		1	0	0	0	0	0	0
527	PFR_JS4_517	Phosphorylase family protein	569121	569897	+	PROKKA_00523	Purine nucleoside phosphorylase DeoD-type	569121	569897	+	2.4.2.1	deoD	similar to AA sequence:UniProtKB:Q5EEL8		1	0	0	0	0	0	0
528	PFR_JS4_518	Hypothetical protein	570290	570568	+	PROKKA_00524	Dephospho-CoA kinase	570290	570568	+	2.7.1.24	coaE	similar to AA sequence:UniProtKB:O67792		1	0	0	0	0	0	0
529	PFR_JS4_519	UvrABC system protein B	570643	572727	+	PROKKA_00525	UvrABC system protein B	570643	572727	+		uvrB	similar to AA sequence:UniProtKB:P56981		1	0	0	0	0	0	0
530	PFR_JS4_520	Integral membrane protein, TerC family	572918	573952	+	PROKKA_00526	Inner membrane protein alx	572918	573952	+		alx_1	similar to AA sequence:UniProtKB:P42601		1	0	0	0	0	0	0
531	PFR_JS4_521	Zn-dependent hydrolases	573987	574580	-	PROKKA_00527	hydroxyacylglutathione hydrolase	573987	574580	-			protein motif:CLUSTERS:PRK10241		1	0	0	0	0	0	0
532	PFR_JS4_522	TIGR03083 family protein	574582	575328	-	PROKKA_00528	mycothiol-dependent maleylpyruvate isomerase	574582	575328	-			protein motif:CLUSTERS:PRK09583		1	0	0	0	0	0	0
533	PFR_JS4_523	UvrABC system protein A	575540	578659	+	PROKKA_00529	UvrABC system protein A	575540	578659	+		uvrA_1	similar to AA sequence:UniProtKB:P63380		1	0	0	0	0	0	0
534	PFR_JS4_524	GNAT family acetyltransferase	578619	579155	-	PROKKA_00530	hypothetical protein	578619	579155	-					1	0	0	0	0	0	0
535	PFR_JS4_525	ABC-type Na efflux pump permease component	579297	580463	-	PROKKA_00531	ABC-2 family transporter protein	579297	580463	-			protein motif:Pfam:PF12698.1		1	0	0	0	0	0	0
536	PFR_JS4_526	YhaQ	580460	581341	-	PROKKA_00532	putative ABC transporter ATP-binding protein YxlF	580460	581341	-	3.6.3.-	yxlF	similar to AA sequence:UniProtKB:P94374		0	0	0	0	0	0	0
537	PFR_JS4_527	Two-component system response regulator	581444	582097	-	PROKKA_00533	Response regulator protein VraR	581444	582097	-		vraR	similar to AA sequence:UniProtKB:Q7A4R9		1	0	0	0	0	0	0
538	PFR_JS4_528	Histidine kinase	582100	583515	-	PROKKA_00534	Sensor histidine kinase DesK	582100	583515	-	2.7.13.3	desK_4	similar to AA sequence:UniProtKB:O34757		1	0	0	0	0	0	0
539	PFR_JS4_529	UvrABC system protein C	583560	585554	+	PROKKA_00535	UvrABC system protein C	583560	585554	+		uvrC	similar to AA sequence:UniProtKB:P0A8G0		1	0	0	0	0	0	0
540	PFR_JS4_530	P-loop ATP-binding domain protein, PF03668	585723	586607	+	PROKKA_00536	glmZ(sRNA)-inactivating NTPase	585723	586607	+			protein motif:CLUSTERS:PRK05416		1	0	0	0	0	0	0
541	PFR_JS4_531	UPF0052 protein ML0564	586604	587572	+	PROKKA_00537	Putative gluconeogenesis factor	586604	587572	+			similar to AA sequence:UniProtKB:P71691		1	0	0	0	0	0	0
542	PFR_JS4_532	Putative sporulation transcription regulator	587616	588599	+	PROKKA_00538	Putative sporulation transcription regulator WhiA	587616	588599	+		whiA	similar to AA sequence:UniProtKB:A0QWV9		1	0	0	0	0	0	0
543	PFR_JS4_533	ATP-binding protein of ABC transporter system	588665	589387	+	PROKKA_00539	Bacitracin export ATP-binding protein BceA	588665	589387	+		bceA	similar to AA sequence:UniProtKB:O34697		0	0	0	0	0	0	0
544	PFR_JS4_534	Efflux ABC transporter, permease protein	589384	590763	+	PROKKA_00540	hypothetical protein	589384	590763	+					0	0	0	0	0	0	0
545	PFR_JS4_535	Glyceraldehyde 3-phosphate dehydrogenase gap	590835	591881	+	PROKKA_00541	Glyceraldehyde-3-phosphate dehydrogenase	590835	591881	+	1.2.1.12	gap	similar to AA sequence:UniProtKB:Q01651		1	0	0	0	0	0	0
546	PFR_JS4_536	Phosphoglycerate kinase	592045	593256	+	PROKKA_00542	Phosphoglycerate kinase	592045	593256	+	2.7.2.3	pgk	similar to AA sequence:UniProtKB:Q01655		1	0	0	0	0	0	0
547	PFR_JS4_537	Triosephosphate isomerase 1	593259	594047	+	PROKKA_00543	Triosephosphate isomerase	593259	594047	+	5.3.1.1	tpiA_1	similar to AA sequence:UniProtKB:P66940		1	0	0	0	0	0	0
548	PFR_JS4_538	Hypothetical protein	594170	594430	+	PROKKA_00544	preprotein translocase subunit SecG	594170	594430	+			protein motif:CLUSTERS:PRK06870		1	0	0	0	0	0	0
549	PFR_JS4_539	Electron transport protein	594503	594859	+	PROKKA_00545	RNA polymerase-binding protein RbpA	594503	594859	+		rbpA_1	similar to AA sequence:UniProtKB:Q9RKY0		1	0	0	0	0	0	0
550	PFR_JS4_540	6-phosphogluconolactonase devB	595176	595934	-	PROKKA_00546	6-phosphogluconolactonase	595176	595934	-	3.1.1.31	pgl_2	similar to AA sequence:UniProtKB:P63338		1	0	0	0	0	0	0
551	PFR_JS4_541	Putative OpcA protein	595931	596833	-	PROKKA_00547	Glucose-6-phosphate dehydrogenase subunit	595931	596833	-			protein motif:Pfam:PF10128.3		1	0	0	0	0	0	0
552	PFR_JS4_542	Glucose-6-phosphate 1-dehydrogenase Zwf	596844	598463	-	PROKKA_00548	Glucose-6-phosphate 1-dehydrogenase	596844	598463	-	1.1.1.49	zwf	similar to AA sequence:UniProtKB:P0AC53		1	0	0	0	0	0	0
553	PFR_JS4_543	HTH-type pyridoxine biosynthesis transcriptional	598616	600046	-	PROKKA_00549	HTH-type transcriptional regulatory protein GabR	598616	600046	-		gabR	similar to AA sequence:UniProtKB:P94426		1	0	0	0	0	0	0
554	PFR_JS4_544	Pyridoxal biosynthesis lyase PdxS	600142	601032	+	PROKKA_00550	Pyridoxal biosynthesis lyase PdxS	600142	601032	+	4.-.-.-	pdxS	similar to AA sequence:UniProtKB:P82134		1	0	0	0	0	0	0
555	PFR_JS4_545	Glutamine amidotransferase subunit PdxT	601037	601657	+	PROKKA_00551	Glutamine amidotransferase subunit PdxT	601037	601657	+	2.6.-.-	pdxT	similar to AA sequence:UniProtKB:A0QWH0		1	0	0	0	0	0	0
556	PFR_JS4_546	Conserved domain protein	601809	602624	-	PROKKA_00552	hypothetical protein	601809	602624	-					1	0	0	0	0	0	0
557	PFR_JS4_547	ABC transporter family protein	602621	603319	-	PROKKA_00553	ABC-type transporter ATP-binding protein EcsA	602621	603319	-		ecsA	similar to AA sequence:UniProtKB:P55339		1	0	0	0	0	0	0
558	PFR_JS4_548	Transcriptional regulator, GntR family	603316	603690	-	PROKKA_00554	HTH-type transcriptional repressor YtrA	603316	603690	-		ytrA_1	similar to AA sequence:UniProtKB:O34712		1	0	0	0	0	0	0
559	PFR_JS4_549	Transcriptional regulator, ArsR family	603959	604723	+	PROKKA_00555	hypothetical protein	603959	604723	+					1	0	0	0	0	0	0
560	PFR_JS4_550	FeS assembly protein SufB	604720	606177	+	PROKKA_00556	FeS cluster assembly protein SufB	604720	606177	+		sufB	similar to AA sequence:UniProtKB:P77522		1	0	0	0	0	0	0
561	PFR_JS4_551	FeS assembly protein SufD	606177	607394	+	PROKKA_00557	FeS cluster assembly protein SufD	606177	607394	+		sufD	similar to AA sequence:UniProtKB:P77689		1	0	0	0	0	0	0
562	PFR_JS4_552	Putative ferredoxin subunit of phenylpropionate	607391	607738	+	PROKKA_00558	Benzene 1,2-dioxygenase system ferredoxin subunit	607391	607738	+		bnzC	similar to AA sequence:UniProtKB:P08086		1	0	0	0	0	0	0
563	PFR_JS4_553	FeS assembly ATPase SufC	607743	608492	+	PROKKA_00559	Vegetative protein 296	607743	608492	+		yurY	similar to AA sequence:UniProtKB:P80866		1	0	0	0	0	0	0
564	PFR_JS4_554	Cysteine desulfurase, SufS family protein	608482	609738	+	PROKKA_00560	putative cysteine desulfurase	608482	609738	+	2.8.1.7	csd	similar to AA sequence:UniProtKB:O32164		1	0	0	0	0	0	0
565	PFR_JS4_555	SUF system FeS assembly protein, NifU family	609735	610187	+	PROKKA_00561	NifU-like protein	609735	610187	+		nifU	similar to AA sequence:UniProtKB:O32163		1	0	0	0	0	0	0
566	PFR_JS4_556	Metal-sulfur cluster biosynthetic protein	610184	610654	+	PROKKA_00562	hypothetical protein	610184	610654	+					1	0	0	0	0	0	0
567	PFR_JS4_557	ABC transporter related protein	610928	612526	+	PROKKA_00563	putative ABC transporter ATP-binding protein YheS	610928	612526	+		yheS_2	similar to AA sequence:UniProtKB:P63389		1	0	0	0	0	0	0
568	PFR_JS4_558	Mycinamicin-resistance protein MyrA	612645	613478	-	PROKKA_00564	23S rRNA (guanine(748)-N(1))-methyltransferase	612645	613478	-	2.1.1.188	rlmAII	similar to AA sequence:UniProtKB:Q9S1M6		1	0	0	0	0	0	0
569	PFR_JS4_559	Short-chain dehydrogenase/reductase SDR	613486	614232	-	PROKKA_00565	Rhamnolipids biosynthesis 3-oxoacyl-[acyl-carrier-protein] reductase	613486	614232	-	1.1.1.100	rhlG	similar to AA sequence:UniProtKB:Q9RPT1		1	0	0	0	0	0	0
570	PFR_JS4_560	3-oxoacyl-[acyl-carrier protein] reductase fabG1	614341	615036	+	PROKKA_00566	3-oxoacyl-[acyl-carrier-protein] reductase FabG1	614341	615036	+	1.1.1.100	fabG1	similar to AA sequence:UniProtKB:P0A5Y4		1	0	0	0	0	0	0
571	PFR_JS4_561	Enoyl-(Acyl carrier protein) reductase	615126	615899	+	PROKKA_00567	Enoyl-[acyl-carrier-protein] reductase [NADH]	615126	615899	+	1.3.1.9	inhA	similar to AA sequence:UniProtKB:P0A5Y6		1	0	0	0	0	0	0
572	PFR_JS4_562	Hypothetical protein	615974	616723	-	PROKKA_00568	hypothetical protein	615974	616723	-					1	0	0	0	0	0	0
573	PFR_JS4_563	ABC-type molybdenum transport system, ATPase	616876	617670	+	PROKKA_00569	putative ABC transporter ATP-binding protein YlmA	616876	617670	+	3.6.3.-	ylmA	similar to AA sequence:UniProtKB:O31723		1	0	0	0	0	0	0
574	PFR_JS4_564	Sodium Bile acid symporter family protein	617618	618796	-	PROKKA_00570	Sodium Bile acid symporter family protein	617618	618796	-			protein motif:Pfam:PF01758.10		1	0	0	0	0	0	0
575	PFR_JS4_565	RNA methyltransferase, TrmH family	618937	619746	+	PROKKA_00571	Putative TrmH family tRNA/rRNA methyltransferase	618937	619746	+	2.1.1.-		similar to AA sequence:UniProtKB:Q7A794		1	0	0	0	0	0	0
576	PFR_JS4_566	Peptide deformylase	619780	620400	-	PROKKA_00572	Peptide deformylase	619780	620400	-	3.5.1.88	def	similar to AA sequence:UniProtKB:Q9I7A8		1	0	0	0	0	0	0
577	PFR_JS4_567	Tyrosine recombinase XerC 1	620549	621475	+	PROKKA_00573	Tyrosine recombinase XerC	620549	621475	+		xerC	similar to AA sequence:UniProtKB:O31207		1	0	0	0	0	0	0
578	PFR_JS4_568	Peptidase, M23 family	621519	622703	-	PROKKA_00574	Murein DD-endopeptidase MepM	621519	622703	-	3.4.24.-	mepM_2	similar to AA sequence:UniProtKB:P0AFS9		1	0	0	0	0	0	0
579	PFR_JS4_569	30S ribosomal protein S2	622997	624031	+	PROKKA_00575	30S ribosomal protein S2	622997	624031	+		rpsB	similar to AA sequence:UniProtKB:P66544		1	0	0	0	0	0	0
580	PFR_JS4_570	Translation elongation factor Ts	624012	624824	+	PROKKA_00576	Elongation factor Ts	624012	624824	+		tsf	similar to AA sequence:UniProtKB:A0QVB9		1	0	0	0	0	0	0
581	PFR_JS4_571	UMP kinase	624961	625710	+	PROKKA_00577	Uridylate kinase	624961	625710	+	2.7.4.22	pyrH	similar to AA sequence:UniProtKB:A0QVD9		1	0	0	0	0	0	0
582	PFR_JS4_572	Ribosome recycling factor	625783	626340	+	PROKKA_00578	Ribosome-recycling factor	625783	626340	+		frr	similar to AA sequence:UniProtKB:Q8NP03		1	0	0	0	0	0	0
583	PFR_JS4_573	Phosphatidate cytidylyltransferase	626349	627194	+	PROKKA_00579	Phosphatidate cytidylyltransferase	626349	627194	+	2.7.7.41	cdsA	similar to AA sequence:UniProtKB:P0ABG1		1	0	0	0	0	0	0
584	PFR_JS4_574	Ribosomal RNA large subunit methyltransferase N	627191	628327	+	PROKKA_00580	putative dual-specificity RNA methyltransferase RlmN	627191	628327	+	2.1.1.-	rlmN	similar to AA sequence:UniProtKB:Q7A600		1	0	0	0	0	0	0
585	PFR_JS4_575	1-deoxy-D-xylulose 5-phosphate reductoisomerase	628398	629591	+	PROKKA_00581	1-deoxy-D-xylulose 5-phosphate reductoisomerase	628398	629591	+	1.1.1.267	dxr	similar to AA sequence:UniProtKB:P64012		1	0	0	0	0	0	0
586	PFR_JS4_576	4-hydroxy-3-methylbut-2-en-1-yl diphosphate	629664	630830	+	PROKKA_00582	4-hydroxy-3-methylbut-2-en-1-yl diphosphate synthase	629664	630830	+	1.17.7.1	ispG	similar to AA sequence:UniProtKB:Q81LV7		1	0	0	0	0	0	0
587	PFR_JS4_577	Acetyltransferase, GNAT family	630970	631812	+	PROKKA_00583	Mycothiol acetyltransferase	630970	631812	+	2.3.1.189	mshD_1	protein motif:HAMAP:MF_01698		1	0	0	0	0	0	0
588	PFR_JS4_578	Prolyl-tRNA synthetase ProS	631897	633717	+	PROKKA_00584	Proline--tRNA ligase	631897	633717	+	6.1.1.15	proS	similar to AA sequence:UniProtKB:A0QVM0		1	0	0	0	0	0	0
589	PFR_JS4_579	Hypothetical protein	633776	634762	-	PROKKA_00585	hypothetical protein	633776	634762	-					1	0	0	0	0	0	0
590	PFR_JS4_580	Ribosome maturation factor RimP	634982	635455	+	PROKKA_00586	Ribosome maturation factor RimP	634982	635455	+		rimP	similar to AA sequence:UniProtKB:P67220		1	0	0	0	0	0	0
591	PFR_JS4_581	Transcription termination factor NusA	635457	636515	+	PROKKA_00587	hypothetical protein	635457	636515	+			similar to AA sequence:UniProtKB:P0A5M2	Transcription termination/antitermination protein NusA	1	0	0	0	0	0	0
592	PFR_JS4_582	Hypothetical protein	636662	636859	+	PROKKA_00588	hypothetical protein	636662	636859	+			protein motif:CLUSTERS:PRK09190		0	0	0	0	0	0	0
593	PFR_JS4_583	Translation initiation factor IF-2	637055	639976	+	PROKKA_00589	Translation initiation factor IF-2	637055	639976	+		infB	similar to AA sequence:UniProtKB:P04766		1	0	0	0	0	0	0
594	PFR_JS4_584	Ribosome-binding factor A	639976	640416	+	PROKKA_00590	Ribosome-binding factor A	639976	640416	+		rbfA	similar to AA sequence:UniProtKB:P65967		1	0	0	0	0	0	0
595	PFR_JS4_585	TRNA pseudouridine synthase B	640413	641309	+	PROKKA_00591	tRNA pseudouridine synthase B	640413	641309	+	5.4.99.25	truB	similar to AA sequence:UniProtKB:P62190		1	0	0	0	0	0	0
596	PFR_JS4_586	Putative glycerol uptake facilitator	641554	642345	+	PROKKA_00592	putative glycerol uptake facilitator protein	641554	642345	+		glpF	similar to AA sequence:UniProtKB:P19255		1	0	0	0	0	0	0
597	PFR_JS4_587	Glycerol kinase	642403	643929	+	PROKKA_00593	Glycerol kinase	642403	643929	+	2.7.1.30	glpK_1	similar to AA sequence:UniProtKB:Q5HGD2		1	0	0	0	0	0	0
598	PFR_JS4_588	Riboflavin biosynthesis protein RibF	644255	645232	+	PROKKA_00594	Riboflavin biosynthesis protein RibF	644255	645232	+		ribF	similar to AA sequence:UniProtKB:Q59263		1	0	0	0	0	0	0
599	PFR_JS4_589	30S ribosomal protein S15	645336	645599	+	PROKKA_00595	30S ribosomal protein S15	645336	645599	+		rpsO	similar to AA sequence:UniProtKB:P05766		1	0	0	0	0	0	0
600	PFR_JS4_590	Polyribonucleotide nucleotidyltransferase	645924	648146	+	PROKKA_00596	Polyribonucleotide nucleotidyltransferase	645924	648146	+	2.7.7.8	pnp	similar to AA sequence:UniProtKB:Q53597		1	0	0	0	0	0	0
601	PFR_JS4_591	Dihydrodipicolinate reductase	648351	649091	+	PROKKA_00597	4-hydroxy-tetrahydrodipicolinate reductase	648351	649091	+	1.17.1.8	dapB	similar to AA sequence:UniProtKB:P72024		1	0	0	0	0	0	0
602	PFR_JS4_592	Hypothetical protein	649097	649822	+	PROKKA_00598	hypothetical protein	649097	649822	+					1	0	0	0	0	0	0
603	PFR_JS4_593	Acetyltransferase, GNAT family	649850	650338	-	PROKKA_00599	Acetyltransferase (GNAT) family protein	649850	650338	-			protein motif:Pfam:PF00583.18		1	0	0	0	0	0	0
604	PFR_JS4_594	Putative hydrolase of the metallo-beta-lactamase	650426	652177	+	PROKKA_00600	Putative ribonuclease J	650426	652177	+	3.1.-.-		similar to AA sequence:UniProtKB:O33294		1	0	0	0	0	0	0
605	PFR_JS4_595	50S ribosomal protein L28 2	652312	652497	+	PROKKA_00601	50S ribosomal protein L28	652312	652497	+		rpmB	similar to AA sequence:UniProtKB:Q9WY96		1	0	0	0	0	0	0
606	PFR_JS4_596	Putative ATP-dependent DNA helicase RecG	652628	654907	+	PROKKA_00602	ATP-dependent DNA helicase RecG	652628	654907	+	3.6.4.12	recG	similar to AA sequence:UniProtKB:P24230		1	0	0	0	0	0	0
607	PFR_JS4_597	Pyridoxamine 5'-phosphate oxidase family protein	654997	655419	-	PROKKA_00603	Pyridoxamine 5'-phosphate oxidase	654997	655419	-			protein motif:Pfam:PF12900.1		1	0	0	0	0	0	0
608	PFR_JS4_598	RNA methyltransferase, RsmD family	655495	656094	+	PROKKA_00604	Ribosomal RNA small subunit methyltransferase D	655495	656094	+	2.1.1.171	rsmD	similar to AA sequence:UniProtKB:P0ADX9		1	0	0	0	0	0	0
609	PFR_JS4_599	Pantetheine-phosphate adenylyltransferase	656087	656572	+	PROKKA_00605	Phosphopantetheine adenylyltransferase	656087	656572	+	2.7.7.3	coaD	similar to AA sequence:UniProtKB:O34797		1	0	0	0	0	0	0
610	PFR_JS4_600	Protein of hypothetical function DUF177	656732	657220	+	PROKKA_00606	hypothetical protein	656732	657220	+					1	0	0	0	0	0	0
611	PFR_JS4_601	Hypothetical protein	657371	657583	+	PROKKA_00607	50S ribosomal protein L32	657371	657583	+		rpmF	similar to AA sequence:UniProtKB:P80339		1	0	0	0	0	0	0
612	PFR_JS4_602	Ribonuclease III	657570	658292	+	PROKKA_00608	Ribonuclease 3	657570	658292	+	3.1.26.3	rnc	similar to AA sequence:UniProtKB:Q9ZBQ7		1	0	0	0	0	0	0
613	PFR_JS4_603	Formamidopyrimidine-DNA glycosylase 2	658316	659197	+	PROKKA_00609	Formamidopyrimidine-DNA glycosylase 1	658316	659197	+	3.2.2.23	fpg1	similar to AA sequence:UniProtKB:P64150		1	0	0	0	0	0	0
614	PFR_JS4_604	GtrA family protein	659209	659823	+	PROKKA_00610	GtrA-like protein	659209	659823	+			protein motif:Pfam:PF04138.8		1	0	0	0	0	0	0
615	PFR_JS4_605	Chromosome partition protein Smc (Precursor)	659861	663406	+	PROKKA_00611	Chromosome partition protein Smc	659861	663406	+		smc_2	similar to AA sequence:UniProtKB:P51834		1	0	0	0	0	0	0
616	PFR_JS4_606	Hypothetical protein	663487	663684	+	PROKKA_00612	hypothetical protein	663487	663684	+					1	0	0	0	0	0	0
617	PFR_JS4_607	Signal recognition particle receptor FtsY	663775	664929	+	PROKKA_00613	Signal recognition particle receptor FtsY	663775	664929	+		ftsY	similar to AA sequence:UniProtKB:P51835		1	0	0	0	0	0	0
618	PFR_JS4_608	Signal recognition particle protein	665056	666627	+	PROKKA_00614	Signal recognition particle protein	665056	666627	+		ffh	similar to AA sequence:UniProtKB:P66844		1	0	0	0	0	0	0
619	PFR_JS4_609	Hypothetical protein	666692	667096	+	PROKKA_00615	hypothetical protein	666692	667096	+					0	0	0	0	0	0	0
620	PFR_JS4_610	Putative PepQ	667093	667749	+	PROKKA_00616	hypothetical protein	667093	667749	+					1	0	0	0	0	0	0
621	PFR_JS4_611	30S ribosomal protein S16	667927	668418	+	PROKKA_00617	30S ribosomal protein S16	667927	668418	+		rpsP	similar to AA sequence:UniProtKB:A0QV37		1	0	0	0	0	0	0
622	PFR_JS4_612	UPF0109 protein PPA1442	668421	668675	+	PROKKA_00618	hypothetical protein	668421	668675	+			protein motif:CLUSTERS:PRK02821		1	0	0	0	0	0	0
623	PFR_JS4_613	Ribosome maturation factor RimM	668684	669235	+	PROKKA_00619	Ribosome maturation factor RimM	668684	669235	+		rimM	similar to AA sequence:UniProtKB:A0QV39		1	0	0	0	0	0	0
624	PFR_JS4_614	TRNA (guanine-N(1)-)-methyltransferase	669301	670026	+	PROKKA_00620	tRNA (guanine-N(1)-)-methyltransferase	669301	670026	+	2.1.1.228	trmD	similar to AA sequence:UniProtKB:Q2GIL5		1	0	0	0	0	0	0
625	PFR_JS4_615	Putative xylan esterase	670034	670732	-	PROKKA_00621	Acetylxylan esterase precursor	670034	670732	-	3.1.1.72	axeA1_1	similar to AA sequence:UniProtKB:D5EV35		1	0	0	0	0	0	0
626	PFR_JS4_616	Succinate dehydrogenase cytochrome B-558 subunit	670830	671591	+	PROKKA_00622	hypothetical protein	670830	671591	+					1	0	0	0	0	0	0
627	PFR_JS4_617	Succinate dehydrogenase flavoprotein subunit	671588	673609	+	PROKKA_00623	Fumarate reductase flavoprotein subunit	671588	673609	+	1.3.5.4	frdA_1	similar to AA sequence:UniProtKB:P00363		1	0	0	0	0	0	0
628	PFR_JS4_618	Succinate dehydrogenase/fumarate reductase	673606	674370	+	PROKKA_00624	Fumarate reductase iron-sulfur subunit	673606	674370	+	1.3.99.1	frdB_1	similar to AA sequence:UniProtKB:P0AC47		1	0	0	0	0	0	0
629	PFR_JS4_619	50S ribosomal protein L19	674644	675000	+	PROKKA_00625	50S ribosomal protein L19	674644	675000	+		rplS	similar to AA sequence:UniProtKB:P66083		1	0	0	0	0	0	0
630	PFR_JS4_620	Signal peptidase I	675012	675836	+	PROKKA_00626	Signal peptidase I	675012	675836	+	3.4.21.89	lepB	similar to AA sequence:UniProtKB:Q10789		1	0	0	0	0	0	0
631	PFR_JS4_621	Ribonuclease HII	675842	676477	+	PROKKA_00627	Ribonuclease HII	675842	676477	+	3.1.26.4	rnhB	similar to AA sequence:UniProtKB:P10442		1	0	0	0	0	0	0
632	PFR_JS4_622	Protein often found in Actinomycetes clustered	676474	676788	+	PROKKA_00628	hypothetical protein	676474	676788	+					1	0	0	0	0	0	0
633	PFR_JS4_623	UPF0102 protein	676942	677304	+	PROKKA_00629	hypothetical protein	676942	677304	+			protein motif:CLUSTERS:PRK12497		1	0	0	0	0	0	0
634	PFR_JS4_624	Mg-chelatase subunit D/I family protein, ComM	677301	678839	+	PROKKA_00630	Competence protein ComM	677301	678839	+		comM	similar to AA sequence:UniProtKB:P45049		1	0	0	0	0	0	0
635	PFR_JS4_625	DNA protecting protein DprA	678836	679996	+	PROKKA_00631	hypothetical protein	678836	679996	+			protein motif:CLUSTERS:PRK10736		1	0	0	0	0	0	0
636	PFR_JS4_626	Tryptophan synthase beta chain 2	680158	681480	+	PROKKA_00632	Tryptophan synthase beta chain	680158	681480	+	4.2.1.20	trpB_1	similar to AA sequence:UniProtKB:Q81TL8		1	0	0	0	0	0	0
637	PFR_JS4_627	Hypothetical protein	681483	681869	+	PROKKA_00633	Dinitrogenase iron-molybdenum cofactor	681483	681869	+			protein motif:Pfam:PF02579.11		1	0	0	0	0	0	0
638	PFR_JS4_628	Undecaprenyl-diphosphatase UppP	681940	682776	-	PROKKA_00634	Undecaprenyl-diphosphatase	681940	682776	-	3.6.1.27	uppP	similar to AA sequence:UniProtKB:P60932		1	0	0	0	0	0	0
639	PFR_JS4_629	Hypothetical protein	683248	683787	-	PROKKA_00635	hypothetical protein	683248	683787	-					0	0	0	0	0	0	0
640	PFR_JS4_630	Hypothetical protein	683834	684157	-	PROKKA_00636	hypothetical protein	683834	684157	-					0	0	0	0	0	0	0
641						PROKKA_00637	tRNA-Leu(gag)	684759	684847	-			COORDINATES:profile:Aragorn:1.2		0					0	0
642	PFR_JS4_631	Hypothetical protein	685062	685313	+	PROKKA_00638	hypothetical protein	685062	685313	+					1	0	0	0	0	0	0
643	PFR_JS4_632	Aldo/keto reductase family oxidoreductase	685331	686320	-	PROKKA_00639	General stress protein 69	685331	686320	-	1.1.1.-	yhdN	similar to AA sequence:UniProtKB:P80874		1	0	0	0	0	0	0
644	PFR_JS4_633	Cysteine--tRNA ligase 3	686387	687643	+	PROKKA_00640	L-cysteine:1D-myo-inositol 2-amino-2-deoxy-alpha-D-glucopyranoside ligase	686387	687643	+	6.3.1.13	mshC	similar to AA sequence:UniProtKB:A0QZY0		1	0	0	0	0	0	0
645	PFR_JS4_634	ATP-dependent zinc metalloprotease FtsH	687753	689903	-	PROKKA_00641	ATP-dependent zinc metalloprotease FtsH	687753	689903	-	3.4.24.-	ftsH	similar to AA sequence:UniProtKB:P0AAI3		1	0	0	0	0	0	0
646	PFR_JS4_635	Phosphoribosyl-AMP pyrophosphatase hisE	690076	690342	+	PROKKA_00642	Phosphoribosyl-ATP pyrophosphatase	690076	690342	+	3.6.1.31	hisE	similar to AA sequence:UniProtKB:P0A5B1		1	0	0	0	0	0	0
647	PFR_JS4_636	ATP phosphoribosyltransferase	690409	691272	+	PROKKA_00643	ATP phosphoribosyltransferase	690409	691272	+	2.4.2.17	hisG	similar to AA sequence:UniProtKB:P60759		1	0	0	0	0	0	0
648	PFR_JS4_637	Hypothetical protein	691336	691818	-	PROKKA_00644	hypothetical protein	691336	691818	-					1	0	0	0	0	0	0
649	PFR_JS4_638	Translation initiation factor IF-3	692124	692852	+	PROKKA_00645	Translation initiation factor IF-3	692124	692852	+		infC	similar to AA sequence:UniProtKB:Q5SKU2		1	0	0	0	0	0	0
650	PFR_JS4_639	50S ribosomal protein L35	692920	693114	+	PROKKA_00646	50S ribosomal protein L35	692920	693114	+		rpmI	similar to AA sequence:UniProtKB:P80341		1	0	0	0	0	0	0
651	PFR_JS4_640	50S ribosomal protein L20	693160	693531	+	PROKKA_00647	50S ribosomal protein L20	693160	693531	+		rplT	similar to AA sequence:UniProtKB:A0QYU6		1	0	0	0	0	0	0
652	PFR_JS4_641	RNA 2'-O ribose methyltransferase substrate	693542	694402	+	PROKKA_00648	23S rRNA (uridine(2479)-2'-O)-methyltransferase	693542	694402	+	2.1.1.208	aviRb	similar to AA sequence:UniProtKB:Q9F5K6		1	0	0	0	0	0	0
653	PFR_JS4_642	Hypothetical protein	694402	694578	+	PROKKA_00649	hypothetical protein	694402	694578	+					1	0	0	0	0	0	0
654	PFR_JS4_643	Phenylalanine--tRNA ligase alpha subunit	694734	695828	+	PROKKA_00650	Phenylalanine--tRNA ligase alpha subunit	694734	695828	+	6.1.1.20	pheS	similar to AA sequence:UniProtKB:Q8NQN7		1	0	0	0	0	0	0
655	PFR_JS4_644	Phenylalanine--tRNA ligase beta subunit	695825	697693	+	PROKKA_00651	Phenylalanine--tRNA ligase beta subunit	695825	697693	+	6.1.1.20	pheT_1	similar to AA sequence:UniProtKB:P67041		1	0	0	0	0	0	0
656	PFR_JS4_645	Phenylalanyl-tRNA synthetase beta subunit	697642	698352	+	PROKKA_00652	Phenylalanine--tRNA ligase beta subunit	697642	698352	+	6.1.1.20	pheT_2	similar to AA sequence:UniProtKB:P67041		0	0	0	0	0	0	0
657	PFR_JS4_646	Aminotransferase AlaT	698480	699694	-	PROKKA_00653	Glutamate-pyruvate aminotransferase AlaA	698480	699694	-	2.6.1.2	alaA	similar to AA sequence:UniProtKB:P0A959		1	0	0	0	0	0	0
658	PFR_JS4_647	N-acetyl-gamma-glutamyl-phosphate reductase ArgC	699859	700890	+	PROKKA_00654	N-acetyl-gamma-glutamyl-phosphate reductase	699859	700890	+	1.2.1.38	argC	similar to AA sequence:UniProtKB:P63562		1	0	0	0	0	0	0
659	PFR_JS4_648	Arginine biosynthesis bifunctional protein ArgJ	700887	702038	+	PROKKA_00655	Arginine biosynthesis bifunctional protein ArgJ	700887	702038	+		argJ	similar to AA sequence:UniProtKB:Q8CK24		1	0	0	0	0	0	0
660	PFR_JS4_649	Acetylglutamate kinase	702035	702946	+	PROKKA_00656	Acetylglutamate kinase	702035	702946	+	2.7.2.8	argB	similar to AA sequence:UniProtKB:A0QYT0		1	0	0	0	0	0	0
661	PFR_JS4_650	Acetylornithine transaminase	702939	704162	+	PROKKA_00657	Acetylornithine aminotransferase	702939	704162	+	2.6.1.11	argD	similar to AA sequence:UniProtKB:A0QYS9		0	0	0	0	0	0	0
662	PFR_JS4_651	Arginine repressor	704159	704713	+	PROKKA_00658	Arginine repressor	704159	704713	+		argR	similar to AA sequence:UniProtKB:P0A4Y8		1	0	0	0	0	0	0
663	PFR_JS4_652	Argininosuccinate lyase	704717	706138	+	PROKKA_00659	Argininosuccinate lyase	704717	706138	+	4.3.2.1	argH	similar to AA sequence:UniProtKB:A0QYS5		1	0	0	0	0	0	0
664	PFR_JS4_653	Tyrosyl-tRNA synthase tyrS	706266	707534	+	PROKKA_00660	Tyrosine--tRNA ligase	706266	707534	+	6.1.1.1	tyrS	similar to AA sequence:UniProtKB:P67611		1	0	0	0	0	0	0
665	PFR_JS4_654	Hypothetical protein	709487	710482	-	PROKKA_00661	hypothetical protein	709487	710482	-					0	1	1	0	0	0	0
666	PFR_JS4_655	Hypothetical protein	713414	714472	+	PROKKA_00662	hypothetical protein	713414	714472	+					0	1	1	0	0	0	0
667	PFR_JS4_656	Hypothetical protein	714547	715572	+	PROKKA_00663	hypothetical protein	714547	715572	+					0	0	0	0	0	0	0
668	PFR_JS4_657	HAD-superfamily hydrolase, subfamily IIA	715569	716600	+	PROKKA_00664	putative hydrolase YutF	715569	716600	+	3.-.-.-	yutF	similar to AA sequence:UniProtKB:O32125		1	0	0	0	0	0	0
669	PFR_JS4_658	BioY family protein	716789	717418	+	PROKKA_00665	Biotin transporter BioY	716789	717418	+		bioY	similar to AA sequence:UniProtKB:Q2KBP7		1	0	0	0	0	0	0
670	PFR_JS4_659	Biotin ABC transport system ATP-binding protein	717432	718160	+	PROKKA_00666	Biotin transport ATP-binding protein BioM	717432	718160	+	3.6.3.-	bioM	similar to AA sequence:UniProtKB:Q2KBP5		1	0	0	0	0	0	0
671	PFR_JS4_660	Cobalt transport protein	718157	718765	+	PROKKA_00667	Energy-coupling factor transporter transmembrane protein BioN	718157	718765	+		bioN	similar to AA sequence:UniProtKB:Q2KBP6		1	0	0	0	0	0	0
672	PFR_JS4_661	Hypothetical protein	718838	719077	+	PROKKA_00668	hypothetical protein	718838	719077	+					1	0	0	0	0	0	0
673	PFR_JS4_662	Probable inorganic polyphosphate/ATP-NAD kinase	719142	720065	+	PROKKA_00669	Inorganic polyphosphate/ATP-NAD kinase	719142	720065	+	2.7.1.23	ppnK	similar to AA sequence:UniProtKB:P0A5S6		1	0	0	0	0	0	0
674	PFR_JS4_663	DNA repair protein RecN	720059	721750	+	PROKKA_00670	DNA repair protein RecN	720059	721750	+		recN	similar to AA sequence:UniProtKB:Q9WXF2		1	0	0	0	0	0	0
675	PFR_JS4_664	CTP synthase	721837	723591	+	PROKKA_00671	CTP synthase	721837	723591	+	6.3.4.2	pyrG	similar to AA sequence:UniProtKB:A0QYQ7		1	0	0	0	0	0	0
676	PFR_JS4_665	Hydrolase, NUDIX family	723584	724246	+	PROKKA_00672	ADP-ribose pyrophosphatase	723584	724246	+	3.6.1.13	nudF	similar to AA sequence:UniProtKB:P54570		1	0	0	0	0	0	0
677	PFR_JS4_666	Tyrosine recombinase XerC 2	724239	725234	+	PROKKA_00673	Tyrosine recombinase XerD	724239	725234	+		xerD_1	similar to AA sequence:UniProtKB:P0A0P0		1	0	0	0	0	0	0
678	PFR_JS4_667	Sporulation initiation inhibitor protein Soj	725355	726251	+	PROKKA_00674	Sporulation initiation inhibitor protein Soj	725355	726251	+	3.6.-.-	soj_1	similar to AA sequence:UniProtKB:P37522		1	0	0	0	0	0	0
679	PFR_JS4_668	Hypothetical protein	726236	726511	+	PROKKA_00675	hypothetical protein	726236	726511	+					1	0	0	0	0	0	0
680	PFR_JS4_669	Condensin subunit ScpA	726492	727406	+	PROKKA_00676	Segregation and condensation protein A	726492	727406	+		scpA	similar to AA sequence:UniProtKB:P35154		1	0	0	0	0	0	0
681	PFR_JS4_670	Transcriptional regulator	727403	728158	+	PROKKA_00677	Segregation and condensation protein B	727403	728158	+		scpB	similar to AA sequence:UniProtKB:C1CMI5		1	0	0	0	0	0	0
682	PFR_JS4_671	Pseudouridylate synthase	728151	728933	+	PROKKA_00678	Ribosomal large subunit pseudouridine synthase B	728151	728933	+	5.4.99.22	rluB	similar to AA sequence:UniProtKB:P35159		1	0	0	0	0	0	0
683	PFR_JS4_672	Hypothetical protein	728999	729427	+	PROKKA_00679	hypothetical protein	728999	729427	+					1	0	0	0	0	0	0
684	PFR_JS4_673	Hypothetical protein	729402	729641	+	PROKKA_00680	Peptidyl-prolyl cis-trans isomerase Mip precursor	729402	729641	+	5.2.1.8	mip	similar to AA sequence:UniProtKB:P51752		0	0	0	0	0	0	0
685	PFR_JS4_674	Peptidylprolyl isomerase	729727	730785	+	PROKKA_00681	FK506-binding protein	729727	730785	+	5.2.1.8	fkbP_2	similar to AA sequence:UniProtKB:P28725		1	0	0	0	0	0	0
686	PFR_JS4_675	TRNA synthetase class I, catalytic domain	730928	731887	-	PROKKA_00682	Glutamyl-Q tRNA(Asp) synthetase	730928	731887	-	6.1.1.-	gluQ	similar to AA sequence:UniProtKB:P27305		1	0	0	0	0	0	0
687	PFR_JS4_676	Protein pafB	731956	732924	+	PROKKA_00683	hypothetical protein	731956	732924	+					1	0	0	0	0	0	0
688	PFR_JS4_677	Protein pafC	732911	733870	+	PROKKA_00684	hypothetical protein	732911	733870	+					1	0	0	0	0	0	0
689	PFR_JS4_678	Sec-independent protein translocase protein TatA	733972	734280	+	PROKKA_00685	Sec-independent protein translocase protein TatAy	733972	734280	+		tatAy	similar to AA sequence:UniProtKB:O05522		1	0	0	0	0	0	0
690	PFR_JS4_679	Twin arginine-targeting protein translocase TatC	734299	735171	+	PROKKA_00686	Sec-independent protein translocase protein TatC	734299	735171	+		tatC	similar to AA sequence:UniProtKB:O67305		1	0	0	0	0	0	0
691	PFR_JS4_680	Diacylglycerol kinase	735187	736200	+	PROKKA_00687	Diacylglycerol kinase	735187	736200	+	2.7.1.107	dagK_2	similar to AA sequence:UniProtKB:O53526		1	0	0	0	0	0	0
692	PFR_JS4_681	Phosphatase YidA	736241	737098	-	PROKKA_00688	Sugar phosphatase YidA	736241	737098	-	3.1.3.23	yidA	similar to AA sequence:UniProtKB:P0A8Y5		1	0	0	0	0	0	0
693	PFR_JS4_682	DSH domain protein	737234	740035	+	PROKKA_00689	ski2-like helicase	737234	740035	+			protein motif:CLUSTERS:PRK02362		1	0	0	0	0	0	0
694	PFR_JS4_683	Antibiotic biosynthesis monooxygenase	740047	740424	+	PROKKA_00690	Putative monooxygenase YcnE	740047	740424	+	1.-.-.-	ycnE	similar to AA sequence:UniProtKB:P94425		1	0	0	0	0	0	0
695	PFR_JS4_684	Potassium channel beta chain	740494	741510	-	PROKKA_00691	L-glyceraldehyde 3-phosphate reductase	740494	741510	-	1.1.1.-	gpr_1	similar to AA sequence:UniProtKB:Q46851		1	0	0	0	0	0	0
696	PFR_JS4_685	Imidazole glycerol phosphate synthase subunit	741595	742359	+	PROKKA_00692	Imidazole glycerol phosphate synthase subunit HisF	741595	742359	+	4.1.3.-	hisF	similar to AA sequence:UniProtKB:O31139		1	0	0	0	0	0	0
697	PFR_JS4_686	Hypothetical protein	742544	743569	+	PROKKA_00693	hypothetical protein	742544	743569	+					1	0	0	0	0	0	0
698	PFR_JS4_687	Acetolactate synthase	743868	745628	+	PROKKA_00694	Acetolactate synthase large subunit	743868	745628	+	2.2.1.6	ilvB	similar to AA sequence:UniProtKB:P42463		1	0	0	0	0	0	0
699	PFR_JS4_688	Acetolactate synthase, small subunit	745625	746152	+	PROKKA_00695	Putative acetolactate synthase small subunit	745625	746152	+	2.2.1.6	ilvH	similar to AA sequence:UniProtKB:P65161		1	0	0	0	0	0	0
700	PFR_JS4_689	Ketol-acid reductoisomerase 2	746197	747228	+	PROKKA_00696	Ketol-acid reductoisomerase	746197	747228	+	1.1.1.86	ilvC	similar to AA sequence:UniProtKB:A0QUX8		1	0	0	0	0	0	0
701	PFR_JS4_690	Hypothetical protein	747389	748252	-	PROKKA_00697	hypothetical protein	747389	748252	-					1	0	0	0	0	0	0
702	PFR_JS4_691	Hypothetical protein	748234	748821	-	PROKKA_00698	hypothetical protein	748234	748821	-					0	0	0	0	0	0	0
703	PFR_JS4_692	Tartrate dehydrogenase	749109	750173	-	PROKKA_00699	3-isopropylmalate dehydrogenase	749109	750173	-	1.1.1.85	leuB	similar to AA sequence:UniProtKB:P95313		1	0	0	0	0	0	0
704	PFR_JS4_693	Branched-chain-amino-acid transaminase	750339	751424	+	PROKKA_00700	Branched-chain-amino-acid aminotransferase	750339	751424	+	2.6.1.42	ilvE_1	similar to AA sequence:UniProtKB:A0R066		1	0	0	0	0	0	0
705	PFR_JS4_694	Putative alpha-isopropylmalate/homocitrate	751456	753054	+	PROKKA_00701	2-isopropylmalate synthase	751456	753054	+	2.3.3.13	leuA_1	similar to AA sequence:UniProtKB:P09151		1	0	0	0	0	0	0
706	PFR_JS4_695	FAH family protein	753114	753959	+	PROKKA_00702	Ureidoglycolate lyase	753114	753959	+	4.3.2.3		similar to AA sequence:UniProtKB:Q39BA7		1	0	0	0	0	0	0
707	PFR_JS4_696	CAAX amino terminal protease family protein	753967	755061	+	PROKKA_00703	CAAX amino terminal protease self- immunity	753967	755061	+			protein motif:Pfam:PF02517.10		1	0	0	0	0	0	0
708						PROKKA_00704	tRNA-Gln(ctg)	755126	755198	+			COORDINATES:profile:Aragorn:1.2		0					0	0
709						PROKKA_00705	tRNA-Glu(ctc)	755291	755364	+			COORDINATES:profile:Aragorn:1.2		0					0	0
710	PFR_JS4_697	Transcriptional regulator, IclR family protein	755463	756191	-	PROKKA_00706	HTH-type transcriptional regulator KipR	755463	756191	-		kipR	similar to AA sequence:UniProtKB:P42968		1	0	0	0	0	0	0
711	PFR_JS4_698	3-isopropylmalate dehydratase large subunit	756235	757644	+	PROKKA_00707	3-isopropylmalate dehydratase large subunit	756235	757644	+	4.2.1.33	leuC	similar to AA sequence:UniProtKB:Q7TXH6		1	0	0	0	0	0	0
712	PFR_JS4_699	3-isopropylmalate dehydratase small subunit	757658	758254	+	PROKKA_00708	3-isopropylmalate dehydratase small subunit	757658	758254	+	4.2.1.33	leuD	similar to AA sequence:UniProtKB:Q8NQV7		1	0	0	0	0	0	0
713	PFR_JS4_700	1-acylglycerol-3-phosphate O-acyltransferase,	758384	759187	+	PROKKA_00709	2-acyl-glycerophospho-ethanolamine acyltransferase	758384	759187	+			protein motif:CLUSTERS:PRK08633		1	0	0	0	0	0	0
714	PFR_JS4_701	D-alanine-D-alanine ligase A	759260	760387	+	PROKKA_00710	D-alanine--D-alanine ligase	759260	760387	+	6.3.2.4	ddl	similar to AA sequence:UniProtKB:P95114		1	0	0	0	0	0	0
715	PFR_JS4_702	Conserved hypothetical membrane spanning protein	760426	761427	-	PROKKA_00711	hypothetical protein	760426	761427	-					1	0	0	0	0	0	0
716	PFR_JS4_703	Putative dihydroxyacetone kinase regulator	761531	762265	+	PROKKA_00712	hypothetical protein	761531	762265	+					1	0	0	0	0	0	0
717	PFR_JS4_704	Thiamine monophosphate kinase	762276	763259	+	PROKKA_00713	Thiamine-monophosphate kinase	762276	763259	+	2.7.4.16	thiL	similar to AA sequence:UniProtKB:O67883		1	0	0	0	0	0	0
718	PFR_JS4_705	FtsK	763505	765814	+	PROKKA_00714	DNA translocase SpoIIIE	763505	765814	+		spoIIIE	similar to AA sequence:UniProtKB:P21458		1	0	0	0	0	0	0
719	PFR_JS4_706	Ribosomal protein S12 methylthiotransferase RimO	765894	767327	+	PROKKA_00715	Ribosomal protein S12 methylthiotransferase RimO	765894	767327	+	2.-.-.-	rimO	similar to AA sequence:UniProtKB:Q9X2H6		1	0	0	0	0	0	0
720	PFR_JS4_707	Phosphatidylglycerophosphate synthase pgsA3	767332	767985	+	PROKKA_00716	Putative CDP-diacylglycerol--glycerol-3-phosphate 3-phosphatidyl-transferase 2	767332	767985	+	2.7.8.5	pgsA2_1	similar to AA sequence:UniProtKB:O33288		1	0	0	0	0	0	0
721	PFR_JS4_708	CinA domain protein	767978	768481	+	PROKKA_00717	Nicotinamide-nucleotide amidohydrolase PncC	767978	768481	+	3.5.1.42	pncC	similar to AA sequence:UniProtKB:P0A6G3		1	0	0	0	0	0	0
722	PFR_JS4_709	Transcriptional regulator	768649	768954	+	PROKKA_00718	Transcriptional regulator ClgR	768649	768954	+		clgR	similar to AA sequence:UniProtKB:A0QVU1		1	0	0	0	0	0	0
723	PFR_JS4_710	Member of ATP-dependent helicase superfamily II	769176	769724	-	PROKKA_00719	putative ATP-dependent helicase Lhr	769176	769724	-			protein motif:CLUSTERS:PRK09751		0	0	0	0	0	0	0
724	PFR_JS4_711	Putative ATP-DEPENDENT HELICASE LHR	769721	773065	-	PROKKA_00720	putative ATP-dependent helicase Lhr	769721	773065	-			protein motif:CLUSTERS:PRK09751		1	0	0	0	0	0	0
725	PFR_JS4_712	DEAD/DEAH box helicase (Fragment)	773044	773853	-	PROKKA_00721	putative ATP-dependent helicase Lhr	773044	773853	-			protein motif:CLUSTERS:PRK09751		0	0	0	0	0	0	0
726	PFR_JS4_713	Hypothetical protein	773956	774123	-	PROKKA_00722	hypothetical protein	773956	774123	-					1	0	0	0	0	0	0
727	PFR_JS4_714	Protein RecA 2	774432	775550	+	PROKKA_00723	recombinase A	774432	775550	+			protein motif:CLUSTERS:PRK09354		1	0	0	0	0	0	0
728	PFR_JS4_715	Regulatory protein RecX	775553	776167	+	PROKKA_00724	Regulatory protein RecX	775553	776167	+		recX	similar to AA sequence:UniProtKB:P0A5U8		1	0	0	0	0	0	0
729	PFR_JS4_716	Ribonuclease Y	776329	777864	+	PROKKA_00725	Ribonuclease Y	776329	777864	+	3.1.-.-	rny	similar to AA sequence:UniProtKB:P67278		1	0	0	0	0	0	0
730	PFR_JS4_717	Glutamate uptake system ATP-binding protein	777874	778689	-	PROKKA_00726	Glutamine transport ATP-binding protein GlnQ	777874	778689	-		glnQ_2	similar to AA sequence:UniProtKB:P27675		1	0	0	0	0	0	0
731	PFR_JS4_718	(Dimethylallyl)adenosine tRNA	778793	780307	+	PROKKA_00727	(Dimethylallyl)adenosine tRNA methylthiotransferase MiaB	778793	780307	+	2.-.-.-	miaB	similar to AA sequence:UniProtKB:O31778		1	0	0	0	0	0	0
732	PFR_JS4_719	TRNA delta(2)-isopentenylpyrophosphate	780852	781289	+	PROKKA_00728	tRNA dimethylallyltransferase	780852	781289	+	2.5.1.75	miaA	similar to AA sequence:UniProtKB:Q9KAC3		1	0	0	0	0	0	0
733	PFR_JS4_720	Diaminopimelate epimerase	781304	782146	+	PROKKA_00729	Diaminopimelate epimerase	781304	782146	+	5.1.1.7	dapF	similar to AA sequence:UniProtKB:A4QEV1		1	0	0	0	0	0	0
734	PFR_JS4_721	GTPase HflX	782190	783626	+	PROKKA_00730	GTPase HflX	782190	783626	+		hflX	similar to AA sequence:UniProtKB:P25519		1	0	0	0	0	0	0
735	PFR_JS4_722	ATP-dependent helicase DinG	783793	785856	+	PROKKA_00731	putative ATP-dependent helicase DinG	783793	785856	+	3.6.4.12	dinG	similar to AA sequence:UniProtKB:P27296		1	0	0	0	0	0	0
736	PFR_JS4_723	LexA repressor	785860	786702	-	PROKKA_00732	LexA repressor	785860	786702	-	3.4.21.88	lexA	similar to AA sequence:UniProtKB:Q50765		1	0	0	0	0	0	0
737	PFR_JS4_724	Hypothetical protein	786972	787115	+	PROKKA_00733	hypothetical protein	786972	787115	+					0	0	0	0	0	0	0
738	PFR_JS4_725	Hypothetical protein	787082	787774	+	PROKKA_00734	hypothetical protein	787082	787774	+					1	0	0	0	0	0	0
739	PFR_JS4_726	Transcriptional repressor NrdR	788092	788589	+	PROKKA_00735	Transcriptional repressor NrdR	788092	788589	+		nrdR	similar to AA sequence:UniProtKB:O69980		1	0	0	0	0	0	0
740	PFR_JS4_727	Vitamin B12-dependent ribonucleotide reductase	788775	791666	+	PROKKA_00736	Vitamin B12-dependent ribonucleotide reductase	788775	791666	+	1.17.4.1	nrdJ	similar to AA sequence:UniProtKB:O69981		1	0	0	0	0	0	0
741	PFR_JS4_728	Phospholipase, patatin family	791775	792716	-	PROKKA_00737	NTE family protein RssA	791775	792716	-		rssA	similar to AA sequence:UniProtKB:P0AFR0		1	0	0	0	0	0	0
742	PFR_JS4_729	Glycerol-3-phosphate dehydrogenase [NAD(P) ] A	792908	794536	+	PROKKA_00738	Anaerobic glycerol-3-phosphate dehydrogenase subunit A	792908	794536	+	1.1.5.3	glpA	similar to AA sequence:UniProtKB:P0A9C0		1	0	0	0	0	0	0
743	PFR_JS4_730	Glycerol-3-phosphate dehydrogenase [NAD(P) ] B	794533	795843	+	PROKKA_00739	Anaerobic glycerol-3-phosphate dehydrogenase subunit B	794533	795843	+	1.1.5.3	glpB	similar to AA sequence:UniProtKB:P13033		1	0	0	0	0	0	0
744	PFR_JS4_731	Anaerobic glycerol-3-phosphate dehydrogenase	795840	797231	+	PROKKA_00740	Anaerobic glycerol-3-phosphate dehydrogenase subunit C	795840	797231	+		glpC	similar to AA sequence:UniProtKB:P0A996		1	0	0	0	0	0	0
745	PFR_JS4_732	Sugar-binding family transcriptional regulator	797314	798282	-	PROKKA_00741	Deoxyribonucleoside regulator	797314	798282	-		deoR	similar to AA sequence:UniProtKB:P39140		1	0	0	0	0	0	0
746	PFR_JS4_733	Putative AEC family transporter	798448	799383	+	PROKKA_00742	Membrane transport protein	798448	799383	+			protein motif:Pfam:PF03547.12		1	0	0	0	0	0	0
747	PFR_JS4_734	Probable phosphoketolase	799476	802073	+	PROKKA_00743	Xylulose-5-phosphate phosphoketolase	799476	802073	+	4.1.2.9	xpkA	similar to AA sequence:UniProtKB:Q937F6		1	0	0	0	0	0	0
748	PFR_JS4_735	Helicase HrpA (Fragment)	802211	803557	+	PROKKA_00744	ATP-dependent RNA helicase HrpB	802211	803557	+	3.6.4.13	hrpB_1	similar to AA sequence:UniProtKB:P37024		0	0	0	0	0	0	0
749	PFR_JS4_736	ATP-dependent helicase HrpA	803611	806178	+	PROKKA_00745	ATP-dependent RNA helicase HrpA	803611	806178	+			protein motif:CLUSTERS:PRK11131		0	0	0	0	0	0	0
750	PFR_JS4_737	Putative acyl-CoA thioesterase II	806286	807161	+	PROKKA_00746	Acyl-CoA thioesterase 2	806286	807161	+	3.1.2.-	tesB	similar to AA sequence:UniProtKB:P0AGG2		1	0	0	0	0	0	0
751	PFR_JS4_738	Probable solute binding protein of ABC	807176	808516	-	PROKKA_00747	Lactose-binding protein precursor	807176	808516	-		lacE	similar to AA sequence:UniProtKB:P29822		0	0	0	0	0	0	0
752	PFR_JS4_739	Transcriptional regulator	808813	809802	+	PROKKA_00748	Catabolite control protein A	808813	809802	+		ccpA_2	similar to AA sequence:UniProtKB:P46828		1	0	0	0	0	0	0
753	PFR_JS4_740	RNA polymerase sigma factor SigB	809905	810834	-	PROKKA_00749	RNA polymerase sigma factor SigB	809905	810834	-		sigB_1	similar to AA sequence:UniProtKB:Q59563		1	0	0	0	0	0	0
754	PFR_JS4_741	RNA polymerase sigma factor	811193	812722	+	PROKKA_00750	RNA polymerase principal sigma factor HrdB	811193	812722	+		hrdB	similar to AA sequence:UniProtKB:P18183		1	0	0	0	0	0	0
755	PFR_JS4_742	L-lactate dehydrogenase 1 (Precursor)	812812	813777	-	PROKKA_00751	L-lactate dehydrogenase 2	812812	813777	-	1.1.1.27	ldh2	similar to AA sequence:UniProtKB:P0CW93		1	0	0	0	0	0	0
756	PFR_JS4_743	Hypothetical protein	813923	814114	-	PROKKA_00752	hypothetical protein	813923	814114	-					1	0	0	0	0	0	0
757	PFR_JS4_744	DNA gyrase, B subunit	814277	816397	+	PROKKA_00753	DNA topoisomerase 4 subunit B	814277	816397	+	5.99.1.3	parE	similar to AA sequence:UniProtKB:P66939		1	0	0	0	0	0	0
758	PFR_JS4_745	2-dehydropantoate 2-reductase (Ketopantoate	816422	817339	-	PROKKA_00754	2-dehydropantoate 2-reductase	816422	817339	-			protein motif:CLUSTERS:PRK06522		1	0	0	0	0	0	0
759	PFR_JS4_746	DNA gyrase/topoisomerase IV, A subunit	817444	819906	-	PROKKA_00755	DNA gyrase subunit A	817444	819906	-	5.99.1.3	gyrA_2	similar to AA sequence:UniProtKB:Q2G2Q0		1	0	0	0	0	0	0
760	PFR_JS4_747	PF09949 family protein	820032	821117	-	PROKKA_00756	hypothetical protein	820032	821117	-					1	0	0	0	0	0	0
761	PFR_JS4_748	Phosphodiesterase I	821173	821766	+	PROKKA_00757	hypothetical protein	821173	821766	+					1	0	0	0	0	0	0
762	PFR_JS4_749	Type I phosphodiesterase / nucleotide	821770	822921	+	PROKKA_00758	Type I phosphodiesterase / nucleotide pyrophosphatase	821770	822921	+			protein motif:Pfam:PF01663.16		1	0	0	0	0	0	0
763	PFR_JS4_750	Hypothetical protein	823024	824352	-	PROKKA_00759	hypothetical protein	823024	824352	-					1	0	0	0	0	0	0
764	PFR_JS4_751	PF13834 domain protein	824568	824942	+	PROKKA_00760	hypothetical protein	824568	824942	+					1	0	0	0	0	0	0
765	PFR_JS4_752	Hypothetical protein	825054	825374	-	PROKKA_00761	hypothetical protein	825054	825374	-					1	0	0	0	0	0	0
766	PFR_JS4_753	PF12502 family protein	825664	826485	+	PROKKA_00762	hypothetical protein	825664	826485	+					1	0	0	0	0	0	0
767	PFR_JS4_754	Nucleic acid-binding domain protein	826482	826862	+	PROKKA_00763	hypothetical protein	826482	826862	+					1	0	0	0	0	0	0
768	PFR_JS4_755	TrkB	826869	827537	-	PROKKA_00764	Trk system potassium uptake protein TrkA	826869	827537	-		trkA_1	similar to AA sequence:UniProtKB:P0AGI8		1	0	0	0	0	0	0
769	PFR_JS4_756	Trk system potassium uptake protein TrkA	827551	828213	-	PROKKA_00765	Trk system potassium uptake protein TrkA	827551	828213	-		trkA_2	similar to AA sequence:UniProtKB:P0AGI8		1	0	0	0	0	0	0
770	PFR_JS4_757	Conserved alanine, valine and leucine rich	828386	830380	+	PROKKA_00766	hypothetical protein	828386	830380	+					1	0	0	0	0	0	0
771	PFR_JS4_758	Putative 23S rRNA (Uracil-5-)-methyltransferase	830377	831555	+	PROKKA_00767	putative RNA methyltransferase/cg2084	830377	831555	+	2.1.1.-		similar to AA sequence:UniProtKB:Q6M4B7		1	0	0	0	0	0	0
772	PFR_JS4_759	Hypothetical protein	831552	831812	+	PROKKA_00768	hypothetical protein	831552	831812	+					1	0	0	0	0	0	0
773	PFR_JS4_760	Glutathione S-transferase domain protein	831847	832920	-	PROKKA_00769	Glutathionyl-hydroquinone reductase YqjG	831847	832920	-	1.8.-.-	yqjG_1	similar to AA sequence:UniProtKB:P42620		1	0	0	0	0	0	0
774	PFR_JS4_761	GCN5 N-acetyltransferase	832917	833567	-	PROKKA_00770	putative acetyltransferase	832917	833567	-			protein motif:CLUSTERS:PRK03624		1	0	0	0	0	0	0
775	PFR_JS4_762	Cysteine synthase	833564	834397	-	PROKKA_00771	O-acetylserine sulfhydrylase	833564	834397	-	2.5.1.47	cysK1_1	similar to AA sequence:UniProtKB:P0A534		0	0	0	0	0	0	0
776	PFR_JS4_763	Hypothetical protein	834419	834538	-	PROKKA_00772	hypothetical protein	834419	834538	-					0	0	0	0	0	0	0
777	PFR_JS4_764	Glutathione S-transferase domain protein	835029	836057	+	PROKKA_00773	Glutathionyl-hydroquinone reductase YqjG	835029	836057	+	1.8.-.-	yqjG_2	similar to AA sequence:UniProtKB:P42620		0	0	0	0	0	0	0
778	PFR_JS4_765	Alpha-ketoglutarate transporter, MFS super	836165	837595	+	PROKKA_00774	Alpha-ketoglutarate permease	836165	837595	+		kgtP_2	similar to AA sequence:UniProtKB:P0AEX3		1	0	0	0	0	0	0
779	PFR_JS4_766	Aconitate hydratase 1	837849	840521	+	PROKKA_00775	Aconitate hydratase	837849	840521	+	4.2.1.3	acnA	similar to AA sequence:UniProtKB:A0QX20		1	0	0	0	0	0	0
780	PFR_JS4_767	Hypothetical protein	840633	840935	+	PROKKA_00776	hypothetical protein	840633	840935	+					1	0	0	0	0	0	0
781	PFR_JS4_768	Hypothetical protein	841085	841615	+	PROKKA_00777	hypothetical protein	841085	841615	+					1	0	0	0	0	0	0
782	PFR_JS4_769	1-deoxy-D-xylulose 5-phosphate synthase dxs1	841666	843681	+	PROKKA_00778	1-deoxy-D-xylulose-5-phosphate synthase	841666	843681	+	2.2.1.7	dxs	similar to AA sequence:UniProtKB:Q9RBN6		1	0	0	0	0	0	0
783	PFR_JS4_770	Ribonuclease D	843733	844998	-	PROKKA_00779	Ribonuclease D	843733	844998	-	3.1.13.5	rnd	similar to AA sequence:UniProtKB:P09155		1	0	0	0	0	0	0
784	PFR_JS4_771	Outer membrane receptor protein	845067	845666	-	PROKKA_00780	hypothetical protein	845067	845666	-					1	0	0	0	0	0	0
785	PFR_JS4_772	Conserved hypothetical protein	845752	846276	-	PROKKA_00781	hypothetical protein	845752	846276	-			protein motif:CLUSTERS:PRK10670		1	0	0	0	0	0	0
786	PFR_JS4_773	Peptide methionine sulfoxide reductase MsrB	846300	846752	-	PROKKA_00782	Peptide methionine sulfoxide reductase MsrB	846300	846752	-	1.8.4.12	msrB	similar to AA sequence:UniProtKB:Q3JRF0		1	0	0	0	0	0	0
787	PFR_JS4_774	Polyphosphate:nucleotide phosphotransferase, PPK2	847132	847776	+	PROKKA_00783	Polyphosphate kinase 2 (PPK2)	847132	847776	+			protein motif:Pfam:PF03976.8		1	0	0	0	0	0	0
788	PFR_JS4_775	Cobalamin biosynthesis protein CbiX	847902	848744	-	PROKKA_00784	sirohydrochlorin cobaltochelatase	847902	848744	-			protein motif:CLUSTERS:PRK00923		1	0	0	0	0	0	0
789						PROKKA_00785	tRNA-Val(cac)	849403	849476	-			COORDINATES:profile:Aragorn:1.2		0					0	0
790						PROKKA_00786	tRNA-Gly(gcc)	849880	849953	+			COORDINATES:profile:Aragorn:1.2		0					0	0
791						PROKKA_00787	tRNA-Cys(gca)	850014	850085	+			COORDINATES:profile:Aragorn:1.2		0					0	0
792						PROKKA_00788	tRNA-Val(gac)	850086	850158	+			COORDINATES:profile:Aragorn:1.2		0					0	0
793	PFR_JS4_776	Threonine--tRNA ligase (Precursor)	850472	852514	+	PROKKA_00789	Threonine--tRNA ligase	850472	852514	+	6.1.1.3	thrS	similar to AA sequence:UniProtKB:P56881		1	0	0	0	0	0	0
794	PFR_JS4_777	Histidine triad domain protein	852507	853112	+	PROKKA_00790	AP-4-A phosphorylase	852507	853112	+	2.7.7.53		similar to AA sequence:UniProtKB:O06201		1	0	0	0	0	0	0
795	PFR_JS4_778	Putative CDP-diacylglycerol--inositol	853105	853734	+	PROKKA_00791	CDP-diacylglycerol--inositol 3-phosphatidyltransferase	853105	853734	+	2.7.8.11	pgsA	similar to AA sequence:UniProtKB:Q9F7Y9		1	0	0	0	0	0	0
796	PFR_JS4_779	Lipid A biosynthesis lauroyl acyltransferase	853767	854609	+	PROKKA_00792	Phosphatidylinositol mannoside acyltransferase	853767	854609	+	2.3.1.-		similar to AA sequence:UniProtKB:A0QWG5		1	0	0	0	0	0	0
797	PFR_JS4_780	Alpha-mannosyltransferase pimA	854606	855751	+	PROKKA_00793	GDP-mannose-dependent alpha-(1-2)-phosphatidylinositol mannosyltransferase	854606	855751	+	2.4.1.57	pimA	similar to AA sequence:UniProtKB:A0QWG6		1	0	0	0	0	0	0
798	PFR_JS4_781	Putative phosphatidylglycerophosphate synthase	855791	856468	+	PROKKA_00794	Putative CDP-diacylglycerol--glycerol-3-phosphate 3-phosphatidyl-transferase 2	855791	856468	+	2.7.8.5	pgsA2_2	similar to AA sequence:UniProtKB:O33288		1	0	0	0	0	0	0
799	PFR_JS4_782	PF05949 family protein	856519	857316	+	PROKKA_00795	hypothetical protein	856519	857316	+					1	0	0	0	0	0	0
800	PFR_JS4_783	Small basic protein	857344	857676	+	PROKKA_00796	hypothetical protein	857344	857676	+					1	0	0	0	0	0	0
801	PFR_JS4_784	Division initiation protein	857669	858403	+	PROKKA_00797	hypothetical protein	857669	858403	+					1	0	0	0	0	0	0
802	PFR_JS4_785	Glycine cleavage system H protein	858515	858898	+	PROKKA_00798	Glycine cleavage system H protein	858515	858898	+		gcvH	similar to AA sequence:UniProtKB:P0A6T9		1	0	0	0	0	0	0
803	PFR_JS4_786	FHA domain protein	859064	859552	+	PROKKA_00799	Glycogen accumulation regulator GarA	859064	859552	+		garA	similar to AA sequence:UniProtKB:A0QYG2		1	0	0	0	0	0	0
804	PFR_JS4_787	Transcriptional regulator, MerR family	859552	860286	+	PROKKA_00800	zinc-responsive transcriptional regulator	859552	860286	+			protein motif:CLUSTERS:PRK09514		1	0	0	0	0	0	0
805	PFR_JS4_788	Protein of hypothetical function DUF151	860288	860749	+	PROKKA_00801	hypothetical protein	860288	860749	+					1	0	0	0	0	0	0
806	PFR_JS4_789	Transcriptional regulator	860930	861505	+	PROKKA_00802	HTH-type transcriptional regulator GlnR	860930	861505	+		glnR	similar to AA sequence:UniProtKB:P37582		1	0	0	0	0	0	0
807	PFR_JS4_790	Glycine dehydrogenase	861657	864572	+	PROKKA_00803	Glycine dehydrogenase (decarboxylating)	861657	864572	+	1.4.4.2	gcvP	similar to AA sequence:UniProtKB:P74416		1	0	0	0	0	0	0
808	PFR_JS4_791	Inner membrane protein yhjD	864826	866037	+	PROKKA_00804	Inner membrane protein YhjD	864826	866037	+		yhjD	similar to AA sequence:UniProtKB:P37642		1	0	0	0	0	0	0
809	PFR_JS4_792	Phage infection protein	866010	868217	-	PROKKA_00805	ABC-2 family transporter protein	866010	868217	-			protein motif:Pfam:PF12698.1		1	0	0	0	0	0	0
810	PFR_JS4_793	ABC transporter related protein	868222	869034	-	PROKKA_00806	L-arabinose transporter ATP-binding protein	868222	869034	-			protein motif:CLUSTERS:PRK11288		1	0	0	0	0	0	0
811	PFR_JS4_794	Transcriptional regulator, TetR family	869031	869645	-	PROKKA_00807	HTH-type transcriptional regulator TtgR	869031	869645	-		ttgR	similar to AA sequence:UniProtKB:Q9AIU0		1	0	0	0	0	0	0
812	PFR_JS4_795	Adenosylcobinamide-GDP ribazoletransferase	869739	870560	-	PROKKA_00808	Cobalamin synthase	869739	870560	-	2.-.-.-	cobS	similar to AA sequence:UniProtKB:P36561		1	0	0	0	0	0	0
813	PFR_JS4_796	Bifunctional cobalamin biosynthesis protein cobU	870520	871191	-	PROKKA_00809	Bifunctional adenosylcobalamin biosynthesis protein CobU	870520	871191	-	2.7.1.156	cobU	similar to AA sequence:UniProtKB:P0AE76		1	0	0	0	0	0	0
814	PFR_JS4_797	Cobyrinic acid a,c-diamide synthase	871188	873773	-	PROKKA_00810	Cobyrinic acid A,C-diamide synthase	871188	873773	-		cobB_3	similar to AA sequence:UniProtKB:P21632		1	0	0	0	0	0	0
815	PFR_JS4_798	Cob(I)yrinic acid a,c-diamide	873767	874369	-	PROKKA_00811	Cob(I)yrinic acid a,c-diamide adenosyltransferase	873767	874369	-	2.5.1.17	cobO	similar to AA sequence:UniProtKB:P29930		1	0	0	0	0	0	0
816	PFR_JS4_799	Adenosylcobyric acid synthase	874366	875811	-	PROKKA_00812	Cobyric acid synthase	874366	875811	-		cobQ_1	similar to AA sequence:UniProtKB:P29932		1	0	0	0	0	0	0
817	PFR_JS4_800	Cobalamin biosynthesis protein CobD	875808	876839	-	PROKKA_00813	cobalamin biosynthesis protein	875808	876839	-			protein motif:CLUSTERS:PRK01209		1	0	0	0	0	0	0
818	PFR_JS4_801	Phosphoglycerate mutase family protein	876843	877421	+	PROKKA_00814	Phosphoserine phosphatase 1	876843	877421	+	3.1.3.3	pspA	similar to AA sequence:UniProtKB:D3DFG8		1	0	0	0	0	0	0
819	PFR_JS4_802	Alpha, alpha-trehalose-phosphate synthase otsA	877679	879160	-	PROKKA_00815	Trehalose-phosphate synthase	877679	879160	-	2.4.1.-	otsA	similar to AA sequence:UniProtKB:A0R4M9		1	0	0	0	0	0	0
820	PFR_JS4_803	Trehalose-phosphatase OtsB	879322	880179	+	PROKKA_00816	Trehalose-6-phosphate phosphatase	879322	880179	+	3.1.3.12	otsB	similar to AA sequence:UniProtKB:P31678		1	0	0	0	0	0	0
821						PROKKA_00817	tRNA-Met(cat)	880255	880329	+			COORDINATES:profile:Aragorn:1.2		0					0	0
822	PFR_JS4_804	Hypothetical protein	880491	881150	-	PROKKA_00818	hypothetical protein	880491	881150	-					0	0	0	0	0	0	0
823	PFR_JS4_805	Hypothetical protein	881258	881683	-	PROKKA_00819	hypothetical protein	881258	881683	-					0	0	0	0	0	0	0
824	PFR_JS4_806	Hypothetical protein	881837	882496	-	PROKKA_00820	hypothetical protein	881837	882496	-					0	0	0	0	0	0	0
825	PFR_JS4_807	Hypothetical protein	882496	883092	-	PROKKA_00821	hypothetical protein	882496	883092	-					0	0	0	0	0	0	0
826	PFR_JS4_808	Transposase of ISAar43, IS3 family, IS407 group,	883443	883727	+	PROKKA_00822	Transposase	883443	883727	+			protein motif:Pfam:PF01527.14		0	0	0	0	0	0	0
827	PFR_JS4_809	Insertion sequence IS407 OrfB	883778	884593	+	PROKKA_00823	Integrase core domain protein	883778	884593	+			protein motif:Pfam:PF00665.20		0	0	0	0	0	0	0
828	PFR_JS4_810	Hypothetical protein	884999	885391	-	PROKKA_00824	Glyoxalase-like domain protein	884999	885391	-			protein motif:Pfam:PF12681.1		1	0	0	0	0	0	0
829	PFR_JS4_811	Transcriptional activator, TenA family	885429	886124	-	PROKKA_00825	Thiaminase-2	885429	886124	-	3.5.99.2	tenA	similar to AA sequence:UniProtKB:P25052		1	0	0	0	0	0	0
830	PFR_JS4_812	DNA primase	886294	888162	+	PROKKA_00826	DNA primase	886294	888162	+	2.7.7.-	dnaG	similar to AA sequence:UniProtKB:P74893		1	0	0	0	0	0	0
831	PFR_JS4_813	RNA polymerase sigma factor	888235	889089	+	PROKKA_00827	RNA polymerase sigma factor SigB	888235	889089	+		sigB_2	similar to AA sequence:UniProtKB:Q59563		1	0	0	0	0	0	0
832	PFR_JS4_814	Hypothetical protein	889169	889735	+	PROKKA_00828	hypothetical protein	889169	889735	+					1	0	0	0	0	0	0
833						PROKKA_00829	tRNA-Asn(gtt)	889819	889894	+			COORDINATES:profile:Aragorn:1.2		0					0	0
834	PFR_JS4_815	Phosphofructokinase (Precursor)	890066	891280	-	PROKKA_00830	Pyrophosphate--fructose 6-phosphate 1-phosphotransferase	890066	891280	-	2.7.1.90	pfp	similar to AA sequence:UniProtKB:P29495		1	0	0	0	0	0	0
835	PFR_JS4_816	Hypothetical protein	891504	891926	+	PROKKA_00831	hypothetical protein	891504	891926	+					1	0	0	0	0	0	0
836	PFR_JS4_817	Translation factor SUA5	891995	892612	+	PROKKA_00832	Threonylcarbamoyl-AMP synthase	891995	892612	+	2.7.7.87	ywlC_1	similar to AA sequence:UniProtKB:P39153		1	0	0	0	0	0	0
837	PFR_JS4_818	Hypothetical protein	892662	893561	-	PROKKA_00833	intramembrane serine protease GlpG	892662	893561	-			protein motif:CLUSTERS:PRK10907		1	0	0	0	0	0	0
838	PFR_JS4_819	LmbE family protein	893727	894527	+	PROKKA_00834	1D-myo-inositol 2-acetamido-2-deoxy-alpha-D-glucopyranoside deacetylase	893727	894527	+	3.5.1.103	mshB_1	similar to AA sequence:UniProtKB:Q9F344		1	0	0	0	0	0	0
839	PFR_JS4_820	Proteasome assembly chaperones 2	894666	895703	-	PROKKA_00835	PAC2 family protein	894666	895703	-			protein motif:Pfam:PF09754.3		1	0	0	0	0	0	0
840	PFR_JS4_821	ABC-type uncharacterized transport system, ATPase	895869	896660	-	PROKKA_00836	Methionine import ATP-binding protein MetN 2	895869	896660	-	3.6.3.-	metN2	similar to AA sequence:UniProtKB:Q831K6		1	0	0	0	0	0	0
841	PFR_JS4_822	ABC transporter, permease protein	896662	897615	-	PROKKA_00837	ribose ABC transporter permease protein	896662	897615	-			protein motif:CLUSTERS:PRK09512		1	0	0	0	0	0	0
842	PFR_JS4_823	ABC transporter permease protein	897622	898623	-	PROKKA_00838	ABC transporter substrate binding protein	897622	898623	-			protein motif:Pfam:PF04392.6		1	0	0	0	0	0	0
843	PFR_JS4_824	Phosphoglycerate mutase family protein	898791	899414	+	PROKKA_00839	Glucosyl-3-phosphoglycerate phosphatase	898791	899414	+	3.1.3.-	gpgP_1	similar to AA sequence:UniProtKB:A1TC01		1	0	0	0	0	0	0
844	PFR_JS4_825	Glutamine--tRNA ligase (Precursor)	899436	901148	+	PROKKA_00840	Glutamine--tRNA ligase	899436	901148	+	6.1.1.18	glnS	similar to AA sequence:UniProtKB:P00962		1	0	0	0	0	0	0
845	PFR_JS4_826	TIGR03085 family protein	901193	901939	-	PROKKA_00841	hypothetical protein	901193	901939	-					1	0	0	0	0	0	0
846	PFR_JS4_827	Phosphoribosyl-AMP cyclohydrolase (Precursor)	901955	902407	+	PROKKA_00842	phosphoribosyl-AMP cyclohydrolase	901955	902407	+			protein motif:CLUSTERS:PRK00051		1	0	0	0	0	0	0
847	PFR_JS4_828	Anthranilate synthase component I	902404	903936	+	PROKKA_00843	Anthranilate synthase component 1	902404	903936	+	4.1.3.27	trpE	similar to AA sequence:UniProtKB:A0QX93		1	0	0	0	0	0	0
848	PFR_JS4_829	Indole-3-glycerol phosphate synthase 1	903933	904793	+	PROKKA_00844	Indole-3-glycerol phosphate synthase	903933	904793	+	4.1.1.48	trpC	similar to AA sequence:UniProtKB:A0QX95		1	0	0	0	0	0	0
849	PFR_JS4_830	Tryptophan synthase beta chain	904786	906039	+	PROKKA_00845	Tryptophan synthase beta chain	904786	906039	+	4.2.1.20	trpB_2	similar to AA sequence:UniProtKB:P66984		1	0	0	0	0	0	0
850	PFR_JS4_831	Tryptophan synthase alpha chain	906036	906932	+	PROKKA_00846	Tryptophan synthase alpha chain	906036	906932	+	4.2.1.20	trpA	similar to AA sequence:UniProtKB:O67502		1	0	0	0	0	0	0
851	PFR_JS4_832	Prolipoprotein diacylglyceryl transferase	906929	907900	+	PROKKA_00847	Prolipoprotein diacylglyceryl transferase	906929	907900	+	2.4.99.-	lgt	similar to AA sequence:UniProtKB:O34752		1	0	0	0	0	0	0
852	PFR_JS4_833	Class II glutamine amidotransferase	908044	912552	+	PROKKA_00848	Glutamate synthase [NADPH] large chain	908044	912552	+	1.4.1.13	gltB_1	similar to AA sequence:UniProtKB:P96218		1	0	0	0	0	0	0
853	PFR_JS4_834	Glutamate synthase subunit beta	912545	914014	+	PROKKA_00849	Glutamate synthase [NADPH] small chain	912545	914014	+	1.4.1.13	gltB_2	similar to AA sequence:UniProtKB:O34399		1	0	0	0	0	0	0
854	PFR_JS4_835	Hypothetical protein	914034	914705	-	PROKKA_00850	hypothetical protein	914034	914705	-					1	0	0	0	0	0	0
855	PFR_JS4_836	DNA polymerase III, alpha subunit	914931	917474	+	PROKKA_00851	DNA polymerase III subunit alpha	914931	917474	+	2.7.7.7	dnaE_2	similar to AA sequence:UniProtKB:Q9XDH5		0	0	0	0	0	0	0
856	PFR_JS4_837	Hypothetical protein	917471	918244	+	PROKKA_00852	DNA polymerase III subunit alpha	917471	918244	+	2.7.7.7	dnaE_3	similar to AA sequence:UniProtKB:Q9XDH5		0	0	0	0	0	0	0
857	PFR_JS4_838	Hypothetical protein	918199	918501	+	PROKKA_00853	DNA polymerase III subunit alpha	918199	918501	+			protein motif:CLUSTERS:PRK05673		0	0	0	0	0	0	0
858	PFR_JS4_839	Hypothetical protein	918393	919262	-	PROKKA_00854	hypothetical protein	918393	919262	-					0	0	0	0	0	0	0
859	PFR_JS4_840	Cys-tRNA(Pro)/Cys-tRNA(Cys) deacylase ybaK	919421	919852	-	PROKKA_00855	Cys-tRNA(Pro)/Cys-tRNA(Cys) deacylase YbaK	919421	919852	-	4.2.-.-	ybaK	similar to AA sequence:UniProtKB:P0AAR3		0	0	0	0	0	0	0
860	PFR_JS4_841	Uncharacterized membrane protein, possible Na	919898	920698	-	PROKKA_00856	putative membrane protein YdfK	919898	920698	-		ydfK	similar to AA sequence:UniProtKB:P96689		0	0	0	0	0	0	0
861	PFR_JS4_842	Histidinol dehydrogenase	920776	922089	+	PROKKA_00857	Histidinol dehydrogenase	920776	922089	+	1.1.1.23	hisD	similar to AA sequence:UniProtKB:P63950		1	0	0	0	0	0	0
862	PFR_JS4_843	Histidinol-phosphate aminotransferase 2	922089	923309	+	PROKKA_00858	Histidinol-phosphate aminotransferase	922089	923309	+	2.6.1.9	hisC	similar to AA sequence:UniProtKB:Q9KJU4		1	0	0	0	0	0	0
863	PFR_JS4_844	Imidazoleglycerol-phosphate dehydratase	923306	923914	+	PROKKA_00859	Imidazoleglycerol-phosphate dehydratase	923306	923914	+	4.2.1.19	hisB	similar to AA sequence:UniProtKB:P64368		1	0	0	0	0	0	0
864	PFR_JS4_845	Imidazole glycerol phosphate synthase subunit	923911	924588	+	PROKKA_00860	Imidazole glycerol phosphate synthase subunit HisH	923911	924588	+	2.4.2.-	hisH	similar to AA sequence:UniProtKB:P59957		1	0	0	0	0	0	0
865	PFR_JS4_846	Phosphoribosyl isomerase A	924657	925382	+	PROKKA_00861	Phosphoribosyl isomerase A	924657	925382	+	5.3.1.16	priA_1	similar to AA sequence:UniProtKB:P16250		1	0	0	0	0	0	0
866	PFR_JS4_847	Acetyltransferase, GNAT family	925379	926416	+	PROKKA_00862	putative acetyltransferase	925379	926416	+			protein motif:CLUSTERS:PRK03624		1	0	0	0	0	0	0
867	PFR_JS4_848	Probable transcriptional regulatory protein yebC	926580	927380	+	PROKKA_00863	putative transcriptional regulatory protein/MSMEI_2866	926580	927380	+			similar to AA sequence:UniProtKB:A0QWH1		1	0	0	0	0	0	0
868	PFR_JS4_849	Crossover junction endodeoxyribonuclease RuvC	927631	928242	+	PROKKA_00864	Crossover junction endodeoxyribonuclease RuvC	927631	928242	+	3.1.22.4	ruvC	similar to AA sequence:UniProtKB:Q5SJC4		1	0	0	0	0	0	0
869	PFR_JS4_850	Holliday junction ATP-dependent DNA helicase	928239	928850	+	PROKKA_00865	Holliday junction ATP-dependent DNA helicase RuvA	928239	928850	+	3.6.4.12	ruvA	similar to AA sequence:UniProtKB:A0QWH5		1	0	0	0	0	0	0
870	PFR_JS4_851	Holliday junction ATP-dependent DNA helicase	928914	929939	+	PROKKA_00866	Holliday junction ATP-dependent DNA helicase RuvB	928914	929939	+	3.6.4.12	ruvB	similar to AA sequence:UniProtKB:A0QWH6		1	0	0	0	0	0	0
871	PFR_JS4_852	Preprotein translocase, YajC subunit	930050	930553	+	PROKKA_00867	preprotein translocase subunit YajC	930050	930553	+			protein motif:CLUSTERS:PRK05585		1	0	0	0	0	0	0
872	PFR_JS4_853	Protein translocase subunit SecD	930581	932299	+	PROKKA_00868	preprotein translocase subunit SecD	930581	932299	+			protein motif:CLUSTERS:PRK05812		1	0	0	0	0	0	0
873	PFR_JS4_854	Protein translocase subunit SecF	932299	933546	+	PROKKA_00869	preprotein translocase subunit SecF	932299	933546	+			protein motif:CLUSTERS:PRK13022		1	0	0	0	0	0	0
874	PFR_JS4_855	Adenine phosphoribosyltransferase	933549	934088	+	PROKKA_00870	Adenine phosphoribosyltransferase	933549	934088	+	2.4.2.7	apt	similar to AA sequence:UniProtKB:Q66DQ2		1	0	0	0	0	0	0
875	PFR_JS4_856	GTP diphosphokinase	934151	936502	+	PROKKA_00871	Bifunctional (p)ppGpp synthase/hydrolase relA	934151	936502	+		relA_1	similar to AA sequence:UniProtKB:P66014		1	0	0	0	0	0	0
876	PFR_JS4_857	PF03993 domain protein	936583	937767	-	PROKKA_00872	hypothetical protein	936583	937767	-					1	0	0	0	0	0	0
877	PFR_JS4_858	Zn-dependent hydrolases, including glyoxylases	937826	938545	+	PROKKA_00873	putative metallo-hydrolase	937826	938545	+	3.-.-.-		similar to AA sequence:UniProtKB:Q5XD24		1	0	0	0	0	0	0
878	PFR_JS4_859	HisS Histidyl-tRNA synthetase	938545	939780	+	PROKKA_00874	Histidine--tRNA ligase	938545	939780	+	6.1.1.21	hisS	similar to AA sequence:UniProtKB:Q8YMC2		1	0	0	0	0	0	0
879	PFR_JS4_860	Hypothetical protein	939777	939875	+	PROKKA_00875	hypothetical protein	939777	939875	+					0	0	0	0	0	0	0
880	PFR_JS4_861	Alpha-acetolactate decarboxylase AldC	939989	940804	+	PROKKA_00876	Alpha-acetolactate decarboxylase	939989	940804	+	4.1.1.5	alsD	similar to AA sequence:UniProtKB:Q04777		1	0	0	0	0	0	0
881	PFR_JS4_862	Hypothetical protein	941013	942086	+	PROKKA_00877	hypothetical protein	941013	942086	+					1	0	0	0	0	0	0
882	PFR_JS4_863	Aspartyl-tRNA synthetase aspS	942286	944133	+	PROKKA_00878	Aspartate--tRNA ligase	942286	944133	+	6.1.1.12	aspS	similar to AA sequence:UniProtKB:P21889		1	0	0	0	0	0	0
883	PFR_JS4_864	Recombination factor protein RarA	944258	945682	+	PROKKA_00879	Replication-associated recombination protein A	944258	945682	+		rarA	similar to AA sequence:UniProtKB:P0AAZ4		1	0	0	0	0	0	0
884	PFR_JS4_865	Lactate/malate dehydrogenase, NAD binding domain	945737	946717	+	PROKKA_00880	L-lactate dehydrogenase	945737	946717	+	1.1.1.27	ldh	similar to AA sequence:UniProtKB:Q9EVR0		1	0	0	0	0	0	0
885	PFR_JS4_866	Alanyl-tRNA synthetase AlaS	946882	949569	+	PROKKA_00881	Alanine--tRNA ligase	946882	949569	+	6.1.1.7	alaS	similar to AA sequence:UniProtKB:A0QWQ4		1	0	0	0	0	0	0
886	PFR_JS4_867	Putative crossover junction	949553	950098	+	PROKKA_00882	Putative Holliday junction resolvase	949553	950098	+	3.1.-.-	yrrK	similar to AA sequence:UniProtKB:O34634		1	0	0	0	0	0	0
887	PFR_JS4_868	Aminodeoxychorismate lyase	950073	951305	+	PROKKA_00883	putative aminodeoxychorismate lyase	950073	951305	+			protein motif:CLUSTERS:PRK10270		1	0	0	0	0	0	0
888	PFR_JS4_869	Chorismate synthase	951460	952662	+	PROKKA_00884	Chorismate synthase	951460	952662	+	4.2.3.5	aroC	similar to AA sequence:UniProtKB:P63611		1	0	0	0	0	0	0
889	PFR_JS4_870	Bifunctional shikimate kinase/3-dehydroquinate	952659	954308	+	PROKKA_00885	3-dehydroquinate synthase	952659	954308	+	4.2.3.4	aroB	similar to AA sequence:UniProtKB:P0A4Z4		1	0	0	0	0	0	0
890	PFR_JS4_871	Translation elongation factor P	954467	955048	+	PROKKA_00886	Elongation factor P	954467	955048	+		efp	similar to AA sequence:UniProtKB:A0QWR4		1	0	0	0	0	0	0
891	PFR_JS4_872	N utilization substance protein B homolog	955048	955674	+	PROKKA_00887	hypothetical protein	955048	955674	+			similar to AA sequence:UniProtKB:P95020	N utilization substance protein B homolog	1	0	0	0	0	0	0
892	PFR_JS4_873	Carbamoyl-phosphate synthase small chain	955853	957037	+	PROKKA_00888	Carbamoyl-phosphate synthase small chain	955853	957037	+	6.3.5.5	carA	similar to AA sequence:UniProtKB:P0A6F1		1	0	0	0	0	0	0
893	PFR_JS4_874	Carbamoyl-phosphate synthase large chain	957037	960378	+	PROKKA_00889	Carbamoyl-phosphate synthase large chain	957037	960378	+	6.3.5.5	carB_1	similar to AA sequence:UniProtKB:P00968		1	0	0	0	0	0	0
894	PFR_JS4_875	Dihydroorotate dehydrogenase (quinone)	960460	961560	+	PROKKA_00890	Dihydroorotate dehydrogenase (quinone)	960460	961560	+	1.3.5.2	pyrD	similar to AA sequence:UniProtKB:P0A7E1		1	0	0	0	0	0	0
895	PFR_JS4_876	Orotidine 5'-phosphate decarboxylase	961557	962366	+	PROKKA_00891	orotidine 5'-phosphate decarboxylase	961557	962366	+			protein motif:CLUSTERS:PRK00125		1	0	0	0	0	0	0
896	PFR_JS4_877	Integration host factor family protein	962529	962840	+	PROKKA_00892	hypothetical protein	962529	962840	+					1	0	0	0	0	0	0
897	PFR_JS4_878	Guanylate kinase	962844	963464	+	PROKKA_00893	Guanylate kinase	962844	963464	+	2.7.4.8	gmk	similar to AA sequence:UniProtKB:P0A5I4		1	0	0	0	0	0	0
898	PFR_JS4_879	DNA-directed RNA polymerase, omega subunit	963524	963892	+	PROKKA_00894	DNA-directed RNA polymerase subunit omega	963524	963892	+	2.7.7.6	rpoZ	similar to AA sequence:UniProtKB:Q9KXS1		1	0	0	0	0	0	0
899	PFR_JS4_880	S-adenosylmethionine synthase MetK	963958	965148	+	PROKKA_00895	S-adenosylmethionine synthase	963958	965148	+	2.5.1.6	metK	similar to AA sequence:UniProtKB:A0QWT3		1	0	0	0	0	0	0
900	PFR_JS4_881	Primosomal protein N' PriA	965259	967280	+	PROKKA_00896	Primosomal protein N'	965259	967280	+	3.6.4.-	priA_2	similar to AA sequence:UniProtKB:P17888		1	0	0	0	0	0	0
901	PFR_JS4_882	Hypothetical protein	967358	967729	+	PROKKA_00897	Methionyl-tRNA formyltransferase	967358	967729	+	2.1.2.9	fmt_1	similar to AA sequence:UniProtKB:A0QWU2		0	0	0	0	0	0	0
902	PFR_JS4_883	Formyl transferase protein	967729	968304	+	PROKKA_00898	Methionyl-tRNA formyltransferase	967729	968304	+	2.1.2.9	fmt_2	similar to AA sequence:UniProtKB:A0QWU2		1	0	0	0	0	0	0
903	PFR_JS4_884	Putative ribosomal RNA small subunit	968446	969765	+	PROKKA_00899	Ribosomal RNA small subunit methyltransferase B	968446	969765	+	2.1.1.176	rsmB	similar to AA sequence:UniProtKB:P36929		1	0	0	0	0	0	0
904	PFR_JS4_885	Ribulose-phosphate 3-epimerase Rpe	969800	970462	+	PROKKA_00900	Ribulose-phosphate 3-epimerase	969800	970462	+	5.1.3.1	rpe	similar to AA sequence:UniProtKB:P0AG07		1	0	0	0	0	0	0
905	PFR_JS4_886	Aminopeptidase C	970522	971853	+	PROKKA_00901	Aminopeptidase C	970522	971853	+	3.4.22.40	pepC_1	similar to AA sequence:UniProtKB:Q04723		1	0	0	0	0	0	0
906	PFR_JS4_887	Proteasome assembly chaperones 2	971954	972784	-	PROKKA_00902	PAC2 family protein	971954	972763	-			protein motif:Pfam:PF09754.3		1	0	0	0	0	0	0
907	PFR_JS4_888	5-methyltetrahydrofolate-homocysteine	972936	976403	+	PROKKA_00903	Methionine synthase	972936	976403	+	2.1.1.13	metH	similar to AA sequence:UniProtKB:P13009		1	0	0	0	0	0	0
908	PFR_JS4_889	Signal peptide peptidase SppA	976695	977951	-	PROKKA_00904	Putative signal peptide peptidase SppA	976695	977951	-	3.4.21.-	sppA	similar to AA sequence:UniProtKB:O34525		1	0	0	0	0	0	0
909	PFR_JS4_890	HAD-superfamily hydrolase, subfamily IA, variant	978135	978860	+	PROKKA_00905	Phosphorylated carbohydrates phosphatase	978135	978860	+	3.1.3.-		similar to AA sequence:UniProtKB:Q9X0Y1		1	0	0	0	0	0	0
910	PFR_JS4_891	TRNA (Adenine-58-N(1)-) methyltransferase	978857	979927	+	PROKKA_00906	tRNA (adenine(58)-N(1))-methyltransferase TrmI	978857	979927	+	2.1.1.220	trmI	similar to AA sequence:UniProtKB:O33253		1	0	0	0	0	0	0
911	PFR_JS4_892	Proteasome subunit beta	979920	980786	+	PROKKA_00907	Proteasome subunit beta precursor	979920	980786	+	3.4.25.1	prcB	similar to AA sequence:UniProtKB:Q7AKQ5		1	0	0	0	0	0	0
912	PFR_JS4_893	Proteasome subunit alpha	980783	981508	+	PROKKA_00908	Proteasome subunit alpha	980783	981508	+	3.4.25.1	prcA	similar to AA sequence:UniProtKB:Q7AKQ6		1	0	0	0	0	0	0
913	PFR_JS4_894	Prephenate dehydrogenase	981510	982604	+	PROKKA_00909	T-protein	981510	982604	+		tyrA_1	similar to AA sequence:UniProtKB:P07023		1	0	0	0	0	0	0
914	PFR_JS4_895	Putative cytidylate kinase	982644	983315	+	PROKKA_00910	Cytidylate kinase	982644	983315	+	2.7.4.25	cmk	similar to AA sequence:UniProtKB:P63803		1	0	0	0	0	0	0
915	PFR_JS4_896	GTPase Der	983430	984779	+	PROKKA_00911	GTPase Der	983430	984779	+		der	similar to AA sequence:UniProtKB:P50743		1	0	0	0	0	0	0
916	PFR_JS4_897	Protein of hypothetical function DUF1706	984814	985212	-	PROKKA_00912	hypothetical protein	984814	985212	-					1	0	0	0	0	0	0
917	PFR_JS4_898	Putative methyl viologen resistance protein	985447	986481	+	PROKKA_00913	Antiseptic resistance protein	985447	986481	+		qacA_2	similar to AA sequence:UniProtKB:P0A0J9		1	0	0	0	0	0	0
918	PFR_JS4_899	Permease of the major facilitator family protein	986421	986948	+	PROKKA_00914	Antiseptic resistance protein	986421	986948	+		qacA_3	similar to AA sequence:UniProtKB:P0A0J9		0	0	0	0	0	0	0
919	PFR_JS4_900	TetR-family transcription regulator	986974	987552	+	PROKKA_00915	HTH-type transcriptional regulator RutR	986974	987552	+		rutR	similar to AA sequence:UniProtKB:P0ACU2		1	0	0	0	0	0	0
920	PFR_JS4_901	Zinc-containing alcohol dehydrogenase (ADH)	987598	988548	-	PROKKA_00916	ethanol-active dehydrogenase/acetaldehyde-active reductase	987598	988548	-			protein motif:CLUSTERS:PRK09422		0	0	0	0	0	0	0
921	PFR_JS4_902	PecM protein	988657	989532	-	PROKKA_00917	Threonine/homoserine exporter RhtA	988657	989532	-		rhtA	similar to AA sequence:UniProtKB:P0AA67		0	0	0	0	0	0	0
922	PFR_JS4_903	Hypothetical protein	989703	990224	+	PROKKA_00918	hypothetical protein	989703	990224	+				ICE?	1	1	0	1	0	0	0
923	PFR_JS4_904	Transcriptional regulator	990217	990522	+	PROKKA_00919	Helix-turn-helix domain protein	990217	990522	+			protein motif:Pfam:PF12840.1	ICE?	1	1	0	1	0	0	0
924	PFR_JS4_905	Transposase IS6110	990780	991667	-	PROKKA_00920	Integrase core domain protein	990780	991667	-			protein motif:Pfam:PF00665.20	ICE?	0	1	0	1	0	0	0
925	PFR_JS4_906	IS3 family element	991700	992044	-	PROKKA_00921	Transposase	991700	992044	-			protein motif:Pfam:PF01527.14	ICE?	0	1	0	1	0	0	0
926	PFR_JS4_907	Transposase of ISAar20, ISL3 family	992787	993863	-	PROKKA_00922	Transposase	992787	993863	-			protein motif:Pfam:PF01610.11	ICE?	0	1	0	1	0	0	0
927	PFR_JS4_908	Hypothetical protein	994199	995851	-	PROKKA_00923	hypothetical protein	994199	995851	-				ICE?	0	1	0	1	0	0	0
928	PFR_JS4_909	Hypothetical protein	995933	997432	-	PROKKA_00924	hypothetical protein	995933	997432	-				ICE?	0	1	0	1	0	0	0
929	PFR_JS4_910	Peptidase, S8A	997485	999875	-	PROKKA_00925	hypothetical protein	997485	999875	-				ICE?	0	1	0	1	0	0	0
930	PFR_JS4_911	AAA ATPase central domain protein	1000094	1001050	-	PROKKA_00926	ATP-dependent zinc metalloprotease FtsH 3	1000094	1001050	-	3.4.24.-	ftsH3	similar to AA sequence:UniProtKB:P72991	ICE?	0	1	0	1	0	0	0
931	PFR_JS4_912	Sulfate permease	1001147	1001470	-	PROKKA_00927	hypothetical protein	1001147	1001470	-				ICE?	0	1	0	1	0	0	0
932	PFR_JS4_913	Hypothetical protein	1001622	1002554	-	PROKKA_00928	hypothetical protein	1001622	1002554	-				ICE?	0	1	0	1	0	0	0
933	PFR_JS4_914	TrwC relaxase	1002597	1004636	-	PROKKA_00929	ATP-dependent RecD-like DNA helicase	1002597	1004636	-	3.6.4.12	recD2_1	protein motif:HAMAP:MF_01488	ICE?	0	1	0	1	0	0	0
934	PFR_JS4_915	Hypothetical protein	1004692	1005306	+	PROKKA_00930	TraM recognition site of TraD and TraG	1004692	1005306	+			protein motif:Pfam:PF12696.1	ICE?	0	1	0	1	0	0	0
935	PFR_JS4_916	Hypothetical protein	1005378	1005860	+	PROKKA_00931	hypothetical protein	1005378	1005860	+				ICE?	0	1	0	1	0	0	0
936	PFR_JS4_917	Hypothetical protein	1005871	1006452	+	PROKKA_00932	hypothetical protein	1005871	1006452	+				ICE?	0	1	0	1	0	0	0
937	PFR_JS4_918	Hypothetical protein	1006433	1006648	+	PROKKA_00933	hypothetical protein	1006433	1006648	+				ICE?	0	1	0	1	0	0	0
938	PFR_JS4_919	Prophage integrase	1006641	1007831	+	PROKKA_00934	Transposase from transposon Tn916	1006641	1007831	+		Int-Tn	similar to AA sequence:UniProtKB:P22886	ICE?	0	1	0	1	0	0	0
939						PROKKA_00935	tRNA-Pro(ggg)	1008065	1008139	-			COORDINATES:profile:Aragorn:1.2		0					0	0
940	PFR_JS4_920	S-ribosylhomocysteinase LuxS	1008392	1008856	+	PROKKA_00936	S-ribosylhomocysteine lyase	1008392	1008856	+	4.4.1.21	luxS	similar to AA sequence:UniProtKB:Q9ZMW8		1	0	0	0	0	0	0
941	PFR_JS4_921	Antiseptic resistance protein	1009048	1010628	+	PROKKA_00937	Antiseptic resistance protein	1009048	1010628	+		qacA_4	similar to AA sequence:UniProtKB:P0A0J9		1	0	0	0	0	0	0
942	PFR_JS4_922	Nitrate/sulfonate/bicarbonate ABC transporter,	1010935	1011825	+	PROKKA_00938	Carnitine transport permease protein OpuCD	1010935	1011825	+		opuCD	similar to AA sequence:UniProtKB:Q9KHT6		1	0	0	0	0	0	0
943	PFR_JS4_923	ABC-type nitrate/sulfonate/bicarbonate transport	1011822	1012829	+	PROKKA_00939	Putative thiamine biosynthesis protein	1011822	1012829	+			similar to AA sequence:UniProtKB:P44658		1	0	0	0	0	0	0
944	PFR_JS4_924	Homoserine O-acetyltransferase (Precursor)	1013011	1014264	+	PROKKA_00940	Homoserine O-acetyltransferase	1013011	1014264	+	2.3.1.31	metX	similar to AA sequence:UniProtKB:Q8F4I0		1	0	0	0	0	0	0
945	PFR_JS4_925	Methionine biosynthesis protein MetW	1014261	1014947	+	PROKKA_00941	hypothetical protein	1014261	1014947	+			protein motif:CLUSTERS:PRK08317		1	0	0	0	0	0	0
946	PFR_JS4_926	Transcriptional regulator, AsnC family	1015083	1015496	+	PROKKA_00942	HTH-type transcriptional regulator LrpC	1015083	1015496	+		lrpC	similar to AA sequence:UniProtKB:P96582		1	0	0	0	0	0	0
947	PFR_JS4_927	Hypothetical protein	1015590	1017224	+	PROKKA_00943	Apolipoprotein N-acyltransferase	1015590	1017224	+	2.3.1.-	lnt	similar to AA sequence:UniProtKB:P23930		1	0	0	0	0	0	0
948	PFR_JS4_928	ApolipoproteiN n-acyltransferase	1017311	1018117	+	PROKKA_00944	Undecaprenyl-phosphate mannosyltransferase	1017311	1018117	+	2.4.1.54		similar to AA sequence:UniProtKB:C5CBV8		1	0	0	0	0	0	0
949	PFR_JS4_929	Electron transporter	1018213	1018551	-	PROKKA_00945	RNA polymerase-binding protein RbpA	1018213	1018551	-		rbpA_2	similar to AA sequence:UniProtKB:Q9RKY0		1	0	0	0	0	0	0
950	PFR_JS4_930	Glycerophosphodiester phosphodiesterase family	1018658	1019455	-	PROKKA_00946	Glycerophosphoryl diester phosphodiesterase	1018658	1019455	-	3.1.4.46	ugpQ_1	similar to AA sequence:UniProtKB:P10908		1	0	0	0	0	0	0
951	PFR_JS4_931	Hypothetical protein	1019500	1020024	-	PROKKA_00947	Putative transmembrane protein (PGPGW)	1019500	1020024	-			protein motif:Pfam:PF09656.4		1	0	0	0	0	0	0
952	PFR_JS4_932	Pyridoxal kinase	1020162	1021031	+	PROKKA_00948	Pyridoxamine kinase	1020162	1021031	+	2.7.1.35	pdxY	similar to AA sequence:UniProtKB:Q7CIR8		1	0	0	0	0	0	0
953	PFR_JS4_933	UDP-N-acetylglucosamine 1-carboxyvinyltransferase	1021122	1022657	-	PROKKA_00949	UDP-N-acetylglucosamine 1-carboxyvinyltransferase	1021122	1022657	-	2.5.1.7	murA	similar to AA sequence:UniProtKB:Q3KHZ4		1	0	0	0	0	0	0
954	PFR_JS4_934	Dihydrolipoyl dehydrogenase	1022804	1024204	+	PROKKA_00950	Dihydrolipoyl dehydrogenase	1022804	1024204	+	1.8.1.4	lpdC	similar to AA sequence:UniProtKB:P66004		1	0	0	0	0	0	0
955	PFR_JS4_935	Extracellular ligand-binding receptor	1024400	1025563	+	PROKKA_00951	hypothetical protein	1024400	1025563	+			similar to AA sequence:UniProtKB:Q8YEE8	Leu/Ile/Val-binding protein homolog 3 precursor	1	0	0	0	0	0	0
956	PFR_JS4_936	High-affinity branched-chain amino acid transport	1025660	1026544	+	PROKKA_00952	High-affinity branched-chain amino acid transport system permease protein LivH	1025660	1026544	+		livH_1	similar to AA sequence:UniProtKB:P0AEX7		1	0	0	0	0	0	0
957	PFR_JS4_937	Branched-chain amino acid ABC transporter,	1026541	1027560	+	PROKKA_00953	High-affinity branched-chain amino acid transport system permease protein LivH	1026541	1027560	+		livH_2	similar to AA sequence:UniProtKB:P0AEX7		1	0	0	0	0	0	0
958	PFR_JS4_938	Branched-chain amino acid ABC superfamily ATP	1027557	1028348	+	PROKKA_00954	Lipopolysaccharide export system ATP-binding protein LptB	1027557	1028348	+	3.6.3.-	lptB	similar to AA sequence:UniProtKB:P45073		1	0	0	0	0	0	0
959	PFR_JS4_939	Branched-chain amino acid ABC transporter,	1028341	1029045	+	PROKKA_00955	High-affinity branched-chain amino acid transport ATP-binding protein LivF	1028341	1029045	+		livF	similar to AA sequence:UniProtKB:P22731		1	0	0	0	0	0	0
960	PFR_JS4_940	CBS domain protein/ACT domain-containing protein	1029047	1029697	+	PROKKA_00956	Hypoxic response protein 1	1029047	1029697	+		hrp1	similar to AA sequence:UniProtKB:O06186		1	0	0	0	0	0	0
961	PFR_JS4_941	PTS system fructose IIA component	1029729	1030151	-	PROKKA_00957	PTS system mannose-specific EIIAB component	1029729	1030151	-		manX	similar to AA sequence:UniProtKB:P69797		1	0	0	0	0	0	0
962	PFR_JS4_942	Dipeptidase pepE	1030624	1031757	+	PROKKA_00958	Xaa-Pro dipeptidase	1030624	1031757	+	3.4.13.9	pepQ	similar to AA sequence:UniProtKB:Q9S6S1		0	0	0	0	0	0	0
963	PFR_JS4_943	Putative integral membrane esterase	1031787	1033103	-	PROKKA_00959	Putative esterase	1031787	1033103	-			protein motif:Pfam:PF00756.14		0	0	0	0	0	0	0
964	PFR_JS4_944	Hypothetical protein	1033100	1035583	-	PROKKA_00960	Phosphatidylglycerol lysyltransferase	1033100	1035583	-	2.3.2.3	mprF	similar to AA sequence:UniProtKB:C0H3X7		0	0	0	0	0	0	0
965	PFR_JS4_945	Aspartyl/glutamyl-tRNA(Asn/Gln) amidotransferase	1035791	1037302	-	PROKKA_00961	Aspartyl/glutamyl-tRNA(Asn/Gln) amidotransferase subunit B	1035791	1037302	-	6.3.5.-	gatB	similar to AA sequence:UniProtKB:O66766		1	0	0	0	0	0	0
966	PFR_JS4_946	Glutamyl-tRNA(Gln) amidotransferase subunit A	1037299	1038831	-	PROKKA_00962	Glutamyl-tRNA(Gln) amidotransferase subunit A	1037299	1038831	-	6.3.5.-	gatA	similar to AA sequence:UniProtKB:Q8NR17		1	0	0	0	0	0	0
967	PFR_JS4_947	Aspartyl/glutamyl-tRNA(Asn/Gln) amidotransferase	1038839	1039141	-	PROKKA_00963	Aspartyl/glutamyl-tRNA(Asn/Gln) amidotransferase subunit C	1038839	1039141	-	6.3.5.-	gatC	similar to AA sequence:UniProtKB:P68808		1	0	0	0	0	0	0
968	PFR_JS4_948	Amino acid-binding ACT domain protein	1039362	1039988	+	PROKKA_00964	hypothetical protein	1039362	1039988	+					1	0	0	0	0	0	0
969	PFR_JS4_949	Hypothetical membrane anchored protein	1040009	1040212	-	PROKKA_00965	hypothetical protein	1040009	1040212	-					1	0	0	0	0	0	0
970	PFR_JS4_950	Methionine synthase, vitamin-B12 independent	1040281	1041267	-	PROKKA_00966	Cobalamin-independent synthase, Catalytic domain	1040281	1041267	-			protein motif:Pfam:PF01717.12		1	0	0	0	0	0	0
971	PFR_JS4_951	TRNA	1041313	1042386	-	PROKKA_00967	tRNA-specific 2-thiouridylase MnmA	1041313	1042386	-	2.8.1.-	mnmA	similar to AA sequence:UniProtKB:Q99TM8		1	0	0	0	0	0	0
972	PFR_JS4_952	Glycogen debranching enzyme GlgX	1042643	1044835	+	PROKKA_00968	Glycogen debranching enzyme	1042643	1044835	+	3.2.1.-	glgX_1	similar to AA sequence:UniProtKB:P15067		1	0	0	0	0	0	0
973	PFR_JS4_953	Hypothetical protein	1045053	1045640	+	PROKKA_00969	hypothetical protein	1045053	1045640	+					0	0	0	0	0	0	0
974	PFR_JS4_954	Hypothetical protein	1045622	1046494	+	PROKKA_00970	hypothetical protein	1045622	1046494	+					0	0	0	0	0	0	0
975	PFR_JS4_955	Phosphorylase	1046658	1049249	-	PROKKA_00971	Maltodextrin phosphorylase	1046658	1049249	-	2.4.1.1	malP	similar to AA sequence:UniProtKB:P00490		1	0	0	0	0	0	0
976	PFR_JS4_956	Alpha-1,4-glucan:maltose-1-phosphate	1049375	1051489	+	PROKKA_00972	Alpha-1,4-glucan:maltose-1-phosphate maltosyltransferase 2	1049375	1051489	+	2.4.99.16	glgE2	similar to AA sequence:UniProtKB:Q9KY04		1	0	0	0	0	0	0
977	PFR_JS4_957	Maltose alpha-D-glucosyltransferase	1051575	1053374	+	PROKKA_00973	Trehalose synthase/amylase TreS	1051575	1053374	+	3.2.1.1	treS	similar to AA sequence:UniProtKB:A0R6E0		1	0	0	0	0	0	0
978	PFR_JS4_958	Maltokinase	1053390	1054727	+	PROKKA_00974	Maltokinase	1053390	1054727	+	2.7.1.175	mak1	similar to AA sequence:UniProtKB:Q7WUM3		1	0	0	0	0	0	0
979	PFR_JS4_959	1,4-alpha-glucan branching enzyme GlgB	1054720	1056624	+	PROKKA_00975	1,4-alpha-glucan branching enzyme GlgB	1054720	1056624	+	2.4.1.18	glgB	similar to AA sequence:UniProtKB:Q10625		1	0	0	0	0	0	0
980	PFR_JS4_960	Hydrolase, NUDIX family	1056660	1057445	+	PROKKA_00976	hypothetical protein	1056660	1057445	+			protein motif:CLUSTERS:PRK08999		0	0	0	0	0	0	0
981	PFR_JS4_961	Putative insertion element ISCmi2 transposase	1057442	1058485	-	PROKKA_00977	IS2 transposase TnpB	1057442	1058485	-			protein motif:CLUSTERS:PRK09409		0	0	0	0	0	0	0
982	PFR_JS4_962	Phosphoglucomutase PgmA	1058659	1060290	-	PROKKA_00978	Phosphoglucomutase	1058659	1060290	-	5.4.2.2	pgm	similar to AA sequence:UniProtKB:P36938		1	0	0	0	0	0	0
983	PFR_JS4_963	Thioredoxin	1060423	1061415	+	PROKKA_00979	hypothetical protein	1060423	1061415	+					1	0	0	0	0	0	0
984	PFR_JS4_964	4-hydroxyphenylpyruvate dioxygenase C domain	1061647	1062093	+	PROKKA_00980	Glyoxalase/Bleomycin resistance protein/Dioxygenase superfamily protein	1061647	1062093	+			protein motif:Pfam:PF00903.19		1	0	0	0	0	0	0
985	PFR_JS4_965	Acyltransferase family protein	1062249	1062824	+	PROKKA_00981	hypothetical protein	1062249	1062824	+					1	0	0	0	0	0	0
986	PFR_JS4_966	Hypothetical protein	1062983	1064776	+	PROKKA_00982	hypothetical protein	1062983	1064776	+					1	0	0	0	0	0	0
987	PFR_JS4_967	Endonuclease NucS	1064817	1065464	-	PROKKA_00983	hypothetical protein	1064817	1065464	-			protein motif:CLUSTERS:PRK03298		1	0	0	0	0	0	0
988	PFR_JS4_968	Hypothetical protein	1065621	1065899	+	PROKKA_00984	hypothetical protein	1065621	1065899	+					1	0	0	0	0	0	0
989	PFR_JS4_969	Abhydrolase domain-containing protein 11	1065896	1066726	+	PROKKA_00985	Esterase YbfF	1065896	1066726	+	3.1.-.-	ybfF	similar to AA sequence:UniProtKB:P75736		1	0	0	0	0	0	0
990	PFR_JS4_970	ATP:cob(I)alamin adenosyltransferase	1066805	1067413	+	PROKKA_00986	Cob(I)yrinic acid a,c-diamide adenosyltransferase	1066805	1067413	+	2.5.1.17		similar to AA sequence:UniProtKB:P64803		1	0	0	0	0	0	0
991	PFR_JS4_971	Lipoate-protein ligase LplJ	1067588	1068652	-	PROKKA_00987	putative lipoate-protein ligase A	1067588	1068652	-	2.7.7.63	lplA	similar to AA sequence:UniProtKB:P75394		1	0	0	0	0	0	0
992	PFR_JS4_972	Hypothetical protein	1068676	1069134	-	PROKKA_00988	hypothetical protein	1068676	1069134	-					1	0	0	0	0	0	0
993	PFR_JS4_973	ATP synthase F1, epsilon subunit	1069176	1069643	-	PROKKA_00989	ATP synthase epsilon chain	1069176	1069643	-		atpC	similar to AA sequence:UniProtKB:P0A2Z7		1	0	0	0	0	0	0
994	PFR_JS4_974	ATP synthase subunit beta	1069643	1071094	-	PROKKA_00990	ATP synthase subunit beta	1069643	1071094	-	3.6.3.14	atpD	similar to AA sequence:UniProtKB:A0R200		1	0	0	0	0	0	0
995	PFR_JS4_975	ATP synthase gamma chain	1071095	1072030	-	PROKKA_00991	ATP synthase gamma chain	1071095	1072030	-		atpG	similar to AA sequence:UniProtKB:P50007		1	0	0	0	0	0	0
996	PFR_JS4_976	ATP synthase subunit alpha	1072033	1073247	-	PROKKA_00992	ATP synthase subunit alpha	1072033	1073247	-	3.6.3.14	atpA_1	similar to AA sequence:UniProtKB:P50001		1	0	0	0	0	0	0
997	PFR_JS4_977	ATP synthase subunit alpha atpA	1073247	1073669	-	PROKKA_00993	ATP synthase subunit alpha	1073247	1073669	-	3.6.3.14	atpA_2	similar to AA sequence:UniProtKB:P50001		0	0	0	0	0	0	0
998	PFR_JS4_978	ATP synthase F1, delta subunit	1073744	1074523	-	PROKKA_00994	ATP synthase subunit delta	1073744	1074523	-		atpH	similar to AA sequence:UniProtKB:P50008		1	0	0	0	0	0	0
999	PFR_JS4_979	ATP synthase subunit b	1074520	1075074	-	PROKKA_00995	ATP synthase subunit b	1074520	1075074	-		atpF	similar to AA sequence:UniProtKB:P80285		1	0	0	0	0	0	0
1000	PFR_JS4_980	ATP synthase C chain (F1F0-ATPase subunit c )	1075085	1075303	-	PROKKA_00996	ATP synthase subunit c	1075085	1075303	-		atpE	similar to AA sequence:UniProtKB:Q2RFX4		1	0	0	0	0	0	0
1001	PFR_JS4_981	ATP synthase subunit a	1075349	1076230	-	PROKKA_00997	ATP synthase subunit a	1075349	1076230	-		atpB	similar to AA sequence:UniProtKB:O05330		1	0	0	0	0	0	0
1002	PFR_JS4_982	Hypothetical protein	1076223	1076447	-	PROKKA_00998	Putative F0F1-ATPase subunit (ATPase_gene1)	1076223	1076447	-			protein motif:Pfam:PF09527.4		1	0	0	0	0	0	0
1003	PFR_JS4_983	Hypothetical protein	1076444	1076845	-	PROKKA_00999	hypothetical protein	1076444	1076845	-					1	0	0	0	0	0	0
1004	PFR_JS4_984	Glycosyltransferase, group 4 family	1076959	1078095	-	PROKKA_01000	Decaprenyl-phosphate N-acetylglucosaminephosphotransferase	1076959	1078095	-	2.7.8.35	wecA	similar to AA sequence:UniProtKB:Q10606		1	0	0	0	0	0	0
1005	PFR_JS4_985	TRNA threonylcarbamoyladenosine biosynthesis	1078104	1078982	-	PROKKA_01001	Threonylcarbamoyl-AMP synthase	1078104	1078982	-	2.7.7.87	ywlC_2	similar to AA sequence:UniProtKB:P39153		1	0	0	0	0	0	0
1006	PFR_JS4_986	Release factor glutamine methyltransferase	1078979	1079857	-	PROKKA_01002	Release factor glutamine methyltransferase	1078979	1079857	-	2.1.1.-	prmC	similar to AA sequence:UniProtKB:P0ACC1		1	0	0	0	0	0	0
1007	PFR_JS4_987	Peptide chain release factor 1	1079854	1080933	-	PROKKA_01003	Peptide chain release factor 1	1079854	1080933	-		prfA	similar to AA sequence:UniProtKB:P96077		1	0	0	0	0	0	0
1008	PFR_JS4_988	50S ribosomal protein L31	1081041	1081265	-	PROKKA_01004	50S ribosomal protein L31	1081041	1081265	-		rpmE	similar to AA sequence:UniProtKB:Q9K4E5		1	0	0	0	0	0	0
1009	PFR_JS4_989	Transcription termination factor Rho	1081402	1083372	-	PROKKA_01005	hypothetical protein	1081402	1083372	-			similar to AA sequence:UniProtKB:P52157	Transcription termination factor Rho	1	0	0	0	0	0	0
1010	PFR_JS4_990	Phosphoserine phosphatase/homoserine	1083766	1084389	-	PROKKA_01006	haloacid dehalogenase-like hydrolase	1083766	1084389	-			protein motif:Pfam:PF12710.1		1	0	0	0	0	0	0
1011	PFR_JS4_991	Homoserine dehydrogenase	1084398	1085399	-	PROKKA_01007	Homoserine dehydrogenase	1084398	1085399	-	1.1.1.3	hom	similar to AA sequence:UniProtKB:P08499		1	0	0	0	0	0	0
1012	PFR_JS4_992	Diaminopimelate decarboxylase	1085733	1087127	-	PROKKA_01008	Diaminopimelate decarboxylase	1085733	1087127	-	4.1.1.20	lysA	similar to AA sequence:UniProtKB:P0A5M4		0	0	0	0	0	0	0
1013						PROKKA_01009	tRNA-Arg(ccg)	1087266	1087339	+			COORDINATES:profile:Aragorn:1.2		0					0	0
1014	PFR_JS4_993	LigA	1088392	1089810	+	PROKKA_01010	hypothetical protein	1088392	1089810	+					0	0	0	0	0	0	0
1015	PFR_JS4_994	LigA	1089951	1091246	+	PROKKA_01011	hypothetical protein	1089951	1091246	+					1	0	0	0	0	0	0
1016	PFR_JS4_995	Hypothetical protein	1091239	1092645	+	PROKKA_01012	hypothetical protein	1091239	1092645	+					1	0	0	0	0	0	0
1017	PFR_JS4_996	Oxoglutarate dehydrogenase	1093046	1096498	+	PROKKA_01013	Multifunctional 2-oxoglutarate metabolism enzyme	1093046	1096498	+	2.2.1.5	kgd	similar to AA sequence:UniProtKB:A0R2B1		1	0	0	0	0	0	0
1018	PFR_JS4_997	Transcription factor WhiB	1096743	1096991	+	PROKKA_01014	Transcriptional regulator WhiB1	1096743	1096991	+		whiB1	similar to AA sequence:UniProtKB:O05847		1	0	0	0	0	0	0
1019	PFR_JS4_998	Sensor histidine kinase	1097096	1098604	-	PROKKA_01015	putative sensor histidine kinase pdtaS	1097096	1098604	-	2.7.13.3	pdtaS	similar to AA sequence:UniProtKB:O05846		1	0	0	0	0	0	0
1020	PFR_JS4_999	Hypothetical protein	1099090	1099401	-	PROKKA_01016	Anti-sigma factor RsrA	1099090	1099401	-		rsrA	similar to AA sequence:UniProtKB:Q7AKG8		1	0	0	0	0	0	0
1021	PFR_JS4_1000	RNA polymerase sigma factor	1099394	1099981	-	PROKKA_01017	ECF RNA polymerase sigma factor SigR	1099394	1099981	-		sigR	similar to AA sequence:UniProtKB:Q7AKG9		1	0	0	0	0	0	0
1022	PFR_JS4_1001	UPF0361 protein yoqW	1100122	1100874	-	PROKKA_01018	Putative SOS response-associated peptidase YedK	1100122	1100874	-	3.4.-.-	yedK	similar to AA sequence:UniProtKB:P76318		1	0	0	0	0	0	0
1023	PFR_JS4_1002	3-phosphoshikimate 1-carboxyvinyltransferase	1101022	1102374	+	PROKKA_01019	3-phosphoshikimate 1-carboxyvinyltransferase	1101022	1102374	+	2.5.1.19	aroA	similar to AA sequence:UniProtKB:P22487		1	0	0	0	0	0	0
1024	PFR_JS4_1003	Putative ribosome biogenesis GTPase RsgA	1102371	1103441	+	PROKKA_01020	Putative ribosome biogenesis GTPase RsgA	1102371	1103441	+	3.6.1.-	rsgA	similar to AA sequence:UniProtKB:Q8ZKB0		1	0	0	0	0	0	0
1025	PFR_JS4_1004	Putative histidinol-phosphate phosphatase,	1103495	1104310	+	PROKKA_01021	Histidinol-phosphatase	1103495	1104310	+	3.1.3.15	hisN	similar to AA sequence:UniProtKB:Q9K4B1		1	0	0	0	0	0	0
1026	PFR_JS4_1005	PF14262 domain protein	1104364	1106097	-	PROKKA_01022	hypothetical protein	1104364	1106097	-					1	0	0	0	0	0	0
1027	PFR_JS4_1006	VTC domain protein	1106094	1106906	-	PROKKA_01023	VTC domain protein	1106094	1106906	-			protein motif:Pfam:PF09359.4		1	0	0	0	0	0	0
1028	PFR_JS4_1007	Conserved domain protein	1106903	1107538	-	PROKKA_01024	hypothetical protein	1106903	1107538	-					1	0	0	0	0	0	0
1029	PFR_JS4_1008	Exopolysaccharide biosynthesis protein related to	1107695	1108642	+	PROKKA_01025	hypothetical protein	1107695	1108642	+					1	0	0	0	0	0	0
1030	PFR_JS4_1009	Hypothetical protein	1108652	1108810	+	PROKKA_01026	hypothetical protein	1108652	1108810	+					0	0	0	0	0	0	0
1031	PFR_JS4_1010	Uma4 protein	1108782	1110089	-	PROKKA_01027	Transposase	1108782	1110089	-			protein motif:Pfam:PF01610.11		0	0	0	0	0	0	0
1032	PFR_JS4_1011	GtrA family protein	1110347	1111258	+	PROKKA_01028	GtrA-like protein	1110347	1111258	+			protein motif:Pfam:PF04138.8		0	0	0	0	0	0	0
1033	PFR_JS4_1012	Putative phosphoglycerate dehydrogenase	1111248	1112468	-	PROKKA_01029	D-3-phosphoglycerate dehydrogenase	1111248	1112468	-	1.1.1.95	serA	similar to AA sequence:UniProtKB:P0A9T0		1	0	0	0	0	0	0
1034	PFR_JS4_1013	Dipeptide ABC transporter ATP-binding protein	1112502	1113329	-	PROKKA_01030	Glutathione import ATP-binding protein GsiA	1112502	1113329	-	3.6.3.-	gsiA_1	similar to AA sequence:UniProtKB:P75796		1	0	0	0	0	0	0
1035	PFR_JS4_1014	Oligopeptide transport protein of the ABC	1113322	1114179	-	PROKKA_01031	Oligopeptide transport ATP-binding protein OppD	1113322	1114179	-		oppD	similar to AA sequence:UniProtKB:P24136		1	0	0	0	0	0	0
1036	PFR_JS4_1015	Putative oligopeptide ABC transport system	1114181	1114996	-	PROKKA_01032	Glutathione transport system permease protein GsiD	1114181	1114996	-		gsiD	similar to AA sequence:UniProtKB:P75799		1	0	0	0	0	0	0
1037	PFR_JS4_1016	Putative glutathione ABC transporter, permease	1114993	1115946	-	PROKKA_01033	Glutathione transport system permease protein GsiC	1114993	1115946	-		gsiC	similar to AA sequence:UniProtKB:P75798		1	0	0	0	0	0	0
1038	PFR_JS4_1017	ABC transporter, substrate-binding protein,	1115968	1117491	-	PROKKA_01034	Glutathione-binding protein GsiB precursor	1115968	1117491	-		gsiB	similar to AA sequence:UniProtKB:P75797		1	0	0	0	0	0	0
1039						PROKKA_01035	tRNA-Met(cat)	1117700	1117774	+			COORDINATES:profile:Aragorn:1.2		0					0	0
1040	PFR_JS4_1018	Biotin synthase	1117859	1119004	-	PROKKA_01036	Biotin synthase	1117859	1119004	-	2.8.1.6	bioB	similar to AA sequence:UniProtKB:P19206		1	0	0	0	0	0	0
1041	PFR_JS4_1019	Hypothetical protein	1119167	1119457	-	PROKKA_01037	hypothetical protein	1119167	1119457	-					1	0	0	0	0	0	0
1042	PFR_JS4_1020	Prolyl aminopeptidase	1119624	1120838	-	PROKKA_01038	Proline iminopeptidase	1119624	1120838	-	3.4.11.5	pip_1	similar to AA sequence:UniProtKB:P46547		1	0	0	0	0	0	0
1043	PFR_JS4_1021	Peptidase M16 inactive domain protein	1120983	1122257	+	PROKKA_01039	Protease 3 precursor	1120983	1122257	+	3.4.24.55	ptrA	similar to AA sequence:UniProtKB:P05458		1	0	0	0	0	0	0
1044	PFR_JS4_1022	Peptidase M16 inactive domain protein	1122254	1123618	+	PROKKA_01040	Peptidase M16 inactive domain protein	1122254	1123618	+			protein motif:Pfam:PF05193.15		1	0	0	0	0	0	0
1045	PFR_JS4_1023	UPF0182 protein	1123702	1126641	-	PROKKA_01041	hypothetical protein	1123702	1126641	-			protein motif:CLUSTERS:PRK00068		1	0	0	0	0	0	0
1046	PFR_JS4_1024	Hypothetical protein	1126638	1127237	-	PROKKA_01042	hypothetical protein	1126638	1127237	-					1	0	0	0	0	0	0
1047	PFR_JS4_1025	Lon protease proteolytic domain protein	1127354	1128397	-	PROKKA_01043	serine endoprotease	1127354	1128397	-			protein motif:CLUSTERS:PRK10942		1	0	0	0	0	0	0
1048	PFR_JS4_1026	UbiD family decarboxylase	1128638	1130041	+	PROKKA_01044	hypothetical protein	1128638	1130041	+					1	0	0	0	0	0	0
1049	PFR_JS4_1027	Putative insertion element ISCmi2 transposase	1130038	1131081	-	PROKKA_01045	IS2 transposase TnpB	1130038	1131081	-			protein motif:CLUSTERS:PRK09409		0	0	0	0	0	0	0
1050	PFR_JS4_1028	Similar to metal-dependent hydrolase	1131172	1131819	-	PROKKA_01046	hypothetical protein	1131172	1131819	-					1	0	0	0	0	0	0
1051	PFR_JS4_1029	Hypothetical protein	1132255	1132416	+	PROKKA_01047	hypothetical protein	1132255	1132416	+					1	0	0	0	0	0	0
1052	PFR_JS4_1030	Hypothetical protein	1132573	1133700	+	PROKKA_01048	hypothetical protein	1132573	1133700	+					1	0	0	0	0	0	0
1053	PFR_JS4_1031	HRDC domain protein	1133757	1135913	-	PROKKA_01049	ATP-dependent DNA helicase UvrD2	1133757	1135913	-	3.6.4.12	uvrD2	similar to AA sequence:UniProtKB:P64320		1	0	0	0	0	0	0
1054	PFR_JS4_1032	Exonuclease subunit V gamma recC	1136016	1139390	+	PROKKA_01050	RecBCD enzyme subunit RecC	1136016	1139390	+	3.1.11.5	recC	similar to AA sequence:UniProtKB:P07648		1	0	0	0	0	0	0
1055	PFR_JS4_1033	Putative exodeoxyribonuclease V, beta subunit	1139387	1142749	+	PROKKA_01051	RecBCD enzyme subunit RecB	1139387	1142749	+	3.1.11.5	recB	similar to AA sequence:UniProtKB:P08394		1	0	0	0	0	0	0
1056	PFR_JS4_1034	Exonuclease subunit V alpha recD	1142736	1144589	+	PROKKA_01052	RecBCD enzyme subunit RecD	1142736	1144589	+	3.1.11.5	recD	similar to AA sequence:UniProtKB:P04993		1	0	0	0	0	0	0
1057	PFR_JS4_1035	Hydrolase, NUDIX family	1144641	1145531	-	PROKKA_01053	NADH pyrophosphatase	1144641	1145531	-	3.6.1.22	nudC	similar to AA sequence:UniProtKB:P32664		1	0	0	0	0	0	0
1058	PFR_JS4_1036	ATP-dependent DNA helicase	1145541	1148897	-	PROKKA_01054	ATP-dependent DNA helicase PcrA	1145541	1148897	-	3.6.4.12	pcrA	similar to AA sequence:UniProtKB:Q53727		1	0	0	0	0	0	0
1059	PFR_JS4_1037	ATP-dependent DNA helicase	1148894	1152265	-	PROKKA_01055	ATP-dependent DNA helicase UvrD1	1148894	1152265	-	3.6.4.12	uvrD1_1	similar to AA sequence:UniProtKB:P0A5A3		1	0	0	0	0	0	0
1060	PFR_JS4_1038	Cold shock-like protein CspA	1152605	1152811	+	PROKKA_01056	Cold shock-like protein 7.0	1152605	1152811	+			similar to AA sequence:UniProtKB:Q01761		1	0	0	0	0	0	0
1061	PFR_JS4_1039	Serine/threonine phosphatase stp	1152977	1153849	+	PROKKA_01057	Serine/threonine phosphatase stp	1152977	1153849	+	3.1.3.16	stp_1	similar to AA sequence:UniProtKB:Q8Y678		1	0	0	0	0	0	0
1062	PFR_JS4_1040	Hypothetical protein	1153906	1154190	+	PROKKA_01058	hypothetical protein	1153906	1154190	+					1	0	0	0	0	0	0
1063	PFR_JS4_1041	Hydroxylase for synthesis of	1154376	1155131	-	PROKKA_01059	hypothetical protein	1154376	1155131	-					1	0	0	0	0	0	0
1064	PFR_JS4_1042	DEAD/DEAH box helicase	1155407	1156912	+	PROKKA_01060	DEAD-box ATP-dependent RNA helicase CshA	1155407	1156912	+	3.6.4.13	cshA	similar to AA sequence:UniProtKB:P96614		1	0	0	0	0	0	0
1065	PFR_JS4_1043	Tryptophanyl-tRNA synthetase II	1157050	1158222	-	PROKKA_01061	Tryptophan--tRNA ligase 2	1157050	1158222	-	6.1.1.2	trpS2	similar to AA sequence:UniProtKB:Q9RVD6		1	0	0	0	0	0	0
1066	PFR_JS4_1044	PHP domain protein	1158191	1159072	-	PROKKA_01062	hypothetical protein	1158191	1159072	-			protein motif:CLUSTERS:PRK06361		1	0	0	0	0	0	0
1067	PFR_JS4_1045	Hypothetical protein	1159204	1159680	+	PROKKA_01063	hypothetical protein	1159204	1159680	+					1	0	0	0	0	0	0
1068	PFR_JS4_1046	Hypothetical protein	1159739	1159942	-	PROKKA_01064	hypothetical protein	1159739	1159942	-					1	0	0	0	0	0	0
1069	PFR_JS4_1047	Hypothetical protein	1159944	1160453	-	PROKKA_01065	hypothetical protein	1159944	1160453	-					0	0	0	0	0	0	0
1070	PFR_JS4_1048	Hypothetical protein	1160534	1161076	+	PROKKA_01066	hypothetical protein	1160534	1161076	+					1	0	0	0	0	0	0
1071	PFR_JS4_1049	Protein translocase subunit SecA	1161116	1163965	-	PROKKA_01067	preprotein translocase subunit SecA	1161116	1163965	-			protein motif:CLUSTERS:PRK12904		1	0	0	0	0	0	0
1072	PFR_JS4_1050	Putative ribosomal S30AE, sigma 54 modulation	1164210	1164806	-	PROKKA_01068	Light-repressed protein A	1164210	1164806	-		lrtA	similar to AA sequence:UniProtKB:P47908		1	0	0	0	0	0	0
1073	PFR_JS4_1051	Phosphoribosyl transferase domain protein	1164962	1165771	-	PROKKA_01069	DNA utilization protein GntX	1164962	1165771	-			protein motif:CLUSTERS:PRK11595		1	0	0	0	0	0	0
1074	PFR_JS4_1052	DNA-binding response regulator MtrA	1165853	1166593	-	PROKKA_01070	DNA-binding response regulator MtrA	1165853	1166593	-		mtrA	similar to AA sequence:UniProtKB:P0A5Z4		1	0	0	0	0	0	0
1075	PFR_JS4_1053	Conserved protein, DUF179	1166729	1167295	-	PROKKA_01071	hypothetical protein	1166729	1167295	-			protein motif:CLUSTERS:PRK00228		1	0	0	0	0	0	0
1076	PFR_JS4_1054	Hypothetical protein	1168001	1168642	-	PROKKA_01073	hypothetical protein	1168001	1168642	-					1	0	0	0	0	0	0
1077	PFR_JS4_1055	TmRNA-binding protein SmpB	1168732	1169214	-	PROKKA_01074	SsrA-binding protein	1168732	1169214	-		smpB	similar to AA sequence:UniProtKB:A0QU63		1	0	0	0	0	0	0
1078	PFR_JS4_1056	MutG family lantibiotic protection ABC	1169365	1171317	-	PROKKA_01075	hypothetical protein	1169365	1171317	-					1	0	0	0	0	0	0
1079	PFR_JS4_1057	Hypothetical protein	1171501	1172820	-	PROKKA_01076	Murein DD-endopeptidase MepM	1171501	1172820	-	3.4.24.-	mepM_3	similar to AA sequence:UniProtKB:P0AFS9		1	0	0	0	0	0	0
1080	PFR_JS4_1058	Efflux ABC transporter, permease protein	1172887	1173804	-	PROKKA_01077	Cell division protein FtsX	1172887	1173804	-		ftsX	similar to AA sequence:UniProtKB:A5U7B6		1	0	0	0	0	0	0
1081	PFR_JS4_1059	Cell division ATP-binding protein FtsE	1173843	1174529	-	PROKKA_01078	Cell division ATP-binding protein FtsE	1173843	1174529	-		ftsE	similar to AA sequence:UniProtKB:O34814		1	0	0	0	0	0	0
1082	PFR_JS4_1060	Peptide chain release factor 2	1174681	1175355	-	PROKKA_01079	Peptide chain release factor 2	1174681	1175355	-		prfB	similar to AA sequence:UniProtKB:A0QU58		1	0	0	0	0	0	0
1083	PFR_JS4_1061	YqeY family protein	1175884	1176345	+	PROKKA_01080	Yqey-like protein	1175884	1176345	+			protein motif:Pfam:PF09424.4		1	0	0	0	0	0	0
1084						PROKKA_01081	tRNA-Val(tac)	1176386	1176461	+			COORDINATES:profile:Aragorn:1.2		0					0	0
1085	PFR_JS4_1062	Fructosamine kinase	1176534	1177565	-	PROKKA_01082	Fructosamine kinase	1176534	1177565	-			protein motif:Pfam:PF03881.8		1	0	0	0	0	0	0
1086	PFR_JS4_1063	4-aminobutyrate aminotransferase gabT	1177644	1178981	+	PROKKA_01083	4-aminobutyrate aminotransferase PuuE	1177644	1178981	+	2.6.1.19	puuE	similar to AA sequence:UniProtKB:P50457		1	0	0	0	0	0	0
1087	PFR_JS4_1064	Aliphatic amidase	1179160	1180020	-	PROKKA_01084	Aliphatic amidase	1179160	1180020	-	3.5.1.4	amiE	similar to AA sequence:UniProtKB:P11436		1	0	0	0	0	0	0
1088	PFR_JS4_1065	Putrescine importer	1180017	1181408	-	PROKKA_01085	Putrescine importer PuuP	1180017	1181408	-		puuP	similar to AA sequence:UniProtKB:P76037		1	0	0	0	0	0	0
1089	PFR_JS4_1066	Hsp20/alpha crystallin family protein	1181681	1182133	-	PROKKA_01086	18 kDa heat shock protein	1181681	1182133	-			similar to AA sequence:UniProtKB:Q53595		1	0	0	0	0	0	0
1090	PFR_JS4_1067	Putative ATP-binding/permease fusionABC	1182383	1184176	+	PROKKA_01087	putative ABC transporter ATP-binding protein	1182383	1184176	+			similar to AA sequence:UniProtKB:Q9WYC4		1	0	0	0	0	0	0
1091	PFR_JS4_1068	PF11253 family protein	1184211	1184636	-	PROKKA_01088	hypothetical protein	1184211	1184636	-					1	0	0	0	0	0	0
1092	PFR_JS4_1069	Hypothetical protein	1184641	1184775	-	PROKKA_01089	hypothetical protein	1184641	1184775	-					0	0	0	0	0	0	0
1093	PFR_JS4_1070	Pyruvate dehydrogenase E1 component	1184738	1187485	-	PROKKA_01090	Pyruvate dehydrogenase E1 component	1184738	1187485	-	1.2.4.1	aceE	similar to AA sequence:UniProtKB:A0R0B0		1	0	0	0	0	0	0
1094	PFR_JS4_1071	Aromatic-amino-acid transaminase	1187740	1188936	+	PROKKA_01091	Aromatic-amino-acid aminotransferase	1187740	1188936	+	2.6.1.57	tyrB	similar to AA sequence:UniProtKB:P04693		1	0	0	0	0	0	0
1095	PFR_JS4_1072	Transcriptional regulator, PucR family	1189022	1190236	+	PROKKA_01092	Purine catabolism regulatory protein	1189022	1190236	+		pucR_1	similar to AA sequence:UniProtKB:O32138		1	0	0	0	0	0	0
1096	PFR_JS4_1073	Malonyl CoA:acyl carrier protein	1190393	1191349	+	PROKKA_01093	Malonyl CoA-acyl carrier protein transacylase	1190393	1191349	+	2.3.1.39	fabD	similar to AA sequence:UniProtKB:P63458		1	0	0	0	0	0	0
1097	PFR_JS4_1074	3-oxoacyl-[acyl-carrier-protein] synthase 3 2	1191353	1192357	+	PROKKA_01094	3-oxoacyl-[acyl-carrier-protein] synthase 3	1191353	1192357	+	2.3.1.180	fabH	similar to AA sequence:UniProtKB:Q9F6D4		1	0	0	0	0	0	0
1098	PFR_JS4_1075	Acyl carrier protein	1192419	1192670	+	PROKKA_01095	Acyl carrier protein	1192419	1192670	+		acpP	similar to AA sequence:UniProtKB:P80921		1	0	0	0	0	0	0
1099	PFR_JS4_1076	3-oxoacyl-[acyl-carrier-protein] synthase II	1192722	1193981	+	PROKKA_01096	3-oxoacyl-[acyl-carrier-protein] synthase 2	1192722	1193981	+	2.3.1.179	fabF	similar to AA sequence:UniProtKB:P73283		1	0	0	0	0	0	0
1100	PFR_JS4_1077	PF11343 family protein	1194165	1194659	-	PROKKA_01097	hypothetical protein	1194165	1194659	-					1	0	0	0	0	0	0
1101	PFR_JS4_1078	Peptidase, S9C (Acylaminoacyl-peptidase) family	1194810	1196789	+	PROKKA_01098	Prolyl tripeptidyl peptidase precursor	1194810	1196789	+	3.4.14.12	ptpA_1	similar to AA sequence:UniProtKB:Q7MUW6		1	0	0	0	0	0	0
1102	PFR_JS4_1079	Pyridoxal phosphate enzyme, YggS family	1196838	1197590	-	PROKKA_01099	hypothetical protein	1196838	1197590	-			protein motif:Pfam:PF01168.14	Alanine racemase, N-terminal domain	1	0	0	0	0	0	0
1103	PFR_JS4_1080	Von Willebrand factor type A domain protein	1197587	1198552	-	PROKKA_01100	von Willebrand factor type A domain protein	1197587	1198552	-			protein motif:Pfam:PF00092.22		1	0	0	0	0	0	0
1104	PFR_JS4_1081	Von Willebrand factor type A domain protein	1198552	1199526	-	PROKKA_01101	von Willebrand factor type A domain protein	1198552	1199526	-			protein motif:Pfam:PF00092.22		1	0	0	0	0	0	0
1105	PFR_JS4_1082	Protein containing DUF58	1199526	1200590	-	PROKKA_01102	hypothetical protein	1199526	1200590	-					1	0	0	0	0	0	0
1106	PFR_JS4_1083	Transcriptional regulator moxR1	1200587	1201639	-	PROKKA_01103	ATPase family associated with various cellular activities (AAA)	1200587	1201639	-			protein motif:Pfam:PF07726.5		1	0	0	0	0	0	0
1107	PFR_JS4_1084	Hypothetical protein	1201884	1202810	+	PROKKA_01104	hypothetical protein	1201884	1202810	+					1	0	0	0	0	0	0
1108	PFR_JS4_1085	HAD-superfamily hydrolase, subfamily IIB	1202818	1203660	+	PROKKA_01105	Putative phosphatase	1202818	1203660	+	3.1.3.-		similar to AA sequence:UniProtKB:Q5XD45		1	0	0	0	0	0	0
1109	PFR_JS4_1086	Mercuric reductase/transcriptional regulator,	1203681	1205111	-	PROKKA_01106	Dihydrolipoyl dehydrogenase	1203681	1205111	-	1.8.1.4	lpd	similar to AA sequence:UniProtKB:P85207		1	0	0	0	0	0	0
1110	PFR_JS4_1087	Transposase of ISAar43, IS3 family, IS407 group,	1205758	1206042	+	PROKKA_01107	Transposase	1205758	1206042	+			protein motif:Pfam:PF01527.14		0	0	0	0	0	0	0
1111	PFR_JS4_1088	Insertion sequence IS407 OrfB	1206105	1206908	+	PROKKA_01108	Integrase core domain protein	1206105	1206908	+			protein motif:Pfam:PF00665.20		0	0	0	0	0	0	0
1112	PFR_JS4_1089	Hypothetical protein	1206972	1207412	+	PROKKA_01109	hypothetical protein	1206972	1207412	+					1	0	0	0	0	0	0
1113	PFR_JS4_1090	TIGR00245 family protein	1207420	1208112	+	PROKKA_01110	hypothetical protein	1207420	1208112	+					0	0	0	0	0	0	0
1114	PFR_JS4_1091	Putative dGTPase	1208194	1209339	-	PROKKA_01111	Deoxyguanosinetriphosphate triphosphohydrolase	1208194	1209339	-	3.1.5.1	dgt	similar to AA sequence:UniProtKB:Q59827		1	0	0	0	0	0	0
1115	PFR_JS4_1092	TIM-barrel protein, nifR3 family	1209390	1210577	-	PROKKA_01112	tRNA-dihydrouridine synthase C	1209390	1210577	-	1.-.-.-	dusC	similar to AA sequence:UniProtKB:P33371		1	0	0	0	0	0	0
1116	PFR_JS4_1093	Succinate dehydrogenase/fumarate reductase	1210654	1211412	-	PROKKA_01113	Fumarate reductase iron-sulfur subunit	1210654	1211412	-	1.3.99.1	frdB_2	similar to AA sequence:UniProtKB:P0AC47		1	0	0	0	0	0	0
1117	PFR_JS4_1094	Succinate dehydrogenase flavoprotein subunit	1211409	1213493	-	PROKKA_01114	Fumarate reductase flavoprotein subunit	1211409	1213493	-	1.3.5.4	frdA_2	similar to AA sequence:UniProtKB:P17412		1	0	0	0	0	0	0
1118	PFR_JS4_1095	Succinate dehydrogenase cytochrome B subunit,	1213490	1214245	-	PROKKA_01115	Succinate dehydrogenase/Fumarate reductase transmembrane subunit	1213490	1214245	-			protein motif:Pfam:PF01127.16		1	0	0	0	0	0	0
1119	PFR_JS4_1096	NUDIX hydrolase	1214492	1215244	-	PROKKA_01116	NUDIX domain protein	1214492	1215244	-			protein motif:Pfam:PF00293.1		1	0	0	0	0	0	0
1120	PFR_JS4_1097	Quinolinate synthase A	1215311	1216291	+	PROKKA_01117	Quinolinate synthase A	1215311	1216291	+	2.5.1.72	nadA	similar to AA sequence:UniProtKB:P11458		1	0	0	0	0	0	0
1121	PFR_JS4_1098	L-aspartate oxidase NadB	1216288	1217970	+	PROKKA_01118	L-aspartate oxidase	1216288	1217970	+	1.4.3.16	nadB_1	similar to AA sequence:UniProtKB:P10902		1	0	0	0	0	0	0
1122	PFR_JS4_1099	Nicotinate-nucleotide pyrophosphatase nadC	1217967	1218887	+	PROKKA_01119	Nicotinate-nucleotide pyrophosphorylase [carboxylating]	1217967	1218887	+	2.4.2.19	nadC	similar to AA sequence:UniProtKB:O06594		1	0	0	0	0	0	0
1123	PFR_JS4_1100	Glycyl-tRNA synthetase glyS	1219012	1220400	-	PROKKA_01120	Glycine--tRNA ligase	1219012	1220400	-	6.1.1.14	glyQS	similar to AA sequence:UniProtKB:P99129		1	0	0	0	0	0	0
1124	PFR_JS4_1101	Metal transport system ABC transporter	1220633	1221580	+	PROKKA_01121	High-affinity zinc uptake system binding-protein ZnuA precursor	1220633	1221580	+		znuA	similar to AA sequence:UniProtKB:O34966		1	0	0	0	0	0	0
1125	PFR_JS4_1102	Metal transport ABC transporter	1221675	1222463	+	PROKKA_01122	High-affinity zinc uptake system ATP-binding protein ZnuC	1221675	1222463	+	3.6.3.-	znuC	similar to AA sequence:UniProtKB:O34946		1	0	0	0	0	0	0
1126	PFR_JS4_1103	Metal transport ABC transporter	1222465	1223472	+	PROKKA_01123	High-affinity zinc uptake system membrane protein ZnuB	1222465	1223472	+		znuB	similar to AA sequence:UniProtKB:O34610		1	0	0	0	0	0	0
1127	PFR_JS4_1104	Hypothetical protein	1223438	1223581	+	PROKKA_01124	hypothetical protein	1223438	1223581	+					0	0	0	0	0	0	0
1128	PFR_JS4_1105	Fe(3 ) uptake regulation protein	1223590	1223949	+	PROKKA_01125	Zinc uptake regulation protein	1223590	1223949	+		zur	similar to AA sequence:UniProtKB:O05839		1	0	0	0	0	0	0
1129	PFR_JS4_1106	Phage integrase	1224202	1224876	+	PROKKA_01126	hypothetical protein	1224202	1224876	+					1	0	0	0	0	0	0
1130	PFR_JS4_1107	CoA-dependent propionaldehyde dehydrogenase	1225090	1226499	-	PROKKA_01127	Aldehyde-alcohol dehydrogenase	1225090	1226499	-		adhE	similar to AA sequence:UniProtKB:P0A9Q7		0	0	0	0	0	0	0
1131	PFR_JS4_1108	PduO	1226496	1227581	-	PROKKA_01128	Cob(I)yrinic acid a,c-diamide adenosyltransferase	1226496	1227581	-	2.5.1.17	yvqK	similar to AA sequence:UniProtKB:O34899		0	0	0	0	0	0	0
1132	PFR_JS4_1109	Propanediol utilization protein PduN	1227584	1227856	-	PROKKA_01129	Carbon dioxide concentrating mechanism protein CcmL	1227584	1227856	-		ccmL	similar to AA sequence:UniProtKB:P72759		0	0	0	0	0	0	0
1133	PFR_JS4_1110	Ethanolamine utilization flavoprotein	1227858	1228742	-	PROKKA_01130	Flavoprotein	1227858	1228742	-			protein motif:Pfam:PF02441.13		0	0	0	0	0	0	0
1134	PFR_JS4_1111	Ethanolamine utilization protein EutJ	1228739	1229596	-	PROKKA_01131	Chaperone protein DnaK	1228739	1229596	-		dnaK_2	similar to AA sequence:UniProtKB:A0QQC8		0	0	0	0	0	0	0
1135	PFR_JS4_1112	Propanediol utilization protein PduJ	1229743	1230021	-	PROKKA_01132	Propanediol utilization protein PduA	1229743	1230021	-		pduA_1	similar to AA sequence:UniProtKB:P0A1C7		0	0	0	0	0	0	0
1136	PFR_JS4_1113	Propanediol utilization protein PduK	1230066	1230683	-	PROKKA_01133	hypothetical protein	1230066	1230683	-			similar to AA sequence:UniProtKB:P72761	Carbon dioxide-concentrating mechanism protein CcmK homolog 2	0	0	0	0	0	0	0
1137	PFR_JS4_1114	Glycerol dehydratase reactivation factor DhaG	1230700	1231044	-	PROKKA_01134	hypothetical protein	1230700	1231044	-					0	0	0	0	0	0	0
1138	PFR_JS4_1115	Putative dioal dehydratase-reactivating factor,	1231041	1232855	-	PROKKA_01135	Diol dehydratase-reactivating factor alpha subunit	1231041	1232855	-		ddrA	similar to AA sequence:UniProtKB:O68195		0	0	0	0	0	0	0
1139	PFR_JS4_1116	Dehydratase small subunit	1232891	1233424	-	PROKKA_01136	Propanediol dehydratase small subunit	1232891	1233424	-	4.2.1.28	pduE	similar to AA sequence:UniProtKB:O31042		0	0	0	0	0	0	0
1140	PFR_JS4_1117	Dehydratase medium subunit	1233433	1234116	-	PROKKA_01137	Propanediol dehydratase medium subunit	1233433	1234116	-	4.2.1.28	pduD	similar to AA sequence:UniProtKB:O31041		0	0	0	0	0	0	0
1141	PFR_JS4_1118	Glycerol dehydratase large subunit	1234127	1235788	-	PROKKA_01138	Glycerol dehydratase large subunit	1234127	1235788	-	4.2.1.30	dhaB	similar to AA sequence:UniProtKB:P45514		0	0	0	0	0	0	0
1142	PFR_JS4_1119	Propanediol utilization protein PduB	1235803	1236612	-	PROKKA_01139	Propanediol utilization protein PduB	1235803	1236612	-		pduB	similar to AA sequence:UniProtKB:P37449		0	0	0	0	0	0	0
1143	PFR_JS4_1120	Carbon dioxide concentrating	1236627	1236911	-	PROKKA_01140	Propanediol utilization protein PduA	1236627	1236911	-		pduA_2	similar to AA sequence:UniProtKB:P0A1C7		0	0	0	0	0	0	0
1144	PFR_JS4_1121	PduU protein	1237238	1237579	+	PROKKA_01141	Propanediol utilization protein PduU	1237238	1237579	+		pduU	similar to AA sequence:UniProtKB:P0A1D1		0	0	0	0	0	0	0
1145	PFR_JS4_1122	Ethanolamine utilization protein, EutP	1237576	1238001	+	PROKKA_01142	Propanediol utilization protein PduV	1237576	1238001	+		pduV	similar to AA sequence:UniProtKB:Q9XDM6		0	0	0	0	0	0	0
1146	PFR_JS4_1123	PduQ	1238054	1239184	-	PROKKA_01143	NAD-dependent methanol dehydrogenase	1238054	1239184	-	1.1.1.244	mdh_1	similar to AA sequence:UniProtKB:P31005		0	0	0	0	0	0	0
1147	PFR_JS4_1124	Transcriptional regulator	1239141	1240529	-	PROKKA_01144	Arabinose operon regulatory protein	1239141	1240529	-		araC	similar to AA sequence:UniProtKB:P0A9E0		0	0	0	0	0	0	0
1148	PFR_JS4_1125	DNA repair protein RecO	1240693	1241436	-	PROKKA_01145	DNA repair protein RecO	1240693	1241436	-		recO	similar to AA sequence:UniProtKB:P42095		1	0	0	0	0	0	0
1149	PFR_JS4_1126	Isoprenyl transferase 2	1241620	1242309	+	PROKKA_01146	Trans,polycis-polyprenyl diphosphate synthase ((2Z,6E)-farnesyl diphosphate specific)	1241620	1242309	+	2.5.1.88		similar to AA sequence:UniProtKB:Q47RM6		1	0	0	0	0	0	0
1150	PFR_JS4_1127	Protein of hypothetical function DUF488	1242370	1242732	+	PROKKA_01147	hypothetical protein	1242370	1242732	+					1	0	0	0	0	0	0
1151	PFR_JS4_1128	2-isopropylmalate synthase LeuA	1242847	1244613	-	PROKKA_01148	2-isopropylmalate synthase	1242847	1244613	-	2.3.3.13	leuA_2	similar to AA sequence:UniProtKB:P96420		1	0	0	0	0	0	0
1152	PFR_JS4_1129	Amidohydrolase family protein	1244959	1246350	+	PROKKA_01149	N-substituted formamide deformylase precursor	1244959	1246350	+	3.5.1.91	nfdA	similar to AA sequence:UniProtKB:Q68AP4		0	0	0	0	0	0	0
1153	PFR_JS4_1130	Hypothetical protein	1246479	1246613	-	PROKKA_01150	hypothetical protein	1246479	1246613	-					1	0	0	0	0	0	0
1154	PFR_JS4_1131	Hypothetical protein	1246724	1247332	-	PROKKA_01151	hypothetical protein	1246724	1247332	-					1	0	0	0	0	0	0
1155	PFR_JS4_1132	GTPase Era	1247382	1248326	-	PROKKA_01152	GTPase Era	1247382	1248326	-		era	similar to AA sequence:UniProtKB:P0A562		1	0	0	0	0	0	0
1156	PFR_JS4_1133	CBS domain pair protein	1248319	1249629	-	PROKKA_01153	Magnesium and cobalt efflux protein CorC	1248319	1249629	-		corC	similar to AA sequence:UniProtKB:P0A2L3		1	0	0	0	0	0	0
1157	PFR_JS4_1134	Probable rRNA maturation factor	1249783	1250241	-	PROKKA_01154	Endoribonuclease YbeY	1249783	1250241	-	3.1.-.-	ybeY	similar to AA sequence:UniProtKB:A0R0T0		1	0	0	0	0	0	0
1158	PFR_JS4_1135	PhoH family protein	1250281	1251288	-	PROKKA_01155	PhoH-like protein	1250281	1251288	-		ybeZ	similar to AA sequence:UniProtKB:P0A9K3		1	0	0	0	0	0	0
1159	PFR_JS4_1136	Inner membrane metabolite transport protein YhjE	1251420	1252526	-	PROKKA_01156	Inner membrane metabolite transport protein YhjE	1251420	1252526	-		yhjE	similar to AA sequence:UniProtKB:P37643		1	0	0	0	0	0	0
1160	PFR_JS4_1137	Hypothetical protein	1252972	1253466	-	PROKKA_01157	hypothetical protein	1252972	1253466	-					0	0	0	0	0	0	0
1161	PFR_JS4_1138	Prolyl aminopeptidase	1253522	1254580	-	PROKKA_01158	Proline iminopeptidase	1253522	1254580	-	3.4.11.5	pip_2	similar to AA sequence:UniProtKB:P52279		1	0	0	0	0	0	0
1162	PFR_JS4_1139	Hypothetical protein	1254662	1255213	-	PROKKA_01159	hypothetical protein	1254662	1255213	-					1	0	0	0	0	0	0
1163	PFR_JS4_1140	TRNA-guanine transglycosylase	1255326	1256594	-	PROKKA_01160	Queuine tRNA-ribosyltransferase	1255326	1256594	-	2.4.2.29	tgt	similar to AA sequence:UniProtKB:P66905		1	0	0	0	0	0	0
1164	PFR_JS4_1141	Putative Tat (Twin-arginine translocation)	1256714	1258042	+	PROKKA_01161	Calcineurin-like phosphoesterase	1256714	1258042	+			protein motif:Pfam:PF00149.22		1	0	0	0	0	0	0
1165	PFR_JS4_1142	Ribosomal RNA small subunit methyltransferase E	1258031	1258780	-	PROKKA_01162	Ribosomal RNA small subunit methyltransferase E	1258031	1258780	-	2.1.1.193	rsmE	similar to AA sequence:UniProtKB:P0AGL7		1	0	0	0	0	0	0
1166	PFR_JS4_1143	DnaJ region	1258777	1259196	-	PROKKA_01163	Chaperone protein DnaJ	1258777	1259196	-		dnaJ_2	similar to AA sequence:UniProtKB:Q6RSN5		0	0	0	0	0	0	0
1167	PFR_JS4_1144	Chaperone protein DnaJ 1	1259199	1259984	-	PROKKA_01164	Chaperone protein DnaJ	1259199	1259984	-		dnaJ_3	similar to AA sequence:UniProtKB:O87778		1	0	0	0	0	0	0
1168	PFR_JS4_1145	Heat-inducible transcription repressor hrcA	1259997	1261007	-	PROKKA_01165	Heat-inducible transcription repressor HrcA	1259997	1261007	-		hrcA	similar to AA sequence:UniProtKB:A0R0T9		1	0	0	0	0	0	0
1169	PFR_JS4_1146	Inositol monophosphatase family protein	1261265	1262041	-	PROKKA_01166	Inositol-1-monophosphatase	1261265	1262041	-	3.1.3.25	suhB	similar to AA sequence:UniProtKB:O33832		1	0	0	0	0	0	0
1170	PFR_JS4_1147	PF11296 family protein	1262119	1263000	-	PROKKA_01167	hypothetical protein	1262119	1263000	-					1	0	0	0	0	0	0
1171	PFR_JS4_1148	Putative coproporphyrinogen dehydrogenase	1263095	1264294	-	PROKKA_01168	Oxygen-independent coproporphyrinogen-III oxidase 1	1263095	1264294	-	1.3.99.22	hemN	similar to AA sequence:UniProtKB:P54304		1	0	0	0	0	0	0
1172	PFR_JS4_1149	Elongation factor 4	1264297	1266126	-	PROKKA_01169	Elongation factor 4	1264297	1266126	-	3.6.5.-	lepA	similar to AA sequence:UniProtKB:Q2FXY7		1	0	0	0	0	0	0
1173	PFR_JS4_1150	Hypothetical protein	1266462	1266947	-	PROKKA_01170	hypothetical protein	1266462	1266947	-					1	0	0	0	0	0	0
1174	PFR_JS4_1151	30S ribosomal protein S20	1267336	1267596	+	PROKKA_01171	30S ribosomal protein S20	1267336	1267596	+		rpsT	similar to AA sequence:UniProtKB:A0R102		1	0	0	0	0	0	0
1175	PFR_JS4_1152	Hypothetical protein	1267730	1268392	+	PROKKA_01172	hypothetical protein	1267730	1268392	+					1	0	0	0	0	0	0
1176	PFR_JS4_1153	DNA polymerase III, delta subunit	1268406	1269404	-	PROKKA_01173	hypothetical protein	1268406	1269404	-			protein motif:CLUSTERS:PRK07914		1	0	0	0	0	0	0
1177	PFR_JS4_1154	DNA internalization competence protein	1269487	1271808	-	PROKKA_01174	ComEC family competence protein	1269487	1271808	-			protein motif:CLUSTERS:PRK11539		0	0	0	0	0	0	0
1178	PFR_JS4_1155	Putative competence protein ComEA	1271927	1272838	-	PROKKA_01175	ComE operon protein 1	1271927	1272838	-		comEA	similar to AA sequence:UniProtKB:P39694		1	0	0	0	0	0	0
1179	PFR_JS4_1156	Malic enzyme, NAD binding domain protein	1273023	1274777	-	PROKKA_01176	putative NAD-dependent malic enzyme 2	1273023	1274777	-	1.1.1.38	maeA	similar to AA sequence:UniProtKB:P45868		1	0	0	0	0	0	0
1180	PFR_JS4_1157	Dihydroorotase	1274795	1276087	-	PROKKA_01177	Dihydroorotase	1274795	1276087	-	3.5.2.3	pyrC	similar to AA sequence:UniProtKB:Q81WF0		1	0	0	0	0	0	0
1181	PFR_JS4_1158	Leucine--tRNA ligase (Precursor)	1276144	1278672	-	PROKKA_01178	Leucine--tRNA ligase	1276144	1278672	-	6.1.1.4	leuS	similar to AA sequence:UniProtKB:Q9JXT2		1	0	0	0	0	0	0
1182	PFR_JS4_1159	Hypothetical protein	1278989	1280047	-	PROKKA_01179	hypothetical protein	1278989	1280047	-					1	0	0	0	0	0	0
1183	PFR_JS4_1160	Hypothetical protein	1280215	1280955	+	PROKKA_01180	hypothetical protein	1280215	1280955	+					1	0	0	0	0	0	0
1184						PROKKA_01181	tRNA-Ala(ggc)	1281058	1281131	+			COORDINATES:profile:Aragorn:1.2		0					0	0
1185	PFR_JS4_1161	PhiRv2 phage integrase	1281274	1282473	+	PROKKA_01182	Putative prophage phiRv2 integrase	1281274	1282473	+			similar to AA sequence:UniProtKB:P71956		0	1	0	0	1	0	0
1186	PFR_JS4_1162	Hypothetical protein	1282451	1282708	+	PROKKA_01183	hypothetical protein	1282451	1282708	+					0	1	0	0	1	0	0
1187	PFR_JS4_1163	Hypothetical protein	1282852	1283076	+	PROKKA_01184	hypothetical protein	1282852	1283076	+					0	1	0	0	1	0	0
1188	PFR_JS4_1164	Hypothetical protein	1283163	1283453	+	PROKKA_01185	hypothetical protein	1283163	1283453	+					0	1	0	0	1	0	0
1189	PFR_JS4_1165	PhiRv2 phage protein	1283450	1285021	+	PROKKA_01186	hypothetical protein	1283450	1285021	+					0	1	0	0	1	0	0
1190	PFR_JS4_1166	Hypothetical protein	1285042	1285266	+	PROKKA_01187	hypothetical protein	1285042	1285266	+					0	1	0	0	1	0	0
1191	PFR_JS4_1167	Phage major capsid protein, HK97 family	1285515	1286720	+	PROKKA_01188	Phage capsid family protein	1285515	1286720	+			protein motif:Pfam:PF05065.7		0	1	0	0	1	0	0
1192	PFR_JS4_1168	Hypothetical protein	1287269	1288354	+	PROKKA_01189	hypothetical protein	1287269	1288354	+			protein motif:Pfam:PF02498.11	BRO family, N-terminal domain	0	1	0	0	1	0	0
1193	PFR_JS4_1169	Hypothetical protein	1288351	1289100	+	PROKKA_01190	hypothetical protein	1288351	1289100	+					0	1	0	0	1	0	0
1194	PFR_JS4_1170	Hypothetical protein	1289214	1289462	-	PROKKA_01191	hypothetical protein	1289214	1289462	-					0	1	0	0	1	0	0
1195	PFR_JS4_1171	NADPH-dependent glutamate synthase beta chain and	1289691	1290611	-	PROKKA_01192	NAD dependent epimerase/dehydratase family protein	1289691	1290611	-			protein motif:Pfam:PF01370.15		1	0	0	0	0	0	0
1196	PFR_JS4_1172	Hypothetical protein	1290726	1291163	-	PROKKA_01193	hypothetical protein	1290726	1291163	-					0	0	0	0	0	0	0
1197	PFR_JS4_1173	Phosphoglycerate mutase family protein	1291223	1291831	-	PROKKA_01194	Glucosyl-3-phosphoglycerate phosphatase	1291223	1291831	-	3.1.3.-	gpgP_2	similar to AA sequence:UniProtKB:P71724		1	0	0	0	0	0	0
1198	PFR_JS4_1174	Ribosome-associated protein, iojap family	1291831	1292214	-	PROKKA_01195	Ribosomal silencing factor RsfS	1291831	1292214	-		rsfS	similar to AA sequence:UniProtKB:Q9KD89		1	0	0	0	0	0	0
1199	PFR_JS4_1175	Nicotinate (Nicotinamide) nucleotide	1292211	1292981	-	PROKKA_01196	Nicotinate-nucleotide adenylyltransferase	1292211	1292981	-	2.7.7.18	nadD	similar to AA sequence:UniProtKB:P54455		1	0	0	0	0	0	0
1200	PFR_JS4_1176	Gamma-glutamyl phosphate reductase 2	1293055	1294299	-	PROKKA_01197	Gamma-glutamyl phosphate reductase	1293055	1294299	-	1.2.1.41	proA	similar to AA sequence:UniProtKB:Q9WYC9		1	0	0	0	0	0	0
1201	PFR_JS4_1177	Hypothetical protein	1294306	1294974	-	PROKKA_01198	hypothetical protein	1294306	1294974	-					1	0	0	0	0	0	0
1202	PFR_JS4_1178	Glutamate 5-kinase ProB	1295007	1296176	-	PROKKA_01199	Glutamate 5-kinase	1295007	1296176	-	2.7.2.11	proB	similar to AA sequence:UniProtKB:A0R148		1	0	0	0	0	0	0
1203	PFR_JS4_1179	GTPase obg	1296169	1297770	-	PROKKA_01200	GTPase Obg	1296169	1297770	-		obg	similar to AA sequence:UniProtKB:P95722		1	0	0	0	0	0	0
1204	PFR_JS4_1180	50S ribosomal protein L27	1297919	1298182	-	PROKKA_01201	50S ribosomal protein L27	1297919	1298182	-		rpmA	similar to AA sequence:UniProtKB:A0R150		1	0	0	0	0	0	0
1205	PFR_JS4_1181	50S ribosomal protein L21	1298196	1298543	-	PROKKA_01202	50S ribosomal protein L21	1298196	1298543	-		rplU	similar to AA sequence:UniProtKB:A0R151		1	0	0	0	0	0	0
1206	PFR_JS4_1182	S1 RNA binding domain protein	1298740	1301070	-	PROKKA_01203	Ribonuclease G	1298740	1301070	-	3.1.26.-	rng	similar to AA sequence:UniProtKB:P0A9J0		1	0	0	0	0	0	0
1207	PFR_JS4_1183	Radical SAM domain protein	1301779	1302531	-	PROKKA_01204	hypothetical protein	1301779	1302531	-					1	0	0	0	0	0	0
1208	PFR_JS4_1184	Hypothetical protein	1302595	1303050	-	PROKKA_01205	MarR family protein	1302595	1303050	-			protein motif:Pfam:PF12802.1		1	0	0	0	0	0	0
1209	PFR_JS4_1185	Integral membrane protein TerC	1303265	1304521	+	PROKKA_01206	Inner membrane protein alx	1303265	1304521	+		alx_2	similar to AA sequence:UniProtKB:P42601		1	0	0	0	0	0	0
1210	PFR_JS4_1186	Ionic transporter membrane protein chaA	1304518	1305618	+	PROKKA_01207	Sodium/proton antiporter ChaA	1304518	1305618	+		chaA	similar to AA sequence:UniProtKB:P31801		1	0	0	0	0	0	0
1211	PFR_JS4_1187	Radical SAM domain protein	1305682	1307625	-	PROKKA_01208	Radical SAM superfamily protein	1305682	1307625	-			protein motif:Pfam:PF04055.15		1	0	0	0	0	0	0
1212	PFR_JS4_1188	Hypothetical protein	1307702	1308832	-	PROKKA_01209	CAAX amino terminal protease self- immunity	1307702	1308832	-			protein motif:Pfam:PF02517.10		0	0	0	0	0	0	0
1213	PFR_JS4_1189	Nucleoside diphosphate kinase	1309039	1309515	-	PROKKA_01210	Nucleoside diphosphate kinase	1309039	1309515	-	2.7.4.6	ndkA	similar to AA sequence:UniProtKB:P84284		0	0	0	0	0	0	0
1214	PFR_JS4_1190	Protein FolC	1309626	1311131	-	PROKKA_01211	Folylpolyglutamate synthase	1309626	1311131	-	6.3.2.17	fgs	similar to AA sequence:UniProtKB:P15925		1	0	0	0	0	0	0
1215	PFR_JS4_1191	Putative type IV conjugative transfer system	1311246	1311857	+	PROKKA_01212	DoxX	1311246	1311857	+			protein motif:Pfam:PF07681.6		1	0	0	0	0	0	0
1216	PFR_JS4_1192	DSBA oxidoreductase	1311893	1312687	+	PROKKA_01213	hypothetical protein	1311893	1312687	+					1	0	0	0	0	0	0
1217	PFR_JS4_1193	DSBA-like thioredoxin domain protein	1312951	1313745	+	PROKKA_01214	DSBA-like thioredoxin domain protein	1312951	1313745	+			protein motif:Pfam:PF01323.14		0	0	0	0	0	0	0
1218	PFR_JS4_1194	Valyl tRNA synthetase	1313844	1316462	+	PROKKA_01215	Valine--tRNA ligase	1313844	1316462	+	6.1.1.9	valS	similar to AA sequence:UniProtKB:P96142		1	0	0	0	0	0	0
1219	PFR_JS4_1195	Haloacid dehalogenase superfamily enzyme,	1316569	1317276	-	PROKKA_01216	(S)-2-haloacid dehalogenase 4A	1316569	1317276	-	3.8.1.2	hdl IVa	similar to AA sequence:UniProtKB:Q51645		1	0	0	0	0	0	0
1220	PFR_JS4_1196	Phosphofructokinase	1317403	1318524	-	PROKKA_01217	6-phosphofructokinase	1317403	1318524	-	2.7.1.11	pfkA	similar to AA sequence:UniProtKB:Q8NR14		1	0	0	0	0	0	0
1221	PFR_JS4_1197	Threonine synthase	1318603	1320045	-	PROKKA_01218	Threonine synthase	1318603	1320045	-	4.2.3.1	thrC	similar to AA sequence:UniProtKB:P23669		1	0	0	0	0	0	0
1222	PFR_JS4_1198	Hypothetical protein	1320134	1320478	+	PROKKA_01219	hypothetical protein	1320134	1320478	+					0	0	0	0	0	0	0
1223						PROKKA_01220	tRNA-Pro(ggg)	1321645	1321726	+			COORDINATES:profile:Aragorn:1.2		0					0	0
1224	PFR_JS4_1199	ATP-dependent Clp protease ATP-binding subunit	1320590	1321867	-											0	0	0	0	0	0
1225	PFR_JS4_1200	ATP-dependent Clp protease proteolytic subunit 1	1321989	1322678	-	PROKKA_01221	ATP-dependent Clp protease proteolytic subunit 2	1321989	1322678	-	3.4.21.92	clpP2_1	similar to AA sequence:UniProtKB:Q9ZH58		1	0	0	0	0	0	0
1226	PFR_JS4_1201	ATP-dependent Clp protease proteolytic subunit 2	1322702	1323337	-	PROKKA_01222	ATP-dependent Clp protease proteolytic subunit 2	1322702	1323337	-	3.4.21.92	clpP2_2	similar to AA sequence:UniProtKB:Q8NN01		1	0	0	0	0	0	0
1227	PFR_JS4_1202	Pheromone autoinducer 2 transporter	1323424	1324656	-	PROKKA_01223	AI-2 transport protein TqsA	1323424	1324656	-		tqsA_1	similar to AA sequence:UniProtKB:P0AFS5		1	0	0	0	0	0	0
1228	PFR_JS4_1203	Inner membrane protein YhhT	1324889	1326082	-	PROKKA_01224	AI-2 transport protein TqsA	1324889	1326082	-		tqsA_2	similar to AA sequence:UniProtKB:P0AFS5		1	0	0	0	0	0	0
1229	PFR_JS4_1204	Trigger factor	1326307	1327890	-	PROKKA_01225	Trigger factor	1326307	1327890	-	5.2.1.8	tig	similar to AA sequence:UniProtKB:A0R199		1	0	0	0	0	0	0
1230						PROKKA_01226	tRNA-Gly(tcc)	1328021	1328094	-			COORDINATES:profile:Aragorn:1.2		0					0	0
1231						PROKKA_01227	tRNA-Pro(tgg)	1328354	1328428	+			COORDINATES:profile:Aragorn:1.2		0					0	0
1232	PFR_JS4_1205	Quaternary ammonium compound-resistance protein	1328625	1328939	-	PROKKA_01228	Quaternary ammonium compound-resistance protein SugE	1328625	1328939	-		sugE	similar to AA sequence:UniProtKB:P69937		1	0	0	0	0	0	0
1233	PFR_JS4_1206	Hypothetical protein	1329067	1329258	+	PROKKA_01229	hypothetical protein	1329067	1329258	+					1	0	0	0	0	0	0
1234	PFR_JS4_1207	Hypothetical protein	1329493	1331016	+	PROKKA_01230	hypothetical protein	1329493	1331016	+					1	0	0	0	0	0	0
1235	PFR_JS4_1208	DNA ligase	1331013	1333307	-	PROKKA_01231	DNA ligase	1331013	1333307	-	6.5.1.2	ligA	similar to AA sequence:UniProtKB:A0QUW7		1	0	0	0	0	0	0
1236	PFR_JS4_1209	Hypothetical protein	1333384	1334178	-	PROKKA_01232	hypothetical protein	1333384	1334178	-					1	0	0	0	0	0	0
1237	PFR_JS4_1210	Hypothetical protein	1334403	1334555	-	PROKKA_01233	hypothetical protein	1334403	1334555	-					0	0	0	0	0	0	0
1238	PFR_JS4_1211	Uma4 protein	1334572	1335879	-	PROKKA_01234	Transposase	1334572	1335879	-			protein motif:Pfam:PF01610.11		0	0	0	0	0	0	0
1239	PFR_JS4_1212	DSBA oxidoreductase	1335966	1336460	-	PROKKA_01235	hypothetical protein	1335966	1336460	-					0	0	0	0	0	0	0
1240	PFR_JS4_1213	Aminopeptidase	1336803	1339406	+	PROKKA_01236	Aminopeptidase N	1336803	1339406	+	3.4.11.2	pepN	similar to AA sequence:UniProtKB:Q11010		1	0	0	0	0	0	0
1241	PFR_JS4_1214	6-phosphogluconate dehydrogenase, decarboxylating	1339607	1341064	+	PROKKA_01237	6-phosphogluconate dehydrogenase, decarboxylating	1339607	1341064	+	1.1.1.44	gnd	similar to AA sequence:UniProtKB:P00350		1	0	0	0	0	0	0
1242	PFR_JS4_1215	Putative phosphomethylpyrimidine kinase	1341194	1341859	+	PROKKA_01238	Pyridoxine kinase	1341194	1341859	+	2.7.1.35	pdxK	similar to AA sequence:UniProtKB:P39610		0	0	0	0	0	0	0
1243	PFR_JS4_1216	Hypothetical protein	1341856	1342014	+	PROKKA_01239	hypothetical protein	1341856	1342014	+					0	0	0	0	0	0	0
1244	PFR_JS4_1217	Acyl-CoA thioester hydrolase, YbgC/YbaW family	1342161	1343042	-	PROKKA_01240	Thioesterase superfamily protein	1342161	1343042	-			protein motif:Pfam:PF03061.16		1	0	0	0	0	0	0
1245	PFR_JS4_1218	AMP-dependent synthetase/ligase	1343048	1344937	-	PROKKA_01241	Long-chain-fatty-acid--CoA ligase FadD15	1343048	1344937	-	6.2.1.3		similar to AA sequence:UniProtKB:O53521		1	0	0	0	0	0	0
1246	PFR_JS4_1219	Transcriptional regulator, MarR family	1345114	1345572	+	PROKKA_01242	Transcriptional repressor MprA	1345114	1345572	+		mprA_1	similar to AA sequence:UniProtKB:P0ACR9		1	0	0	0	0	0	0
1247	PFR_JS4_1220	FAD linked oxidase protein	1345578	1348406	+	PROKKA_01243	putative FAD-linked oxidoreductase	1345578	1348406	+	1.-.-.-		similar to AA sequence:UniProtKB:Q50685		1	0	0	0	0	0	0
1248	PFR_JS4_1221	Peptidyl-dipeptidase Dcp	1348527	1350563	-	PROKKA_01244	Peptidyl-dipeptidase dcp	1348527	1350563	-	3.4.15.5	dcp	similar to AA sequence:UniProtKB:P24171		1	0	0	0	0	0	0
1249	PFR_JS4_1222	Hypothetical protein	1350620	1351990	+	PROKKA_01245	hypothetical protein	1350620	1351990	+					1	0	0	0	0	0	0
1250	PFR_JS4_1223	Dihydroxyacetone kinase subunit M	1351977	1353497	-	PROKKA_01246	PTS-dependent dihydroxyacetone kinase, phosphotransferase subunit DhaM	1351977	1353497	-		dhaM	similar to AA sequence:UniProtKB:P37349		1	0	0	0	0	0	0
1251	PFR_JS4_1224	Dihydroxyacetone kinase, L subunit	1353510	1354139	-	PROKKA_01247	PTS-dependent dihydroxyacetone kinase, ADP-binding subunit DhaL	1353510	1354139	-	2.7.-.-	dhaL	similar to AA sequence:UniProtKB:P76014		1	0	0	0	0	0	0
1252	PFR_JS4_1225	Dihydroxyacetone kinase, DhaK subunit	1354139	1355134	-	PROKKA_01248	PTS-dependent dihydroxyacetone kinase, dihydroxyacetone-binding subunit DhaK	1354139	1355134	-	2.7.-.-	dhaK_1	similar to AA sequence:UniProtKB:P76015		1	0	0	0	0	0	0
1253	PFR_JS4_1226	ATP-binding cassette protein, ChvD family	1355306	1356994	-	PROKKA_01249	putative ABC transporter ATP-binding protein/MT2552	1355306	1356994	-			similar to AA sequence:UniProtKB:O53204		1	0	0	0	0	0	0
1254	PFR_JS4_1227	Hypothetical protein	1357135	1357689	-	PROKKA_01250	Single-stranded DNA-binding protein 1	1357135	1357689	-		ssb1	similar to AA sequence:UniProtKB:Q9KYI9		1	0	0	0	0	0	0
1255	PFR_JS4_1228	Hypothetical protein	1357906	1358568	-	PROKKA_01251	hypothetical protein	1357906	1358568	-					1	0	0	0	0	0	0
1256	PFR_JS4_1229	Hypothetical protein	1358565	1358858	-	PROKKA_01252	hypothetical protein	1358565	1358858	-					0	0	0	0	0	0	0
1257	PFR_JS4_1230	Putative ABC transporter (Precursor)	1358855	1360207	-	PROKKA_01253	GTPase Era	1358855	1360207	-			protein motif:CLUSTERS:PRK00089		0	0	0	0	0	0	0
1258	PFR_JS4_1231	ATP-binding protein SCC61A06c	1360204	1362051	-	PROKKA_01254	Dynamin family protein	1360204	1362051	-			protein motif:Pfam:PF00350.17		1	0	0	0	0	0	0
1259	PFR_JS4_1232	Protease PrsW family protein	1362121	1363623	-	PROKKA_01255	hypothetical protein	1362121	1363623	-					1	0	0	0	0	0	0
1260	PFR_JS4_1233	Transporter, major facilitator family protein	1363677	1365128	+											0	0	0	0	0	0
1261						PROKKA_01256	tRNA-Arg(tct)	1363695	1363769	-			COORDINATES:profile:Aragorn:1.2		0					0	0
1262	PFR_JS4_1234	Oligoribonuclease	1365140	1365820	+	PROKKA_01257	Oligoribonuclease	1365140	1365820	+	3.1.-.-	orn	similar to AA sequence:UniProtKB:P57666		1	0	0	0	0	0	0
1263						PROKKA_01258	tRNA-His(gtg)	1365896	1365971	+			COORDINATES:profile:Aragorn:1.2		0					0	0
1264	PFR_JS4_1235	Metal dependent phosphohydrolase	1366546	1367052	-	PROKKA_01259	Bifunctional (p)ppGpp synthase/hydrolase RelA	1366546	1367052	-		relA_2	similar to AA sequence:UniProtKB:Q54089		1	0	0	0	0	0	0
1265	PFR_JS4_1236	Putative excision nuclease ABC subunit	1367127	1369460	+	PROKKA_01260	UvrABC system protein A	1367127	1369460	+		uvrA_2	similar to AA sequence:UniProtKB:Q9WYV0		1	0	0	0	0	0	0
1266	PFR_JS4_1237	Putative secreted tyrosine phosphatase	1369531	1370346	+	PROKKA_01261	Tyrosine-protein phosphatase precursor	1369531	1370346	+	3.1.3.48	iphP	similar to AA sequence:UniProtKB:Q05918		1	0	0	0	0	0	0
1267	PFR_JS4_1238	Mur ligase middle domain protein	1370450	1371772	+	PROKKA_01262	UDP-N-acetylmuramoylalanyl-D-glutamate--2,6-diaminopimelate ligase	1370450	1371772	+			protein motif:CLUSTERS:PRK00139		1	0	0	0	0	0	0
1268	PFR_JS4_1239	CobB/CobQ-like glutamine amidotransferase domain	1371766	1372539	+	PROKKA_01263	Cobyric acid synthase	1371766	1372539	+		cobQ_2	similar to AA sequence:UniProtKB:P29932		1	0	0	0	0	0	0
1269						PROKKA_01264	tRNA-Lys(ctt)	1372670	1372743	-			COORDINATES:profile:Aragorn:1.2		0					0	0
1270	PFR_JS4_1240	10 kDa chaperonin	1372801	1373250	-	PROKKA_01265	10 kDa chaperonin 5	1372801	1373250	-		groS5	similar to AA sequence:UniProtKB:P35474		1	0	0	0	0	0	0
1271	PFR_JS4_1241	Hypothetical protein	1373277	1373576	-	PROKKA_01266	hypothetical protein	1373277	1373576	-					1	0	0	0	0	0	0
1272	PFR_JS4_1242	Bacterioferritin comigratory protein	1373750	1374238	+	PROKKA_01267	Putative peroxiredoxin/MT2597	1373750	1374238	+	1.11.1.15	bcp	similar to AA sequence:UniProtKB:O53226		1	0	0	0	0	0	0
1273						PROKKA_01268	tRNA-Leu(tag)	1374381	1374464	+			COORDINATES:profile:Aragorn:1.2		0					0	0
1274	PFR_JS4_1243	Class II aldolase/adducin family protein	1374530	1375222	+	PROKKA_01269	L-ribulose-5-phosphate 4-epimerase UlaF	1374530	1375222	+	5.1.3.4	ulaF	similar to AA sequence:UniProtKB:P39306		1	0	0	0	0	0	0
1275	PFR_JS4_1244	Precorrin-6x reductase cobK	1375203	1375970	+	PROKKA_01270	Precorrin-6A reductase	1375203	1375970	+	1.3.1.54	cobK	similar to AA sequence:UniProtKB:P21920		1	0	0	0	0	0	0
1276	PFR_JS4_1245	Precorrin-6Y C5,15-methyltransferase, CbiT	1376043	1376633	+	PROKKA_01271	Precorrin-6Y C(5,15)-methyltransferase [decarboxylating]	1376043	1376633	+	2.1.1.132	cobL	similar to AA sequence:UniProtKB:P21921		1	0	0	0	0	0	0
1277	PFR_JS4_1246	Precorrin-8X methylmutase	1376730	1377380	+	PROKKA_01272	Precorrin-8X methylmutase	1376730	1377380	+	5.4.1.2	cobH	similar to AA sequence:UniProtKB:P21638		1	0	0	0	0	0	0
1278	PFR_JS4_1247	Hypothetical protein	1377380	1377490	+	PROKKA_01273	hypothetical protein	1377380	1377490	+					0	0	0	0	0	0	0
1279	PFR_JS4_1248	Cobalamin biosynthesis protein CbiD (Precursor)	1377487	1378608	+	PROKKA_01274	cobalt-precorrin-6A synthase	1377487	1378608	+			protein motif:CLUSTERS:PRK00075		1	0	0	0	0	0	0
1280	PFR_JS4_1249	Tetrapyrrole methylase, putative CbiE/G/H fusion	1378702	1382580	-	PROKKA_01275	Cobalt-precorrin-3B C(17)-methyltransferase	1378702	1382580	-	2.1.1.-	cbiH	similar to AA sequence:UniProtKB:Q05590		1	0	0	0	0	0	0
1281	PFR_JS4_1250	Tetrapyrrole methylase, precorrin-3 methylase,	1382577	1383536	-	PROKKA_01276	Cobalt-precorrin-4 C(11)-methyltransferase	1382577	1383536	-	2.1.1.271	cbiF	similar to AA sequence:UniProtKB:P0A2G9		1	0	0	0	0	0	0
1282	PFR_JS4_1251	Precorrin-2 C20-methyltransferase CbiL	1383566	1384339	-	PROKKA_01277	Precorrin-2 C(20)-methyltransferase	1383566	1384339	-	2.1.1.130	cobI	similar to AA sequence:UniProtKB:P21639		1	0	0	0	0	0	0
1283	PFR_JS4_1252	Hypothetical protein	1384914	1385177	+	PROKKA_01278	hypothetical protein	1384914	1385177	+					1	0	0	0	0	0	0
1284	PFR_JS4_1253	Methylmalonyl-CoA mutase small subunit mutA	1385174	1387090	+	PROKKA_01279	Methylmalonyl-CoA mutase small subunit	1385174	1387090	+	5.4.99.2	mutA	similar to AA sequence:UniProtKB:P11652		1	0	0	0	0	0	0
1285	PFR_JS4_1254	Methylmalonyl-CoA mutase large subunit mutB	1387087	1389273	+	PROKKA_01280	Methylmalonyl-CoA mutase large subunit	1387087	1389273	+	5.4.99.2	mutB	similar to AA sequence:UniProtKB:P11653		1	0	0	0	0	0	0
1286	PFR_JS4_1255	LAO/AO transport system ATPase	1389266	1390279	+	PROKKA_01281	putative GTPase/MT1543	1389266	1390279	+	3.6.-.-		similar to AA sequence:UniProtKB:P63577		1	0	0	0	0	0	0
1287	PFR_JS4_1256	DNA polymerase IV	1390483	1391934	-	PROKKA_01282	DNA polymerase IV	1390483	1391934	-	2.7.7.7	dinB_2	similar to AA sequence:UniProtKB:Q47155		1	0	0	0	0	0	0
1288	PFR_JS4_1257	Dihydrofolate reductase	1391938	1392540	-	PROKKA_01283	Dihydrofolate reductase	1391938	1392540	-	1.5.1.3	folA	similar to AA sequence:UniProtKB:P04174		1	0	0	0	0	0	0
1289	PFR_JS4_1258	Thymidylate synthase	1392655	1393467	-	PROKKA_01284	Thymidylate synthase	1392655	1393467	-	2.1.1.45	thyA	similar to AA sequence:UniProtKB:P67042		1	0	0	0	0	0	0
1290	PFR_JS4_1259	Non-canonical purine NTP pyrophosphatase	1393469	1394275	-	PROKKA_01285	dITP/XTP pyrophosphatase	1393469	1394275	-	3.6.1.19	rdgB	similar to AA sequence:UniProtKB:P52061		1	0	0	0	0	0	0
1291	PFR_JS4_1260	TRNA nucleotidyltransferase	1394272	1395033	-	PROKKA_01286	Ribonuclease PH	1394272	1395033	-	2.7.7.56	rph	similar to AA sequence:UniProtKB:P50597		1	0	0	0	0	0	0
1292	PFR_JS4_1261	Glutamate racemase	1395187	1396005	-	PROKKA_01287	Glutamate racemase	1395187	1396005	-	5.1.1.3	murI	similar to AA sequence:UniProtKB:O31332		1	0	0	0	0	0	0
1293	PFR_JS4_1262	Hypothetical protein	1396093	1396701	-	PROKKA_01288	hypothetical protein	1396093	1396701	-					1	0	0	0	0	0	0
1294	PFR_JS4_1263	ATP-dependent Clp protease adapter protein ClpS	1396698	1396991	-	PROKKA_01289	ATP-dependent Clp protease adaptor protein ClpS	1396698	1396991	-			protein motif:CLUSTERS:PRK00033		1	0	0	0	0	0	0
1295	PFR_JS4_1264	Nicotinate phosphoribosyltransferase	1397118	1398473	+	PROKKA_01290	Nicotinate phosphoribosyltransferase pncB1	1397118	1398473	+	6.3.4.21	pncB1	similar to AA sequence:UniProtKB:Q10641		1	0	0	0	0	0	0
1296	PFR_JS4_1265	Naphthoate synthase	1398555	1399640	+	PROKKA_01291	1,4-Dihydroxy-2-naphthoyl-CoA synthase	1398555	1399640	+	4.1.3.36	menB	similar to AA sequence:UniProtKB:A0QRD3		1	0	0	0	0	0	0
1297	PFR_JS4_1266	O-succinylbenzoic acid-CoA ligase menE	1399713	1400945	+	PROKKA_01292	2-succinylbenzoate--CoA ligase	1399713	1400945	+	6.2.1.26	menE	similar to AA sequence:UniProtKB:P63526		1	0	0	0	0	0	0
1298	PFR_JS4_1267	Isochorismate synthase	1401057	1402280	+	PROKKA_01293	Isochorismate synthase EntC	1401057	1402280	+	5.4.4.2	entC	similar to AA sequence:UniProtKB:P0AEJ2		1	0	0	0	0	0	0
1299	PFR_JS4_1268	Hypothetical protein	1402444	1402920	-	PROKKA_01294	hypothetical protein	1402444	1402920	-					0	0	0	0	0	0	0
1300	PFR_JS4_1269	Putative excinuclease ABC, A subunit	1403127	1405697	-	PROKKA_01295	UvrABC system protein A	1403127	1405697	-		uvrA_3	similar to AA sequence:UniProtKB:P63383		0	0	0	0	0	0	0
1301	PFR_JS4_1270	2-succinyl-5-enolpyruvyl-6-hydroxy-3-cyclohexene-1-carboxylate	1405805	1407460	-	PROKKA_01296	2-succinyl-5-enolpyruvyl-6-hydroxy-3-cyclohexene-1-carboxylate synthase	1405805	1407460	-	2.2.1.9	menD	similar to AA sequence:UniProtKB:Q99V50		1	0	0	0	0	0	0
1302	PFR_JS4_1271	Mandelate racemase/muconate lactonizing protein	1407585	1408583	-	PROKKA_01297	L-Ala-D/L-Glu epimerase	1407585	1408583	-	5.1.1.-		similar to AA sequence:UniProtKB:Q97MK4		1	0	0	0	0	0	0
1303	PFR_JS4_1272	4-alpha-glucanotransferase malQ	1408580	1410769	-	PROKKA_01298	4-alpha-glucanotransferase	1408580	1410769	-	2.4.1.25	malQ_1	similar to AA sequence:UniProtKB:Q59266		1	0	0	0	0	0	0
1304	PFR_JS4_1273	Hypothetical protein	1410900	1412078	-	PROKKA_01299	RDD family protein	1410900	1412078	-			protein motif:Pfam:PF06271.6		1	0	0	0	0	0	0
1305	PFR_JS4_1274	MFS transporter	1412127	1412816	-	PROKKA_01300	hypothetical protein	1412127	1412816	-					0	0	0	0	0	0	0
1306	PFR_JS4_1275	Arabinose efflux permease family protein	1412768	1413637	-	PROKKA_01301	Multidrug resistance protein 3	1412768	1413637	-		bmr3_2	similar to AA sequence:UniProtKB:P96712	Putative antibiotic resistance	1	0	0	0	0	0	0
1307	PFR_JS4_1276	PF11238 family protein	1413696	1413959	+	PROKKA_01302	hypothetical protein	1413696	1413959	+					1	0	0	0	0	0	0
1308	PFR_JS4_1277	Cation diffusion facilitator family transporter	1414114	1415154	-	PROKKA_01303	ferrous iron efflux protein F	1414114	1415154	-			protein motif:CLUSTERS:PRK09509		1	0	0	0	0	0	0
1309	PFR_JS4_1278	SIS regulatory protein	1415266	1416282	-	PROKKA_01304	hypothetical protein	1415266	1416282	-			protein motif:Pfam:PF10432.3	Bacterial phospho-glucose isomerase C-terminal region	1	0	0	0	0	0	0
1310	PFR_JS4_1279	Hypothetical protein	1416290	1416490	-	PROKKA_01305	hypothetical protein	1416290	1416490	-			protein motif:CLUSTERS:PRK11827		1	0	0	0	0	0	0
1311	PFR_JS4_1280	HAD-superfamily hydrolase, subfamily IIB	1416551	1417366	-	PROKKA_01306	Eukaryotic phosphomannomutase	1416551	1417366	-			protein motif:Pfam:PF03332.7		1	0	0	0	0	0	0
1312	PFR_JS4_1281	Hypothetical protein	1417482	1417982	-	PROKKA_01307	hypothetical protein	1417482	1417982	-					1	0	0	0	0	0	0
1313	PFR_JS4_1282	Hypothetical protein	1418049	1418489	+	PROKKA_01308	Possibl zinc metallo-peptidase	1418049	1418489	+			protein motif:Pfam:PF06262.5		1	0	0	0	0	0	0
1314	PFR_JS4_1283	Hypothetical protein	1418595	1419956	-	PROKKA_01309	hypothetical protein	1418595	1419956	-					1	0	0	0	0	0	0
1315	PFR_JS4_1284	Putative glycosyltransferase	1419953	1423204	-	PROKKA_01310	hypothetical protein	1419953	1423204	-					1	0	0	0	0	0	0
1316	PFR_JS4_1285	Transcription factor WhiB	1423401	1423661	-	PROKKA_01311	Transcriptional regulator WhiB	1423401	1423661	-		whiB	similar to AA sequence:UniProtKB:Q7AKN0		1	0	0	0	0	0	0
1317	PFR_JS4_1286	Hypothetical protein	1423994	1425076	-	PROKKA_01312	hypothetical protein	1423994	1425076	-					0	0	0	0	0	0	0
1318	PFR_JS4_1287	Mannose-1-phosphate guanylyltransferase (GDP)	1425073	1426152	-	PROKKA_01313	Mannose-1-phosphate guanylyltransferase RfbM	1425073	1426152	-	2.7.7.13	rfbM	similar to AA sequence:UniProtKB:P26404		1	0	0	0	0	0	0
1319	PFR_JS4_1288	Cell envelope function transcriptional attenuator	1426278	1427636	+	PROKKA_01314	Regulatory protein MsrR	1426278	1427636	+		msrR	similar to AA sequence:UniProtKB:Q99Q02		1	0	0	0	0	0	0
1320	PFR_JS4_1289	Phosphoribosylaminoimidazole carboxylase,	1427674	1428234	-	PROKKA_01315	N5-carboxyaminoimidazole ribonucleotide mutase	1427674	1428234	-	5.4.99.18	purE	similar to AA sequence:UniProtKB:P96880		1	0	0	0	0	0	0
1321	PFR_JS4_1290	Phosphoribosylaminoimidazole carboxylase, ATPase	1428227	1429399	-	PROKKA_01316	N5-carboxyaminoimidazole ribonucleotide synthase	1428227	1429399	-	6.3.4.18	purK	similar to AA sequence:UniProtKB:O66608		1	0	0	0	0	0	0
1322	PFR_JS4_1291	Peptidase family S51	1429477	1430193	+	PROKKA_01317	Peptidase family S51	1429477	1430193	+			protein motif:Pfam:PF03575.1		1	0	0	0	0	0	0
1323	PFR_JS4_1292	Transcriptional regulator	1430221	1431294	-	PROKKA_01318	HTH-type transcriptional regulator AscG	1430221	1431294	-		ascG_2	similar to AA sequence:UniProtKB:P24242		0	0	0	0	0	0	0
1324	PFR_JS4_1293	Dihydrodipicolinate synthase	1431435	1432370	-	PROKKA_01319	4-hydroxy-tetrahydrodipicolinate synthase	1431435	1432370	-	4.3.3.7	dapA_2	similar to AA sequence:UniProtKB:Q04796		0	0	0	0	0	0	0
1325	PFR_JS4_1294	CitT protein	1432367	1433848	-	PROKKA_01320	Putative malate transporter YflS	1432367	1433848	-		yflS_1	similar to AA sequence:UniProtKB:O34726		0	0	0	0	0	0	0
1326	PFR_JS4_1295	3-carboxy-cis,cis-muconate cycloisomerase	1433872	1435263	-	PROKKA_01321	3-carboxy-cis,cis-muconate cycloisomerase	1433872	1435263	-	5.5.1.2	pcaB	similar to AA sequence:UniProtKB:Q59092		0	0	0	0	0	0	0
1327	PFR_JS4_1296	Transcriptional regulator, TetR family	1435408	1435992	-	PROKKA_01322	Bacterial regulatory proteins, tetR family	1435408	1435992	-			protein motif:Pfam:PF00440.17		1	0	0	0	0	0	0
1328	PFR_JS4_1297	Hypothetical protein	1436074	1436577	-	PROKKA_01323	Bacterial membrane flanked domain protein	1436074	1436577	-			protein motif:Pfam:PF03703.8		1	0	0	0	0	0	0
1329	PFR_JS4_1298	Biotin apo-protein ligase	1436611	1437402	-	PROKKA_01324	Bifunctional ligase/repressor BirA	1436611	1437402	-	6.3.4.15	birA	similar to AA sequence:UniProtKB:P0CI75		1	0	0	0	0	0	0
1330	PFR_JS4_1299	Transcriptional regulator	1437552	1438157	+	PROKKA_01325	DNA-binding transcriptional repressor AcrR	1437552	1438157	+			protein motif:CLUSTERS:PRK10668		1	0	0	0	0	0	0
1331	PFR_JS4_1300	Transcription regulator	1438171	1438749	-	PROKKA_01326	MarR family protein	1438171	1438749	-			protein motif:Pfam:PF01047.16		1	0	0	0	0	0	0
1332	PFR_JS4_1301	Hypothetical protein	1438864	1439382	-	PROKKA_01327	hypothetical protein	1438864	1439382	-					1	0	0	0	0	0	0
1333	PFR_JS4_1302	Tetronasin ABC transporter ATP-binding protein	1439487	1440431	+	PROKKA_01328	Daunorubicin/doxorubicin resistance ATP-binding protein DrrA	1439487	1440431	+	3.6.3.-	drrA_2	similar to AA sequence:UniProtKB:P32010		1	0	0	0	0	0	0
1334	PFR_JS4_1303	Tetronasin-transport membrane protein ABC	1440428	1442068	+	PROKKA_01329	ABC-2 family transporter protein	1440428	1442068	+			protein motif:Pfam:PF12730.1		1	0	0	0	0	0	0
1335	PFR_JS4_1304	Integral membrane protein	1442176	1443522	-	PROKKA_01330	Inner membrane protein YjjP	1442176	1443522	-		yjjP	similar to AA sequence:UniProtKB:P0ADD5		1	0	0	0	0	0	0
1336	PFR_JS4_1305	Carboxyl transferase domain protein	1443654	1445228	+	PROKKA_01331	putative propionyl-CoA carboxylase beta chain 5	1443654	1445228	+	6.4.1.3	accD5	similar to AA sequence:UniProtKB:P96885		1	0	0	0	0	0	0
1337	PFR_JS4_1306	Hypothetical protein	1445234	1445488	+	PROKKA_01332	hypothetical protein	1445234	1445488	+					1	0	0	0	0	0	0
1338	PFR_JS4_1307	Septum formation protein Maf	1445539	1446267	+	PROKKA_01333	Maf-like protein YceF	1445539	1446267	+		yceF	similar to AA sequence:UniProtKB:P0A729		1	0	0	0	0	0	0
1339	PFR_JS4_1308	Hydrolase, NUDIX family	1446271	1446771	+	PROKKA_01334	dihydroneopterin triphosphate pyrophosphatase	1446271	1446771	+			protein motif:CLUSTERS:PRK09438		0	0	0	0	0	0	0
1340	PFR_JS4_1309	Hypothetical protein	1446862	1447341	-	PROKKA_01335	hypothetical protein	1446862	1447341	-					1	0	0	0	0	0	0
1341	PFR_JS4_1310	Hypothetical protein	1447622	1447837	+	PROKKA_01336	hypothetical protein	1447622	1447837	+					1	0	0	0	0	0	0
1342	PFR_JS4_1311	Endonuclease VIII and DNA N-glycosylase with an	1447988	1448803	+	PROKKA_01337	Endonuclease 8 1	1447988	1448803	+	3.2.2.-	nei1	similar to AA sequence:UniProtKB:P64158		1	0	0	0	0	0	0
1343	PFR_JS4_1312	Phosphoribosylglycinamide synthetase, ATP-grasp	1448959	1450740	+	PROKKA_01338	2-oxoglutarate carboxylase small subunit	1448959	1450740	+	6.4.1.7	cfiB	similar to AA sequence:UniProtKB:D3DJ42		1	0	0	0	0	0	0
1344	PFR_JS4_1313	Hypothetical protein	1450820	1451335	+	PROKKA_01339	hypothetical protein	1450820	1451335	+					1	0	0	0	0	0	0
1345	PFR_JS4_1314	Genome sequencing data, contig C257	1451363	1452370	-	PROKKA_01340	NAD-dependent dihydropyrimidine dehydrogenase subunit PreA	1451363	1452370	-	1.3.1.1	preA_2	similar to AA sequence:UniProtKB:P25889		1	0	0	0	0	0	0
1346	PFR_JS4_1315	Pyruvate-flavodoxin oxidoreductase (Precursor)	1452374	1456093	-	PROKKA_01341	Pyruvate-flavodoxin oxidoreductase	1452374	1456093	-	1.2.7.-	nifJ_2	similar to AA sequence:UniProtKB:Q06879		1	0	0	0	0	0	0
1347	PFR_JS4_1316	Hypothetical protein	1456405	1458192	+	PROKKA_01342	hypothetical protein	1456405	1458192	+					1	0	0	0	0	0	0
1348	PFR_JS4_1317	Chlorophyll synthesis pathway protein BchC	1458330	1459373	+	PROKKA_01343	Alcohol dehydrogenase	1458330	1459373	+	1.1.1.1	adhT	similar to AA sequence:UniProtKB:P12311		1	0	0	0	0	0	0
1349	PFR_JS4_1318	Hypothetical protein	1459505	1459903	-	PROKKA_01344	hypothetical protein	1459505	1459903	-					0	0	0	0	0	0	0
1350	PFR_JS4_1319	Puromycin N-acetyltransferase	1460224	1460844	+	PROKKA_01345	Acetyltransferase (GNAT) family protein	1460224	1460844	+			protein motif:Pfam:PF00583.18		1	0	0	0	0	0	0
1351	PFR_JS4_1320	Hypothetical protein	1461976	1462146	-	PROKKA_01346	NAD-dependent protein deacetylase	1461976	1462146	-		cobB_4	protein motif:HAMAP:MF_01968		0	0	0	0	0	0	0
1352	PFR_JS4_1321	Carboxymuconolactone decarboxylase	1462143	1462550	-	PROKKA_01347	Carboxymuconolactone decarboxylase family protein	1462143	1462550	-			protein motif:Pfam:PF02627.1		1	0	0	0	0	0	0
1353	PFR_JS4_1322	Transcriptional regulator, MerR family	1462663	1463028	+	PROKKA_01348	HTH-type transcriptional regulator AdhR	1462663	1463028	+		adhR	similar to AA sequence:UniProtKB:O06008		1	0	0	0	0	0	0
1354	PFR_JS4_1323	Hypothetical protein	1463201	1463656	+	PROKKA_01349	hypothetical protein	1463201	1463656	+					0	0	0	0	0	0	0
1355	PFR_JS4_1324	PF04239 family protein	1463653	1464297	+	PROKKA_01350	hypothetical protein	1463653	1464297	+					1	0	0	0	0	0	0
1356	PFR_JS4_1325	Silent information regulator protein Sir2	1464316	1465239	-	PROKKA_01351	NAD-dependent protein deacetylase	1464316	1465239	-	3.5.1.-	cobB_5	similar to AA sequence:UniProtKB:Q9WYW0		1	0	0	0	0	0	0
1357	PFR_JS4_1326	Methionyl-tRNA synthetase (Methionine--tRNA	1465481	1467427	-	PROKKA_01352	Methionine--tRNA ligase	1465481	1467427	-	6.1.1.10	metG	similar to AA sequence:UniProtKB:P00959		1	0	0	0	0	0	0
1358	PFR_JS4_1327	Enoyl-CoA hydratase echA9	1467468	1468400	+	PROKKA_01353	putative enoyl-CoA hydratase	1467468	1468400	+	4.2.1.17	fadB	similar to AA sequence:UniProtKB:P94549		1	0	0	0	0	0	0
1359	PFR_JS4_1328	Hypothetical protein	1468476	1468991	-	PROKKA_01354	hypothetical protein	1468476	1468991	-					1	0	0	0	0	0	0
1360	PFR_JS4_1329	Ribonuclease H	1469068	1470099	-	PROKKA_01355	Ribonuclease HI	1469068	1470099	-	3.1.26.4	rnhA	similar to AA sequence:UniProtKB:P0A7Y4		1	0	0	0	0	0	0
1361	PFR_JS4_1330	Basic membrane protein	1470171	1471115	-	PROKKA_01356	Basic membrane protein	1470171	1471115	-			protein motif:Pfam:PF02608.8		1	0	0	0	0	0	0
1362	PFR_JS4_1331	Phosphotransferase family protein	1471365	1472654	-	PROKKA_01357	Phosphotransferase enzyme family protein	1471365	1472654	-			protein motif:Pfam:PF01636.17		1	0	0	0	0	0	0
1363	PFR_JS4_1332	CBS domain pair protein	1472735	1474255	-	PROKKA_01358	Hemolysin C	1472735	1474255	-		tlyC	similar to AA sequence:UniProtKB:O05961		1	0	0	0	0	0	0
1364	PFR_JS4_1333	AzlC family protein	1474549	1475217	+	PROKKA_01359	AzlC protein	1474549	1475217	+			protein motif:Pfam:PF03591.8		0	0	0	0	0	0	0
1365	PFR_JS4_1334	Hypothetical protein	1475214	1475525	+	PROKKA_01360	hypothetical protein	1475214	1475525	+					1	0	0	0	0	0	0
1366	PFR_JS4_1335	Isocitrate dehydrogenase [NADP]	1475717	1476934	-	PROKKA_01361	Isocitrate dehydrogenase [NADP]	1475717	1476934	-	1.1.1.42	icd	similar to AA sequence:UniProtKB:P65097		1	0	0	0	0	0	0
1367	PFR_JS4_1336	Malate dehydrogenase	1477112	1478098	+	PROKKA_01362	Malate dehydrogenase	1477112	1478098	+	1.1.1.37	mdh_2	similar to AA sequence:UniProtKB:P10584		1	0	0	0	0	0	0
1368	PFR_JS4_1337	Hypothetical protein	1478280	1478603	-	PROKKA_01363	hypothetical protein	1478280	1478603	-					1	0	0	0	0	0	0
1369	PFR_JS4_1338	Bifunctional protein FolD	1478609	1479469	-	PROKKA_01364	Bifunctional protein FolD protein	1478609	1479469	-		folD	similar to AA sequence:UniProtKB:A0QSY5		1	0	0	0	0	0	0
1370	PFR_JS4_1339	Bifunctional purine biosynthesis protein PurH	1479543	1481096	-	PROKKA_01365	Bifunctional purine biosynthesis protein PurH	1479543	1481096	-		purH	similar to AA sequence:UniProtKB:Q8NS21		1	0	0	0	0	0	0
1371	PFR_JS4_1340	Phosphoribosylglycinamide formyltransferase	1481218	1481829	-	PROKKA_01366	Phosphoribosylglycinamide formyltransferase	1481218	1481829	-	2.1.2.2	purN	similar to AA sequence:UniProtKB:P71554		1	0	0	0	0	0	0
1372	PFR_JS4_1341	Hypothetical protein	1481840	1483318	-	PROKKA_01367	hypothetical protein	1481840	1483318	-					1	0	0	0	0	0	0
1373	PFR_JS4_1342	ATP-dependent DNA helicase PcrA	1483412	1485901	-	PROKKA_01368	ATP-dependent DNA helicase UvrD1	1483412	1485901	-	3.6.4.12	uvrD1_2	similar to AA sequence:UniProtKB:P0A5A3		1	0	0	0	0	0	0
1374	PFR_JS4_1343	Phospholipase D domain protein	1486038	1487291	+	PROKKA_01369	Cardiolipin synthase	1486038	1487291	+	2.7.8.-	cls	similar to AA sequence:UniProtKB:P63801		1	0	0	0	0	0	0
1375	PFR_JS4_1344	Fe(3 ) dicitrate transport ATP-binding protein	1487140	1488117	-	PROKKA_01370	putative siderophore transport system ATP-binding protein YusV	1487140	1488117	-		yusV_1	similar to AA sequence:UniProtKB:O32188		1	0	0	0	0	0	0
1376	PFR_JS4_1345	ABC-type cobalamin/Fe3-siderophores transport	1488114	1489154	-	PROKKA_01371	Iron-uptake system permease protein FeuC	1488114	1489154	-		feuC	similar to AA sequence:UniProtKB:P40411		1	0	0	0	0	0	0
1377	PFR_JS4_1346	ABC-type enterochelin transport system, permease	1489224	1490255	-	PROKKA_01372	Iron-uptake system permease protein FeuB	1489224	1490255	-		feuB	similar to AA sequence:UniProtKB:P40410		1	0	0	0	0	0	0
1378	PFR_JS4_1347	Iron compound ABC transporter, iron	1490252	1491268	-	PROKKA_01373	putative ABC transporter solute-binding protein YclQ precursor	1490252	1491268	-		yclQ	similar to AA sequence:UniProtKB:P94421		1	0	0	0	0	0	0
1379	PFR_JS4_1348	Hypothetical protein	1491558	1491809	+	PROKKA_01374	hypothetical protein	1491558	1491809	+			protein motif:CLUSTERS:PRK10457		1	0	0	0	0	0	0
1380	PFR_JS4_1349	Response regulator	1492047	1492745	-	PROKKA_01375	Transcriptional regulatory protein LiaR	1492047	1492745	-		liaR_3	similar to AA sequence:UniProtKB:O32197		1	0	0	0	0	0	0
1381	PFR_JS4_1350	Sensor histidine kinase	1492742	1494085	-	PROKKA_01376	Sensor histidine kinase LiaS	1492742	1494085	-	2.7.13.3	liaS	similar to AA sequence:UniProtKB:O32198		1	0	0	0	0	0	0
1382	PFR_JS4_1351	Possible stress-response transcriptional	1494327	1494617	+	PROKKA_01377	PspC domain protein	1494327	1494617	+			protein motif:Pfam:PF04024.6		1	0	0	0	0	0	0
1383	PFR_JS4_1352	NADPH:quinone reductase and related Zn-dependent	1494914	1495858	+	PROKKA_01378	Phthiocerol synthesis polyketide synthase type I PpsC	1494914	1495858	+	2.3.1.41	ppsC	similar to AA sequence:UniProtKB:P96202		1	0	0	0	0	0	0
1384	PFR_JS4_1353	Protein containing DUF1963	1495909	1496796	-	PROKKA_01379	hypothetical protein	1495909	1496796	-					1	0	0	0	0	0	0
1385						PROKKA_01380	hypothetical protein	1496849	1497112	+					0					0	0
1386	PFR_JS4_1354	GMP synthase (glutamine-hydrolyzing)	1497001	1498440	-	PROKKA_01381	GMP synthase [glutamine-hydrolyzing]	1497001	1498440	-	6.3.5.2	guaA_1	similar to AA sequence:UniProtKB:P0A5A1		1	0	0	0	0	0	0
1387	PFR_JS4_1355	ABC transporter, permease protein YjfF	1498849	1499877	-	PROKKA_01382	Inner membrane ABC transporter permease protein YjfF	1498849	1499877	-		yjfF	similar to AA sequence:UniProtKB:P37772		1	0	0	0	0	0	0
1388	PFR_JS4_1356	Permease component of	1499874	1500932	-	PROKKA_01383	Inner membrane ABC transporter permease protein YtfT	1499874	1500932	-		ytfT	similar to AA sequence:UniProtKB:P39328		1	0	0	0	0	0	0
1389	PFR_JS4_1357	Putative sugar ABC transport system, ATP-binding	1500929	1501819	-	PROKKA_01384	Ribose import ATP-binding protein RbsA	1500929	1501819	-	3.6.3.17	rbsA	similar to AA sequence:UniProtKB:P04983		0	0	0	0	0	0	0
1390	PFR_JS4_1358	Putative sugar ABC transport system, ATP-binding	1501841	1502461	-	PROKKA_01385	Arabinose import ATP-binding protein AraG	1501841	1502461	-	3.6.3.17	araG	similar to AA sequence:UniProtKB:P0AAF3		0	0	0	0	0	0	0
1391	PFR_JS4_1359	Hypothetical protein	1502599	1502754	-	PROKKA_01386	hypothetical protein	1502599	1502754	-					0	0	0	0	0	0	0
1392	PFR_JS4_1360	Transposase, ISlxx5	1502833	1503867	+	PROKKA_01387	Integrase core domain protein	1502833	1503867	+			protein motif:Pfam:PF00665.20		0	0	0	0	0	0	0
1393	PFR_JS4_1361	ABC transporter periplasmic-binding protein ytfQ	1503798	1504688	-	PROKKA_01388	ABC transporter periplasmic-binding protein YtfQ precursor	1503798	1504688	-		ytfQ	similar to AA sequence:UniProtKB:P39325		0	0	0	0	0	0	0
1394	PFR_JS4_1362	Transcriptional regulator	1504932	1505969	-	PROKKA_01389	Lactose operon repressor	1504932	1505969	-		lacI	similar to AA sequence:UniProtKB:P03023		1	0	0	0	0	0	0
1395	PFR_JS4_1363	L-arabinose isomerase 2	1505996	1507516	-	PROKKA_01390	L-arabinose isomerase	1505996	1507516	-	5.3.1.4	araA	similar to AA sequence:UniProtKB:Q9S467		1	0	0	0	0	0	0
1396	PFR_JS4_1364	Hypothetical protein	1507586	1507684	-	PROKKA_01391	hypothetical protein	1507586	1507684	-					0	0	0	0	0	0	0
1397	PFR_JS4_1365	Class II aldolase/adducin family protein	1507644	1508291	-	PROKKA_01392	L-ribulose-5-phosphate 4-epimerase	1507644	1508291	-	5.1.3.4	araD	similar to AA sequence:UniProtKB:P94525		1	0	0	0	0	0	0
1398	PFR_JS4_1366	Ribulokinase	1508288	1510057	-	PROKKA_01393	Ribulokinase	1508288	1510057	-	2.7.1.16	araB_1	similar to AA sequence:UniProtKB:P94524		0	0	0	0	0	0	0
1399	PFR_JS4_1367	Cysteine synthase	1510261	1511187	+	PROKKA_01394	O-acetylserine sulfhydrylase	1510261	1511187	+	2.5.1.47	cysK1_2	similar to AA sequence:UniProtKB:P0A534		1	0	0	0	0	0	0
1400	PFR_JS4_1368	Serine acetyltransferase	1511184	1511735	+	PROKKA_01395	Serine acetyltransferase	1511184	1511735	+	2.3.1.30	cysE	similar to AA sequence:UniProtKB:Q06750		1	0	0	0	0	0	0
1401	PFR_JS4_1369	Hypothetical protein	1511770	1512687	-	PROKKA_01396	N-acetylmuramoyl-L-alanine amidase	1511770	1512687	-			protein motif:Pfam:PF01520.12		1	0	0	0	0	0	0
1402	PFR_JS4_1370	Hypothetical protein	1512677	1513747	-	PROKKA_01397	hypothetical protein	1512677	1513747	-					0	0	0	0	0	0	0
1403	PFR_JS4_1371	Hypothetical protein	1513760	1514980	-	PROKKA_01398	hypothetical protein	1513760	1514980	-					0	0	0	0	0	0	0
1404	PFR_JS4_1372	Hypothetical protein	1514980	1515471	-	PROKKA_01399	hypothetical protein	1514980	1515471	-					0	0	0	0	0	0	0
1405	PFR_JS4_1373	Transcription initiation factor	1515496	1516812	-	PROKKA_01400	hypothetical protein	1515496	1516812	-					0	0	0	0	0	0	0
1406	PFR_JS4_1374	Chorismate mutase	1517116	1517445	-	PROKKA_01401	T-protein	1517116	1517445	-		tyrA_2	similar to AA sequence:UniProtKB:P07023		1	0	0	0	0	0	0
1407	PFR_JS4_1375	IMP dehydrogenase family protein	1517477	1518580	-	PROKKA_01402	putative oxidoreductase/MSMEI_1564	1517477	1518580	-	1.-.-.-		similar to AA sequence:UniProtKB:A0QSU4		1	0	0	0	0	0	0
1408	PFR_JS4_1376	Inosine-5'-monophosphate dehydrogenase GuaB	1518732	1520252	-	PROKKA_01403	Inosine-5'-monophosphate dehydrogenase	1518732	1520252	-	1.1.1.205	guaB_2	similar to AA sequence:UniProtKB:P65167		1	0	0	0	0	0	0
1409	PFR_JS4_1377	60 kDa chaperonin 2	1520399	1521991	-	PROKKA_01404	60 kDa chaperonin 1	1520399	1521991	-		groL1_1	similar to AA sequence:UniProtKB:Q00767		1	0	0	0	0	0	0
1410	PFR_JS4_1378	10 kDa chaperonin	1522013	1522309	-	PROKKA_01405	10 kDa chaperonin	1522013	1522309	-		groS	similar to AA sequence:UniProtKB:Q8NSS1		1	0	0	0	0	0	0
1411	PFR_JS4_1379	ProXL	1522546	1523577	-	PROKKA_01406	Putative osmoprotectant uptake system substrate-binding protein OsmF precursor	1522546	1523577	-		osmF_2	similar to AA sequence:UniProtKB:P33362		1	0	0	0	0	0	0
1412	PFR_JS4_1380	ProWL	1523581	1524318	-	PROKKA_01407	Glycine betaine/carnitine/choline transport system permease protein OpuCB	1523581	1524318	-		opuCB_1	similar to AA sequence:UniProtKB:O34878		1	0	0	0	0	0	0
1413	PFR_JS4_1381	Osmoprotectant transport ATP-binding protein ABC	1524315	1525649	-	PROKKA_01408	Choline transport ATP-binding protein OpuBA	1524315	1525649	-		opuBA_1	similar to AA sequence:UniProtKB:Q45460		1	0	0	0	0	0	0
1414	PFR_JS4_1382	ABC transporter, permease protein OpuCB	1525646	1526287	-	PROKKA_01409	Choline transport system permease protein OpuBB	1525646	1526287	-		opuBB	similar to AA sequence:UniProtKB:Q45461		1	0	0	0	0	0	0
1415	PFR_JS4_1383	RNA cap guanine-N2 methyltransferase	1526500	1527888	-	PROKKA_01410	Methyltransferase domain protein	1526500	1527888	-			protein motif:Pfam:PF12847.1		0	0	0	0	0	0	0
1416	PFR_JS4_1384	Transmembrane efflux protein	1527913	1529208	-	PROKKA_01411	enterobactin exporter EntS	1527913	1529208	-			protein motif:CLUSTERS:PRK10489		1	0	0	0	0	0	0
1417	PFR_JS4_1385	Hydrolase, NUDIX family	1529351	1529836	-	PROKKA_01412	8-oxo-dGTP diphosphatase	1529351	1529836	-	3.6.1.55	mutX	similar to AA sequence:UniProtKB:P41354		1	0	0	0	0	0	0
1418	PFR_JS4_1386	Aminopeptidase C	1529891	1531339	-	PROKKA_01413	Aminopeptidase C	1529891	1531339	-	3.4.22.40	pepC_2	similar to AA sequence:UniProtKB:Q04723		1	0	0	0	0	0	0
1419	PFR_JS4_1387	Nicotinate-nucleotide--dimethylbenzimidazole	1531523	1533403	-	PROKKA_01414	5,6-dimethylbenzimidazole synthase	1531523	1533403	-	1.14.99.40	bluB	similar to AA sequence:UniProtKB:Q92PC8		1	0	0	0	0	0	0
1420	PFR_JS4_1388	Probable tRNA threonylcarbamoyladenosine	1533477	1534550	-	PROKKA_01415	tRNA N6-adenosine threonylcarbamoyltransferase	1533477	1534550	-	2.3.1.-	tsaD	similar to AA sequence:UniProtKB:Q2FWL2		1	0	0	0	0	0	0
1421	PFR_JS4_1389	Hypothetical protein	1534547	1535068	-	PROKKA_01416	ribosomal-protein-alanine N-acetyltransferase	1534547	1535068	-			protein motif:CLUSTERS:PRK09491		1	0	0	0	0	0	0
1422	PFR_JS4_1390	Universal bacterial protein YeaZ	1535065	1535751	-	PROKKA_01417	tRNA threonylcarbamoyladenosine biosynthesis protein TsaB	1535065	1535751	-		tsaB	similar to AA sequence:UniProtKB:Q7CQE0		1	0	0	0	0	0	0
1423	PFR_JS4_1391	Putative ATPase or kinase	1535748	1536743	-	PROKKA_01418	tRNA threonylcarbamoyladenosine biosynthesis protein TsaE	1535748	1536743	-		tsaE	similar to AA sequence:UniProtKB:O05515		1	0	0	0	0	0	0
1424	PFR_JS4_1392	Hypothetical protein	1537006	1540164	-	PROKKA_01419	ATP-dependent RNA helicase DeaD	1537006	1540164	-	3.6.4.13	deaD	similar to AA sequence:UniProtKB:P0A9P6		1	0	0	0	0	0	0
1425	PFR_JS4_1393	Glycosyltransferase, group 1 family	1540442	1541587	+	PROKKA_01420	GDP-mannose-dependent alpha-mannosyltransferase	1540442	1541587	+	2.4.1.-	mgtA_2	similar to AA sequence:UniProtKB:O06423		1	0	0	0	0	0	0
1426	PFR_JS4_1394	YjeF protein	1541616	1543034	-	PROKKA_01421	Bifunctional NAD(P)H-hydrate repair enzyme Nnr	1541616	1543034	-		nnr	similar to AA sequence:UniProtKB:P31806		1	0	0	0	0	0	0
1427	PFR_JS4_1395	Holo-[acyl-carrier-protein] synthase AcpS	1543036	1543503	-	PROKKA_01422	Holo-[acyl-carrier-protein] synthase	1543036	1543503	-	2.7.8.7	acpS	similar to AA sequence:UniProtKB:O86785		0	0	0	0	0	0	0
1428	PFR_JS4_1396	Glucosamine--fructose-6-phosphate	1543544	1545394	-	PROKKA_01423	Glutamine--fructose-6-phosphate aminotransferase [isomerizing]	1543544	1545394	-	2.6.1.16	glmS	similar to AA sequence:UniProtKB:P17169		1	0	0	0	0	0	0
1429	PFR_JS4_1397	Pantothenate kinase	1545543	1546625	+	PROKKA_01424	Pantothenate kinase	1545543	1546625	+	2.7.1.33	coaA_2	similar to AA sequence:UniProtKB:P63810		1	0	0	0	0	0	0
1430	PFR_JS4_1398	Putative insertion element ISCmi2 transposase	1546823	1547866	+	PROKKA_01425	IS2 transposase TnpB	1546823	1547866	+			protein motif:CLUSTERS:PRK09409		0	0	0	0	0	0	0
1431	PFR_JS4_1399	Phosphoglucosamine mutase	1547863	1549206	-	PROKKA_01426	Phosphoglucosamine mutase	1547863	1549206	-	5.4.2.10	glmM	similar to AA sequence:UniProtKB:P99087		1	0	0	0	0	0	0
1432	PFR_JS4_1400	30S ribosomal protein S9	1549358	1549909	-	PROKKA_01427	30S ribosomal protein S9	1549358	1549909	-		rpsI	similar to AA sequence:UniProtKB:A0QSP9		1	0	0	0	0	0	0
1433	PFR_JS4_1401	50S ribosomal protein L13	1549906	1550349	-	PROKKA_01428	50S ribosomal protein L13	1549906	1550349	-		rplM	similar to AA sequence:UniProtKB:A0QSP8		1	0	0	0	0	0	0
1434	PFR_JS4_1402	Elongation factor G fusA2	1550650	1552746	+	PROKKA_01429	Elongation factor G	1550650	1552746	+		fus	similar to AA sequence:UniProtKB:Q5XDW4		1	0	0	0	0	0	0
1435	PFR_JS4_1403	PF03733 domain protein	1552877	1553272	-	PROKKA_01430	Inner membrane protein YccF	1552877	1553272	-		yccF	similar to AA sequence:UniProtKB:P0AB12		1	0	0	0	0	0	0
1436	PFR_JS4_1404	TRNA (guanine-N(7)-)-methyltransferase	1553485	1554339	+	PROKKA_01431	tRNA (guanine-N(7)-)-methyltransferase	1553485	1554339	+	2.1.1.33	trmB	similar to AA sequence:UniProtKB:P44648		1	0	0	0	0	0	0
1437	PFR_JS4_1405	TRNA pseudouridine synthase A	1554332	1555207	+	PROKKA_01432	tRNA pseudouridine synthase A	1554332	1555207	+	5.4.99.12	truA	similar to AA sequence:UniProtKB:P07649		1	0	0	0	0	0	0
1438	PFR_JS4_1406	Methyltransferase small domain protein	1555245	1555844	+	PROKKA_01433	Ribosomal RNA small subunit methyltransferase C	1555245	1555844	+	2.1.1.172	rsmC_1	similar to AA sequence:UniProtKB:P39406		1	0	0	0	0	0	0
1439	PFR_JS4_1407	Hypothetical protein	1556136	1556678	+	PROKKA_01434	hypothetical protein	1556136	1556678	+					1	0	0	0	0	0	0
1440	PFR_JS4_1408	Cobalt transport protein	1556754	1557824	+	PROKKA_01435	Energy-coupling factor transporter transmembrane protein EcfT	1556724	1557824	+		ecfT	similar to AA sequence:UniProtKB:Q03ZL4		1	0	0	0	0	0	0
1441	PFR_JS4_1409	ABC transporter	1557821	1559437	+	PROKKA_01436	Putative HMP/thiamine import ATP-binding protein YkoD	1557821	1559437	+	3.6.3.-	ykoD	similar to AA sequence:UniProtKB:O34362		1	0	0	0	0	0	0
1442	PFR_JS4_1410	Substrate-specific component CbrT of predicted	1559434	1560285	+	PROKKA_01437	hypothetical protein	1559434	1560285	+					1	0	0	0	0	0	0
1443	PFR_JS4_1411	Putative integral membrane transport protein	1560300	1561892	-	PROKKA_01438	hypothetical protein	1560300	1561892	-					1	0	0	0	0	0	0
1444	PFR_JS4_1412	ABC transporter domain-containing ATP-binding	1561862	1562902	-	PROKKA_01439	Fluoroquinolones export ATP-binding protein/MT2762	1561862	1562902	-	3.6.3.-		similar to AA sequence:UniProtKB:O07190		1	0	0	0	0	0	0
1445	PFR_JS4_1413	Superoxide dismutase	1563101	1563709	+	PROKKA_01440	Superoxide dismutase [Mn/Fe]	1563101	1563709	+	1.15.1.1	sodA	similar to AA sequence:UniProtKB:P80293		1	0	0	0	0	0	0
1446	PFR_JS4_1414	Resuscitation-promoting factor RpfB	1564004	1565089	+	PROKKA_01441	Resuscitation-promoting factor Rpf2 precursor	1564004	1565089	+	3.-.-.-	rpf2	similar to AA sequence:UniProtKB:Q6M6N7		1	0	0	0	0	0	0
1447	PFR_JS4_1415	Glycosyltransferase, group 1 family	1565199	1566380	-	PROKKA_01442	GDP-mannose-dependent alpha-(1-6)-phosphatidylinositol dimannoside mannosyltransferase	1565199	1566380	-	2.4.1.57	pimC	similar to AA sequence:UniProtKB:P0CF99		1	0	0	0	0	0	0
1448	PFR_JS4_1416	50S ribosomal protein L17	1566481	1567068	-	PROKKA_01443	50S ribosomal protein L17	1566481	1567068	-		rplQ	similar to AA sequence:UniProtKB:A0QSL9		1	0	0	0	0	0	0
1449	PFR_JS4_1417	DNA-directed RNA polymerase, alpha subunit	1567112	1568131	-	PROKKA_01444	DNA-directed RNA polymerase subunit alpha	1567112	1568131	-	2.7.7.6	rpoA	similar to AA sequence:UniProtKB:P66701		1	0	0	0	0	0	0
1450	PFR_JS4_1418	30S ribosomal protein S4	1568256	1568861	-	PROKKA_01445	30S ribosomal protein S4	1568256	1568861	-		rpsD	similar to AA sequence:UniProtKB:A0QSL7		1	0	0	0	0	0	0
1451	PFR_JS4_1419	30S ribosomal protein S11	1568892	1569299	-	PROKKA_01446	30S ribosomal protein S11	1568892	1569299	-		rpsK	similar to AA sequence:UniProtKB:P66357		1	0	0	0	0	0	0
1452	PFR_JS4_1420	30S ribosomal protein S13	1569345	1569719	-	PROKKA_01447	30S ribosomal protein S13	1569345	1569719	-		rpsM	similar to AA sequence:UniProtKB:A0QSL5		1	0	0	0	0	0	0
1453	PFR_JS4_1421	Hypothetical protein	1569972	1570085	-	PROKKA_01448	50S ribosomal protein L36	1569972	1570085	-		rpmJ	similar to AA sequence:UniProtKB:P07841		0	0	0	0	0	0	0
1454	PFR_JS4_1422	Translation initiation factor IF-1	1570178	1570399	-	PROKKA_01449	Translation initiation factor IF-1	1570178	1570399	-		infA	similar to AA sequence:UniProtKB:P0A5H5		1	0	0	0	0	0	0
1455	PFR_JS4_1423	Hypothetical protein	1570758	1571042	+	PROKKA_01450	YciI-like protein	1570758	1571042	+			protein motif:CLUSTERS:PRK12863		1	0	0	0	0	0	0
1456	PFR_JS4_1424	Hypothetical protein	1571074	1571460	-	PROKKA_01451	hypothetical protein	1571074	1571460	-					1	0	0	0	0	0	0
1457	PFR_JS4_1425	Methionyl aminopeptidase	1571486	1572316	-	PROKKA_01452	Methionine aminopeptidase 1	1571486	1572316	-	3.4.11.18	map_2	similar to AA sequence:UniProtKB:P19994		1	0	0	0	0	0	0
1458	PFR_JS4_1426	Adenylate kinase	1572328	1572888	-	PROKKA_01453	Adenylate kinase	1572328	1572888	-	2.7.4.3	adk	similar to AA sequence:UniProtKB:A0QSH8		1	0	0	0	0	0	0
1459	PFR_JS4_1427	Protein translocase subunit SecY	1572900	1574213	-	PROKKA_01454	preprotein translocase subunit SecY	1572900	1574213	-			protein motif:CLUSTERS:PRK09204		1	0	0	0	0	0	0
1460	PFR_JS4_1428	Dipeptide/oligopeptide ABC superfamily ATP	1574513	1575586	+	PROKKA_01455	Dipeptide transport system permease protein DppB	1574513	1575586	+		dppB_1	similar to AA sequence:UniProtKB:P0AEF8		0	0	0	0	0	0	0
1461	PFR_JS4_1429	Oligopeptide transport system permease protein	1575588	1576574	+	PROKKA_01456	Oligopeptide transport system permease protein OppC	1575588	1576574	+		oppC	similar to AA sequence:UniProtKB:P08006		1	0	0	0	0	0	0
1462	PFR_JS4_1430	Oligopeptide transport ATP-binding protein	1576571	1578670	+	PROKKA_01457	Glutathione import ATP-binding protein GsiA	1576571	1578670	+	3.6.3.-	gsiA_2	similar to AA sequence:UniProtKB:P75796		1	0	0	0	0	0	0
1463	PFR_JS4_1431	Putative extracellular solute-binding dependent	1578741	1580459	+	PROKKA_01458	putative monoacyl phosphatidylinositol tetramannoside-binding protein LpqW precursor	1578741	1580459	+			similar to AA sequence:UniProtKB:A0R2I8		0	0	0	0	0	0	0
1464	PFR_JS4_1432	Putative luciferase-like monooxygenase,	1580711	1581907	+	PROKKA_01459	hypothetical protein	1580711	1581907	+			protein motif:CLUSTERS:PRK10508		1	0	0	0	0	0	0
1465	PFR_JS4_1433	FMN reductase	1582018	1582665	+	PROKKA_01460	NAD(P)H-dependent FAD/FMN reductase	1582018	1582665	+	1.5.1.45		similar to AA sequence:UniProtKB:A4IT49		1	0	0	0	0	0	0
1466	PFR_JS4_1434	50S ribosomal protein L15	1583022	1583465	-	PROKKA_01461	50S ribosomal protein L15	1583022	1583465	-		rplO	similar to AA sequence:UniProtKB:P19946		1	0	0	0	0	0	0
1467	PFR_JS4_1435	50S ribosomal protein L30	1583467	1583649	-	PROKKA_01462	50S ribosomal protein L30	1583467	1583649	-		rpmD	similar to AA sequence:UniProtKB:P0AG51		1	0	0	0	0	0	0
1468	PFR_JS4_1436	30S ribosomal protein S5	1583649	1584260	-	PROKKA_01463	30S ribosomal protein S5	1583649	1584260	-		rpsE	similar to AA sequence:UniProtKB:Q6A6P3		1	0	0	0	0	0	0
1469	PFR_JS4_1437	50S ribosomal protein L18	1584283	1584666	-	PROKKA_01464	50S ribosomal protein L18	1584283	1584666	-		rplR	similar to AA sequence:UniProtKB:P46899		1	0	0	0	0	0	0
1470	PFR_JS4_1438	50S ribosomal protein L6	1584669	1585211	-	PROKKA_01465	50S ribosomal protein L6	1584669	1585211	-		rplF	similar to AA sequence:UniProtKB:A0QSG4		1	0	0	0	0	0	0
1471	PFR_JS4_1439	30S ribosomal protein S8	1585242	1585649	-	PROKKA_01466	30S ribosomal protein S8	1585242	1585649	-		rpsH	similar to AA sequence:UniProtKB:A0QSG3		1	0	0	0	0	0	0
1472	PFR_JS4_1440	30S ribosomal protein S14 type Z	1585809	1585994	-	PROKKA_01467	30S ribosomal protein S14 type Z	1585809	1585994	-		rpsZ	similar to AA sequence:UniProtKB:P54798		1	0	0	0	0	0	0
1473	PFR_JS4_1441	50S ribosomal protein L5	1586003	1586665	-	PROKKA_01468	50S ribosomal protein L5	1586003	1586665	-		rplE	similar to AA sequence:UniProtKB:A0QSG1		1	0	0	0	0	0	0
1474	PFR_JS4_1442	50S ribosomal protein L24	1586665	1587036	-	PROKKA_01469	50S ribosomal protein L24	1586665	1587036	-		rplX	similar to AA sequence:UniProtKB:P60735		1	0	0	0	0	0	0
1475	PFR_JS4_1443	50S ribosomal protein L14	1587038	1587409	-	PROKKA_01470	50S ribosomal protein L14	1587038	1587409	-		rplN	similar to AA sequence:UniProtKB:A0QSF9		1	0	0	0	0	0	0
1476	PFR_JS4_1444	30S ribosomal protein S17	1587540	1587815	-	PROKKA_01471	30S ribosomal protein S17	1587540	1587815	-		rpsQ	similar to AA sequence:UniProtKB:A0QSE0		1	0	0	0	0	0	0
1477	PFR_JS4_1445	50S ribosomal protein L29	1587812	1588060	-	PROKKA_01472	50S ribosomal protein L29	1587812	1588060	-		rpmC	similar to AA sequence:UniProtKB:P95057		1	0	0	0	0	0	0
1478	PFR_JS4_1446	50S ribosomal protein L16	1588062	1588481	-	PROKKA_01473	50S ribosomal protein L16	1588062	1588481	-		rplP	similar to AA sequence:UniProtKB:A0QSD8		1	0	0	0	0	0	0
1479	PFR_JS4_1447	30S ribosomal protein S3	1588487	1589305	-	PROKKA_01474	30S ribosomal protein S3	1588487	1589305	-		rpsC	similar to AA sequence:UniProtKB:P23309		1	0	0	0	0	0	0
1480	PFR_JS4_1448	50S ribosomal protein L22	1589308	1589793	-	PROKKA_01475	50S ribosomal protein L22	1589308	1589793	-		rplV	similar to AA sequence:UniProtKB:A0QSD6		1	0	0	0	0	0	0
1481	PFR_JS4_1449	30S ribosomal protein S19	1589819	1590100	-	PROKKA_01476	30S ribosomal protein S19	1589819	1590100	-		rpsS	similar to AA sequence:UniProtKB:P0A5X5		1	0	0	0	0	0	0
1482	PFR_JS4_1450	50S ribosomal protein L2	1590118	1590954	-	PROKKA_01477	50S ribosomal protein L2	1590118	1590954	-		rplB	similar to AA sequence:UniProtKB:A0QSD4		1	0	0	0	0	0	0
1483	PFR_JS4_1451	50S ribosomal protein L23	1590993	1591304	-	PROKKA_01478	50S ribosomal protein L23	1590993	1591304	-		rplW	similar to AA sequence:UniProtKB:A0QSD3		1	0	0	0	0	0	0
1484	PFR_JS4_1452	50S ribosomal protein L4	1591301	1592002	-	PROKKA_01479	50S ribosomal protein L4	1591301	1592002	-		rplD	similar to AA sequence:UniProtKB:A0QSD2		1	0	0	0	0	0	0
1485	PFR_JS4_1453	50S ribosomal protein L3	1591999	1592658	-	PROKKA_01480	50S ribosomal protein L3	1591999	1592658	-		rplC	similar to AA sequence:UniProtKB:A0QSD1		1	0	0	0	0	0	0
1486	PFR_JS4_1454	30S ribosomal protein S10	1592670	1592981	-	PROKKA_01481	30S ribosomal protein S10	1592670	1592981	-		rpsJ	similar to AA sequence:UniProtKB:A0QSD0		1	0	0	0	0	0	0
1487	PFR_JS4_1455	Hypothetical protein	1593416	1593538	-	PROKKA_01482	hypothetical protein	1593416	1593538	-					0	0	0	0	0	0	0
1488	PFR_JS4_1456	Aminotransferase, class IV	1593535	1594287	-	PROKKA_01483	Branched-chain-amino-acid aminotransferase	1593535	1594287	-	2.6.1.42	ilvE_2	similar to AA sequence:UniProtKB:O86428		0	0	0	0	0	0	0
1489	PFR_JS4_1457	Glutamate--tRNA ligase (Precursor)	1594334	1595728	-	PROKKA_01484	Glutamate--tRNA ligase	1594334	1595728	-	6.1.1.17	gltX	similar to AA sequence:UniProtKB:P27000		1	0	0	0	0	0	0
1490	PFR_JS4_1458	Acetyltransferase, gnlAT family	1595967	1596656	-	PROKKA_01485	Acetyltransferase (GNAT) family protein	1595967	1596656	-			protein motif:Pfam:PF00583.18		1	0	0	0	0	0	0
1491	PFR_JS4_1459	Membrane protein, PF09852 family	1596698	1598128	+	PROKKA_01486	hypothetical protein	1596698	1598128	+					1	0	0	0	0	0	0
1492	PFR_JS4_1460	Translation elongation factor Tu	1598322	1599512	-	PROKKA_01487	Elongation factor Tu	1598322	1599512	-		tuf	similar to AA sequence:UniProtKB:A0QS98		1	0	0	0	0	0	0
1493	PFR_JS4_1461	Translation elongation factor G	1599747	1601846	-	PROKKA_01488	Elongation factor G	1599747	1601846	-		fusA	similar to AA sequence:UniProtKB:P0A556		1	0	0	0	0	0	0
1494	PFR_JS4_1462	30S ribosomal protein S7	1602017	1602487	-	PROKKA_01489	30S ribosomal protein S7	1602017	1602487	-		rpsG	similar to AA sequence:UniProtKB:A0QS97		1	0	0	0	0	0	0
1495	PFR_JS4_1463	30S ribosomal protein S12	1602487	1602858	-	PROKKA_01490	30S ribosomal protein S12	1602487	1602858	-		rpsL	similar to AA sequence:UniProtKB:P0A4A5		1	0	0	0	0	0	0
1496						PROKKA_01491	hypothetical protein	1603040	1603243	-					0					0	0
1497	PFR_JS4_1464	DNA-directed RNA polymerase, beta' subunit	1603316	1607206	-	PROKKA_01492	DNA-directed RNA polymerase subunit beta'	1603316	1607206	-	2.7.7.6	rpoC	similar to AA sequence:UniProtKB:A0QS66		1	0	0	0	0	0	0
1498	PFR_JS4_1465	DNA-directed RNA polymerase, beta subunit	1607308	1610784	-	PROKKA_01493	DNA-directed RNA polymerase subunit beta	1607308	1610784	-	2.7.7.6	rpoB	similar to AA sequence:UniProtKB:Q9L0L0		1	0	0	0	0	0	0
1499	PFR_JS4_1466	Hypothetical protein	1611110	1611736	-	PROKKA_01494	hypothetical protein	1611110	1611736	-					1	0	0	0	0	0	0
1500	PFR_JS4_1467	LSU ribosomal protein L7/L12 (P1/P2)	1612007	1612402	-	PROKKA_01495	50S ribosomal protein L7/L12	1612007	1612402	-		rplL	similar to AA sequence:UniProtKB:Q8NT28		1	0	0	0	0	0	0
1501	PFR_JS4_1468	50S ribosomal protein L10	1612419	1613066	-	PROKKA_01496	50S ribosomal protein L10	1612419	1613066	-		rplJ	similar to AA sequence:UniProtKB:A0QS62		1	0	0	0	0	0	0
1502	PFR_JS4_1469	Lipoyl synthase	1613435	1614385	-	PROKKA_01497	Lipoyl synthase	1613435	1614385	-	2.8.1.8	lipA	similar to AA sequence:UniProtKB:A8I4L8		1	0	0	0	0	0	0
1503	PFR_JS4_1470	Octanoyltransferase	1614382	1615254	-	PROKKA_01498	Octanoyltransferase	1614382	1615254	-	2.3.1.181	lipB	similar to AA sequence:UniProtKB:Q10404		1	0	0	0	0	0	0
1504	PFR_JS4_1471	50S ribosomal protein L1	1615421	1616131	-	PROKKA_01499	50S ribosomal protein L1	1615421	1616131	-		rplA	similar to AA sequence:UniProtKB:A0QS46		1	0	0	0	0	0	0
1505	PFR_JS4_1472	50S ribosomal protein L11	1616253	1616681	-	PROKKA_01500	50S ribosomal protein L11	1616253	1616681	-		rplK	similar to AA sequence:UniProtKB:A0QS45		1	0	0	0	0	0	0
1506	PFR_JS4_1473	Transcription antitermination protein nusG	1616791	1617669	-	PROKKA_01501	hypothetical protein	1616791	1617669	-			similar to AA sequence:UniProtKB:P65589	Transcription termination/antitermination protein NusG	1	0	0	0	0	0	0
1507	PFR_JS4_1474	Putative SecE/Sec61-gamma subunit of protein	1617689	1618276	-	PROKKA_01502	preprotein translocase subunit SecE	1617689	1618276	-			protein motif:CLUSTERS:PRK07597		1	0	0	0	0	0	0
1508						PROKKA_01503	tRNA-Trp(cca)	1618445	1618518	-			COORDINATES:profile:Aragorn:1.2		0					0	0
1509	PFR_JS4_1475	Hypothetical protein	1618709	1620193	-	PROKKA_01504	hypothetical protein	1618709	1620193	-					1	0	0	0	0	0	0
1510	PFR_JS4_1476	UDP-N-acetylenolpyruvoylglucosamine reductase	1620215	1621348	-	PROKKA_01505	UDP-N-acetylenolpyruvoylglucosamine reductase	1620215	1621348	-	1.3.1.98	murB	similar to AA sequence:UniProtKB:Q9HZM7		1	0	0	0	0	0	0
1511	PFR_JS4_1477	MaoC-like protein	1621418	1621849	-	PROKKA_01506	MaoC like domain protein	1621418	1621849	-			protein motif:Pfam:PF01575.13		1	0	0	0	0	0	0
1512	PFR_JS4_1478	UPF0336 protein	1621846	1622280	-	PROKKA_01507	hypothetical protein	1621846	1622280	-					1	0	0	0	0	0	0
1513	PFR_JS4_1479	50S ribosomal protein L33	1622428	1622598	-	PROKKA_01508	50S ribosomal protein L33 1	1622428	1622598	-		rpmGA	similar to AA sequence:UniProtKB:P23375		1	0	0	0	0	0	0
1514						PROKKA_01509	tRNA-Met(cat)	1622727	1622801	-			COORDINATES:profile:Aragorn:1.2		0					0	0
1515						PROKKA_01510	tRNA-Thr(ggt)	1622879	1622952	-			COORDINATES:profile:Aragorn:1.2		0					0	0
1516	PFR_JS4_1480	Alkyl hydroperoxide reductase, F subunit	1622997	1624652	-	PROKKA_01511	NADH dehydrogenase	1622997	1624652	-	1.6.99.3	ahpF	similar to AA sequence:UniProtKB:P26829		1	0	0	0	0	0	0
1517	PFR_JS4_1481	Alkyl hydroperoxide reductase, C22 subunit,	1624876	1625439	-	PROKKA_01512	Alkyl hydroperoxide reductase subunit C	1624876	1625439	-	1.11.1.15	ahpC	similar to AA sequence:UniProtKB:P80239		1	0	0	0	0	0	0
1518						PROKKA_01513	tRNA-Tyr(gta)	1625782	1625865	-			COORDINATES:profile:Aragorn:1.2		0					0	0
1519	PFR_JS4_1482	Hypothetical protein	1625963	1626457	-	PROKKA_01514	hypothetical protein	1625963	1626457	-					1	0	0	0	0	0	0
1520	PFR_JS4_1483	Exodeoxyribonuclease	1626536	1627477	+	PROKKA_01515	Exodeoxyribonuclease	1626536	1627477	+	3.1.11.2	exoA	similar to AA sequence:UniProtKB:P37454		1	0	0	0	0	0	0
1521	PFR_JS4_1484	Hypothetical protein	1627536	1627922	-	PROKKA_01516	hypothetical protein	1627536	1627922	-					1	0	0	0	0	0	0
1522	PFR_JS4_1485	Mannosyltransferase MptA	1628089	1629723	-	PROKKA_01517	hypothetical protein	1628089	1629723	-					1	0	0	0	0	0	0
1523	PFR_JS4_1486	Ferredoxin oxidoreductase, alpha subunit	1629850	1631739	+	PROKKA_01518	2-oxoglutarate oxidoreductase subunit KorA	1629850	1631739	+	1.2.-.-	korA	similar to AA sequence:UniProtKB:O53182		1	0	0	0	0	0	0
1524	PFR_JS4_1487	2-oxoglutarate ferredoxin oxidoreductase subunit	1631736	1632815	+	PROKKA_01519	2-oxoglutarate oxidoreductase subunit KorB	1631736	1632815	+	1.2.-.-	korB	similar to AA sequence:UniProtKB:O53181		1	0	0	0	0	0	0
1525	PFR_JS4_1488	Peptidase family M13	1632945	1634918	+	PROKKA_01520	Neutral endopeptidase	1632945	1634918	+	3.4.24.-	pepO	similar to AA sequence:UniProtKB:Q07744		1	0	0	0	0	0	0
1526	PFR_JS4_1489	Hypothetical protein	1635006	1636211	+	PROKKA_01521	Inner membrane protein YhaI	1635006	1636211	+		yhaI	similar to AA sequence:UniProtKB:P64592		1	0	0	0	0	0	0
1527	PFR_JS4_1490	Inner membrane protein YhaI	1636284	1636739	+	PROKKA_01522	Inner membrane protein YhaH	1636284	1636739	+		yhaH	similar to AA sequence:UniProtKB:P64590		1	0	0	0	0	0	0
1528	PFR_JS4_1491	Polyprenyl synthetase	1636870	1637847	-	PROKKA_01523	Heptaprenyl diphosphate synthase component 2	1636870	1637847	-	2.5.1.30	hepT	similar to AA sequence:UniProtKB:P31114		1	0	0	0	0	0	0
1529	PFR_JS4_1492	NADH-quinone oxidoreductase subunit N	1637861	1639417	-	PROKKA_01524	NADH-quinone oxidoreductase subunit N	1637861	1639417	-	1.6.99.5	nuoN	similar to AA sequence:UniProtKB:P0AFF0		1	0	0	0	0	0	0
1530	PFR_JS4_1493	NADH dehydrogenase subunit M	1639421	1640962	-	PROKKA_01525	NADH-quinone oxidoreductase subunit M	1639421	1640962	-	1.6.99.5	nuoM	similar to AA sequence:UniProtKB:P0AFE8		1	0	0	0	0	0	0
1531	PFR_JS4_1494	NADH dehydrogenase subunit L	1640977	1642884	-	PROKKA_01526	NADH-quinone oxidoreductase subunit 12	1640977	1642884	-	1.6.99.5		similar to AA sequence:UniProtKB:Q56227		1	0	0	0	0	0	0
1532	PFR_JS4_1495	NADH-quinone oxidoreductase subunit K	1642895	1643194	-	PROKKA_01527	NADH-quinone oxidoreductase subunit 11	1642895	1643194	-	1.6.99.5		similar to AA sequence:UniProtKB:Q56226		1	0	0	0	0	0	0
1533	PFR_JS4_1496	NADH-ubiquinone/plastoquinone oxidoreductase	1643191	1644060	-	PROKKA_01528	NADH-quinone oxidoreductase subunit J	1643191	1644060	-	1.6.99.5	nuoJ	similar to AA sequence:UniProtKB:P0AFE0		1	0	0	0	0	0	0
1534	PFR_JS4_1497	NADH-quinone oxidoreductase subunit I	1644057	1644629	-	PROKKA_01529	NADH-quinone oxidoreductase subunit 9	1644057	1644629	-	1.6.99.5	nqo9	similar to AA sequence:UniProtKB:Q56224		1	0	0	0	0	0	0
1535	PFR_JS4_1498	NADH-quinone oxidoreductase subunit H	1644630	1646000	-	PROKKA_01530	NADH-quinone oxidoreductase subunit H	1644630	1646000	-	1.6.99.5	nuoH	similar to AA sequence:UniProtKB:P42032		1	0	0	0	0	0	0
1536	PFR_JS4_1499	NADH dehydrogenase, G subunit	1645997	1648408	-	PROKKA_01531	NADH-quinone oxidoreductase chain 3	1645997	1648408	-	1.6.99.5	nqo3	similar to AA sequence:UniProtKB:P29915		1	0	0	0	0	0	0
1537	PFR_JS4_1500	NADH oxidoreductase, F subunit	1648405	1649745	-	PROKKA_01532	NADH-quinone oxidoreductase subunit 1	1648405	1649745	-	1.6.99.5	nqo1	similar to AA sequence:UniProtKB:Q56222		1	0	0	0	0	0	0
1538	PFR_JS4_1501	NADH dehydrogenase subunit E	1649742	1650473	-	PROKKA_01533	NADH-quinone oxidoreductase subunit E	1649742	1650473	-	1.6.99.5	nuoE	similar to AA sequence:UniProtKB:P65573		1	0	0	0	0	0	0
1539	PFR_JS4_1502	NADH-quinone oxidoreductase subunit D	1650529	1651902	-	PROKKA_01534	NADH-quinone oxidoreductase subunit 4	1650529	1651902	-	1.6.99.5	nqo4	similar to AA sequence:UniProtKB:Q56220		1	0	0	0	0	0	0
1540	PFR_JS4_1503	NADH-quinone oxidoreductase subunit C	1651899	1652666	-	PROKKA_01535	NADH-quinone oxidoreductase subunit C 1	1651899	1652666	-	1.6.99.5	nuoC1	similar to AA sequence:UniProtKB:O68854		1	0	0	0	0	0	0
1541	PFR_JS4_1504	NADH-quinone oxidoreductase subunit B	1652663	1653220	-	PROKKA_01536	NADH-quinone oxidoreductase subunit 6	1652663	1653220	-	1.6.99.5	nqo6	similar to AA sequence:UniProtKB:Q56218		1	0	0	0	0	0	0
1542	PFR_JS4_1505	NADH-quinone oxidoreductase subunit A	1653239	1653604	-	PROKKA_01537	NAD(P)H-quinone oxidoreductase subunit 3	1653239	1653604	-	1.6.5.-	ndhC	similar to AA sequence:UniProtKB:P19045		1	0	0	0	0	0	0
1543	PFR_JS4_1506	Geranylgeranyl reductase family protein	1653661	1654992	-	PROKKA_01538	Putative oxidoreductase/MT0587	1653661	1654992	-	1.-.-.-		similar to AA sequence:UniProtKB:O06427		1	0	0	0	0	0	0
1544	PFR_JS4_1507	Chorismate binding enzyme	1655337	1656575	+	PROKKA_01539	Isochorismate synthase DhbC	1655337	1656575	+	5.4.4.2	dhbC	similar to AA sequence:UniProtKB:P45744		1	0	0	0	0	0	0
1545	PFR_JS4_1508	ABC transporter, permease protein	1656621	1658426	-	PROKKA_01540	hypothetical protein	1656621	1658426	-					1	0	0	0	0	0	0
1546	PFR_JS4_1509	Heme ABC exporter, ATP-binding protein CcmA	1658423	1659106	-	PROKKA_01541	SkfA peptide export ATP-binding protein SkfE	1658423	1659106	-	3.6.3.25	skfE	similar to AA sequence:UniProtKB:O31427		1	0	0	0	0	0	0
1547	PFR_JS4_1510	Demethylmenaquinone methyltransferase	1659317	1659964	+	PROKKA_01542	Ubiquinone/menaquinone biosynthesis C-methyltransferase UbiE	1659317	1659964	+	2.1.1.163	ubiE_1	similar to AA sequence:UniProtKB:P0A887		1	0	0	0	0	0	0
1548	PFR_JS4_1511	Nuclease, RecB family	1660090	1661859	+	PROKKA_01543	hypothetical protein	1660090	1661859	+					1	0	0	0	0	0	0
1549	PFR_JS4_1512	1,4-dihydroxy-2-naphthoate octaprenyltransferase	1661876	1662757	-	PROKKA_01544	1,4-dihydroxy-2-naphthoate octaprenyltransferase	1661876	1662757	-	2.5.1.74	menA	similar to AA sequence:UniProtKB:P32166		1	0	0	0	0	0	0
1550	PFR_JS4_1513	Hypothetical protein	1662938	1663192	+	PROKKA_01545	hypothetical protein	1662938	1663192	+					1	0	0	0	0	0	0
1551	PFR_JS4_1514	Transporter, major facilitator family protein	1663529	1664353	+	PROKKA_01546	Tetracycline resistance protein, class C	1663529	1664353	+		tetA	similar to AA sequence:UniProtKB:P02981	Putative antibiotic resistance	1	0	0	0	0	0	0
1552	PFR_JS4_1515	Membrane efflux protein MFS	1664387	1664815	+	PROKKA_01547	enterobactin exporter EntS	1664387	1664815	+			protein motif:CLUSTERS:PRK10489		0	0	0	0	0	0	0
1553	PFR_JS4_1516	Hypothetical protein	1664978	1665376	+	PROKKA_01548	PRC-barrel domain protein	1664978	1665376	+			protein motif:Pfam:PF05239.10		1	0	0	0	0	0	0
1554	PFR_JS4_1517	Cytidine and deoxycytidylate deaminase	1665402	1665866	-	PROKKA_01549	Riboflavin biosynthesis protein RibD	1665402	1665866	-		ribD_1	similar to AA sequence:UniProtKB:P25539		1	0	0	0	0	0	0
1555	PFR_JS4_1518	Cation diffusion facilitator family transporter	1665895	1666863	-	PROKKA_01550	Ferrous-iron efflux pump FieF	1665895	1666863	-		fieF	similar to AA sequence:UniProtKB:P69380		1	0	0	0	0	0	0
1556	PFR_JS4_1519	Phospholipase, patatin family	1667054	1668643	+	PROKKA_01551	hypothetical protein	1667054	1668643	+			protein motif:CLUSTERS:PRK10279		1	0	0	0	0	0	0
1557	PFR_JS4_1520	Hypothetical protein	1668749	1669096	+	PROKKA_01552	hypothetical protein	1668749	1669096	+					0	0	0	0	0	0	0
1558	PFR_JS4_1521	Hypothetical protein	1669217	1669876	+	PROKKA_01553	hypothetical protein	1669217	1669876	+					1	0	0	0	0	0	0
1559	PFR_JS4_1522	Transaldolase	1670075	1671157	+	PROKKA_01554	Transaldolase	1670075	1671157	+	2.2.1.2	tal_1	similar to AA sequence:UniProtKB:A0QWX9		1	0	0	0	0	0	0
1560	PFR_JS4_1523	Hypothetical protein	1671424	1671849	+	PROKKA_01555	hypothetical protein	1671424	1671849	+					1	0	0	0	0	0	0
1561	PFR_JS4_1524	Zinc-binding dehydrogenase family oxidoreductase	1672168	1673193	+	PROKKA_01556	NADP-dependent isopropanol dehydrogenase	1672168	1673193	+	1.1.1.80	adh_1	similar to AA sequence:UniProtKB:P14941		1	0	0	0	0	0	0
1562	PFR_JS4_1525	Ketopantoate reductase protein	1673190	1674155	+	PROKKA_01557	2-dehydropantoate 2-reductase	1673190	1674155	+	1.1.1.169	panE_2	similar to AA sequence:UniProtKB:P0A9J4		0	0	0	0	0	0	0
1563	PFR_JS4_1526	Putative insertion element ISCmi2 transposase	1674215	1675216	-	PROKKA_01558	IS2 transposase TnpB	1674215	1675216	-			protein motif:CLUSTERS:PRK09409		0	0	0	0	0	0	0
1564	PFR_JS4_1527	Aspartate/tyrosine/aromatic aminotransferase	1675245	1676483	+	PROKKA_01559	Putative N-acetyl-LL-diaminopimelate aminotransferase	1675245	1676483	+	2.6.1.-	patA	similar to AA sequence:UniProtKB:P16524		1	0	0	0	0	0	0
1565	PFR_JS4_1528	Heavy metal-transporting ATPase	1676621	1678492	-											0	0	0	0	0	0
1566						PROKKA_01560	tRNA-Ala(agc)	1678201	1678292	-			COORDINATES:profile:Aragorn:1.2		0					0	0
1567	PFR_JS4_1529	HTH-type transcriptional regulator CmtR	1678489	1678914	-	PROKKA_01561	HTH-type transcriptional regulator KmtR	1678489	1678914	-		kmtR	similar to AA sequence:UniProtKB:O53838		1	0	0	0	0	0	0
1568						PROKKA_01562	tRNA-Lys(ttt)	1679268	1679341	-			COORDINATES:profile:Aragorn:1.2		0					0	0
1569	PFR_JS4_1530	Transcriptional regulator	1679480	1680247	-	PROKKA_01563	HTH-type transcriptional regulator MtrR	1679480	1680247	-		mtrR	similar to AA sequence:UniProtKB:P39897		1	0	0	0	0	0	0
1570	PFR_JS4_1531	ABC transport ATP-binding subunit	1680416	1681192	+	PROKKA_01564	Daunorubicin/doxorubicin resistance ATP-binding protein DrrA	1680416	1681192	+	3.6.3.-	drrA_3	similar to AA sequence:UniProtKB:P32010		0	0	0	0	0	0	0
1571	PFR_JS4_1532	Hypothetical protein	1681209	1681457	+	PROKKA_01565	hypothetical protein	1681209	1681457	+					0	0	0	0	0	0	0
1572	PFR_JS4_1533	ABC transporter, permease protein	1681454	1682260	+	PROKKA_01566	ABC-2 type transporter	1681454	1682260	+			protein motif:Pfam:PF01061.18		1	0	0	0	0	0	0
1573	PFR_JS4_1534	SH3 domain protein	1682698	1683666	+	PROKKA_01567	Bacterial SH3 domain protein	1682698	1683666	+			protein motif:Pfam:PF08239.5		0	0	0	0	0	0	0
1574	PFR_JS4_1535	Cell wall-associated hydrolase	1683630	1684415	+	PROKKA_01568	putative endopeptidase precursor	1683630	1684415	+	3.4.-.-		similar to AA sequence:UniProtKB:A4QFQ3		0	0	0	0	0	0	0
1575						PROKKA_01569	tRNA-Glu(ttc)	1684530	1684603	+			COORDINATES:profile:Aragorn:1.2		0					0	0
1576						PROKKA_01570	tRNA-Asp(gtc)	1684806	1684880	+			COORDINATES:profile:Aragorn:1.2		0					0	0
1577						PROKKA_01571	tRNA-Phe(gaa)	1684893	1684967	+			COORDINATES:profile:Aragorn:1.2		0					0	0
1578	PFR_JS4_1536	Domain family protein, hydrolase, alpha/beta fold	1685138	1686220	-	PROKKA_01572	Alpha/beta hydrolase family protein	1685138	1686220	-			protein motif:Pfam:PF12697.1		1	0	0	0	0	0	0
1579	PFR_JS4_1537	Hypothetical protein	1686472	1686702	-	PROKKA_01573	hypothetical protein	1686472	1686702	-					1	0	0	0	0	0	0
1580	PFR_JS4_1538	Phosphoribosylformylglycinamidine cyclo-ligase	1686936	1687997	-	PROKKA_01574	Phosphoribosylformylglycinamidine cyclo-ligase	1686936	1687997	-	6.3.3.1	purM	similar to AA sequence:UniProtKB:Q9KPY6		1	0	0	0	0	0	0
1581	PFR_JS4_1539	Amidophosphoribosyltransferase	1687994	1689535	-	PROKKA_01575	Amidophosphoribosyltransferase precursor	1687994	1689535	-	2.4.2.14	purF	similar to AA sequence:UniProtKB:P00497		1	0	0	0	0	0	0
1582	PFR_JS4_1540	Hypothetical protein	1689636	1690475	-	PROKKA_01576	hypothetical protein	1689636	1690475	-					1	0	0	0	0	0	0
1583	PFR_JS4_1541	UPF0237 protein	1690745	1691014	+	PROKKA_01577	hypothetical protein	1690745	1691014	+			protein motif:CLUSTERS:PRK00194		1	0	0	0	0	0	0
1584	PFR_JS4_1542	UPF0210 protein	1691018	1692367	+	PROKKA_01578	hypothetical protein	1691018	1692367	+			protein motif:CLUSTERS:PRK05313		1	0	0	0	0	0	0
1585	PFR_JS4_1543	Chloramphenicol phosphotransferase family	1692426	1692995	+	PROKKA_01579	Chromatin associated protein KTI12	1692426	1692995	+			protein motif:Pfam:PF08433.4		1	0	0	0	0	0	0
1586	PFR_JS4_1544	Formate-tetrahydrofolate ligase	1693097	1694773	-	PROKKA_01580	Formate--tetrahydrofolate ligase	1693097	1694773	-	6.3.4.3	fhs	similar to AA sequence:UniProtKB:Q2RM91		1	0	0	0	0	0	0
1587	PFR_JS4_1545	Hypothetical protein	1694904	1695392	-	PROKKA_01581	hypothetical protein	1694904	1695392	-					1	0	0	0	0	0	0
1588	PFR_JS4_1546	Peptidase dimerization domain protein	1695392	1696738	-	PROKKA_01582	Succinyl-diaminopimelate desuccinylase	1695392	1696738	-	3.5.1.18	dapE_3	similar to AA sequence:UniProtKB:Q9JYL2		0	0	0	0	0	0	0
1589	PFR_JS4_1547	Phosphoribosylformylglycinamidine synthase 2	1696743	1699169	-	PROKKA_01583	Phosphoribosylformylglycinamidine synthase 2	1696743	1699169	-	6.3.5.3	purL	similar to AA sequence:UniProtKB:A6X1J9		1	0	0	0	0	0	0
1590	PFR_JS4_1548	ATPase BadF/BadG/BcrA/BcrD type	1699307	1700263	+	PROKKA_01584	BadF/BadG/BcrA/BcrD ATPase family protein	1699307	1700263	+			protein motif:Pfam:PF01869.14		1	0	0	0	0	0	0
1591	PFR_JS4_1549	Transcriptional regulator HspR	1700369	1700851	-	PROKKA_01585	Putative heat shock protein HspR	1700369	1700851	-		hspR_2	similar to AA sequence:UniProtKB:P40183		1	0	0	0	0	0	0
1592	PFR_JS4_1550	Chaperone protein DnaJ 1	1700962	1702134	-	PROKKA_01586	Chaperone protein DnaJ	1700962	1702134	-		dnaJ_4	similar to AA sequence:UniProtKB:P08622		1	0	0	0	0	0	0
1593	PFR_JS4_1551	Protein GrpE	1702196	1702846	-	PROKKA_01587	heat shock protein GrpE	1702196	1702846	-			protein motif:CLUSTERS:PRK10325		1	0	0	0	0	0	0
1594	PFR_JS4_1552	Chaperone protein DnaK	1703011	1704885	-	PROKKA_01588	Chaperone protein DnaK	1703011	1704885	-		dnaK_3	similar to AA sequence:UniProtKB:Q8NLY6		1	0	0	0	0	0	0
1595	PFR_JS4_1553	6-phosphogluconate dehydrogenase, decarboxylating	1705293	1706183	-	PROKKA_01589	6-phosphogluconate dehydrogenase, NAD(+)-dependent, decarboxylating	1705293	1706183	-	1.1.1.343	gntZ	similar to AA sequence:UniProtKB:P12013		1	0	0	0	0	0	0
1596	PFR_JS4_1554	Gluconate permease	1706341	1707684	-	PROKKA_01590	Gnt-II system L-idonate transporter	1706341	1707684	-		idnT	similar to AA sequence:UniProtKB:P39344		1	0	0	0	0	0	0
1597	PFR_JS4_1555	Hypothetical protein	1707700	1707828	-	PROKKA_01591	hypothetical protein	1707700	1707828	-					0	0	0	0	0	0	0
1598	PFR_JS4_1556	GntR domain protein	1708033	1708797	+	PROKKA_01592	transcriptional regulator NanR	1708033	1708797	+			protein motif:CLUSTERS:PRK03837		1	0	0	0	0	0	0
1599	PFR_JS4_1557	Cobalt transport protein CbiM	1709107	1709814	+	PROKKA_01593	Cobalt transport protein CbiM	1709107	1709814	+		cbiM	similar to AA sequence:UniProtKB:D5AUZ9		1	0	0	0	0	0	0
1600	PFR_JS4_1558	Cobalt transport protein CbiN	1709807	1710307	+	PROKKA_01594	Cobalt transport protein CbiN	1709807	1710307	+		cbiN	similar to AA sequence:UniProtKB:Q05595		1	0	0	0	0	0	0
1601	PFR_JS4_1559	Cobalt ABC transporter, permease protein CbiQ	1710311	1711105	+	PROKKA_01595	Cobalt transport protein CbiQ	1710311	1711105	+		cbiQ	similar to AA sequence:UniProtKB:D5AUZ7		1	0	0	0	0	0	0
1602	PFR_JS4_1560	Putative ABC transporter ATP-binding protein in	1711102	1711995	+	PROKKA_01596	Energy-coupling factor transporter ATP-binding protein EcfA3	1711102	1711995	+	3.6.3.-	ecfA3	similar to AA sequence:UniProtKB:Q0TUN8		1	0	0	0	0	0	0
1603	PFR_JS4_1561	Putative uroporphyrinogen III methyltransferase	1711992	1712765	+	PROKKA_01597	Siroheme synthase	1711992	1712765	+		cysG	similar to AA sequence:UniProtKB:P25924		1	0	0	0	0	0	0
1604	PFR_JS4_1562	Putative ATP-dependent helicase HrpB	1712804	1715425	+	PROKKA_01598	ATP-dependent RNA helicase HrpB	1712804	1715425	+	3.6.4.13	hrpB_2	similar to AA sequence:UniProtKB:P37024		1	0	0	0	0	0	0
1605	PFR_JS4_1563	Membrane protein, PF10081 family	1715516	1717375	+	PROKKA_01599	hypothetical protein	1715516	1717375	+					1	0	0	0	0	0	0
1606	PFR_JS4_1564	Azoreductase B	1717427	1718038	-	PROKKA_01600	NmrA-like family protein	1717427	1718038	-			protein motif:Pfam:PF05368.7		1	0	0	0	0	0	0
1607	PFR_JS4_1565	Azoreductase B	1718044	1718655	-	PROKKA_01601	hypothetical protein	1718044	1718655	-					1	0	0	0	0	0	0
1608	PFR_JS4_1566	Hypothetical protein	1718911	1719141	-	PROKKA_01602	hypothetical protein	1718911	1719141	-					1	0	0	0	0	0	0
1609	PFR_JS4_1567	Phosphate transporter family protein	1719138	1720409	-	PROKKA_01603	Low-affinity inorganic phosphate transporter 1	1719138	1720409	-		pitA	similar to AA sequence:UniProtKB:P0AFJ7		1	0	0	0	0	0	0
1610	PFR_JS4_1568	VPDSG-CTERM exosortase interaction domain	1720621	1721367	-	PROKKA_01604	hypothetical protein	1720621	1721367	-					0	0	0	0	0	0	0
1611	PFR_JS4_1569	Transcriptional regulator, MarR family	1721763	1722221	+	PROKKA_01605	MarR family protein	1721763	1722221	+			protein motif:Pfam:PF12802.1		1	0	0	0	0	0	0
1612	PFR_JS4_1570	Hypothetical protein	1722405	1722779	-	PROKKA_01606	SnoaL-like domain protein	1722405	1722779	-			protein motif:Pfam:PF12680.1		1	0	0	0	0	0	0
1613	PFR_JS4_1571	Putative monovalent cation/proton antiporter	1722897	1724753	+	PROKKA_01607	Sodium, potassium, lithium and rubidium/H(+) antiporter	1722897	1724753	+		nhaK	similar to AA sequence:UniProtKB:O32212		1	0	0	0	0	0	0
1614	PFR_JS4_1572	Pyruvate oxidase	1724893	1726650	+	PROKKA_01608	Pyruvate oxidase	1724893	1726650	+	1.2.3.3	pox5	similar to AA sequence:UniProtKB:P37063		1	0	0	0	0	0	0
1615	PFR_JS4_1573	Hypothetical protein	1727035	1727475	+	PROKKA_01609	hypothetical protein	1727035	1727475	+					0	0	0	0	0	0	0
1616	PFR_JS4_1574	Hypothetical protein	1727724	1728383	+	PROKKA_01610	hypothetical protein	1727724	1728383	+					0	0	0	0	0	0	0
1617	PFR_JS4_1575	Hypothetical protein	1728398	1728769	-	PROKKA_01611	hypothetical protein	1728398	1728769	-					1	0	0	0	0	0	0
1618	PFR_JS4_1576	Hypothetical protein	1729007	1730257	-	PROKKA_01612	hypothetical protein	1729007	1730257	-					1	0	0	0	0	0	0
1619	PFR_JS4_1577	Adenosine deaminase	1730861	1732078	+	PROKKA_01613	Aminodeoxyfutalosine deaminase	1730861	1732078	+	3.5.4.-		similar to AA sequence:UniProtKB:O86737		1	0	0	0	0	0	0
1620	PFR_JS4_1578	Nuclease SbcCD, D subunit	1732029	1733309	+	PROKKA_01614	Nuclease SbcCD subunit D	1732029	1733309	+		sbcD	similar to AA sequence:UniProtKB:P0AG76		1	0	0	0	0	0	0
1621	PFR_JS4_1579	ATP-dependent dsDNA exonuclease SbcC	1733309	1736473	+	PROKKA_01615	Nuclease SbcCD subunit C	1733309	1736473	+		sbcC	similar to AA sequence:UniProtKB:Q7A5S6		1	0	0	0	0	0	0
1622	PFR_JS4_1580	Hypothetical protein	1736498	1736971	-	PROKKA_01616	hypothetical protein	1736498	1736971	-					1	0	0	0	0	0	0
1623	PFR_JS4_1581	Carboxylic ester hydrolase	1736995	1738323	-	PROKKA_01617	Alpha/beta hydrolase family protein	1736995	1738323	-			protein motif:Pfam:PF12697.1	Secreted esterase	1	0	0	0	0	0	0
1624	PFR_JS4_1582	Acyl-CoA dehydrogenase type 2 domain protein	1738707	1739855	+	PROKKA_01618	Putative acyl-CoA dehydrogenase YdbM	1738707	1739855	+	1.3.99.-	ydbM	similar to AA sequence:UniProtKB:P96608		1	0	0	0	0	0	0
1625	PFR_JS4_1583	FAD linked oxidase protein	1740018	1742804	-	PROKKA_01619	putative FAD-linked oxidoreductase	1740018	1742804	-	1.-.-.-		similar to AA sequence:UniProtKB:Q50685		1	0	0	0	0	0	0
1626	PFR_JS4_1584	UPF0214 protein YfeW	1743198	1744475	-	PROKKA_01620	Penicillin-binding protein 4*	1743198	1744475	-		pbpE	similar to AA sequence:UniProtKB:P32959		1	0	0	0	0	0	0
1627	PFR_JS4_1585	Glucose-6-phosphate isomerase 2	1745260	1746942	-	PROKKA_01621	Glucose-6-phosphate isomerase	1745260	1746942	-	5.3.1.9	pgi	similar to AA sequence:UniProtKB:P64192		1	0	0	0	0	0	0
1628	PFR_JS4_1586	Hypothetical protein	1747134	1747979	-	PROKKA_01622	putative endopeptidase precursor	1747134	1747979	-	3.4.-.-		similar to AA sequence:UniProtKB:A4QFQ3		1	0	0	0	0	0	0
1629	PFR_JS4_1587	KDPG and KHG aldolase	1748364	1749062	-	PROKKA_01623	keto-hydroxyglutarate-aldolase/keto-deoxy-phosphogluconate aldolase	1748364	1749062	-			protein motif:CLUSTERS:PRK07455		1	0	0	0	0	0	0
1630	PFR_JS4_1588	DEAD/DEAH box helicase	1749199	1751751	+	PROKKA_01624	ski2-like helicase	1749199	1751751	+			protein motif:CLUSTERS:PRK02362		0	0	0	0	0	0	0
1631	PFR_JS4_1589	Putative kinase inhibitor protein	1751785	1752249	+	PROKKA_01625	putative kinase inhibitor protein	1751785	1752249	+			protein motif:CLUSTERS:PRK10257		0	0	0	0	0	0	0
1632	PFR_JS4_1590	Cutinase	1752395	1753633	+	PROKKA_01626	Cutinase	1752395	1753633	+			protein motif:Pfam:PF01083.16	Anchored esterase	1	0	0	0	0	0	0
1633	PFR_JS4_1591	Hypothetical protein	1754154	1754852	-	PROKKA_01627	hypothetical protein	1754154	1754852	-					1	0	0	0	0	0	0
1634						PROKKA_01628	tRNA-Ser(cag)	1754983	1755067	+			COORDINATES:profile:Aragorn:1.2		0					0	0
1635	PFR_JS4_1592	Transposase, ISlxx5	1755903	1756937	-	PROKKA_01629	Integrase core domain protein	1755903	1756937	-			protein motif:Pfam:PF00665.20		0	0	0	0	0	0	0
1636	PFR_JS4_1593	Hypothetical protein	1758838	1759356	+	PROKKA_01630	hypothetical protein	1758838	1759356	+					0	0	0	0	0	0	0
1637	PFR_JS4_1594	Hypothetical protein	1759397	1759627	-	PROKKA_01631	hypothetical protein	1759397	1759627	-					0	0	0	0	0	0	0
1638	PFR_JS4_1595	Hypothetical protein	1760072	1760881	-	PROKKA_01632	hypothetical protein	1760072	1760881	-					0	0	0	0	0	0	0
1639	PFR_JS4_1596	Hypothetical protein	1761309	1762244	+	PROKKA_01633	hypothetical protein	1761309	1762244	+					0	0	0	0	0	0	0
1640	PFR_JS4_1597	Polyol permease	1762330	1763613	-	PROKKA_01634	Alpha-ketoglutarate permease	1762330	1763613	-		csbX	similar to AA sequence:UniProtKB:O05390		1	0	0	0	0	0	0
1641	PFR_JS4_1598	Prophage Lp2 protein 6	1764078	1765175	+	PROKKA_01635	hypothetical protein	1764078	1765175	+			protein motif:Pfam:PF04313.8	Type I restriction enzyme R protein N terminus (HSDR_N)	0	0	0	0	0	0	0
1642	PFR_JS4_1599	Hypothetical protein	1765354	1766013	+	PROKKA_01636	Host cell surface-exposed lipoprotein	1765354	1766013	+			protein motif:Pfam:PF07553.5		1	0	0	0	0	0	0
1643	PFR_JS4_1600	Phosphoribosylformylglycinamidine synthase 1	1766131	1766808	-	PROKKA_01637	Phosphoribosylformylglycinamidine synthase 1	1766131	1766808	-	6.3.5.3	purQ	similar to AA sequence:UniProtKB:Q8NMI4		1	0	0	0	0	0	0
1644	PFR_JS4_1601	Phosphoribosylformylglycinamidine synthase	1766810	1767061	-	PROKKA_01638	phosphoribosylformylglycinamidine synthase subunit PurS	1766810	1767061	-			protein motif:CLUSTERS:PRK05974		1	0	0	0	0	0	0
1645	PFR_JS4_1602	Phosphoribosylaminoimidazole-succinocarboxamidesy	1767138	1768016	-	PROKKA_01639	Phosphoribosylaminoimidazole-succinocarboxamide synthase	1767138	1768016	-	6.3.2.6	purC	similar to AA sequence:UniProtKB:A0R4I0		1	0	0	0	0	0	0
1646	PFR_JS4_1603	Hypothetical protein	1768114	1769220	+	PROKKA_01640	hypothetical protein	1768114	1769220	+					1	0	0	0	0	0	0
1647	PFR_JS4_1604	Adenylosuccinate lyase	1769230	1770663	-	PROKKA_01641	Adenylosuccinate lyase	1769230	1770663	-	4.3.2.2	purB	similar to AA sequence:UniProtKB:Q9X0I0		1	0	0	0	0	0	0
1648	PFR_JS4_1605	Phosphoribosylamine--glycine ligase (Precursor)	1770692	1771945	-	PROKKA_01642	Phosphoribosylamine--glycine ligase	1770692	1771945	-	6.3.4.13	purD	similar to AA sequence:UniProtKB:Q92RL0		1	0	0	0	0	0	0
1649	PFR_JS4_1606	Hypothetical protein	1772206	1772334	+	PROKKA_01643	hypothetical protein	1772206	1772334	+					0	0	0	0	0	0	0
1650	PFR_JS4_1607	YidE/YbjL duplication	1772334	1773773	+	PROKKA_01644	putative transporter	1772334	1773773	+			protein motif:CLUSTERS:PRK03818		0	0	0	0	0	0	0
1651	PFR_JS4_1608	Hypothetical protein	1774330	1774905	-	PROKKA_01645	hypothetical protein	1774330	1774905	-					0	0	0	0	0	0	0
1652	PFR_JS4_1609	Hypothetical protein	1774967	1775731	-	PROKKA_01646	hypothetical protein	1774967	1775731	-					1	0	0	0	0	0	0
1653	PFR_JS4_1610	Hypothetical protein	1775790	1776482	-	PROKKA_01647	hypothetical protein	1775790	1776482	-					1	0	0	0	0	0	0
1654	PFR_JS4_1611	Protein of hypothetical function DUF894	1776782	1778533	+	PROKKA_01648	enterobactin exporter EntS	1776782	1778533	+			protein motif:CLUSTERS:PRK10489		1	0	0	0	0	0	0
1655	PFR_JS4_1612	Tat pathway signal sequence	1778732	1780270	-	PROKKA_01649	Arginine/agmatine antiporter	1778732	1780270	-		adiC	similar to AA sequence:UniProtKB:P60066		1	0	0	0	0	0	0
1656	PFR_JS4_1613	Fructokinase	1780453	1781418	+	PROKKA_01650	5-dehydro-2-deoxygluconokinase	1780453	1781418	+	2.7.1.92	iolC_1	similar to AA sequence:UniProtKB:P42414		1	0	0	0	0	0	0
1657	PFR_JS4_1614	Hypothetical protein	1781572	1781970	+	PROKKA_01651	hypothetical protein	1781572	1781970	+					1	0	0	0	0	0	0
1658	PFR_JS4_1615	Integral membrane lysyl-tRNA synthetase	1781967	1784042	-	PROKKA_01652	Lysylphosphatidylglycerol biosynthesis bifunctional protein LysX	1781967	1784042	-		lysX_2	similar to AA sequence:UniProtKB:P94974		1	0	0	0	0	0	0
1659	PFR_JS4_1616	Integral membrane protein MviN	1784106	1786049	-	PROKKA_01653	putative peptidoglycan biosynthesis protein MviN	1784106	1786049	-		mviN	similar to AA sequence:UniProtKB:O05435		1	0	0	0	0	0	0
1660	PFR_JS4_1617	Aspartate kinase	1786136	1787410	-	PROKKA_01654	Aspartokinase	1786136	1787410	-	2.7.2.4	ask	similar to AA sequence:UniProtKB:P0A4Z8		1	0	0	0	0	0	0
1661	PFR_JS4_1618	Oxidoreductase, NAD-binding domain protein	1787579	1788565	+	PROKKA_01655	1,5-anhydro-D-fructose reductase	1787579	1788565	+	1.1.1.292	afr_2	similar to AA sequence:UniProtKB:Q2I8V6		1	0	0	0	0	0	0
1662	PFR_JS4_1619	Isoleucine--tRNA ligase (Precursor)	1788692	1791952	-	PROKKA_01656	Isoleucine--tRNA ligase	1788692	1791952	-	6.1.1.5	ileS	similar to AA sequence:UniProtKB:P56690		1	0	0	0	0	0	0
1663	PFR_JS4_1620	Hypothetical protein	1792273	1793040	+	PROKKA_01657	hypothetical protein	1792273	1793040	+					0	0	0	0	0	0	0
1664	PFR_JS4_1621	Recombination protein RecR	1793064	1793690	-	PROKKA_01658	Recombination protein RecR	1793064	1793690	-		recR	similar to AA sequence:UniProtKB:Q8RDI4		1	0	0	0	0	0	0
1665	PFR_JS4_1622	Hypothetical protein	1793692	1794000	-	PROKKA_01659	Nucleoid-associated protein	1793692	1794000	-			similar to AA sequence:UniProtKB:A3DHB8		1	0	0	0	0	0	0
1666	PFR_JS4_1623	Hypothetical protein	1794251	1797679	-	PROKKA_01660	DNA polymerase III subunit tau	1794251	1797655	-	2.7.7.7	dnaX_1	similar to AA sequence:UniProtKB:P06710		0	0	0	0	0	0	0
1667	PFR_JS4_1624	Peptidase C60, sortase A and B	1797725	1798441	-	PROKKA_01661	Sortase family protein	1797725	1798441	-			protein motif:Pfam:PF04203.7		0	0	0	0	0	0	0
1668	PFR_JS4_1625	Putative cell wall anchor domain protein	1798537	1799916	-	PROKKA_01662	Cna protein B-type domain protein	1798537	1799916	-			protein motif:Pfam:PF05738.7		1	0	0	0	0	0	0
1669	PFR_JS4_1626	Hypothetical protein	1800070	1800168	-	PROKKA_01663	hypothetical protein	1800070	1800168	-					0	0	0	0	0	0	0
1670	PFR_JS4_1627	Copper-containing nitrite reductase (Major outer	1800123	1802705	-	PROKKA_01664	Copper-containing nitrite reductase precursor	1800123	1802705	-	1.7.2.1	aniA_1	similar to AA sequence:UniProtKB:Q02219		1	0	0	0	0	0	0
1671	PFR_JS4_1628	Hypothetical protein	1802702	1804024	-	PROKKA_01665	hypothetical protein	1802702	1804024	-					1	0	0	0	0	0	0
1672	PFR_JS4_1629	Transcriptional regulator	1804072	1805082	-	PROKKA_01666	Helix-turn-helix domain protein	1804072	1805082	-			protein motif:Pfam:PF12840.1		0	0	0	0	0	0	0
1673	PFR_JS4_1630	Hemerythrin HHE cation binding region	1805088	1805375	-	PROKKA_01667	hypothetical protein	1805088	1805375	-					1	0	0	0	0	0	0
1674	PFR_JS4_1631	Putative insertion element ISCmi2 transposase	1805849	1806892	-	PROKKA_01668	IS2 transposase TnpB	1805849	1806892	-			protein motif:CLUSTERS:PRK09409		0	0	0	0	0	0	0
1675	PFR_JS4_1632	Hypothetical protein	1807132	1807431	+	PROKKA_01669	hypothetical protein	1807132	1807431	+					0	0	0	0	0	0	0
1676	PFR_JS4_1633	Type III restriction protein res subunit	1807432	1810596	-	PROKKA_01670	ATP-dependent RNA helicase SrmB	1807432	1810596	-	3.6.4.13	srmB	similar to AA sequence:UniProtKB:P21507		0	0	0	0	0	0	0	PfrJS4ORF1633P
1677	PFR_JS4_1634	Transporter, anaerobic C4-dicarboxylate uptake	1810832	1812148	-	PROKKA_01671	Anaerobic C4-dicarboxylate transporter DcuA	1810832	1812148	-		dcuA_2	similar to AA sequence:UniProtKB:P0ABN5		0	0	0	0	0	0	0
1678	PFR_JS4_1635	Hypothetical protein	1812545	1812820	-	PROKKA_01672	hypothetical protein	1812545	1812820	-					0	0	0	0	0	0	0
1679	PFR_JS4_1636	PF07510 family protein	1813278	1814027	+	PROKKA_01673	hypothetical protein	1813278	1814027	+					1	0	0	0	0	0	0
1680	PFR_JS4_1637	Hypothetical protein	1814117	1814359	+	PROKKA_01674	hypothetical protein	1814117	1814359	+					1	0	0	0	0	0	0
1681	PFR_JS4_1638	Hypothetical protein	1814473	1814610	+	PROKKA_01675	hypothetical protein	1814473	1814610	+					0	0	0	0	0	0	0
1682	PFR_JS4_1639	Bifunctional oxidoreductase/alginate lyase	1814620	1815486	+	PROKKA_01676	Zinc-type alcohol dehydrogenase-like protein	1814620	1815486	+			similar to AA sequence:UniProtKB:P99173		0	0	0	0	0	0	0
1683	PFR_JS4_1640	Carbamoylphosphate synthase large subunit	1815543	1816769	+	PROKKA_01677	Carbamoyl-phosphate synthase large chain	1815543	1816769	+	6.3.5.5	carB_2	similar to AA sequence:UniProtKB:O32771		0	0	0	0	0	0	0
1684	PFR_JS4_1641	Hypothetical protein	1816940	1817455	+	PROKKA_01678	hypothetical protein	1816940	1817455	+					1	0	0	0	0	0	0
1685	PFR_JS4_1642	Hypothetical protein	1817490	1817996	-	PROKKA_01679	hypothetical protein	1817490	1817996	-					1	0	0	0	0	0	0
																							Crispr_1
1686	PFR_JS4_1643	Transposase of ISAar20, ISL3 family	1819339	1820646	+	PROKKA_01680	Transposase	1819339	1820646	+		tnp	protein motif:Pfam:PF01610.11		0	1	0	1	0	0	0
1687	PFR_JS4_1644	HsdM N-terminal domain protein	1820618	1820971	-	PROKKA_01681	hypothetical protein	1820618	1820971	-		hypothetical protein	protein motif:Pfam:PF12161.2	HsdM N-terminal domain	0	1	0	1	0	0	0
1688	PFR_JS4_1645	Hypothetical protein	1821806	1822054	+	PROKKA_01682	hypothetical protein	1821806	1822054	+		tnp			0	2	1	1	0	0	0
1689	PFR_JS4_1646	Transposase of ISAar20, ISL3 family	1822076	1823113	+	PROKKA_01683	Transposase	1822076	1823113	+		tnp	protein motif:Pfam:PF01610.11		0	2	1	1	0	0	0
																							Crispr_2
1690	PFR_JS4_1647	Transposase of ISAar20, ISL3 family	1824195	1825142	+	PROKKA_01684	Transposase	1824195	1825142	+		tnp	protein motif:Pfam:PF01610.11		0	2	1	1	0	0	0
																							Crispr_3
1691	PFR_JS4_1648	Hypothetical protein	1826511	1826762	+											2	1	1	0	0	0		Crispr_3
1692	PFR_JS4_1649	Hypothetical protein	1827381	1827542	+											2	1	1	0	0	0		Crispr_3
1693	PFR_JS4_1650	CRISPR-associated endoribonuclease Cas2	1827925	1828227	-	PROKKA_01685	CRISPR-associated endonuclease Cas2 2	1827925	1828227	-	3.1.-.-	cas2b	similar to AA sequence:UniProtKB:Q746F4	CRISPR_island	0	1	1	0	0	0	0		Cas
1694	PFR_JS4_1651	CRISPR-associated endonuclease Cas1	1828224	1829825	-	PROKKA_01686	CRISPR-associated protein Cas4/endonuclease Cas1 fusion	1828224	1829825	-	3.1.-.-	cas4-cas1	similar to AA sequence:UniProtKB:Q1CW50	CRISPR_island	0	1	1	0	0	0	0		Cas
1695	PFR_JS4_1652	Putative CRISPR-associated Csb3 family protein	1829815	1830813	-	PROKKA_01687	hypothetical protein	1829815	1830813	-		csb3?		CRISPR_island	0	1	1	0	0	0	0		Cas
1696	PFR_JS4_1653	CRISPR-associated HD domain protein	1830810	1833422	-	PROKKA_01688	helicase Cas3	1830810	1833422	-		cas3	protein motif:CLUSTERS:PRK09694	CRISPR_island	0	1	1	0	0	0	0		Cas
1697	PFR_JS4_1654	Putative CRISPR-associated Csb2 family protein	1833419	1834960	-	PROKKA_01689	hypothetical protein	1833419	1834960	-		csb2? (Cas_GSU0054)			0	0	0	0	0	0	0		Cas
1698	PFR_JS4_1655	Putative CRISPR-associated Csb1 family protein	1834962	1836035	-	PROKKA_01690	CRISPR-associated protein (Cas_GSU0053)	1834962	1836035	-		csb1? (Cas_GSU0053)	protein motif:Pfam:PF09617.4		0	0	0	0	0	0	0		Cas
1699						PROKKA_01691	tRNA-Ser(gga)	1836504	1836591	-			COORDINATES:profile:Aragorn:1.2		0					0	0
1700	PFR_JS4_1656	Threonine dehydratase ilvA	1836693	1837967	+	PROKKA_01692	L-threonine dehydratase biosynthetic IlvA	1836693	1837967	+	4.3.1.19	ilvA	similar to AA sequence:UniProtKB:P04968		1	0	0	0	0	0	0
1701	PFR_JS4_1657	Putative insertion element ISCmi2 transposase	1838023	1839066	+	PROKKA_01693	IS2 transposase TnpB	1838023	1839066	+			protein motif:CLUSTERS:PRK09409		0	0	0	0	0	0	0
1702	PFR_JS4_1658	Hypothetical protein	1839063	1839263	-	PROKKA_01694	hypothetical protein	1839063	1839263	-					0	0	0	0	0	0	0
1703	PFR_JS4_1659	Hypothetical protein	1839250	1839669	-	PROKKA_01695	hypothetical protein	1839250	1839669	-					0	0	0	0	0	0	0
1704	PFR_JS4_1660	Hypothetical protein	1840062	1840238	+	PROKKA_01696	hypothetical protein	1840062	1840238	+					0	0	0	0	0	0	0
1705	PFR_JS4_1661	Hypothetical protein	1840471	1840785	+	PROKKA_01697	hypothetical protein	1840471	1840785	+					0	0	0	0	0	0	0
1706	PFR_JS4_1662	Hypothetical protein	1841015	1841188	+	PROKKA_01698	hypothetical protein	1841015	1841188	+					0	0	0	0	0	0	0
1707	PFR_JS4_1663	Hypothetical protein	1841229	1842161	-	PROKKA_01699	hypothetical protein	1841229	1842161	-					0	0	0	0	0	0	0
1708	PFR_JS4_1664	SPFH domain/band 7 family protein	1842544	1843527	+	PROKKA_01700	FtsH protease regulator HflK	1842544	1843527	+			protein motif:CLUSTERS:PRK10930		0	0	0	0	0	0	0
1709	PFR_JS4_1665	Hypothetical protein	1843753	1844307	-	PROKKA_01701	hypothetical protein	1843753	1844307	-					1	0	0	0	0	0	0
1710	PFR_JS4_1666	Transposase of ISAar20, ISL3 family	1845052	1846128	+	PROKKA_01702	Transposase	1845052	1846128	+			protein motif:Pfam:PF01610.11		0	0	0	0	0	0	0
1711	PFR_JS4_1667	Putative zinc transporter ZitB	1846235	1847185	-	PROKKA_01703	Cadmium, cobalt and zinc/H(+)-K(+) antiporter	1846235	1847185	-		czcD_1	similar to AA sequence:UniProtKB:O07084		1	0	0	0	0	0	0
1712	PFR_JS4_1668	Amino acid permease	1847302	1848696	-	PROKKA_01704	Aromatic amino acid transport protein AroP	1847302	1848696	-		aroP_2	similar to AA sequence:UniProtKB:P15993		1	0	0	0	0	0	0
1713	PFR_JS4_1669	Hydroxyethylthiazole kinase	1849124	1849984	+	PROKKA_01705	Hydroxyethylthiazole kinase	1849124	1849984	+	2.7.1.50	thiM	similar to AA sequence:UniProtKB:P39593		0	0	0	0	0	0	0
1714	PFR_JS4_1670	Thiamine-phosphate pyrophosphorylase (Precursor)	1850017	1850832	+	PROKKA_01706	Thiamine-phosphate synthase	1850017	1850832	+	2.5.1.3	thiE_2	similar to AA sequence:UniProtKB:P66919		0	0	0	0	0	0	0
1715	PFR_JS4_1671	Phosphomethylpyrimidine kinase	1850829	1851695	+	PROKKA_01707	Hydroxymethylpyrimidine/phosphomethylpyrimidine kinase	1850829	1851695	+	2.7.1.49	thiD	similar to AA sequence:UniProtKB:P55882		1	0	0	0	0	0	0
1716	PFR_JS4_1672	Putative hydroxymethylpyrimidine transporter	1851774	1853090	+	PROKKA_01708	Permease for cytosine/purines, uracil, thiamine, allantoin	1851774	1853090	+			protein motif:Pfam:PF02133.9		0	0	0	0	0	0	0
1717	PFR_JS4_1673	Putative unusual protein kinase	1853178	1854875	-	PROKKA_01709	putative protein kinase UbiB	1853178	1854875	-	2.7.-.-	ubiB_1	similar to AA sequence:UniProtKB:P0A6A0		1	0	0	0	0	0	0
1718	PFR_JS4_1674	Transcriptional regulator	1854918	1855490	-	PROKKA_01710	Transcriptional regulator YqjI	1854918	1855490	-		yqjI_2	similar to AA sequence:UniProtKB:P64588		1	0	0	0	0	0	0
1719	PFR_JS4_1675	Hypothetical protein	1855785	1856447	+	PROKKA_01711	hypothetical protein	1855785	1856447	+					0	0	0	0	0	0	0
1720	PFR_JS4_1676	Hypothetical protein	1856520	1858136	+	PROKKA_01712	Cellulosome-anchoring protein precursor	1856520	1858136	+		ancA_3	similar to AA sequence:UniProtKB:Q06848		0	0	0	0	0	0	0
1721	PFR_JS4_1677	ABC D-methionine transporter, permease component	1858260	1858916	-	PROKKA_01713	Methionine import system permease protein MetP	1858260	1858916	-		metP	similar to AA sequence:UniProtKB:O32168		1	0	0	0	0	0	0
1722	PFR_JS4_1678	Methionine import ATP-binding protein MetN 2	1858913	1860178	-	PROKKA_01714	Methionine import ATP-binding protein MetN	1858913	1860178	-	3.6.3.-	metN_1	similar to AA sequence:UniProtKB:O32169		1	0	0	0	0	0	0
1723	PFR_JS4_1679	NLPA lipoprotein	1860175	1861140	-	PROKKA_01715	Membrane lipoprotein TpN32 precursor	1860175	1861140	-			similar to AA sequence:UniProtKB:O07950		1	0	0	0	0	0	0
1724	PFR_JS4_1680	DNA-binding response regulator TrcR	1861691	1862419	+	PROKKA_01716	putative transcriptional regulatory protein TcrX	1861691	1862419	+		tcrX	similar to AA sequence:UniProtKB:O69730		1	0	0	0	0	0	0
1725	PFR_JS4_1681	Two-component sensor kinase TcrY	1862400	1864265	+	PROKKA_01717	putative sensor histidine kinase TcrY	1862400	1864265	+	2.7.13.3	tcrY	similar to AA sequence:UniProtKB:O69729		1	0	0	0	0	0	0
1726	PFR_JS4_1682	PfkB family sugar kinase	1864530	1865522	-	PROKKA_01718	Ribokinase	1864530	1865522	-	2.7.1.15	rbsK_1	similar to AA sequence:UniProtKB:P0A9J6		1	0	0	0	0	0	0
1727	PFR_JS4_1683	Hypothetical protein	1865775	1868546	-	PROKKA_01719	FHA domain protein	1865775	1868546	-			protein motif:Pfam:PF00498.20		0	0	0	0	0	0	0
1728	PFR_JS4_1684	Pyruvate, phosphate dikinase	1869047	1871704	-	PROKKA_01720	Pyruvate, phosphate dikinase	1869047	1871704	-	2.7.9.1	ppdK	similar to AA sequence:UniProtKB:P22983		1	0	0	0	0	0	0
1729	PFR_JS4_1685	Putative pyruvate, phosphate dikinase regulatory	1871913	1872806	-	PROKKA_01721	Putative pyruvate, phosphate dikinase regulatory protein	1871913	1872806	-	2.7.11.32	yqfL	similar to AA sequence:UniProtKB:P54470		1	0	0	0	0	0	0
1730	PFR_JS4_1686	Restriction system protein mrr	1873318	1874259	+	PROKKA_01722	Mrr restriction system protein	1873318	1874259	+		mrr	similar to AA sequence:UniProtKB:P24202		0	0	0	0	0	0	0	PfrJS4MrrP
1731	PFR_JS4_1687	MATE efflux family protein	1874486	1875808	-	PROKKA_01723	DNA-damage-inducible protein F	1874486	1875808	-		dinF	similar to AA sequence:UniProtKB:P28303		1	0	0	0	0	0	0
1732	PFR_JS4_1688	Methyltransferase small domain protein	1875917	1876906	+	PROKKA_01724	Ribosomal RNA large subunit methyltransferase G	1875917	1876906	+	2.1.1.174	rlmG	similar to AA sequence:UniProtKB:P42596		0	0	0	0	0	0	0
1733	PFR_JS4_1689	Hypothetical protein	1877113	1877886	+	PROKKA_01725	hypothetical protein	1877113	1877886	+					0	0	0	0	0	0	0
1734	PFR_JS4_1690	2,5-diketo-D-gluconic acid reductase	1878036	1878869	+	PROKKA_01726	putative oxidoreductase/MSMEI_2347	1878036	1878869	+	1.-.-.-		similar to AA sequence:UniProtKB:A0QV10		1	0	0	0	0	0	0
1735	PFR_JS4_1691	Hypothetical protein	1879135	1879605	+	PROKKA_01727	hypothetical protein	1879135	1879605	+					0	0	0	0	0	0	0
1736	PFR_JS4_1692	Hypothetical protein	1879857	1880087	-	PROKKA_01728	hypothetical protein	1879857	1880087	-					0	0	0	0	0	0	0
1737	PFR_JS4_1693	Hypothetical protein	1880102	1880347	+	PROKKA_01729	hypothetical protein	1880102	1880347	+					1	0	0	0	0	0	0
1738	PFR_JS4_1694	Hypothetical protein	1880486	1881826	-	PROKKA_01730	hypothetical protein	1880486	1881826	-					1	0	0	0	0	0	0
1739	PFR_JS4_1695	Uncharacterized conserved protein UCP033563	1882139	1883329	+	PROKKA_01731	hypothetical protein	1882139	1883329	+					1	0	0	0	0	0	0
1740	PFR_JS4_1696	Succinate CoA transferase	1883453	1884976	+	PROKKA_01732	Succinyl-CoA:coenzyme A transferase	1883453	1884976	+	2.8.3.-	cat1	similar to AA sequence:UniProtKB:P38946		1	0	0	0	0	0	0
1741	PFR_JS4_1697	2-deoxy-D-gluconate 3-dehydrogenase KduD	1885204	1886016	-	PROKKA_01733	2-dehydro-3-deoxy-D-gluconate 5-dehydrogenase	1885204	1886016	-	1.1.1.127	kduD	similar to AA sequence:UniProtKB:Q05528		0	0	0	0	0	0	0
1742	PFR_JS4_1698	D-isomer specific 2-hydroxyacid dehydrogenase	1886056	1887105	-	PROKKA_01734	D-2-hydroxyisocaproate dehydrogenase	1886056	1887105	-	1.1.1.-		similar to AA sequence:UniProtKB:P17584		0	0	0	0	0	0	0
1743	PFR_JS4_1699	Pyrophosphatase PpaX	1887184	1887837	-	PROKKA_01735	Pyrophosphatase PpaX	1887184	1887837	-	3.6.1.1	ppaX	similar to AA sequence:UniProtKB:Q9JMQ2		1	0	0	0	0	0	0
1744	PFR_JS4_1700	Uma4 protein	1888553	1889860	+	PROKKA_01736	Transposase	1888553	1889860	+			protein motif:Pfam:PF01610.11		0	0	0	0	0	0	0
1745	PFR_JS4_1701	Hypothetical protein	1889857	1891344	+	PROKKA_01737	hypothetical protein	1889857	1891344	+					0	0	0	0	0	0	0
1746	PFR_JS4_1702	Hypothetical protein	1891529	1892221	+	PROKKA_01738	hypothetical protein	1891529	1892221	+					1	0	0	0	0	0	0
1747						PROKKA_01739	tRNA-Gly(ccc)	1892308	1892381	+			COORDINATES:profile:Aragorn:1.2		0					0	0
1748	PFR_JS4_1703	Hypothetical protein	1892789	1893586	+	PROKKA_01740	hypothetical protein	1892789	1893586	+					0	0	0	0	0	0	0
1749	PFR_JS4_1704	Starvation-induced DNA protecting protein	1894055	1894582	-	PROKKA_01741	DNA protection during starvation protein 2	1894055	1894582	-	1.16.-.-	dps2	similar to AA sequence:UniProtKB:Q9RZN1		1	0	0	0	0	0	0
1750	PFR_JS4_1705	CAAX amino terminal protease self-immunity	1894740	1895771	-	PROKKA_01742	CAAX amino terminal protease self- immunity	1894740	1895771	-			protein motif:Pfam:PF02517.10		0	0	0	0	0	0	0
1751	PFR_JS4_1706	Hypothetical protein	1895959	1896177	-	PROKKA_01743	CsbD-like protein	1895959	1896177	-			protein motif:Pfam:PF05532.6		0	0	0	0	0	0	0
1752	PFR_JS4_1707	Putative long chain fatty acid-CoA ligase VraA	1896347	1897405	+	PROKKA_01744	putative acyl--CoA ligase YhfT	1896347	1897405	+	6.2.1.-	yhfT	similar to AA sequence:UniProtKB:O07619		0	0	0	0	0	0	0
1753	PFR_JS4_1708	Acetyl-CoA C-acetyltransferase vraB	1897402	1898556	+	PROKKA_01745	Acetyl-CoA acetyltransferase	1897402	1898556	+	2.3.1.9	thlA	similar to AA sequence:UniProtKB:P45359		1	0	0	0	0	0	0
1754	PFR_JS4_1709	Sugar phosphate antiporter	1898951	1900399	+	PROKKA_01746	Hexose phosphate transport protein	1898951	1900399	+		uhpT	similar to AA sequence:UniProtKB:P0AGC0		0	0	0	0	0	0	0
1755	PFR_JS4_1710	YktC (Inositol monophosphatase SuhB)	1900392	1901243	+	PROKKA_01747	Inositol-1-monophosphatase ImpA	1900392	1901243	+	3.1.3.25	impA	similar to AA sequence:UniProtKB:A0QX86		1	0	0	0	0	0	0
1756	PFR_JS4_1711	Permease, cytosine/purine, uracil, thiamine,	1901421	1902941	+	PROKKA_01748	Permease for cytosine/purines, uracil, thiamine, allantoin	1901421	1902941	+			protein motif:Pfam:PF02133.9		1	0	0	0	0	0	0
1757	PFR_JS4_1712	Carbohydrate kinase, PfkB family	1902938	1903942	+	PROKKA_01749	Ribokinase	1902938	1903942	+	2.7.1.15	rbsK_2	similar to AA sequence:UniProtKB:P0A9J6		0	0	0	0	0	0	0
1758	PFR_JS4_1713	Putative DNA methylase (Fragment)	1904091	1905503	+	PROKKA_01750	Modification methylase HaeIII	1904091	1905503	+	2.1.1.37	haeIIIM	similar to AA sequence:UniProtKB:P20589		0	1	1	0	0	0	0	M.PfrJS4ORF1713P
1759	PFR_JS4_1714	Hypothetical protein	1905745	1907856	+	PROKKA_01751	hypothetical protein	1905745	1907856	+					0	1	1	0	0	0	0
1760	PFR_JS4_1715	Hypothetical protein	1907846	1909297	+	PROKKA_01752	hypothetical protein	1907846	1909297	+					0	1	1	0	0	0	0
1761	PFR_JS4_1716	Hypothetical protein	1909371	1915007	+	PROKKA_01753	AAA-like domain protein	1909371	1915007	+			protein motif:Pfam:PF12846.1		0	1	1	0	0	0	0
1762	PFR_JS4_1717	Putative DNA mismatch endonuclease	1914991	1915425	+	PROKKA_01754	Very short patch repair protein	1914991	1915425	+	3.1.-.-	vsr	similar to AA sequence:UniProtKB:P09184		0	1	1	0	0	0	0
1763	PFR_JS4_1718	NUDIX hydrolase	1915509	1915952	+	PROKKA_01755	CTP pyrophosphohydrolase	1915509	1915952	+	3.6.1.65	nudG	similar to AA sequence:UniProtKB:P77788		0	0	0	0	0	0	0
1764	PFR_JS4_1719	Hypothetical protein	1916045	1916248	+	PROKKA_01756	hypothetical protein	1916045	1916248	+					0	0	0	0	0	0	0
1765	PFR_JS4_1720	Putative insertion element ISCmi2 transposase	1916443	1917438	-	PROKKA_01757	Integrase core domain protein	1916443	1917438	-			protein motif:Pfam:PF00665.20		0	0	0	0	0	0	0
1766	PFR_JS4_1721	Sn-glycerol-3-phosphate transporter GlpT	1917654	1919072	-	PROKKA_01758	Glycerol-3-phosphate transporter	1917654	1919072	-		glpT	similar to AA sequence:UniProtKB:P08194		1	0	0	0	0	0	0
1767	PFR_JS4_1722	Mg2 transporter-C, MgtC family	1919362	1920090	-	PROKKA_01759	putative Mg(2+) transport ATPase	1919362	1920090	-			protein motif:CLUSTERS:PRK09977		1	0	0	0	0	0	0
1768	PFR_JS4_1723	Metallophosphoesterase	1920097	1921773	-	PROKKA_01760	hypothetical protein	1920097	1921773	-					1	0	0	0	0	0	0
1769	PFR_JS4_1724	Putative metabolite transport protein YaaU	1921766	1923154	-	PROKKA_01761	Inner membrane metabolite transport protein YgcS	1921766	1923154	-		ygcS_1	similar to AA sequence:UniProtKB:Q46909		1	0	0	0	0	0	0
1770	PFR_JS4_1725	Hypothetical protein	1923313	1923675	+	PROKKA_01762	hypothetical protein	1923313	1923675	+					0	0	0	0	0	0	0
1771	PFR_JS4_1726	Thermostable beta-glucosidase B	1923556	1925955	-	PROKKA_01763	Thermostable beta-glucosidase B	1923556	1925955	-	3.2.1.21	bglB	similar to AA sequence:UniProtKB:P14002		1	0	0	0	0	0	0
1772	PFR_JS4_1727	Transcriptional regulator TetR	1926280	1926972	+	PROKKA_01764	HTH-type transcriptional repressor KstR2	1926280	1926972	+		kstR2_1	similar to AA sequence:UniProtKB:Q0S7V2		0	0	0	0	0	0	0
1773	PFR_JS4_1728	UDP-glucose 4-epimerase, galE	1927029	1928003	-	PROKKA_01765	UDP-glucose 4-epimerase	1927029	1928003	-	5.1.3.2	galE	similar to AA sequence:UniProtKB:Q7WTB1		1	0	0	0	0	0	0
1774	PFR_JS4_1729	Putative Sodium:sulfate symportert	1928315	1929712	+	PROKKA_01766	Citrate carrier	1928315	1929712	+		citT	similar to AA sequence:UniProtKB:P0AE74		1	0	0	0	0	0	0
1775	PFR_JS4_1730	Polyphosphate glucokinase/transcriptional	1929806	1930609	+	PROKKA_01767	Polyphosphate glucokinase	1929806	1930609	+	2.7.1.63	ppgK	similar to AA sequence:UniProtKB:A5U654		1	0	0	0	0	0	0
1776	PFR_JS4_1731	ABC-type Fe3-siderophores transport systems,	1930788	1931783	-	PROKKA_01768	putative siderophore-binding lipoprotein YfiY precursor	1930788	1931783	-		yfiY	similar to AA sequence:UniProtKB:O31567		1	0	0	0	0	0	0
1777	PFR_JS4_1732	Ferric enterobactin transport system permease	1932031	1933089	+	PROKKA_01769	Ferric enterobactin transport system permease protein FepD	1932031	1933089	+		fepD	similar to AA sequence:UniProtKB:P23876		1	0	0	0	0	0	0
1778	PFR_JS4_1733	Ferric enterobactin transport system permease	1933086	1934168	+	PROKKA_01770	Ferric enterobactin transport system permease protein FepG	1933086	1934168	+		fepG	similar to AA sequence:UniProtKB:P23877		1	0	0	0	0	0	0
1779	PFR_JS4_1734	Iron-siderophore uptake system ATP-binding	1934165	1935055	+	PROKKA_01771	putative siderophore transport system ATP-binding protein YusV	1934165	1935055	+		yusV_2	similar to AA sequence:UniProtKB:O32188		1	0	0	0	0	0	0
1780	PFR_JS4_1735	Arginine--tRNA ligase 1 (Precursor)	1935233	1936825	-	PROKKA_01772	Arginine--tRNA ligase	1935233	1936825	-	6.1.1.19	argS	similar to AA sequence:UniProtKB:P11875		1	0	0	0	0	0	0
1781	PFR_JS4_1736	UDP-glucose 6-dehydrogenase udgA	1936866	1938392	+	PROKKA_01773	UDP-glucose 6-dehydrogenase YwqF	1936866	1938392	+	1.1.1.22	ywqF	similar to AA sequence:UniProtKB:P96718		1	0	0	0	0	0	0
1782	PFR_JS4_1737	TnpC protein	1938583	1939872	-	PROKKA_01774	hypothetical protein	1938583	1939872	-					0	1	0	0	1	0	0
1783	PFR_JS4_1738	Peptidase S10 serine carboxypeptidase	1940126	1942024	+	PROKKA_01775	Serine carboxypeptidase	1940126	1942024	+			protein motif:Pfam:PF00450.16		0	2	0	1	1	0	0
1784	PFR_JS4_1739	Copper-transporting ATPase CopB	1942087	1943556	-	PROKKA_01776	Copper-exporting P-type ATPase B	1942087	1943556	-	3.6.3.54	copB	similar to AA sequence:UniProtKB:P05425		0	2	0	1	1	0	0
1785	PFR_JS4_1740	Hypothetical protein	1943665	1943970	+	PROKKA_01777	hypothetical protein	1943665	1943970	+					0	2	0	1	1	0	0
1786	PFR_JS4_1741	Amidase family protein	1944498	1946060	-	PROKKA_01778	Acylamidase	1944498	1946060	-	3.5.1.13	aam	similar to AA sequence:UniProtKB:K9NBS6		0	2	0	1	1	0	0
1787	PFR_JS4_1742	( )-trans-carveol dehydrogenase	1946111	1946947	-	PROKKA_01779	(-)-trans-carveol dehydrogenase	1946111	1946947	-	1.1.1.-	limC	similar to AA sequence:UniProtKB:Q9RA05		0	2	0	1	1	0	0
1788	PFR_JS4_1743	Binding-protein-dependent transporters inner	1947190	1947993	-	PROKKA_01780	D-methionine transport system permease protein MetI	1947190	1947993	-		metI_1	similar to AA sequence:UniProtKB:P31547		0	2	0	1	1	0	0
1789	PFR_JS4_1744	DL-methionine transporter subunit , ATP-binding	1948051	1948968	-	PROKKA_01781	Methionine import ATP-binding protein MetN	1948051	1948968	-	3.6.3.-	metN_2	similar to AA sequence:UniProtKB:P30750		0	2	0	1	1	0	0
1790	PFR_JS4_1745	D-and L-methionine ABC transporter, membrane	1949428	1950117	+	PROKKA_01782	D-methionine transport system permease protein MetI	1949428	1950117	+		metI_2	similar to AA sequence:UniProtKB:P31547		0	2	0	1	1	0	0
1791	PFR_JS4_1746	Putative NLPA family lipoprotein	1950331	1951197	+	PROKKA_01783	D-methionine-binding lipoprotein MetQ precursor	1950331	1951197	+		metQ	similar to AA sequence:UniProtKB:P28635		0	2	0	1	1	0	0
1792	PFR_JS4_1747	TnpC protein	1951194	1952483	+	PROKKA_01784	hypothetical protein	1951194	1952483	+					0	2	0	1	1	0	0
1793	PFR_JS4_1748	OmpA family membrane associated protein	1952696	1953511	-	PROKKA_01785	vancomycin high temperature exclusion protein	1952696	1953511	-			protein motif:CLUSTERS:PRK10834		1	0	0	0	0	0	0
1794	PFR_JS4_1749	Protein involving differentiation	1953618	1955390	-	PROKKA_01786	Type III restriction enzyme, res subunit	1953618	1955390	-			protein motif:Pfam:PF04851.9		1	0	0	0	0	0	0
1795	PFR_JS4_1750	Hypothetical protein	1955394	1955636	+	PROKKA_01787	hypothetical protein	1955394	1955636	+					0	0	0	0	0	0	0
1796	PFR_JS4_1751	Putative insertion element ISCmi2 transposase	1955761	1956804	+	PROKKA_01788	IS2 transposase TnpB	1955761	1956804	+			protein motif:CLUSTERS:PRK09409		0	0	0	0	0	0	0
1797	PFR_JS4_1752	Ferredoxin-like protein fixX	1958519	1958812	-	PROKKA_01789	hypothetical protein	1958519	1958812	-					1	0	0	0	0	0	0
1798	PFR_JS4_1753	FAD dependent oxidoreductase	1958826	1960130	-	PROKKA_01790	Electron transfer flavoprotein-ubiquinone oxidoreductase	1958826	1960130	-	1.5.5.1		similar to AA sequence:UniProtKB:Q9HZP5		1	0	0	0	0	0	0
1799	PFR_JS4_1754	Electron transfer flavoprotein FAD-binding domain	1960133	1961005	-	PROKKA_01791	Electron transfer flavoprotein subunit alpha	1960133	1961005	-		etfA	similar to AA sequence:UniProtKB:P38974		1	0	0	0	0	0	0
1800	PFR_JS4_1755	Electron transfer flavoprotein	1961042	1961797	-	PROKKA_01792	Electron transfer flavoprotein subunit beta	1961042	1961797	-		etfB	similar to AA sequence:UniProtKB:P38975		1	0	0	0	0	0	0
1801	PFR_JS4_1756	YcbL	1961981	1962625	-	PROKKA_01793	putative metallo-hydrolase	1961981	1962625	-	3.-.-.-		similar to AA sequence:UniProtKB:Q5XD24		0	0	0	0	0	0	0
1802	PFR_JS4_1757	Metabolite transport protein YaaU	1962630	1963988	-	PROKKA_01794	Inner membrane metabolite transport protein YgcS	1962630	1963988	-		ygcS_2	similar to AA sequence:UniProtKB:Q46909		0	0	0	0	0	0	0
1803	PFR_JS4_1758	UfaA2 protein	1964199	1965077	-	PROKKA_01795	MaoC like domain protein	1964199	1965077	-			protein motif:Pfam:PF01575.13		0	0	0	0	0	0	0
1804	PFR_JS4_1759	AMP-dependent synthetase/ligase	1965074	1966669	-	PROKKA_01796	putative sulfoacetate--CoA ligase	1965074	1966669	-	6.2.1.-	sauT	similar to AA sequence:UniProtKB:Q0K844		0	0	0	0	0	0	0
1805	PFR_JS4_1760	Hypothetical protein	1966700	1967926	-	PROKKA_01797	Crotonobetainyl-CoA:carnitine CoA-transferase	1966700	1967926	-	2.8.3.-	caiB	similar to AA sequence:UniProtKB:Q8GB19		0	0	0	0	0	0	0
1806	PFR_JS4_1761	Probable carnitine operon oxidoreductase	1967996	1969132	-	PROKKA_01798	Crotonobetainyl-CoA dehydrogenase	1967996	1969132	-	1.3.99.-	caiA	similar to AA sequence:UniProtKB:P60584		0	0	0	0	0	0	0
1807	PFR_JS4_1762	Acetyl esterase	1969262	1970269	-	PROKKA_01799	Acetyl esterase	1969262	1970269	-	3.1.1.-	aes	similar to AA sequence:UniProtKB:P23872		0	0	0	0	0	0	0
1808	PFR_JS4_1763	Inner membrane protein yqcE	1970277	1971593	-	PROKKA_01800	Inner membrane protein YqcE	1970277	1971593	-		yqcE	similar to AA sequence:UniProtKB:P77031		0	0	0	0	0	0	0
1809	PFR_JS4_1764	Trypsin-like serine protease	1972143	1973438	+	PROKKA_01801	putative periplasmic serine endoprotease DegP-like precursor	1972143	1973438	+	3.4.21.107	degP1	similar to AA sequence:UniProtKB:Q52894		0	0	0	0	0	0	0
1810	PFR_JS4_1765	Secreted serine protease, trypsin-like serine	1973991	1975433	+	PROKKA_01802	putative periplasmic serine endoprotease DegP-like precursor	1973991	1975433	+	3.4.21.107	mucD	similar to AA sequence:UniProtKB:Q4KGQ4		1	0	0	0	0	0	0
1811	PFR_JS4_1766	Hypothetical protein	1975437	1976177	-	PROKKA_01803	hypothetical protein	1975437	1976177	-					1	0	0	0	0	0	0
1812	PFR_JS4_1767	Hypothetical protein	1976334	1979729	+	PROKKA_01804	hypothetical protein	1976334	1979729	+					1	0	0	0	0	0	0
1813	PFR_JS4_1768	YeaE protein	1979819	1980712	+	PROKKA_01805	2,5-diketo-D-gluconic acid reductase B	1979819	1980712	+	1.1.1.346	dkgB	similar to AA sequence:UniProtKB:P30863		1	0	0	0	0	0	0
1814	PFR_JS4_1769	Para-aminobenzoate synthase	1980754	1981398	-	PROKKA_01806	Aminodeoxychorismate synthase component 2	1980754	1981398	-	2.6.1.85	pabA	similar to AA sequence:UniProtKB:P00903		1	0	0	0	0	0	0
1815	PFR_JS4_1770	Putative insertion element ISCmi2 transposase	1981570	1982613	+	PROKKA_01807	IS2 transposase TnpB	1981570	1982613	+			protein motif:CLUSTERS:PRK09409		0	0	0	0	0	0	0
1816						PROKKA_01808	tRNA-Arg(cct)	1983003	1983078	+			COORDINATES:profile:Aragorn:1.2		0					0	0
1817	PFR_JS4_1771	Hypothetical protein	1983175	1983507	+	PROKKA_01809	hypothetical protein	1983175	1983507	+					1	0	0	0	0	0	0
1818	PFR_JS4_1772	Isochorismatase family protein	1983652	1984272	-	PROKKA_01810	nicotinamidase/pyrazinamidase	1983652	1984272	-			protein motif:CLUSTERS:PRK11609		1	0	0	0	0	0	0
1819	PFR_JS4_1773	Carboxylic ester hydrolase	1984269	1985078	-	PROKKA_01811	acetyl esterase	1984269	1985078	-			protein motif:CLUSTERS:PRK10162		0	0	0	0	0	0	0
1820	PFR_JS4_1774	Hypothetical protein	1985230	1985589	+	PROKKA_01812	hypothetical protein	1985230	1985589	+					1	0	0	0	0	0	0
1821	PFR_JS4_1775	Thioredoxin	1985780	1986115	-	PROKKA_01813	Putative thioredoxin-2	1985780	1986115	-		trxC_1	similar to AA sequence:UniProtKB:Q9RD25		1	0	0	0	0	0	0
1822	PFR_JS4_1776	Iron-dependent repressor and activator IdeR	1986231	1986908	-	PROKKA_01814	Diphtheria toxin repressor	1986231	1986908	-		dtxR	similar to AA sequence:UniProtKB:P0DJL7		1	0	0	0	0	0	0
1823	PFR_JS4_1777	Phosphoserine transaminase	1987085	1988206	+	PROKKA_01815	Phosphoserine aminotransferase	1987085	1988206	+	2.6.1.52	serC	similar to AA sequence:UniProtKB:P63514		1	0	0	0	0	0	0
1824	PFR_JS4_1778	Hypothetical protein	1988249	1988635	-	PROKKA_01816	hypothetical protein	1988249	1988635	-					1	0	0	0	0	0	0
1825	PFR_JS4_1779	Guanine/hypoxanthine permease PbuG	1988797	1990359	-	PROKKA_01817	Guanine/hypoxanthine permease PbuG	1988797	1990359	-		pbuG	similar to AA sequence:UniProtKB:O34987		1	0	0	0	0	0	0
1826	PFR_JS4_1780	Hypothetical protein	1990405	1990746	+	PROKKA_01818	hypothetical protein	1990405	1990746	+					1	0	0	0	0	0	0
1827	PFR_JS4_1781	PF11228 family protein	1990824	1991603	-	PROKKA_01819	hypothetical protein	1990824	1991603	-					1	0	0	0	0	0	0
1828	PFR_JS4_1782	Cold shock protein	1991607	1991993	-	PROKKA_01820	Cold shock-like protein	1991607	1991993	-		csp	similar to AA sequence:UniProtKB:O54310		1	0	0	0	0	0	0
1829	PFR_JS4_1783	Hypothetical protein	1992220	1993248	+	PROKKA_01821	hypothetical protein	1992220	1993248	+					0	0	0	0	0	0	0
1830	PFR_JS4_1784	Conserved protein, putative helicase of DeaD/DeaH	1993245	1995566	+	PROKKA_01822	hypothetical protein	1993245	1995566	+					0	0	0	0	0	0	0
1831	PFR_JS4_1785	DEAD/DEAH box helicase	1995639	1997249	+	PROKKA_01823	Type III restriction enzyme, res subunit	1995639	1997249	+			protein motif:Pfam:PF04851.9		0	0	0	0	0	1	0
1832	PFR_JS4_1786	Uma4 protein	1997183	1998535	-	PROKKA_01824	Transposase	1997183	1998535	-			protein motif:Pfam:PF01610.11		0	0	0	0	0	1	0
1833	PFR_JS4_1787	Hypothetical protein	1998938	1999381	-	PROKKA_01825	Endo-1,4-beta-xylanase A precursor	1998938	1999381	-	3.2.1.8	xynA1_2	similar to AA sequence:UniProtKB:C6CRV0		0	0	0	0	0	1	0
1834	PFR_JS4_1788	Transposase, ISlxx5	1999473	2000507	+	PROKKA_01826	Integrase core domain protein	1999473	2000507	+			protein motif:Pfam:PF00665.20		0	1	0	1	0	1	0
1835	PFR_JS4_1789	Hypothetical protein	2000438	2000947	-	PROKKA_01827	Endoglucanase C precursor	2000438	2000947	-	3.2.1.4	cenC_1	similar to AA sequence:UniProtKB:P14090		0	1	0	1	0	1	0
1836	PFR_JS4_1790	Hypothetical protein	2000972	2001925	-	PROKKA_01828	hypothetical protein	2000972	2001925	-					0	1	0	1	0	1	0
1837	PFR_JS4_1791	Surface layer protein A (S-layer protein A)	2002323	2003705	-	PROKKA_01829	Endoglucanase C precursor	2002323	2003705	-	3.2.1.4	cenC_2	similar to AA sequence:UniProtKB:P14090	S-layer_island	1	1	0	1	0	1	0
1838	PFR_JS4_1792	Surface layer protein A (S-layer protein A)	2004354	2006033	-	PROKKA_01830	hypothetical protein	2004354	2006033	-			protein motif:Pfam:PF00395.14	S-layer_island	0	1	0	1	0	1	0
1839	PFR_JS4_1793	NUDIX hydrolase	2006583	2007143	-	PROKKA_01831	hypothetical protein	2006583	2007143	-			protein motif:CLUSTERS:PRK08999	S-layer_island	1	1	0	1	0	1	0
1840	PFR_JS4_1794	Hypothetical protein	2010363	2011358	+	PROKKA_01832	hypothetical protein	2010363	2011358	+				S-layer_island	1	1	0	1	0	1	0
1841	PFR_JS4_1795	60 kDa chaperonin 1	2013930	2015552	-	PROKKA_01833	60 kDa chaperonin 1	2013930	2015552	-		groL1_2	similar to AA sequence:UniProtKB:A0QQU5	S-layer_island	1	1	0	1	0	1	0
1842	PFR_JS4_1796	Hypothetical protein	2015896	2016177	-	PROKKA_01834	hypothetical protein	2015896	2016177	-					1	1	0	1	0	1	0
1843	PFR_JS4_1797	Mannose-6-phosphate isomerase, class I	2016396	2017595	+	PROKKA_01835	Mannose-6-phosphate isomerase	2016396	2017595	+	5.3.1.8	manA	similar to AA sequence:UniProtKB:P00946		1	1	0	1	0	0	0
1844						PROKKA_01836	tRNA-Thr(tgt)	2017729	2017804	+			COORDINATES:profile:Aragorn:1.2		0					0	0
1845	PFR_JS4_1798	Conserved transmembrane transport protein MmpL13	2018084	2020414	+	PROKKA_01837	Membrane protein YdfJ	2018084	2020414	+		ydfJ_1	similar to AA sequence:UniProtKB:P96687		1	0	0	0	0	0	0
1846	PFR_JS4_1799	Ktn nad-binding domain involved with k transport	2020535	2022676	-	PROKKA_01838	potassium transporter peripheral membrane component	2020535	2022676	-			protein motif:CLUSTERS:PRK09496		1	0	0	0	0	0	0
1847	PFR_JS4_1800	Hypothetical protein	2022683	2023066	-	PROKKA_01839	hypothetical protein	2022683	2023066	-					1	0	0	0	0	0	0
1848	PFR_JS4_1801	Putative RNase III regulator YmdB	2023151	2023660	+	PROKKA_01840	O-acetyl-ADP-ribose deacetylase	2023151	2023660	+	3.5.1.-	ymdB_2	similar to AA sequence:UniProtKB:P0A8D6		1	0	0	0	0	0	0
1849	PFR_JS4_1802	Hypothetical membrane protein (DedA family)	2023685	2024698	-	PROKKA_01841	SNARE associated Golgi protein	2023685	2024698	-			protein motif:Pfam:PF09335.5		1	0	0	0	0	0	0
1850	PFR_JS4_1803	Amidohydrolase	2024769	2026043	-	PROKKA_01842	putative hydrolase YxeP	2024769	2026043	-	3.-.-.-	yxeP_3	similar to AA sequence:UniProtKB:P54955		1	0	0	0	0	0	0
1851	PFR_JS4_1804	L-serine dehydratase 1	2026219	2027610	+	PROKKA_01843	L-serine dehydratase 1	2026219	2027610	+	4.3.1.17	sdaA	similar to AA sequence:UniProtKB:P16095		1	0	0	0	0	0	0
1852	PFR_JS4_1805	ATP binding protein of ABC transporter for	2027826	2028935	+	PROKKA_01844	sn-glycerol-3-phosphate import ATP-binding protein UgpC	2027826	2028935	+	3.6.3.20	ugpC	similar to AA sequence:UniProtKB:P10907		1	0	0	0	0	0	0
1853	PFR_JS4_1806	Cystathionine gamma-synthase (Cgs)	2029202	2030389	+	PROKKA_01845	Cystathionine gamma-synthase	2029202	2030389	+	2.5.1.48	metB	similar to AA sequence:UniProtKB:P00935		1	0	0	0	0	0	0
1854	PFR_JS4_1807	Lipopolysaccharide kinase, Kdo/WaaP family	2030503	2031885	+	PROKKA_01846	Lipopolysaccharide kinase (Kdo/WaaP) family protein	2030503	2031885	+			protein motif:Pfam:PF06293.8		1	0	0	0	0	0	0
1855	PFR_JS4_1808	Hypothetical protein	2031942	2032343	-	PROKKA_01847	hypothetical protein	2031942	2032343	-					1	0	0	0	0	0	0
1856	PFR_JS4_1809	Protein of hypothetical function DUF162	2032585	2033241	-	PROKKA_01848	Lactate utilization protein C	2032585	2033241	-		lutC	similar to AA sequence:UniProtKB:O32259		1	0	0	0	0	0	0
1857	PFR_JS4_1810	Iron-sulfur cluster-binding protein	2033247	2034785	-	PROKKA_01849	Lactate utilization protein B	2033247	2034785	-		lutB	similar to AA sequence:UniProtKB:O07021		1	0	0	0	0	0	0
1858	PFR_JS4_1811	Putative oxididoreductase subunit	2034782	2035591	-	PROKKA_01850	Lactate utilization protein A	2034782	2035591	-		lutA	similar to AA sequence:UniProtKB:O07020		1	0	0	0	0	0	0
1859	PFR_JS4_1812	Transporter, lactate permease family protein	2035632	2037335	-	PROKKA_01851	Glycolate permease GlcA	2035632	2037335	-		glcA	similar to AA sequence:UniProtKB:Q46839		1	0	0	0	0	0	0
1860	PFR_JS4_1813	FCD domain protein	2037839	2038840	+	PROKKA_01852	Putative L-lactate dehydrogenase operon regulatory protein	2037839	2038840	+		lldR	similar to AA sequence:UniProtKB:P0ACL7		1	0	0	0	0	0	0
1861	PFR_JS4_1814	Cysteinyl-tRNA synthetase CysS	2038967	2040370	+	PROKKA_01853	Cysteine--tRNA ligase	2038967	2040370	+	6.1.1.16	cysS	similar to AA sequence:UniProtKB:P21888		1	0	0	0	0	0	0
1862	PFR_JS4_1815	RNA methyltransferase, TrmH family, group 3	2040370	2041293	+	PROKKA_01854	Putative TrmH family tRNA/rRNA methyltransferase	2040370	2041293	+	2.1.1.-		similar to AA sequence:UniProtKB:Q7A794		1	0	0	0	0	0	0
1863	PFR_JS4_1816	Amino acid permease	2041506	2043008	+	PROKKA_01855	GABA permease	2041506	2043008	+		gabP_1	similar to AA sequence:UniProtKB:P46349		1	0	0	0	0	0	0
1864	PFR_JS4_1817	Amino acid permease	2043327	2044847	+	PROKKA_01856	GABA permease	2043327	2044847	+		gabP_2	similar to AA sequence:UniProtKB:P46349		1	0	0	0	0	0	0
1865	PFR_JS4_1818	L-asparaginase, type I	2044858	2045859	+	PROKKA_01857	L-asparaginase 1	2044858	2045859	+	3.5.1.1	ansA	similar to AA sequence:UniProtKB:P0A962		1	0	0	0	0	0	0
1866	PFR_JS4_1819	Serine hydroxymethyltransferase (Precursor)	2046080	2047528	+	PROKKA_01858	Serine hydroxymethyltransferase	2046080	2047528	+	2.1.2.1	glyA	similar to AA sequence:UniProtKB:A0R2V7		1	0	0	0	0	0	0
1867	PFR_JS4_1820	2-C-methyl-D-erythritol 2,4-cyclodiphosphate	2047728	2048228	-	PROKKA_01859	2-C-methyl-D-erythritol 2,4-cyclodiphosphate synthase	2047728	2048228	-	4.6.1.12	ispF	similar to AA sequence:UniProtKB:P65183		1	0	0	0	0	0	0
1868	PFR_JS4_1821	2-C-methyl-D-erythritol 4-phosphate	2048225	2048971	-	PROKKA_01860	2-C-methyl-D-erythritol 4-phosphate cytidylyltransferase	2048225	2048971	-	2.7.7.60	ispD	similar to AA sequence:UniProtKB:P96864		1	0	0	0	0	0	0
1869	PFR_JS4_1822	Transcriptional regulator, CarD family	2049053	2049538	-	PROKKA_01861	RNA polymerase-binding transcription factor CarD	2049053	2049538	-		carD	similar to AA sequence:UniProtKB:A0R561		1	0	0	0	0	0	0
1870	PFR_JS4_1823	Response regulator	2049679	2050356	-	PROKKA_01862	Sensory transduction protein regX3	2049679	2050356	-		regX3	similar to AA sequence:UniProtKB:Q11156		1	0	0	0	0	0	0
1871	PFR_JS4_1824	ATPase/histidine kinase/DNA gyrase B/HSP90 domain	2050362	2051609	-	PROKKA_01863	Signal-transduction histidine kinase senX3	2050362	2051609	-	2.7.13.3	senX3	similar to AA sequence:UniProtKB:A0QR01		1	0	0	0	0	0	0
1872	PFR_JS4_1825	Phosphate transport system regulatory protein	2051843	2052520	+	PROKKA_01864	hypothetical protein	2051843	2052520	+			similar to AA sequence:UniProtKB:P65720	Phosphate-specific transport system accessory protein PhoU homolog 2	1	0	0	0	0	0	0
1873	PFR_JS4_1826	2,3-bisphosphoglycerate-dependent	2052720	2053469	-	PROKKA_01865	2,3-bisphosphoglycerate-dependent phosphoglycerate mutase	2052720	2053469	-	5.4.2.11	gpmA	similar to AA sequence:UniProtKB:P33158		1	0	0	0	0	0	0
1874	PFR_JS4_1827	Putative transcription regulator TetR/AcrR	2053800	2054531	+	PROKKA_01866	Bacterial regulatory proteins, tetR family	2053800	2054531	+			protein motif:Pfam:PF00440.17		1	0	0	0	0	0	0
1875	PFR_JS4_1828	Oxidoreductase, short chain	2054646	2055365	+	PROKKA_01867	Serine 3-dehydrogenase	2054646	2055365	+	1.1.1.276	sdh	similar to AA sequence:UniProtKB:Q9KWN1		1	0	0	0	0	0	0
1876	PFR_JS4_1829	Methylmalonyl-CoA carboxyltransferase 1.3S	2055496	2055867	-	PROKKA_01868	Methylmalonyl-CoA carboxyltransferase 1.3S subunit	2055496	2055867	-	2.1.3.1		similar to AA sequence:UniProtKB:P02904		1	0	0	0	0	0	0
1877	PFR_JS4_1830	Hypothetical protein	2055884	2056132	-	PROKKA_01869	Methylmalonyl-CoA carboxyltransferase 12S subunit	2055884	2056132	-	2.1.3.1		similar to AA sequence:UniProtKB:Q8GBW6		1	0	0	0	0	0	0
1878	PFR_JS4_1831	Methylmalonyl-CoA carboxyltransferase 12S	2056148	2057722	-	PROKKA_01870	Methylmalonyl-CoA carboxyltransferase 12S subunit	2056148	2057722	-	2.1.3.1		similar to AA sequence:UniProtKB:Q8GBW6		1	0	0	0	0	0	0
1879	PFR_JS4_1832	Pyruvate carboxylase subunit B	2057738	2059255	-	PROKKA_01871	Methylmalonyl-CoA carboxyltransferase 5S subunit	2057738	2059255	-	2.1.3.1		similar to AA sequence:UniProtKB:Q70AC7		1	0	0	0	0	0	0
1880	PFR_JS4_1833	Glutamate-1-semialdehyde 2,1-aminomutase hemL	2059524	2060783	-	PROKKA_01872	Glutamate-1-semialdehyde 2,1-aminomutase	2059524	2060783	-	5.4.3.8	hemL	similar to AA sequence:UniProtKB:Q5SJS4		1	0	0	0	0	0	0
1881	PFR_JS4_1834	Transcriptional regulator	2060845	2061684	-	PROKKA_01873	Bacterial regulatory proteins, tetR family	2060845	2061684	-			protein motif:Pfam:PF00440.17		1	0	0	0	0	0	0
1882	PFR_JS4_1835	Drug resistance transporter, EmrB/QacA subfamily	2061736	2063196	+	PROKKA_01874	putative transport protein HsrA	2061736	2063196	+		hsrA_2	similar to AA sequence:UniProtKB:P31474		1	0	0	0	0	0	0
1883	PFR_JS4_1836	Porphobilinogen synthase	2063225	2064223	-	PROKKA_01875	Delta-aminolevulinic acid dehydratase	2063225	2064223	-	4.2.1.24	hemB	similar to AA sequence:UniProtKB:P64334		1	0	0	0	0	0	0
1884	PFR_JS4_1837	Ferrochelatase	2064378	2065436	-	PROKKA_01876	Ferrochelatase	2064378	2065436	-	4.99.1.1	hemH	similar to AA sequence:UniProtKB:P0A576		1	0	0	0	0	0	0
1885	PFR_JS4_1838	Protoporphyrinogen oxidase	2065433	2067016	-	PROKKA_01877	Protoporphyrinogen oxidase	2065433	2067016	-	1.3.3.4	hemY	similar to AA sequence:UniProtKB:P32397		1	0	0	0	0	0	0
1886	PFR_JS4_1839	Coenzyme PQQ synthesis protein	2067020	2068141	-	PROKKA_01878	pyrroloquinoline quinone biosynthesis protein PqqE	2067020	2068141	-			protein motif:CLUSTERS:PRK05301		1	0	0	0	0	0	0
1887	PFR_JS4_1840	Uroporphyrinogen decarboxylase	2068143	2070041	-	PROKKA_01879	Uroporphyrinogen decarboxylase	2068143	2070041	-	4.1.1.37	hemE	similar to AA sequence:UniProtKB:Q8NT75		1	0	0	0	0	0	0
1888	PFR_JS4_1841	Porphobilinogen deaminase 1	2070038	2070970	-	PROKKA_01880	Porphobilinogen deaminase	2070038	2070970	-	2.5.1.61	hemC	similar to AA sequence:UniProtKB:P06983		1	0	0	0	0	0	0
1889	PFR_JS4_1842	Glutamyl-tRNA reductase HemA	2070967	2072220	-	PROKKA_01881	Glutamyl-tRNA reductase	2070967	2072220	-	1.2.1.70	hemA	similar to AA sequence:UniProtKB:P16618		1	0	0	0	0	0	0
1890	PFR_JS4_1843	Aspartate--ammonia ligase	2072429	2074339	+	PROKKA_01882	Putative asparagine synthetase [glutamine-hydrolyzing]	2072429	2074339	+	6.3.5.4	asnB	similar to AA sequence:UniProtKB:P64248		1	0	0	0	0	0	0
1891	PFR_JS4_1844	Dihydroxy-acid dehydratase 2	2074472	2075698	+	PROKKA_01883	Dihydroxy-acid dehydratase	2074472	2075698	+	4.2.1.9	ilvD_1	similar to AA sequence:UniProtKB:Q1MIB2		1	0	0	0	0	0	0
1892	PFR_JS4_1845	Hypothetical protein	2075650	2076312	+	PROKKA_01884	Dihydroxy-acid dehydratase	2075650	2076312	+	4.2.1.9	ilvD_2	similar to AA sequence:UniProtKB:P05791		0	0	0	0	0	0	0
1893	PFR_JS4_1846	Lysine exporter protein (LYSE/YGGA) (Precursor)	2076493	2077101	-	PROKKA_01885	Arginine exporter protein ArgO	2076493	2077101	-		argO	similar to AA sequence:UniProtKB:P11667		1	0	0	0	0	0	0
1894	PFR_JS4_1847	Inosose dehydratase	2077348	2078271	-	PROKKA_01886	Inosose dehydratase	2077348	2078271	-	4.2.1.44	iolE_1	similar to AA sequence:UniProtKB:P42416		1	0	0	0	0	0	0
1895	PFR_JS4_1848	Hypothetical protein	2078446	2078793	-	PROKKA_01887	hypothetical protein	2078446	2078793	-					1	0	0	0	0	0	0
1896	PFR_JS4_1849	Inositol 2-dehydrogenase IdhA	2078937	2079926	-	PROKKA_01888	Inositol 2-dehydrogenase	2078937	2079926	-	1.1.1.18	idhA	similar to AA sequence:UniProtKB:O68965		1	0	0	0	0	0	0
1897	PFR_JS4_1850	Transaldolase	2080240	2081316	-	PROKKA_01889	Transaldolase	2080240	2081316	-	2.2.1.2	tal_2	similar to AA sequence:UniProtKB:Q31C15		1	0	0	0	0	0	0
1898	PFR_JS4_1851	UbiC transcription regulator-associated	2081510	2082262	-	PROKKA_01890	HTH-type transcriptional repressor YvoA	2081510	2082262	-		yvoA	similar to AA sequence:UniProtKB:O34817		1	0	0	0	0	0	0
1899	PFR_JS4_1852	Kinase, PfkB family	2082536	2083525	+	PROKKA_01891	5-dehydro-2-deoxygluconokinase	2082536	2083525	+	2.7.1.92	iolC_2	similar to AA sequence:UniProtKB:Q9KAG8		1	0	0	0	0	0	0
1900	PFR_JS4_1853	Deoxyribose-phosphate aldolase superfamily	2083528	2084397	+	PROKKA_01892	hypothetical protein	2083528	2084397	+					1	0	0	0	0	0	0
1901	PFR_JS4_1854	Myo-inositol catabolism IolB domain protein	2084394	2085266	+	PROKKA_01893	5-deoxy-glucuronate isomerase	2084394	2085266	+	5.3.1.-	iolB	similar to AA sequence:UniProtKB:P42413		1	0	0	0	0	0	0
1902	PFR_JS4_1855	Thiamine pyrophosphate enzyme, TPP binding domain	2085366	2087273	+	PROKKA_01894	3D-(3,5/4)-trihydroxycyclohexane-1,2-dione hydrolase	2085366	2087273	+	3.7.1.-	iolD	similar to AA sequence:UniProtKB:P42415		1	0	0	0	0	0	0
1903	PFR_JS4_1856	Methylmalonic acid semialdehyde dehydrogenase	2087535	2089040	+	PROKKA_01895	Methylmalonate-semialdehyde dehydrogenase [acylating]	2087535	2089040	+	1.2.1.27	mmsA	similar to AA sequence:UniProtKB:P28810		1	0	0	0	0	0	0
1904	PFR_JS4_1857	MFS transporter, sugar porter family protein	2089378	2090976	+	PROKKA_01896	Major myo-inositol transporter IolT	2089378	2090976	+		iolT_3	similar to AA sequence:UniProtKB:O34718		1	0	0	0	0	0	0
1905	PFR_JS4_1858	Hypothetical protein	2091159	2092451	+	PROKKA_01897	Sugar (and other) transporter	2091159	2092451	+			protein motif:Pfam:PF00083.18		1	0	0	0	0	0	0
1906	PFR_JS4_1859	Possible alcohol dehydrogenase	2092577	2093725	+	PROKKA_01898	Alcohol dehydrogenase	2092577	2093725	+	1.1.1.1	adh_2	similar to AA sequence:UniProtKB:P42327		1	0	0	0	0	0	0
1907	PFR_JS4_1860	Hypothetical protein	2093897	2094064	+	PROKKA_01899	hypothetical protein	2093897	2094064	+					1	0	0	0	0	0	0
1908	PFR_JS4_1861	Hypothetical protein	2094025	2094300	-	PROKKA_01900	hypothetical protein	2094025	2094300	-					1	0	0	0	0	0	0
1909	PFR_JS4_1862	Fructose-bisphosphate aldolase, class II	2094553	2095575	-	PROKKA_01901	Fructose-bisphosphate aldolase	2094553	2095575	-	4.1.2.13	fba	similar to AA sequence:UniProtKB:Q9ZEM7		1	0	0	0	0	0	0
1910	PFR_JS4_1863	Hypothetical protein	2095804	2096430	-	PROKKA_01902	hypothetical protein	2095804	2096430	-					1	0	0	0	0	0	0
1911	PFR_JS4_1864	TRNA/rRNA methyltransferase (SpoU)	2096436	2097128	-	PROKKA_01903	Putative TrmH family tRNA/rRNA methyltransferase	2096436	2097128	-	2.1.1.-		similar to AA sequence:UniProtKB:Q7A794		1	0	0	0	0	0	0
1912	PFR_JS4_1865	SNARE associated protein	2097204	2097947	+	PROKKA_01904	Inner membrane protein YqjA	2097204	2097947	+		yqjA	similar to AA sequence:UniProtKB:P0AA63		1	0	0	0	0	0	0
1913	PFR_JS4_1866	LemA family protein	2098155	2099024	-	PROKKA_01905	LemA family protein	2098155	2099024	-			protein motif:Pfam:PF04011.6		1	0	0	0	0	0	0
1914	PFR_JS4_1867	Hypothetical protein	2099021	2099266	-	PROKKA_01906	hypothetical protein	2099021	2099266	-					0	0	0	0	0	0	0
1915	PFR_JS4_1868	Orotate phosphoribosyltransferase	2099293	2099850	-	PROKKA_01907	Orotate phosphoribosyltransferase	2099293	2099850	-	2.4.2.10	pyrE	similar to AA sequence:UniProtKB:Q8NM11		1	0	0	0	0	0	0
1916	PFR_JS4_1869	Sortase family protein	2099930	2100538	-	PROKKA_01908	Sortase family protein	2099930	2100538	-			protein motif:Pfam:PF04203.7		0	0	0	0	0	0	0
1917	PFR_JS4_1870	Spermidine synthase	2100690	2101433	-	PROKKA_01909	spermidine synthase	2100690	2101433	-			protein motif:CLUSTERS:PRK04457		1	0	0	0	0	0	0
1918	PFR_JS4_1871	Oligopeptide transporter, OPT family	2101802	2103793	+	PROKKA_01910	OPT oligopeptide transporter protein	2101802	2103793	+			protein motif:Pfam:PF03169.9		1	0	0	0	0	0	0
1919	PFR_JS4_1872	ATP-dependent chaperone protein ClpB	2103914	2106514	-	PROKKA_01911	Chaperone protein ClpB	2103914	2106514	-		clpB_3	similar to AA sequence:UniProtKB:Q7WSY8		1	0	0	0	0	0	0
1920	PFR_JS4_1873	Glutamate-1-semialdehyde aminotransferase	2106873	2108240	-	PROKKA_01912	Glutamate-1-semialdehyde 2,1-aminomutase 2	2106873	2108240	-	5.4.3.8	hemL2	similar to AA sequence:UniProtKB:Q81LD0		1	0	0	0	0	0	0
1921	PFR_JS4_1874	Amino acid transporter, APC family protein	2108382	2110037	-	PROKKA_01913	putative amino acid permease YhdG	2108382	2110037	-		yhdG_2	similar to AA sequence:UniProtKB:O07576		1	0	0	0	0	0	0
1922	PFR_JS4_1875	Adenylosuccinate synthase	2110572	2111855	-	PROKKA_01914	Adenylosuccinate synthetase	2110572	2111855	-	6.3.4.4	purA	similar to AA sequence:UniProtKB:P65880		1	0	0	0	0	0	0
1923	PFR_JS4_1876	Hypothetical protein	2112052	2112267	-	PROKKA_01915	hypothetical protein	2112052	2112267	-					1	0	0	0	0	0	0
1924	PFR_JS4_1877	Aldehyde dehydrogenase	2112462	2113958	-	PROKKA_01916	Putative aldehyde dehydrogenase AldA	2112462	2113958	-	1.2.1.3	aldA	similar to AA sequence:UniProtKB:Q7A825		1	0	0	0	0	0	0
1925	PFR_JS4_1878	Purine nucleosidase	2114377	2115390	+	PROKKA_01917	Pyrimidine-specific ribonucleoside hydrolase RihA	2114377	2115390	+	3.2.-.-	rihA	similar to AA sequence:UniProtKB:P41409		1	0	0	0	0	0	0
1926	PFR_JS4_1879	Putative membrane protein	2115514	2116194	-	PROKKA_01918	hypothetical protein	2115514	2116194	-			protein motif:CLUSTERS:PRK11212		1	0	0	0	0	0	0
1927	PFR_JS4_1880	Methylated-DNA--protein-cysteine	2116473	2117027	+	PROKKA_01919	Methylated-DNA--protein-cysteine methyltransferase	2116473	2117027	+	2.1.1.63	ogt_1	similar to AA sequence:UniProtKB:P0A696		1	0	0	0	0	0	0
1928	PFR_JS4_1881	O-6-methylguanine DNA methyltransferase	2117024	2117659	+	PROKKA_01920	Methylated-DNA--protein-cysteine methyltransferase	2117024	2117659	+	2.1.1.63	ogt_2	similar to AA sequence:UniProtKB:P0A696		0	0	0	0	0	0	0
1929	PFR_JS4_1882	Multicopper oxidase	2117880	2119400	+	PROKKA_01921	Copper resistance protein A precursor	2117880	2119400	+		copA_1	similar to AA sequence:UniProtKB:P12374		1	0	0	0	0	0	0
1930	PFR_JS4_1883	IS3 family element	2119826	2120170	+	PROKKA_01922	Transposase	2119826	2120170	+			protein motif:Pfam:PF01527.14		0	0	0	0	0	0	0
1931	PFR_JS4_1884	Transposase IS6110	2120203	2121090	+	PROKKA_01923	Integrase core domain protein	2120203	2121090	+			protein motif:Pfam:PF00665.20		0	0	0	0	0	0	0
1932	PFR_JS4_1885	Hypothetical protein	2121147	2121929	+	PROKKA_01924	Cellulose synthase catalytic subunit [UDP-forming]	2121147	2121929	+	2.4.1.12	bcsA	similar to AA sequence:UniProtKB:P37653		0	0	0	0	0	0	0
1933	PFR_JS4_1886	Uma4 protein	2121898	2123250	-	PROKKA_01925	Transposase	2121898	2123250	-			protein motif:Pfam:PF01610.11		0	0	0	0	0	0	0
1934	PFR_JS4_1887	Hypothetical protein	2123345	2124139	+	PROKKA_01926	hypothetical protein	2123345	2124139	+					1	0	0	0	0	0	0
1935						PROKKA_01927	tRNA-Pro(cgg)	2124256	2124330	-			COORDINATES:profile:Aragorn:1.2		0					0	0
1936	PFR_JS4_1888	Putative metallophosphoesterase ykuE	2124481	2125452	-	PROKKA_01928	phosphodiesterase YaeI	2124481	2125452	-			protein motif:CLUSTERS:PRK11340		1	0	0	0	0	0	0
1937	PFR_JS4_1889	Transglycosylase	2125449	2127656	-	PROKKA_01929	Penicillin-binding protein 1A/1B	2125449	2127656	-		ponA	similar to AA sequence:UniProtKB:P39793		1	0	0	0	0	0	0
1938	PFR_JS4_1890	Transcription factor WhiB	2127850	2128233	+	PROKKA_01930	Transcriptional regulator WhiB4	2127850	2128233	+		whiB4	similar to AA sequence:UniProtKB:O69649		1	0	0	0	0	0	0
1939	PFR_JS4_1891	Hypothetical protein	2128223	2128414	+	PROKKA_01931	hypothetical protein	2128223	2128414	+					1	0	0	0	0	0	0
1940	PFR_JS4_1892	Endoribonuclease L-PSP family protein	2128411	2128866	+	PROKKA_01932	Enamine/imine deaminase	2128411	2128866	+	3.5.4.-	yabJ	similar to AA sequence:UniProtKB:P37552		1	0	0	0	0	0	0
1941	PFR_JS4_1893	Endonuclease III	2128892	2129626	+	PROKKA_01933	Ultraviolet N-glycosylase/AP lyase	2128892	2129626	+		pdg	similar to AA sequence:UniProtKB:P46303		1	0	0	0	0	0	0
1942	PFR_JS4_1894	Hydrolase, NUDIX family	2129712	2130410	+	PROKKA_01934	putative NUDIX hydrolase	2129712	2130410	+			protein motif:CLUSTERS:PRK10707		1	0	0	0	0	0	0
1943	PFR_JS4_1895	S4 domain protein	2130449	2130802	+	PROKKA_01935	Heat shock protein 15	2130449	2130802	+		hslR	similar to AA sequence:UniProtKB:P0ACG8		1	0	0	0	0	0	0
1944	PFR_JS4_1896	Phosphoenolpyruvate-protein phosphotransferase	2130906	2132651	-	PROKKA_01936	Phosphoenolpyruvate-protein phosphotransferase	2130906	2132651	-	2.7.3.9	ptsI	similar to AA sequence:UniProtKB:P08838		1	0	0	0	0	0	0
1945	PFR_JS4_1897	Phosphocarrier protein HPr	2132890	2133156	+	PROKKA_01937	Phosphocarrier protein HPr	2132890	2133156	+	2.7.11.-	ptsH	similar to AA sequence:UniProtKB:O50515		1	0	0	0	0	0	0
1946	PFR_JS4_1898	Putative cation transporting P-type ATPase	2133270	2135915	+	PROKKA_01938	Silver exporting P-type ATPase	2133270	2135915	+	3.6.3.53	silP_1	similar to AA sequence:UniProtKB:Q9ZHC7		0	0	0	0	0	0	0
1947	PFR_JS4_1899	Mannosyltransferase PIG-V domain protein	2136047	2137264	+	PROKKA_01939	Mannosyltransferase (PIG-V))	2136047	2137264	+			protein motif:Pfam:PF04188.7		1	0	0	0	0	0	0
1948	PFR_JS4_1900	Hypothetical protein	2137303	2138439	-	PROKKA_01940	hypothetical protein	2137303	2138439	-					0	0	0	0	0	0	0
1949	PFR_JS4_1901	Hypothetical protein	2138436	2138915	-	PROKKA_01941	hypothetical protein	2138436	2138915	-					0	0	0	0	0	0	0
1950	PFR_JS4_1902	Hypothetical protein	2139119	2139469	-	PROKKA_01942	hypothetical protein	2139119	2139469	-					0	0	0	0	0	0	0
1951	PFR_JS4_1903	Glycoside hydrolase family 2 multidomain protein	2139518	2141425	+	PROKKA_01943	Beta-glucuronidase	2139518	2141425	+	3.2.1.31	uidA	similar to AA sequence:UniProtKB:P05804		1	0	0	0	0	0	0
1952	PFR_JS4_1904	Thioredoxin	2141563	2141991	+	PROKKA_01944	Putative thioredoxin-2	2141563	2141991	+		trxC_2	similar to AA sequence:UniProtKB:Q9RD25		1	0	0	0	0	0	0
1953	PFR_JS4_1905	FHA domain protein	2142162	2142878	+	PROKKA_01945	FHA domain-containing protein FhaA	2142162	2142878	+		fhaA	similar to AA sequence:UniProtKB:P71590		1	0	0	0	0	0	0
1954	PFR_JS4_1906	FHA domain protein	2142881	2143354	+	PROKKA_01946	FHA domain-containing protein FhaB	2142881	2143354	+		fhaB	similar to AA sequence:UniProtKB:P71589		1	0	0	0	0	0	0
1955	PFR_JS4_1907	Putative SERINE/THREONINE PHOSPHATASE PPP	2143357	2144892	+	PROKKA_01947	PP2C-family Ser/Thr phosphatase	2143357	2144892	+	3.1.3.16	pstP	similar to AA sequence:UniProtKB:P71588		1	0	0	0	0	0	0
1956	PFR_JS4_1908	Cell cycle protein, FtsW/RodA/SpoVE family	2144889	2146277	+	PROKKA_01948	Lipid II flippase FtsW	2144889	2146277	+		ftsW_2	similar to AA sequence:UniProtKB:O07639		1	0	0	0	0	0	0
1957	PFR_JS4_1909	Penicillin binding protein transpeptidase domain	2146274	2147698	+	PROKKA_01949	Penicillin-binding protein A	2146274	2147698	+		pbpA	similar to AA sequence:UniProtKB:P71586		1	0	0	0	0	0	0
1958	PFR_JS4_1910	Protein kinase family protein with PASTA domain	2147790	2149574	+	PROKKA_01950	Serine/threonine-protein kinase PknB	2147790	2149574	+	2.7.11.1	pknB_1	similar to AA sequence:UniProtKB:A0QNG1		1	0	0	0	0	0	0
1959	PFR_JS4_1911	Hypothetical protein	2149699	2151471	+	PROKKA_01951	Serine/threonine-protein kinase PknB	2149699	2151471	+	2.7.11.1	pknB_2	similar to AA sequence:UniProtKB:A0QNG1		1	0	0	0	0	0	0
1960	PFR_JS4_1912	Galactokinase	2151688	2152836	-	PROKKA_01952	Galactokinase	2151688	2152836	-	2.7.1.6	galK_2	similar to AA sequence:UniProtKB:P0A6T3		1	0	0	0	0	0	0
1961	PFR_JS4_1913	NifU domain protein	2153026	2153673	-	PROKKA_01953	Fe/S biogenesis protein NfuA	2153026	2153673	-		nfuA	protein motif:HAMAP:MF_01637		1	0	0	0	0	0	0
1962	PFR_JS4_1914	Ferrous iron transport protein B	2153800	2155764	-	PROKKA_01954	Ferrous iron transport protein B	2153800	2155764	-		feoB	similar to AA sequence:UniProtKB:P33650		1	0	0	0	0	0	0
1963	PFR_JS4_1915	Ferrous iron transport protein A	2155943	2156302	-	PROKKA_01955	FeoA domain protein	2155943	2156302	-			protein motif:Pfam:PF04023.8		1	0	0	0	0	0	0
1964	PFR_JS4_1916	Hypothetical protein	2156666	2157265	+	PROKKA_01956	hypothetical protein	2156666	2157265	+					1	0	0	0	0	0	0
1965	PFR_JS4_1917	Na /H and K /H antiporter	2157347	2158489	-	PROKKA_01957	K(+)/H(+) antiporter NhaP2	2157347	2158489	-		nhaP2	similar to AA sequence:UniProtKB:A5F4U3		1	0	0	0	0	0	0
1966	PFR_JS4_1918	Hypothetical protein	2158429	2158926	-	PROKKA_01958	K(+)/H(+) antiporter NhaP	2158429	2158926	-		nhaP	similar to AA sequence:UniProtKB:Q0ZAH6		0	0	0	0	0	0	0
1967	PFR_JS4_1919	Hypothetical protein	2158995	2160860	-	PROKKA_01959	hypothetical protein	2158995	2160860	-					0	0	0	0	0	0	0
1968						PROKKA_01960	tRNA-Ser(cga)	2161191	2161278	-			COORDINATES:profile:Aragorn:1.2		0					0	0
1969	PFR_JS4_1920	Cytidine and deoxycytidylate deaminase	2161336	2161767	-	PROKKA_01961	tRNA-specific adenosine deaminase	2161336	2161767	-	3.5.4.33	tadA	similar to AA sequence:UniProtKB:P68398		1	0	0	0	0	0	0
1970	PFR_JS4_1921	Hypothetical protein	2161839	2162702	-	PROKKA_01962	hypothetical protein	2161839	2162702	-					1	0	0	0	0	0	0
1971	PFR_JS4_1922	Uracil phosphoribosyltransferase	2162757	2163398	+	PROKKA_01963	Uracil phosphoribosyltransferase	2162757	2163398	+	2.4.2.9	upp	similar to AA sequence:UniProtKB:P70881		1	0	0	0	0	0	0
1972	PFR_JS4_1923	Putative fimbrial associated sortase-like	2163341	2164267	-	PROKKA_01964	Sortase family protein	2163341	2164267	-			protein motif:Pfam:PF04203.7	Pilus 1	1	0	0	0	0	0	0
1973	PFR_JS4_1924	Hypothetical protein	2164480	2165739	+	PROKKA_01965	hypothetical protein	2164480	2165739	+				Pilus 1	0	0	0	0	0	0	0
1974	PFR_JS4_1925	Hypothetical protein	2165781	2166053	-	PROKKA_01966	Fimbrial subunit type 1 precursor	2165781	2166053	-			similar to AA sequence:UniProtKB:P18477	Pilus 1	0	0	0	0	0	0	0
1975	PFR_JS4_1926	Type-2 fimbrial major subunit	2166146	2167285	-	PROKKA_01967	Fimbrial subunit type 1 precursor	2166146	2167285	-			similar to AA sequence:UniProtKB:P18477	Pilus 1	0	0	0	0	0	0	0
1976	PFR_JS4_1927	Surface-anchored fimbrial subunit	2167282	2169870	-	PROKKA_01968	hypothetical protein	2167282	2169870	-				Pilus 1	0	0	0	0	0	0	0
1977	PFR_JS4_1928	GTP-binding translation elongation factor typA	2171200	2173083	+	PROKKA_01969	GTP-binding protein TypA/BipA	2171200	2173083	+		typA	similar to AA sequence:UniProtKB:P32132		1	0	0	0	0	0	0
1978	PFR_JS4_1929	Folate-binding protein YgfZ	2173173	2174222	-	PROKKA_01970	putative global regulator	2173173	2174222	-			protein motif:CLUSTERS:PRK09559		1	0	0	0	0	0	0
1979	PFR_JS4_1930	UPF0678 fatty acid-binding protein-like protein	2174362	2174865	-	PROKKA_01971	hypothetical protein	2174362	2174865	-					1	0	0	0	0	0	0
1980	PFR_JS4_1931	D-tyrosyl-tRNA(Tyr) deacylase 1	2175206	2175637	+	PROKKA_01972	D-tyrosyl-tRNA(Tyr) deacylase	2175206	2175637	+	3.1.-.-	dtd	similar to AA sequence:UniProtKB:O66742		1	0	0	0	0	0	0
1981	PFR_JS4_1932	Transcriptional regulatory protein GlnR	2175802	2176461	+	PROKKA_01973	Transcriptional regulatory protein YycF	2175802	2176461	+		yycF	similar to AA sequence:UniProtKB:P37478		1	0	0	0	0	0	0
1982	PFR_JS4_1933	Hypothetical protein	2176526	2177011	-	PROKKA_01974	hypothetical protein	2176526	2177011	-					0	0	0	0	0	0	0
1983	PFR_JS4_1934	Inositol 1-phosphate synthase	2177625	2178704	+	PROKKA_01975	Inositol-3-phosphate synthase	2177625	2178704	+	5.5.1.4	ino1	similar to AA sequence:UniProtKB:P71703		1	0	0	0	0	0	0
1984	PFR_JS4_1935	NAD binding domain of 6-phosphogluconate	2179087	2179929	+	PROKKA_01976	3-hydroxyisobutyrate dehydrogenase	2179087	2179929	+	1.1.1.31	mmsB	similar to AA sequence:UniProtKB:P28811		0	0	0	0	0	0	0
1985	PFR_JS4_1936	Carboxymuconolactone decarboxylase family	2180108	2180833	+	PROKKA_01977	Carboxymuconolactone decarboxylase family protein	2180108	2180833	+			protein motif:Pfam:PF02627.1		1	0	0	0	0	0	0
1986	PFR_JS4_1937	UDP-glucose 4-epimerase (UDP-galactose	2180865	2181686	-	PROKKA_01978	UDP-glucose 4-epimerase	2180865	2181686	-	5.1.3.2	lnpD	similar to AA sequence:UniProtKB:E8MF10		0	0	0	0	0	0	0
1987	PFR_JS4_1938	Hypothetical protein	2181777	2181893	-	PROKKA_01979	hypothetical protein	2181777	2181893	-					0	0	0	0	0	0	0
1988	PFR_JS4_1939	Mycothiol acetyltransferase	2182105	2183043	+	PROKKA_01980	Mycothiol acetyltransferase	2182105	2183043	+	2.3.1.189	mshD_2	similar to AA sequence:UniProtKB:O53831		1	0	0	0	0	0	0
1989	PFR_JS4_1940	Polyphosphate kinase	2183040	2185229	+	PROKKA_01981	Polyphosphate kinase	2183040	2185229	+	2.7.4.1	ppk	similar to AA sequence:UniProtKB:P0A7B1		1	0	0	0	0	0	0
1990	PFR_JS4_1941	Hydrolase, NUDIX family	2185226	2186116	+	PROKKA_01982	Diadenosine hexaphosphate hydrolase	2185226	2186116	+	3.6.1.61	ndx1	similar to AA sequence:UniProtKB:Q75UV1		1	0	0	0	0	0	0
1991	PFR_JS4_1942	Phosphate-binding transport protein of ABC	2186304	2187398	+	PROKKA_01983	Phosphate-binding protein PstS 2 precursor	2186304	2187398	+		pstS2	similar to AA sequence:UniProtKB:O05870		1	0	0	0	0	0	0
1992	PFR_JS4_1943	Phosphate ABC transporter, permease protein PstC	2187395	2188375	+	PROKKA_01984	Phosphate transport system permease protein PstC	2187395	2188375	+		pstC	similar to AA sequence:UniProtKB:P0AGH8		1	0	0	0	0	0	0
1993	PFR_JS4_1944	Phosphate ABC transporter, inner membrane subunit	2188372	2189532	+	PROKKA_01985	Phosphate transport system permease protein PstA	2188372	2189532	+		pstA	similar to AA sequence:UniProtKB:P07654		1	0	0	0	0	0	0
1994	PFR_JS4_1945	Phosphate ABC transport system ATP-binding	2189537	2190316	+	PROKKA_01986	Phosphate import ATP-binding protein PstB	2189537	2190316	+	3.6.3.27	pstB	similar to AA sequence:UniProtKB:B8GYG4		1	0	0	0	0	0	0
1995	PFR_JS4_1946	Putative heavy metal reductase	2190297	2190749	-	PROKKA_01987	Arsenate-mycothiol transferase ArsC1	2190297	2190749	-	2.8.4.2	arsC1	similar to AA sequence:UniProtKB:P0DKS5		1	0	0	0	0	0	0
1996	PFR_JS4_1947	Toxin-antitoxin system, antitoxin component, ArsR	2190749	2191123	-	PROKKA_01988	Arsenical resistance operon repressor	2190749	2191123	-		arsR	similar to AA sequence:UniProtKB:P45949		1	0	0	0	0	0	0
[truncated: 423 more rows]
