# Supplementary material for: De novo assembly of genomes from long sequence reads reveals uncharted territories of Propionibacterium freudenreichii
Source: BMC Genomics. 2017 Oct 16;18:790. doi: 10.1186/s12864-017-4165-9 (PMC5644110; doi:10.1186/s12864-017-4165-9)
Supplement: Supplementary file 5 — Annotation file of the strain JS7 (LT618776) and of the phage PJS7 (LT618778) with the cumulative results of bioinformatics analyses and the results of the phage integration study. (XLSX 360 kb) [file 12864_2017_4165_MOESM5_ESM.xlsx]

## Sheet: LT618776
No.	Prodigal ID	product name	gene start	gene end	strand	PROKKA ID	product name	gene start	gene end	strand	eC number	gene name	database similar protein	note	Core	Island Viewer Predicted by at least one method	IV SIGI	IV Island Path	IV Island Pick	Prophinder	Phaster	Rebase	CRISPR	Phage
1	PFR_JS7-1_1	Chromosomal replication initiator protein DnaA	1	1467	+	PROKKA_00001	Chromosomal replication initiator protein DnaA	61	1467	+		dnaA_1	similar to AA sequence:UniProtKB:Q9ZH75		1	0	0	0	0	0	0
2	PFR_JS7-1_2	Drug resistance transporter, EmrB/QacA subfamily	1442	2911	-	PROKKA_00002	Multidrug export protein EmrB	1442	2911	-		emrB_1	similar to AA sequence:UniProtKB:P0AEJ0	Putative antibiotic resistance	1	0	0	0	0	0	0
3	PFR_JS7-1_3	Transcriptional regulator, MerR family	3153	3770	+	PROKKA_00003	hypothetical protein	3153	3770	+					1	0	0	0	0	0	0
4	PFR_JS7-1_4	SqdX	3767	4948	-	PROKKA_00004	GDP-mannose-dependent alpha-mannosyltransferase	3767	4948	-	2.4.1.-	mgtA_1	similar to AA sequence:UniProtKB:Q8NT41		1	0	0	0	0	0	0
5	PFR_JS7-1_5	Sulfolipid (UDP-sulfoquinovose) biosynthesis	4962	6209	-	PROKKA_00005	NAD dependent epimerase/dehydratase family protein	4962	6209	-			protein motif:Pfam:PF01370.15		1	0	0	0	0	0	0
6	PFR_JS7-1_6	ABC transport system ATP-binding protein	6681	7625	+	PROKKA_00006	ABC transporter ATP-binding protein YxdL	6681	7625	+		yxdL	similar to AA sequence:UniProtKB:P42423		0	0	0	0	0	0	0
7	PFR_JS7-1_7	ABC lipoprotein transporter, permease component	7627	10185	+	PROKKA_00007	ABC transporter permease YtrF precursor	7627	10185	+		ytrF_1	similar to AA sequence:UniProtKB:O35005		0	0	0	0	0	0	0
8	PFR_JS7-1_8	Hypothetical protein	11157	11933	-	PROKKA_00008	hypothetical protein	11157	11933	-					0	0	0	0	0	0	0
9	PFR_JS7-1_9	DNA polymerase III, beta subunit	12061	13221	+	PROKKA_00009	DNA polymerase III subunit beta	12061	13221	+	2.7.7.7	dnaN	similar to AA sequence:UniProtKB:Q50790		1	0	0	0	0	0	0
10	PFR_JS7-1_10	DNA replication and repair protein RecF	13295	14596	+	PROKKA_00010	DNA replication and repair protein RecF	13295	14596	+		recF	similar to AA sequence:UniProtKB:Q9RVE0		1	0	0	0	0	0	0
11	PFR_JS7-1_11	Hypothetical protein	14625	15371	+	PROKKA_00011	hypothetical protein	14625	15371	+			protein motif:CLUSTERS:PRK03195		1	0	0	0	0	0	0
12	PFR_JS7-1_12	Hypothetical protein	15624	16817	+	PROKKA_00012	hypothetical protein	15624	16817	+					0	0	0	0	0	0	0
13	PFR_JS7-1_13	Transposase of ISAar20, ISL3 family	17624	18916	-	PROKKA_00013	Transposase	17624	18916	-			protein motif:Pfam:PF01610.11		0	0	0	0	0	0	0
14	PFR_JS7-1_14	Hypothetical protein	19179	19547	-	PROKKA_00014	hypothetical protein	19179	19547	-					0	0	0	0	0	0	0
15	PFR_JS7-1_15	Hypothetical protein	19649	20023	-	PROKKA_00015	hypothetical protein	19649	20023	-					0	0	0	0	0	0	0
16	PFR_JS7-1_16	Transposase of ISAar20, ISL3 family	20386	21462	+	PROKKA_00016	Transposase	20386	21462	+			protein motif:Pfam:PF01610.11		0	0	0	0	0	0	0
17	PFR_JS7-1_17	Hypothetical protein	21459	21860	+	PROKKA_00017	hypothetical protein	21459	21860	+					0	0	0	0	0	0	0
18	PFR_JS7-1_18	Hypothetical protein	21873	22400	+	PROKKA_00018	hypothetical protein	21873	22400	+					0	0	0	0	0	0	0
19	PFR_JS7-1_19	DNA gyrase, B subunit	22821	24863	+	PROKKA_00019	DNA gyrase subunit B	22821	24863	+	5.99.1.3	gyrB	similar to AA sequence:UniProtKB:P0C5C5		1	0	0	0	0	0	0
20	PFR_JS7-1_20	DNA gyrase, A subunit	24910	27645	+	PROKKA_00020	DNA gyrase subunit A	24910	27645	+	5.99.1.3	gyrA_1	similar to AA sequence:UniProtKB:Q07702		1	0	0	0	0	0	0
21	PFR_JS7-1_21	Hypothetical protein	27866	28750	+	PROKKA_00021	hypothetical protein	27866	28750	+					1	0	0	0	0	0	0
22	PFR_JS7-1_22	PF07561 domain protein	28881	29156	-	PROKKA_00022	hypothetical protein	28881	29156	-					1	0	0	0	0	0	0
23	PFR_JS7-1_23	UPF0103 protein	29397	30194	+	PROKKA_00023	hypothetical protein	29397	30194	+			protein motif:CLUSTERS:PRK00782		1	0	0	0	0	0	0
24	PFR_JS7-1_24	AMMECR1 domain protein	30259	30831	+	PROKKA_00024	hypothetical protein	30259	30831	+			protein motif:CLUSTERS:PRK00801		1	0	0	0	0	0	0
25	PFR_JS7-1_25	Pyruvate formate lyase activating protein pflA	30828	31916	+	PROKKA_00025	4-hydroxyphenylacetate decarboxylase activating enzyme	30828	31916	+	1.97.1.-	csdA	similar to AA sequence:UniProtKB:Q38HX2		1	0	0	0	0	0	0
26	PFR_JS7-1_26	Integral membrane protein	32073	32591	+	PROKKA_00026	hypothetical protein	32073	32591	+					1	0	0	0	0	0	0
27						PROKKA_00027	tRNA-Ile(gat)	32665	32740	+			COORDINATES:profile:Aragorn:1.2		0					0	0
28	PFR_JS7-1_27	Hypothetical protein	32829	33275	+	PROKKA_00028	hypothetical protein	32829	33275	+					1	0	0	0	0	0	0
29	PFR_JS7-1_28	Hypothetical protein	33290	33748	+	PROKKA_00029	hypothetical protein	33290	33748	+					1	0	0	0	0	0	0
30	PFR_JS7-1_29	Hypothetical protein	33785	34195	-	PROKKA_00030	hypothetical protein	33785	34195	-					1	0	0	0	0	0	0
31	PFR_JS7-1_30	Transcriptional regulator	34468	35250	+	PROKKA_00031	Catabolite control protein A	34468	35250	+		ccpA_1	similar to AA sequence:UniProtKB:P46828		1	0	0	0	0	0	0
32	PFR_JS7-1_31	Hypothetical protein	35385	35543	+	PROKKA_00032	hypothetical protein	35385	35543	+					0	0	0	0	0	0	0
33	PFR_JS7-1_32	Oxidoreductase, NAD-binding domain protein	35921	37111	+	PROKKA_00033	1,5-anhydro-D-fructose reductase	35921	37111	+	1.1.1.292	afr_1	similar to AA sequence:UniProtKB:Q2I8V6		0	0	0	0	0	0	0
34	PFR_JS7-1_33	MFS transporter, sugar porter family protein	37128	38780	+	PROKKA_00034	Major myo-inositol transporter IolT	37128	38780	+		iolT_1	similar to AA sequence:UniProtKB:O34718		0	0	0	0	0	0	0
35	PFR_JS7-1_34	Two-component system response regulator	39017	39676	-	PROKKA_00035	Oxygen regulatory protein NreC	39017	39676	-		nreC_1	similar to AA sequence:UniProtKB:Q7WZY4		1	0	0	0	0	0	0
36	PFR_JS7-1_35	Two-component system sensor kinase	39673	41175	-	PROKKA_00036	Sensor histidine kinase DesK	39673	41175	-	2.7.13.3	desK_1	similar to AA sequence:UniProtKB:O34757		1	0	0	0	0	0	0
37	PFR_JS7-1_36	Alpha-ketoglutarate transporter, MFS super	41377	42735	-	PROKKA_00037	Alpha-ketoglutarate permease	41377	42735	-		kgtP_1	similar to AA sequence:UniProtKB:P0AEX3		1	0	0	0	0	0	0
38	PFR_JS7-1_37	Peptidase M20D, amidohydrolase	42754	43965	-	PROKKA_00038	putative hydrolase YxeP	42754	43965	-	3.-.-.-	yxeP_1	similar to AA sequence:UniProtKB:P54955		1	0	0	0	0	0	0
39	PFR_JS7-1_38	ABC transporter	44443	46143	+	PROKKA_00039	Putative multidrug export ATP-binding/permease protein	44443	46143	+	3.6.3.-		similar to AA sequence:UniProtKB:Q99T13	Putative antibiotic resistance	1	0	0	0	0	0	0
40	PFR_JS7-1_39	ABC-type multidrug transport system ATPase and	46143	48110	+	PROKKA_00040	Putative multidrug export ATP-binding/permease protein	46143	48110	+	3.6.3.-		similar to AA sequence:UniProtKB:Q99T13	Putative antibiotic resistance	0	0	0	0	0	0	0
41	PFR_JS7-1_40	Alanine dehydrogenase	48334	49449	+	PROKKA_00041	Alanine dehydrogenase	48334	49449	+	1.4.1.1	ald	similar to AA sequence:UniProtKB:Q8KY18		1	0	0	0	0	0	0
42	PFR_JS7-1_41	Amino acid permease	49802	51340	+	PROKKA_00042	D-serine/D-alanine/glycine transporter	49802	51340	+		cycA_1	similar to AA sequence:UniProtKB:P0AAE0		1	0	0	0	0	0	0
43	PFR_JS7-1_42	Putative conserved lipoprotein lppS	51557	52756	-	PROKKA_00043	Putative L,D-transpeptidase LppS precursor	51557	52756	-	2.-.-.-	lppS	similar to AA sequence:UniProtKB:Q8NMT9		1	0	0	0	0	0	0
44	PFR_JS7-1_43	Hypothetical protein	52771	52911	+	PROKKA_00044	hypothetical protein	52771	52911	+					0	0	0	0	0	0	0
45	PFR_JS7-1_44	Hypothetical protein	53144	53431	+	PROKKA_00045	Acylphosphatase	53144	53431	+	3.6.1.7	acyP	similar to AA sequence:UniProtKB:O35031		0	0	0	0	0	0	0
46	PFR_JS7-1_45	Cytotoxic translational repressor of	53452	53712	-	PROKKA_00046	Toxin RelG	53452	53712	-	3.1.-.-	relG	similar to AA sequence:UniProtKB:O33348		0	0	0	0	0	0	0
47	PFR_JS7-1_46	Hypothetical protein	53709	54014	-	PROKKA_00047	Phd_YefM	53709	54014	-			protein motif:Pfam:PF02604.13		0	0	0	0	0	0	0
48	PFR_JS7-1_47	IMPACT family member yvyE	54144	54803	-	PROKKA_00048	IMPACT family member YigZ	54144	54803	-		yigZ	similar to AA sequence:UniProtKB:P27862		0	0	0	0	0	0	0
49	PFR_JS7-1_48	Nitroreductase	54927	55436	+	PROKKA_00049	malonic semialdehyde reductase	54927	55436	+			protein motif:CLUSTERS:PRK05365		0	0	0	0	0	0	0
50	PFR_JS7-1_49	Putative membrane protein	55515	56780	+	PROKKA_00050	hypothetical protein	55515	56780	+					0	0	0	0	0	0	0
51	PFR_JS7-1_50	Glycosyl transferase, group 2	56777	57661	-	PROKKA_00051	Hyaluronan synthase	56777	57661	-	2.4.1.212	hyaD	similar to AA sequence:UniProtKB:Q7BLV3		0	0	0	0	0	0	0
52	PFR_JS7-1_51	UDP N-acetyl glucosamine 4-epimerase, NAD	57639	58586	-	PROKKA_00052	dTDP-4-dehydro-6-deoxyglucose reductase	57639	58586	-	1.1.1.266	fcf1	similar to AA sequence:UniProtKB:Q6E7F2		0	0	0	0	0	0	0
53	PFR_JS7-1_52	Glycosyltransferase, family 2	58587	59681	-	PROKKA_00053	Undecaprenyl-phosphate 4-deoxy-4-formamido-L-arabinose transferase	58587	59681	-	2.4.2.53	arnC	similar to AA sequence:UniProtKB:Q93PD9		0	0	0	0	0	0	0
54	PFR_JS7-1_53	Glucose-1-phosphate thymidylyltransferase	59849	60718	-	PROKKA_00054	Glucose-1-phosphate thymidylyltransferase	59849	60718	-	2.7.7.24	rmlA	similar to AA sequence:UniProtKB:A0QPF9		0	0	0	0	0	0	0
55	PFR_JS7-1_54	Dolichyl-phosphate mannose synthase	60884	61630	+	PROKKA_00055	Undecaprenyl-phosphate mannosyltransferase	60884	61630	+	2.4.1.54		similar to AA sequence:UniProtKB:C5CBV8		0	0	0	0	0	0	0
56	PFR_JS7-1_55	Hypothetical protein	61627	62079	+	PROKKA_00056	hypothetical protein	61627	62079	+					0	0	0	0	0	0	0
57	PFR_JS7-1_56	Alpha-1,3-rhamnosyltransferase WapR	62141	63022	+	PROKKA_00057	GalNAc(5)-diNAcBac-PP-undecaprenol beta-1,3-glucosyltransferase	62141	63022	+	2.4.1.293	pglI	similar to AA sequence:UniProtKB:Q0P9C6		0	2	1	1	0	0	0
58	PFR_JS7-1_57	Polysaccharide biosynthesis protein	63043	64290	-	PROKKA_00058	hypothetical protein	63043	64290	-					0	2	1	1	0	0	0
59	PFR_JS7-1_58	Uma4 protein	65379	66452	-	PROKKA_00059	Transposase	65379	66452	-			protein motif:Pfam:PF01610.11		0	2	1	1	0	0	0
60	PFR_JS7-1_59	Integral membrane protein (Precursor)	67022	69256	-	PROKKA_00060	hypothetical protein	67022	69256	-					0	2	1	1	0	0	0
61	PFR_JS7-1_60	Fused dTDP-4-keto-L-rhamnose reductase and	69253	70695	-	PROKKA_00061	putative dTDP-4-dehydrorhamnose 3,5-epimerase	69253	70695	-	5.1.3.13	rfbC	similar to AA sequence:UniProtKB:Q5XCG7	Rhamnose_synthesis_island	0	2	1	1	0	0	0
62	PFR_JS7-1_61	DTDP-glucose 4,6-dehydratase RmlB	70698	71696	-	PROKKA_00062	dTDP-glucose 4,6-dehydratase	70698	71696	-	4.2.1.46	rmlB	similar to AA sequence:UniProtKB:P95780	Rhamnose_synthesis_island	0	1	0	1	0	0	0
63	PFR_JS7-1_62	Uma4 protein	71832	73139	+	PROKKA_00063	Transposase	71832	73139	+			protein motif:Pfam:PF01610.11		0	2	1	1	0	0	0
64	PFR_JS7-1_63	Serotype b-specific antigen synthesis gene	73206	74741	-	PROKKA_00064	hypothetical protein	73206	74741	-					0	2	1	1	0	0	0
65	PFR_JS7-1_64	Hypothetical protein	74990	78160	-	PROKKA_00065	Exo-glucosaminidase LytG precursor	74990	78160	-	3.2.1.-	lytG	similar to AA sequence:UniProtKB:O32083		0	2	1	1	0	0	0
66	PFR_JS7-1_65	UDP-galactopyranose mutase glf	78441	79628	+	PROKKA_00066	UDP-galactopyranose mutase	78441	79628	+	5.4.99.9	glf	similar to AA sequence:UniProtKB:O06934		1	1	0	1	0	0	0
67	PFR_JS7-1_66	UDP-galactofuranosyl transferase GlfT2	79625	81637	+	PROKKA_00067	Galactofuranosyl transferase GlfT2	79625	81637	+	2.4.1.288	glfT2	similar to AA sequence:UniProtKB:O53585		0	1	0	1	0	0	0
68	PFR_JS7-1_67	Polysaccharide export ABC-2 type transport system	81642	82526	+	PROKKA_00068	Teichoic acid translocation permease protein TagG	81642	82526	+		tagG	similar to AA sequence:UniProtKB:P42953		0	0	0	0	0	0	0
69	PFR_JS7-1_68	O-antigen export system ATP-binding protein RfbB	82526	83296	+	PROKKA_00069	Teichoic acids export ATP-binding protein TagH	82526	83296	+	3.6.3.40	tagH	similar to AA sequence:UniProtKB:P42954		1	0	0	0	0	0	0
70	PFR_JS7-1_69	Glycosyltransferase	83421	84356	-	PROKKA_00070	Putative glycosyltransferase EpsE	83421	84356	-	2.4.-.-	epsE	similar to AA sequence:UniProtKB:P71054		0	0	0	0	0	0	0
71	PFR_JS7-1_70	Putative polysaccharide pyruvyl transferase	84334	85830	-	PROKKA_00071	Polysaccharide pyruvyl transferase	84334	85830	-			protein motif:Pfam:PF04230.7		0	0	0	0	0	0	0
72	PFR_JS7-1_71	Amylovoran biosynthesis glycosyltransferase AmsE	86006	86863	-	PROKKA_00072	UDP-Gal:alpha-D-GlcNAc-diphosphoundecaprenol beta-1,3-galactosyltransferase	86006	86863	-	2.4.1.303	wbbD	similar to AA sequence:UniProtKB:Q03084		0	0	0	0	0	0	0
73	PFR_JS7-1_72	DTDP-rhamnosyl transferase RfbF	86860	87822	-	PROKKA_00073	Galactofuranosyl transferase GlfT1	86860	87822	-	2.4.1.287	glfT1	similar to AA sequence:UniProtKB:A0R5Z2		0	0	0	0	0	0	0
74	PFR_JS7-1_73	Thioredoxin	88046	88462	-	PROKKA_00074	Thioredoxin	88046	88462	-			protein motif:Pfam:PF00085.14		1	0	0	0	0	0	0
75	PFR_JS7-1_74	Integral membrane protein	88467	88976	-	PROKKA_00075	hypothetical protein	88467	88976	-					1	0	0	0	0	0	0
76	PFR_JS7-1_75	1-acyl-sn-glycerol-3-phosphate acyltransferase	89909	90700	-	PROKKA_00076	Bifunctional protein Aas	89909	90700	-		aas	similar to AA sequence:UniProtKB:P31119		1	0	0	0	0	0	0
77	PFR_JS7-1_76	Oxidoreductase, short chain	90700	91596	-	PROKKA_00077	Gluconate 5-dehydrogenase	90700	91596	-	1.1.1.69	gno	similar to AA sequence:UniProtKB:P50199		1	0	0	0	0	0	0
78	PFR_JS7-1_77	Acetate kinase	91610	92800	-	PROKKA_00078	Acetate kinase	91610	92800	-	2.7.2.1	ackA	similar to AA sequence:UniProtKB:P77845		1	0	0	0	0	0	0
79	PFR_JS7-1_78	Phospho acetyltransferase	92962	94494	-	PROKKA_00079	Phosphate acetyltransferase	92962	94494	-	2.3.1.8	pta	similar to AA sequence:UniProtKB:Q8ZND6		1	0	0	0	0	0	0
80	PFR_JS7-1_79	DNA/RNA helicase, superfamily II, SNF2 family	94672	98070	-	PROKKA_00080	ATP-dependent helicase HepA	94672	98070	-			protein motif:CLUSTERS:PRK04914		1	0	0	0	0	0	0
81	PFR_JS7-1_80	Hypothetical protein	98627	100195	+	PROKKA_00081	hypothetical protein	98627	100195	+			protein motif:Pfam:PF00395.14	S-layer homology domain	0	0	0	0	0	0	0
82	PFR_JS7-1_81	Hypothetical protein	100298	101017	+	PROKKA_00082	hypothetical protein	100298	101017	+					1	0	0	0	0	0	0
83	PFR_JS7-1_82	Apurinic endonuclease	101249	102052	+	PROKKA_00083	putative endonuclease 4	101249	102052	+	3.1.21.2	end	similar to AA sequence:UniProtKB:P63535		1	0	0	0	0	0	0
84	PFR_JS7-1_83	AMP-dependent synthetase/ligase	102049	104055	+	PROKKA_00084	Long-chain-fatty-acid--CoA ligase FadD15	102049	104055	+	6.2.1.3		similar to AA sequence:UniProtKB:O53521		1	0	0	0	0	0	0
85	PFR_JS7-1_84	YdjK	104095	105723	-	PROKKA_00085	Major myo-inositol transporter IolT	104095	105723	-		iolT_2	similar to AA sequence:UniProtKB:O34718		1	0	0	0	0	0	0
86	PFR_JS7-1_85	Hydroxypyruvate isomerase	105858	106655	-	PROKKA_00086	Hydroxypyruvate isomerase	105858	106655	-	5.3.1.22	hyi	similar to AA sequence:UniProtKB:P30147		1	0	0	0	0	0	0
87	PFR_JS7-1_86	Transcriptional regulator, LacI family	107147	108169	+	PROKKA_00087	HTH-type transcriptional regulator AscG	107147	108169	+		ascG	similar to AA sequence:UniProtKB:P24242		1	0	0	0	0	0	0
88	PFR_JS7-1_87	Isochorismatase family protein yddQ	108360	108932	+	PROKKA_00088	Streptothricin hydrolase	108360	108932	+	3.5.2.19	sttH_1	similar to AA sequence:UniProtKB:Q1MW86	Putative antibiotic resistance	1	0	0	0	0	0	0
89	PFR_JS7-1_88	Serine/threonine-protein kinase PknD	109313	110332	+	PROKKA_00089	Cystine-binding periplasmic protein precursor	109313	110332	+		fliY	similar to AA sequence:UniProtKB:P0AEM9		1	0	0	0	0	0	0
90	PFR_JS7-1_89	ABC-type amino acid transport system, secreted	110468	111379	+	PROKKA_00090	Glutamine-binding periplasmic protein precursor	110468	111379	+		glnH_1	similar to AA sequence:UniProtKB:P0AEQ3		1	0	0	0	0	0	0
91	PFR_JS7-1_90	ABC-type amino acid transport system, secreted	111546	112457	+	PROKKA_00091	Glutamine-binding periplasmic protein precursor	111546	112457	+		glnH_2	similar to AA sequence:UniProtKB:P0AEQ3		1	0	0	0	0	0	0
92	PFR_JS7-1_91	Permease protein of ABC transporter system	112539	113519	+	PROKKA_00092	Inner membrane amino-acid ABC transporter permease protein YecS	112539	113519	+		yecS_1	similar to AA sequence:UniProtKB:P0AFT2		1	0	0	0	0	0	0
93	PFR_JS7-1_92	Amino acid ABC transporter ATP-binding protein,	113521	114348	+	PROKKA_00093	Glutamine transport ATP-binding protein GlnQ	113521	114348	+		glnQ_1	similar to AA sequence:UniProtKB:P27675		1	0	0	0	0	0	0
94	PFR_JS7-1_93	Hypothetical protein	115210	116091	+	PROKKA_00094	Transcriptional regulator YqjI	115210	116091	+		yqjI_1	similar to AA sequence:UniProtKB:P64588		0	0	0	0	0	0	0
95	PFR_JS7-1_94	Glutamine-dependent NAD( ) synthetase nadE	116304	118418	-	PROKKA_00095	Glutamine-dependent NAD(+) synthetase	116304	118418	-	6.3.5.1	nadE	similar to AA sequence:UniProtKB:P0A5L6		1	0	0	0	0	0	0
96	PFR_JS7-1_95	Bifunctional PLP-dependent enzyme with	118586	119791	+	PROKKA_00096	Cystathionine beta-lyase PatB	118586	119791	+	4.4.1.8	patB	similar to AA sequence:UniProtKB:Q08432		1	0	0	0	0	0	0
97	PFR_JS7-1_96	Ribose-5-phosphate isomerase B	119894	120340	+	PROKKA_00097	Ribose-5-phosphate isomerase B	119894	120340	+	5.3.1.6	rpiB_1	similar to AA sequence:UniProtKB:P37351		1	0	0	0	0	0	0
98	PFR_JS7-1_97	Pyridoxal phosphate biosynthesis protein	120633	121643	+	PROKKA_00098	4-hydroxythreonine-4-phosphate dehydrogenase 2	120633	121643	+	1.1.1.262	pdxA2	similar to AA sequence:UniProtKB:P58718		0	0	0	0	0	0	0
99	PFR_JS7-1_98	Transporter, gluconate:H symporter family	121649	122992	+	PROKKA_00099	High-affinity gluconate transporter	121649	122992	+		gntT	similar to AA sequence:UniProtKB:P39835		0	0	0	0	0	0	0
100	PFR_JS7-1_99	L-ribulose-5-phosphate 3-epimerase ulaE	123037	124017	+	PROKKA_00100	Xylose isomerase-like TIM barrel	123037	124017	+			protein motif:Pfam:PF01261.18		0	0	0	0	0	0	0
101	PFR_JS7-1_100	Major facilitator superfamily transporter ACS	124244	125533	+	PROKKA_00101	putative sulfoacetate transporter SauU	124244	125533	+		sauU	similar to AA sequence:UniProtKB:Q0K843		0	0	0	0	0	0	0
102	PFR_JS7-1_101	Hypothetical protein	125552	125917	+	PROKKA_00102	hypothetical protein	125552	125917	+					0	0	0	0	0	0	0
103	PFR_JS7-1_102	Uma4 protein	125977	127323	+	PROKKA_00103	Transposase	125977	127323	+			protein motif:Pfam:PF01610.11		0	0	0	0	0	0	0
104	PFR_JS7-1_103	Hypothetical protein	127262	127741	+	PROKKA_00104	hypothetical protein	127262	127741	+					0	0	0	0	0	0	0
105	PFR_JS7-1_104	Hypothetical protein	127701	128333	+	PROKKA_00105	hypothetical protein	127701	128333	+					0	0	0	0	0	0	0
106	PFR_JS7-1_105	Min	128365	128946	-	PROKKA_00106	DNA-invertase hin	128365	128946	-		hin	similar to AA sequence:UniProtKB:P03013		0	0	0	0	0	0	0
107	PFR_JS7-1_106	Nucleotidyl transferase, PF08843 family	128943	129722	-	PROKKA_00107	hypothetical protein	128943	129722	-					0	0	0	0	0	0	0
108	PFR_JS7-1_107	Transcriptional regulator	129719	130051	-	PROKKA_00108	hypothetical protein	129719	130051	-					0	0	0	0	0	0	0
109	PFR_JS7-1_108	Hsp20/alpha crystallin family protein	130411	130893	+	PROKKA_00109	18 kDa heat shock protein	130411	130893	+			similar to AA sequence:UniProtKB:Q53595		0	0	0	0	0	0	0
110	PFR_JS7-1_109	Heat shock protein Hsp20	131146	131610	+	PROKKA_00110	Spore protein SP21	131146	131610	+		hspA	similar to AA sequence:UniProtKB:Q06823		0	0	0	0	0	0	0
111	PFR_JS7-1_110	Probable potassium transport system protein kup	131767	133668	-	PROKKA_00111	potassium transport protein Kup	131767	133668	-			protein motif:CLUSTERS:PRK10745		0	0	0	0	0	0	0
112	PFR_JS7-1_111	Uma4 protein	133991	135337	-	PROKKA_00112	Transposase	133991	135337	-			protein motif:Pfam:PF01610.11		0	0	0	0	0	0	0
113	PFR_JS7-1_112	Hypothetical protein	135386	135577	-	PROKKA_00113	hypothetical protein	135386	135577	-					0	0	0	0	0	0	0
114	PFR_JS7-1_113	Hypothetical protein	135760	136107	-	PROKKA_00114	hypothetical protein	135760	136107	-					0	0	0	0	0	0	0
115	PFR_JS7-1_114	Putative membrane protein	137034	137513	+	PROKKA_00115	hypothetical protein	137034	137513	+					0	1	0	1	0	0	0
116	PFR_JS7-1_115	Transposase, ISlxx5	137909	139066	+	PROKKA_00116	Integrase core domain protein	137909	139066	+			protein motif:Pfam:PF00665.20		0	1	0	1	0	0	0
117	PFR_JS7-1_116	Hypothetical protein	139028	139336	-	PROKKA_00117	Transposase	139028	139336	-			protein motif:Pfam:PF01527.14		0	1	0	1	0	0	0
118	PFR_JS7-1_117	Hypothetical protein	139342	139518	-	PROKKA_00118	hypothetical protein	139342	139518	-					0	1	0	1	0	0	0
119	PFR_JS7-1_118	Hypothetical protein	139807	140091	+	PROKKA_00119	Sigma-70, region 4	139807	140091	+			protein motif:Pfam:PF08281.6		0	1	0	1	0	0	0
120	PFR_JS7-1_119	Hypothetical protein	140165	140332	+	PROKKA_00120	hypothetical protein	140165	140332	+					0	2	1	1	0	0	0
121	PFR_JS7-1_120	Putative integrase/recombinase y4rC	140459	140884	-	PROKKA_00121	Tyrosine recombinase XerD	140459	140884	-		xerD_1	similar to AA sequence:UniProtKB:P0A0P0		0	2	1	1	0	0	0
122	PFR_JS7-1_121	Integrase family protein	140881	141450	-	PROKKA_00122	site-specific tyrosine recombinase XerC	140881	141450	-			protein motif:CLUSTERS:PRK00236		0	2	1	1	0	0	0
123	PFR_JS7-1_122	Site-specific recombinase, phage integrase	141443	141967	-	PROKKA_00123	site-specific tyrosine recombinase XerC	141443	141967	-			protein motif:CLUSTERS:PRK00236		0	2	1	1	0	0	0
124	PFR_JS7-1_123	Hypothetical protein	142027	142374	-	PROKKA_00124	hypothetical protein	142027	142374	-					0	2	1	1	0	0	0
125	PFR_JS7-1_124	Tyrosine recombinase XerD	142371	143312	-	PROKKA_00125	Tyrosine recombinase XerD	142371	143312	-		xerD_2	similar to AA sequence:UniProtKB:O31206		0	2	1	1	0	0	0
126	PFR_JS7-1_125	PF13834 domain protein	143896	144198	+	PROKKA_00126	hypothetical protein	143896	144198	+					0	2	1	1	0	0	0
127	PFR_JS7-1_126	Hypothetical protein	144202	144465	+	PROKKA_00127	hypothetical protein	144202	144465	+					0	2	1	1	0	0	0
128	PFR_JS7-1_127	Hypothetical protein	144462	144989	+	PROKKA_00128	hypothetical protein	144462	144989	+					0	2	1	1	0	0	0
129	PFR_JS7-1_128	Glycogen debranching enzyme GlgX	144943	147075	+	PROKKA_00129	Glycogen debranching enzyme	144943	147075	+	3.2.1.-	glgX_1	similar to AA sequence:UniProtKB:P15067		0	2	1	1	0	0	0
130	PFR_JS7-1_129	Hypothetical protein	147145	147573	+	PROKKA_00130	Nucleoid-associated protein EspR	147145	147573	+		espR	similar to AA sequence:UniProtKB:P96228		0	1	0	1	0	0	0
131	PFR_JS7-1_130	Uma4 protein	148220	149566	+	PROKKA_00131	Transposase	148220	149566	+			protein motif:Pfam:PF01610.11		0	1	0	1	0	0	0
132	PFR_JS7-1_131	IS1096, TnpA family protein	149584	150138	-	PROKKA_00132	hypothetical protein	149584	150138	-					0	1	0	1	0	0	0
133	PFR_JS7-1_132	Cyclase family protein	151055	151585	+	PROKKA_00133	Kynurenine formamidase	151055	151585	+	3.5.1.9	kynB	similar to AA sequence:UniProtKB:Q81CK1		0	1	0	1	0	0	0
134	PFR_JS7-1_133	MFS transporter	151575	152867	+	PROKKA_00134	Putative tartrate transporter	151575	152867	+		ttuB	similar to AA sequence:UniProtKB:Q44470		0	1	0	1	0	0	0
135	PFR_JS7-1_134	Propionate catabolism operon transcriptional	152906	153736	-	PROKKA_00135	HTH-type transcriptional regulator LutR	152906	153736	-		lutR	similar to AA sequence:UniProtKB:O07007		0	0	0	0	0	0	0
136	PFR_JS7-1_135	DAK1 domain protein	153884	155602	+	PROKKA_00136	PTS-dependent dihydroxyacetone kinase, dihydroxyacetone-binding subunit DhaK	153884	155602	+	2.7.-.-	dhaK_1	similar to AA sequence:UniProtKB:Q9CIV8		0	0	0	0	0	0	0
137	PFR_JS7-1_136	Triosephosphate isomerase 2	155677	156429	+	PROKKA_00137	Triosephosphate isomerase	155677	156429	+	5.3.1.1	tpiA_1	similar to AA sequence:UniProtKB:Q5XD48		1	0	0	0	0	0	0
138	PFR_JS7-1_137	Transcriptional regulator	156591	157421	+	PROKKA_00138	Glycerol-3-phosphate regulon repressor	156591	157421	+		glpR	similar to AA sequence:UniProtKB:P0ACL0		1	0	0	0	0	0	0
139	PFR_JS7-1_138	Oxidoreductase, short chain	157575	158258	-	PROKKA_00139	putative oxidoreductase	157575	158258	-	1.-.-.-		similar to AA sequence:UniProtKB:Q99RF5		1	0	0	0	0	0	0
140	PFR_JS7-1_139	Putative ribose 5-phosphate isomerase	158670	159158	+	PROKKA_00140	Putative sugar phosphate isomerase YwlF	158670	159158	+	5.3.1.-	ywlF	similar to AA sequence:UniProtKB:P39156		1	0	0	0	0	0	0
141	PFR_JS7-1_140	Putative membrane protein	159637	160716	+	PROKKA_00141	hypothetical protein	159637	160716	+					1	0	0	0	0	0	0
142	PFR_JS7-1_141	HAD-superfamily hydrolase, subfamily IIA	160776	161648	+	PROKKA_00142	Arabinose operon protein AraL	160776	161648	+		araL	similar to AA sequence:UniProtKB:P94526		1	0	0	0	0	0	0
143	PFR_JS7-1_142	FGGY-family pentulose kinase	161680	163254	+	PROKKA_00143	Ribulokinase	161680	163254	+	2.7.1.16	araB_1	similar to AA sequence:UniProtKB:Q9KBQ3		1	0	0	0	0	0	0
144	PFR_JS7-1_143	Arabinose operon protein AraM	163267	164643	+	PROKKA_00144	Glycerol-1-phosphate dehydrogenase [NAD(P)+]	163267	164643	+	1.1.1.261	egsA	similar to AA sequence:UniProtKB:P94527		1	0	0	0	0	0	0
145	PFR_JS7-1_144	Ribulokinase	164881	166665	+	PROKKA_00145	Ribulokinase	164881	166665	+	2.7.1.16	araB_2	similar to AA sequence:UniProtKB:P94524		1	0	0	0	0	0	0
146	PFR_JS7-1_145	Transketolase	166784	168850	+	PROKKA_00146	Transketolase	166784	168850	+	2.2.1.1	tkt	similar to AA sequence:UniProtKB:O06811		1	0	0	0	0	0	0
147	PFR_JS7-1_146	CHY zinc finger	168979	169290	-	PROKKA_00147	CHY zinc finger	168979	169290	-			protein motif:Pfam:PF05495.6		0	0	0	0	0	0	0
148	PFR_JS7-1_147	Putative excinuclease ABC, A subunit	169473	171755	+	PROKKA_00148	UvrABC system protein A	169473	171755	+		uvrA_1	similar to AA sequence:UniProtKB:Q9WYV0		1	0	0	0	0	0	0
149	PFR_JS7-1_148	Aldose 1-epimerase family protein	171831	172727	-	PROKKA_00149	Putative glucose-6-phosphate 1-epimerase	171831	172727	-	5.1.3.15	yeaD	similar to AA sequence:UniProtKB:P39173		1	0	0	0	0	0	0
150	PFR_JS7-1_149	DNA polymerase beta domain protein region	172842	173675	+	PROKKA_00150	hypothetical protein	172842	173675	+					1	0	0	0	0	0	0
151	PFR_JS7-1_150	Hypothetical protein	173668	174753	+	PROKKA_00151	hypothetical protein	173668	174753	+					1	0	0	0	0	0	0
152	PFR_JS7-1_151	Hypothetical protein	174754	175611	-	PROKKA_00152	hypothetical protein	174754	175611	-					1	0	0	0	0	0	0
153	PFR_JS7-1_152	D-inositol-3-phosphate glycosyltransferase 2	175784	177013	+	PROKKA_00153	D-inositol 3-phosphate glycosyltransferase	175784	177013	+	2.4.1.250	mshA	similar to AA sequence:UniProtKB:A0QQZ8		1	0	0	0	0	0	0
154	PFR_JS7-1_153	1D-myo-inositol	177010	177828	+	PROKKA_00154	1D-myo-inositol 2-acetamido-2-deoxy-alpha-D-glucopyranoside deacetylase	177010	177828	+	3.5.1.103	mshB_1	similar to AA sequence:UniProtKB:Q9F344		1	0	0	0	0	0	0
155	PFR_JS7-1_154	Integral membrane protein	177999	178610	+	PROKKA_00155	acid-resistance membrane protein	177999	178610	+			protein motif:CLUSTERS:PRK10209		1	0	0	0	0	0	0
156	PFR_JS7-1_155	Ribose-phosphate diphosphokinase	178761	179741	-	PROKKA_00156	Ribose-phosphate pyrophosphokinase	178761	179741	-	2.7.6.1	prs_1	similar to AA sequence:UniProtKB:P65235		1	0	0	0	0	0	0
157	PFR_JS7-1_156	Glutamine amidotransferase class-I	179825	180514	-	PROKKA_00157	GMP synthase [glutamine-hydrolyzing]	179825	180514	-	6.3.5.2	guaA_1	similar to AA sequence:UniProtKB:P99105		1	0	0	0	0	0	0
158	PFR_JS7-1_157	Multidrug resistance protein	180540	181787	-	PROKKA_00158	4-hydroxybenzoate transporter PcaK	180540	181787	-		pcaK	similar to AA sequence:UniProtKB:Q51955		1	0	0	0	0	0	0
159	PFR_JS7-1_158	Transcriptional regulator, MerR	181825	182169	+	PROKKA_00159	HTH-type transcriptional regulator HmrR	181825	182169	+		hmrR	similar to AA sequence:UniProtKB:Q9X5X4		1	0	0	0	0	0	0
160	PFR_JS7-1_159	Hypothetical protein	182252	182806	+	PROKKA_00160	hypothetical protein	182252	182806	+					1	0	0	0	0	0	0
161	PFR_JS7-1_160	Hypothetical acetyltransferase YafP	182877	183422	-	PROKKA_00161	putative N-acetyltransferase YafP	182877	183422	-	2.3.1.-	yafP	similar to AA sequence:UniProtKB:Q47158		1	0	0	0	0	0	0
162	PFR_JS7-1_161	Transcriptional regulator	183554	183901	+	PROKKA_00162	HTH-type transcriptional regulator CmtR	183554	183901	+		cmtR	similar to AA sequence:UniProtKB:P67731		1	0	0	0	0	0	0
163	PFR_JS7-1_162	Metal cation transporting P-type ATPase ctpG	183898	186012	+	PROKKA_00163	Zinc-transporting ATPase	183898	186012	+	3.6.3.-	zosA	similar to AA sequence:UniProtKB:O31688		1	0	0	0	0	0	0
164	PFR_JS7-1_163	Hypothetical protein	186064	186555	+	PROKKA_00164	hypothetical protein	186064	186555	+					0	0	0	0	0	0	0
165	PFR_JS7-1_164	Hypothetical protein	186674	187279	+	PROKKA_00165	hypothetical protein	186674	187279	+					1	0	0	0	0	0	0
166	PFR_JS7-1_165	ABC-type Fe3-siderophores transport systems	187335	188144	+	PROKKA_00166	hypothetical protein	187335	188144	+					1	0	0	0	0	0	0
167	PFR_JS7-1_166	Hypothetical protein	188217	188441	-	PROKKA_00167	hypothetical protein	188217	188441	-					1	0	0	0	0	0	0
168	PFR_JS7-1_167	Transcriptional Regulator, TetR family	188587	189201	-	PROKKA_00168	HTH-type transcriptional repressor KstR2	188587	189201	-		kstR2_1	similar to AA sequence:UniProtKB:A0R4Z6		1	0	0	0	0	0	0
169	PFR_JS7-1_168	AmyC	189242	190060	-	PROKKA_00169	L-arabinose transport system permease protein AraQ	189242	190060	-		araQ_1	similar to AA sequence:UniProtKB:P94530		0	0	0	0	0	0	0
170	PFR_JS7-1_169	AmyD	190062	190982	-	PROKKA_00170	L-arabinose transport system permease protein AraP	190062	190982	-		araP	similar to AA sequence:UniProtKB:P94529		0	0	0	0	0	0	0
171	PFR_JS7-1_170	MsmE	191051	192313	-	PROKKA_00171	putative arabinose-binding protein precursor	191051	192313	-		araN	similar to AA sequence:UniProtKB:P94528		0	0	0	0	0	0	0
172	PFR_JS7-1_171	Glycoside hydrolase clan GH-D	192383	194569	-	PROKKA_00172	Alpha-galactosidase	192383	194569	-	3.2.1.22	rafA	similar to AA sequence:UniProtKB:P16551		0	0	0	0	0	0	0
173	PFR_JS7-1_172	Ribose operon repressor	194877	195914	+	PROKKA_00173	Catabolite control protein A	194877	195914	+		ccpA_2	similar to AA sequence:UniProtKB:P46828		0	0	0	0	0	0	0
174	PFR_JS7-1_173	UPF0126 domain protein	196063	196752	+	PROKKA_00174	hypothetical protein	196063	196752	+			protein motif:CLUSTERS:PRK10578		1	0	0	0	0	0	0
175	PFR_JS7-1_174	Transposase, ISlxx5	196832	197866	+	PROKKA_00175	Integrase core domain protein	196832	197866	+			protein motif:Pfam:PF00665.20		0	0	0	0	0	0	0
176	PFR_JS7-1_175	SAF domain protein	198403	199113	+	PROKKA_00176	hypothetical protein	198403	199113	+					1	0	0	0	0	0	0
177	PFR_JS7-1_176	Hypothetical protein	199113	200150	+	PROKKA_00177	hypothetical protein	199113	200150	+					1	0	0	0	0	0	0
178	PFR_JS7-1_177	Secretion system protein	200147	201922	+	PROKKA_00178	Putative conjugal transfer protein/MT3759	200147	201922	+			similar to AA sequence:UniProtKB:Q7D547		1	0	0	0	0	0	0
179	PFR_JS7-1_178	Type II secretion system protein (Precursor)	201919	202812	+	PROKKA_00179	Bacterial type II secretion system protein F domain protein	201919	202812	+			protein motif:Pfam:PF00482.17		1	0	0	0	0	0	0
180	PFR_JS7-1_179	Type II secretion system F domain protein	202805	203710	+	PROKKA_00180	hypothetical protein	202805	203710	+					1	0	0	0	0	0	0
181	PFR_JS7-1_180	Hypothetical protein	203795	204019	+	PROKKA_00181	hypothetical protein	203795	204019	+					1	0	0	0	0	0	0
182	PFR_JS7-1_181	Hypothetical protein	203994	204416	+	PROKKA_00182	TadE-like protein	203994	204416	+			protein motif:Pfam:PF07811.6		1	0	0	0	0	0	0
183	PFR_JS7-1_182	Hypothetical protein	204482	205039	+	PROKKA_00183	hypothetical protein	204482	205039	+					1	0	0	0	0	0	0
184						PROKKA_00184	tRNA-His(atg)	205244	205334	+			COORDINATES:profile:Aragorn:1.2		0					0	0
185	PFR_JS7-1_183	Hypothetical protein	205036	208737	+											0	0	0	0	0	0
186	PFR_JS7-1_184	Multiple antibiotic resistance (MarC)-related	208748	209338	-	PROKKA_00185	putative antibiotic transporter	208748	209338	-			protein motif:CLUSTERS:PRK10739	Putative antibiotic resistance	1	0	0	0	0	0	0
187	PFR_JS7-1_185	Transporter, major facilitator family protein	209338	210765	-	PROKKA_00186	2-acyl-glycerophospho-ethanolamine acyltransferase	209338	210765	-			protein motif:CLUSTERS:PRK08633		1	0	0	0	0	0	0
188	PFR_JS7-1_186	Hypothetical protein	211099	212064	-	PROKKA_00187	hypothetical protein	211099	212064	-					1	0	0	0	0	0	0
189	PFR_JS7-1_187	Response regulator receiver domain protein	212418	213080	-	PROKKA_00188	Transcriptional regulatory protein DegU	212418	213080	-		degU	similar to AA sequence:UniProtKB:P13800		1	0	0	0	0	0	0
190	PFR_JS7-1_188	Histidine kinase	213114	214505	-	PROKKA_00189	Sensor histidine kinase DesK	213114	214505	-	2.7.13.3	desK_2	similar to AA sequence:UniProtKB:O34757		1	0	0	0	0	0	0
191	PFR_JS7-1_189	Hypothetical protein	214879	216633	+	PROKKA_00190	hypothetical protein	214879	216633	+					0	0	0	0	0	0	0
192	PFR_JS7-1_190	Hypothetical protein	216655	216762	+	PROKKA_00191	hypothetical protein	216655	216762	+					0	0	0	0	0	0	0
193	PFR_JS7-1_191	Hypothetical protein	216849	216977	-	PROKKA_00192	hypothetical protein	216849	216977	-					1	0	0	0	0	0	0
194	PFR_JS7-1_192	Translation regulator	217324	218820	-	PROKKA_00193	Purine catabolism regulatory protein	217324	218820	-		pucR_1	similar to AA sequence:UniProtKB:O32138		1	0	0	0	0	0	0
195	PFR_JS7-1_193	4-aminobutyrate aminotransferase apoenzyme	219000	220334	+	PROKKA_00194	5-aminovalerate aminotransferase DavT	219000	220334	+	2.6.1.48	davT	similar to AA sequence:UniProtKB:Q9I6M4		1	0	0	0	0	0	0
196	PFR_JS7-1_194	McyI protein	220331	221410	+	PROKKA_00195	Glycerate dehydrogenase	220331	221410	+	1.1.1.29	hprA	similar to AA sequence:UniProtKB:Q59516		1	0	0	0	0	0	0
197	PFR_JS7-1_195	Threonine dehydrogenase and related Zn-dependent	221414	222460	+	PROKKA_00196	Formaldehyde dismutase	221414	222460	+	1.2.99.4	fdm	similar to AA sequence:UniProtKB:Q52078		0	0	0	0	0	0	0
198	PFR_JS7-1_196	Probable amino-acid ABC transporter permease	222577	223215	+	PROKKA_00197	Inner membrane amino-acid ABC transporter permease protein YecS	222577	223215	+		yecS_2	similar to AA sequence:UniProtKB:P0AFT2		1	0	0	0	0	0	0
199	PFR_JS7-1_197	Amino acid ABC transporter, permease protein	223212	223868	+	PROKKA_00198	L-cystine transport system permease protein TcyB	223212	223868	+		tcyB	similar to AA sequence:UniProtKB:P42200		1	0	0	0	0	0	0
200	PFR_JS7-1_198	Periplasmic component of amino acid ABC-type	223935	224795	+	PROKKA_00199	Lysine-arginine-ornithine-binding periplasmic protein precursor	223935	224795	+		argT	similar to AA sequence:UniProtKB:P02911		1	0	0	0	0	0	0
201	PFR_JS7-1_199	Glutamine ABC transporter, ATP-binding protein	224865	225668	+	PROKKA_00200	Glutamine transport ATP-binding protein GlnQ	224865	225668	+	3.6.3.-	glnQ_2	similar to AA sequence:UniProtKB:O34677		1	0	0	0	0	0	0
202	PFR_JS7-1_200	Translation initiation inhibitor involved in	225676	226059	+	PROKKA_00201	Putative reactive intermediate deaminase TdcF	225676	226059	+	3.5.4.-	tdcF	similar to AA sequence:UniProtKB:P0AGL2		1	0	0	0	0	0	0
203	PFR_JS7-1_201	D-amino acid dehydrogenase	226056	227309	+	PROKKA_00202	D-amino acid dehydrogenase small subunit	226056	227309	+	1.4.99.1	dadA	similar to AA sequence:UniProtKB:P0A6J5		1	0	0	0	0	0	0
204	PFR_JS7-1_202	Asp/Glu/Hydantoin racemase superfamily protein	227306	228082	+	PROKKA_00203	hypothetical protein	227306	228082	+			protein motif:CLUSTERS:PRK07475		1	0	0	0	0	0	0
205	PFR_JS7-1_203	Histidine triad protein	228463	228912	+	PROKKA_00204	HIT-like protein	228463	228912	+	3.-.-.-		similar to AA sequence:UniProtKB:P44956		1	0	0	0	0	0	0
206	PFR_JS7-1_204	Molybdenum cofactor synthesis domain protein	228916	229500	+	PROKKA_00205	Molybdenum cofactor biosynthesis protein B	228916	229500	+		moaB	similar to AA sequence:UniProtKB:P99137		0	0	0	0	0	0	0
207	PFR_JS7-1_205	Molybdenum cofactor biosynthesis protein	229559	230131	-	PROKKA_00206	Cyclic pyranopterin monophosphate synthase accessory protein 2	229559	230131	-		moaC2	similar to AA sequence:UniProtKB:P0A5K6		1	0	0	0	0	0	0
208	PFR_JS7-1_206	Molybdenum cofactor synthesis domain protein	230124	231650	-	PROKKA_00207	Molybdopterin molybdenumtransferase	230124	231650	-	2.10.1.1	moeA_1	similar to AA sequence:UniProtKB:P12281		0	0	0	0	0	0	0
209	PFR_JS7-1_207	Molybdopterin biosynthesis-like protein MoeZ	231647	232522	-	PROKKA_00208	putative adenylyltransferase/sulfurtransferase MoeZ	231647	232522	-		moeZ_1	similar to AA sequence:UniProtKB:Q7D5X9		1	0	0	0	0	0	0
210	PFR_JS7-1_208	Molybdopterin converting factor, subunit 2	232522	232941	-	PROKKA_00209	Molybdopterin synthase catalytic subunit 1	232522	232941	-	2.8.1.12	moaE1	similar to AA sequence:UniProtKB:O05795		1	0	0	0	0	0	0
211	PFR_JS7-1_209	ThiS family protein	233043	234158	-	PROKKA_00210	ThiS family protein	233043	234158	-			protein motif:Pfam:PF02597.14		1	0	0	0	0	0	0
212	PFR_JS7-1_210	Respiratory nitrate reductase, gamma subunit	234287	235006	-	PROKKA_00211	Nitrate reductase-like protein NarX	234287	235006	-	1.7.99.4	narX_1	similar to AA sequence:UniProtKB:P71994		0	0	0	0	0	0	0
213	PFR_JS7-1_211	Nitrate reductase molybdenum cofactor assembly	235012	235836	-	PROKKA_00212	Nitrate reductase-like protein NarX	235012	235836	-	1.7.99.4	narX_2	similar to AA sequence:UniProtKB:P71994		0	0	0	0	0	0	0
214	PFR_JS7-1_212	Nitrate reductase, beta subunit	235836	237347	-	PROKKA_00213	Respiratory nitrate reductase 2 beta chain	235836	237347	-	1.7.99.4	narY	similar to AA sequence:UniProtKB:P19318		1	0	0	0	0	0	0
215	PFR_JS7-1_213	Nitrate reductase, alpha subunit	237347	241162	-	PROKKA_00214	Nitrate reductase alpha subunit	237347	241162	-	1.7.99.4	narG	similar to AA sequence:UniProtKB:O06559		0	0	0	0	0	0	0
216	PFR_JS7-1_214	Transporter, major facilitator family protein	241196	242554	-	PROKKA_00215	Nitrate/nitrite transporter NarK	241196	242554	-		narK	similar to AA sequence:UniProtKB:P10903		0	0	0	0	0	0	0
217	PFR_JS7-1_215	Molybdenum cofactor biosynthesis protein A	242698	243873	-	PROKKA_00216	Cyclic pyranopterin monophosphate synthase	242698	243873	-	4.1.99.18	moaA	similar to AA sequence:UniProtKB:Q44118		0	0	0	0	0	0	0
218	PFR_JS7-1_216	MobA-like NTP transferase domain protein	243972	244646	+	PROKKA_00217	molybdopterin-guanine dinucleotide biosynthesis protein MobA	243972	244646	+			protein motif:CLUSTERS:PRK00317		0	0	0	0	0	0	0
219	PFR_JS7-1_217	Molybdenum cofactor synthesis domain protein	245019	245525	-	PROKKA_00218	Molybdopterin adenylyltransferase	245019	245525	-	2.7.7.75	mog	similar to AA sequence:UniProtKB:P44645		0	0	0	0	0	0	0
220	PFR_JS7-1_218	Molybdate ABC transporter, periplasmic	245745	246521	+	PROKKA_00219	Molybdate-binding periplasmic protein precursor	245745	246521	+		modA	similar to AA sequence:UniProtKB:P45323		0	0	0	0	0	0	0
221	PFR_JS7-1_219	Molybdate ABC transporter, permease protein	246518	248638	+	PROKKA_00220	Glutamine transport ATP-binding protein GlnQ	246518	248638	+		glnQ_3	similar to AA sequence:UniProtKB:P10346		1	0	0	0	0	0	0
222	PFR_JS7-1_220	Putative CoA-substrate-specific enzyme activase	248831	253207	+	PROKKA_00221	Activator of (R)-2-hydroxyglutaryl-CoA dehydratase	248831	253207	+		hgdC	similar to AA sequence:UniProtKB:P11568		1	0	0	0	0	0	0
223	PFR_JS7-1_221	L-aspartate oxidase (Quinolinate synthetase B)	253360	254949	-	PROKKA_00222	L-aspartate oxidase	253360	254949	-	1.4.3.16	nadB_1	similar to AA sequence:UniProtKB:P10902		0	0	0	0	0	0	0
224	PFR_JS7-1_222	Mebrane associated protein	255611	256408	+	PROKKA_00223	VIT family protein	255611	256408	+			protein motif:Pfam:PF01988.13		0	0	0	0	0	0	0
225	PFR_JS7-1_223	Methylase involved in ubiquinone/menaquinone	256419	257099	+	PROKKA_00224	Demethylrebeccamycin-D-glucose O-methyltransferase	256419	257099	+	2.1.1.164	rebM	similar to AA sequence:UniProtKB:Q8KZ94		0	0	0	0	0	0	0
226	PFR_JS7-1_224	Ribose-5-phosphate isomerase B	257434	257916	+	PROKKA_00225	Ribose-5-phosphate isomerase B	257434	257916	+	5.3.1.6	rpiB_2	similar to AA sequence:UniProtKB:P37351		0	0	0	0	0	0	0
227	PFR_JS7-1_225	Sulfate adenylyltransferase subunit 1	258246	259595	-	PROKKA_00226	Bifunctional enzyme CysN/CysC	258246	259595	-		cysNC	similar to AA sequence:UniProtKB:Q10600		1	0	0	0	0	0	0
228	PFR_JS7-1_226	Sulfate adenylyltransferase subunit 2	259598	260665	-	PROKKA_00227	Sulfate adenylyltransferase subunit 2	259598	260665	-	2.7.7.4	cysD	similar to AA sequence:UniProtKB:P65670		1	0	0	0	0	0	0
229	PFR_JS7-1_227	Phosphoadenosine phosphosulfate reductase	260692	261441	-	PROKKA_00228	Phosphoadenosine phosphosulfate reductase	260692	261441	-	1.8.4.8	cysH	similar to AA sequence:UniProtKB:P94498		1	0	0	0	0	0	0
230	PFR_JS7-1_228	Sulfite reductase	261438	263243	-	PROKKA_00229	Sulfite reductase [ferredoxin]	261438	263243	-	1.8.7.1	sir	similar to AA sequence:UniProtKB:P71753		1	0	0	0	0	0	0
231	PFR_JS7-1_229	SubI	264032	265138	+	PROKKA_00230	Sulfate-binding protein precursor	264032	265138	+		sbpA	similar to AA sequence:UniProtKB:P27366		1	0	0	0	0	0	0
232	PFR_JS7-1_230	Sulfate-transport membrane protein ABC	265135	266199	+	PROKKA_00231	Sulfate transport system permease protein CysT	265135	266199	+		cysT	similar to AA sequence:UniProtKB:P27367		1	0	0	0	0	0	0
233	PFR_JS7-1_231	CysW	266189	266998	+	PROKKA_00232	Sulfate transport system permease protein CysW	266189	266998	+		cysW	similar to AA sequence:UniProtKB:P27370		1	0	0	0	0	0	0
234	PFR_JS7-1_232	Sulfate-transport ATP-binding protein ABC	266995	268047	+	PROKKA_00233	Sulfate/thiosulfate import ATP-binding protein CysA	266995	268047	+	3.6.3.25	cysA	similar to AA sequence:UniProtKB:P0A4W2		1	0	0	0	0	0	0
235	PFR_JS7-1_233	ABC-transporter transmembrane component	268360	269190	-	PROKKA_00234	Daunorubicin/doxorubicin resistance ABC transporter permease protein DrrB	268360	269190	-		drrB	similar to AA sequence:UniProtKB:P32011		1	0	0	0	0	0	0
236	PFR_JS7-1_234	Daunorubicin resistance ABC transporter ATPase	269187	270257	-	PROKKA_00235	Daunorubicin/doxorubicin resistance ATP-binding protein DrrA	269187	270257	-	3.6.3.-	drrA_1	similar to AA sequence:UniProtKB:P32010		1	0	0	0	0	0	0
237	PFR_JS7-1_235	Transcription regulator	270777	271811	-	PROKKA_00236	MarR family protein	270777	271811	-			protein motif:Pfam:PF01047.16		1	0	0	0	0	0	0
238	PFR_JS7-1_236	NAD(P)( ) transhydrogenase (AB-specific), alpha	272170	273723	+	PROKKA_00237	NAD(P) transhydrogenase subunit alpha	272170	273723	+	1.6.1.2	pntA	similar to AA sequence:UniProtKB:P07001		1	0	0	0	0	0	0
239	PFR_JS7-1_237	NAD(P) transhydrogenase subunit beta	273730	275142	+	PROKKA_00238	NAD(P) transhydrogenase subunit beta	273730	275142	+	1.6.1.2	pntB	similar to AA sequence:UniProtKB:P0AB67		1	0	0	0	0	0	0
240	PFR_JS7-1_238	Hypothetical protein	275353	276282	-	PROKKA_00239	hypothetical protein	275353	276282	-					0	0	0	0	0	0	0
241	PFR_JS7-1_239	4-alpha-glucanotransferase malQ	276428	278383	-	PROKKA_00240	4-alpha-glucanotransferase	276428	278383	-	2.4.1.25	malQ_1	similar to AA sequence:UniProtKB:Q59266		1	0	0	0	0	0	0
242	PFR_JS7-1_240	Hypothetical protein	278454	278936	-	PROKKA_00241	Lichenan-specific phosphotransferase enzyme IIA component	278454	278936	-	2.7.1.-	licA	similar to AA sequence:UniProtKB:P46319		1	0	0	0	0	0	0
243	PFR_JS7-1_241	Hypothetical protein	278994	279353	-	PROKKA_00242	hypothetical protein	278994	279353	-					0	0	0	0	0	0	0
244	PFR_JS7-1_242	Riboflavin biosynthesis protein RibD	279821	281041	+	PROKKA_00243	Riboflavin biosynthesis protein RibD	279821	281041	+		ribD_1	similar to AA sequence:UniProtKB:P25539		0	0	0	0	0	0	0
245	PFR_JS7-1_243	Riboflavin synthase, alpha subunit	281131	281793	+	PROKKA_00244	Riboflavin synthase	281131	281793	+	2.5.1.9	ribE	similar to AA sequence:UniProtKB:P16440		1	0	0	0	0	0	0
246	PFR_JS7-1_244	Riboflavin biosynthesis protein ribA2	281790	283259	+	PROKKA_00245	Riboflavin biosynthesis protein RibBA	281790	283259	+		ribBA	similar to AA sequence:UniProtKB:A5U2B7		1	0	0	0	0	0	0
247	PFR_JS7-1_245	6,7-dimethyl-8-ribityllumazine synthase RibH	283256	283723	+	PROKKA_00246	6,7-dimethyl-8-ribityllumazine synthase	283256	283723	+	2.5.1.78	ribH	similar to AA sequence:UniProtKB:P66034		1	0	0	0	0	0	0
248	PFR_JS7-1_246	CitT protein	283880	285388	-	PROKKA_00247	Putative malate transporter YflS	283880	285388	-		yflS	similar to AA sequence:UniProtKB:O34726		0	0	0	0	0	0	0
249	PFR_JS7-1_247	Hypothetical protein	285690	286787	-	PROKKA_00248	hypothetical protein	285690	286787	-					0	0	0	0	0	0	0
250	PFR_JS7-1_248	DNA protecting protein DprA	287785	288639	-	PROKKA_00249	hypothetical protein	287785	288639	-			protein motif:CLUSTERS:PRK10736		0	0	0	0	0	0	0
251	PFR_JS7-1_249	Putative type I restriction-modification system,	288788	292153	-	PROKKA_00250	type I restriction enzyme EcoKI subunit R	288788	292153	-			protein motif:CLUSTERS:PRK11448		0	0	0	0	0	0	0
252	PFR_JS7-1_250	Restriction modification system DNA specificity	292153	293292	-	PROKKA_00251	EcoKI restriction-modification system protein HsdS	292153	293292	-			protein motif:CLUSTERS:PRK09737		0	0	0	0	0	0	0
253	PFR_JS7-1_251	N-6 DNA methylase	293289	294791	-	PROKKA_00252	putative type I restriction enzymeP M protein	293289	294791	-	2.1.1.72		similar to AA sequence:UniProtKB:Q89Z59		0	0	0	0	0	0	0	M.PfrJS7I
254	PFR_JS7-1_252	Hypothetical protein	294845	295342	-	PROKKA_00253	hypothetical protein	294845	295342	-					0	0	0	0	0	0	0
255	PFR_JS7-1_253	Putative zinc-binding sorbitol dehydrogenase	295716	296780	+	PROKKA_00254	Sorbitol dehydrogenase	295716	296780	+	1.1.1.14	gutB	similar to AA sequence:UniProtKB:Q06004		0	0	0	0	0	0	0
256	PFR_JS7-1_254	PTS system, Lactose/Cellobiose specific IIB	296773	297075	+	PROKKA_00255	Galactitol-specific phosphotransferase enzyme IIB component	296773	297075	+	2.7.1.69	gatB_1	similar to AA sequence:UniProtKB:P37188		0	0	0	0	0	0	0
257	PFR_JS7-1_255	PTS system Galactitol-specific IIC component	297124	298350	+	PROKKA_00256	Galactitol permease IIC component	297124	298350	+		gatC_1	similar to AA sequence:UniProtKB:P69831		0	0	0	0	0	0	0
258	PFR_JS7-1_256	Class II Aldolase and Adducin domain protein	298360	298986	+	PROKKA_00257	Methylthioribulose-1-phosphate dehydratase	298360	298986	+	4.2.1.109	mtnB	similar to AA sequence:UniProtKB:O67788		0	1	1	0	0	0	0
259	PFR_JS7-1_257	Phosphoenolpyruvate-dependent sugar	299000	299515	+	PROKKA_00258	Heat-responsive suppressor HrsA	299000	299515	+		hrsA	similar to AA sequence:UniProtKB:P54745		0	1	1	0	0	0	0
260	PFR_JS7-1_258	Phosphoenolpyruvate-dependent sugar	299641	301554	+	PROKKA_00259	putative licABCH operon regulator	299641	301554	+		licR	similar to AA sequence:UniProtKB:P46321		0	1	1	0	0	0	0
261	PFR_JS7-1_259	Hypothetical protein	302019	302360	+	PROKKA_00260	hypothetical protein	302019	302360	+					0	1	1	0	0	0	0
262	PFR_JS7-1_260	ABC-type anion transport system, duplicated	302922	304661	+	PROKKA_00261	Bicarbonate transport system permease protein CmpB	302922	304661	+		cmpB_1	similar to AA sequence:UniProtKB:Q55106		0	0	0	0	0	0	0
263	PFR_JS7-1_261	Putative ABC-type Taurine transport system,	304755	306086	+	PROKKA_00262	Bicarbonate transport ATP-binding protein CmpD	304755	306086	+	3.6.3.-	cmpD	similar to AA sequence:UniProtKB:Q55463		0	0	0	0	0	0	0
264	PFR_JS7-1_262	Hypothetical protein	306205	307632	+	PROKKA_00263	hypothetical protein	306205	307632	+					0	0	0	0	0	0	0
265	PFR_JS7-1_263	Von Willebrand factor type A domain protein	307632	308471	+	PROKKA_00264	von Willebrand factor type A domain protein	307632	308471	+			protein motif:Pfam:PF00092.22		0	0	0	0	0	0	0
266	PFR_JS7-1_264	Hypothetical protein	308468	309124	+	PROKKA_00265	Tetratricopeptide repeat protein	308468	309124	+			protein motif:Pfam:PF07719.11		0	0	0	0	0	0	0
267	PFR_JS7-1_265	Hypothetical protein	309272	309499	+	PROKKA_00266	hypothetical protein	309272	309499	+					0	0	0	0	0	0	0
268	PFR_JS7-1_266	Divalent metal cation transporter MntH	309546	310961	-	PROKKA_00267	Divalent metal cation transporter MntH	309546	310961	-		mntH	similar to AA sequence:UniProtKB:Q99UZ7		1	0	0	0	0	0	0
269	PFR_JS7-1_267	Transcriptional repressor sirR	311183	311860	+	PROKKA_00268	Iron-dependent repressor IdeR	311183	311860	+		ideR	similar to AA sequence:UniProtKB:P0A672		1	0	0	0	0	0	0
270	PFR_JS7-1_268	Hypothetical protein	311994	312494	-	PROKKA_00269	hypothetical protein	311994	312494	-					0	0	0	0	0	0	0
271	PFR_JS7-1_269	Toxin secretion/phage lysis holin	312516	314195	-	PROKKA_00270	Sodium/glucose cotransporter	312516	314195	-		sglT	similar to AA sequence:UniProtKB:P96169		0	0	0	0	0	0	0
272	PFR_JS7-1_270	Phosphomethylpyrimidine synthase	314611	316515	+	PROKKA_00271	Phosphomethylpyrimidine synthase	314611	316515	+	4.1.99.17	thiC	similar to AA sequence:UniProtKB:P45740		1	0	0	0	0	0	0
273	PFR_JS7-1_271	Hypothetical protein	316475	316597	+	PROKKA_00272	hypothetical protein	316475	316597	+					0	0	0	0	0	0	0
274	PFR_JS7-1_272	PF06224 family protein	316612	317772	-	PROKKA_00273	hypothetical protein	316612	317772	-					1	0	0	0	0	0	0
275	PFR_JS7-1_273	Hypothetical protein	318033	318362	-	PROKKA_00274	Ribbon-helix-helix protein, copG family	318033	318362	-			protein motif:Pfam:PF01402.15		0	0	0	0	0	0	0
276	PFR_JS7-1_274	Hypothetical protein	318884	319453	+	PROKKA_00275	hypothetical protein	318884	319453	+					1	0	0	0	0	0	0
277	PFR_JS7-1_275	UbiE family methyltransferase	319536	320354	-	PROKKA_00276	Demethylmenaquinone methyltransferase	319536	320354	-	2.1.1.163	ubiE_1	similar to AA sequence:UniProtKB:P67062		1	0	0	0	0	0	0
278	PFR_JS7-1_276	Xenobiotic reductase A	320509	321621	+	PROKKA_00277	NADPH dehydrogenase	320509	321621	+	1.6.99.1	namA	similar to AA sequence:UniProtKB:P54550		1	0	0	0	0	0	0
279	PFR_JS7-1_277	Lincomycin resistance protein LmrB	321698	323101	-	PROKKA_00278	putative transport protein HsrA	321698	323101	-		hsrA_1	similar to AA sequence:UniProtKB:P31474		1	0	0	0	0	0	0
280	PFR_JS7-1_278	Transcriptional regulator	323248	323793	+	PROKKA_00279	MarR family protein	323248	323793	+			protein motif:Pfam:PF12802.1	Putative antibiotic resistance	0	0	0	0	0	0	0
281	PFR_JS7-1_279	Drug resistance transporter, EmrB/QacA subfamily	323991	325661	+	PROKKA_00280	Multidrug resistance protein 3	323991	325661	+		bmr3_1	similar to AA sequence:UniProtKB:P96712	Putative antibiotic resistance	0	0	0	0	0	0	0
282	PFR_JS7-1_280	Two-component system sensor kinase	325648	326967	+	PROKKA_00281	Sensor histidine kinase LiaS	325648	326967	+	2.7.13.3	liaS_1	similar to AA sequence:UniProtKB:O32198		0	0	0	0	0	0	0
283	PFR_JS7-1_281	Two-component system response regulator	326964	327596	+	PROKKA_00282	Transcriptional regulatory protein DevR (DosR)	326964	327596	+		devR	similar to AA sequence:UniProtKB:P95193		0	0	0	0	0	0	0
284	PFR_JS7-1_282	Replicative DNA helicase	327619	328974	-	PROKKA_00283	Replicative DNA helicase	327619	328974	-	3.6.4.12	dnaB	similar to AA sequence:UniProtKB:P71715		1	0	0	0	0	0	0
285	PFR_JS7-1_283	Hypothetical protein	329571	330293	+	PROKKA_00284	Copper-sensing transcriptional repressor CsoR	329571	330293	+		csoR	similar to AA sequence:UniProtKB:O32222		1	0	0	0	0	0	0
286	PFR_JS7-1_284	Heavy metal transport/detoxification protein	330427	330639	+	PROKKA_00285	Heavy-metal-associated domain protein	330427	330639	+			protein motif:Pfam:PF00403.20		1	0	0	0	0	0	0
287	PFR_JS7-1_285	Copper-transporting ATPase CopA	330750	333239	+	PROKKA_00286	Copper-exporting P-type ATPase A	330750	333239	+	3.6.3.54	copA_1	similar to AA sequence:UniProtKB:Q2FV64		1	0	0	0	0	0	0
288	PFR_JS7-1_286	Putative insertion element ISCmi2 transposase	333295	334338	+	PROKKA_00287	IS2 transposase TnpB	333295	334338	+			protein motif:CLUSTERS:PRK09409		0	0	0	0	0	0	0
289	PFR_JS7-1_287	Hypothetical protein	334555	335334	+	PROKKA_00288	hypothetical protein	334555	335334	+					1	0	0	0	0	0	0
290	PFR_JS7-1_288	Hypothetical protein	335450	335677	-	PROKKA_00289	hypothetical protein	335450	335677	-					1	0	0	0	0	0	0
291	PFR_JS7-1_289	Hypothetical protein	335793	336266	-	PROKKA_00290	hypothetical protein	335793	336266	-					1	0	0	0	0	0	0
292	PFR_JS7-1_290	Na( )/H( ) antiporter NhaA	336601	337824	-	PROKKA_00291	Na(+)/H(+) antiporter NhaA	336601	337824	-		nhaA	similar to AA sequence:UniProtKB:P13738		1	0	0	0	0	0	0
293	PFR_JS7-1_291	Putative insertion element ISCmi2 transposase	338162	339205	-	PROKKA_00292	IS2 transposase TnpB	338162	339205	-			protein motif:CLUSTERS:PRK09409		0	0	0	0	0	0	0
294	PFR_JS7-1_292	Conserved domain protein	339261	340010	-	PROKKA_00293	hypothetical protein	339261	340010	-			protein motif:CLUSTERS:PRK08317		1	0	0	0	0	0	0
295	PFR_JS7-1_293	Septum site determining protein	340135	341628	+	PROKKA_00294	hypothetical protein	340135	341628	+					1	0	0	0	0	0	0
296	PFR_JS7-1_294	Helicase/secretion neighborhood ATPase	341615	342766	+	PROKKA_00295	Putative conjugal transfer protein/MT3759	341615	342766	+			similar to AA sequence:UniProtKB:Q7D547		1	0	0	0	0	0	0
297	PFR_JS7-1_295	Type II secretion system protein (Precursor)	342763	343560	+	PROKKA_00296	hypothetical protein	342763	343560	+					1	0	0	0	0	0	0
298	PFR_JS7-1_296	Type II secretion system F domain protein	343557	344300	+	PROKKA_00297	Bacterial type II secretion system protein F domain protein	343557	344300	+			protein motif:Pfam:PF00482.17		1	0	0	0	0	0	0
299	PFR_JS7-1_297	Protein mcbG	344433	345038	-	PROKKA_00298	Secreted effector protein pipB2	344433	345038	-		pipB2	similar to AA sequence:UniProtKB:Q8ZMM8		1	0	0	0	0	0	0
300	PFR_JS7-1_298	Hypothetical protein	345197	345508	+	PROKKA_00299	hypothetical protein	345197	345508	+					1	0	0	0	0	0	0
301	PFR_JS7-1_299	Hypothetical protein	345639	346097	+	PROKKA_00300	hypothetical protein	345639	346097	+					1	0	0	0	0	0	0
302	PFR_JS7-1_300	Hypothetical protein	346259	346591	+	PROKKA_00301	hypothetical protein	346259	346591	+					1	0	0	0	0	0	0
303	PFR_JS7-1_301	Hypothetical protein	346753	347019	-	PROKKA_00302	hypothetical protein	346753	347019	-					1	0	0	0	0	0	0
304	PFR_JS7-1_302	Cytoplasmic chaperone TorD	347101	347982	+	PROKKA_00303	twin-argninine leader-binding protein DmsD	347101	347982	+			protein motif:CLUSTERS:PRK11621		1	0	0	0	0	0	0
305	PFR_JS7-1_303	4Fe-4S ferredoxin iron-sulfur binding domain	348198	349409	+	PROKKA_00304	hypothetical protein	348198	349409	+					1	0	0	0	0	0	0
306	PFR_JS7-1_304	Anaerobic dimethyl sulfoxide reductase, A	349471	352146	+	PROKKA_00305	Dimethyl sulfoxide reductase DmsA precursor	349471	352146	+	1.8.5.3	dmsA	similar to AA sequence:UniProtKB:P18775		0	0	0	0	0	0	0
307	PFR_JS7-1_305	Dimethylsulfoxide reductase, chain B	352160	352804	+	PROKKA_00306	Anaerobic dimethyl sulfoxide reductase chain B	352160	352804	+		dmsB	similar to AA sequence:UniProtKB:P18776		1	0	0	0	0	0	0
308	PFR_JS7-1_306	Anaerobic dimethyl sulfoxide reductase chain C	352804	353808	+	PROKKA_00307	Anaerobic dimethyl sulfoxide reductase chain C	352804	353808	+		dmsC	similar to AA sequence:UniProtKB:P18777		1	0	0	0	0	0	0
309	PFR_JS7-1_307	DEAD/DEAH box helicase	353805	356267	-	PROKKA_00308	putative ATP-dependent helicase Lhr	353805	356267	-			protein motif:CLUSTERS:PRK09751		0	0	0	0	0	0	0
310	PFR_JS7-1_308	RRNA or tRNA methyltransferase	356517	358034	+	PROKKA_00309	Ribosomal RNA small subunit methyltransferase C	356517	358034	+	2.1.1.172	rsmC_1	similar to AA sequence:UniProtKB:P39406		1	0	0	0	0	0	0
311	PFR_JS7-1_309	DNA topoisomerase	358442	361228	+	PROKKA_00310	DNA topoisomerase 1	358442	361228	+	5.99.1.2	topA	similar to AA sequence:UniProtKB:P0A620		1	0	0	0	0	0	0		PossibleCrispr_1
312	PFR_JS7-1_310	Hypothetical protein	361272	362717	+	PROKKA_00311	hypothetical protein	361272	362717	+					1	0	0	0	0	0	0
313	PFR_JS7-1_311	DTMP kinase	362714	363352	+	PROKKA_00312	Thymidylate kinase	362714	363352	+	2.7.4.9	tmk	similar to AA sequence:UniProtKB:Q97R91		1	0	0	0	0	0	0
314	PFR_JS7-1_312	DNA polymerase III, delta' subunit	363610	364992	+	PROKKA_00313	DNA polymerase III subunit tau	363610	364992	+	2.7.7.7	dnaX_1	similar to AA sequence:UniProtKB:P06710		1	0	0	0	0	0	0
315	PFR_JS7-1_313	Hypothetical protein	365140	366810	+	PROKKA_00314	hypothetical protein	365140	366810	+					0	0	0	0	0	0	0
316	PFR_JS7-1_314	PSP1 domain protein	366940	367989	+	PROKKA_00315	hypothetical protein	366940	367989	+			protein motif:Pfam:PF04468.6	PSP1 C-terminal conserved region	1	0	0	0	0	0	0
317						PROKKA_00316	tRNA-Thr(cgt)	368062	368136	+			COORDINATES:profile:Aragorn:1.2		0					0	0
318	PFR_JS7-1_315	ABC transporter	368297	369139	-	PROKKA_00317	Lipoprotein-releasing system ATP-binding protein LolD	368297	369139	-	3.6.3.-	lolD_1	similar to AA sequence:UniProtKB:P75957		1	0	0	0	0	0	0
319	PFR_JS7-1_316	Integral membrane protein	369139	370653	-	PROKKA_00318	Macrolide export ATP-binding/permease protein MacB	369139	370653	-	3.6.3.-	macB_1	similar to AA sequence:UniProtKB:Q2EHL8		0	0	0	0	0	0	0
320	PFR_JS7-1_317	Amino acid permease	370918	372369	+	PROKKA_00319	D-serine/D-alanine/glycine transporter	370918	372369	+		cycA_2	similar to AA sequence:UniProtKB:P0AAE0		1	0	0	0	0	0	0
321	PFR_JS7-1_318	FAD dependent oxidoreductase	372545	373900	+	PROKKA_00320	Putrescine oxidase	372545	373900	+	1.4.3.10	puo	similar to AA sequence:UniProtKB:P40974		1	0	0	0	0	0	0
322	PFR_JS7-1_319	Nitrogen regulatory protein P-II glnB	374710	375048	-	PROKKA_00321	Nitrogen regulatory protein P-II	374710	375048	-		glnB	similar to AA sequence:UniProtKB:P64249		1	0	0	0	0	0	0
323	PFR_JS7-1_320	Ammonium-transport integral membrane protein Amt	375045	376406	-	PROKKA_00322	Ammonia channel precursor	375045	376406	-		amt	similar to AA sequence:UniProtKB:O66515		1	0	0	0	0	0	0
324	PFR_JS7-1_321	Hypothetical protein	376568	377632	-	PROKKA_00323	hypothetical protein	376568	377632	-					1	0	0	0	0	0	0
325	PFR_JS7-1_322	Magnesium transporter, CorA family	377789	378691	-	PROKKA_00324	CorA-like Mg2+ transporter protein	377789	378691	-			protein motif:Pfam:PF01544.12		1	0	0	0	0	0	0
326	PFR_JS7-1_323	Phosphoglycerate mutase family protein	378695	379237	-	PROKKA_00325	Histidine phosphatase superfamily (branch 1)	378695	379237	-			protein motif:Pfam:PF00300.1		1	0	0	0	0	0	0
327	PFR_JS7-1_324	Putative DNA modification methylase	379239	380525	-	PROKKA_00326	hypothetical protein	379239	380525	-					0	0	0	0	0	0	0
328	PFR_JS7-1_325	Inorganic diphosphatase	380675	381232	-	PROKKA_00327	Inorganic pyrophosphatase	380675	381232	-	3.6.1.1	ppa	similar to AA sequence:UniProtKB:O69540		1	0	0	0	0	0	0
329	PFR_JS7-1_326	D-alanyl-D-alanine carboxypeptidase, serine-type,	381294	382664	+	PROKKA_00328	D-alanyl-D-alanine carboxypeptidase DacC precursor	381294	382664	+	3.4.16.4	dacC	similar to AA sequence:UniProtKB:P39844		1	0	0	0	0	0	0
330	PFR_JS7-1_327	Coenzyme F420 biosynthesis-associated protein	382826	383917	+	PROKKA_00329	hypothetical protein	382826	383917	+					0	0	0	0	0	0	0
331	PFR_JS7-1_328	Cell cycle protein mesJ	383917	384906	+	PROKKA_00330	tRNA(Ile)-lysidine synthase	383917	384906	+	6.3.4.19	tilS	similar to AA sequence:UniProtKB:Q5L3T3		1	0	0	0	0	0	0
332	PFR_JS7-1_329	Hypoxanthine phosphoribosyltransferase	385073	385624	+	PROKKA_00331	Hypoxanthine-guanine phosphoribosyltransferase	385073	385624	+	2.4.2.8	hpt	similar to AA sequence:UniProtKB:P99085		1	0	0	0	0	0	0
333	PFR_JS7-1_330	PIF1 helicase	385696	388173	+	PROKKA_00332	ATP-dependent RecD-like DNA helicase	385696	388173	+	3.6.4.12	recD2_1	protein motif:HAMAP:MF_01488		0	0	0	0	0	0	0
334	PFR_JS7-1_331	GTP cyclohydrolase 1	388200	388901	+	PROKKA_00333	GTP cyclohydrolase 1	388200	388901	+	3.5.4.16	folE	similar to AA sequence:UniProtKB:P19465		1	0	0	0	0	0	0
335	PFR_JS7-1_332	Transcriptional regulator, GntR family	388912	389379	+	PROKKA_00334	HTH-type transcriptional repressor YtrA	388912	389379	+		ytrA_1	similar to AA sequence:UniProtKB:O34712		0	0	0	0	0	0	0
336	PFR_JS7-1_333	Dihydropteroate synthase 1 FolP1	389516	390349	+	PROKKA_00335	Dihydropteroate synthase 1	389516	390349	+	2.5.1.15	folP1	similar to AA sequence:UniProtKB:P0A578		1	0	0	0	0	0	0
337	PFR_JS7-1_334	Dihydroneopterin aldolase	390496	390870	+	PROKKA_00336	putative dihydroneopterin aldolase	390496	390870	+	4.1.2.25	folB	similar to AA sequence:UniProtKB:P0A580		1	0	0	0	0	0	0
338	PFR_JS7-1_335	2-amino-4-hydroxy-6-hydroxymethyldihydropteridine	390867	391412	+	PROKKA_00337	2-amino-4-hydroxy-6-hydroxymethyldihydropteridine pyrophosphokinase	390867	391412	+	2.7.6.3	folK	similar to AA sequence:UniProtKB:P26281		1	0	0	0	0	0	0
339	PFR_JS7-1_336	Hypothetical protein	391985	392341	+	PROKKA_00338	Nucleoid-associated protein Lsr2	391985	392341	+		lsr2	similar to AA sequence:UniProtKB:P65648		1	0	0	0	0	0	0
340	PFR_JS7-1_337	Negative regulator of genetic competence	393206	395782	+	PROKKA_00339	ATP-dependent Clp protease ATP-binding subunit ClpC1	393206	395782	+		clpC1	similar to AA sequence:UniProtKB:P0A522		1	0	0	0	0	0	0
341	PFR_JS7-1_338	Hypothetical protein	395933	396619	-	PROKKA_00340	hypothetical protein	395933	396619	-					1	0	0	0	0	0	0
342	PFR_JS7-1_339	3-dehydroquinate dehydratase 2	396616	397371	-	PROKKA_00341	3-dehydroquinate dehydratase	396616	397371	-	4.2.1.10	aroD	similar to AA sequence:UniProtKB:Q5KY94		1	0	0	0	0	0	0
343	PFR_JS7-1_340	Para-aminobenzoate synthase, subunit I	397546	398106	-	PROKKA_00342	hypothetical protein	397546	398106	-			protein motif:CLUSTERS:PRK06547		1	0	0	0	0	0	0
344	PFR_JS7-1_341	Cobalt transport protein CbiQ	398117	398944	-	PROKKA_00343	Putative HMP/thiamine permease protein YkoC	398117	398944	-		ykoC	similar to AA sequence:UniProtKB:O34572		1	0	0	0	0	0	0
345	PFR_JS7-1_342	ABC transporter	398941	400611	-	PROKKA_00344	Putative HMP/thiamine import ATP-binding protein YkoD	398941	400611	-	3.6.3.-	ykoD_1	similar to AA sequence:UniProtKB:O34362		0	0	0	0	0	0	0
346	PFR_JS7-1_343	HMP/thiamine permease protein ykoE	400637	401272	-	PROKKA_00345	Putative HMP/thiamine permease protein YkoE	400637	401272	-		ykoE	similar to AA sequence:UniProtKB:O34738		1	0	0	0	0	0	0
347	PFR_JS7-1_344	Adenine glycosylase	401561	402439	-	PROKKA_00346	A/G-specific adenine glycosylase	401561	402439	-	3.2.2.-	mutY	similar to AA sequence:UniProtKB:O53574		1	0	0	0	0	0	0
348	PFR_JS7-1_345	DNA integrity scanning protein DisA	402505	403575	-	PROKKA_00347	DNA integrity scanning protein DisA	402505	403575	-	2.7.7.85	disA	similar to AA sequence:UniProtKB:Q9X8L6		1	0	0	0	0	0	0
349	PFR_JS7-1_346	DNA repair protein radA	403613	405007	-	PROKKA_00348	hypothetical protein	403613	405007	-			similar to AA sequence:UniProtKB:A0R563	DNA repair protein RadA homolog	1	0	0	0	0	0	0
350	PFR_JS7-1_347	Hypothetical protein	405123	405761	-	PROKKA_00349	hypothetical protein	405123	405761	-					1	0	0	0	0	0	0
351	PFR_JS7-1_348	AP endonuclease, family 2	406017	406886	+	PROKKA_00350	fructoselysine 3-epimerase	406017	406886	+			protein motif:CLUSTERS:PRK09856		1	0	0	0	0	0	0
352	PFR_JS7-1_349	CAAX amino terminal protease family protein	406960	407769	+	PROKKA_00351	CAAX amino terminal protease self- immunity	406960	407769	+			protein motif:Pfam:PF02517.10		1	0	0	0	0	0	0
353	PFR_JS7-1_350	Hypothetical membrane protein, DUF1211 family	407930	408637	+	PROKKA_00352	hypothetical protein	407930	408637	+					1	0	0	0	0	0	0
354	PFR_JS7-1_351	Aspartate-semialdehyde dehydrogenase asd	408729	409763	+	PROKKA_00353	Aspartate-semialdehyde dehydrogenase	408729	409763	+	1.2.1.11	asd	similar to AA sequence:UniProtKB:P0C1D8		1	0	0	0	0	0	0
355	PFR_JS7-1_352	ProC protein	409767	410627	+	PROKKA_00354	Pyrroline-5-carboxylate reductase	409767	410627	+	1.5.1.2	proC	similar to AA sequence:UniProtKB:P0A9L8		0	0	0	0	0	0	0
356	PFR_JS7-1_353	Uroporphyrin-III C-methyltransferase hemD	411116	412732	+	PROKKA_00355	Uroporphyrinogen-III C-methyltransferase	411116	412732	+	2.1.1.107	nasF	similar to AA sequence:UniProtKB:P42437		1	0	0	0	0	0	0
357	PFR_JS7-1_354	Phosphoglycerate mutase family protein	412787	413446	+	PROKKA_00356	bifunctional RNase H/acid phosphatase	412787	413446	+			protein motif:CLUSTERS:PRK07238		1	0	0	0	0	0	0
358	PFR_JS7-1_355	Mycothione reductase	413562	415082	+	PROKKA_00357	Mycothione reductase	413562	415082	+	1.8.1.15	mtr	similar to AA sequence:UniProtKB:O07927		1	0	0	0	0	0	0
359	PFR_JS7-1_356	Glycosyl hydrolase family 3 protein	415139	416365	+	PROKKA_00358	Beta-hexosaminidase	415139	416365	+	3.2.1.52	nagZ	similar to AA sequence:UniProtKB:Q9KU37		1	0	0	0	0	0	0
360	PFR_JS7-1_357	Arsenical pump-driving ATPase	416386	418161	-	PROKKA_00359	Arsenical pump-driving ATPase	416386	418161	-	3.6.3.16	arsA_1	similar to AA sequence:UniProtKB:P08690		1	0	0	0	0	0	0
361	PFR_JS7-1_358	Putative arsenic resistance operon repressor	418158	418625	-	PROKKA_00360	Arsenical resistance operon trans-acting repressor ArsD	418158	418625	-		arsD_1	similar to AA sequence:UniProtKB:P46003		0	0	0	0	0	0	0
362	PFR_JS7-1_359	Toxin-antitoxin system, antitoxin component, ArsR	418722	419096	+	PROKKA_00361	Arsenical resistance operon repressor	418722	419096	+		arsR_1	similar to AA sequence:UniProtKB:P45949		1	0	0	0	0	0	0
363	PFR_JS7-1_360	Heavy metal reductase	419096	419527	+	PROKKA_00362	Arsenate-mycothiol transferase ArsC1	419096	419527	+	2.8.4.2	arsC1	similar to AA sequence:UniProtKB:P0DKS5		1	0	0	0	0	0	0
364	PFR_JS7-1_361	Phosphate ABC transport system ATP-binding	419528	420307	-	PROKKA_00363	Phosphate import ATP-binding protein PstB	419528	420307	-	3.6.3.27	pstB	similar to AA sequence:UniProtKB:B8GYG4		1	0	0	0	0	0	0
365	PFR_JS7-1_362	Phosphate ABC transporter, inner membrane subunit	420312	421472	-	PROKKA_00364	Phosphate transport system permease protein PstA	420312	421472	-		pstA	similar to AA sequence:UniProtKB:P07654		1	0	0	0	0	0	0
366	PFR_JS7-1_363	Phosphate ABC transporter, permease protein PstC	421469	422449	-	PROKKA_00365	Phosphate transport system permease protein PstC	421469	422449	-		pstC	similar to AA sequence:UniProtKB:P0AGH8		1	0	0	0	0	0	0
367	PFR_JS7-1_364	Phosphate-binding transport protein of ABC	422446	423540	-	PROKKA_00366	Phosphate-binding protein PstS 2 precursor	422446	423540	-		pstS2	similar to AA sequence:UniProtKB:O05870		1	0	0	0	0	0	0
368	PFR_JS7-1_365	Hydrolase, NUDIX family	423728	424618	-	PROKKA_00367	Diadenosine hexaphosphate hydrolase	423728	424618	-	3.6.1.61	ndx1	similar to AA sequence:UniProtKB:Q75UV1		1	0	0	0	0	0	0
369	PFR_JS7-1_366	Polyphosphate kinase	424615	426804	-	PROKKA_00368	Polyphosphate kinase	424615	426804	-	2.7.4.1	ppk	similar to AA sequence:UniProtKB:P0A7B1		1	0	0	0	0	0	0
370	PFR_JS7-1_367	Mycothiol acetyltransferase	426801	427739	-	PROKKA_00369	Mycothiol acetyltransferase	426801	427739	-	2.3.1.189	mshD_1	similar to AA sequence:UniProtKB:O53831		1	0	0	0	0	0	0
371	PFR_JS7-1_368	UDP-glucose 4-epimerase (UDP-galactose	427941	428957	+	PROKKA_00370	UDP-glucose 4-epimerase	427941	428957	+	5.1.3.2	galE_1	similar to AA sequence:UniProtKB:P09147		0	0	0	0	0	0	0
372	PFR_JS7-1_369	Carboxymuconolactone decarboxylase family	428989	429714	-	PROKKA_00371	Carboxymuconolactone decarboxylase family protein	428989	429714	-			protein motif:Pfam:PF02627.1		1	0	0	0	0	0	0
373	PFR_JS7-1_370	Putative oxidoreductase GLYR1 isoform 1	429892	430692	-	PROKKA_00372	3-hydroxyisobutyrate dehydrogenase	429892	430692	-	1.1.1.31	mmsB	similar to AA sequence:UniProtKB:P28811		0	0	0	0	0	0	0
374	PFR_JS7-1_371	Inositol 1-phosphate synthase	431092	432171	-	PROKKA_00373	Inositol-3-phosphate synthase	431092	432171	-	5.5.1.4	ino1	similar to AA sequence:UniProtKB:P71703		1	0	0	0	0	0	0
375	PFR_JS7-1_372	Hypothetical protein	432396	433073	-	PROKKA_00374	hypothetical protein	432396	433073	-					0	0	0	0	0	0	0
376	PFR_JS7-1_373	Hypothetical protein	433148	433303	+	PROKKA_00375	hypothetical protein	433148	433303	+					0	0	0	0	0	0	0
377	PFR_JS7-1_374	Transcriptional regulatory protein GlnR	433479	434138	-	PROKKA_00376	Transcriptional regulatory protein YycF	433479	434138	-		yycF	similar to AA sequence:UniProtKB:P37478		1	0	0	0	0	0	0
378	PFR_JS7-1_375	D-tyrosyl-tRNA(Tyr) deacylase 1	434303	434908	-	PROKKA_00377	D-tyrosyl-tRNA(Tyr) deacylase	434303	434908	-	3.1.-.-	dtd	similar to AA sequence:UniProtKB:O66742		1	0	0	0	0	0	0
379	PFR_JS7-1_376	UPF0678 fatty acid-binding protein-like protein	435019	435522	+	PROKKA_00378	hypothetical protein	435019	435522	+					1	0	0	0	0	0	0
380	PFR_JS7-1_377	Folate-binding protein YgfZ	435662	436711	+	PROKKA_00379	putative global regulator	435662	436711	+			protein motif:CLUSTERS:PRK09559		1	0	0	0	0	0	0
381	PFR_JS7-1_378	GTP-binding translation elongation factor typA	436801	438684	-	PROKKA_00380	GTP-binding protein TypA/BipA	436801	438684	-		typA	similar to AA sequence:UniProtKB:P32132		1	0	0	0	0	0	0
382	PFR_JS7-1_379	Surface-anchored fimbrial subunit	440014	442602	+	PROKKA_00381	hypothetical protein	440014	442602	+				Pilus 1	0	0	0	0	0	0	0
383	PFR_JS7-1_380	Type-2 fimbrial major subunit	442599	443738	+	PROKKA_00382	Fimbrial subunit type 1 precursor	442599	443738	+			similar to AA sequence:UniProtKB:P18477	Pilus 1	0	0	0	0	0	0	0
384	PFR_JS7-1_381	Hypothetical protein	443831	444103	+	PROKKA_00383	Fimbrial subunit type 1 precursor	443831	444103	+			similar to AA sequence:UniProtKB:P18477	Pilus 1	0	0	0	0	0	0	0
385	PFR_JS7-1_382	Hypothetical protein	445104	445310	+	PROKKA_00384	hypothetical protein	445104	445310	+				Pilus 1	0	0	0	0	0	0	0
386	PFR_JS7-1_383	Putative fimbrial associated sortase-like	445603	446529	+	PROKKA_00385	Sortase family protein	445603	446529	+			protein motif:Pfam:PF04203.7	Pilus 1	1	0	0	0	0	0	0
387	PFR_JS7-1_384	Uracil phosphoribosyltransferase	446472	447113	-	PROKKA_00386	Uracil phosphoribosyltransferase	446472	447113	-	2.4.2.9	upp	similar to AA sequence:UniProtKB:P70881		1	0	0	0	0	0	0
388	PFR_JS7-1_385	Putative tRNA adenosine deaminase-associated	447302	448030	+	PROKKA_00387	hypothetical protein	447302	448030	+					1	0	0	0	0	0	0
389	PFR_JS7-1_386	Cytidine and deoxycytidylate deaminase	448102	448533	+	PROKKA_00388	tRNA-specific adenosine deaminase	448102	448533	+	3.5.4.33	tadA	similar to AA sequence:UniProtKB:P68398		1	0	0	0	0	0	0
390						PROKKA_00389	tRNA-Ser(cga)	448591	448678	+			COORDINATES:profile:Aragorn:1.2		0					0	0
391	PFR_JS7-1_387	Hypothetical protein	449008	450864	+	PROKKA_00390	hypothetical protein	449008	450864	+					0	0	0	0	0	0	0
392	PFR_JS7-1_388	Na /H and K /H antiporter	450880	452460	+	PROKKA_00391	K(+)/H(+) antiporter NhaP	450880	452460	+		nhaP	similar to AA sequence:UniProtKB:Q0ZAH6		1	0	0	0	0	0	0
393	PFR_JS7-1_389	Hypothetical protein	452542	453141	-	PROKKA_00392	hypothetical protein	452542	453141	-					1	0	0	0	0	0	0
394	PFR_JS7-1_390	Ferrous iron transport protein A	453505	453864	+	PROKKA_00393	FeoA domain protein	453505	453864	+			protein motif:Pfam:PF04023.8		1	0	0	0	0	0	0
395	PFR_JS7-1_391	Ferrous iron transport protein B	454043	456007	+	PROKKA_00394	Ferrous iron transport protein B	454043	456007	+		feoB	similar to AA sequence:UniProtKB:P33650		1	0	0	0	0	0	0
396	PFR_JS7-1_392	NifU domain protein	456134	456781	+	PROKKA_00395	Fe/S biogenesis protein NfuA	456134	456781	+		nfuA	protein motif:HAMAP:MF_01637		1	0	0	0	0	0	0
397	PFR_JS7-1_393	Galactokinase	456971	458119	+	PROKKA_00396	Galactokinase	456971	458119	+	2.7.1.6	galK_1	similar to AA sequence:UniProtKB:P0A6T3		1	0	0	0	0	0	0
398	PFR_JS7-1_394	Hypothetical protein	458336	460108	-	PROKKA_00397	Serine/threonine-protein kinase PknB	458336	460108	-	2.7.11.1	pknB_1	similar to AA sequence:UniProtKB:A0QNG1		1	0	0	0	0	0	0
399	PFR_JS7-1_395	Protein kinase family protein with PASTA domain	460232	462022	-	PROKKA_00398	Serine/threonine-protein kinase PknB	460232	462022	-	2.7.11.1	pknB_2	similar to AA sequence:UniProtKB:A0QNG1		1	0	0	0	0	0	0
400	PFR_JS7-1_396	Penicillin binding protein transpeptidase domain	462114	463538	-	PROKKA_00399	Penicillin-binding protein A	462114	463538	-		pbpA	similar to AA sequence:UniProtKB:P71586		1	0	0	0	0	0	0
401	PFR_JS7-1_397	Cell cycle protein, FtsW/RodA/SpoVE family	463535	464923	-	PROKKA_00400	Lipid II flippase FtsW	463535	464923	-		ftsW_1	similar to AA sequence:UniProtKB:O07639		1	0	0	0	0	0	0
402	PFR_JS7-1_398	Putative SERINE/THREONINE PHOSPHATASE PPP	464920	466455	-	PROKKA_00401	PP2C-family Ser/Thr phosphatase	464920	466455	-	3.1.3.16	pstP	similar to AA sequence:UniProtKB:P71588		1	0	0	0	0	0	0
403	PFR_JS7-1_399	FHA domain protein	466458	466931	-	PROKKA_00402	FHA domain-containing protein FhaB	466458	466931	-		fhaB	similar to AA sequence:UniProtKB:P71589		1	0	0	0	0	0	0
404	PFR_JS7-1_400	FHA domain protein	466934	467650	-	PROKKA_00403	FHA domain-containing protein FhaA	466934	467650	-		fhaA	similar to AA sequence:UniProtKB:P71590		1	0	0	0	0	0	0
405	PFR_JS7-1_401	Thioredoxin	467821	468249	-	PROKKA_00404	Putative thioredoxin-2	467821	468249	-		trxC_1	similar to AA sequence:UniProtKB:Q9RD25		1	0	0	0	0	0	0
406	PFR_JS7-1_402	Glycoside hydrolase family 2 multidomain protein	468387	470264	-	PROKKA_00405	Beta-glucuronidase	468387	470264	-	3.2.1.31	uidA	similar to AA sequence:UniProtKB:P05804		1	0	0	0	0	0	0
407	PFR_JS7-1_403	Hypothetical protein	470313	470663	+	PROKKA_00406	hypothetical protein	470313	470663	+					0	0	0	0	0	0	0
408	PFR_JS7-1_404	Hypothetical protein	470867	471346	+	PROKKA_00407	hypothetical protein	470867	471346	+					0	0	0	0	0	0	0
409	PFR_JS7-1_405	Hypothetical protein	471343	472479	+	PROKKA_00408	hypothetical protein	471343	472479	+					0	0	0	0	0	0	0
410	PFR_JS7-1_406	Mannosyltransferase PIG-V domain protein	472518	473735	-	PROKKA_00409	Mannosyltransferase (PIG-V))	472518	473735	-			protein motif:Pfam:PF04188.7		1	0	0	0	0	0	0
411	PFR_JS7-1_407	Putative cation transporting P-type ATPase	473867	476512	-	PROKKA_00410	Silver exporting P-type ATPase	473867	476512	-	3.6.3.53	silP	similar to AA sequence:UniProtKB:Q9ZHC7		0	0	0	0	0	0	0
412	PFR_JS7-1_408	Phosphocarrier protein HPr	476626	476892	-	PROKKA_00411	Phosphocarrier protein HPr	476626	476892	-	2.7.11.-	ptsH	similar to AA sequence:UniProtKB:O50515		1	0	0	0	0	0	0
413	PFR_JS7-1_409	Phosphoenolpyruvate-protein phosphotransferase	477131	478849	+	PROKKA_00412	Phosphoenolpyruvate-protein phosphotransferase	477131	478849	+	2.7.3.9	ptsI	similar to AA sequence:UniProtKB:P08838		1	0	0	0	0	0	0
414	PFR_JS7-1_410	S4 domain protein	478979	479332	-	PROKKA_00413	Heat shock protein 15	478979	479332	-		hslR	similar to AA sequence:UniProtKB:P0ACG8		1	0	0	0	0	0	0
415	PFR_JS7-1_411	Hydrolase, NUDIX family	479371	480069	-	PROKKA_00414	putative NUDIX hydrolase	479371	480069	-			protein motif:CLUSTERS:PRK10707		1	0	0	0	0	0	0
416	PFR_JS7-1_412	Endonuclease III	480155	480889	-	PROKKA_00415	Ultraviolet N-glycosylase/AP lyase	480155	480889	-		pdg	similar to AA sequence:UniProtKB:P46303		1	0	0	0	0	0	0
417	PFR_JS7-1_413	Endoribonuclease L-PSP family protein	480915	481370	-	PROKKA_00416	Enamine/imine deaminase	480915	481370	-	3.5.4.-	yabJ	similar to AA sequence:UniProtKB:P37552		1	0	0	0	0	0	0
418	PFR_JS7-1_414	Hypothetical protein	481367	481558	-	PROKKA_00417	hypothetical protein	481367	481558	-					1	0	0	0	0	0	0
419	PFR_JS7-1_415	Transcription factor WhiB	481548	481931	-	PROKKA_00418	Transcriptional regulator WhiB4	481548	481931	-		whiB4	similar to AA sequence:UniProtKB:O69649		1	0	0	0	0	0	0
420	PFR_JS7-1_416	Transglycosylase	482127	484334	+	PROKKA_00419	Penicillin-binding protein 1A/1B	482127	484334	+		ponA	similar to AA sequence:UniProtKB:P39793		1	0	0	0	0	0	0
421	PFR_JS7-1_417	Putative metallophosphoesterase ykuE	484331	485302	+	PROKKA_00420	phosphodiesterase YaeI	484331	485302	+			protein motif:CLUSTERS:PRK11340		1	0	0	0	0	0	0
422						PROKKA_00421	tRNA-Pro(cgg)	485453	485527	+			COORDINATES:profile:Aragorn:1.2		0					0	0
423	PFR_JS7-1_418	Putative polysaccharide syntase	485644	487179	-	PROKKA_00422	Cellulose synthase catalytic subunit [UDP-forming]	485644	487179	-	2.4.1.12	bcsA	similar to AA sequence:UniProtKB:P37653		1	0	0	0	0	0	0
424	PFR_JS7-1_419	Hypothetical protein	487176	487355	-	PROKKA_00423	hypothetical protein	487176	487355	-					0	0	0	0	0	0	0
425	PFR_JS7-1_420	Transposase, IS30 family	487380	488819	-	PROKKA_00424	Integrase core domain protein	487380	488819	-			protein motif:Pfam:PF00665.20		0	0	0	0	0	0	0
426	PFR_JS7-1_421	Multicopper oxidase	489242	490762	-	PROKKA_00425	Copper resistance protein A precursor	489242	490762	-		copA_2	similar to AA sequence:UniProtKB:P12374		1	0	0	0	0	0	0
427	PFR_JS7-1_422	O-6-methylguanine DNA methyltransferase	490972	491607	-	PROKKA_00426	Methylated-DNA--protein-cysteine methyltransferase	490972	491607	-	2.1.1.63	ogt_1	similar to AA sequence:UniProtKB:P0A696		0	0	0	0	0	0	0
428	PFR_JS7-1_423	Methylated-DNA--protein-cysteine	491604	492158	-	PROKKA_00427	Methylated-DNA--protein-cysteine methyltransferase	491604	492158	-	2.1.1.63	ogt_2	similar to AA sequence:UniProtKB:P0A696		1	0	0	0	0	0	0
429	PFR_JS7-1_424	Putative membrane protein	492437	493117	+	PROKKA_00428	hypothetical protein	492437	493117	+			protein motif:CLUSTERS:PRK11212		1	0	0	0	0	0	0
430	PFR_JS7-1_425	Purine nucleosidase	493217	494230	-	PROKKA_00429	Pyrimidine-specific ribonucleoside hydrolase RihA	493217	494230	-	3.2.-.-	rihA	similar to AA sequence:UniProtKB:P41409		1	0	0	0	0	0	0
431	PFR_JS7-1_426	Aldehyde dehydrogenase	494649	496145	+	PROKKA_00430	Putative aldehyde dehydrogenase AldA	494649	496145	+	1.2.1.3	aldA	similar to AA sequence:UniProtKB:Q7A825		1	0	0	0	0	0	0
432	PFR_JS7-1_427	Hypothetical protein	496340	496555	+	PROKKA_00431	hypothetical protein	496340	496555	+					1	0	0	0	0	0	0
433	PFR_JS7-1_428	Adenylosuccinate synthase	496752	498035	+	PROKKA_00432	Adenylosuccinate synthetase	496752	498035	+	6.3.4.4	purA	similar to AA sequence:UniProtKB:P65880		1	0	0	0	0	0	0
434	PFR_JS7-1_429	Amino acid transporter, APC family protein	498570	500225	+	PROKKA_00433	putative amino acid permease YhdG	498570	500225	+		yhdG_1	similar to AA sequence:UniProtKB:O07576		1	0	0	0	0	0	0
435	PFR_JS7-1_430	Glutamate-1-semialdehyde aminotransferase	500367	501734	+	PROKKA_00434	Glutamate-1-semialdehyde 2,1-aminomutase 2	500367	501734	+	5.4.3.8	hemL2	similar to AA sequence:UniProtKB:Q81LD0		1	0	0	0	0	0	0
436	PFR_JS7-1_431	ATP-dependent chaperone protein ClpB	502092	504692	+	PROKKA_00435	Chaperone protein ClpB	502092	504692	+		clpB_1	similar to AA sequence:UniProtKB:Q7WSY8		1	0	0	0	0	0	0
437	PFR_JS7-1_432	Oligopeptide transporter, OPT family	504813	506804	-	PROKKA_00436	OPT oligopeptide transporter protein	504813	506804	-			protein motif:Pfam:PF03169.9		1	0	0	0	0	0	0
438	PFR_JS7-1_433	Spermidine synthase	507019	507936	+	PROKKA_00437	spermidine synthase	507019	507936	+			protein motif:CLUSTERS:PRK04457		1	0	0	0	0	0	0
439	PFR_JS7-1_434	Sortase family protein, LPXTG-site	508088	508696	+	PROKKA_00438	Sortase family protein	508088	508696	+			protein motif:Pfam:PF04203.7		0	0	0	0	0	0	0
440	PFR_JS7-1_435	Orotate phosphoribosyltransferase	508776	509333	+	PROKKA_00439	Orotate phosphoribosyltransferase	508776	509333	+	2.4.2.10	pyrE	similar to AA sequence:UniProtKB:Q8NM11		1	0	0	0	0	0	0
441	PFR_JS7-1_436	LemA family protein	509603	510472	+	PROKKA_00440	LemA family protein	509603	510472	+			protein motif:Pfam:PF04011.6		1	0	0	0	0	0	0
442	PFR_JS7-1_437	SNARE associated protein	510680	511423	-	PROKKA_00441	Inner membrane protein YqjA	510680	511423	-		yqjA	similar to AA sequence:UniProtKB:P0AA63		1	0	0	0	0	0	0
443	PFR_JS7-1_438	TRNA/rRNA methyltransferase (SpoU)	511499	512191	+	PROKKA_00442	Putative TrmH family tRNA/rRNA methyltransferase	511499	512191	+	2.1.1.-		similar to AA sequence:UniProtKB:Q7A794		1	0	0	0	0	0	0
444	PFR_JS7-1_439	Hypothetical protein	512197	512823	+	PROKKA_00443	hypothetical protein	512197	512823	+					1	0	0	0	0	0	0
445	PFR_JS7-1_440	Fructose-bisphosphate aldolase, class II	513052	514074	+	PROKKA_00444	Fructose-bisphosphate aldolase	513052	514074	+	4.1.2.13	fba	similar to AA sequence:UniProtKB:Q9ZEM7		1	0	0	0	0	0	0
446	PFR_JS7-1_441	Hypothetical protein	514328	514603	+	PROKKA_00445	hypothetical protein	514328	514603	+					1	0	0	0	0	0	0
447	PFR_JS7-1_442	Hypothetical protein	514564	514731	-	PROKKA_00446	hypothetical protein	514564	514731	-					1	0	0	0	0	0	0
448	PFR_JS7-1_443	Possible alcohol dehydrogenase	514903	516093	-	PROKKA_00447	Alcohol dehydrogenase	514903	516093	-	1.1.1.1	adh_1	similar to AA sequence:UniProtKB:P42327		1	0	0	0	0	0	0
449	PFR_JS7-1_444	Hypothetical protein	516176	517432	-	PROKKA_00448	Sugar (and other) transporter	516176	517432	-			protein motif:Pfam:PF00083.18		1	0	0	0	0	0	0
450	PFR_JS7-1_445	MFS transporter, sugar porter family protein	517652	519250	-	PROKKA_00449	Major myo-inositol transporter IolT	517652	519250	-		iolT_3	similar to AA sequence:UniProtKB:O34718		1	0	0	0	0	0	0
451	PFR_JS7-1_446	Methylmalonic acid semialdehyde dehydrogenase	519620	521125	-	PROKKA_00450	Methylmalonate-semialdehyde dehydrogenase [acylating]	519620	521125	-	1.2.1.27	mmsA	similar to AA sequence:UniProtKB:P28810		1	0	0	0	0	0	0
452	PFR_JS7-1_447	Thiamine pyrophosphate enzyme, TPP binding domain	521391	523298	-	PROKKA_00451	3D-(3,5/4)-trihydroxycyclohexane-1,2-dione hydrolase	521391	523298	-	3.7.1.-	iolD	similar to AA sequence:UniProtKB:P42415		1	0	0	0	0	0	0
453	PFR_JS7-1_448	Myo-inositol catabolism IolB domain protein	523398	524270	-	PROKKA_00452	5-deoxy-glucuronate isomerase	523398	524270	-	5.3.1.-	iolB	similar to AA sequence:UniProtKB:P42413		1	0	0	0	0	0	0
454	PFR_JS7-1_449	Deoxyribose-phosphate aldolase superfamily	524267	525136	-	PROKKA_00453	hypothetical protein	524267	525136	-					1	0	0	0	0	0	0
455	PFR_JS7-1_450	Kinase, PfkB family	525139	526128	-	PROKKA_00454	5-dehydro-2-deoxygluconokinase	525139	526128	-	2.7.1.92	iolC_1	similar to AA sequence:UniProtKB:Q9KAG8		1	0	0	0	0	0	0
456	PFR_JS7-1_451	UbiC transcription regulator-associated	526402	527154	+	PROKKA_00455	HTH-type transcriptional repressor YvoA	526402	527154	+		yvoA	similar to AA sequence:UniProtKB:O34817		1	0	0	0	0	0	0
457	PFR_JS7-1_452	Transaldolase	527348	528424	+	PROKKA_00456	Transaldolase	527348	528424	+	2.2.1.2	tal_1	similar to AA sequence:UniProtKB:Q31C15		1	0	0	0	0	0	0
458	PFR_JS7-1_453	Inositol 2-dehydrogenase IdhA	528738	529727	+	PROKKA_00457	Inositol 2-dehydrogenase	528738	529727	+	1.1.1.18	idhA	similar to AA sequence:UniProtKB:O68965		1	0	0	0	0	0	0
459	PFR_JS7-1_454	Hypothetical protein	529871	530218	+	PROKKA_00458	hypothetical protein	529871	530218	+					1	0	0	0	0	0	0
460	PFR_JS7-1_455	Inosose dehydratase	530393	531316	+	PROKKA_00459	Inosose dehydratase	530393	531316	+	4.2.1.44	iolE_1	similar to AA sequence:UniProtKB:P42416		1	0	0	0	0	0	0
461	PFR_JS7-1_456	Lysine exporter protein (LYSE/YGGA) (Precursor)	531563	532171	+	PROKKA_00460	Arginine exporter protein ArgO	531563	532171	+		argO	similar to AA sequence:UniProtKB:P11667		1	0	0	0	0	0	0
462	PFR_JS7-1_457	Dihydroxy-acid dehydratase 1	532548	534389	-	PROKKA_00461	Dihydroxy-acid dehydratase	532548	534389	-	4.2.1.9	ilvD	similar to AA sequence:UniProtKB:P05791		1	0	0	0	0	0	0
463	PFR_JS7-1_458	Aspartate--ammonia ligase	534522	536432	-	PROKKA_00462	Putative asparagine synthetase [glutamine-hydrolyzing]	534522	536432	-	6.3.5.4	asnB	similar to AA sequence:UniProtKB:P64248		1	0	0	0	0	0	0
464	PFR_JS7-1_459	Glutamyl-tRNA reductase HemA	536641	537894	+	PROKKA_00463	Glutamyl-tRNA reductase	536641	537894	+	1.2.1.70	hemA	similar to AA sequence:UniProtKB:P16618		1	0	0	0	0	0	0
465	PFR_JS7-1_460	Porphobilinogen deaminase 1	537891	538823	+	PROKKA_00464	Porphobilinogen deaminase	537891	538823	+	2.5.1.61	hemC	similar to AA sequence:UniProtKB:P06983		1	0	0	0	0	0	0
466	PFR_JS7-1_461	Uroporphyrinogen decarboxylase	538820	540718	+	PROKKA_00465	Uroporphyrinogen decarboxylase	538820	540718	+	4.1.1.37	hemE	similar to AA sequence:UniProtKB:Q8NT75		1	0	0	0	0	0	0
467	PFR_JS7-1_462	Coenzyme PQQ synthesis protein	540720	541841	+	PROKKA_00466	pyrroloquinoline quinone biosynthesis protein PqqE	540720	541841	+			protein motif:CLUSTERS:PRK05301		1	0	0	0	0	0	0
468	PFR_JS7-1_463	Protoporphyrinogen oxidase	541845	543428	+	PROKKA_00467	Protoporphyrinogen oxidase	541845	543428	+	1.3.3.4	hemY	similar to AA sequence:UniProtKB:P32397		1	0	0	0	0	0	0
469	PFR_JS7-1_464	Ferrochelatase	543425	544483	+	PROKKA_00468	Ferrochelatase	543425	544483	+	4.99.1.1	hemH	similar to AA sequence:UniProtKB:P0A576		1	0	0	0	0	0	0
470	PFR_JS7-1_465	Porphobilinogen synthase	544622	545620	+	PROKKA_00469	Delta-aminolevulinic acid dehydratase	544622	545620	+	4.2.1.24	hemB	similar to AA sequence:UniProtKB:P64334		1	0	0	0	0	0	0
471	PFR_JS7-1_466	Drug resistance transporter, EmrB/QacA subfamily	545649	547109	-	PROKKA_00470	putative transport protein HsrA	545649	547109	-		hsrA_2	similar to AA sequence:UniProtKB:P31474		1	0	0	0	0	0	0
472	PFR_JS7-1_467	Transcriptional regulator	547219	547938	+	PROKKA_00471	Bacterial regulatory proteins, tetR family	547219	547938	+			protein motif:Pfam:PF00440.17		1	0	0	0	0	0	0
473	PFR_JS7-1_468	Glutamate-1-semialdehyde 2,1-aminomutase hemL	547996	549321	+	PROKKA_00472	Glutamate-1-semialdehyde 2,1-aminomutase	547996	549321	+	5.4.3.8	hemL	similar to AA sequence:UniProtKB:Q5SJS4		1	0	0	0	0	0	0
474	PFR_JS7-1_469	Pyruvate carboxylase subunit B	549590	551107	+	PROKKA_00473	Methylmalonyl-CoA carboxyltransferase 5S subunit	549590	551107	+	2.1.3.1		similar to AA sequence:UniProtKB:Q70AC7		1	0	0	0	0	0	0
475	PFR_JS7-1_470	Methylmalonyl-CoA carboxyltransferase 12S	551123	552697	+	PROKKA_00474	Methylmalonyl-CoA carboxyltransferase 12S subunit	551123	552697	+	2.1.3.1		similar to AA sequence:UniProtKB:Q8GBW6		1	0	0	0	0	0	0
476	PFR_JS7-1_471	Hypothetical protein	552713	552961	+	PROKKA_00475	Methylmalonyl-CoA carboxyltransferase 12S subunit	552713	552961	+	2.1.3.1		similar to AA sequence:UniProtKB:Q8GBW6		1	0	0	0	0	0	0
477	PFR_JS7-1_472	Methylmalonyl-CoA carboxyltransferase 1.3S	552978	553349	+	PROKKA_00476	Methylmalonyl-CoA carboxyltransferase 1.3S subunit	552978	553349	+	2.1.3.1		similar to AA sequence:UniProtKB:P02904		1	0	0	0	0	0	0
478	PFR_JS7-1_473	Oxidoreductase, short chain	553480	554199	-	PROKKA_00477	Serine 3-dehydrogenase	553480	554199	-	1.1.1.276	sdh	similar to AA sequence:UniProtKB:Q9KWN1		1	0	0	0	0	0	0
479	PFR_JS7-1_474	Putative transcription regulator TetR/AcrR	554314	555045	-	PROKKA_00478	Bacterial regulatory proteins, tetR family	554314	555045	-			protein motif:Pfam:PF00440.17		1	0	0	0	0	0	0
480	PFR_JS7-1_475	2,3-bisphosphoglycerate-dependent	555376	556125	+	PROKKA_00479	2,3-bisphosphoglycerate-dependent phosphoglycerate mutase	555376	556125	+	5.4.2.11	gpmA	similar to AA sequence:UniProtKB:P33158		1	0	0	0	0	0	0
481	PFR_JS7-1_476	Phosphate transport system regulatory protein	556325	557002	-	PROKKA_00480	hypothetical protein	556325	557002	-			similar to AA sequence:UniProtKB:P65720	Phosphate-specific transport system accessory protein PhoU homolog 2	1	0	0	0	0	0	0
482	PFR_JS7-1_477	ATPase/histidine kinase/DNA gyrase B/HSP90 domain	557236	558483	+	PROKKA_00481	Signal-transduction histidine kinase senX3	557236	558483	+	2.7.13.3	senX3	similar to AA sequence:UniProtKB:A0QR01		1	0	0	0	0	0	0
483	PFR_JS7-1_478	Response regulator receiver domain protein	558489	559097	+	PROKKA_00482	Sensory transduction protein regX3	558489	559097	+		regX3_1	similar to AA sequence:UniProtKB:Q11156		1	0	0	0	0	0	0
484	PFR_JS7-1_479	Transposase of ISAar20, ISL3 family	559404	560480	+	PROKKA_00483	Transposase	559404	560480	+			protein motif:Pfam:PF01610.11		0	0	0	0	0	0	0
485	PFR_JS7-1_480	Hypothetical protein	560491	560613	+	PROKKA_00484	Sensory transduction protein regX3	560491	560613	+		regX3_2	similar to AA sequence:UniProtKB:Q11156		0	0	0	0	0	0	0
486	PFR_JS7-1_481	Transcriptional regulator, CarD family	560754	561239	+	PROKKA_00485	RNA polymerase-binding transcription factor CarD	560754	561239	+		carD	similar to AA sequence:UniProtKB:A0R561		1	0	0	0	0	0	0
487	PFR_JS7-1_482	2-C-methyl-D-erythritol 4-phosphate	561321	562067	+	PROKKA_00486	2-C-methyl-D-erythritol 4-phosphate cytidylyltransferase	561321	562067	+	2.7.7.60	ispD	similar to AA sequence:UniProtKB:P96864		1	0	0	0	0	0	0
488	PFR_JS7-1_483	2-C-methyl-D-erythritol 2,4-cyclodiphosphate	562064	562564	+	PROKKA_00487	2-C-methyl-D-erythritol 2,4-cyclodiphosphate synthase	562064	562564	+	4.6.1.12	ispF	similar to AA sequence:UniProtKB:P65183		1	0	0	0	0	0	0
489	PFR_JS7-1_484	Serine hydroxymethyltransferase (Precursor)	562764	564212	-	PROKKA_00488	Serine hydroxymethyltransferase	562764	564212	-	2.1.2.1	glyA	similar to AA sequence:UniProtKB:A0R2V7		1	0	0	0	0	0	0
490	PFR_JS7-1_485	L-asparaginase, type I	564433	565434	-	PROKKA_00489	L-asparaginase 1	564433	565434	-	3.5.1.1	ansA	similar to AA sequence:UniProtKB:P0A962		1	0	0	0	0	0	0
491	PFR_JS7-1_486	Amino acid permease	565445	566935	-	PROKKA_00490	GABA permease	565445	566935	-		gabP_1	similar to AA sequence:UniProtKB:P46349		1	0	0	0	0	0	0
492	PFR_JS7-1_487	Amino acid permease	567254	568756	-	PROKKA_00491	GABA permease	567254	568756	-		gabP_2	similar to AA sequence:UniProtKB:P46349		1	0	0	0	0	0	0
493	PFR_JS7-1_488	RNA methyltransferase, TrmH family, group 3	568968	569891	-	PROKKA_00492	Putative TrmH family tRNA/rRNA methyltransferase	568968	569891	-	2.1.1.-		similar to AA sequence:UniProtKB:Q7A794		1	0	0	0	0	0	0
494	PFR_JS7-1_489	Cysteinyl-tRNA synthetase CysS	569891	571294	-	PROKKA_00493	Cysteine--tRNA ligase	569891	571294	-	6.1.1.16	cysS	similar to AA sequence:UniProtKB:P21888		1	0	0	0	0	0	0
495	PFR_JS7-1_490	FCD domain protein	571421	572422	-	PROKKA_00494	Putative L-lactate dehydrogenase operon regulatory protein	571421	572422	-		lldR	similar to AA sequence:UniProtKB:P0ACL7		1	0	0	0	0	0	0
496	PFR_JS7-1_491	Transporter, lactate permease family protein	572926	574629	+	PROKKA_00495	Glycolate permease GlcA	572926	574629	+		glcA	similar to AA sequence:UniProtKB:Q46839		1	0	0	0	0	0	0
497	PFR_JS7-1_492	Putative oxididoreductase subunit	574670	575479	+	PROKKA_00496	Lactate utilization protein A	574670	575479	+		lutA	similar to AA sequence:UniProtKB:O07020		1	0	0	0	0	0	0
498	PFR_JS7-1_493	Iron-sulfur cluster-binding protein	575476	577014	+	PROKKA_00497	Lactate utilization protein B	575476	577014	+		lutB	similar to AA sequence:UniProtKB:O07021		1	0	0	0	0	0	0
499	PFR_JS7-1_494	Protein of hypothetical function DUF162	577020	577676	+	PROKKA_00498	Lactate utilization protein C	577020	577676	+		lutC	similar to AA sequence:UniProtKB:O32259		1	0	0	0	0	0	0
500	PFR_JS7-1_495	Hypothetical protein	577918	578319	+	PROKKA_00499	hypothetical protein	577918	578319	+					1	0	0	0	0	0	0
501	PFR_JS7-1_496	Lipopolysaccharide kinase, Kdo/WaaP family	578376	579758	-	PROKKA_00500	Lipopolysaccharide kinase (Kdo/WaaP) family protein	578376	579758	-			protein motif:Pfam:PF06293.8		1	0	0	0	0	0	0
502	PFR_JS7-1_497	Cystathionine gamma-synthase (Cgs)	579843	581030	-	PROKKA_00501	Cystathionine gamma-synthase	579843	581030	-	2.5.1.48	metB	similar to AA sequence:UniProtKB:P00935		1	0	0	0	0	0	0
503	PFR_JS7-1_498	ATP binding protein of ABC transporter for	581296	582405	-	PROKKA_00502	sn-glycerol-3-phosphate import ATP-binding protein UgpC	581296	582405	-	3.6.3.20	ugpC	similar to AA sequence:UniProtKB:P10907		1	0	0	0	0	0	0
504	PFR_JS7-1_499	L-serine dehydratase 1	582621	584012	-	PROKKA_00503	L-serine dehydratase 1	582621	584012	-	4.3.1.17	sdaA	similar to AA sequence:UniProtKB:P16095		1	0	0	0	0	0	0
505	PFR_JS7-1_500	Amidohydrolase	584188	585462	+	PROKKA_00504	putative hydrolase YxeP	584188	585462	+	3.-.-.-	yxeP_2	similar to AA sequence:UniProtKB:P54955		1	0	0	0	0	0	0
506	PFR_JS7-1_501	Hypothetical membrane protein (DedA family)	585533	586510	+	PROKKA_00505	SNARE associated Golgi protein	585533	586510	+			protein motif:Pfam:PF09335.5		1	0	0	0	0	0	0
507	PFR_JS7-1_502	Putative RNase III regulator YmdB	586535	587044	-	PROKKA_00506	O-acetyl-ADP-ribose deacetylase	586535	587044	-	3.5.1.-	ymdB_1	similar to AA sequence:UniProtKB:P0A8D6		1	0	0	0	0	0	0
508	PFR_JS7-1_503	Hypothetical protein	587129	587512	+	PROKKA_00507	hypothetical protein	587129	587512	+					1	0	0	0	0	0	0
509	PFR_JS7-1_504	Ktn nad-binding domain involved with k transport	587519	589660	+	PROKKA_00508	potassium transporter peripheral membrane component	587519	589660	+			protein motif:CLUSTERS:PRK09496		1	0	0	0	0	0	0
510	PFR_JS7-1_505	Conserved transmembrane transport protein MmpL13	589781	592111	-	PROKKA_00509	Membrane protein YdfJ	589781	592111	-		ydfJ_1	similar to AA sequence:UniProtKB:P96687		1	0	0	0	0	0	0
511						PROKKA_00510	tRNA-Thr(tgt)	592391	592466	-			COORDINATES:profile:Aragorn:1.2		0					0	0
512	PFR_JS7-1_506	Mannose-6-phosphate isomerase, class I	592600	593799	-	PROKKA_00511	Mannose-6-phosphate isomerase	592600	593799	-	5.3.1.8	manA	similar to AA sequence:UniProtKB:P00946		1	0	0	0	0	0	0
513	PFR_JS7-1_507	Hypothetical protein	594018	594299	+	PROKKA_00512	hypothetical protein	594018	594299	+					1	0	0	0	0	0	0
514	PFR_JS7-1_508	60 kDa chaperonin 1	594643	596265	+	PROKKA_00513	60 kDa chaperonin 1	594643	596265	+		groL1_1	similar to AA sequence:UniProtKB:A0QQU5		1	0	0	0	0	0	0
515	PFR_JS7-1_509	Hypothetical protein	598835	599830	-	PROKKA_00514	hypothetical protein	598835	599830	-					1	0	0	0	0	0	0
516	PFR_JS7-1_510	NUDIX hydrolase	603050	603610	+	PROKKA_00515	hypothetical protein	603050	603610	+			protein motif:CLUSTERS:PRK08999		1	0	0	0	0	0	0
517	PFR_JS7-1_511	Surface layer protein A (S-layer protein A)	604160	605839	+	PROKKA_00516	hypothetical protein	604160	605839	+			protein motif:Pfam:PF00395.14	S-layer homology domain	0	0	0	0	0	0	0
518	PFR_JS7-1_512	Surface layer protein A (S-layer protein A)	606488	607870	+	PROKKA_00517	Endoglucanase C precursor	606488	607870	+	3.2.1.4	cenC_1	similar to AA sequence:UniProtKB:P14090		1	0	0	0	0	0	0
519	PFR_JS7-1_513	Hypothetical protein	608268	609221	+	PROKKA_00518	hypothetical protein	608268	609221	+					0	0	0	0	0	0	0
520	PFR_JS7-1_514	S-layer protein, SHL domain protein	609246	610145	+	PROKKA_00519	Endoglucanase C precursor	609246	610145	+	3.2.1.4	cenC_2	similar to AA sequence:UniProtKB:P14090		0	0	0	0	0	0	0
521	PFR_JS7-1_515	DEAD/DEAH box helicase	610308	611987	-	PROKKA_00520	Type III restriction enzyme, res subunit	610308	611987	-			protein motif:Pfam:PF04851.9		0	0	0	0	0	0	0
522	PFR_JS7-1_516	Conserved protein, putative helicase of DeaD/DeaH	612060	614381	-	PROKKA_00521	hypothetical protein	612060	614381	-					0	0	0	0	0	0	0
523	PFR_JS7-1_517	Hypothetical protein	614378	615406	-	PROKKA_00522	hypothetical protein	614378	615406	-					0	0	0	0	0	0	0
524	PFR_JS7-1_518	Cold shock protein	615633	616019	+	PROKKA_00523	Cold shock-like protein	615633	616019	+		csp	similar to AA sequence:UniProtKB:O54310		1	0	0	0	0	0	0
525	PFR_JS7-1_519	PF11228 family protein	616023	616802	+	PROKKA_00524	hypothetical protein	616023	616802	+					1	0	0	0	0	0	0
526	PFR_JS7-1_520	Hypothetical protein	616880	617221	-	PROKKA_00525	hypothetical protein	616880	617221	-					1	0	0	0	0	0	0
527	PFR_JS7-1_521	Guanine/hypoxanthine permease PbuG	617267	618829	+	PROKKA_00526	Guanine/hypoxanthine permease PbuG	617267	618829	+		pbuG	similar to AA sequence:UniProtKB:O34987		1	0	0	0	0	0	0
528	PFR_JS7-1_522	Hypothetical protein	618991	619377	+	PROKKA_00527	hypothetical protein	618991	619377	+					1	0	0	0	0	0	0
529	PFR_JS7-1_523	Phosphoserine transaminase	619420	620541	-	PROKKA_00528	Phosphoserine aminotransferase	619420	620541	-	2.6.1.52	serC	similar to AA sequence:UniProtKB:P63514		1	0	0	0	0	0	0
530	PFR_JS7-1_524	Iron-dependent repressor and activator IdeR	620718	621395	+	PROKKA_00529	Diphtheria toxin repressor	620718	621395	+		dtxR	similar to AA sequence:UniProtKB:P0DJL7		1	0	0	0	0	0	0
531	PFR_JS7-1_525	Thioredoxin	621511	621846	+	PROKKA_00530	Putative thioredoxin-2	621511	621846	+		trxC_2	similar to AA sequence:UniProtKB:Q9RD25		1	0	0	0	0	0	0
532	PFR_JS7-1_526	Hypothetical protein	621983	622342	-	PROKKA_00531	hypothetical protein	621983	622342	-					1	0	0	0	0	0	0
533	PFR_JS7-1_527	Carboxylic ester hydrolase	622494	623303	+	PROKKA_00532	acetyl esterase	622494	623303	+			protein motif:CLUSTERS:PRK10162		0	0	0	0	0	0	0
534	PFR_JS7-1_528	Isochorismatase family protein	623300	623920	+	PROKKA_00533	nicotinamidase/pyrazinamidase	623300	623920	+			protein motif:CLUSTERS:PRK11609		1	0	0	0	0	0	0
535	PFR_JS7-1_529	Hypothetical protein	624065	624397	-	PROKKA_00534	hypothetical protein	624065	624397	-					1	0	0	0	0	0	0
536						PROKKA_00535	tRNA-Arg(cct)	624494	624569	-			COORDINATES:profile:Aragorn:1.2		0					0	0
537	PFR_JS7-1_530	UDP-glucose pyrophosphorylase 2	624972	626345	+	PROKKA_00536	UTP--glucose-1-phosphate uridylyltransferase	624972	626345	+			protein motif:Pfam:PF01704.12		1	0	0	0	0	0	0
538	PFR_JS7-1_531	Hypothetical protein	626338	626748	+	PROKKA_00537	hypothetical protein	626338	626748	+					1	0	0	0	0	0	0
539	PFR_JS7-1_532	Large conductance mechanosensitive channel	626802	627245	-	PROKKA_00538	Large-conductance mechanosensitive channel	626802	627245	-		mscL	similar to AA sequence:UniProtKB:A5U127		1	0	0	0	0	0	0
540	PFR_JS7-1_533	Hypothetical protein	627338	627979	-	PROKKA_00539	flagellar basal body P-ring biosynthesis protein FlgA	627338	627979	-			protein motif:CLUSTERS:PRK12617		1	0	0	0	0	0	0
541	PFR_JS7-1_534	Type I antifreeze protein	628079	628486	-	PROKKA_00540	Zinc ribbon domain protein	628079	628486	-			protein motif:Pfam:PF09723.4		0	0	0	0	0	0	0
542	PFR_JS7-1_535	Hypothetical protein	628642	629352	-	PROKKA_00541	5-formyltetrahydrofolate cyclo-ligase family protein	628642	629352	-			protein motif:CLUSTERS:PRK10333		1	0	0	0	0	0	0
543	PFR_JS7-1_536	Molybdopterin molybdenumtransferase	629371	630657	+	PROKKA_00542	Molybdopterin molybdenumtransferase	629371	630657	+	2.10.1.1	moeA_2	similar to AA sequence:UniProtKB:P99139		1	0	0	0	0	0	0
544	PFR_JS7-1_537	Acetytransferase	630661	631371	+	PROKKA_00543	Putative ribosomal N-acetyltransferase YdaF	630661	631371	+	2.3.1.-	ydaF_1	similar to AA sequence:UniProtKB:P96579		1	0	0	0	0	0	0
545	PFR_JS7-1_538	Hypothetical protein	631446	632249	+	PROKKA_00544	hypothetical protein	631446	632249	+					1	0	0	0	0	0	0
546						PROKKA_00545	tRNA-Ala(cgc)	632325	632399	+			COORDINATES:profile:Aragorn:1.2		0					0	0
547	PFR_JS7-1_539	Site-specific DNA recombinase	632297	634051	-											0	0	0	0	0	0
548	PFR_JS7-1_540	Hypothetical protein	634232	634459	-	PROKKA_00546	hypothetical protein	634232	634459	-					0	0	0	0	0	0	0
549	PFR_JS7-1_541	Hypothetical protein	634464	635063	-	PROKKA_00547	hypothetical protein	634464	635063	-					0	0	0	0	0	0	0
550	PFR_JS7-1_542	Single-strand binding protein/Primosomal	635080	635523	-	PROKKA_00548	Single-stranded DNA-binding protein	635080	635523	-			protein motif:HAMAP:MF_00984		0	0	0	0	0	0	0
551	PFR_JS7-1_543	Conjugative transfer gene complex protein	635603	637378	-	PROKKA_00549	Type IV secretory system Conjugative DNA transfer	635603	637378	-			protein motif:Pfam:PF02534.8		0	0	0	0	0	0	0
552	PFR_JS7-1_544	Hypothetical protein	637375	637926	-	PROKKA_00550	hypothetical protein	637375	637926	-					0	0	0	0	0	0	0
553	PFR_JS7-1_545	Type IV secretory pathway VirB4 protein-like	637923	639407	-	PROKKA_00551	AAA-like domain protein	637923	639407	-			protein motif:Pfam:PF12846.1		0	0	0	0	0	0	0
554	PFR_JS7-1_546	Exopolyphosphatase	639404	640234	-	PROKKA_00552	hypothetical protein	639404	640234	-					0	0	0	0	0	0	0
555	PFR_JS7-1_547	Hypothetical protein	640371	642065	+	PROKKA_00553	hypothetical protein	640371	642065	+					0	0	0	0	0	0	0
556	PFR_JS7-1_548	Integral membrane protein	642069	643538	-	PROKKA_00554	hypothetical protein	642069	643538	-					0	0	0	0	0	0	0
557	PFR_JS7-1_549	ATP-binding integral membrane protein	643542	644921	-	PROKKA_00555	hypothetical protein	643542	644921	-					0	0	0	0	0	0	0
558	PFR_JS7-1_550	Integral membrane protein	644952	645272	-	PROKKA_00556	hypothetical protein	644952	645272	-					0	0	0	0	0	0	0
559	PFR_JS7-1_551	Hypothetical protein	645427	645693	-	PROKKA_00557	hypothetical protein	645427	645693	-					0	0	0	0	0	0	0
560	PFR_JS7-1_552	Putative restriction enzyme	645901	647511	+	PROKKA_00558	hypothetical protein	645901	647511	+					0	0	0	0	0	0	0	PfrJS7ORF552P
561	PFR_JS7-1_553	Putative restriction enzyme	647557	648078	+	PROKKA_00559	hypothetical protein	647557	648078	+					0	0	0	0	0	0	0
562	PFR_JS7-1_554	PF03235 family protein	648109	649887	+	PROKKA_00560	hypothetical protein	648109	649887	+					0	0	0	0	0	0	0
563	PFR_JS7-1_555	Hypothetical protein	649899	650024	-	PROKKA_00561	hypothetical protein	649899	650024	-					0	0	0	0	0	0	0	M.PfrJS7ORF555P
564	PFR_JS7-1_556	Hypothetical protein	650072	650566	-	PROKKA_00562	hypothetical protein	650072	650566	-					0	0	0	0	0	0	0
565	PFR_JS7-1_557	Hypothetical protein	650625	650990	-	PROKKA_00563	Modification methylase HhaI	650625	650990	-	2.1.1.37	hhaIM	similar to AA sequence:UniProtKB:P05102		0	0	0	0	0	0	0
566	PFR_JS7-1_558	TrwC relaxase	651259	654816	+	PROKKA_00564	Multifunctional conjugation protein TraI	651259	654816	+		traI_1	similar to AA sequence:UniProtKB:P14565		0	0	0	0	0	0	0
567	PFR_JS7-1_559	AAA ATPase central domain protein	654933	655889	+	PROKKA_00565	ATP-dependent zinc metalloprotease FtsH 4	654933	655889	+	3.4.24.-	ftsH4	similar to AA sequence:UniProtKB:P73437		0	0	0	0	0	0	0
568	PFR_JS7-1_560	Y4bN protein	655886	658501	+	PROKKA_00566	hypothetical protein	655886	658501	+					0	0	0	0	0	0	0
569	PFR_JS7-1_561	DNA processing Smf-family protein	658520	659518	-	PROKKA_00567	hypothetical protein	658520	659518	-			protein motif:CLUSTERS:PRK10736		0	0	0	0	0	0	0
570	PFR_JS7-1_562	Sulfate permease	659715	660086	+	PROKKA_00568	hypothetical protein	659715	660086	+					0	0	0	0	0	0	0
571	PFR_JS7-1_563	Uma4 protein	660436	661509	-	PROKKA_00569	Transposase	660436	661509	-			protein motif:Pfam:PF01610.11		0	0	0	0	0	0	0
572	PFR_JS7-1_564	Thioredoxin	662190	662615	+	PROKKA_00570	Thioredoxin	662190	662615	+		trxA_1	similar to AA sequence:UniProtKB:P08058		0	0	0	0	0	0	0
573	PFR_JS7-1_565	Hypothetical protein	662720	663454	+	PROKKA_00571	hypothetical protein	662720	663454	+					0	0	0	0	0	0	0
574	PFR_JS7-1_566	ATP-dependent chaperone protein ClpB	663523	666249	-	PROKKA_00572	Chaperone protein ClpB	663523	666249	-		clpB_2	similar to AA sequence:UniProtKB:Q7WSY8		0	0	0	0	0	0	0
575	PFR_JS7-1_567	Hypothetical protein	666472	667239	+	PROKKA_00573	Universal stress protein family protein	666472	667239	+			protein motif:Pfam:PF00582.20		0	0	0	0	0	0	0
576	PFR_JS7-1_568	Two-component system sensor kinase	667336	668214	+	PROKKA_00574	Oxygen sensor histidine kinase NreB	667336	668214	+	2.7.13.3	nreB	similar to AA sequence:UniProtKB:Q7WZY5		0	0	0	0	0	0	0
577	PFR_JS7-1_569	Two-component system response regulator	668291	668950	+	PROKKA_00575	Oxygen regulatory protein NreC	668291	668950	+		nreC_2	similar to AA sequence:UniProtKB:Q7WZY4		0	0	0	0	0	0	0
578	PFR_JS7-1_570	Hypothetical protein	669173	669694	+	PROKKA_00576	hypothetical protein	669173	669694	+					0	0	0	0	0	0	0
579	PFR_JS7-1_571	Trypsin	669757	670848	+	PROKKA_00577	Periplasmic pH-dependent serine endoprotease DegQ precursor	669757	670848	+	3.4.21.107	degQ	similar to AA sequence:UniProtKB:P39099		0	0	0	0	0	0	0
580	PFR_JS7-1_572	Chaperone protein DnaK	671228	673057	+	PROKKA_00578	Chaperone protein DnaK	671228	673057	+		dnaK_1	similar to AA sequence:UniProtKB:A0QQC8		0	0	0	0	0	0	0
581	PFR_JS7-1_573	Protein GrpE	673218	673787	+	PROKKA_00579	heat shock protein GrpE	673218	673787	+			protein motif:CLUSTERS:PRK10325		0	0	0	0	0	0	0
582	PFR_JS7-1_574	Chaperone protein DnaJ 1	673784	674881	+	PROKKA_00580	Chaperone protein DnaJ	673784	674881	+		dnaJ_1	similar to AA sequence:UniProtKB:P08622		0	0	0	0	0	0	0
583	PFR_JS7-1_575	Heat shock protein transcriptional repressor	674883	675302	+	PROKKA_00581	Putative heat shock protein HspR	674883	675302	+		hspR_1	similar to AA sequence:UniProtKB:P40183		0	0	0	0	0	0	0
584	PFR_JS7-1_576	Hypothetical protein	676203	676754	-	PROKKA_00582	hypothetical protein	676203	676754	-					0	0	0	0	0	0	0
585	PFR_JS7-1_577	Hypothetical protein	676801	677364	-	PROKKA_00583	hypothetical protein	676801	677364	-					0	0	0	0	0	0	0
586	PFR_JS7-1_578	Integral membrane sensor signal transduction	677515	678702	+	PROKKA_00584	Sensor histidine kinase DesK	677515	678702	+	2.7.13.3	desK_3	similar to AA sequence:UniProtKB:O34757		0	0	0	0	0	0	0
587	PFR_JS7-1_579	Two-component system response regulator	678699	679358	+	PROKKA_00585	Transcriptional regulatory protein LiaR	678699	679358	+		liaR_1	similar to AA sequence:UniProtKB:O32197		0	0	0	0	0	0	0
588	PFR_JS7-1_580	Hypothetical protein	679521	680300	+	PROKKA_00586	hypothetical protein	679521	680300	+					0	0	0	0	0	0	0
589	PFR_JS7-1_581	Hypothetical protein	680348	680557	+	PROKKA_00587	hypothetical protein	680348	680557	+					0	0	0	0	0	0	0
590	PFR_JS7-1_582	Secreted peptidase	680667	681257	+	PROKKA_00588	Glycyl-glycine endopeptidase LytM precursor	680667	681257	+	3.4.24.75	lytM	similar to AA sequence:UniProtKB:O33599		1	0	0	0	0	0	0
591	PFR_JS7-1_583	Lactoylglutathione lyase and lyase	681307	681675	-	PROKKA_00589	Glyoxalase-like domain protein	681307	681675	-			protein motif:Pfam:PF12681.1		0	0	0	0	0	0	0
592	PFR_JS7-1_584	Putative HTH-type transcriptional regulator MarR	681754	682173	+	PROKKA_00590	Transcriptional regulator HosA	681754	682173	+		hosA	similar to AA sequence:UniProtKB:P69782		1	0	0	0	0	0	0
593	PFR_JS7-1_585	Transcriptional regulator	682265	682561	+	PROKKA_00591	Transcriptional repressor SdpR	682265	682561	+		sdpR	similar to AA sequence:UniProtKB:O32242		1	0	0	0	0	0	0
594	PFR_JS7-1_586	Drug resistance transporter, EmrB/QacA subfamily	682601	684067	+	PROKKA_00592	Multidrug export protein EmrB	682601	684067	+		emrB_2	similar to AA sequence:UniProtKB:P0AEJ0	Putative antibiotic resistance	1	0	0	0	0	0	0
595	PFR_JS7-1_587	Proline/glycine betaine transporter	684206	685645	+	PROKKA_00593	Proline/betaine transporter	684206	685645	+		proP	similar to AA sequence:UniProtKB:P0C0L7		1	0	0	0	0	0	0
596	PFR_JS7-1_588	Regulatory protein TetR	685721	686314	-	PROKKA_00594	Bacterial regulatory proteins, tetR family	685721	686314	-			protein motif:Pfam:PF00440.17		1	0	0	0	0	0	0
597	PFR_JS7-1_589	Probable multidrug resistance transporter, MFS	686427	687914	+	PROKKA_00595	Multidrug resistance protein 3	686427	687914	+		bmr3_2	similar to AA sequence:UniProtKB:P96712	Putative antibiotic resistance	1	0	0	0	0	0	0
598	PFR_JS7-1_590	Glutamate dehydrogenase	688069	689433	+	PROKKA_00596	NADP-specific glutamate dehydrogenase	688069	689433	+	1.4.1.4	gdhA	similar to AA sequence:UniProtKB:P00370		1	0	0	0	0	0	0
599	PFR_JS7-1_591	Transcriptional regulatory protein PadR	689553	690026	-	PROKKA_00597	acetyltransferase	689553	690026	-			protein motif:CLUSTERS:PRK07757		1	0	0	0	0	0	0
600	PFR_JS7-1_592	CrcB-like protein	690086	690472	-	PROKKA_00598	Putative fluoride ion transporter CrcB	690086	690472	-		crcB_1	similar to AA sequence:UniProtKB:P37002		1	0	0	0	0	0	0
601	PFR_JS7-1_593	CrcB-like protein	690469	690885	-	PROKKA_00599	Putative fluoride ion transporter CrcB	690469	690885	-		crcB_2	similar to AA sequence:UniProtKB:P37002		1	0	0	0	0	0	0
602	PFR_JS7-1_594	UspA domain protein	690882	691415	-	PROKKA_00600	Universal stress protein family protein	690882	691415	-			protein motif:Pfam:PF00582.20		1	0	0	0	0	0	0
603	PFR_JS7-1_595	Galactokinase	691572	692768	-	PROKKA_00601	Galactokinase	691572	692768	-	2.7.1.6	galK_2	similar to AA sequence:UniProtKB:P0A6T3		1	0	0	0	0	0	0
604	PFR_JS7-1_596	Twin-arginine translocation pathway signal and	693033	693554	+	PROKKA_00602	hypothetical protein	693033	693554	+					1	0	0	0	0	0	0
605	PFR_JS7-1_597	Uracyl permease	693585	695135	-	PROKKA_00603	Putative pyrimidine permease RutG	693585	695135	-		rutG	similar to AA sequence:UniProtKB:P75892		1	0	0	0	0	0	0
606	PFR_JS7-1_598	Integral membrane protein with DUF218 domain	695257	696321	-	PROKKA_00604	hypothetical protein	695257	696321	-					1	0	0	0	0	0	0
607	PFR_JS7-1_599	Dolichyl-phosphate-mannose-protein	696371	697930	-	PROKKA_00605	putative dolichyl-phosphate-mannose--protein mannosyltransferase	696371	697930	-	2.4.1.109	pmt	similar to AA sequence:UniProtKB:O05586		1	0	0	0	0	0	0
608	PFR_JS7-1_600	Glycoside hydrolase family 95	698217	700604	+	PROKKA_00606	hypothetical protein	698217	700604	+					1	0	0	0	0	0	0
609	PFR_JS7-1_601	Ribosomal RNA small subunit methyltransferase I	700618	701568	+	PROKKA_00607	Ribosomal RNA small subunit methyltransferase I	700618	701568	+	2.1.1.198	rsmI	similar to AA sequence:UniProtKB:P0A640		1	0	0	0	0	0	0
610	PFR_JS7-1_602	Hydrolase, TatD family	701701	702729	+	PROKKA_00608	putative deoxyribonuclease YcfH	701701	702729	+	3.1.21.-	ycfH	similar to AA sequence:UniProtKB:P0AFQ7		1	0	0	0	0	0	0
611	PFR_JS7-1_603	Ribosomal RNA small subunit methyltransferase A	702726	703595	+	PROKKA_00609	Ribosomal RNA small subunit methyltransferase A	702726	703595	+	2.1.1.182	rsmA	similar to AA sequence:UniProtKB:P66662		1	0	0	0	0	0	0
612	PFR_JS7-1_604	4-diphosphocytidyl-2-C-methyl-D-erythritol kinase	703672	704649	+	PROKKA_00610	4-diphosphocytidyl-2-C-methyl-D-erythritol kinase	703672	704649	+	2.7.1.148	ispE	similar to AA sequence:UniProtKB:P65178		1	0	0	0	0	0	0
613	PFR_JS7-1_605	Transcriptional regulator	704684	705445	-	PROKKA_00611	Biofilm operon icaADBC HTH-type negative transcriptional regulator IcaR	704684	705445	-		icaR	similar to AA sequence:UniProtKB:A6QKF4		1	0	0	0	0	0	0
614	PFR_JS7-1_606	Aspartate carbomyltransferase	705588	706634	-	PROKKA_00612	Aspartate carbamoyltransferase	705588	706634	-	2.1.3.2	pyrB	similar to AA sequence:UniProtKB:Q8ZB39		1	0	0	0	0	0	0
615						PROKKA_00613	tRNA-Gln(ttg)	706796	706875	+			COORDINATES:profile:Aragorn:1.2		0					0	0
616	PFR_JS7-1_607	Bifunctional protein GlmU	707061	708608	+	PROKKA_00614	Bifunctional protein GlmU	707061	708608	+		glmU	similar to AA sequence:UniProtKB:P96382		1	0	0	0	0	0	0
617	PFR_JS7-1_608	Ribose-phosphate diphosphokinase	708642	709637	+	PROKKA_00615	Ribose-phosphate pyrophosphokinase	708642	709637	+	2.7.6.1	prs_2	similar to AA sequence:UniProtKB:P65232		1	0	0	0	0	0	0
618	PFR_JS7-1_609	50S ribosomal protein L25	710015	710674	+	PROKKA_00616	50S ribosomal protein L25	710015	710674	+		rplY	similar to AA sequence:UniProtKB:Q92N68		1	0	0	0	0	0	0
619	PFR_JS7-1_610	Peptidyl-tRNA hydrolase (Precursor)	710882	711472	+	PROKKA_00617	Peptidyl-tRNA hydrolase	710882	711472	+	3.1.1.29	pth	similar to AA sequence:UniProtKB:A0R3D3		1	0	0	0	0	0	0
620	PFR_JS7-1_611	Hypothetical protein	711540	711905	+	PROKKA_00618	hypothetical protein	711540	711905	+					1	0	0	0	0	0	0
621	PFR_JS7-1_612	Transcription-repair coupling factor	711984	715679	+	PROKKA_00619	Transcription-repair-coupling factor	711984	715679	+	3.6.4.-	mfd	similar to AA sequence:UniProtKB:P64326		1	0	0	0	0	0	0
622	PFR_JS7-1_613	Hypothetical protein	715801	716334	+	PROKKA_00620	hypothetical protein	715801	716334	+					1	0	0	0	0	0	0
623	PFR_JS7-1_614	MazG family protein	716334	717005	+	PROKKA_00621	Nucleoside triphosphate pyrophosphohydrolase	716334	717005	+	3.6.1.8	mazG	similar to AA sequence:UniProtKB:P0AEY3		1	0	0	0	0	0	0
624	PFR_JS7-1_615	Phosphopyruvate hydratase	717120	718409	+	PROKKA_00622	Enolase	717120	718409	+	4.2.1.11	eno_1	similar to AA sequence:UniProtKB:A0R3B8		1	0	0	0	0	0	0
625						PROKKA_00623	tRNA-Pro(tgg)	719265	719347	-			COORDINATES:profile:Aragorn:1.2		0					0	0
626	PFR_JS7-1_616	Hypothetical protein	718687	719328	+											0	0	0	0	0	0
627	PFR_JS7-1_617	PF04417 family protein	719408	719923	+	PROKKA_00624	hypothetical protein	719408	719923	+					1	0	0	0	0	0	0
628	PFR_JS7-1_618	Exopolyphosphatase	719920	720876	+	PROKKA_00625	Guanosine-5'-triphosphate,3'-diphosphate pyrophosphatase	719920	720876	+	3.6.1.40	gppA	similar to AA sequence:UniProtKB:P25552		1	0	0	0	0	0	0
629						PROKKA_00626	tRNA-Leu(taa)	720986	721059	+			COORDINATES:profile:Aragorn:1.2		0					0	0
630	PFR_JS7-1_619	Transcriptional regulator	721173	721811	-	PROKKA_00627	Tetracycline repressor protein class A from transposon 1721	721173	721811	-		tetR_1	similar to AA sequence:UniProtKB:P03038	Putative antibiotic resistance	0	0	0	0	0	0	0
631	PFR_JS7-1_620	ABC transporter family protein	721808	722581	-	PROKKA_00628	Inner membrane transport permease YbhR	721808	722581	-		ybhR_1	similar to AA sequence:UniProtKB:P0AFP9		0	0	0	0	0	0	0
632	PFR_JS7-1_621	Nod factor export ATP-binding protein I	722565	723497	-	PROKKA_00629	Daunorubicin/doxorubicin resistance ATP-binding protein DrrA	722565	723497	-	3.6.3.-	drrA_2	similar to AA sequence:UniProtKB:P32010	Putative antibiotic resistance	0	0	0	0	0	0	0
633	PFR_JS7-1_622	Actinorhodin transporter	723645	725072	-	PROKKA_00630	putative transport protein HsrA	723645	725072	-		hsrA_3	similar to AA sequence:UniProtKB:P31474		1	0	0	0	0	0	0
634	PFR_JS7-1_623	Transcriptional regulator	725137	725775	+	PROKKA_00631	Bacterial regulatory proteins, tetR family	725137	725775	+			protein motif:Pfam:PF00440.17		1	0	0	0	0	0	0
635	PFR_JS7-1_624	Phosphopyruvate hydratase	726066	727337	+	PROKKA_00632	Enolase	726066	727337	+	4.2.1.11	eno_2	similar to AA sequence:UniProtKB:P64074		1	0	0	0	0	0	0
636	PFR_JS7-1_625	Cationic amino acid transporter	727395	728858	-	PROKKA_00633	putative amino acid permease YhdG	727395	728858	-		yhdG_2	similar to AA sequence:UniProtKB:O07576		1	0	0	0	0	0	0
637	PFR_JS7-1_626	Similar to Nucleoside-diphosphate-sugar	729078	729851	-	PROKKA_00634	putative sugar epimerase YhfK	729078	729851	-	4.-.-.-	yhfK	similar to AA sequence:UniProtKB:O07609		0	0	0	0	0	0	0
638	PFR_JS7-1_627	Methyltransferase type 11	730154	730903	+	PROKKA_00635	Methyltransferase domain protein	730154	730903	+			protein motif:Pfam:PF08241.6		1	0	0	0	0	0	0
639	PFR_JS7-1_628	Putative CONSERVED TRANSMEMBRANE PROTEIN	731040	731852	+	PROKKA_00636	Bax inhibitor 1 like protein	731040	731852	+			protein motif:Pfam:PF12811.1		1	0	0	0	0	0	0
640	PFR_JS7-1_629	Hydrolase, NUDIX family	732027	732650	-	PROKKA_00637	Nucleoside triphosphatase NudI	732027	732650	-	3.6.1.-	nudI	similar to AA sequence:UniProtKB:P52006		1	0	0	0	0	0	0
641	PFR_JS7-1_630	Hypothetical protein	732780	733745	-	PROKKA_00638	hypothetical protein	732780	733745	-					1	0	0	0	0	0	0
642	PFR_JS7-1_631	Putative 3-methyladenine DNA glycosylase	733954	734604	+	PROKKA_00639	3-methyladenine DNA glycosylase	733954	734604	+			protein motif:CLUSTERS:PRK00802		1	0	0	0	0	0	0
643	PFR_JS7-1_632	Hypothetical protein	734632	734721	+	PROKKA_00640	hypothetical protein	734632	734721	+					0	0	0	0	0	0	0
644	PFR_JS7-1_633	Hypothetical protein	734734	735138	+	PROKKA_00641	hypothetical protein	734734	735138	+			protein motif:Pfam:PF08327.5	Activator of Hsp90 ATPase homolog 1-like protein	1	0	0	0	0	0	0
645	PFR_JS7-1_634	Hypothetical protein	735272	735727	+	PROKKA_00642	hypothetical protein	735272	735727	+					1	0	0	0	0	0	0
646	PFR_JS7-1_635	PF04978 family protein	735753	736259	-	PROKKA_00643	DinB superfamily protein	735753	736259	-			protein motif:Pfam:PF12867.1		1	0	0	0	0	0	0
647	PFR_JS7-1_636	HAD-superfamily hydrolase, subfamily IA,	736256	736870	-	PROKKA_00644	?-D-glucose-1-phosphatase	736256	736870	-			protein motif:CLUSTERS:PRK09456		1	0	0	0	0	0	0
648	PFR_JS7-1_637	FMN-binding split barrel	737048	737695	+	PROKKA_00645	Pyridoxamine 5'-phosphate oxidase	737048	737695	+			protein motif:Pfam:PF12900.1		1	0	0	0	0	0	0
649	PFR_JS7-1_638	Hypothetical protein	737800	738330	-	PROKKA_00646	hypothetical protein	737800	738330	-					1	0	0	0	0	0	0
650	PFR_JS7-1_639	Peptide methionine sulfoxide reductase MsrA	738450	739085	-	PROKKA_00647	Peptide methionine sulfoxide reductase MsrA	738450	739085	-	1.8.4.11	msrA	similar to AA sequence:UniProtKB:Q93S39		1	0	0	0	0	0	0
651	PFR_JS7-1_640	Uracil-DNA glycosylase 2	739197	739886	-	PROKKA_00648	Uracil-DNA glycosylase	739197	739886	-	3.2.2.27	ung	similar to AA sequence:UniProtKB:P67071		1	0	0	0	0	0	0
652	PFR_JS7-1_641	Integral membrane protein	740067	741497	+	PROKKA_00649	pheromone autoinducer 2 transporter	740067	741497	+			protein motif:CLUSTERS:PRK12287		1	0	0	0	0	0	0
653	PFR_JS7-1_642	Hypothetical protein	741583	742545	+	PROKKA_00650	hypothetical protein	741583	742545	+					1	0	0	0	0	0	0
654	PFR_JS7-1_643	DoxX protein	742661	743095	-	PROKKA_00651	DoxX	742661	743095	-			protein motif:Pfam:PF07681.6		1	0	0	0	0	0	0
655	PFR_JS7-1_644	Transcription elongation factor GreA	743182	743685	-	PROKKA_00652	Transcription elongation factor GreA	743182	743685	-		greA	similar to AA sequence:UniProtKB:P64279		1	0	0	0	0	0	0
656	PFR_JS7-1_645	Mycothiol conjugate amidase Mca	743780	744706	+	PROKKA_00653	Mycothiol S-conjugate amidase	743780	744706	+	3.5.1.115	mca	similar to AA sequence:UniProtKB:A0R2W9		1	0	0	0	0	0	0
657	PFR_JS7-1_646	Conserved protein containing thioredoxin domain	744911	747595	+	PROKKA_00654	ASCH domain protein	744911	747595	+			protein motif:Pfam:PF04266.8		1	0	0	0	0	0	0
658	PFR_JS7-1_647	ASCH domain protein	747633	748151	+	PROKKA_00655	ASCH domain protein	747633	748151	+			protein motif:Pfam:PF04266.8		1	0	0	0	0	0	0
659	PFR_JS7-1_648	Isoprenyl transferase 2	748164	748973	-	PROKKA_00656	(2Z,6E)-farnesyl diphosphate synthase	748164	748973	-	2.5.1.68		similar to AA sequence:UniProtKB:Q47SS3		1	0	0	0	0	0	0
660	PFR_JS7-1_649	Channel protein, hemolysin III family protein	749172	749909	+	PROKKA_00657	Haemolysin-III related	749172	749909	+			protein motif:Pfam:PF03006.14		1	0	0	0	0	0	0
661	PFR_JS7-1_650	Exodeoxyribonuclease 7 small subunit	749954	750196	-	PROKKA_00658	Exodeoxyribonuclease 7 small subunit	749954	750196	-	3.1.11.6	xseB	similar to AA sequence:UniProtKB:Q7VV85		1	0	0	0	0	0	0
662	PFR_JS7-1_651	Exodeoxyribonuclease VII, large subunit	750244	751395	-	PROKKA_00659	Exodeoxyribonuclease 7 large subunit	750244	751395	-	3.1.11.6	xseA	similar to AA sequence:UniProtKB:P04994		1	0	0	0	0	0	0
663	PFR_JS7-1_652	4-hydroxy-3-methylbut-2-enyl diphosphate	751412	752650	+	PROKKA_00660	4-hydroxy-3-methylbut-2-enyl diphosphate reductase	751412	752650	+	1.17.1.2	ispH	similar to AA sequence:UniProtKB:P62623		1	0	0	0	0	0	0
664	PFR_JS7-1_653	RmuC family DNA recombination protein	752582	753931	-	PROKKA_00661	DNA recombination protein RmuC	752582	753931	-		rmuC	similar to AA sequence:UniProtKB:P0AG71		1	0	0	0	0	0	0
665	PFR_JS7-1_654	M18 family aminopeptidase	754081	755352	+	PROKKA_00662	putative M18 family aminopeptidase 2	754081	755352	+	3.4.11.-	apeB	similar to AA sequence:UniProtKB:Q9HYZ3		1	0	0	0	0	0	0
666	PFR_JS7-1_655	GTP-dependent nucleic acid-binding protein EngD	755447	756520	+	PROKKA_00663	Ribosome-binding ATPase YchF	755447	756520	+		ychF	similar to AA sequence:UniProtKB:P44681		1	0	0	0	0	0	0
667	PFR_JS7-1_656	Hypothetical protein	757392	759866	+	PROKKA_00664	Tetratricopeptide repeat protein	757392	759866	+			protein motif:Pfam:PF07719.11	Unique Gene Cluster 1	0	1	1	0	0	0	0
668	PFR_JS7-1_657	Hypothetical protein	760198	761085	-	PROKKA_00665	hypothetical protein	760198	761085	-				Unique Gene Cluster 1	0	1	1	0	0	0	0
669	PFR_JS7-1_658	Hypothetical protein	761110	761421	+	PROKKA_00666	anaerobic benzoate catabolism transcriptional regulator	761110	761421	+			protein motif:CLUSTERS:PRK08154	Unique Gene Cluster 1	0	1	1	0	0	0	0
670	PFR_JS7-1_659	Type I restriction-modification system, M	761666	763234	+	PROKKA_00667	putative type I restriction enzymeP M protein	761666	763234	+	2.1.1.72		similar to AA sequence:UniProtKB:Q89Z59	Unique Gene Cluster 1	0	1	1	0	0	0	0	M.PfrJS7II
671	PFR_JS7-1_660	Type I restriction-modification methylase	763231	764394	+	PROKKA_00668	Putative type-1 restriction enzyme specificity protein MPN_089	763231	764394	+			similar to AA sequence:UniProtKB:P75604	part 92% id Janibacter terrae strain YFY001 (hypothetical protein)	0	1	1	0	0	0	0	S.PfrJS7II
672	PFR_JS7-1_661	Type I site-specific deoxyribonuclease, HsdR	764391	767420	+	PROKKA_00669	Type I restriction enzyme EcoR124II R protein	764391	767420	+	3.1.21.3	hsdR_1	similar to AA sequence:UniProtKB:P10486	part 92% id Janibacter terrae strain YFY001 (DEAD/DEAH box helicase)	0	1	1	0	0	0	0	PfrJS7IIP
673	PFR_JS7-1_662	Transposase, ISlxx5	767660	768859	-	PROKKA_00670	Integrase core domain protein	767660	768859	-			protein motif:Pfam:PF00665.20		0	1	1	0	0	0	0
674	PFR_JS7-1_663	Putative IS1236 transposase	768801	769754	-	PROKKA_00671	Integrase core domain protein	768801	769754	-			protein motif:Pfam:PF00665.20		0	1	1	0	0	0	0
675	PFR_JS7-1_664	Hypothetical protein	769772	770281	-	PROKKA_00672	Transposase	769772	770281	-			protein motif:Pfam:PF01527.14		0	1	1	0	0	0	0
676	PFR_JS7-1_665	Hypothetical protein	770819	771376	+	PROKKA_00673	hypothetical protein	770819	771376	+					0	1	1	0	0	0	0
677	PFR_JS7-1_666	Hypothetical protein	771822	771962	+	PROKKA_00674	hypothetical protein	771822	771962	+					0	1	1	0	0	0	0
678	PFR_JS7-1_667	Hypothetical protein	772164	772388	+	PROKKA_00675	hypothetical protein	772164	772388	+					0	1	1	0	0	0	0
679	PFR_JS7-1_668	Hypothetical protein	772388	773497	+	PROKKA_00676	hypothetical protein	772388	773497	+					0	0	0	0	0	0	0
680	PFR_JS7-1_669	Hypothetical protein	773591	774361	+	PROKKA_00677	hypothetical protein	773591	774361	+					0	0	0	0	0	0	0
681	PFR_JS7-1_670	Transcriptional regulator	774325	775290	-	PROKKA_00678	HTH-type transcriptional regulator GltC	774325	775290	-		gltC	similar to AA sequence:UniProtKB:P20668		0	0	0	0	0	0	0
682	PFR_JS7-1_671	Inner membrane transport protein ynfM	775448	776599	+	PROKKA_00679	Inner membrane transport protein YnfM	775448	776599	+		ynfM	similar to AA sequence:UniProtKB:P43531		0	0	0	0	0	0	0
683	PFR_JS7-1_672	FrnE protein	777006	777701	+	PROKKA_00680	DSBA-like thioredoxin domain protein	777006	777701	+			protein motif:Pfam:PF01323.14		0	1	0	1	0	0	0
684	PFR_JS7-1_673	Hypothetical protein	778274	779176	+	PROKKA_00681	Pentapeptide repeats (8 copies)	778274	779176	+			protein motif:Pfam:PF00805.16		0	1	0	1	0	0	0
685	PFR_JS7-1_674	Mobile element protein	779019	779978	-	PROKKA_00682	Transposase	779019	779978	-			protein motif:Pfam:PF01610.11		0	1	0	1	0	0	0
686	PFR_JS7-1_675	Excisionase	780525	780959	+	PROKKA_00683	Helix-turn-helix domain protein	780525	780959	+			protein motif:Pfam:PF12728.1		0	1	0	1	0	0	0
687	PFR_JS7-1_676	Hypothetical protein	780963	781979	-	PROKKA_00684	hypothetical protein	780963	781979	-					0	1	0	1	0	0	0
688	PFR_JS7-1_677	Insertion element IS6110 uncharacterized 12.0 kDa	782270	782581	+	PROKKA_00685	hypothetical protein	782270	782581	+					0	1	0	1	0	0	0
689	PFR_JS7-1_678	ISRs2 transposase	782581	783603	+	PROKKA_00686	Integrase core domain protein	782581	783603	+			protein motif:Pfam:PF00665.20		0	1	0	1	0	0	0
690	PFR_JS7-1_679	Transposase, ISlxx5	783545	784744	+	PROKKA_00687	Integrase core domain protein	783545	784744	+			protein motif:Pfam:PF00665.20		0	1	0	1	0	0	0
691	PFR_JS7-1_680	ISRs2 transposase	784767	785063	+	PROKKA_00688	hypothetical protein	784767	785063	+					0	1	0	1	0	0	0
692	PFR_JS7-1_681	Hypothetical protein	785027	785263	-	PROKKA_00689	hypothetical protein	785027	785263	-					0	1	0	1	0	0	0
693	PFR_JS7-1_682	Transposase for IS3514b	785209	785829	-	PROKKA_00690	hypothetical protein	785209	785829	-					0	1	0	1	0	0	0
694	PFR_JS7-1_683	D-lactate dehydrogenase, FAD-binding, NADH	786203	787918	-	PROKKA_00691	D-lactate dehydrogenase	786203	787918	-	1.1.1.28	dld	similar to AA sequence:UniProtKB:P06149	D-lactate dehydrogenase	0	1	0	1	0	0	0
695	PFR_JS7-1_684	Putative transposase	789133	789651	+	PROKKA_00692	hypothetical protein	789133	789651	+					0	1	0	1	0	0	0
696	PFR_JS7-1_685	Hypothetical protein	789773	790039	+	PROKKA_00693	anaerobic benzoate catabolism transcriptional regulator	789773	790039	+			protein motif:CLUSTERS:PRK08154		0	1	0	1	0	0	0
697	PFR_JS7-1_686	GlpP family transcriptional regulator	790018	790677	-	PROKKA_00694	Glycerol-3-phosphate responsive antiterminator	790018	790677	-			protein motif:Pfam:PF04309.6		0	1	0	1	0	0	0
698	PFR_JS7-1_687	Alkylglycerone-phosphate synthase	790766	792298	-	PROKKA_00695	putative FAD-linked oxidoreductase	790766	792298	-	1.-.-.-		similar to AA sequence:UniProtKB:Q50685		0	0	0	0	0	0	0
699	PFR_JS7-1_688	Glycerol-3-phosphate dehydrogenase glpD2	792295	793980	-	PROKKA_00696	Aerobic glycerol-3-phosphate dehydrogenase	792295	793980	-	1.1.5.3	glpD	similar to AA sequence:UniProtKB:P18158		0	0	0	0	0	0	0
700	PFR_JS7-1_689	Bile acid:sodium symporter	794120	795223	+	PROKKA_00697	Sodium Bile acid symporter family protein	794120	795223	+			protein motif:Pfam:PF01758.10		0	0	0	0	0	0	0
701	PFR_JS7-1_690	UPF0324 membrane protein	795294	796457	-	PROKKA_00698	hypothetical protein	795294	796457	-					0	0	0	0	0	0	0
702	PFR_JS7-1_691	Hypothetical protein	796454	796627	-	PROKKA_00699	hypothetical protein	796454	796627	-					0	0	0	0	0	0	0
703	PFR_JS7-1_692	Thiamine-phosphate diphosphorylase	797142	797789	-	PROKKA_00700	Thiamine-phosphate synthase	797142	797789	-	2.5.1.3	thiE_1	similar to AA sequence:UniProtKB:P66916		0	0	0	0	0	0	0
704	PFR_JS7-1_693	Glycine oxidase ThiO	797965	799218	+	PROKKA_00701	Hydrogen cyanide synthase subunit HcnC precursor	797965	799218	+	1.4.99.5	hcnC	similar to AA sequence:UniProtKB:G3XD12		0	0	0	0	0	0	0
705	PFR_JS7-1_694	Thiamine biosynthesis protein	799215	799448	+	PROKKA_00702	sulfur carrier protein ThiS	799215	799448	+			protein motif:CLUSTERS:PRK05863		0	0	0	0	0	0	0
706	PFR_JS7-1_695	Thiazole synthase	799451	800281	+	PROKKA_00703	Thiazole synthase	799451	800281	+	2.8.1.10	thiG	similar to AA sequence:UniProtKB:A0QQL0		0	0	0	0	0	0	0
707	PFR_JS7-1_696	Molybdenum cofactor biosynthesis protein moeB2	800290	801534	+	PROKKA_00704	putative adenylyltransferase/sulfurtransferase MoeZ	800290	801534	+		moeZ_2	similar to AA sequence:UniProtKB:Q7D5X9		0	0	0	0	0	0	0
708	PFR_JS7-1_697	UPF0324 membrane protein	801584	802666	-	PROKKA_00705	hypothetical protein	801584	802666	-					0	0	0	0	0	0	0
709	PFR_JS7-1_698	Transcriptional regulator	802703	803656	+	PROKKA_00706	HTH-type transcriptional regulator CysL	802703	803656	+		cysL	similar to AA sequence:UniProtKB:P39647		0	0	0	0	0	0	0
710	PFR_JS7-1_699	Hypothetical protein	803660	803875	-	PROKKA_00707	hypothetical protein	803660	803875	-					0	0	0	0	0	0	0
711	PFR_JS7-1_700	Carbon starvation protein	803865	806261	-	PROKKA_00708	Carbon starvation protein A	803865	806261	-		cstA	similar to AA sequence:UniProtKB:P15078		0	0	0	0	0	0	0
712	PFR_JS7-1_701	GlxK	806634	807752	+	PROKKA_00709	Glycerate 2-kinase	806634	807752	+	2.7.1.165	garK	similar to AA sequence:UniProtKB:P23524		0	0	0	0	0	0	0
713	PFR_JS7-1_702	MFS transporter	807816	809585	-	PROKKA_00710	Antiseptic resistance protein	807816	809585	-		qacA_1	similar to AA sequence:UniProtKB:P0A0J9		0	0	0	0	0	0	0
714	PFR_JS7-1_703	Glyoxalase/bleomycin resistance	809787	810680	-	PROKKA_00711	3-demethylubiquinone-9 3-methyltransferase	809787	810680	-			protein motif:Pfam:PF06983.7		0	0	0	0	0	0	0
715	PFR_JS7-1_704	Peptidyl-tRNA hydrolase PTH2	810781	811494	+	PROKKA_00712	hypothetical protein	810781	811494	+					0	0	0	0	0	0	0
716	PFR_JS7-1_705	ABC transporter, quaternary amine uptake	811532	812431	+	PROKKA_00713	Putative osmoprotectant uptake system substrate-binding protein OsmF precursor	811532	812431	+		osmF_1	similar to AA sequence:UniProtKB:P33362		0	0	0	0	0	0	0
717	PFR_JS7-1_706	Cyanate permease	812910	813854	+	PROKKA_00714	putative transporter YycB	812910	813854	+		yycB	similar to AA sequence:UniProtKB:P37482		0	0	0	0	0	0	0
718	PFR_JS7-1_707	Hypothetical protein	813957	814181	-	PROKKA_00715	hypothetical protein	813957	814181	-					0	0	0	0	0	0	0
719	PFR_JS7-1_708	Band 7 protein	814194	815162	-	PROKKA_00716	SPFH domain / Band 7 family protein	814194	815162	-			protein motif:Pfam:PF01145.19		0	0	0	0	0	0	0
720	PFR_JS7-1_709	Cysteine synthase	815382	816350	-	PROKKA_00717	Cysteine synthase	815382	816350	-	2.5.1.47	cysK	similar to AA sequence:UniProtKB:P63871		1	0	0	0	0	0	0
721	PFR_JS7-1_710	Diacylglycerol kinase catalytic region	816795	817850	+	PROKKA_00718	Diacylglycerol kinase	816795	817850	+	2.7.1.107	dagK_1	similar to AA sequence:UniProtKB:O31502		0	0	0	0	0	0	0
722	PFR_JS7-1_711	Hypothetical protein	817941	819104	-	PROKKA_00719	hypothetical protein	817941	819104	-					0	0	0	0	0	0	0
723	PFR_JS7-1_712	Peptidase M20D, amidohydrolase	819265	820434	+	PROKKA_00720	putative hydrolase YxeP	819265	820434	+	3.-.-.-	yxeP_3	similar to AA sequence:UniProtKB:P54955		1	0	0	0	0	0	0
724	PFR_JS7-1_713	Phosphoribosyl transferase domain protein	820520	821026	-	PROKKA_00721	Xanthine phosphoribosyltransferase	820520	821026	-	2.4.2.22	gpt	similar to AA sequence:UniProtKB:P0A9M5		0	0	0	0	0	0	0
725	PFR_JS7-1_714	N-acetyltransferase yncA	821086	821598	-	PROKKA_00722	N-acyltransferase YncA	821086	821598	-	2.3.1.-	yncA	similar to AA sequence:UniProtKB:P76112		0	0	0	0	0	0	0
726	PFR_JS7-1_715	Regulatory protein, MarR	821652	822284	+	PROKKA_00723	DNA-binding transcriptional repressor MarR	821652	822284	+			protein motif:CLUSTERS:PRK11512		0	0	0	0	0	0	0
727	PFR_JS7-1_716	Major facilitator superfamily (MFS) multidrug	822281	823618	+	PROKKA_00724	enterobactin exporter EntS	822281	823618	+			protein motif:CLUSTERS:PRK10489		0	0	0	0	0	0	0
728	PFR_JS7-1_717	Transporter, anaerobic C4-dicarboxylate uptake	823715	825010	-	PROKKA_00725	Anaerobic C4-dicarboxylate transporter DcuA	823715	825010	-		dcuA_1	similar to AA sequence:UniProtKB:P0ABN5		0	0	0	0	0	0	0
729	PFR_JS7-1_718	Putative insertion element ISCmi2 transposase	825443	826117	+	PROKKA_00726	IS2 transposase TnpB	825443	826117	+			protein motif:CLUSTERS:PRK09409		0	0	0	0	0	0	0
730	PFR_JS7-1_719	Aspartate ammonia-lyase (Aspartase)	826114	827586	-	PROKKA_00727	Aspartate ammonia-lyase	826114	827586	-	4.3.1.1	aspA_1	similar to AA sequence:UniProtKB:P0AC38		0	0	0	0	0	0	0
731	PFR_JS7-1_720	Aspartate ammonia-lyase (Aspartase)	827913	829382	-	PROKKA_00728	Aspartate ammonia-lyase	827913	829382	-	4.3.1.1	aspA_2	similar to AA sequence:UniProtKB:P0AC38		1	0	0	0	0	0	0
732	PFR_JS7-1_721	Hypothetical protein	829510	829956	-	PROKKA_00729	hypothetical protein	829510	829956	-					1	0	0	0	0	0	0
733	PFR_JS7-1_722	Fumarate hydratase class II	830120	831544	-	PROKKA_00730	Fumarate hydratase class II	830120	831544	-	4.2.1.2	fumC	similar to AA sequence:UniProtKB:Q92PB6		1	0	0	0	0	0	0
734	PFR_JS7-1_723	Putative glyoxylate reductase	831708	832676	-	PROKKA_00731	Putative 2-hydroxyacid dehydrogenase	831708	832676	-	1.1.1.-		similar to AA sequence:UniProtKB:Q99RW8		1	0	0	0	0	0	0
735	PFR_JS7-1_724	Putative FERREDOXIN FDXC	832912	833232	+	PROKKA_00732	Ferredoxin	832912	833232	+			similar to AA sequence:UniProtKB:P13279		1	0	0	0	0	0	0
736	PFR_JS7-1_725	Succinyldiaminopimelate transaminase	833229	834320	+	PROKKA_00733	LL-diaminopimelate aminotransferase	833229	834320	+	2.6.1.83	dapL	similar to AA sequence:UniProtKB:Q7NDX4		1	0	0	0	0	0	0
737	PFR_JS7-1_726	Conserved hypothetical secreted protein	834348	835193	-	PROKKA_00734	hypothetical protein	834348	835193	-					1	0	0	0	0	0	0
738	PFR_JS7-1_727	2,3,4,5-tetrahydropyridine-2-carboxylateN-succiny	835200	836138	-	PROKKA_00735	2,3,4,5-tetrahydropyridine-2,6-dicarboxylate N-succinyltransferase	835200	836138	-	2.3.1.117	dapD	similar to AA sequence:UniProtKB:O05302		1	0	0	0	0	0	0
739	PFR_JS7-1_728	Succinyl-diaminopimelate desuccinylase	836238	837326	+	PROKKA_00736	Succinyl-diaminopimelate desuccinylase	836238	837326	+	3.5.1.18	dapE_1	similar to AA sequence:UniProtKB:Q59284		1	0	0	0	0	0	0
740	PFR_JS7-1_729	Rossmann fold nucleotide-binding protein	837488	838324	+	PROKKA_00737	LOG family protein ORF6 in fasciation locus	837488	838324	+		fas6	similar to AA sequence:UniProtKB:P46378		1	0	0	0	0	0	0
741	PFR_JS7-1_730	Chloride transporter, chloride channel family	838416	839864	+	PROKKA_00738	H(+)/Cl(-) exchange transporter ClcA	838416	839864	+		clcA	similar to AA sequence:UniProtKB:Q8ZRP8		1	0	0	0	0	0	0
742	PFR_JS7-1_731	Hypothetical protein	839887	840279	+	PROKKA_00739	hypothetical protein	839887	840279	+					1	0	0	0	0	0	0
743	PFR_JS7-1_732	Hypothetical protein	840339	840506	+	PROKKA_00740	hypothetical protein	840339	840506	+					1	0	0	0	0	0	0
744	PFR_JS7-1_733	Starch synthase	840684	841901	-	PROKKA_00741	Capsular glucan synthase	840684	841901	-	2.4.1.21	glgA	similar to AA sequence:UniProtKB:O05313		1	0	0	0	0	0	0
745	PFR_JS7-1_734	Glucose-1-phosphate adenylyltransferase 1	842056	843246	+	PROKKA_00742	Glucose-1-phosphate adenylyltransferase	842056	843246	+	2.7.7.27	glgC	similar to AA sequence:UniProtKB:P64241		1	0	0	0	0	0	0
746	PFR_JS7-1_735	O-methyltransferase mdmC	843384	844049	-	PROKKA_00743	Putative O-methyltransferase/MSMEI_4947	843384	844049	-	2.1.1.-		similar to AA sequence:UniProtKB:A0R2D5		1	0	0	0	0	0	0
747	PFR_JS7-1_736	Dihydrodipicolinate synthase	844193	845074	+	PROKKA_00744	4-hydroxy-tetrahydrodipicolinate synthase	844193	845074	+	4.3.3.7	dapA	similar to AA sequence:UniProtKB:P63945		1	0	0	0	0	0	0
748	PFR_JS7-1_737	Sec-independent protein translocase protein TatB	845168	845617	+	PROKKA_00745	sec-independent translocase	845168	845617	+			protein motif:CLUSTERS:PRK01371		1	0	0	0	0	0	0
749	PFR_JS7-1_738	Mrp ATPase family protein	845767	846924	-	PROKKA_00746	Flagellum site-determining protein YlxH	845767	846924	-		ylxH	similar to AA sequence:UniProtKB:P40742		1	0	0	0	0	0	0
750	PFR_JS7-1_739	PF06210 family protein	847068	847631	-	PROKKA_00747	hypothetical protein	847068	847631	-					1	0	0	0	0	0	0
751	PFR_JS7-1_740	CBS domain pair protein	847628	848905	-	PROKKA_00748	Magnesium transporter MgtE	847628	848905	-			similar to AA sequence:UniProtKB:Q5SMG8		1	0	0	0	0	0	0
752	PFR_JS7-1_741	Citrate lyase beta chain citrase beta chain	849015	849878	+	PROKKA_00749	(3S)-malyl-CoA thioesterase	849015	849878	+	3.1.2.-	mcl2	similar to AA sequence:UniProtKB:D3JV05		1	0	0	0	0	0	0
753	PFR_JS7-1_742	Hypothetical protein	850023	850898	+	PROKKA_00750	hypothetical protein	850023	850898	+					1	0	0	0	0	0	0
754	PFR_JS7-1_743	Peptidase, M24 family	851025	852479	-	PROKKA_00751	Xaa-Pro aminopeptidase 1	851025	852479	-	3.4.11.9	pepPI	similar to AA sequence:UniProtKB:P0A3Z2		1	0	0	0	0	0	0
755	PFR_JS7-1_744	Zn-ribbon protein, possibly nucleic acid-binding	852652	853395	+	PROKKA_00752	Chromosome partition protein Smc	852652	853395	+		smc_1	protein motif:HAMAP:MF_01894		1	0	0	0	0	0	0
756	PFR_JS7-1_745	S-layer y domain ribonuclease	853986	854831	+	PROKKA_00753	Cellulosome-anchoring protein precursor	853986	854831	+		ancA_1	similar to AA sequence:UniProtKB:Q06848		1	0	0	0	0	0	0
757	PFR_JS7-1_746	Methionyl aminopeptidase	854970	855878	-	PROKKA_00754	Methionine aminopeptidase 2	854970	855878	-	3.4.11.18	map_1	similar to AA sequence:UniProtKB:P0A5J2		1	0	0	0	0	0	0
758	PFR_JS7-1_747	Hypothetical protein	855958	856905	-	PROKKA_00755	hypothetical protein	855958	856905	-					0	0	0	0	0	0	0
759	PFR_JS7-1_748	Hypothetical protein	856990	857871	-	PROKKA_00756	hypothetical protein	856990	857871	-					0	0	0	0	0	0	0
760	PFR_JS7-1_749	Glutamine synthetase, type I	858078	859412	+	PROKKA_00757	putative glutamine synthetase 2	858078	859412	+	6.3.1.2	glnA_1	similar to AA sequence:UniProtKB:A0R083		1	0	0	0	0	0	0
761	PFR_JS7-1_750	Hypothetical protein	859468	860205	-	PROKKA_00758	hypothetical protein	859468	860205	-					1	0	0	0	0	0	0
762	PFR_JS7-1_751	Glutamate-ammonia-ligase adenylyltransferase	860447	863413	+	PROKKA_00759	Glutamate-ammonia-ligase adenylyltransferase	860447	863413	+	2.7.7.42	glnE	similar to AA sequence:UniProtKB:P30870		1	0	0	0	0	0	0
763	PFR_JS7-1_752	Putative oxidoreductase in MprA 5'region	863410	864225	+	PROKKA_00760	short chain dehydrogenase	863410	864225	+			protein motif:CLUSTERS:PRK07904		1	0	0	0	0	0	0
764	PFR_JS7-1_753	Transcriptional regulator	864245	864829	-	PROKKA_00761	Tetracycline repressor protein class A from transposon 1721	864245	864829	-		tetR_2	similar to AA sequence:UniProtKB:P03038	Putative antibiotic resistance	1	0	0	0	0	0	0
765	PFR_JS7-1_754	Hypothetical protein	864920	865510	-	PROKKA_00762	hypothetical protein	864920	865510	-					1	0	0	0	0	0	0
766	PFR_JS7-1_755	Glutamate--ammonia ligase	865755	867176	-	PROKKA_00763	Glutamine synthetase	865755	867176	-	6.3.1.2	glnA_2	similar to AA sequence:UniProtKB:P15106		1	0	0	0	0	0	0
767	PFR_JS7-1_756	Oleandomycin resistance ATPase	867370	869181	-	PROKKA_00764	putative ABC transporter ATP-binding protein	867370	869181	-			similar to AA sequence:UniProtKB:P45127		1	0	0	0	0	0	0
768	PFR_JS7-1_757	Integral membrane protein	869214	869984	-	PROKKA_00765	hypothetical protein	869214	869984	-					1	0	0	0	0	0	0
769	PFR_JS7-1_758	Hypothetical protein	870268	871980	-	PROKKA_00766	Dihydrolipoyllysine-residue acetyltransferase component of pyruvate dehydrogenase complex	870268	871980	-	2.3.1.12	aceF	similar to AA sequence:UniProtKB:Q8NNJ2		1	0	0	0	0	0	0
770	PFR_JS7-1_759	Aminomethyltransferase	872281	873402	+	PROKKA_00767	Aminomethyltransferase	872281	873402	+	2.1.2.10	gcvT	similar to AA sequence:UniProtKB:P54378		1	0	0	0	0	0	0
771	PFR_JS7-1_760	Hypothetical protein	873557	873772	-	PROKKA_00768	hypothetical protein	873557	873772	-					1	0	0	0	0	0	0
772	PFR_JS7-1_761	Integral membrane protein	873772	874326	-	PROKKA_00769	hypothetical protein	873772	874326	-					1	0	0	0	0	0	0
773	PFR_JS7-1_762	Phage shock protein A, PspA	874626	875420	+	PROKKA_00770	hypothetical protein	874626	875420	+			similar to AA sequence:UniProtKB:P54617	Phage shock protein A homolog	1	0	0	0	0	0	0
774	PFR_JS7-1_763	Hypothetical protein	875417	875707	+	PROKKA_00771	hypothetical protein	875417	875707	+					1	0	0	0	0	0	0
775	PFR_JS7-1_764	Hypothetical protein	875711	876643	+	PROKKA_00772	glycerate kinase I	875711	876643	+			protein motif:CLUSTERS:PRK10342		1	0	0	0	0	0	0
776	PFR_JS7-1_765	Iron-sulfur cluster assembly accessory protein	876801	877151	+	PROKKA_00773	Iron-sulfur cluster insertion protein ErpA	876801	877151	+		erpA	similar to AA sequence:UniProtKB:P45344		1	0	0	0	0	0	0
777	PFR_JS7-1_766	IMP dehydrogenase family protein	877293	878756	-	PROKKA_00774	Inosine-5'-monophosphate dehydrogenase	877293	878756	-	1.1.1.205	guaB_1	similar to AA sequence:UniProtKB:P99106		1	0	0	0	0	0	0
778	PFR_JS7-1_767	Response regulator	878969	879493	+	PROKKA_00775	putative response regulatory protein/MT3230	878969	879493	+			similar to AA sequence:UniProtKB:P95183		1	0	0	0	0	0	0
779	PFR_JS7-1_768	Anthranilate phosphoribosyltransferase	879493	880542	+	PROKKA_00776	Anthranilate phosphoribosyltransferase	879493	880542	+	2.4.2.18	trpD	similar to AA sequence:UniProtKB:A0R048		1	0	0	0	0	0	0
780	PFR_JS7-1_769	Hypothetical protein	880583	881008	-	PROKKA_00777	hypothetical protein	880583	881008	-					1	0	0	0	0	0	0
781	PFR_JS7-1_770	Hypothetical protein	881148	881831	-	PROKKA_00778	hypothetical protein	881148	881831	-					1	0	0	0	0	0	0
782	PFR_JS7-1_771	Hypothetical protein	881857	882525	-	PROKKA_00779	hypothetical protein	881857	882525	-					1	0	0	0	0	0	0
783	PFR_JS7-1_772	Acetyltransferase, GNAT family	882617	883714	-	PROKKA_00780	Putative ribosomal N-acetyltransferase YdaF	882617	883714	-	2.3.1.-	ydaF_2	similar to AA sequence:UniProtKB:P96579		1	0	0	0	0	0	0
784	PFR_JS7-1_773	Hypothetical protein	883903	884919	-	PROKKA_00781	hypothetical protein	883903	884919	-					1	0	0	0	0	0	0
785	PFR_JS7-1_774	Peptidylprolyl isomerase	885246	885758	+	PROKKA_00782	Peptidyl-prolyl cis-trans isomerase B	885246	885758	+	5.2.1.8	cypB	similar to AA sequence:UniProtKB:P77949		1	0	0	0	0	0	0
786	PFR_JS7-1_775	Transcriptional regulator, AsnC family	885889	886158	-	PROKKA_00783	AsnC family protein	885889	886158	-			protein motif:Pfam:PF01037.15		1	0	0	0	0	0	0
787	PFR_JS7-1_776	Peptidase M23B family / metalloendopeptidase	886419	887540	+	PROKKA_00784	Murein DD-endopeptidase MepM	886419	887540	+	3.4.24.-	mepM_1	similar to AA sequence:UniProtKB:P0AFS9		1	0	0	0	0	0	0
788	PFR_JS7-1_777	Acyltransferase PlsC	887657	888502	+	PROKKA_00785	2-acyl-glycerophospho-ethanolamine acyltransferase	887657	888502	+			protein motif:CLUSTERS:PRK08633		1	0	0	0	0	0	0
789	PFR_JS7-1_778	1-acyl-sn-glycerol-3-phosphate acyltransferase	888495	889436	+	PROKKA_00786	Acyltransferase	888495	889436	+			protein motif:Pfam:PF01553.15		1	0	0	0	0	0	0
790	PFR_JS7-1_779	3-deoxy-7-phosphoheptulonate synthase	889587	890933	+	PROKKA_00787	Phospho-2-dehydro-3-deoxyheptonate aldolase	889587	890933	+	2.5.1.54	aroH	similar to AA sequence:UniProtKB:P80574		1	0	0	0	0	0	0
791	PFR_JS7-1_780	Zn-dependent hydrolase of the beta-lactamase	890964	891707	+	PROKKA_00788	metal-dependent hydrolase	890964	891707	+			protein motif:CLUSTERS:PRK00685		1	0	0	0	0	0	0
792	PFR_JS7-1_781	Membrane spanning protein DUF6	891720	892643	-	PROKKA_00789	EamA-like transporter family protein	891720	892643	-			protein motif:Pfam:PF00892.14		1	0	0	0	0	0	0
793	PFR_JS7-1_782	Hypothetical protein	892686	894956	-	PROKKA_00790	Serine/threonine-protein kinase PK-1	892686	894956	-	2.7.11.1	spk1	similar to AA sequence:UniProtKB:Q9KIG4		1	0	0	0	0	0	0
794	PFR_JS7-1_783	Polyprenyl synthetase	895080	896150	-	PROKKA_00791	(2E,6E)-farnesyl diphosphate synthase	895080	896150	-	2.5.1.10		similar to AA sequence:UniProtKB:P0A5H8		1	0	0	0	0	0	0
795	PFR_JS7-1_784	Methylenetetrahydrofolate reductase (NAD(P)H)	896196	897137	+	PROKKA_00792	5,10-methylenetetrahydrofolate reductase	896196	897137	+	1.5.1.20	metF	similar to AA sequence:UniProtKB:P0AEZ1		1	0	0	0	0	0	0
796	PFR_JS7-1_785	DNA or RNA helicase, Superfamily I family	897091	899301	-	PROKKA_00793	Helicase IV	897091	899301	-	3.6.4.12	helD	similar to AA sequence:UniProtKB:O32215		1	0	0	0	0	0	0
797	PFR_JS7-1_786	Hypothetical protein	899515	899916	+	PROKKA_00794	hypothetical protein	899515	899916	+					1	0	0	0	0	0	0
798	PFR_JS7-1_787	DNA polymerase III, alpha subunit	899928	903548	+	PROKKA_00795	DNA polymerase III subunit alpha	899928	903548	+	2.7.7.7	dnaE_1	similar to AA sequence:UniProtKB:P10443		1	0	0	0	0	0	0
799	PFR_JS7-1_788	DNA polymerase IV	903575	904816	+	PROKKA_00796	DNA polymerase IV	903575	904816	+	2.7.7.7	dinB_1	similar to AA sequence:UniProtKB:Q47155		1	0	0	0	0	0	0
800	PFR_JS7-1_789	Hypothetical protein	904856	905239	+	PROKKA_00797	hypothetical protein	904856	905239	+					1	0	0	0	0	0	0
801	PFR_JS7-1_790	Protein MraZ	905462	905899	+	PROKKA_00798	cell division protein MraZ	905462	905899	+			protein motif:CLUSTERS:PRK00326		1	0	0	0	0	0	0
802	PFR_JS7-1_791	Ribosomal RNA small subunit methyltransferase H	906078	907106	+	PROKKA_00799	Ribosomal RNA small subunit methyltransferase H	906078	907106	+	2.1.1.199	rsmH	similar to AA sequence:UniProtKB:P60392		1	0	0	0	0	0	0
803	PFR_JS7-1_792	Hypothetical protein	907103	907621	+	PROKKA_00800	Cell division protein FtsL	907103	907621	+		ftsL	protein motif:HAMAP:MF_00910		1	0	0	0	0	0	0
804	PFR_JS7-1_793	Penicillin binding protein transpeptidase domain	907618	909681	+	PROKKA_00801	Penicillin-binding protein PbpB	907618	909681	+	2.4.1.129	pbpB	similar to AA sequence:UniProtKB:A0R022		1	0	0	0	0	0	0
805	PFR_JS7-1_794	UDP-N-acetylmuramoyl-L-alanyl-D-glutamate--2,6-di	909681	911270	+	PROKKA_00802	UDP-N-acetylmuramoyl-L-alanyl-D-glutamate--2,6-diaminopimelate ligase	909681	911270	+	6.3.2.13	murE	similar to AA sequence:UniProtKB:P65477		1	0	0	0	0	0	0
806	PFR_JS7-1_795	UDP-N-acetylmuramoyl-tripeptide--D-alanyl-D-alani	911272	912756	+	PROKKA_00803	UDP-N-acetylmuramoyl-tripeptide--D-alanyl-D-alanine ligase	911272	912756	+	6.3.2.10	murF	similar to AA sequence:UniProtKB:P11880		1	0	0	0	0	0	0
807	PFR_JS7-1_796	Phospho-N-acetylmuramoyl-pentappeptidetransferase	912753	913829	+	PROKKA_00804	Phospho-N-acetylmuramoyl-pentapeptide-transferase	912753	913829	+	2.7.8.13	mraY	similar to AA sequence:UniProtKB:P0A6W3		1	0	0	0	0	0	0
808	PFR_JS7-1_797	UDP-N-acetylmuramoylalanine--D-glutamate ligase	913889	915310	+	PROKKA_00805	UDP-N-acetylmuramoylalanine--D-glutamate ligase	913889	915310	+	6.3.2.9	murD	similar to AA sequence:UniProtKB:A5U4I2		1	0	0	0	0	0	0
809	PFR_JS7-1_798	Cell division protein FtsW	915503	916768	+	PROKKA_00806	Lipid II flippase FtsW	915503	916768	+		ftsW_2	similar to AA sequence:UniProtKB:P63762		1	0	0	0	0	0	0
810	PFR_JS7-1_799	UDP-N-acetylglucosamine--N-acetylmuramyl-(Pentape	916768	917868	+	PROKKA_00807	UDP-N-acetylglucosamine--N-acetylmuramyl-(pentapeptide) pyrophosphoryl-undecaprenol N-acetylglucosamine transferase	916768	917868	+	2.4.1.227	murG	similar to AA sequence:UniProtKB:P17443		1	0	0	0	0	0	0
811	PFR_JS7-1_800	UDP-N-acetylmuramate--L-alanine ligase MurC	917865	919307	+	PROKKA_00808	UDP-N-acetylmuramate--L-alanine ligase	917865	919307	+	6.3.2.8	murC	similar to AA sequence:UniProtKB:P45066		1	0	0	0	0	0	0
812	PFR_JS7-1_801	POTRA domain protein, FtsQ-type	919304	920035	+	PROKKA_00809	Cell division protein FtsQ	919304	920035	+		ftsQ	similar to AA sequence:UniProtKB:P64168		1	0	0	0	0	0	0
813	PFR_JS7-1_802	Cell division protein FtsZ	920253	921494	+	PROKKA_00810	Cell division protein FtsZ	920253	921494	+		ftsZ	similar to AA sequence:UniProtKB:P94337		1	0	0	0	0	0	0
814	PFR_JS7-1_803	YfiH family protein	921504	922292	+	PROKKA_00811	Laccase domain protein YfiH	921504	922292	+		yfiH	similar to AA sequence:UniProtKB:P33644		1	0	0	0	0	0	0
815	PFR_JS7-1_804	Cell division protein sepF	922444	922965	+	PROKKA_00812	Cell division protein SepF	922444	922965	+		sepF	similar to AA sequence:UniProtKB:O31728		1	0	0	0	0	0	0
816	PFR_JS7-1_805	Hypothetical protein	922969	923262	+	PROKKA_00813	YGGT family protein	922969	923262	+			protein motif:Pfam:PF02325.11		1	0	0	0	0	0	0
817	PFR_JS7-1_806	DivIVA domain protein	923399	924397	+	PROKKA_00814	Cell wall synthesis protein Wag31	923399	924397	+			similar to AA sequence:UniProtKB:P0A5N2		1	0	0	0	0	0	0
818	PFR_JS7-1_807	C4-type zinc finger protein, DksA/TraR family	924472	924900	+	PROKKA_00815	RNA polymerase-binding transcription factor DksA	924472	924900	+		dksA	similar to AA sequence:UniProtKB:P0ABS1		1	0	0	0	0	0	0
819	PFR_JS7-1_808	Signal peptidase II	924957	925502	+	PROKKA_00816	lipoprotein signal peptidase	924957	925502	+			protein motif:CLUSTERS:PRK00376		1	0	0	0	0	0	0
820	PFR_JS7-1_809	Pseudouridylate synthase	925499	926419	+	PROKKA_00817	Ribosomal large subunit pseudouridine synthase D	925499	926419	+	5.4.99.23	rluD	similar to AA sequence:UniProtKB:P33643		1	0	0	0	0	0	0
821	PFR_JS7-1_810	Pyruvate kinase	926766	928199	+	PROKKA_00818	Pyruvate kinase	926766	928199	+	2.7.1.40	pyk	similar to AA sequence:UniProtKB:Q46078		1	0	0	0	0	0	0
822						PROKKA_00819	tRNA-Leu(caa)	928431	928515	-			COORDINATES:profile:Aragorn:1.2		0					0	0
823	PFR_JS7-1_811	Response regulator	928735	929358	+	PROKKA_00820	putative transcriptional regulatory protein pdtaR	928735	929358	+		pdtaR	similar to AA sequence:UniProtKB:O06143		1	0	0	0	0	0	0
824	PFR_JS7-1_812	DNA-directed DNA polymerase	929465	932143	+	PROKKA_00821	DNA polymerase I	929465	932143	+	2.7.7.7	polA	similar to AA sequence:UniProtKB:P52026		1	0	0	0	0	0	0
825	PFR_JS7-1_813	Sortase family protein	932163	932876	-	PROKKA_00822	hypothetical protein	932163	932876	-					1	0	0	0	0	0	0
826	PFR_JS7-1_814	Succinate-semialdehyde dehydrogenase [NADP( )]	933096	934562	+	PROKKA_00823	Succinate-semialdehyde dehydrogenase [NADP(+)] GabD	933096	934562	+	1.2.1.79	gabD	similar to AA sequence:UniProtKB:P25526		1	0	0	0	0	0	0
827	PFR_JS7-1_815	30S ribosomal protein S1	934925	936379	+	PROKKA_00824	30S ribosomal protein S1	934925	936379	+		rpsA	similar to AA sequence:UniProtKB:P0AG67		1	0	0	0	0	0	0
828	PFR_JS7-1_816	Phosphorylase family protein	936496	937272	+	PROKKA_00825	Purine nucleoside phosphorylase DeoD-type	936496	937272	+	2.4.2.1	deoD	similar to AA sequence:UniProtKB:Q5EEL8		1	0	0	0	0	0	0
829	PFR_JS7-1_817	Dephospho-CoA kinase	937276	937944	+	PROKKA_00826	Dephospho-CoA kinase	937276	937944	+	2.7.1.24	coaE	similar to AA sequence:UniProtKB:O67792		1	0	0	0	0	0	0
830	PFR_JS7-1_818	UvrABC system protein B	938019	940103	+	PROKKA_00827	UvrABC system protein B	938019	940103	+		uvrB	similar to AA sequence:UniProtKB:P56981		1	0	0	0	0	0	0
831	PFR_JS7-1_819	Integral membrane protein, TerC family	940294	941328	+	PROKKA_00828	Inner membrane protein alx	940294	941328	+		alx_1	similar to AA sequence:UniProtKB:P42601		1	0	0	0	0	0	0
832	PFR_JS7-1_820	Zn-dependent hydrolases	941363	941956	-	PROKKA_00829	hydroxyacylglutathione hydrolase	941363	941956	-			protein motif:CLUSTERS:PRK10241		1	0	0	0	0	0	0
833	PFR_JS7-1_821	TIGR03083 family protein	941958	942704	-	PROKKA_00830	mycothiol-dependent maleylpyruvate isomerase	941958	942704	-			protein motif:CLUSTERS:PRK09583		1	0	0	0	0	0	0
834	PFR_JS7-1_822	UvrABC system protein A	942916	945981	+	PROKKA_00831	UvrABC system protein A	942916	945981	+		uvrA_2	similar to AA sequence:UniProtKB:P63380		1	0	0	0	0	0	0
835	PFR_JS7-1_823	GNAT family acetyltransferase	945996	946532	-	PROKKA_00832	hypothetical protein	945996	946532	-					1	0	0	0	0	0	0
836	PFR_JS7-1_824	ABC-type Na efflux pump permease component	946674	947840	-	PROKKA_00833	ABC-2 family transporter protein	946674	947840	-			protein motif:Pfam:PF12698.1		1	0	0	0	0	0	0
837	PFR_JS7-1_825	YhaQ	947837	948718	-	PROKKA_00834	putative ABC transporter ATP-binding protein YxlF	947837	948718	-	3.6.3.-	yxlF	similar to AA sequence:UniProtKB:P94374		0	0	0	0	0	0	0
838	PFR_JS7-1_826	Two-component system response regulator	948821	949474	-	PROKKA_00835	Transcriptional regulatory protein LiaR	948821	949474	-		liaR_2	similar to AA sequence:UniProtKB:O32197		1	0	0	0	0	0	0
839	PFR_JS7-1_827	Histidine kinase	949477	950796	-	PROKKA_00836	Sensor histidine kinase DesK	949477	950796	-	2.7.13.3	desK_4	similar to AA sequence:UniProtKB:O34757		1	0	0	0	0	0	0
840	PFR_JS7-1_828	UvrABC system protein C	950937	952931	+	PROKKA_00837	UvrABC system protein C	950937	952931	+		uvrC	similar to AA sequence:UniProtKB:P0A8G0		1	0	0	0	0	0	0
841	PFR_JS7-1_829	P-loop ATP-binding domain protein, PF03668	953127	954011	+	PROKKA_00838	glmZ(sRNA)-inactivating NTPase	953127	954011	+			protein motif:CLUSTERS:PRK05416		1	0	0	0	0	0	0
842	PFR_JS7-1_830	UPF0052 protein ML0564	954008	954976	+	PROKKA_00839	Putative gluconeogenesis factor	954008	954976	+			similar to AA sequence:UniProtKB:P71691		1	0	0	0	0	0	0
843	PFR_JS7-1_831	Putative sporulation transcription regulator	955020	956003	+	PROKKA_00840	Putative sporulation transcription regulator WhiA	955020	956003	+		whiA	similar to AA sequence:UniProtKB:A0QWV9		1	0	0	0	0	0	0
844	PFR_JS7-1_832	SalX-type ABC antimicrobial peptide transport	956066	956851	+	PROKKA_00841	Lipoprotein-releasing system ATP-binding protein LolD	956066	956851	+	3.6.3.-	lolD_2	similar to AA sequence:UniProtKB:O66646		0	0	0	0	0	0	0
845	PFR_JS7-1_833	Permease component of hypothetical	956851	958230	+	PROKKA_00842	hypothetical protein	956851	958230	+					0	0	0	0	0	0	0
846	PFR_JS7-1_834	Glyceraldehyde 3-phosphate dehydrogenase gap	958344	959348	+	PROKKA_00843	Glyceraldehyde-3-phosphate dehydrogenase	958344	959348	+	1.2.1.12	gap	similar to AA sequence:UniProtKB:Q01651		1	0	0	0	0	0	0
847	PFR_JS7-1_835	Phosphoglycerate kinase	959513	960724	+	PROKKA_00844	Phosphoglycerate kinase	959513	960724	+	2.7.2.3	pgk	similar to AA sequence:UniProtKB:Q01655		1	0	0	0	0	0	0
848	PFR_JS7-1_836	Triosephosphate isomerase 1	960727	961515	+	PROKKA_00845	Triosephosphate isomerase	960727	961515	+	5.3.1.1	tpiA_2	similar to AA sequence:UniProtKB:P66940		1	0	0	0	0	0	0
849	PFR_JS7-1_837	Hypothetical protein	961638	961898	+	PROKKA_00846	preprotein translocase subunit SecG	961638	961898	+			protein motif:CLUSTERS:PRK06870		1	0	0	0	0	0	0
850	PFR_JS7-1_838	Electron transport protein	961971	962327	+	PROKKA_00847	RNA polymerase-binding protein RbpA	961971	962327	+		rbpA_1	similar to AA sequence:UniProtKB:Q9RKY0		1	0	0	0	0	0	0
851	PFR_JS7-1_839	6-phosphogluconolactonase devB	962644	963402	-	PROKKA_00848	6-phosphogluconolactonase	962644	963402	-	3.1.1.31	pgl_1	similar to AA sequence:UniProtKB:P63338		1	0	0	0	0	0	0
852	PFR_JS7-1_840	Putative OpcA protein	963399	964301	-	PROKKA_00849	Glucose-6-phosphate dehydrogenase subunit	963399	964301	-			protein motif:Pfam:PF10128.3		1	0	0	0	0	0	0
853	PFR_JS7-1_841	Glucose-6-phosphate 1-dehydrogenase Zwf	964312	965907	-	PROKKA_00850	Glucose-6-phosphate 1-dehydrogenase	964312	965907	-	1.1.1.49	zwf	similar to AA sequence:UniProtKB:P0AC53		1	0	0	0	0	0	0
854	PFR_JS7-1_842	HTH-type pyridoxine biosynthesis transcriptional	966060	967490	-	PROKKA_00851	HTH-type transcriptional regulatory protein GabR	966060	967490	-		gabR	similar to AA sequence:UniProtKB:P94426		1	0	0	0	0	0	0
855	PFR_JS7-1_843	Pyridoxal biosynthesis lyase PdxS	967586	968476	+	PROKKA_00852	Pyridoxal biosynthesis lyase PdxS	967586	968476	+	4.-.-.-	pdxS	similar to AA sequence:UniProtKB:P82134		1	0	0	0	0	0	0
856	PFR_JS7-1_844	Glutamine amidotransferase subunit PdxT	968481	969101	+	PROKKA_00853	Glutamine amidotransferase subunit PdxT	968481	969101	+	2.6.-.-	pdxT	similar to AA sequence:UniProtKB:A0QWH0		1	0	0	0	0	0	0
857	PFR_JS7-1_845	Hypothetical protein	969295	970059	-	PROKKA_00854	hypothetical protein	969295	970059	-					1	0	0	0	0	0	0
858	PFR_JS7-1_846	ABC-type multidrug transport system, ATPase	970056	970754	-	PROKKA_00855	ABC-type transporter ATP-binding protein EcsA	970056	970754	-		ecsA	similar to AA sequence:UniProtKB:P55339		1	0	0	0	0	0	0
859	PFR_JS7-1_847	Transcriptional regulator, GntR family	970751	971125	-	PROKKA_00856	HTH-type transcriptional repressor YtrA	970751	971125	-		ytrA_2	similar to AA sequence:UniProtKB:O34712		1	0	0	0	0	0	0
860	PFR_JS7-1_848	Transcriptional regulator, ArsR family	971394	972158	+	PROKKA_00857	hypothetical protein	971394	972158	+					1	0	0	0	0	0	0
861	PFR_JS7-1_849	FeS assembly protein SufB	972155	973612	+	PROKKA_00858	FeS cluster assembly protein SufB	972155	973612	+		sufB	similar to AA sequence:UniProtKB:P77522		1	0	0	0	0	0	0
862	PFR_JS7-1_850	FeS assembly protein SufD	973612	974829	+	PROKKA_00859	FeS cluster assembly protein SufD	973612	974829	+		sufD	similar to AA sequence:UniProtKB:P77689		1	0	0	0	0	0	0
863	PFR_JS7-1_851	Putative ferredoxin subunit of phenylpropionate	974826	975173	+	PROKKA_00860	Benzene 1,2-dioxygenase system ferredoxin subunit	974826	975173	+		bnzC	similar to AA sequence:UniProtKB:P08086		1	0	0	0	0	0	0
864	PFR_JS7-1_852	FeS assembly ATPase SufC	975178	975927	+	PROKKA_00861	Vegetative protein 296	975178	975927	+		yurY	similar to AA sequence:UniProtKB:P80866		1	0	0	0	0	0	0
865	PFR_JS7-1_853	Cysteine desulfurase, SufS family protein	975917	977173	+	PROKKA_00862	putative cysteine desulfurase	975917	977173	+	2.8.1.7	csd	similar to AA sequence:UniProtKB:O32164		1	0	0	0	0	0	0
866	PFR_JS7-1_854	SUF system FeS assembly protein, NifU family	977170	977622	+	PROKKA_00863	NifU-like protein	977170	977622	+		nifU	similar to AA sequence:UniProtKB:O32163		1	0	0	0	0	0	0
867	PFR_JS7-1_855	Metal-sulfur cluster biosynthetic protein	977619	978089	+	PROKKA_00864	hypothetical protein	977619	978089	+					1	0	0	0	0	0	0
868	PFR_JS7-1_856	ABC transporter related protein	978364	979962	+	PROKKA_00865	putative ABC transporter ATP-binding protein YheS	978364	979962	+		yheS_1	similar to AA sequence:UniProtKB:P63389		1	0	0	0	0	0	0
869	PFR_JS7-1_857	Mycinamicin-resistance protein MyrA	980113	980946	-	PROKKA_00866	23S rRNA (guanine(748)-N(1))-methyltransferase	980113	980946	-	2.1.1.188	rlmAII	similar to AA sequence:UniProtKB:Q9S1M6		1	0	0	0	0	0	0
870	PFR_JS7-1_858	Short-chain dehydrogenase/reductase SDR	980954	981700	-	PROKKA_00867	Rhamnolipids biosynthesis 3-oxoacyl-[acyl-carrier-protein] reductase	980954	981700	-	1.1.1.100	rhlG	similar to AA sequence:UniProtKB:Q9RPT1		1	0	0	0	0	0	0
871	PFR_JS7-1_859	3-oxoacyl-[acyl-carrier protein] reductase fabG1	981809	982504	+	PROKKA_00868	3-oxoacyl-[acyl-carrier-protein] reductase FabG1	981809	982504	+	1.1.1.100	fabG1	similar to AA sequence:UniProtKB:P0A5Y4		1	0	0	0	0	0	0
872	PFR_JS7-1_860	Enoyl-(Acyl carrier protein) reductase	982594	983367	+	PROKKA_00869	Enoyl-[acyl-carrier-protein] reductase [NADH]	982594	983367	+	1.3.1.9	inhA	similar to AA sequence:UniProtKB:P0A5Y6		1	0	0	0	0	0	0
873	PFR_JS7-1_861	Hypothetical protein	983442	984191	-	PROKKA_00870	hypothetical protein	983442	984191	-					1	0	0	0	0	0	0
874	PFR_JS7-1_862	ABC-type molybdenum transport system, ATPase	984344	985138	+	PROKKA_00871	putative ABC transporter ATP-binding protein YlmA	984344	985138	+	3.6.3.-	ylmA	similar to AA sequence:UniProtKB:O31723		1	0	0	0	0	0	0
875	PFR_JS7-1_863	Sodium Bile acid symporter family protein	985220	986263	-	PROKKA_00872	Sodium Bile acid symporter family protein	985220	986263	-			protein motif:Pfam:PF01758.10		1	0	0	0	0	0	0
876	PFR_JS7-1_864	RNA methyltransferase, TrmH family	986404	987213	+	PROKKA_00873	Putative TrmH family tRNA/rRNA methyltransferase	986404	987213	+	2.1.1.-		similar to AA sequence:UniProtKB:Q7A794		1	0	0	0	0	0	0
877	PFR_JS7-1_865	Peptide deformylase	987247	987867	-	PROKKA_00874	Peptide deformylase	987247	987867	-	3.5.1.88	def	similar to AA sequence:UniProtKB:Q9I7A8		1	0	0	0	0	0	0
878	PFR_JS7-1_866	Tyrosine recombinase XerC 1	988016	988942	+	PROKKA_00875	Tyrosine recombinase XerC	988016	988942	+		xerC	similar to AA sequence:UniProtKB:O31207		1	0	0	0	0	0	0
879	PFR_JS7-1_867	Peptidase, M23 family	988986	990170	-	PROKKA_00876	Murein DD-endopeptidase MepM	988986	990170	-	3.4.24.-	mepM_2	similar to AA sequence:UniProtKB:P0AFS9		1	0	0	0	0	0	0
880	PFR_JS7-1_868	30S ribosomal protein S2	990464	991441	+	PROKKA_00877	30S ribosomal protein S2	990464	991441	+		rpsB	similar to AA sequence:UniProtKB:P66544		1	0	0	0	0	0	0
881	PFR_JS7-1_869	Translation elongation factor Ts	991480	992292	+	PROKKA_00878	Elongation factor Ts	991480	992292	+		tsf	similar to AA sequence:UniProtKB:A0QVB9		1	0	0	0	0	0	0
882	PFR_JS7-1_870	UMP kinase	992465	993178	+	PROKKA_00879	Uridylate kinase	992465	993178	+	2.7.4.22	pyrH	similar to AA sequence:UniProtKB:A0QVD9		1	0	0	0	0	0	0
883	PFR_JS7-1_871	Ribosome recycling factor	993251	993808	+	PROKKA_00880	Ribosome-recycling factor	993251	993808	+		frr	similar to AA sequence:UniProtKB:Q8NP03		1	0	0	0	0	0	0
884	PFR_JS7-1_872	Phosphatidate cytidylyltransferase	993817	994662	+	PROKKA_00881	Phosphatidate cytidylyltransferase	993817	994662	+	2.7.7.41	cdsA	similar to AA sequence:UniProtKB:P0ABG1		1	0	0	0	0	0	0
885	PFR_JS7-1_873	Ribosomal RNA large subunit methyltransferase N	994659	995795	+	PROKKA_00882	putative dual-specificity RNA methyltransferase RlmN	994659	995795	+	2.1.1.-	rlmN	similar to AA sequence:UniProtKB:Q7A600		1	0	0	0	0	0	0
886	PFR_JS7-1_874	1-deoxy-D-xylulose 5-phosphate reductoisomerase	995866	997059	+	PROKKA_00883	1-deoxy-D-xylulose 5-phosphate reductoisomerase	995866	997059	+	1.1.1.267	dxr	similar to AA sequence:UniProtKB:P64012		1	0	0	0	0	0	0
887	PFR_JS7-1_875	4-hydroxy-3-methylbut-2-en-1-yl diphosphate	997132	998298	+	PROKKA_00884	4-hydroxy-3-methylbut-2-en-1-yl diphosphate synthase	997132	998298	+	1.17.7.1	ispG	similar to AA sequence:UniProtKB:Q81LV7		1	0	0	0	0	0	0
888	PFR_JS7-1_876	Acetyltransferase, GNAT family	998438	999280	+	PROKKA_00885	Mycothiol acetyltransferase	998438	999280	+	2.3.1.189	mshD_2	protein motif:HAMAP:MF_01698		1	0	0	0	0	0	0
889	PFR_JS7-1_877	Prolyl-tRNA synthetase ProS	999365	1001185	+	PROKKA_00886	Proline--tRNA ligase	999365	1001185	+	6.1.1.15	proS	similar to AA sequence:UniProtKB:A0QVM0		1	0	0	0	0	0	0
890	PFR_JS7-1_878	Hypothetical protein	1001243	1002229	-	PROKKA_00887	hypothetical protein	1001243	1002229	-					1	0	0	0	0	0	0
891	PFR_JS7-1_879	Ribosome maturation factor RimP	1002474	1002947	+	PROKKA_00888	Ribosome maturation factor RimP	1002474	1002947	+		rimP	similar to AA sequence:UniProtKB:P67220		1	0	0	0	0	0	0
892	PFR_JS7-1_880	Transcription termination factor NusA	1002949	1004007	+	PROKKA_00889	hypothetical protein	1002949	1004007	+			similar to AA sequence:UniProtKB:P0A5M2	Transcription termination/antitermination protein NusA	1	0	0	0	0	0	0
893	PFR_JS7-1_881	Hypothetical protein	1004155	1004352	+	PROKKA_00890	hypothetical protein	1004155	1004352	+			protein motif:CLUSTERS:PRK09190		0	0	0	0	0	0	0
894	PFR_JS7-1_882	Translation initiation factor IF-2	1004548	1007469	+	PROKKA_00891	Translation initiation factor IF-2	1004548	1007469	+		infB	similar to AA sequence:UniProtKB:P04766		1	0	0	0	0	0	0
895	PFR_JS7-1_883	Ribosome-binding factor A	1007469	1007909	+	PROKKA_00892	Ribosome-binding factor A	1007469	1007909	+		rbfA	similar to AA sequence:UniProtKB:P65967		1	0	0	0	0	0	0
896	PFR_JS7-1_884	TRNA pseudouridine synthase B	1007906	1008802	+	PROKKA_00893	tRNA pseudouridine synthase B	1007906	1008802	+	5.4.99.25	truB	similar to AA sequence:UniProtKB:P62190		1	0	0	0	0	0	0
897	PFR_JS7-1_885	Putative glycerol uptake facilitator	1009047	1009838	+	PROKKA_00894	putative glycerol uptake facilitator protein	1009047	1009838	+		glpF	similar to AA sequence:UniProtKB:P19255		1	0	0	0	0	0	0
898	PFR_JS7-1_886	Glycerol kinase	1009896	1011422	+	PROKKA_00895	Glycerol kinase	1009896	1011422	+	2.7.1.30	glpK_1	similar to AA sequence:UniProtKB:Q5HGD2		1	0	0	0	0	0	0
899	PFR_JS7-1_887	Riboflavin biosynthesis protein RibF	1011748	1012725	+	PROKKA_00896	Riboflavin biosynthesis protein RibF	1011748	1012725	+		ribF	similar to AA sequence:UniProtKB:Q59263		1	0	0	0	0	0	0
900	PFR_JS7-1_888	30S ribosomal protein S15	1012829	1013092	+	PROKKA_00897	30S ribosomal protein S15	1012829	1013092	+		rpsO	similar to AA sequence:UniProtKB:P05766		1	0	0	0	0	0	0
901	PFR_JS7-1_889	Polyribonucleotide nucleotidyltransferase	1013417	1015639	+	PROKKA_00898	Polyribonucleotide nucleotidyltransferase	1013417	1015639	+	2.7.7.8	pnp	similar to AA sequence:UniProtKB:Q53597		1	0	0	0	0	0	0
902	PFR_JS7-1_890	Dihydrodipicolinate reductase	1015845	1016585	+	PROKKA_00899	4-hydroxy-tetrahydrodipicolinate reductase	1015845	1016585	+	1.17.1.8	dapB	similar to AA sequence:UniProtKB:P72024		1	0	0	0	0	0	0
903	PFR_JS7-1_891	Hypothetical protein	1016591	1017316	+	PROKKA_00900	hypothetical protein	1016591	1017316	+					1	0	0	0	0	0	0
904	PFR_JS7-1_892	Acetyltransferase, GNAT family	1017344	1017832	-	PROKKA_00901	Acetyltransferase (GNAT) family protein	1017344	1017832	-			protein motif:Pfam:PF00583.18		1	0	0	0	0	0	0
905	PFR_JS7-1_893	Putative hydrolase of the metallo-beta-lactamase	1017920	1019671	+	PROKKA_00902	Putative ribonuclease J	1017920	1019671	+	3.1.-.-		similar to AA sequence:UniProtKB:O33294		1	0	0	0	0	0	0
906	PFR_JS7-1_894	50S ribosomal protein L28 2	1019806	1019991	+	PROKKA_00903	50S ribosomal protein L28	1019806	1019991	+		rpmB	similar to AA sequence:UniProtKB:Q9WY96		1	0	0	0	0	0	0
907	PFR_JS7-1_895	Putative ATP-dependent DNA helicase RecG	1020122	1022401	+	PROKKA_00904	ATP-dependent DNA helicase RecG	1020122	1022401	+	3.6.4.12	recG	similar to AA sequence:UniProtKB:P24230		1	0	0	0	0	0	0
908	PFR_JS7-1_896	Pyridoxamine 5'-phosphate oxidase family protein	1022491	1022913	-	PROKKA_00905	Pyridoxamine 5'-phosphate oxidase	1022491	1022913	-			protein motif:Pfam:PF12900.1		1	0	0	0	0	0	0
909	PFR_JS7-1_897	RNA methyltransferase, RsmD family	1022989	1023588	+	PROKKA_00906	Ribosomal RNA small subunit methyltransferase D	1022989	1023588	+	2.1.1.171	rsmD	similar to AA sequence:UniProtKB:P0ADX9		1	0	0	0	0	0	0
910	PFR_JS7-1_898	Pantetheine-phosphate adenylyltransferase	1023581	1024066	+	PROKKA_00907	Phosphopantetheine adenylyltransferase	1023581	1024066	+	2.7.7.3	coaD	similar to AA sequence:UniProtKB:O34797		1	0	0	0	0	0	0
911	PFR_JS7-1_899	Protein of hypothetical function DUF177	1024226	1024714	+	PROKKA_00908	hypothetical protein	1024226	1024714	+					1	0	0	0	0	0	0
912	PFR_JS7-1_900	Hypothetical protein	1024865	1025077	+	PROKKA_00909	50S ribosomal protein L32	1024865	1025077	+		rpmF	similar to AA sequence:UniProtKB:P80339		1	0	0	0	0	0	0
913	PFR_JS7-1_901	Ribonuclease III	1025064	1025786	+	PROKKA_00910	Ribonuclease 3	1025064	1025786	+	3.1.26.3	rnc	similar to AA sequence:UniProtKB:Q9ZBQ7		1	0	0	0	0	0	0
914	PFR_JS7-1_902	Formamidopyrimidine-DNA glycosylase 2	1025786	1026691	+	PROKKA_00911	Formamidopyrimidine-DNA glycosylase 1	1025786	1026691	+	3.2.2.23	fpg1	similar to AA sequence:UniProtKB:P64150		1	0	0	0	0	0	0
915	PFR_JS7-1_903	GtrA family protein	1026703	1027317	+	PROKKA_00912	GtrA-like protein	1026703	1027317	+			protein motif:Pfam:PF04138.8		1	0	0	0	0	0	0
916	PFR_JS7-1_904	Chromosome partition protein Smc (Precursor)	1027355	1030900	+	PROKKA_00913	Chromosome partition protein Smc	1027355	1030900	+		smc_2	similar to AA sequence:UniProtKB:P51834		1	0	0	0	0	0	0
917	PFR_JS7-1_905	Hypothetical protein	1030981	1031178	+	PROKKA_00914	hypothetical protein	1030981	1031178	+					1	0	0	0	0	0	0
918	PFR_JS7-1_906	Signal recognition particle receptor FtsY	1031269	1032423	+	PROKKA_00915	Signal recognition particle receptor FtsY	1031269	1032423	+		ftsY	similar to AA sequence:UniProtKB:P51835		1	0	0	0	0	0	0
919	PFR_JS7-1_907	Signal recognition particle protein	1032550	1034121	+	PROKKA_00916	Signal recognition particle protein	1032550	1034121	+		ffh	similar to AA sequence:UniProtKB:P66844		1	0	0	0	0	0	0
920	PFR_JS7-1_908	Amidohydrolase family protein	1034186	1035244	+	PROKKA_00917	hypothetical protein	1034186	1035244	+					1	0	0	0	0	0	0
921	PFR_JS7-1_909	30S ribosomal protein S16	1035422	1035913	+	PROKKA_00918	30S ribosomal protein S16	1035422	1035913	+		rpsP	similar to AA sequence:UniProtKB:A0QV37		1	0	0	0	0	0	0
922	PFR_JS7-1_910	UPF0109 protein PPA1442	1035916	1036170	+	PROKKA_00919	hypothetical protein	1035916	1036170	+			protein motif:CLUSTERS:PRK02821		1	0	0	0	0	0	0
923	PFR_JS7-1_911	Ribosome maturation factor RimM	1036179	1036730	+	PROKKA_00920	Ribosome maturation factor RimM	1036179	1036730	+		rimM	similar to AA sequence:UniProtKB:A0QV39		1	0	0	0	0	0	0
924	PFR_JS7-1_912	TRNA (guanine-N(1)-)-methyltransferase	1036796	1037521	+	PROKKA_00921	tRNA (guanine-N(1)-)-methyltransferase	1036796	1037521	+	2.1.1.228	trmD	similar to AA sequence:UniProtKB:Q2GIL5		1	0	0	0	0	0	0
925	PFR_JS7-1_913	Putative xylan esterase	1037529	1038227	-	PROKKA_00922	Acetylxylan esterase precursor	1037529	1038227	-	3.1.1.72	axeA1_1	similar to AA sequence:UniProtKB:D5EV35		1	0	0	0	0	0	0
926	PFR_JS7-1_914	Succinate dehydrogenase cytochrome B-558 subunit	1038325	1039086	+	PROKKA_00923	hypothetical protein	1038325	1039086	+					1	0	0	0	0	0	0
927	PFR_JS7-1_915	Succinate dehydrogenase flavoprotein subunit	1039083	1041104	+	PROKKA_00924	Fumarate reductase flavoprotein subunit	1039083	1041104	+	1.3.5.4	frdA_1	similar to AA sequence:UniProtKB:P00363		1	0	0	0	0	0	0
928	PFR_JS7-1_916	Succinate dehydrogenase/fumarate reductase	1041101	1041865	+	PROKKA_00925	Fumarate reductase iron-sulfur subunit	1041101	1041865	+	1.3.99.1	frdB_1	similar to AA sequence:UniProtKB:P0AC47		1	0	0	0	0	0	0
929	PFR_JS7-1_917	50S ribosomal protein L19	1042139	1042495	+	PROKKA_00926	50S ribosomal protein L19	1042139	1042495	+		rplS	similar to AA sequence:UniProtKB:P66083		1	0	0	0	0	0	0
930	PFR_JS7-1_918	Signal peptidase I	1042507	1043331	+	PROKKA_00927	Signal peptidase I	1042507	1043331	+	3.4.21.89	lepB	similar to AA sequence:UniProtKB:Q10789		1	0	0	0	0	0	0
931	PFR_JS7-1_919	Ribonuclease HII	1043337	1043972	+	PROKKA_00928	Ribonuclease HII	1043337	1043972	+	3.1.26.4	rnhB	similar to AA sequence:UniProtKB:P10442		1	0	0	0	0	0	0
932	PFR_JS7-1_920	Protein often found in Actinomycetes clustered	1043969	1044283	+	PROKKA_00929	hypothetical protein	1043969	1044283	+					1	0	0	0	0	0	0
933	PFR_JS7-1_921	UPF0102 protein	1044437	1044799	+	PROKKA_00930	hypothetical protein	1044437	1044799	+			protein motif:CLUSTERS:PRK12497		1	0	0	0	0	0	0
934	PFR_JS7-1_922	Mg-chelatase subunit D/I family protein, ComM	1044796	1046334	+	PROKKA_00931	Competence protein ComM	1044796	1046334	+		comM	similar to AA sequence:UniProtKB:P45049		1	0	0	0	0	0	0
935	PFR_JS7-1_923	DNA protecting protein DprA	1046331	1047491	+	PROKKA_00932	hypothetical protein	1046331	1047491	+			protein motif:CLUSTERS:PRK10736		1	0	0	0	0	0	0
936	PFR_JS7-1_924	Tryptophan synthase beta chain 2	1047653	1048975	+	PROKKA_00933	Tryptophan synthase beta chain	1047653	1048975	+	4.2.1.20	trpB_1	similar to AA sequence:UniProtKB:Q81TL8		1	0	0	0	0	0	0
937	PFR_JS7-1_925	Hypothetical protein	1048978	1049364	+	PROKKA_00934	Dinitrogenase iron-molybdenum cofactor	1048978	1049364	+			protein motif:Pfam:PF02579.11		1	0	0	0	0	0	0
938	PFR_JS7-1_926	Undecaprenyl-diphosphatase UppP	1049435	1050271	-	PROKKA_00935	Undecaprenyl-diphosphatase	1049435	1050271	-	3.6.1.27	uppP	similar to AA sequence:UniProtKB:P60932		1	0	0	0	0	0	0
939	PFR_JS7-1_927	Hypothetical protein	1050786	1051283	-	PROKKA_00936	hypothetical protein	1050786	1051283	-					0	0	0	0	0	0	0
940	PFR_JS7-1_928	Hypothetical protein	1051330	1051653	-	PROKKA_00937	hypothetical protein	1051330	1051653	-					0	0	0	0	0	0	0
941						PROKKA_00938	tRNA-Leu(gag)	1052255	1052343	-			COORDINATES:profile:Aragorn:1.2		0					0	0
942	PFR_JS7-1_929	Hypothetical protein	1052558	1052809	+	PROKKA_00939	hypothetical protein	1052558	1052809	+					1	0	0	0	0	0	0
943	PFR_JS7-1_930	Aldo/keto reductase family oxidoreductase	1052827	1053816	-	PROKKA_00940	General stress protein 69	1052827	1053816	-	1.1.1.-	yhdN	similar to AA sequence:UniProtKB:P80874		1	0	0	0	0	0	0
944	PFR_JS7-1_931	Cysteine--tRNA ligase 3	1053883	1055139	+	PROKKA_00941	L-cysteine:1D-myo-inositol 2-amino-2-deoxy-alpha-D-glucopyranoside ligase	1053883	1055139	+	6.3.1.13	mshC	similar to AA sequence:UniProtKB:A0QZY0		1	0	0	0	0	0	0
945	PFR_JS7-1_932	ATP-dependent zinc metalloprotease FtsH	1055249	1057399	-	PROKKA_00942	ATP-dependent zinc metalloprotease FtsH	1055249	1057399	-	3.4.24.-	ftsH	similar to AA sequence:UniProtKB:P0AAI3		1	0	0	0	0	0	0
946	PFR_JS7-1_933	Phosphoribosyl-AMP pyrophosphatase hisE	1057572	1057838	+	PROKKA_00943	Phosphoribosyl-ATP pyrophosphatase	1057572	1057838	+	3.6.1.31	hisE	similar to AA sequence:UniProtKB:P0A5B1		1	0	0	0	0	0	0
947	PFR_JS7-1_934	ATP phosphoribosyltransferase	1057905	1058768	+	PROKKA_00944	ATP phosphoribosyltransferase	1057905	1058768	+	2.4.2.17	hisG	similar to AA sequence:UniProtKB:P60759		1	0	0	0	0	0	0
948	PFR_JS7-1_935	Hypothetical protein	1058832	1059314	-	PROKKA_00945	hypothetical protein	1058832	1059314	-					1	0	0	0	0	0	0
949	PFR_JS7-1_936	Translation initiation factor IF-3	1059620	1060348	+	PROKKA_00946	Translation initiation factor IF-3	1059620	1060348	+		infC	similar to AA sequence:UniProtKB:Q5SKU2		1	0	0	0	0	0	0
950	PFR_JS7-1_937	50S ribosomal protein L35	1060416	1060610	+	PROKKA_00947	50S ribosomal protein L35	1060416	1060610	+		rpmI	similar to AA sequence:UniProtKB:P80341		1	0	0	0	0	0	0
951	PFR_JS7-1_938	50S ribosomal protein L20	1060656	1061027	+	PROKKA_00948	50S ribosomal protein L20	1060656	1061027	+		rplT	similar to AA sequence:UniProtKB:A0QYU6		1	0	0	0	0	0	0
952	PFR_JS7-1_939	RNA 2'-O ribose methyltransferase substrate	1061038	1061898	+	PROKKA_00949	23S rRNA (uridine(2479)-2'-O)-methyltransferase	1061038	1061898	+	2.1.1.208	aviRb	similar to AA sequence:UniProtKB:Q9F5K6		1	0	0	0	0	0	0
953	PFR_JS7-1_940	Hypothetical protein	1061898	1062074	+	PROKKA_00950	hypothetical protein	1061898	1062074	+					1	0	0	0	0	0	0
954	PFR_JS7-1_941	Phenylalanine--tRNA ligase alpha subunit	1062230	1063324	+	PROKKA_00951	Phenylalanine--tRNA ligase alpha subunit	1062230	1063324	+	6.1.1.20	pheS	similar to AA sequence:UniProtKB:Q8NQN7		1	0	0	0	0	0	0
955	PFR_JS7-1_942	Phenylalanine--tRNA ligase beta subunit	1063321	1065849	+	PROKKA_00952	Phenylalanine--tRNA ligase beta subunit	1063321	1065849	+	6.1.1.20	pheT	similar to AA sequence:UniProtKB:P67041		1	0	0	0	0	0	0
956	PFR_JS7-1_943	Aminotransferase AlaT	1065977	1067191	-	PROKKA_00953	Glutamate-pyruvate aminotransferase AlaA	1065977	1067191	-	2.6.1.2	alaA	similar to AA sequence:UniProtKB:P0A959		1	0	0	0	0	0	0
957	PFR_JS7-1_944	N-acetyl-gamma-glutamyl-phosphate reductase ArgC	1067356	1068387	+	PROKKA_00954	N-acetyl-gamma-glutamyl-phosphate reductase	1067356	1068387	+	1.2.1.38	argC	similar to AA sequence:UniProtKB:P63562		1	0	0	0	0	0	0
958	PFR_JS7-1_945	Arginine biosynthesis bifunctional protein ArgJ	1068384	1069535	+	PROKKA_00955	Arginine biosynthesis bifunctional protein ArgJ	1068384	1069535	+		argJ	similar to AA sequence:UniProtKB:Q8CK24		1	0	0	0	0	0	0
959	PFR_JS7-1_946	Acetylglutamate kinase	1069532	1070443	+	PROKKA_00956	Acetylglutamate kinase	1069532	1070443	+	2.7.2.8	argB	similar to AA sequence:UniProtKB:A0QYT0		1	0	0	0	0	0	0
960	PFR_JS7-1_947	Acetylornithine transaminase	1070436	1071659	+	PROKKA_00957	Acetylornithine aminotransferase	1070436	1071659	+	2.6.1.11	argD	similar to AA sequence:UniProtKB:A0QYS9		0	0	0	0	0	0	0
961	PFR_JS7-1_948	Arginine repressor	1071656	1072210	+	PROKKA_00958	Arginine repressor	1071656	1072210	+		argR	similar to AA sequence:UniProtKB:P0A4Y8		1	0	0	0	0	0	0
962	PFR_JS7-1_949	Argininosuccinate lyase	1072214	1073635	+	PROKKA_00959	Argininosuccinate lyase	1072214	1073635	+	4.3.2.1	argH	similar to AA sequence:UniProtKB:A0QYS5		1	0	0	0	0	0	0
963	PFR_JS7-1_950	Tyrosyl-tRNA synthase tyrS	1073763	1075031	+	PROKKA_00960	Tyrosine--tRNA ligase	1073763	1075031	+	6.1.1.1	tyrS	similar to AA sequence:UniProtKB:P67611		1	0	0	0	0	0	0
964	PFR_JS7-1_951	Hypothetical protein	1076984	1077979	-	PROKKA_00961	hypothetical protein	1076984	1077979	-					0	1	1	0	0	0	0
965	PFR_JS7-1_952	Hypothetical protein	1080910	1081968	+	PROKKA_00962	hypothetical protein	1080910	1081968	+					0	1	1	0	0	0	0
966	PFR_JS7-1_953	Hypothetical protein	1082043	1083068	+	PROKKA_00963	hypothetical protein	1082043	1083068	+					0	0	0	0	0	0	0
967	PFR_JS7-1_954	HAD-superfamily hydrolase, subfamily IIA	1083065	1084096	+	PROKKA_00964	putative hydrolase YutF	1083065	1084096	+	3.-.-.-	yutF	similar to AA sequence:UniProtKB:O32125		1	0	0	0	0	0	0
968	PFR_JS7-1_955	BioY family protein	1084285	1084914	+	PROKKA_00965	Biotin transporter BioY	1084285	1084914	+		bioY	similar to AA sequence:UniProtKB:Q2KBP7		1	0	0	0	0	0	0
969	PFR_JS7-1_956	Biotin ABC transport system ATP-binding protein	1084928	1085656	+	PROKKA_00966	Biotin transport ATP-binding protein BioM	1084928	1085656	+	3.6.3.-	bioM	similar to AA sequence:UniProtKB:Q2KBP5		1	0	0	0	0	0	0
970	PFR_JS7-1_957	Cobalt transport protein	1085653	1086261	+	PROKKA_00967	Energy-coupling factor transporter transmembrane protein BioN	1085653	1086261	+		bioN	similar to AA sequence:UniProtKB:Q2KBP6		1	0	0	0	0	0	0
971	PFR_JS7-1_958	Hypothetical protein	1086334	1086573	+	PROKKA_00968	hypothetical protein	1086334	1086573	+					1	0	0	0	0	0	0
972	PFR_JS7-1_959	Probable inorganic polyphosphate/ATP-NAD kinase	1086638	1087561	+	PROKKA_00969	Inorganic polyphosphate/ATP-NAD kinase	1086638	1087561	+	2.7.1.23	ppnK	similar to AA sequence:UniProtKB:P0A5S6		1	0	0	0	0	0	0
973	PFR_JS7-1_960	DNA repair protein RecN	1087555	1089246	+	PROKKA_00970	DNA repair protein RecN	1087555	1089246	+		recN	similar to AA sequence:UniProtKB:Q9WXF2		1	0	0	0	0	0	0
974	PFR_JS7-1_961	CTP synthase	1089333	1091087	+	PROKKA_00971	CTP synthase	1089333	1091087	+	6.3.4.2	pyrG	similar to AA sequence:UniProtKB:A0QYQ7		1	0	0	0	0	0	0
975	PFR_JS7-1_962	Hydrolase, NUDIX family	1091179	1091742	+	PROKKA_00972	ADP-ribose pyrophosphatase	1091179	1091742	+	3.6.1.13	nudF	similar to AA sequence:UniProtKB:P54570		1	0	0	0	0	0	0
976	PFR_JS7-1_963	Tyrosine recombinase XerC 2	1091735	1092730	+	PROKKA_00973	Tyrosine recombinase XerD	1091735	1092730	+		xerD_3	similar to AA sequence:UniProtKB:P0A0P0		1	0	0	0	0	0	0
977	PFR_JS7-1_964	Sporulation initiation inhibitor protein Soj	1092851	1093747	+	PROKKA_00974	Sporulation initiation inhibitor protein Soj	1092851	1093747	+	3.6.-.-	soj_1	similar to AA sequence:UniProtKB:P37522		1	0	0	0	0	0	0
978	PFR_JS7-1_965	Hypothetical protein	1093732	1094007	+	PROKKA_00975	hypothetical protein	1093732	1094007	+					1	0	0	0	0	0	0
979	PFR_JS7-1_966	Condensin subunit ScpA	1093988	1094902	+	PROKKA_00976	Segregation and condensation protein A	1093988	1094902	+		scpA	similar to AA sequence:UniProtKB:P35154		1	0	0	0	0	0	0
980	PFR_JS7-1_967	Transcriptional regulator	1094899	1095654	+	PROKKA_00977	Segregation and condensation protein B	1094899	1095654	+		scpB	similar to AA sequence:UniProtKB:C1CMI5		1	0	0	0	0	0	0
981	PFR_JS7-1_968	Pseudouridylate synthase	1095647	1096429	+	PROKKA_00978	Ribosomal large subunit pseudouridine synthase B	1095647	1096429	+	5.4.99.22	rluB	similar to AA sequence:UniProtKB:P35159		1	0	0	0	0	0	0
982	PFR_JS7-1_969	Hypothetical protein	1096495	1097136	+	PROKKA_00979	FK506-binding protein	1096495	1097136	+	5.2.1.8	fkbP_1	similar to AA sequence:UniProtKB:P28725		1	0	0	0	0	0	0
983	PFR_JS7-1_970	Peptidylprolyl isomerase	1097222	1098280	+	PROKKA_00980	FK506-binding protein	1097222	1098280	+	5.2.1.8	fkbP_2	similar to AA sequence:UniProtKB:P28725		1	0	0	0	0	0	0
984	PFR_JS7-1_971	TRNA synthetase class I, catalytic domain	1098423	1099382	-	PROKKA_00981	Glutamyl-Q tRNA(Asp) synthetase	1098423	1099382	-	6.1.1.-	gluQ	similar to AA sequence:UniProtKB:P27305		1	0	0	0	0	0	0
985	PFR_JS7-1_972	Protein pafB	1099451	1100419	+	PROKKA_00982	hypothetical protein	1099451	1100419	+					1	0	0	0	0	0	0
986	PFR_JS7-1_973	Protein pafC	1100406	1101365	+	PROKKA_00983	hypothetical protein	1100406	1101365	+					1	0	0	0	0	0	0
987	PFR_JS7-1_974	Sec-independent protein translocase protein TatA	1101467	1101775	+	PROKKA_00984	Sec-independent protein translocase protein TatAy	1101467	1101775	+		tatAy	similar to AA sequence:UniProtKB:O05522		1	0	0	0	0	0	0
988	PFR_JS7-1_975	Twin arginine-targeting protein translocase TatC	1101794	1102666	+	PROKKA_00985	Sec-independent protein translocase protein TatC	1101794	1102666	+		tatC	similar to AA sequence:UniProtKB:O67305		1	0	0	0	0	0	0
989	PFR_JS7-1_976	Diacylglycerol kinase	1102682	1103695	+	PROKKA_00986	Diacylglycerol kinase	1102682	1103695	+	2.7.1.107	dagK_2	similar to AA sequence:UniProtKB:O53526		1	0	0	0	0	0	0
990	PFR_JS7-1_977	Phosphatase YidA	1103736	1104593	-	PROKKA_00987	Sugar phosphatase YidA	1103736	1104593	-	3.1.3.23	yidA	similar to AA sequence:UniProtKB:P0A8Y5		1	0	0	0	0	0	0
991	PFR_JS7-1_978	DSH domain protein	1104729	1107530	+	PROKKA_00988	ski2-like helicase	1104729	1107530	+			protein motif:CLUSTERS:PRK02362		1	0	0	0	0	0	0
992	PFR_JS7-1_979	Antibiotic biosynthesis monooxygenase	1107542	1107919	+	PROKKA_00989	Putative monooxygenase YcnE	1107542	1107919	+	1.-.-.-	ycnE	similar to AA sequence:UniProtKB:P94425		1	0	0	0	0	0	0
993	PFR_JS7-1_980	Potassium channel beta chain	1107989	1109005	-	PROKKA_00990	L-glyceraldehyde 3-phosphate reductase	1107989	1109005	-	1.1.1.-	gpr_1	similar to AA sequence:UniProtKB:Q46851		1	0	0	0	0	0	0
994	PFR_JS7-1_981	Imidazole glycerol phosphate synthase subunit	1109090	1109854	+	PROKKA_00991	Imidazole glycerol phosphate synthase subunit HisF	1109090	1109854	+	4.1.3.-	hisF	similar to AA sequence:UniProtKB:O31139		1	0	0	0	0	0	0
995	PFR_JS7-1_982	Hypothetical protein	1110039	1111064	+	PROKKA_00992	hypothetical protein	1110039	1111064	+					1	0	0	0	0	0	0
996	PFR_JS7-1_983	Acetolactate synthase	1111363	1113123	+	PROKKA_00993	Acetolactate synthase large subunit	1111363	1113123	+	2.2.1.6	ilvB	similar to AA sequence:UniProtKB:P42463		1	0	0	0	0	0	0
997	PFR_JS7-1_984	Acetolactate synthase, small subunit	1113120	1113647	+	PROKKA_00994	Putative acetolactate synthase small subunit	1113120	1113647	+	2.2.1.6	ilvH	similar to AA sequence:UniProtKB:P65161		1	0	0	0	0	0	0
998	PFR_JS7-1_985	Ketol-acid reductoisomerase 2	1113692	1114723	+	PROKKA_00995	Ketol-acid reductoisomerase	1113692	1114723	+	1.1.1.86	ilvC	similar to AA sequence:UniProtKB:A0QUX8		1	0	0	0	0	0	0
999	PFR_JS7-1_986	Hypothetical protein	1114882	1115745	-	PROKKA_00996	hypothetical protein	1114882	1115745	-					1	0	0	0	0	0	0
1000	PFR_JS7-1_987	Hypothetical protein	1115727	1116314	-	PROKKA_00997	hypothetical protein	1115727	1116314	-					0	0	0	0	0	0	0
1001	PFR_JS7-1_988	Tartrate dehydrogenase	1116602	1117666	-	PROKKA_00998	3-isopropylmalate dehydrogenase	1116602	1117666	-	1.1.1.85	leuB	similar to AA sequence:UniProtKB:P95313		1	0	0	0	0	0	0
1002	PFR_JS7-1_989	Branched-chain-amino-acid transaminase	1117832	1118917	+	PROKKA_00999	Branched-chain-amino-acid aminotransferase	1117832	1118917	+	2.6.1.42	ilvE_1	similar to AA sequence:UniProtKB:A0R066		1	0	0	0	0	0	0
1003	PFR_JS7-1_990	Putative alpha-isopropylmalate/homocitrate	1118949	1120547	+	PROKKA_01000	2-isopropylmalate synthase	1118949	1120547	+	2.3.3.13	leuA_1	similar to AA sequence:UniProtKB:P09151		1	0	0	0	0	0	0
1004	PFR_JS7-1_991	FAH family protein	1120607	1121452	+	PROKKA_01001	Ureidoglycolate lyase	1120607	1121452	+	4.3.2.3		similar to AA sequence:UniProtKB:Q39BA7		1	0	0	0	0	0	0
1005	PFR_JS7-1_992	CAAX amino terminal protease family protein	1121460	1122554	+	PROKKA_01002	CAAX amino terminal protease self- immunity	1121460	1122554	+			protein motif:Pfam:PF02517.10		1	0	0	0	0	0	0
1006						PROKKA_01003	tRNA-Gln(ctg)	1122619	1122691	+			COORDINATES:profile:Aragorn:1.2		0					0	0
1007						PROKKA_01004	tRNA-Glu(ctc)	1122784	1122857	+			COORDINATES:profile:Aragorn:1.2		0					0	0
1008	PFR_JS7-1_993	Transcriptional regulator, IclR family protein	1122956	1123684	-	PROKKA_01005	HTH-type transcriptional regulator KipR	1122956	1123684	-		kipR	similar to AA sequence:UniProtKB:P42968		1	0	0	0	0	0	0
1009	PFR_JS7-1_994	3-isopropylmalate dehydratase large subunit	1123728	1125137	+	PROKKA_01006	3-isopropylmalate dehydratase large subunit	1123728	1125137	+	4.2.1.33	leuC	similar to AA sequence:UniProtKB:Q7TXH6		1	0	0	0	0	0	0
1010	PFR_JS7-1_995	3-isopropylmalate dehydratase small subunit	1125151	1125747	+	PROKKA_01007	3-isopropylmalate dehydratase small subunit	1125151	1125747	+	4.2.1.33	leuD	similar to AA sequence:UniProtKB:Q8NQV7		1	0	0	0	0	0	0
1011	PFR_JS7-1_996	1-acylglycerol-3-phosphate O-acyltransferase,	1125878	1126681	+	PROKKA_01008	2-acyl-glycerophospho-ethanolamine acyltransferase	1125878	1126681	+			protein motif:CLUSTERS:PRK08633		1	0	0	0	0	0	0
1012	PFR_JS7-1_997	D-alanine-D-alanine ligase A	1126755	1127882	+	PROKKA_01009	D-alanine--D-alanine ligase	1126755	1127882	+	6.3.2.4	ddl	similar to AA sequence:UniProtKB:P95114		1	0	0	0	0	0	0
1013	PFR_JS7-1_998	Conserved hypothetical membrane spanning protein	1127921	1128916	-	PROKKA_01010	hypothetical protein	1127921	1128916	-					1	0	0	0	0	0	0
1014	PFR_JS7-1_999	Putative dihydroxyacetone kinase regulator	1129026	1129760	+	PROKKA_01011	hypothetical protein	1129026	1129760	+					1	0	0	0	0	0	0
1015	PFR_JS7-1_1000	Thiamine monophosphate kinase	1129771	1130754	+	PROKKA_01012	Thiamine-monophosphate kinase	1129771	1130754	+	2.7.4.16	thiL	similar to AA sequence:UniProtKB:O67883		1	0	0	0	0	0	0
1016	PFR_JS7-1_1001	FtsK	1131000	1133309	+	PROKKA_01013	DNA translocase SpoIIIE	1131000	1133309	+		spoIIIE	similar to AA sequence:UniProtKB:P21458		1	0	0	0	0	0	0
1017	PFR_JS7-1_1002	Ribosomal protein S12 methylthiotransferase RimO	1133389	1134822	+	PROKKA_01014	Ribosomal protein S12 methylthiotransferase RimO	1133389	1134822	+	2.-.-.-	rimO	similar to AA sequence:UniProtKB:Q9X2H6		1	0	0	0	0	0	0
1018	PFR_JS7-1_1003	Phosphatidylglycerophosphate synthase pgsA3	1134827	1135480	+	PROKKA_01015	Putative CDP-diacylglycerol--glycerol-3-phosphate 3-phosphatidyl-transferase 2	1134827	1135480	+	2.7.8.5	pgsA2_1	similar to AA sequence:UniProtKB:O33288		1	0	0	0	0	0	0
1019	PFR_JS7-1_1004	CinA domain protein	1135473	1135976	+	PROKKA_01016	Nicotinamide-nucleotide amidohydrolase PncC	1135473	1135976	+	3.5.1.42	pncC	similar to AA sequence:UniProtKB:P0A6G3		1	0	0	0	0	0	0
1020	PFR_JS7-1_1005	Transcriptional regulator	1136144	1136449	+	PROKKA_01017	Transcriptional regulator ClgR	1136144	1136449	+		clgR	similar to AA sequence:UniProtKB:A0QVU1		1	0	0	0	0	0	0
1021	PFR_JS7-1_1006	Putative ATP-DEPENDENT HELICASE LHR	1136671	1141350	-	PROKKA_01018	putative ATP-dependent helicase Lhr	1136671	1141350	-			protein motif:CLUSTERS:PRK09751		1	0	0	0	0	0	0
1022	PFR_JS7-1_1007	Hypothetical protein	1141454	1141621	-	PROKKA_01019	hypothetical protein	1141454	1141621	-					1	0	0	0	0	0	0
1023	PFR_JS7-1_1008	Protein RecA 2	1141930	1143048	+	PROKKA_01020	recombinase A	1141930	1143048	+			protein motif:CLUSTERS:PRK09354		1	0	0	0	0	0	0
1024	PFR_JS7-1_1009	Regulatory protein RecX	1143051	1143665	+	PROKKA_01021	Regulatory protein RecX	1143051	1143665	+		recX	similar to AA sequence:UniProtKB:P0A5U8		1	0	0	0	0	0	0
1025	PFR_JS7-1_1010	Ribonuclease Y	1143827	1145362	+	PROKKA_01022	Ribonuclease Y	1143827	1145362	+	3.1.-.-	rny	similar to AA sequence:UniProtKB:P67278		1	0	0	0	0	0	0
1026	PFR_JS7-1_1011	Glutamate uptake system ATP-binding protein	1145372	1146187	-	PROKKA_01023	Glutamine transport ATP-binding protein GlnQ	1145372	1146187	-		glnQ_4	similar to AA sequence:UniProtKB:P27675		1	0	0	0	0	0	0
1027	PFR_JS7-1_1012	(Dimethylallyl)adenosine tRNA	1146291	1147805	+	PROKKA_01024	(Dimethylallyl)adenosine tRNA methylthiotransferase MiaB	1146291	1147805	+	2.-.-.-	miaB	similar to AA sequence:UniProtKB:O31778		1	0	0	0	0	0	0
1028	PFR_JS7-1_1013	TRNA dimethylallyltransferase	1147802	1148788	+	PROKKA_01025	tRNA dimethylallyltransferase	1147802	1148788	+	2.5.1.75	miaA	similar to AA sequence:UniProtKB:Q9KAC3		1	0	0	0	0	0	0
1029	PFR_JS7-1_1014	Diaminopimelate epimerase	1148803	1149645	+	PROKKA_01026	Diaminopimelate epimerase	1148803	1149645	+	5.1.1.7	dapF	similar to AA sequence:UniProtKB:A4QEV1		1	0	0	0	0	0	0
1030	PFR_JS7-1_1015	GTPase HflX	1149689	1151125	+	PROKKA_01027	GTPase HflX	1149689	1151125	+		hflX	similar to AA sequence:UniProtKB:P25519		1	0	0	0	0	0	0
1031	PFR_JS7-1_1016	ATP-dependent helicase DinG	1151292	1153355	+	PROKKA_01028	putative ATP-dependent helicase DinG	1151292	1153355	+	3.6.4.12	dinG	similar to AA sequence:UniProtKB:P27296		1	0	0	0	0	0	0
1032	PFR_JS7-1_1017	LexA repressor	1153359	1154201	-	PROKKA_01029	LexA repressor	1153359	1154201	-	3.4.21.88	lexA_1	similar to AA sequence:UniProtKB:Q50765		1	0	0	0	0	0	0
1033	PFR_JS7-1_1018	Hypothetical protein	1154471	1155274	+	PROKKA_01030	hypothetical protein	1154471	1155274	+					1	0	0	0	0	0	0
1034	PFR_JS7-1_1019	Transcriptional repressor NrdR	1155593	1156090	+	PROKKA_01031	Transcriptional repressor NrdR	1155593	1156090	+		nrdR	similar to AA sequence:UniProtKB:O69980		1	0	0	0	0	0	0
1035	PFR_JS7-1_1020	Vitamin B12-dependent ribonucleotide reductase	1156276	1159167	+	PROKKA_01032	Vitamin B12-dependent ribonucleotide reductase	1156276	1159167	+	1.17.4.1	nrdJ	similar to AA sequence:UniProtKB:O69981		1	0	0	0	0	0	0
1036	PFR_JS7-1_1021	Phospholipase, patatin family	1159276	1160217	-	PROKKA_01033	NTE family protein RssA	1159276	1160217	-		rssA	similar to AA sequence:UniProtKB:P0AFR0		1	0	0	0	0	0	0
1037	PFR_JS7-1_1022	Glycerol-3-phosphate dehydrogenase [NAD(P) ] A	1160409	1162037	+	PROKKA_01034	Anaerobic glycerol-3-phosphate dehydrogenase subunit A	1160409	1162037	+	1.1.5.3	glpA	similar to AA sequence:UniProtKB:P0A9C0		1	0	0	0	0	0	0
1038	PFR_JS7-1_1023	Glycerol-3-phosphate dehydrogenase [NAD(P) ] B	1162034	1163344	+	PROKKA_01035	Anaerobic glycerol-3-phosphate dehydrogenase subunit B	1162034	1163344	+	1.1.5.3	glpB	similar to AA sequence:UniProtKB:P13033		1	0	0	0	0	0	0
1039	PFR_JS7-1_1024	Anaerobic glycerol-3-phosphate dehydrogenase	1163341	1164732	+	PROKKA_01036	Anaerobic glycerol-3-phosphate dehydrogenase subunit C	1163341	1164732	+		glpC	similar to AA sequence:UniProtKB:P0A996		1	0	0	0	0	0	0
1040	PFR_JS7-1_1025	Sugar-binding family transcriptional regulator	1164815	1165783	-	PROKKA_01037	Deoxyribonucleoside regulator	1164815	1165783	-		deoR	similar to AA sequence:UniProtKB:P39140		1	0	0	0	0	0	0
1041	PFR_JS7-1_1026	Putative AEC family transporter	1165993	1166928	+	PROKKA_01038	Membrane transport protein	1165993	1166928	+			protein motif:Pfam:PF03547.12		1	0	0	0	0	0	0
1042	PFR_JS7-1_1027	Probable phosphoketolase	1167021	1169618	+	PROKKA_01039	Xylulose-5-phosphate phosphoketolase	1167021	1169618	+	4.1.2.9	xpkA	similar to AA sequence:UniProtKB:Q937F6		1	0	0	0	0	0	0
1043	PFR_JS7-1_1028	ATP-dependent helicase HrpA	1169756	1173724	+	PROKKA_01040	ATP-dependent RNA helicase HrpB	1169756	1173724	+	3.6.4.13	hrpB_1	similar to AA sequence:UniProtKB:P37024		0	0	0	0	0	0	0
1044	PFR_JS7-1_1029	Putative acyl-CoA thioesterase II	1173832	1174707	+	PROKKA_01041	Acyl-CoA thioesterase 2	1173832	1174707	+	3.1.2.-	tesB	similar to AA sequence:UniProtKB:P0AGG2		1	0	0	0	0	0	0
1045	PFR_JS7-1_1030	Probable solute binding protein of ABC	1174722	1176062	-	PROKKA_01042	Lactose-binding protein precursor	1174722	1176062	-		lacE	similar to AA sequence:UniProtKB:P29822		0	0	0	0	0	0	0
1046	PFR_JS7-1_1031	Transcriptional regulator	1176359	1177348	+	PROKKA_01043	Catabolite control protein A	1176359	1177348	+		ccpA_3	similar to AA sequence:UniProtKB:P46828		1	0	0	0	0	0	0
1047	PFR_JS7-1_1032	RNA polymerase sigma factor SigB	1177451	1178380	-	PROKKA_01044	RNA polymerase sigma factor SigB	1177451	1178380	-		sigB	similar to AA sequence:UniProtKB:Q59563		1	0	0	0	0	0	0
1048	PFR_JS7-1_1033	RNA polymerase sigma factor	1178739	1180268	+	PROKKA_01045	RNA polymerase principal sigma factor HrdB	1178739	1180268	+		hrdB	similar to AA sequence:UniProtKB:P18183		1	0	0	0	0	0	0
1049	PFR_JS7-1_1034	L-lactate dehydrogenase 1 (Precursor)	1180358	1181323	-	PROKKA_01046	L-lactate dehydrogenase 2	1180358	1181323	-	1.1.1.27	ldh2	similar to AA sequence:UniProtKB:P0CW93		1	0	0	0	0	0	0
1050	PFR_JS7-1_1035	Hypothetical protein	1181469	1181660	-	PROKKA_01047	hypothetical protein	1181469	1181660	-					1	0	0	0	0	0	0
1051	PFR_JS7-1_1036	DNA gyrase, B subunit	1181823	1183943	+	PROKKA_01048	DNA topoisomerase 4 subunit B	1181823	1183943	+	5.99.1.3	parE	similar to AA sequence:UniProtKB:P66939		1	0	0	0	0	0	0
1052	PFR_JS7-1_1037	2-dehydropantoate 2-reductase (Ketopantoate	1183968	1184885	-	PROKKA_01049	2-dehydropantoate 2-reductase	1183968	1184885	-			protein motif:CLUSTERS:PRK06522		1	0	0	0	0	0	0
1053	PFR_JS7-1_1038	DNA gyrase/topoisomerase IV, A subunit	1184990	1187452	-	PROKKA_01050	DNA gyrase subunit A	1184990	1187452	-	5.99.1.3	gyrA_2	similar to AA sequence:UniProtKB:Q2G2Q0		1	0	0	0	0	0	0
1054	PFR_JS7-1_1039	PF09949 family protein	1187578	1188663	-	PROKKA_01051	hypothetical protein	1187578	1188663	-					1	0	0	0	0	0	0
1055	PFR_JS7-1_1040	Phosphodiesterase I	1188719	1189312	+	PROKKA_01052	hypothetical protein	1188719	1189312	+					1	0	0	0	0	0	0
1056	PFR_JS7-1_1041	Type I phosphodiesterase / nucleotide	1189316	1190467	+	PROKKA_01053	Type I phosphodiesterase / nucleotide pyrophosphatase	1189316	1190467	+			protein motif:Pfam:PF01663.16		1	0	0	0	0	0	0
1057	PFR_JS7-1_1042	Hypothetical protein	1190570	1191898	-	PROKKA_01054	hypothetical protein	1190570	1191898	-					1	0	0	0	0	0	0
1058	PFR_JS7-1_1043	PF13834 domain protein	1192114	1192488	+	PROKKA_01055	hypothetical protein	1192114	1192488	+					1	0	0	0	0	0	0
1059	PFR_JS7-1_1044	Hypothetical protein	1192600	1192920	-	PROKKA_01056	hypothetical protein	1192600	1192920	-					1	0	0	0	0	0	0
1060	PFR_JS7-1_1045	PF12502 family protein	1193210	1194031	+	PROKKA_01057	hypothetical protein	1193210	1194031	+					1	0	0	0	0	0	0
1061	PFR_JS7-1_1046	Nucleic acid-binding domain protein	1194028	1194408	+	PROKKA_01058	hypothetical protein	1194028	1194408	+					1	0	0	0	0	0	0
1062	PFR_JS7-1_1047	TrkB	1194415	1195083	-	PROKKA_01059	Trk system potassium uptake protein TrkA	1194415	1195083	-		trkA_1	similar to AA sequence:UniProtKB:P0AGI8		1	0	0	0	0	0	0
1063	PFR_JS7-1_1048	Trk system potassium uptake protein TrkA	1195097	1195759	-	PROKKA_01060	Trk system potassium uptake protein TrkA	1195097	1195759	-		trkA_2	similar to AA sequence:UniProtKB:P0AGI8		1	0	0	0	0	0	0
1064	PFR_JS7-1_1049	Conserved alanine, valine and leucine rich	1195932	1197926	+	PROKKA_01061	hypothetical protein	1195932	1197926	+					1	0	0	0	0	0	0
1065	PFR_JS7-1_1050	Putative 23S rRNA (Uracil-5-)-methyltransferase	1197923	1199101	+	PROKKA_01062	putative RNA methyltransferase/cg2084	1197923	1199101	+	2.1.1.-		similar to AA sequence:UniProtKB:Q6M4B7		1	0	0	0	0	0	0
1066	PFR_JS7-1_1051	Hypothetical protein	1199098	1199358	+	PROKKA_01063	hypothetical protein	1199098	1199358	+					1	0	0	0	0	0	0
1067	PFR_JS7-1_1052	Glutathione S-transferase domain protein	1199393	1200466	-	PROKKA_01064	Glutathionyl-hydroquinone reductase YqjG	1199393	1200466	-	1.8.-.-	yqjG_1	similar to AA sequence:UniProtKB:P42620		1	0	0	0	0	0	0
1068	PFR_JS7-1_1053	GCN5 N-acetyltransferase	1200463	1201113	-	PROKKA_01065	putative acetyltransferase	1200463	1201113	-			protein motif:CLUSTERS:PRK03624		1	0	0	0	0	0	0
1069	PFR_JS7-1_1054	Cysteine synthase	1201110	1201943	-	PROKKA_01066	O-acetylserine sulfhydrylase	1201110	1201943	-	2.5.1.47	cysK1_1	similar to AA sequence:UniProtKB:P0A534		0	0	0	0	0	0	0
1070	PFR_JS7-1_1055	Hypothetical protein	1201965	1202084	-	PROKKA_01067	hypothetical protein	1201965	1202084	-					0	0	0	0	0	0	0
1071	PFR_JS7-1_1056	Glutathione S-transferase domain protein	1202576	1203604	+	PROKKA_01068	Glutathionyl-hydroquinone reductase YqjG	1202576	1203604	+	1.8.-.-	yqjG_2	similar to AA sequence:UniProtKB:P42620		0	0	0	0	0	0	0
1072	PFR_JS7-1_1057	Alpha-ketoglutarate transporter, MFS super	1203712	1205142	+	PROKKA_01069	Alpha-ketoglutarate permease	1203712	1205142	+		kgtP_2	similar to AA sequence:UniProtKB:P0AEX3		1	0	0	0	0	0	0
1073	PFR_JS7-1_1058	Aconitate hydratase 1	1205396	1208068	+	PROKKA_01070	Aconitate hydratase	1205396	1208068	+	4.2.1.3	acnA	similar to AA sequence:UniProtKB:A0QX20		1	0	0	0	0	0	0
1074	PFR_JS7-1_1059	Hypothetical protein	1208180	1208482	+	PROKKA_01071	hypothetical protein	1208180	1208482	+					1	0	0	0	0	0	0
1075	PFR_JS7-1_1060	Hypothetical protein	1208632	1209162	+	PROKKA_01072	hypothetical protein	1208632	1209162	+					1	0	0	0	0	0	0
1076	PFR_JS7-1_1061	1-deoxy-D-xylulose 5-phosphate synthase dxs1	1209213	1211228	+	PROKKA_01073	1-deoxy-D-xylulose-5-phosphate synthase	1209213	1211228	+	2.2.1.7	dxs	similar to AA sequence:UniProtKB:Q9RBN6		1	0	0	0	0	0	0
1077	PFR_JS7-1_1062	Ribonuclease D	1211280	1212545	-	PROKKA_01074	Ribonuclease D	1211280	1212545	-	3.1.13.5	rnd	similar to AA sequence:UniProtKB:P09155		1	0	0	0	0	0	0
1078	PFR_JS7-1_1063	Outer membrane receptor protein	1212614	1213213	-	PROKKA_01075	hypothetical protein	1212614	1213213	-					1	0	0	0	0	0	0
1079	PFR_JS7-1_1064	Conserved hypothetical protein	1213299	1213823	-	PROKKA_01076	hypothetical protein	1213299	1213823	-			protein motif:CLUSTERS:PRK10670		1	0	0	0	0	0	0
1080	PFR_JS7-1_1065	Peptide methionine sulfoxide reductase MsrB	1213847	1214299	-	PROKKA_01077	Peptide methionine sulfoxide reductase MsrB	1213847	1214299	-	1.8.4.12	msrB	similar to AA sequence:UniProtKB:Q3JRF0		1	0	0	0	0	0	0
1081	PFR_JS7-1_1066	Polyphosphate:nucleotide phosphotransferase, PPK2	1214447	1215322	+	PROKKA_01078	Polyphosphate kinase 2 (PPK2)	1214447	1215322	+			protein motif:Pfam:PF03976.8		1	0	0	0	0	0	0
1082	PFR_JS7-1_1067	Transposase of ISAar20, ISL3 family	1215501	1216793	-	PROKKA_01079	Transposase	1215501	1216793	-			protein motif:Pfam:PF01610.11		0	0	0	0	0	0	0
1083	PFR_JS7-1_1068	Cobalamin biosynthesis protein CbiX	1216900	1217724	-	PROKKA_01080	sirohydrochlorin cobaltochelatase	1216900	1217724	-			protein motif:CLUSTERS:PRK00923		1	0	0	0	0	0	0
1084	0					PROKKA_01081	tRNA-Val(cac)	1218383	1218456	-			COORDINATES:profile:Aragorn:1.2		0					0	0
1085						PROKKA_01082	tRNA-Gly(gcc)	1218860	1218933	+			COORDINATES:profile:Aragorn:1.2		0					0	0
1086						PROKKA_01083	tRNA-Cys(gca)	1218994	1219065	+			COORDINATES:profile:Aragorn:1.2		0					0	0
1087						PROKKA_01084	tRNA-Val(gac)	1219066	1219138	+			COORDINATES:profile:Aragorn:1.2		0					0	0
1088	PFR_JS7-1_1069	Threonine--tRNA ligase (Precursor)	1219452	1221494	+	PROKKA_01085	Threonine--tRNA ligase	1219452	1221494	+	6.1.1.3	thrS	similar to AA sequence:UniProtKB:P56881		1	0	0	0	0	0	0
1089	PFR_JS7-1_1070	Histidine triad domain protein	1221487	1222092	+	PROKKA_01086	AP-4-A phosphorylase	1221487	1222092	+	2.7.7.53		similar to AA sequence:UniProtKB:O06201		1	0	0	0	0	0	0
1090	PFR_JS7-1_1071	Putative CDP-diacylglycerol--inositol	1222085	1222714	+	PROKKA_01087	CDP-diacylglycerol--inositol 3-phosphatidyltransferase	1222085	1222714	+	2.7.8.11	pgsA	similar to AA sequence:UniProtKB:Q9F7Y9		1	0	0	0	0	0	0
1091	PFR_JS7-1_1072	Lipid A biosynthesis lauroyl acyltransferase	1222747	1223589	+	PROKKA_01088	Phosphatidylinositol mannoside acyltransferase	1222747	1223589	+	2.3.1.-		similar to AA sequence:UniProtKB:A0QWG5		1	0	0	0	0	0	0
1092	PFR_JS7-1_1073	Alpha-mannosyltransferase pimA	1223586	1224731	+	PROKKA_01089	GDP-mannose-dependent alpha-(1-2)-phosphatidylinositol mannosyltransferase	1223586	1224731	+	2.4.1.57	pimA	similar to AA sequence:UniProtKB:A0QWG6		1	0	0	0	0	0	0
1093	PFR_JS7-1_1074	Putative phosphatidylglycerophosphate synthase	1224771	1225448	+	PROKKA_01090	Putative CDP-diacylglycerol--glycerol-3-phosphate 3-phosphatidyl-transferase 2	1224771	1225448	+	2.7.8.5	pgsA2_2	similar to AA sequence:UniProtKB:O33288		1	0	0	0	0	0	0
1094	PFR_JS7-1_1075	PF05949 family protein	1225499	1226296	+	PROKKA_01091	hypothetical protein	1225499	1226296	+					1	0	0	0	0	0	0
1095	PFR_JS7-1_1076	Small basic protein	1226324	1226656	+	PROKKA_01092	hypothetical protein	1226324	1226656	+					1	0	0	0	0	0	0
1096	PFR_JS7-1_1077	Division initiation protein	1226649	1227383	+	PROKKA_01093	hypothetical protein	1226649	1227383	+					1	0	0	0	0	0	0
1097	PFR_JS7-1_1078	Glycine cleavage system H protein	1227495	1227878	+	PROKKA_01094	Glycine cleavage system H protein	1227495	1227878	+		gcvH	similar to AA sequence:UniProtKB:P0A6T9		1	0	0	0	0	0	0
1098	PFR_JS7-1_1079	FHA domain protein	1228044	1228532	+	PROKKA_01095	Glycogen accumulation regulator GarA	1228044	1228532	+		garA	similar to AA sequence:UniProtKB:A0QYG2		1	0	0	0	0	0	0
1099	PFR_JS7-1_1080	Transcriptional regulator, MerR family	1228532	1229266	+	PROKKA_01096	zinc-responsive transcriptional regulator	1228532	1229266	+			protein motif:CLUSTERS:PRK09514		1	0	0	0	0	0	0
1100	PFR_JS7-1_1081	Protein of hypothetical function DUF151	1229268	1229729	+	PROKKA_01097	hypothetical protein	1229268	1229729	+					1	0	0	0	0	0	0
1101	PFR_JS7-1_1082	Transcriptional regulator	1229910	1230485	+	PROKKA_01098	HTH-type transcriptional regulator GlnR	1229910	1230485	+		glnR	similar to AA sequence:UniProtKB:P37582		1	0	0	0	0	0	0
1102	PFR_JS7-1_1083	Glycine dehydrogenase	1230637	1233552	+	PROKKA_01099	Glycine dehydrogenase (decarboxylating)	1230637	1233552	+	1.4.4.2	gcvP	similar to AA sequence:UniProtKB:P74416		1	0	0	0	0	0	0
1103	PFR_JS7-1_1084	Inner membrane protein yhjD	1233570	1235018	+	PROKKA_01100	Inner membrane protein YhjD	1233570	1235018	+		yhjD	similar to AA sequence:UniProtKB:P37642		1	0	0	0	0	0	0
1104	PFR_JS7-1_1085	Phage infection protein	1234991	1237198	-	PROKKA_01101	ABC-2 family transporter protein	1234991	1237198	-			protein motif:Pfam:PF12698.1		1	0	0	0	0	0	0
1105	PFR_JS7-1_1086	ABC transporter related protein	1237203	1238015	-	PROKKA_01102	L-arabinose transporter ATP-binding protein	1237203	1238015	-			protein motif:CLUSTERS:PRK11288		1	0	0	0	0	0	0
1106	PFR_JS7-1_1087	Transcriptional regulator, TetR family	1238012	1238521	-	PROKKA_01103	hypothetical protein	1238012	1238521	-					1	0	0	0	0	0	0
1107	PFR_JS7-1_1088	Adenosylcobinamide-GDP ribazoletransferase	1238725	1239546	-	PROKKA_01104	Cobalamin synthase	1238725	1239546	-	2.-.-.-	cobS	similar to AA sequence:UniProtKB:P36561		1	0	0	0	0	0	0
1108	PFR_JS7-1_1089	Bifunctional cobalamin biosynthesis protein cobU	1239506	1240177	-	PROKKA_01105	Bifunctional adenosylcobalamin biosynthesis protein CobU	1239506	1240177	-	2.7.1.156	cobU	similar to AA sequence:UniProtKB:P0AE76		1	0	0	0	0	0	0
1109	PFR_JS7-1_1090	Cobyrinic acid a,c-diamide synthase	1240174	1242759	-	PROKKA_01106	Cobyrinic acid A,C-diamide synthase	1240174	1242759	-		cobB_1	similar to AA sequence:UniProtKB:P21632		1	0	0	0	0	0	0
1110	PFR_JS7-1_1091	Cob(I)yrinic acid a,c-diamide	1242753	1243355	-	PROKKA_01107	Cob(I)yrinic acid a,c-diamide adenosyltransferase	1242753	1243355	-	2.5.1.17	cobO	similar to AA sequence:UniProtKB:P29930		1	0	0	0	0	0	0
1111	PFR_JS7-1_1092	Adenosylcobyric acid synthase	1243352	1244797	-	PROKKA_01108	Cobyric acid synthase	1243352	1244797	-		cobQ_1	similar to AA sequence:UniProtKB:P29932		1	0	0	0	0	0	0
1112	PFR_JS7-1_1093	Cobalamin biosynthesis protein CobD	1244794	1245825	-	PROKKA_01109	cobalamin biosynthesis protein	1244794	1245825	-			protein motif:CLUSTERS:PRK01209		1	0	0	0	0	0	0
1113	PFR_JS7-1_1094	Phosphoglycerate mutase family protein	1245829	1246407	+	PROKKA_01110	Phosphoserine phosphatase 1	1245829	1246407	+	3.1.3.3	pspA	similar to AA sequence:UniProtKB:D3DFG8		1	0	0	0	0	0	0
1114	PFR_JS7-1_1095	Alpha, alpha-trehalose-phosphate synthase otsA	1246666	1248147	-	PROKKA_01111	Trehalose-phosphate synthase	1246666	1248147	-	2.4.1.-	otsA	similar to AA sequence:UniProtKB:A0R4M9		1	0	0	0	0	0	0
1115	PFR_JS7-1_1096	Trehalose-phosphatase OtsB	1248309	1249166	+	PROKKA_01112	Trehalose-6-phosphate phosphatase	1248309	1249166	+	3.1.3.12	otsB	similar to AA sequence:UniProtKB:P31678		1	0	0	0	0	0	0
1116						PROKKA_01113	tRNA-Met(cat)	1249242	1249316	+			COORDINATES:profile:Aragorn:1.2		0					0	0
1117	PFR_JS7-1_1097	ADP-ribosyl-(Dinitrogen reductase) hydrolase	1250251	1251207	-	PROKKA_01114	ADP-ribosyl-[dinitrogen reductase] glycohydrolase	1250251	1251207	-	3.2.2.24	draG	similar to AA sequence:UniProtKB:P14300		0	0	0	0	0	0	0
1118	PFR_JS7-1_1098	Hypothetical protein	1251312	1252745	-	PROKKA_01115	hypothetical protein	1251312	1252745	-					0	0	0	0	0	0	0
1119	PFR_JS7-1_1099	Hypothetical protein	1253015	1253347	-	PROKKA_01116	hypothetical protein	1253015	1253347	-					1	0	0	0	0	0	0
1120	PFR_JS7-1_1100	Transcriptional activator, TenA family	1253385	1254080	-	PROKKA_01117	Thiaminase-2	1253385	1254080	-	3.5.99.2	tenA	similar to AA sequence:UniProtKB:P25052		1	0	0	0	0	0	0
1121	PFR_JS7-1_1101	DNA primase	1254250	1256118	+	PROKKA_01118	DNA primase	1254250	1256118	+	2.7.7.-	dnaG_1	similar to AA sequence:UniProtKB:P74893		1	0	0	0	0	0	0
1122	PFR_JS7-1_1102	RNA polymerase sigma factor	1256191	1257045	+	PROKKA_01119	RNA polymerase principal sigma factor HrdA	1256191	1257045	+		hrdA	similar to AA sequence:UniProtKB:P18182		1	0	0	0	0	0	0
1123	PFR_JS7-1_1103	Hypothetical protein	1257125	1257691	+	PROKKA_01120	hypothetical protein	1257125	1257691	+					1	0	0	0	0	0	0
1124						PROKKA_01121	tRNA-Asn(gtt)	1257775	1257850	+			COORDINATES:profile:Aragorn:1.2		0					0	0
1125	PFR_JS7-1_1104	Phosphofructokinase (Precursor)	1258022	1259236	-	PROKKA_01122	Pyrophosphate--fructose 6-phosphate 1-phosphotransferase	1258022	1259236	-	2.7.1.90	pfp	similar to AA sequence:UniProtKB:P29495		1	0	0	0	0	0	0
1126	PFR_JS7-1_1105	Hypothetical protein	1259460	1259882	+	PROKKA_01123	hypothetical protein	1259460	1259882	+					1	0	0	0	0	0	0
1127	PFR_JS7-1_1106	Translation factor SUA5	1259951	1260568	+	PROKKA_01124	Threonylcarbamoyl-AMP synthase	1259951	1260568	+	2.7.7.87	ywlC_1	similar to AA sequence:UniProtKB:P39153		1	0	0	0	0	0	0
1128	PFR_JS7-1_1107	Hypothetical protein	1260618	1261517	-	PROKKA_01125	intramembrane serine protease GlpG	1260618	1261517	-			protein motif:CLUSTERS:PRK10907		1	0	0	0	0	0	0
1129	PFR_JS7-1_1108	LmbE family protein	1261683	1262483	+	PROKKA_01126	1D-myo-inositol 2-acetamido-2-deoxy-alpha-D-glucopyranoside deacetylase	1261683	1262483	+	3.5.1.103	mshB_2	similar to AA sequence:UniProtKB:Q9F344		1	0	0	0	0	0	0
1130	PFR_JS7-1_1109	Proteasome assembly chaperones 2	1262622	1263659	-	PROKKA_01127	PAC2 family protein	1262622	1263659	-			protein motif:Pfam:PF09754.3		1	0	0	0	0	0	0
1131	PFR_JS7-1_1110	ABC-type uncharacterized transport system, ATPase	1263825	1264616	-	PROKKA_01128	Methionine import ATP-binding protein MetN 2	1263825	1264616	-	3.6.3.-	metN2	similar to AA sequence:UniProtKB:Q831K6		1	0	0	0	0	0	0
1132	PFR_JS7-1_1111	ABC transporter, permease protein	1264618	1265571	-	PROKKA_01129	ribose ABC transporter permease protein	1264618	1265571	-			protein motif:CLUSTERS:PRK09512		1	0	0	0	0	0	0
1133	PFR_JS7-1_1112	ABC transporter permease protein	1265578	1266558	-	PROKKA_01130	ABC transporter substrate binding protein	1265578	1266558	-			protein motif:Pfam:PF04392.6		1	0	0	0	0	0	0
1134	PFR_JS7-1_1113	Phosphoglycerate mutase family protein	1266747	1267370	+	PROKKA_01131	Glucosyl-3-phosphoglycerate phosphatase	1266747	1267370	+	3.1.3.-	gpgP_1	similar to AA sequence:UniProtKB:A1TC01		1	0	0	0	0	0	0
1135	PFR_JS7-1_1114	Glutamine--tRNA ligase (Precursor)	1267392	1269104	+	PROKKA_01132	Glutamine--tRNA ligase	1267392	1269104	+	6.1.1.18	glnS	similar to AA sequence:UniProtKB:P00962		1	0	0	0	0	0	0
1136	PFR_JS7-1_1115	TIGR03085 family protein	1269149	1269895	-	PROKKA_01133	hypothetical protein	1269149	1269895	-					1	0	0	0	0	0	0
1137	PFR_JS7-1_1116	Phosphoribosyl-AMP cyclohydrolase (Precursor)	1269911	1270363	+	PROKKA_01134	phosphoribosyl-AMP cyclohydrolase	1269911	1270363	+			protein motif:CLUSTERS:PRK00051		1	0	0	0	0	0	0
1138	PFR_JS7-1_1117	Anthranilate synthase component I	1270360	1271892	+	PROKKA_01135	Anthranilate synthase component 1	1270360	1271892	+	4.1.3.27	trpE	similar to AA sequence:UniProtKB:A0QX93		1	0	0	0	0	0	0
1139	PFR_JS7-1_1118	Indole-3-glycerol phosphate synthase 1	1271889	1272749	+	PROKKA_01136	Indole-3-glycerol phosphate synthase	1271889	1272749	+	4.1.1.48	trpC	similar to AA sequence:UniProtKB:A0QX95		1	0	0	0	0	0	0
1140	PFR_JS7-1_1119	Tryptophan synthase beta chain	1272742	1273995	+	PROKKA_01137	Tryptophan synthase beta chain	1272742	1273995	+	4.2.1.20	trpB_2	similar to AA sequence:UniProtKB:P66984		1	0	0	0	0	0	0
1141	PFR_JS7-1_1120	Tryptophan synthase alpha chain	1273992	1274888	+	PROKKA_01138	Tryptophan synthase alpha chain	1273992	1274888	+	4.2.1.20	trpA	similar to AA sequence:UniProtKB:O67502		1	0	0	0	0	0	0
1142	PFR_JS7-1_1121	Prolipoprotein diacylglyceryl transferase	1274885	1275856	+	PROKKA_01139	Prolipoprotein diacylglyceryl transferase	1274885	1275856	+	2.4.99.-	lgt	similar to AA sequence:UniProtKB:O34752		1	0	0	0	0	0	0
1143	PFR_JS7-1_1122	Class II glutamine amidotransferase	1276000	1280508	+	PROKKA_01140	Glutamate synthase [NADPH] large chain	1276000	1280508	+	1.4.1.13	gltB_1	similar to AA sequence:UniProtKB:P96218		1	0	0	0	0	0	0
1144	PFR_JS7-1_1123	Glutamate synthase subunit beta	1280501	1281970	+	PROKKA_01141	Glutamate synthase [NADPH] small chain	1280501	1281970	+	1.4.1.13	gltB_2	similar to AA sequence:UniProtKB:O34399		1	0	0	0	0	0	0
1145	PFR_JS7-1_1124	Hypothetical protein	1281990	1282661	-	PROKKA_01142	hypothetical protein	1281990	1282661	-					1	0	0	0	0	0	0
1146	PFR_JS7-1_1125	DNA polymerase III, alpha subunit	1282887	1286459	+	PROKKA_01143	DNA polymerase III subunit alpha	1282887	1286459	+	2.7.7.7	dnaE_2	similar to AA sequence:UniProtKB:Q9XDH5		0	0	0	0	0	0	0
1147	PFR_JS7-1_1126	Hypothetical protein	1286532	1287239	+	PROKKA_01144	hypothetical protein	1286532	1287239	+					0	0	0	0	0	0	0
1148	PFR_JS7-1_1127	Cys-tRNA(Pro)/Cys-tRNA(Cys) deacylase ybaK	1287276	1287794	-	PROKKA_01145	Cys-tRNA(Pro)/Cys-tRNA(Cys) deacylase YbaK	1287276	1287794	-	4.2.-.-	ybaK	similar to AA sequence:UniProtKB:P0AAR3		0	0	0	0	0	0	0
1149	PFR_JS7-1_1128	Uncharacterized membrane protein, possible Na	1287840	1288640	-	PROKKA_01146	putative membrane protein YdfK	1287840	1288640	-		ydfK	similar to AA sequence:UniProtKB:P96689		0	0	0	0	0	0	0
1150	PFR_JS7-1_1129	Histidinol dehydrogenase	1288718	1290031	+	PROKKA_01147	Histidinol dehydrogenase	1288718	1290031	+	1.1.1.23	hisD	similar to AA sequence:UniProtKB:P63950		1	0	0	0	0	0	0
1151	PFR_JS7-1_1130	Histidinol-phosphate aminotransferase 2	1290031	1291251	+	PROKKA_01148	Histidinol-phosphate aminotransferase	1290031	1291251	+	2.6.1.9	hisC	similar to AA sequence:UniProtKB:Q9KJU4		1	0	0	0	0	0	0
1152	PFR_JS7-1_1131	Imidazoleglycerol-phosphate dehydratase	1291248	1291856	+	PROKKA_01149	Imidazoleglycerol-phosphate dehydratase	1291248	1291856	+	4.2.1.19	hisB	similar to AA sequence:UniProtKB:P64368		1	0	0	0	0	0	0
1153	PFR_JS7-1_1132	Imidazole glycerol phosphate synthase subunit	1291853	1292530	+	PROKKA_01150	Imidazole glycerol phosphate synthase subunit HisH	1291853	1292530	+	2.4.2.-	hisH	similar to AA sequence:UniProtKB:P59957		1	0	0	0	0	0	0
1154	PFR_JS7-1_1133	Phosphoribosyl isomerase A	1292599	1293324	+	PROKKA_01151	Phosphoribosyl isomerase A	1292599	1293324	+	5.3.1.16	priA_1	similar to AA sequence:UniProtKB:P16250		1	0	0	0	0	0	0
1155	PFR_JS7-1_1134	Acetyltransferase, GNAT family	1293321	1294358	+	PROKKA_01152	putative acetyltransferase	1293321	1294358	+			protein motif:CLUSTERS:PRK03624		1	0	0	0	0	0	0
1156	PFR_JS7-1_1135	Probable transcriptional regulatory protein yebC	1294522	1295322	+	PROKKA_01153	putative transcriptional regulatory protein/MSMEI_2866	1294522	1295322	+			similar to AA sequence:UniProtKB:A0QWH1		1	0	0	0	0	0	0
1157	PFR_JS7-1_1136	Crossover junction endodeoxyribonuclease RuvC	1295574	1296185	+	PROKKA_01154	Crossover junction endodeoxyribonuclease RuvC	1295574	1296185	+	3.1.22.4	ruvC	similar to AA sequence:UniProtKB:Q5SJC4		1	0	0	0	0	0	0
1158	PFR_JS7-1_1137	Holliday junction ATP-dependent DNA helicase	1296182	1296793	+	PROKKA_01155	Holliday junction ATP-dependent DNA helicase RuvA	1296182	1296793	+	3.6.4.12	ruvA	similar to AA sequence:UniProtKB:A0QWH5		1	0	0	0	0	0	0
1159	PFR_JS7-1_1138	Holliday junction ATP-dependent DNA helicase	1296857	1297882	+	PROKKA_01156	Holliday junction ATP-dependent DNA helicase RuvB	1296857	1297882	+	3.6.4.12	ruvB	similar to AA sequence:UniProtKB:A0QWH6		1	0	0	0	0	0	0
1160	PFR_JS7-1_1139	Preprotein translocase, YajC subunit	1297993	1298496	+	PROKKA_01157	preprotein translocase subunit YajC	1297993	1298496	+			protein motif:CLUSTERS:PRK05585		1	0	0	0	0	0	0
1161	PFR_JS7-1_1140	Protein translocase subunit SecD	1298524	1300242	+	PROKKA_01158	preprotein translocase subunit SecD	1298524	1300242	+			protein motif:CLUSTERS:PRK05812		1	0	0	0	0	0	0
1162	PFR_JS7-1_1141	Protein translocase subunit SecF	1300242	1301489	+	PROKKA_01159	preprotein translocase subunit SecF	1300242	1301489	+			protein motif:CLUSTERS:PRK13022		1	0	0	0	0	0	0
1163	PFR_JS7-1_1142	Adenine phosphoribosyltransferase	1301492	1302031	+	PROKKA_01160	Adenine phosphoribosyltransferase	1301492	1302031	+	2.4.2.7	apt	similar to AA sequence:UniProtKB:Q66DQ2		1	0	0	0	0	0	0
1164	PFR_JS7-1_1143	GTP diphosphokinase	1302094	1304445	+	PROKKA_01161	Bifunctional (p)ppGpp synthase/hydrolase relA	1302094	1304445	+		relA_1	similar to AA sequence:UniProtKB:P66014		1	0	0	0	0	0	0
1165	PFR_JS7-1_1144	Conserved alanine and arginine rich protein	1304526	1305665	-	PROKKA_01162	hypothetical protein	1304526	1305665	-					1	0	0	0	0	0	0
1166	PFR_JS7-1_1145	Putative glyoxalase II (Hydroxyacylglutathione	1305769	1306488	+	PROKKA_01163	putative metallo-hydrolase	1305769	1306488	+	3.-.-.-		similar to AA sequence:UniProtKB:Q5XD24		1	0	0	0	0	0	0
1167	PFR_JS7-1_1146	HisS Histidyl-tRNA synthetase	1306488	1307819	+	PROKKA_01164	Histidine--tRNA ligase	1306488	1307819	+	6.1.1.21	hisS	similar to AA sequence:UniProtKB:Q8YMC2		1	0	0	0	0	0	0
1168	PFR_JS7-1_1147	Alpha-acetolactate decarboxylase AldC	1307933	1308748	+	PROKKA_01165	Alpha-acetolactate decarboxylase	1307933	1308748	+	4.1.1.5	alsD	similar to AA sequence:UniProtKB:Q04777		1	0	0	0	0	0	0
1169	PFR_JS7-1_1148	Hypothetical protein	1308957	1310030	+	PROKKA_01166	hypothetical protein	1308957	1310030	+					1	0	0	0	0	0	0
1170	PFR_JS7-1_1149	Aspartyl-tRNA synthetase aspS	1310230	1312077	+	PROKKA_01167	Aspartate--tRNA ligase	1310230	1312077	+	6.1.1.12	aspS	similar to AA sequence:UniProtKB:P21889		1	0	0	0	0	0	0
1171	PFR_JS7-1_1150	Recombination factor protein RarA	1312202	1313626	+	PROKKA_01168	Replication-associated recombination protein A	1312202	1313626	+		rarA	similar to AA sequence:UniProtKB:P0AAZ4		1	0	0	0	0	0	0
1172	PFR_JS7-1_1151	Lactate/malate dehydrogenase, NAD binding domain	1313681	1314661	+	PROKKA_01169	L-lactate dehydrogenase	1313681	1314661	+	1.1.1.27	ldh	similar to AA sequence:UniProtKB:Q9EVR0		1	0	0	0	0	0	0
1173	PFR_JS7-1_1152	Alanyl-tRNA synthetase AlaS	1314826	1317513	+	PROKKA_01170	Alanine--tRNA ligase	1314826	1317513	+	6.1.1.7	alaS	similar to AA sequence:UniProtKB:A0QWQ4		1	0	0	0	0	0	0
1174	PFR_JS7-1_1153	Putative crossover junction	1317497	1318042	+	PROKKA_01171	Putative Holliday junction resolvase	1317497	1318042	+	3.1.-.-	yrrK	similar to AA sequence:UniProtKB:O34634		1	0	0	0	0	0	0
1175	PFR_JS7-1_1154	Aminodeoxychorismate lyase	1318017	1319249	+	PROKKA_01172	putative aminodeoxychorismate lyase	1318017	1319249	+			protein motif:CLUSTERS:PRK10270		1	0	0	0	0	0	0
1176	PFR_JS7-1_1155	Chorismate synthase	1319404	1320606	+	PROKKA_01173	Chorismate synthase	1319404	1320606	+	4.2.3.5	aroC	similar to AA sequence:UniProtKB:P63611		1	0	0	0	0	0	0
1177	PFR_JS7-1_1156	Bifunctional shikimate kinase/3-dehydroquinate	1320603	1322252	+	PROKKA_01174	3-dehydroquinate synthase	1320603	1322252	+	4.2.3.4	aroB	similar to AA sequence:UniProtKB:P0A4Z4		1	0	0	0	0	0	0
1178	PFR_JS7-1_1157	Translation elongation factor P	1322411	1322992	+	PROKKA_01175	Elongation factor P	1322411	1322992	+		efp	similar to AA sequence:UniProtKB:A0QWR4		1	0	0	0	0	0	0
1179	PFR_JS7-1_1158	N utilization substance protein B homolog	1322992	1323618	+	PROKKA_01176	hypothetical protein	1322992	1323618	+			similar to AA sequence:UniProtKB:P95020	N utilization substance protein B homolog	1	0	0	0	0	0	0
1180	PFR_JS7-1_1159	Carbamoyl-phosphate synthase small chain	1323797	1324981	+	PROKKA_01177	Carbamoyl-phosphate synthase small chain	1323797	1324981	+	6.3.5.5	carA	similar to AA sequence:UniProtKB:P0A6F1		1	0	0	0	0	0	0
1181	PFR_JS7-1_1160	Carbamoyl-phosphate synthase large chain	1324981	1328322	+	PROKKA_01178	Carbamoyl-phosphate synthase large chain	1324981	1328322	+	6.3.5.5	carB	similar to AA sequence:UniProtKB:P00968		1	0	0	0	0	0	0
1182	PFR_JS7-1_1161	Dihydroorotate dehydrogenase (quinone)	1328404	1329504	+	PROKKA_01179	Dihydroorotate dehydrogenase (quinone)	1328404	1329504	+	1.3.5.2	pyrD	similar to AA sequence:UniProtKB:P0A7E1		1	0	0	0	0	0	0
1183	PFR_JS7-1_1162	Orotidine 5'-phosphate decarboxylase	1329501	1330310	+	PROKKA_01180	orotidine 5'-phosphate decarboxylase	1329501	1330310	+			protein motif:CLUSTERS:PRK00125		1	0	0	0	0	0	0
1184	PFR_JS7-1_1163	Integration host factor family protein	1330473	1330784	+	PROKKA_01181	hypothetical protein	1330473	1330784	+					1	0	0	0	0	0	0
1185	PFR_JS7-1_1164	Guanylate kinase	1330788	1331408	+	PROKKA_01182	Guanylate kinase	1330788	1331408	+	2.7.4.8	gmk	similar to AA sequence:UniProtKB:P0A5I4		1	0	0	0	0	0	0
1186	PFR_JS7-1_1165	DNA-directed RNA polymerase, omega subunit	1331468	1331836	+	PROKKA_01183	DNA-directed RNA polymerase subunit omega	1331468	1331836	+	2.7.7.6	rpoZ	similar to AA sequence:UniProtKB:Q9KXS1		1	0	0	0	0	0	0
1187	PFR_JS7-1_1166	S-adenosylmethionine synthase MetK	1331902	1333092	+	PROKKA_01184	S-adenosylmethionine synthase	1331902	1333092	+	2.5.1.6	metK_1	similar to AA sequence:UniProtKB:A0QWT3		1	0	0	0	0	0	0
1188	PFR_JS7-1_1167	Primosomal protein N' PriA	1333203	1335224	+	PROKKA_01185	Primosomal protein N'	1333203	1335224	+	3.6.4.-	priA_2	similar to AA sequence:UniProtKB:P17888		1	0	0	0	0	0	0
1189	PFR_JS7-1_1168	Methionyl-tRNA formyltransferase Fmt	1335302	1336249	+	PROKKA_01186	Methionyl-tRNA formyltransferase	1335302	1336249	+	2.1.2.9	fmt	similar to AA sequence:UniProtKB:A0QWU2		1	0	0	0	0	0	0
1190	PFR_JS7-1_1169	Putative ribosomal RNA small subunit	1336242	1337711	+	PROKKA_01187	Ribosomal RNA small subunit methyltransferase B	1336242	1337711	+	2.1.1.176	rsmB	similar to AA sequence:UniProtKB:P36929		1	0	0	0	0	0	0
1191	PFR_JS7-1_1170	Ribulose-phosphate 3-epimerase Rpe	1337746	1338408	+	PROKKA_01188	Ribulose-phosphate 3-epimerase	1337746	1338408	+	5.1.3.1	rpe	similar to AA sequence:UniProtKB:P0AG07		1	0	0	0	0	0	0
1192	PFR_JS7-1_1171	Aminopeptidase C	1338468	1339799	+	PROKKA_01189	Aminopeptidase C	1338468	1339799	+	3.4.22.40	pepC_1	similar to AA sequence:UniProtKB:Q04723		1	0	0	0	0	0	0
1193	PFR_JS7-1_1172	Proteasome assembly chaperones 2	1339900	1340709	-	PROKKA_01190	PAC2 family protein	1339900	1340709	-			protein motif:Pfam:PF09754.3		1	0	0	0	0	0	0
1194	PFR_JS7-1_1173	5-methyltetrahydrofolate-homocysteine	1340882	1344349	+	PROKKA_01191	Methionine synthase	1340882	1344349	+	2.1.1.13	metH	similar to AA sequence:UniProtKB:P13009		1	0	0	0	0	0	0
1195	PFR_JS7-1_1174	Signal peptide peptidase SppA	1344642	1345898	-	PROKKA_01192	Putative signal peptide peptidase SppA	1344642	1345898	-	3.4.21.-	sppA	similar to AA sequence:UniProtKB:O34525		1	0	0	0	0	0	0
1196	PFR_JS7-1_1175	HAD-superfamily hydrolase, subfamily IA, variant	1346082	1346807	+	PROKKA_01193	Phosphorylated carbohydrates phosphatase	1346082	1346807	+	3.1.3.-		similar to AA sequence:UniProtKB:Q9X0Y1		1	0	0	0	0	0	0
1197	PFR_JS7-1_1176	TRNA (Adenine-58-N(1)-) methyltransferase	1346804	1347874	+	PROKKA_01194	tRNA (adenine(58)-N(1))-methyltransferase TrmI	1346804	1347874	+	2.1.1.220	trmI	similar to AA sequence:UniProtKB:O33253		1	0	0	0	0	0	0
1198	PFR_JS7-1_1177	Proteasome subunit beta	1347867	1348733	+	PROKKA_01195	Proteasome subunit beta precursor	1347867	1348733	+	3.4.25.1	prcB	similar to AA sequence:UniProtKB:Q7AKQ5		1	0	0	0	0	0	0
1199	PFR_JS7-1_1178	Proteasome subunit alpha	1348730	1349455	+	PROKKA_01196	Proteasome subunit alpha	1348730	1349455	+	3.4.25.1	prcA	similar to AA sequence:UniProtKB:Q7AKQ6		1	0	0	0	0	0	0
1200	PFR_JS7-1_1179	Prephenate dehydrogenase	1349457	1350551	+	PROKKA_01197	T-protein	1349457	1350551	+		tyrA_1	similar to AA sequence:UniProtKB:P07023		1	0	0	0	0	0	0
1201	PFR_JS7-1_1180	Putative cytidylate kinase	1350591	1351262	+	PROKKA_01198	Cytidylate kinase	1350591	1351262	+	2.7.4.25	cmk	similar to AA sequence:UniProtKB:P63803		1	0	0	0	0	0	0
1202	PFR_JS7-1_1181	GTPase Der	1351377	1352726	+	PROKKA_01199	GTPase Der	1351377	1352726	+		der	similar to AA sequence:UniProtKB:P50743		1	0	0	0	0	0	0
1203	PFR_JS7-1_1182	Protein of hypothetical function DUF1706	1352761	1353270	-	PROKKA_01200	hypothetical protein	1352761	1353270	-					1	0	0	0	0	0	0
1204	PFR_JS7-1_1183	Major facilitator superfamily protein 35	1353394	1354896	+	PROKKA_01201	Antiseptic resistance protein	1353394	1354896	+		qacA_2	similar to AA sequence:UniProtKB:P0A0J9		1	0	0	0	0	0	0
1205	PFR_JS7-1_1184	TetR-family transcription regulator	1354922	1355500	+	PROKKA_01202	HTH-type transcriptional regulator RutR	1354922	1355500	+		rutR	similar to AA sequence:UniProtKB:P0ACU2		1	0	0	0	0	0	0
1206	PFR_JS7-1_1185	Zinc-containing alcohol dehydrogenase (ADH)	1355546	1356496	-	PROKKA_01203	ethanol-active dehydrogenase/acetaldehyde-active reductase	1355546	1356496	-			protein motif:CLUSTERS:PRK09422		0	0	0	0	0	0	0
1207	PFR_JS7-1_1186	Putative membrane protein	1356605	1357480	-	PROKKA_01204	Threonine/homoserine exporter RhtA	1356605	1357480	-		rhtA	similar to AA sequence:UniProtKB:P0AA67		0	0	0	0	0	0	0
1208	PFR_JS7-1_1187	Hypothetical protein	1357651	1358172	+	PROKKA_01205	hypothetical protein	1357651	1358172	+					1	0	0	0	0	0	0
1209	PFR_JS7-1_1188	Transcriptional regulator	1358165	1358470	+	PROKKA_01206	Helix-turn-helix domain protein	1358165	1358470	+			protein motif:Pfam:PF12840.1		1	0	0	0	0	0	0
1210						PROKKA_01207	tRNA-Pro(ggg)	1358632	1358707	-			COORDINATES:profile:Aragorn:1.2		0					0	0
1211	PFR_JS7-1_1189	S-ribosylhomocysteinase LuxS	1358867	1359331	+	PROKKA_01208	S-ribosylhomocysteine lyase	1358867	1359331	+	4.4.1.21	luxS	similar to AA sequence:UniProtKB:Q9ZMW8		1	0	0	0	0	0	0
1212	PFR_JS7-1_1190	Antiseptic resistance protein	1359523	1361103	+	PROKKA_01209	Antiseptic resistance protein	1359523	1361103	+		qacA_3	similar to AA sequence:UniProtKB:P0A0J9		1	0	0	0	0	0	0
1213	PFR_JS7-1_1191	Nitrate/sulfonate/bicarbonate ABC transporter,	1361410	1362300	+	PROKKA_01210	Carnitine transport permease protein OpuCD	1361410	1362300	+		opuCD	similar to AA sequence:UniProtKB:Q9KHT6		1	0	0	0	0	0	0
1214	PFR_JS7-1_1192	ABC-type nitrate/sulfonate/bicarbonate transport	1362297	1363304	+	PROKKA_01211	Putative thiamine biosynthesis protein	1362297	1363304	+			similar to AA sequence:UniProtKB:P44658		1	0	0	0	0	0	0
1215	PFR_JS7-1_1193	Homoserine O-acetyltransferase (Precursor)	1363486	1364739	+	PROKKA_01212	Homoserine O-acetyltransferase	1363486	1364739	+	2.3.1.31	metX	similar to AA sequence:UniProtKB:Q8F4I0		1	0	0	0	0	0	0
1216	PFR_JS7-1_1194	Methionine biosynthesis protein MetW	1364736	1365422	+	PROKKA_01213	hypothetical protein	1364736	1365422	+			protein motif:CLUSTERS:PRK08317		1	0	0	0	0	0	0
1217	PFR_JS7-1_1195	Transcriptional regulator, AsnC family	1365558	1365971	+	PROKKA_01214	HTH-type transcriptional regulator LrpC	1365558	1365971	+		lrpC	similar to AA sequence:UniProtKB:P96582		1	0	0	0	0	0	0
1218	PFR_JS7-1_1196	Hypothetical protein	1366065	1367699	+	PROKKA_01215	Apolipoprotein N-acyltransferase	1366065	1367699	+	2.3.1.-	lnt	similar to AA sequence:UniProtKB:P23930		1	0	0	0	0	0	0
1219	PFR_JS7-1_1197	ApolipoproteiN n-acyltransferase	1367786	1368592	+	PROKKA_01216	Undecaprenyl-phosphate mannosyltransferase	1367786	1368592	+	2.4.1.54		similar to AA sequence:UniProtKB:C5CBV8		1	0	0	0	0	0	0
1220	PFR_JS7-1_1198	PF13397 domain protein	1368688	1369026	-	PROKKA_01217	RNA polymerase-binding protein RbpA	1368688	1369026	-		rbpA_2	similar to AA sequence:UniProtKB:Q9RKY0		1	0	0	0	0	0	0
1221	PFR_JS7-1_1199	Glycerophosphodiester phosphodiesterase family	1369133	1369930	-	PROKKA_01218	Glycerophosphoryl diester phosphodiesterase	1369133	1369930	-	3.1.4.46	ugpQ_1	similar to AA sequence:UniProtKB:P10908		1	0	0	0	0	0	0
1222	PFR_JS7-1_1200	Hypothetical protein	1369975	1370499	-	PROKKA_01219	Putative transmembrane protein (PGPGW)	1369975	1370499	-			protein motif:Pfam:PF09656.4		1	0	0	0	0	0	0
1223	PFR_JS7-1_1201	Pyridoxal kinase	1370637	1371506	+	PROKKA_01220	Pyridoxamine kinase	1370637	1371506	+	2.7.1.35	pdxY	similar to AA sequence:UniProtKB:Q7CIR8		1	0	0	0	0	0	0
1224	PFR_JS7-1_1202	UDP-N-acetylglucosamine 1-carboxyvinyltransferase	1371597	1373066	-	PROKKA_01221	UDP-N-acetylglucosamine 1-carboxyvinyltransferase	1371597	1373066	-	2.5.1.7	murA	similar to AA sequence:UniProtKB:Q3KHZ4		1	0	0	0	0	0	0
1225	PFR_JS7-1_1203	Dihydrolipoyl dehydrogenase	1373279	1374679	+	PROKKA_01222	Dihydrolipoyl dehydrogenase	1373279	1374679	+	1.8.1.4	lpdC	similar to AA sequence:UniProtKB:P66004		1	0	0	0	0	0	0
1226	PFR_JS7-1_1204	Extracellular ligand-binding receptor	1374875	1376038	+	PROKKA_01223	hypothetical protein	1374875	1376038	+			similar to AA sequence:UniProtKB:Q8YEE8	Leu/Ile/Val-binding protein homolog 3 precursor	1	0	0	0	0	0	0
1227	PFR_JS7-1_1205	High-affinity branched-chain amino acid transport	1376135	1377019	+	PROKKA_01224	High-affinity branched-chain amino acid transport system permease protein LivH	1376135	1377019	+		livH_1	similar to AA sequence:UniProtKB:P0AEX7		1	0	0	0	0	0	0
1228	PFR_JS7-1_1206	Branched-chain amino acid ABC transporter,	1377016	1378035	+	PROKKA_01225	High-affinity branched-chain amino acid transport system permease protein LivH	1377016	1378035	+		livH_2	similar to AA sequence:UniProtKB:P0AEX7		1	0	0	0	0	0	0
1229	PFR_JS7-1_1207	Branched-chain amino acid ABC superfamily ATP	1378032	1378823	+	PROKKA_01226	Lipopolysaccharide export system ATP-binding protein LptB	1378032	1378823	+	3.6.3.-	lptB	similar to AA sequence:UniProtKB:P45073		1	0	0	0	0	0	0
1230	PFR_JS7-1_1208	Branched-chain amino acid ABC transporter,	1378816	1379520	+	PROKKA_01227	High-affinity branched-chain amino acid transport ATP-binding protein LivF	1378816	1379520	+		livF	similar to AA sequence:UniProtKB:P22731		1	0	0	0	0	0	0
1231	PFR_JS7-1_1209	CBS domain protein/ACT domain-containing protein	1379522	1380172	+	PROKKA_01228	Hypoxic response protein 1	1379522	1380172	+		hrp1	similar to AA sequence:UniProtKB:O06186		1	0	0	0	0	0	0
1232	PFR_JS7-1_1210	PTS system fructose IIA component	1380204	1380626	-	PROKKA_01229	PTS system mannose-specific EIIAB component	1380204	1380626	-		manX	similar to AA sequence:UniProtKB:P69797		1	0	0	0	0	0	0
1233	PFR_JS7-1_1211	Dipeptidase pepE	1381099	1382232	+	PROKKA_01230	Xaa-Pro dipeptidase	1381099	1382232	+	3.4.13.9	pepQ	similar to AA sequence:UniProtKB:Q9S6S1		0	0	0	0	0	0	0
1234	PFR_JS7-1_1212	Putative integral membrane esterase	1382262	1383578	-	PROKKA_01231	Putative esterase	1382262	1383578	-			protein motif:Pfam:PF00756.14		0	0	0	0	0	0	0
1235	PFR_JS7-1_1213	Integral membrane lysyl-tRNA synthetase	1383575	1385563	-	PROKKA_01232	Phosphatidylglycerol lysyltransferase	1383575	1385563	-	2.3.2.3	mprF	similar to AA sequence:UniProtKB:C0H3X7		0	0	0	0	0	0	0
1236	PFR_JS7-1_1214	Hypothetical protein	1385560	1386057	-	PROKKA_01233	hypothetical protein	1385560	1386057	-					0	0	0	0	0	0	0
1237	PFR_JS7-1_1215	Aspartyl/glutamyl-tRNA(Asn/Gln) amidotransferase	1386266	1387777	-	PROKKA_01234	Aspartyl/glutamyl-tRNA(Asn/Gln) amidotransferase subunit B	1386266	1387777	-	6.3.5.-	gatB_2	similar to AA sequence:UniProtKB:O66766		1	0	0	0	0	0	0
1238	PFR_JS7-1_1216	Glutamyl-tRNA(Gln) amidotransferase subunit A	1387774	1389306	-	PROKKA_01235	Glutamyl-tRNA(Gln) amidotransferase subunit A	1387774	1389306	-	6.3.5.-	gatA	similar to AA sequence:UniProtKB:Q8NR17		1	0	0	0	0	0	0
1239	PFR_JS7-1_1217	Aspartyl/glutamyl-tRNA(Asn/Gln) amidotransferase	1389314	1389616	-	PROKKA_01236	Aspartyl/glutamyl-tRNA(Asn/Gln) amidotransferase subunit C	1389314	1389616	-	6.3.5.-	gatC_2	similar to AA sequence:UniProtKB:P68808		1	0	0	0	0	0	0
1240	PFR_JS7-1_1218	Amino acid-binding ACT domain protein	1389837	1390463	+	PROKKA_01237	ACT domain protein	1389837	1390463	+			protein motif:Pfam:PF01842.19		1	0	0	0	0	0	0
1241	PFR_JS7-1_1219	Hypothetical membrane anchored protein	1390484	1390687	-	PROKKA_01238	hypothetical protein	1390484	1390687	-					1	0	0	0	0	0	0
1242	PFR_JS7-1_1220	Methionine synthase, vitamin-B12 independent	1390756	1391742	-	PROKKA_01239	Cobalamin-independent synthase, Catalytic domain	1390756	1391742	-			protein motif:Pfam:PF01717.12		1	0	0	0	0	0	0
1243	PFR_JS7-1_1221	TRNA	1391788	1392861	-	PROKKA_01240	tRNA-specific 2-thiouridylase MnmA	1391788	1392861	-	2.8.1.-	mnmA	similar to AA sequence:UniProtKB:Q931Q6		1	0	0	0	0	0	0
1244	PFR_JS7-1_1222	Glycogen debranching enzyme GlgX	1393118	1395310	+	PROKKA_01241	Glycogen debranching enzyme	1393118	1395310	+	3.2.1.-	glgX_2	similar to AA sequence:UniProtKB:P15067		1	0	0	0	0	0	0
1245	PFR_JS7-1_1223	Hypothetical protein	1395528	1396115	+	PROKKA_01242	hypothetical protein	1395528	1396115	+					0	0	0	0	0	0	0
1246	PFR_JS7-1_1224	Hypothetical protein	1396232	1396942	+	PROKKA_01243	hypothetical protein	1396232	1396942	+					0	0	0	0	0	0	0
1247	PFR_JS7-1_1225	Glycogen phosphorylase	1397104	1399617	-	PROKKA_01244	Maltodextrin phosphorylase	1397104	1399617	-	2.4.1.1	malP	similar to AA sequence:UniProtKB:P00490		1	0	0	0	0	0	0
1248	PFR_JS7-1_1226	Alpha-1,4-glucan:maltose-1-phosphate	1399723	1401936	+	PROKKA_01245	Alpha-1,4-glucan:maltose-1-phosphate maltosyltransferase 2	1399723	1401936	+	2.4.99.16	glgE2	similar to AA sequence:UniProtKB:Q9KY04		1	0	0	0	0	0	0
1249	PFR_JS7-1_1227	Maltose alpha-D-glucosyltransferase	1402022	1403821	+	PROKKA_01246	Trehalose synthase/amylase TreS	1402022	1403821	+	3.2.1.1	treS	similar to AA sequence:UniProtKB:A0R6E0		1	0	0	0	0	0	0
1250	PFR_JS7-1_1228	Maltokinase	1403837	1405174	+	PROKKA_01247	Maltokinase	1403837	1405174	+	2.7.1.175	mak1	similar to AA sequence:UniProtKB:Q7WUM3		1	0	0	0	0	0	0
1251	PFR_JS7-1_1229	1,4-alpha-glucan branching enzyme GlgB	1405167	1407071	+	PROKKA_01248	1,4-alpha-glucan branching enzyme GlgB	1405167	1407071	+	2.4.1.18	glgB	similar to AA sequence:UniProtKB:Q10625		1	0	0	0	0	0	0
1252	PFR_JS7-1_1230	Hydrolase, NUDIX family	1407107	1407892	+	PROKKA_01249	hypothetical protein	1407107	1407892	+			protein motif:CLUSTERS:PRK08999		0	0	0	0	0	0	0
1253	PFR_JS7-1_1231	Phosphoglucomutase PgmA	1408007	1409638	-	PROKKA_01250	Phosphoglucomutase	1408007	1409638	-	5.4.2.2	pgm	similar to AA sequence:UniProtKB:P36938		1	0	0	0	0	0	0
1254	PFR_JS7-1_1232	Thioredoxin	1409770	1410762	+	PROKKA_01251	hypothetical protein	1409770	1410762	+					1	0	0	0	0	0	0
1255	PFR_JS7-1_1233	4-hydroxyphenylpyruvate dioxygenase C domain	1410994	1411440	+	PROKKA_01252	Glyoxalase/Bleomycin resistance protein/Dioxygenase superfamily protein	1410994	1411440	+			protein motif:Pfam:PF00903.19		1	0	0	0	0	0	0
1256	PFR_JS7-1_1234	Putative phosphate acyltransferase	1411596	1412171	+	PROKKA_01253	hypothetical protein	1411596	1412171	+					1	0	0	0	0	0	0
1257	PFR_JS7-1_1235	Hypothetical protein	1412330	1414123	+	PROKKA_01254	hypothetical protein	1412330	1414123	+					1	0	0	0	0	0	0
1258	PFR_JS7-1_1236	Endonuclease NucS	1414164	1414811	-	PROKKA_01255	hypothetical protein	1414164	1414811	-			protein motif:CLUSTERS:PRK03298		1	0	0	0	0	0	0
1259	PFR_JS7-1_1237	Hypothetical protein	1414968	1415246	+	PROKKA_01256	hypothetical protein	1414968	1415246	+					1	0	0	0	0	0	0
1260	PFR_JS7-1_1238	Abhydrolase domain-containing protein 11	1415243	1416073	+	PROKKA_01257	Esterase YbfF	1415243	1416073	+	3.1.-.-	ybfF	similar to AA sequence:UniProtKB:P75736		1	0	0	0	0	0	0
1261	PFR_JS7-1_1239	ATP:cob(I)alamin adenosyltransferase	1416152	1416760	+	PROKKA_01258	Cob(I)yrinic acid a,c-diamide adenosyltransferase	1416152	1416760	+	2.5.1.17		similar to AA sequence:UniProtKB:P64803		1	0	0	0	0	0	0
1262	PFR_JS7-1_1240	Lipoate-protein ligase LplJ	1416933	1417997	-	PROKKA_01259	putative lipoate-protein ligase A	1416933	1417997	-	2.7.7.63	lplA	similar to AA sequence:UniProtKB:P75394		1	0	0	0	0	0	0
1263	PFR_JS7-1_1241	Hypothetical protein	1418021	1418479	-	PROKKA_01260	hypothetical protein	1418021	1418479	-					1	0	0	0	0	0	0
1264	PFR_JS7-1_1242	ATP synthase F1, epsilon subunit	1418521	1418988	-	PROKKA_01261	ATP synthase epsilon chain	1418521	1418988	-		atpC	similar to AA sequence:UniProtKB:P0A2Z7		1	0	0	0	0	0	0
1265	PFR_JS7-1_1243	ATP synthase subunit beta	1418988	1420439	-	PROKKA_01262	ATP synthase subunit beta	1418988	1420439	-	3.6.3.14	atpD	similar to AA sequence:UniProtKB:A0R200		1	0	0	0	0	0	0
1266	PFR_JS7-1_1244	ATP synthase gamma chain	1420440	1421375	-	PROKKA_01263	ATP synthase gamma chain	1420440	1421375	-		atpG	similar to AA sequence:UniProtKB:P50007		1	0	0	0	0	0	0
1267	PFR_JS7-1_1245	ATP synthase subunit alpha	1421378	1423015	-	PROKKA_01264	ATP synthase subunit alpha	1421378	1423015	-	3.6.3.14	atpA	similar to AA sequence:UniProtKB:P50001		1	0	0	0	0	0	0
1268	PFR_JS7-1_1246	ATP synthase F1, delta subunit	1423090	1423869	-	PROKKA_01265	ATP synthase subunit delta	1423090	1423869	-		atpH	similar to AA sequence:UniProtKB:P50008		1	0	0	0	0	0	0
1269	PFR_JS7-1_1247	ATP synthase subunit b	1423866	1424420	-	PROKKA_01266	ATP synthase subunit b	1423866	1424420	-		atpF	similar to AA sequence:UniProtKB:P80285		1	0	0	0	0	0	0
1270	PFR_JS7-1_1248	ATP synthase C chain (F1F0-ATPase subunit c )	1424431	1424649	-	PROKKA_01267	ATP synthase subunit c	1424431	1424649	-		atpE	similar to AA sequence:UniProtKB:Q2RFX4		1	0	0	0	0	0	0
1271	PFR_JS7-1_1249	ATP synthase subunit a	1424695	1425576	-	PROKKA_01268	ATP synthase subunit a	1424695	1425576	-		atpB	similar to AA sequence:UniProtKB:O05330		1	0	0	0	0	0	0
1272	PFR_JS7-1_1250	Hypothetical protein	1425569	1425793	-	PROKKA_01269	Putative F0F1-ATPase subunit (ATPase_gene1)	1425569	1425793	-			protein motif:Pfam:PF09527.4		1	0	0	0	0	0	0
1273	PFR_JS7-1_1251	Hypothetical protein	1425790	1426227	-	PROKKA_01270	hypothetical protein	1425790	1426227	-					1	0	0	0	0	0	0
1274	PFR_JS7-1_1252	Glycosyltransferase, group 4 family	1426305	1427441	-	PROKKA_01271	Decaprenyl-phosphate N-acetylglucosaminephosphotransferase	1426305	1427441	-	2.7.8.35	wecA	similar to AA sequence:UniProtKB:Q10606		1	0	0	0	0	0	0
1275	PFR_JS7-1_1253	TRNA threonylcarbamoyladenosine biosynthesis	1427450	1428328	-	PROKKA_01272	Threonylcarbamoyl-AMP synthase	1427450	1428328	-	2.7.7.87	ywlC_2	similar to AA sequence:UniProtKB:P39153		1	0	0	0	0	0	0
1276	PFR_JS7-1_1254	Release factor glutamine methyltransferase	1428325	1429203	-	PROKKA_01273	Release factor glutamine methyltransferase	1428325	1429203	-	2.1.1.-	prmC	similar to AA sequence:UniProtKB:P0ACC1		1	0	0	0	0	0	0
1277	PFR_JS7-1_1255	Peptide chain release factor 1	1429200	1430279	-	PROKKA_01274	Peptide chain release factor 1	1429200	1430279	-		prfA	similar to AA sequence:UniProtKB:P96077		1	0	0	0	0	0	0
1278	PFR_JS7-1_1256	50S ribosomal protein L31	1430387	1430611	-	PROKKA_01275	50S ribosomal protein L31	1430387	1430611	-		rpmE	similar to AA sequence:UniProtKB:Q9K4E5		1	0	0	0	0	0	0
1279	PFR_JS7-1_1257	Transcription termination factor Rho	1430748	1432718	-	PROKKA_01276	hypothetical protein	1430748	1432718	-			similar to AA sequence:UniProtKB:P52157	Transcription termination factor Rho	1	0	0	0	0	0	0
1280	PFR_JS7-1_1258	Phosphoserine phosphatase/homoserine	1433112	1433735	-	PROKKA_01277	haloacid dehalogenase-like hydrolase	1433112	1433735	-			protein motif:Pfam:PF12710.1		1	0	0	0	0	0	0
1281	PFR_JS7-1_1259	Homoserine dehydrogenase	1433744	1435069	-	PROKKA_01278	Homoserine dehydrogenase	1433744	1435069	-	1.1.1.3	hom	similar to AA sequence:UniProtKB:P08499		1	0	0	0	0	0	0
1282	PFR_JS7-1_1260	Diaminopimelate decarboxylase	1435080	1436474	-	PROKKA_01279	Diaminopimelate decarboxylase	1435080	1436474	-	4.1.1.20	lysA	similar to AA sequence:UniProtKB:P0A5M4		0	0	0	0	0	0	0
1283						PROKKA_01280	tRNA-Arg(ccg)	1436612	1436687	+			COORDINATES:profile:Aragorn:1.2		0					0	0
1284	PFR_JS7-1_1261	Transmembrane protein dedA	1436854	1437621	-	PROKKA_01281	Inner membrane protein YohD	1436854	1437621	-		yohD	similar to AA sequence:UniProtKB:P33366		0	0	0	0	0	0	0
1285	PFR_JS7-1_1262	LigA	1437815	1439233	+	PROKKA_01282	hypothetical protein	1437815	1439233	+					0	0	0	0	0	0	0
1286	PFR_JS7-1_1263	LigA	1439374	1440669	+	PROKKA_01283	hypothetical protein	1439374	1440669	+					1	0	0	0	0	0	0
1287	PFR_JS7-1_1264	Hypothetical protein	1440662	1442068	+	PROKKA_01284	hypothetical protein	1440662	1442068	+					1	0	0	0	0	0	0
1288	PFR_JS7-1_1265	Oxoglutarate dehydrogenase	1442138	1445923	+	PROKKA_01285	Multifunctional 2-oxoglutarate metabolism enzyme	1442138	1445923	+	2.2.1.5	kgd	similar to AA sequence:UniProtKB:A0R2B1		1	0	0	0	0	0	0
1289	PFR_JS7-1_1266	Transcription factor WhiB	1446168	1446416	+	PROKKA_01286	Transcriptional regulator WhiB1	1446168	1446416	+		whiB1	similar to AA sequence:UniProtKB:O05847		1	0	0	0	0	0	0
1290	PFR_JS7-1_1267	Sensor histidine kinase	1446521	1448029	-	PROKKA_01287	putative sensor histidine kinase pdtaS	1446521	1448029	-	2.7.13.3	pdtaS	similar to AA sequence:UniProtKB:O05846		1	0	0	0	0	0	0
1291	PFR_JS7-1_1268	Hypothetical protein	1448531	1448842	-	PROKKA_01288	Anti-sigma factor RsrA	1448531	1448842	-		rsrA	similar to AA sequence:UniProtKB:Q7AKG8		1	0	0	0	0	0	0
1292	PFR_JS7-1_1269	RNA polymerase sigma factor	1448835	1449422	-	PROKKA_01289	ECF RNA polymerase sigma factor SigR	1448835	1449422	-		sigR	similar to AA sequence:UniProtKB:Q7AKG9		1	0	0	0	0	0	0
1293	PFR_JS7-1_1270	UPF0361 protein yoqW	1449563	1450315	-	PROKKA_01290	Putative SOS response-associated peptidase YedK	1449563	1450315	-	3.4.-.-	yedK	similar to AA sequence:UniProtKB:P76318		1	0	0	0	0	0	0
1294	PFR_JS7-1_1271	3-phosphoshikimate 1-carboxyvinyltransferase	1450463	1451815	+	PROKKA_01291	3-phosphoshikimate 1-carboxyvinyltransferase	1450463	1451815	+	2.5.1.19	aroA	similar to AA sequence:UniProtKB:P22487		1	0	0	0	0	0	0
1295	PFR_JS7-1_1272	Putative ribosome biogenesis GTPase RsgA	1451812	1452882	+	PROKKA_01292	Putative ribosome biogenesis GTPase RsgA	1451812	1452882	+	3.6.1.-	rsgA	similar to AA sequence:UniProtKB:Q8ZKB0		1	0	0	0	0	0	0
1296	PFR_JS7-1_1273	Putative histidinol-phosphate phosphatase,	1452936	1453751	+	PROKKA_01293	Histidinol-phosphatase	1452936	1453751	+	3.1.3.15	hisN	similar to AA sequence:UniProtKB:Q9K4B1		1	0	0	0	0	0	0
1297	PFR_JS7-1_1274	PF14262 domain protein	1453805	1455538	-	PROKKA_01294	hypothetical protein	1453805	1455538	-					1	0	0	0	0	0	0
1298	PFR_JS7-1_1275	VTC domain protein	1455535	1456347	-	PROKKA_01295	VTC domain protein	1455535	1456347	-			protein motif:Pfam:PF09359.4		1	0	0	0	0	0	0
1299	PFR_JS7-1_1276	Conserved domain protein	1456344	1456979	-	PROKKA_01296	hypothetical protein	1456344	1456979	-					1	0	0	0	0	0	0
1300	PFR_JS7-1_1277	Exopolysaccharide biosynthesis protein related to	1457136	1458083	+	PROKKA_01297	hypothetical protein	1457136	1458083	+					1	0	0	0	0	0	0
1301	PFR_JS7-1_1278	Glycosyltransferase, family 2	1458093	1458641	+	PROKKA_01298	Glycosyl transferase family 2	1458093	1458641	+			protein motif:Pfam:PF00535.20		0	0	0	0	0	0	0
1302	PFR_JS7-1_1279	Dolichyl-phosphate mannose synthase	1458595	1459257	+	PROKKA_01299	GtrA-like protein	1458595	1459257	+			protein motif:Pfam:PF04138.8		0	0	0	0	0	0	0
1303	PFR_JS7-1_1280	Putative phosphoglycerate dehydrogenase	1459247	1460440	-	PROKKA_01300	D-3-phosphoglycerate dehydrogenase	1459247	1460440	-	1.1.1.95	serA	similar to AA sequence:UniProtKB:P0A9T0		1	0	0	0	0	0	0
1304	PFR_JS7-1_1281	Dipeptide ABC transporter ATP-binding protein	1460501	1461328	-	PROKKA_01301	Glutathione import ATP-binding protein GsiA	1460501	1461328	-	3.6.3.-	gsiA_1	similar to AA sequence:UniProtKB:P75796		1	0	0	0	0	0	0
1305	PFR_JS7-1_1282	Oligopeptide transport protein of the ABC	1461321	1462178	-	PROKKA_01302	Oligopeptide transport ATP-binding protein OppD	1461321	1462178	-		oppD	similar to AA sequence:UniProtKB:P24136		1	0	0	0	0	0	0
1306	PFR_JS7-1_1283	Putative oligopeptide ABC transport system	1462180	1462995	-	PROKKA_01303	Glutathione transport system permease protein GsiD	1462180	1462995	-		gsiD	similar to AA sequence:UniProtKB:P75799		1	0	0	0	0	0	0
1307	PFR_JS7-1_1284	Putative glutathione ABC transporter, permease	1462992	1463945	-	PROKKA_01304	Glutathione transport system permease protein GsiC	1462992	1463945	-		gsiC	similar to AA sequence:UniProtKB:P75798		1	0	0	0	0	0	0
1308	PFR_JS7-1_1285	ABC transporter, substrate-binding protein,	1463967	1465490	-	PROKKA_01305	Glutathione-binding protein GsiB precursor	1463967	1465490	-		gsiB	similar to AA sequence:UniProtKB:P75797		1	0	0	0	0	0	0
1309						PROKKA_01306	tRNA-Met(cat)	1465699	1465773	+			COORDINATES:profile:Aragorn:1.2		0					0	0
1310	PFR_JS7-1_1286	Biotin synthase	1465858	1467003	-	PROKKA_01307	Biotin synthase	1465858	1467003	-	2.8.1.6	bioB	similar to AA sequence:UniProtKB:P19206		1	0	0	0	0	0	0
1311	PFR_JS7-1_1287	Hypothetical protein	1467166	1467456	-	PROKKA_01308	hypothetical protein	1467166	1467456	-					1	0	0	0	0	0	0
1312	PFR_JS7-1_1288	Prolyl aminopeptidase	1467623	1468837	-	PROKKA_01309	Proline iminopeptidase	1467623	1468837	-	3.4.11.5	pip_1	similar to AA sequence:UniProtKB:P46547		1	0	0	0	0	0	0
1313	PFR_JS7-1_1289	Peptidase M16 inactive domain protein	1468982	1470253	+	PROKKA_01310	Protease 3 precursor	1468982	1470253	+	3.4.24.55	ptrA	similar to AA sequence:UniProtKB:P05458		1	0	0	0	0	0	0
1314	PFR_JS7-1_1290	Peptidase M16 inactive domain protein	1470253	1471617	+	PROKKA_01311	Peptidase M16 inactive domain protein	1470253	1471617	+			protein motif:Pfam:PF05193.15		1	0	0	0	0	0	0
1315	PFR_JS7-1_1291	UPF0182 protein	1471701	1474640	-	PROKKA_01312	hypothetical protein	1471701	1474640	-			protein motif:CLUSTERS:PRK00068		1	0	0	0	0	0	0
1316	PFR_JS7-1_1292	Hypothetical protein	1474637	1475236	-	PROKKA_01313	hypothetical protein	1474637	1475236	-					1	0	0	0	0	0	0
1317	PFR_JS7-1_1293	Lon protease proteolytic domain protein	1475355	1476398	-	PROKKA_01314	serine endoprotease	1475355	1476398	-			protein motif:CLUSTERS:PRK10942		1	0	0	0	0	0	0
1318	PFR_JS7-1_1294	UbiD family decarboxylase	1476639	1478042	+	PROKKA_01315	hypothetical protein	1476639	1478042	+					1	0	0	0	0	0	0
1319	PFR_JS7-1_1295	Similar to metal-dependent hydrolase	1478074	1478721	-	PROKKA_01316	hypothetical protein	1478074	1478721	-					1	0	0	0	0	0	0
1320	PFR_JS7-1_1296	Hypothetical protein	1479158	1479319	+	PROKKA_01317	hypothetical protein	1479158	1479319	+					1	0	0	0	0	0	0
1321	PFR_JS7-1_1297	Hypothetical protein	1479476	1480603	+	PROKKA_01318	hypothetical protein	1479476	1480603	+					1	0	0	0	0	0	0
1322	PFR_JS7-1_1298	HRDC domain protein	1480660	1482816	-	PROKKA_01319	ATP-dependent DNA helicase UvrD2	1480660	1482816	-	3.6.4.12	uvrD2	similar to AA sequence:UniProtKB:P64320		1	0	0	0	0	0	0
1323	PFR_JS7-1_1299	Exonuclease subunit V gamma recC	1482919	1486293	+	PROKKA_01320	RecBCD enzyme subunit RecC	1482919	1486293	+	3.1.11.5	recC	similar to AA sequence:UniProtKB:P07648		1	0	0	0	0	0	0
1324	PFR_JS7-1_1300	Putative exodeoxyribonuclease V, beta subunit	1486290	1489652	+	PROKKA_01321	RecBCD enzyme subunit RecB	1486290	1489652	+	3.1.11.5	recB	similar to AA sequence:UniProtKB:P08394		1	0	0	0	0	0	0
1325	PFR_JS7-1_1301	Exonuclease subunit V alpha recD	1489639	1491492	+	PROKKA_01322	RecBCD enzyme subunit RecD	1489639	1491492	+	3.1.11.5	recD	similar to AA sequence:UniProtKB:P04993		1	0	0	0	0	0	0
1326	PFR_JS7-1_1302	Hydrolase, NUDIX family	1491544	1492434	-	PROKKA_01323	NADH pyrophosphatase	1491544	1492434	-	3.6.1.22	nudC	similar to AA sequence:UniProtKB:P32664		1	0	0	0	0	0	0
1327	PFR_JS7-1_1303	ATP-dependent DNA helicase	1492444	1495800	-	PROKKA_01324	ATP-dependent DNA helicase PcrA	1492444	1495800	-	3.6.4.12	pcrA	similar to AA sequence:UniProtKB:Q53727		1	0	0	0	0	0	0
1328	PFR_JS7-1_1304	ATP-dependent DNA helicase	1495797	1499168	-	PROKKA_01325	ATP-dependent DNA helicase UvrD1	1495797	1499168	-	3.6.4.12	uvrD1_1	similar to AA sequence:UniProtKB:P0A5A3		1	0	0	0	0	0	0
1329	PFR_JS7-1_1305	Cold shock-like protein CspA	1499508	1499714	+	PROKKA_01326	Cold shock-like protein 7.0	1499508	1499714	+			similar to AA sequence:UniProtKB:Q01761		1	0	0	0	0	0	0
1330	PFR_JS7-1_1306	Serine/threonine phosphatase stp	1499880	1500752	+	PROKKA_01327	Serine/threonine phosphatase stp	1499880	1500752	+	3.1.3.16	stp_1	similar to AA sequence:UniProtKB:Q8Y678		1	0	0	0	0	0	0
1331	PFR_JS7-1_1307	Hypothetical protein	1500809	1501093	+	PROKKA_01328	hypothetical protein	1500809	1501093	+					1	0	0	0	0	0	0
1332	PFR_JS7-1_1308	Hydroxylase for synthesis of	1501280	1502035	-	PROKKA_01329	hypothetical protein	1501280	1502035	-					1	0	0	0	0	0	0
1333	PFR_JS7-1_1309	DEAD/DEAH box helicase	1502311	1503816	+	PROKKA_01330	DEAD-box ATP-dependent RNA helicase CshA	1502311	1503816	+	3.6.4.13	cshA	similar to AA sequence:UniProtKB:P96614		1	0	0	0	0	0	0
1334	PFR_JS7-1_1310	Tryptophanyl-tRNA synthetase II	1503954	1505126	-	PROKKA_01331	Tryptophan--tRNA ligase 2	1503954	1505126	-	6.1.1.2	trpS2	similar to AA sequence:UniProtKB:Q9RVD6		1	0	0	0	0	0	0
1335	PFR_JS7-1_1311	PHP domain protein	1505095	1505976	-	PROKKA_01332	hypothetical protein	1505095	1505976	-			protein motif:CLUSTERS:PRK06361		1	0	0	0	0	0	0
1336	PFR_JS7-1_1312	Hypothetical protein	1506108	1506584	+	PROKKA_01333	hypothetical protein	1506108	1506584	+					1	0	0	0	0	0	0
1337	PFR_JS7-1_1313	Hypothetical protein	1506643	1506846	-	PROKKA_01334	hypothetical protein	1506643	1506846	-					1	0	0	0	0	0	0
1338	PFR_JS7-1_1314	Hypothetical protein	1506848	1507357	-	PROKKA_01335	hypothetical protein	1506848	1507357	-					0	0	0	0	0	0	0
1339	PFR_JS7-1_1315	Hypothetical protein	1507438	1507980	+	PROKKA_01336	hypothetical protein	1507438	1507980	+					1	0	0	0	0	0	0
1340	PFR_JS7-1_1316	Protein translocase subunit SecA	1508020	1510869	-	PROKKA_01337	preprotein translocase subunit SecA	1508020	1510869	-			protein motif:CLUSTERS:PRK12904		1	0	0	0	0	0	0
1341	PFR_JS7-1_1317	Putative ribosomal S30AE, sigma 54 modulation	1511114	1511710	-	PROKKA_01338	Light-repressed protein A	1511114	1511710	-		lrtA	similar to AA sequence:UniProtKB:P47908		1	0	0	0	0	0	0
1342	PFR_JS7-1_1318	Phosphoribosyl transferase domain protein	1511866	1512675	-	PROKKA_01339	DNA utilization protein GntX	1511866	1512675	-			protein motif:CLUSTERS:PRK11595		1	0	0	0	0	0	0
1343	PFR_JS7-1_1319	DNA-binding response regulator MtrA	1512757	1513497	-	PROKKA_01340	DNA-binding response regulator MtrA	1512757	1513497	-		mtrA	similar to AA sequence:UniProtKB:P0A5Z4		1	0	0	0	0	0	0
1344	PFR_JS7-1_1320	Conserved protein, DUF179	1513633	1514199	-	PROKKA_01341	hypothetical protein	1513633	1514199	-			protein motif:CLUSTERS:PRK00228		1	0	0	0	0	0	0
1345						PROKKA_01342	hypothetical protein	1514413	1514780	-					0					0	0
1346	PFR_JS7-1_1321	Hypothetical protein	1514905	1515546	-	PROKKA_01343	hypothetical protein	1514905	1515546	-					1	0	0	0	0	0	0
1347	PFR_JS7-1_1322	TmRNA-binding protein SmpB	1515636	1516118	-	PROKKA_01344	SsrA-binding protein	1515636	1516118	-		smpB	similar to AA sequence:UniProtKB:A0QU63		1	0	0	0	0	0	0
1348	PFR_JS7-1_1323	MutG family lantibiotic protection ABC	1516269	1518221	-	PROKKA_01345	hypothetical protein	1516269	1518221	-					1	0	0	0	0	0	0
1349	PFR_JS7-1_1324	Hypothetical protein	1518405	1519724	-	PROKKA_01346	Murein DD-endopeptidase MepM	1518405	1519724	-	3.4.24.-	mepM_3	similar to AA sequence:UniProtKB:P0AFS9		1	0	0	0	0	0	0
1350	PFR_JS7-1_1325	Efflux ABC transporter, permease protein	1519791	1520708	-	PROKKA_01347	Cell division protein FtsX	1519791	1520708	-		ftsX	similar to AA sequence:UniProtKB:A5U7B6		1	0	0	0	0	0	0
1351	PFR_JS7-1_1326	Cell division ATP-binding protein FtsE	1520747	1521433	-	PROKKA_01348	Cell division ATP-binding protein FtsE	1520747	1521433	-		ftsE	similar to AA sequence:UniProtKB:O34814		1	0	0	0	0	0	0
1352	PFR_JS7-1_1327	Peptide chain release factor 2	1521585	1522694	-	PROKKA_01349	Peptide chain release factor 2	1521585	1522694	-		prfB	similar to AA sequence:UniProtKB:A0QU58		1	0	0	0	0	0	0
1353	PFR_JS7-1_1328	YqeY family protein	1522789	1523250	+	PROKKA_01350	Yqey-like protein	1522789	1523250	+			protein motif:Pfam:PF09424.4		1	0	0	0	0	0	0
1354						PROKKA_01351	tRNA-Val(tac)	1523291	1523366	+			COORDINATES:profile:Aragorn:1.2		0					0	0
1355	PFR_JS7-1_1329	Hypothetical protein	1523324	1524163	-											0	0	0	0	0	0
1356	PFR_JS7-1_1330	Cassette chromosome recombinase B4 (Fragment)	1524124	1524987	-	PROKKA_01352	hypothetical protein	1524124	1524987	-			protein motif:Pfam:PF00239.15	Resolvase, N terminal domain	0	0	0	0	0	0	0
1357	PFR_JS7-1_1331	Hypothetical protein	1524984	1525157	-	PROKKA_01353	hypothetical protein	1524984	1525157	-					0	0	0	0	0	0	0
1358	PFR_JS7-1_1332	Hypothetical protein	1525384	1526082	+	PROKKA_01354	hypothetical protein	1525384	1526082	+					0	0	0	0	0	0	0
1359	PFR_JS7-1_1333	Dual specificity protein phosphatase	1526090	1526527	+	PROKKA_01355	Protein-tyrosine phosphatase	1526090	1526527	+			protein motif:Pfam:PF00102.21		0	0	0	0	0	0	0
1360	PFR_JS7-1_1334	TrwC relaxase	1526676	1530185	+	PROKKA_01356	ATP-dependent RecD-like DNA helicase	1526676	1530185	+	3.6.4.12	recD2_2	protein motif:HAMAP:MF_01488		0	0	0	0	0	0	0
1361	PFR_JS7-1_1335	Hypothetical protein	1530710	1530883	+	PROKKA_01357	hypothetical protein	1530710	1530883	+					0	1	1	0	0	0	0
1362	PFR_JS7-1_1336	Diacylglycerol kinase catalytic domain protein	1530984	1531970	-	PROKKA_01358	Putative lipid kinase BmrU	1530984	1531970	-	2.7.1.-	bmrU	similar to AA sequence:UniProtKB:P39074		0	1	1	0	0	0	0
1363	PFR_JS7-1_1337	Delta fatty acid desaturase	1531967	1533073	-	PROKKA_01359	Stearoyl-CoA 9-desaturase	1531967	1533073	-	1.14.19.-	desA3	similar to AA sequence:UniProtKB:Q7D5W1		0	2	1	0	1	0	0
1364	PFR_JS7-1_1338	Hypothetical protein	1533104	1533523	-	PROKKA_01360	hypothetical protein	1533104	1533523	-					0	2	1	0	1	0	0
1365	PFR_JS7-1_1339	Hypothetical protein	1533966	1534115	+	PROKKA_01361	hypothetical protein	1533966	1534115	+					0	2	1	0	1	0	0
1366	PFR_JS7-1_1340	Hypothetical protein	1534726	1535346	-	PROKKA_01362	hypothetical protein	1534726	1535346	-					0	2	1	0	1	0	0
1367	PFR_JS7-1_1341	Sigma-70 region 2	1535343	1535909	-	PROKKA_01363	RNA polymerase sigma factor CnrH	1535343	1535909	-		cnrH	similar to AA sequence:UniProtKB:P37978		0	2	1	0	1	0	0
1368	PFR_JS7-1_1342	Hypothetical protein	1536032	1536298	-	PROKKA_01364	hypothetical protein	1536032	1536298	-			protein motif:CLUSTERS:PRK10457		0	1	0	0	1	0	0
1369	PFR_JS7-1_1343	Hypothetical protein	1536366	1536539	-	PROKKA_01365	hypothetical protein	1536366	1536539	-			protein motif:CLUSTERS:PRK10428		0	1	0	0	1	0	0
1370	PFR_JS7-1_1344	Hypothetical protein	1536622	1536837	-	PROKKA_01366	hypothetical protein	1536622	1536837	-					0	1	0	0	1	0	0
1371	PFR_JS7-1_1345	Hypothetical protein	1536875	1537492	-	PROKKA_01367	hypothetical protein	1536875	1537492	-					0	1	0	0	1	0	0
1372	PFR_JS7-1_1346	Hypothetical protein	1537774	1537947	+	PROKKA_01368	hypothetical protein	1537774	1537947	+					0	1	0	0	1	0	0
1373	PFR_JS7-1_1347	Hypothetical protein	1538071	1538271	-	PROKKA_01369	hypothetical protein	1538071	1538271	-					0	1	0	0	1	0	0
1374	PFR_JS7-1_1348	Hypothetical protein	1538457	1538648	-	PROKKA_01370	hypothetical protein	1538457	1538648	-					0	1	0	0	1	0	0
1375	PFR_JS7-1_1349	Alkaline shock protein 23	1538645	1539157	-	PROKKA_01371	Alkaline shock protein 23	1538645	1539157	-			similar to AA sequence:UniProtKB:P0A0P8		0	1	0	0	1	0	0
1376	PFR_JS7-1_1350	Hypothetical protein	1539386	1539622	-	PROKKA_01372	hypothetical protein	1539386	1539622	-					0	1	0	0	1	0	0
1377	PFR_JS7-1_1351	Delta fatty acid desaturase	1539619	1540551	-	PROKKA_01373	Fatty acid desaturase	1539619	1540551	-			protein motif:Pfam:PF00487.18		0	1	0	0	1	0	0
1378	PFR_JS7-1_1352	Transposase, ISlxx5	1540681	1541715	-	PROKKA_01374	Integrase core domain protein	1540681	1541715	-			protein motif:Pfam:PF00665.20		0	0	0	0	0	0	0
1379	PFR_JS7-1_1353	Fructosamine kinase	1542001	1543032	-	PROKKA_01375	Fructosamine kinase	1542001	1543032	-			protein motif:Pfam:PF03881.8		1	0	0	0	0	0	0
1380	PFR_JS7-1_1354	4-aminobutyrate aminotransferase gabT	1543111	1544448	+	PROKKA_01376	4-aminobutyrate aminotransferase PuuE	1543111	1544448	+	2.6.1.19	puuE	similar to AA sequence:UniProtKB:P50457		1	0	0	0	0	0	0
1381	PFR_JS7-1_1355	Aliphatic amidase	1544627	1545487	-	PROKKA_01377	Aliphatic amidase	1544627	1545487	-	3.5.1.4	amiE	similar to AA sequence:UniProtKB:P11436		1	0	0	0	0	0	0
1382	PFR_JS7-1_1356	Putrescine importer	1545484	1546875	-	PROKKA_01378	Putrescine importer PuuP	1545484	1546875	-		puuP	similar to AA sequence:UniProtKB:P76037		1	0	0	0	0	0	0
1383	PFR_JS7-1_1357	Hsp20/alpha crystallin family protein	1547148	1547600	-	PROKKA_01379	18 kDa heat shock protein	1547148	1547600	-			similar to AA sequence:UniProtKB:Q53595		1	0	0	0	0	0	0
1384	PFR_JS7-1_1358	Putative ABC transport system	1547850	1549643	+	PROKKA_01380	putative ABC transporter ATP-binding protein	1547850	1549643	+			similar to AA sequence:UniProtKB:Q9WYC4		1	0	0	0	0	0	0
1385	PFR_JS7-1_1359	PF11253 family protein	1549678	1550103	-	PROKKA_01381	hypothetical protein	1549678	1550103	-					1	0	0	0	0	0	0
1386	PFR_JS7-1_1360	Pyruvate dehydrogenase E1 component	1550205	1552952	-	PROKKA_01382	Pyruvate dehydrogenase E1 component	1550205	1552952	-	1.2.4.1	aceE	similar to AA sequence:UniProtKB:A0R0B0		1	0	0	0	0	0	0
1387	PFR_JS7-1_1361	Aromatic-amino-acid transaminase	1553206	1554402	+	PROKKA_01383	Aromatic-amino-acid aminotransferase	1553206	1554402	+	2.6.1.57	tyrB	similar to AA sequence:UniProtKB:P04693		1	0	0	0	0	0	0
1388	PFR_JS7-1_1362	Transcriptional regulator, PucR family	1554488	1555702	+	PROKKA_01384	Purine catabolism regulatory protein	1554488	1555702	+		pucR_2	similar to AA sequence:UniProtKB:O32138		1	0	0	0	0	0	0
1389	PFR_JS7-1_1363	Malonyl CoA:acyl carrier protein	1555859	1556815	+	PROKKA_01385	Malonyl CoA-acyl carrier protein transacylase	1555859	1556815	+	2.3.1.39	fabD	similar to AA sequence:UniProtKB:P63458		1	0	0	0	0	0	0
1390	PFR_JS7-1_1364	3-oxoacyl-[acyl-carrier-protein] synthase 3 2	1556819	1557823	+	PROKKA_01386	3-oxoacyl-[acyl-carrier-protein] synthase 3	1556819	1557823	+	2.3.1.180	fabH	similar to AA sequence:UniProtKB:Q9F6D4		1	0	0	0	0	0	0
1391	PFR_JS7-1_1365	Acyl carrier protein	1557885	1558136	+	PROKKA_01387	Acyl carrier protein	1557885	1558136	+		acpP	similar to AA sequence:UniProtKB:P80921		1	0	0	0	0	0	0
1392	PFR_JS7-1_1366	3-oxoacyl-[acyl-carrier-protein] synthase II	1558188	1559447	+	PROKKA_01388	3-oxoacyl-[acyl-carrier-protein] synthase 2	1558188	1559447	+	2.3.1.179	fabF	similar to AA sequence:UniProtKB:P73283		1	0	0	0	0	0	0
1393	PFR_JS7-1_1367	PF11343 family protein	1559629	1560123	-	PROKKA_01389	hypothetical protein	1559629	1560123	-					1	0	0	0	0	0	0
1394	PFR_JS7-1_1368	Peptidase, S9C (Acylaminoacyl-peptidase) family	1560274	1562253	+	PROKKA_01390	Prolyl tripeptidyl peptidase precursor	1560274	1562253	+	3.4.14.12	ptpA_1	similar to AA sequence:UniProtKB:Q7MUW6		1	0	0	0	0	0	0
1395	PFR_JS7-1_1369	Pyridoxal phosphate enzyme, YggS family	1562302	1563054	-	PROKKA_01391	hypothetical protein	1562302	1563054	-			protein motif:Pfam:PF01168.14	Alanine racemase, N-terminal domain	1	0	0	0	0	0	0
1396	PFR_JS7-1_1370	Von Willebrand factor type A domain protein	1563051	1564016	-	PROKKA_01392	von Willebrand factor type A domain protein	1563051	1564016	-			protein motif:Pfam:PF00092.22		1	0	0	0	0	0	0
1397	PFR_JS7-1_1371	Von Willebrand factor type A domain protein	1564016	1564990	-	PROKKA_01393	von Willebrand factor type A domain protein	1564016	1564990	-			protein motif:Pfam:PF00092.22		1	0	0	0	0	0	0
1398	PFR_JS7-1_1372	Protein containing DUF58	1564990	1566054	-	PROKKA_01394	hypothetical protein	1564990	1566054	-					1	0	0	0	0	0	0
1399	PFR_JS7-1_1373	Transcriptional regulator moxR1	1566051	1567103	-	PROKKA_01395	ATPase family associated with various cellular activities (AAA)	1566051	1567103	-			protein motif:Pfam:PF07726.5		1	0	0	0	0	0	0
1400	PFR_JS7-1_1374	Hypothetical protein	1567348	1568274	+	PROKKA_01396	hypothetical protein	1567348	1568274	+					1	0	0	0	0	0	0
1401	PFR_JS7-1_1375	HAD-superfamily hydrolase, subfamily IIB	1568282	1569124	+	PROKKA_01397	Putative phosphatase	1568282	1569124	+	3.1.3.-		similar to AA sequence:UniProtKB:Q5XD45		1	0	0	0	0	0	0
1402	PFR_JS7-1_1376	Mercuric reductase/transcriptional regulator,	1569145	1570575	-	PROKKA_01398	Dihydrolipoyl dehydrogenase	1569145	1570575	-	1.8.1.4	lpd	similar to AA sequence:UniProtKB:P85207		1	0	0	0	0	0	0
1403	PFR_JS7-1_1377	Predicted metal-binding protein (DUF2284)	1570985	1571626	+	PROKKA_01399	hypothetical protein	1570985	1571626	+					1	0	0	0	0	0	0
1404	PFR_JS7-1_1378	TIGR00245 family protein	1571634	1572392	+	PROKKA_01400	hypothetical protein	1571634	1572392	+					0	0	0	0	0	0	0
1405	PFR_JS7-1_1379	Putative dGTPase	1572409	1573554	-	PROKKA_01401	Deoxyguanosinetriphosphate triphosphohydrolase	1572409	1573554	-	3.1.5.1	dgt	similar to AA sequence:UniProtKB:Q59827		1	0	0	0	0	0	0
1406	PFR_JS7-1_1380	TIM-barrel protein, nifR3 family	1573605	1574792	-	PROKKA_01402	tRNA-dihydrouridine synthase C	1573605	1574792	-	1.-.-.-	dusC	similar to AA sequence:UniProtKB:P33371		1	0	0	0	0	0	0
1407	PFR_JS7-1_1381	Succinate dehydrogenase/fumarate reductase	1574869	1575627	-	PROKKA_01403	Fumarate reductase iron-sulfur subunit	1574869	1575627	-	1.3.99.1	frdB_2	similar to AA sequence:UniProtKB:P0AC47		1	0	0	0	0	0	0
1408	PFR_JS7-1_1382	Succinate dehydrogenase flavoprotein subunit	1575624	1577708	-	PROKKA_01404	Fumarate reductase flavoprotein subunit	1575624	1577708	-	1.3.5.4	frdA_2	similar to AA sequence:UniProtKB:P17412		1	0	0	0	0	0	0
1409	PFR_JS7-1_1383	Succinate dehydrogenase cytochrome B subunit,	1577705	1578460	-	PROKKA_01405	Succinate dehydrogenase/Fumarate reductase transmembrane subunit	1577705	1578460	-			protein motif:Pfam:PF01127.16		1	0	0	0	0	0	0
1410	PFR_JS7-1_1384	NUDIX hydrolase	1578708	1579460	-	PROKKA_01406	bifunctional nicotinamide mononucleotide adenylyltransferase/ADP-ribose pyrophosphatase	1578708	1579460	-			protein motif:CLUSTERS:PRK05379		1	0	0	0	0	0	0
1411	PFR_JS7-1_1385	Quinolinate synthase A	1579527	1580507	+	PROKKA_01407	Quinolinate synthase A	1579527	1580507	+	2.5.1.72	nadA	similar to AA sequence:UniProtKB:P11458		1	0	0	0	0	0	0
1412	PFR_JS7-1_1386	L-aspartate oxidase NadB	1580504	1582186	+	PROKKA_01408	L-aspartate oxidase	1580504	1582186	+	1.4.3.16	nadB_2	similar to AA sequence:UniProtKB:P10902		1	0	0	0	0	0	0
1413	PFR_JS7-1_1387	Nicotinate-nucleotide pyrophosphatase nadC	1582183	1583103	+	PROKKA_01409	Nicotinate-nucleotide pyrophosphorylase [carboxylating]	1582183	1583103	+	2.4.2.19	nadC	similar to AA sequence:UniProtKB:O06594		1	0	0	0	0	0	0
1414	PFR_JS7-1_1388	Glycyl-tRNA synthetase glyS	1583228	1584616	-	PROKKA_01410	Glycine--tRNA ligase	1583228	1584616	-	6.1.1.14	glyQS	similar to AA sequence:UniProtKB:P99129		1	0	0	0	0	0	0
1415	PFR_JS7-1_1389	Metal transport system ABC transporter	1584849	1585796	+	PROKKA_01411	High-affinity zinc uptake system binding-protein ZnuA precursor	1584849	1585796	+		znuA	similar to AA sequence:UniProtKB:O34966		1	0	0	0	0	0	0
1416	PFR_JS7-1_1390	Metal transport ABC transporter	1585891	1586679	+	PROKKA_01412	High-affinity zinc uptake system ATP-binding protein ZnuC	1585891	1586679	+	3.6.3.-	znuC	similar to AA sequence:UniProtKB:O34946		1	0	0	0	0	0	0
1417	PFR_JS7-1_1391	Metal transport ABC transporter	1586681	1587688	+	PROKKA_01413	High-affinity zinc uptake system membrane protein ZnuB	1586681	1587688	+		znuB	similar to AA sequence:UniProtKB:O34610		1	0	0	0	0	0	0
1418	PFR_JS7-1_1392	Fe(3 ) uptake regulation protein	1587654	1588166	+	PROKKA_01414	Zinc uptake regulation protein	1587654	1588166	+		zur	similar to AA sequence:UniProtKB:O05839		1	0	0	0	0	0	0
1419	PFR_JS7-1_1393	Phage integrase	1588419	1589093	+	PROKKA_01415	hypothetical protein	1588419	1589093	+					1	0	0	0	0	0	0
1420	PFR_JS7-1_1394	Transposase of ISAar20, ISL3 family	1589617	1590582	+	PROKKA_01416	Transposase	1589617	1590582	+			protein motif:Pfam:PF01610.11		0	0	0	0	0	0	0
1421	PFR_JS7-1_1395	DNA repair protein RecO	1591005	1591748	-	PROKKA_01417	DNA repair protein RecO	1591005	1591748	-		recO	similar to AA sequence:UniProtKB:P42095		1	0	0	0	0	0	0
1422	PFR_JS7-1_1396	Isoprenyl transferase 2	1591932	1592621	+	PROKKA_01418	Trans,polycis-polyprenyl diphosphate synthase ((2Z,6E)-farnesyl diphosphate specific)	1591932	1592621	+	2.5.1.88		similar to AA sequence:UniProtKB:Q47RM6		1	0	0	0	0	0	0
1423	PFR_JS7-1_1397	Protein of hypothetical function DUF488	1592682	1593044	+	PROKKA_01419	hypothetical protein	1592682	1593044	+					1	0	0	0	0	0	0
1424	PFR_JS7-1_1398	2-isopropylmalate synthase LeuA	1593157	1594923	-	PROKKA_01420	2-isopropylmalate synthase	1593157	1594923	-	2.3.3.13	leuA_2	similar to AA sequence:UniProtKB:P96420		1	0	0	0	0	0	0
1425	PFR_JS7-1_1399	Amidohydrolase family protein	1595155	1596660	+	PROKKA_01421	N-substituted formamide deformylase precursor	1595155	1596660	+	3.5.1.91	nfdA	similar to AA sequence:UniProtKB:Q68AP4		0	0	0	0	0	0	0
1426	PFR_JS7-1_1400	Hypothetical protein	1596790	1596924	-	PROKKA_01422	hypothetical protein	1596790	1596924	-					1	0	0	0	0	0	0
1427	PFR_JS7-1_1401	Hypothetical protein	1597035	1597643	-	PROKKA_01423	hypothetical protein	1597035	1597643	-					1	0	0	0	0	0	0
1428	PFR_JS7-1_1402	GTPase Era	1597693	1598637	-	PROKKA_01424	GTPase Era	1597693	1598637	-		era	similar to AA sequence:UniProtKB:P0A562		1	0	0	0	0	0	0
1429	PFR_JS7-1_1403	CBS domain pair protein	1598630	1599940	-	PROKKA_01425	Magnesium and cobalt efflux protein CorC	1598630	1599940	-		corC	similar to AA sequence:UniProtKB:P0A2L3		1	0	0	0	0	0	0
1430	PFR_JS7-1_1404	Probable rRNA maturation factor	1600094	1600552	-	PROKKA_01426	Endoribonuclease YbeY	1600094	1600552	-	3.1.-.-	ybeY	similar to AA sequence:UniProtKB:A0R0T0		1	0	0	0	0	0	0
1431	PFR_JS7-1_1405	PhoH family protein	1600592	1601599	-	PROKKA_01427	PhoH-like protein	1600592	1601599	-		ybeZ	similar to AA sequence:UniProtKB:P0A9K3		1	0	0	0	0	0	0
1432	PFR_JS7-1_1406	Inner membrane metabolite transport protein YhjE	1601731	1603113	-	PROKKA_01428	Inner membrane metabolite transport protein YhjE	1601731	1603113	-		yhjE	similar to AA sequence:UniProtKB:P37643		1	0	0	0	0	0	0
1433	PFR_JS7-1_1407	Hypothetical protein	1603282	1603773	-	PROKKA_01429	hypothetical protein	1603282	1603773	-					0	0	0	0	0	0	0
1434	PFR_JS7-1_1408	Prolyl aminopeptidase	1603829	1604887	-	PROKKA_01430	Proline iminopeptidase	1603829	1604887	-	3.4.11.5	pip_2	similar to AA sequence:UniProtKB:P52279		1	0	0	0	0	0	0
1435	PFR_JS7-1_1409	Hypothetical protein	1604969	1605520	-	PROKKA_01431	hypothetical protein	1604969	1605520	-					1	0	0	0	0	0	0
1436	PFR_JS7-1_1410	TRNA-guanine transglycosylase	1605633	1606901	-	PROKKA_01432	Queuine tRNA-ribosyltransferase	1605633	1606901	-	2.4.2.29	tgt	similar to AA sequence:UniProtKB:P66905		1	0	0	0	0	0	0
1437	PFR_JS7-1_1411	Putative Tat (Twin-arginine translocation)	1607021	1608349	+	PROKKA_01433	Calcineurin-like phosphoesterase	1607021	1608349	+			protein motif:Pfam:PF00149.22		1	0	0	0	0	0	0
1438	PFR_JS7-1_1412	Ribosomal RNA small subunit methyltransferase E	1608338	1609087	-	PROKKA_01434	Ribosomal RNA small subunit methyltransferase E	1608338	1609087	-	2.1.1.193	rsmE	similar to AA sequence:UniProtKB:P0AGL7		1	0	0	0	0	0	0
1439	PFR_JS7-1_1413	Chaperone protein DnaJ 2	1609084	1610292	-	PROKKA_01435	Chaperone protein DnaJ	1609084	1610292	-		dnaJ_2	similar to AA sequence:UniProtKB:Q6RSN5		1	0	0	0	0	0	0
1440	PFR_JS7-1_1414	Heat-inducible transcription repressor hrcA	1610305	1611315	-	PROKKA_01436	Heat-inducible transcription repressor HrcA	1610305	1611315	-		hrcA	similar to AA sequence:UniProtKB:A0R0T9		1	0	0	0	0	0	0
1441	PFR_JS7-1_1415	Inositol monophosphatase family protein	1611573	1612349	-	PROKKA_01437	Inositol-1-monophosphatase	1611573	1612349	-	3.1.3.25	suhB	similar to AA sequence:UniProtKB:O33832		1	0	0	0	0	0	0
1442	PFR_JS7-1_1416	PF11296 family protein	1612427	1613308	-	PROKKA_01438	hypothetical protein	1612427	1613308	-					1	0	0	0	0	0	0
1443	PFR_JS7-1_1417	Putative coproporphyrinogen dehydrogenase	1613403	1614602	-	PROKKA_01439	Oxygen-independent coproporphyrinogen-III oxidase 1	1613403	1614602	-	1.3.99.22	hemN	similar to AA sequence:UniProtKB:P54304		1	0	0	0	0	0	0
1444	PFR_JS7-1_1418	Elongation factor 4	1614605	1616434	-	PROKKA_01440	Elongation factor 4	1614605	1616434	-	3.6.5.-	lepA	similar to AA sequence:UniProtKB:Q2FXY7		1	0	0	0	0	0	0
1445	PFR_JS7-1_1419	Hypothetical protein	1616735	1617355	-	PROKKA_01441	hypothetical protein	1616735	1617355	-					1	0	0	0	0	0	0
1446	PFR_JS7-1_1420	30S ribosomal protein S20	1617610	1617870	+	PROKKA_01442	30S ribosomal protein S20	1617610	1617870	+		rpsT	similar to AA sequence:UniProtKB:A0R102		1	0	0	0	0	0	0
1447	PFR_JS7-1_1421	Hypothetical protein	1618004	1618666	+	PROKKA_01443	hypothetical protein	1618004	1618666	+					1	0	0	0	0	0	0
1448	PFR_JS7-1_1422	DNA polymerase III, delta subunit	1618680	1619675	-	PROKKA_01444	hypothetical protein	1618680	1619675	-			protein motif:CLUSTERS:PRK07914		1	0	0	0	0	0	0
1449	PFR_JS7-1_1423	DNA internalization competence protein	1619758	1622079	-	PROKKA_01445	ComEC family competence protein	1619758	1622079	-			protein motif:CLUSTERS:PRK11539		0	0	0	0	0	0	0
1450	PFR_JS7-1_1424	Putative competence protein ComEA	1622198	1623109	-	PROKKA_01446	ComE operon protein 1	1622198	1623109	-		comEA	similar to AA sequence:UniProtKB:P39694		1	0	0	0	0	0	0
1451	PFR_JS7-1_1425	Malic enzyme, NAD binding domain protein	1623294	1625048	-	PROKKA_01447	putative NAD-dependent malic enzyme 2	1623294	1625048	-	1.1.1.38	maeA	similar to AA sequence:UniProtKB:P45868		1	0	0	0	0	0	0
1452	PFR_JS7-1_1426	Dihydroorotase	1625066	1626358	-	PROKKA_01448	Dihydroorotase	1625066	1626358	-	3.5.2.3	pyrC	similar to AA sequence:UniProtKB:Q81WF0		1	0	0	0	0	0	0
1453	PFR_JS7-1_1427	Leucine--tRNA ligase (Precursor)	1626415	1628943	-	PROKKA_01449	Leucine--tRNA ligase	1626415	1628943	-	6.1.1.4	leuS	similar to AA sequence:UniProtKB:Q9JXT2		1	0	0	0	0	0	0
1454	PFR_JS7-1_1428	Hypothetical protein	1629260	1630318	-	PROKKA_01450	hypothetical protein	1629260	1630318	-					1	0	0	0	0	0	0
1455	PFR_JS7-1_1429	Hypothetical protein	1630487	1631227	+	PROKKA_01451	hypothetical protein	1630487	1631227	+					1	0	0	0	0	0	0
1456						PROKKA_01452	tRNA-Ala(ggc)	1631330	1631403	+			COORDINATES:profile:Aragorn:1.2		0					0	0
1457	PFR_JS7-1_1430	NADPH-dependent glutamate synthase beta chain and	1631530	1632450	-	PROKKA_01453	NAD dependent epimerase/dehydratase family protein	1631530	1632450	-			protein motif:Pfam:PF01370.15		1	0	0	0	0	0	0
1458	PFR_JS7-1_1431	Hypothetical protein	1632565	1632924	-	PROKKA_01454	hypothetical protein	1632565	1632924	-					0	0	0	0	0	0	0
1459	PFR_JS7-1_1432	Phosphoglycerate mutase family protein	1632984	1633592	-	PROKKA_01455	Glucosyl-3-phosphoglycerate phosphatase	1632984	1633592	-	3.1.3.-	gpgP_2	similar to AA sequence:UniProtKB:P71724		1	0	0	0	0	0	0
1460	PFR_JS7-1_1433	Ribosome-associated protein, iojap family	1633592	1633975	-	PROKKA_01456	Ribosomal silencing factor RsfS	1633592	1633975	-		rsfS	similar to AA sequence:UniProtKB:Q9KD89		1	0	0	0	0	0	0
1461	PFR_JS7-1_1434	Nicotinate (Nicotinamide) nucleotide	1633972	1634742	-	PROKKA_01457	Nicotinate-nucleotide adenylyltransferase	1633972	1634742	-	2.7.7.18	nadD	similar to AA sequence:UniProtKB:P54455		1	0	0	0	0	0	0
1462	PFR_JS7-1_1435	Gamma-glutamyl phosphate reductase 2	1634816	1636060	-	PROKKA_01458	Gamma-glutamyl phosphate reductase	1634816	1636060	-	1.2.1.41	proA	similar to AA sequence:UniProtKB:Q9WYC9		1	0	0	0	0	0	0
1463	PFR_JS7-1_1436	Hypothetical protein	1636067	1636735	-	PROKKA_01459	hypothetical protein	1636067	1636735	-					1	0	0	0	0	0	0
1464	PFR_JS7-1_1437	Glutamate 5-kinase ProB	1636768	1637937	-	PROKKA_01460	Glutamate 5-kinase	1636768	1637937	-	2.7.2.11	proB	similar to AA sequence:UniProtKB:A0R148		1	0	0	0	0	0	0
1465	PFR_JS7-1_1438	GTPase obg	1637930	1639531	-	PROKKA_01461	GTPase Obg	1637930	1639531	-		obg	similar to AA sequence:UniProtKB:P95722		1	0	0	0	0	0	0
1466	PFR_JS7-1_1439	50S ribosomal protein L27	1639680	1639943	-	PROKKA_01462	50S ribosomal protein L27	1639680	1639943	-		rpmA	similar to AA sequence:UniProtKB:A0R150		1	0	0	0	0	0	0
1467	PFR_JS7-1_1440	50S ribosomal protein L21	1639957	1640304	-	PROKKA_01463	50S ribosomal protein L21	1639957	1640304	-		rplU	similar to AA sequence:UniProtKB:A0R151		1	0	0	0	0	0	0
1468	PFR_JS7-1_1441	Hypothetical protein	1640501	1643287	-	PROKKA_01464	Ribonuclease G	1640501	1643287	-	3.1.26.-	rng	similar to AA sequence:UniProtKB:P0A9J0		1	0	0	0	0	0	0
1469	PFR_JS7-1_1442	Radical SAM domain protein	1643541	1644293	-	PROKKA_01465	hypothetical protein	1643541	1644293	-					1	0	0	0	0	0	0
1470	PFR_JS7-1_1443	Hypothetical protein	1644357	1644812	-	PROKKA_01466	MarR family protein	1644357	1644812	-			protein motif:Pfam:PF12802.1		1	0	0	0	0	0	0
1471	PFR_JS7-1_1444	Integral membrane protein TerC	1645027	1646283	+	PROKKA_01467	Inner membrane protein alx	1645027	1646283	+		alx_2	similar to AA sequence:UniProtKB:P42601		1	0	0	0	0	0	0
1472	PFR_JS7-1_1445	Ionic transporter membrane protein chaA	1646280	1647380	+	PROKKA_01468	Sodium/proton antiporter ChaA	1646280	1647380	+		chaA	similar to AA sequence:UniProtKB:P31801		1	0	0	0	0	0	0
1473	PFR_JS7-1_1446	Radical SAM domain protein	1647444	1649387	-	PROKKA_01469	Radical SAM superfamily protein	1647444	1649387	-			protein motif:Pfam:PF04055.15		1	0	0	0	0	0	0
1474	PFR_JS7-1_1447	Hypothetical protein	1649464	1650594	-	PROKKA_01470	CAAX amino terminal protease self- immunity	1649464	1650594	-			protein motif:Pfam:PF02517.10		0	0	0	0	0	0	0
1475	PFR_JS7-1_1448	Nucleoside diphosphate kinase	1650801	1651277	-	PROKKA_01471	Nucleoside diphosphate kinase	1650801	1651277	-	2.7.4.6	ndkA	similar to AA sequence:UniProtKB:P84284		0	0	0	0	0	0	0
1476	PFR_JS7-1_1449	Protein FolC	1651388	1652893	-	PROKKA_01472	Folylpolyglutamate synthase	1651388	1652893	-	6.3.2.17	fgs	similar to AA sequence:UniProtKB:P15925		1	0	0	0	0	0	0
1477	PFR_JS7-1_1450	Putative type IV conjugative transfer system	1653008	1653619	+	PROKKA_01473	DoxX	1653008	1653619	+			protein motif:Pfam:PF07681.6		1	0	0	0	0	0	0
1478	PFR_JS7-1_1451	DSBA oxidoreductase	1653655	1654449	+	PROKKA_01474	hypothetical protein	1653655	1654449	+					1	0	0	0	0	0	0
1479	PFR_JS7-1_1452	DSBA-like thioredoxin domain protein	1654713	1655507	+	PROKKA_01475	DSBA-like thioredoxin domain protein	1654713	1655507	+			protein motif:Pfam:PF01323.14		0	0	0	0	0	0	0
1480	PFR_JS7-1_1453	Valyl tRNA synthetase	1655606	1658224	+	PROKKA_01476	Valine--tRNA ligase	1655606	1658224	+	6.1.1.9	valS	similar to AA sequence:UniProtKB:P11931		1	0	0	0	0	0	0
1481	PFR_JS7-1_1454	Haloacid dehalogenase superfamily enzyme,	1658331	1659038	-	PROKKA_01477	(S)-2-haloacid dehalogenase 4A	1658331	1659038	-	3.8.1.2	hdl IVa	similar to AA sequence:UniProtKB:Q51645		1	0	0	0	0	0	0
1482	PFR_JS7-1_1455	Phosphofructokinase	1659165	1660286	-	PROKKA_01478	6-phosphofructokinase	1659165	1660286	-	2.7.1.11	pfkA	similar to AA sequence:UniProtKB:Q8NR14		1	0	0	0	0	0	0
1483	PFR_JS7-1_1456	Threonine synthase	1660365	1661807	-	PROKKA_01479	Threonine synthase	1660365	1661807	-	4.2.3.1	thrC	similar to AA sequence:UniProtKB:P23669		1	0	0	0	0	0	0
1484	PFR_JS7-1_1457	Hypothetical protein	1661817	1662092	-	PROKKA_01480	hypothetical protein	1661817	1662092	-					0	0	0	0	0	0	0
1485						PROKKA_01481	tRNA-Pro(ggg)	1663408	1663489	+			COORDINATES:profile:Aragorn:1.2		0					0	0
1486	PFR_JS7-1_1458	ATP-dependent Clp protease ATP-binding subunit	1662353	1663630	-											0	0	0	0	0	0
1487	PFR_JS7-1_1459	ATP-dependent Clp protease proteolytic subunit 1	1663752	1664441	-	PROKKA_01482	ATP-dependent Clp protease proteolytic subunit 2	1663752	1664441	-	3.4.21.92	clpP2_1	similar to AA sequence:UniProtKB:Q9ZH58		1	0	0	0	0	0	0
1488	PFR_JS7-1_1460	ATP-dependent Clp protease proteolytic subunit 2	1664465	1665100	-	PROKKA_01483	ATP-dependent Clp protease proteolytic subunit 2	1664465	1665100	-	3.4.21.92	clpP2_2	similar to AA sequence:UniProtKB:Q8NN01		1	0	0	0	0	0	0
1489	PFR_JS7-1_1461	Pheromone autoinducer 2 transporter	1665187	1666419	-	PROKKA_01484	AI-2 transport protein TqsA	1665187	1666419	-		tqsA_1	similar to AA sequence:UniProtKB:P0AFS5		1	0	0	0	0	0	0
1490	PFR_JS7-1_1462	Inner membrane protein YhhT	1666652	1667845	-	PROKKA_01485	AI-2 transport protein TqsA	1666652	1667845	-		tqsA_2	similar to AA sequence:UniProtKB:P0AFS5		1	0	0	0	0	0	0
1491	PFR_JS7-1_1463	Trigger factor	1668070	1669653	-	PROKKA_01486	Trigger factor	1668070	1669653	-	5.2.1.8	tig	similar to AA sequence:UniProtKB:A0R199		1	0	0	0	0	0	0
1492						PROKKA_01487	tRNA-Gly(tcc)	1669784	1669857	-			COORDINATES:profile:Aragorn:1.2		0					0	0
1493						PROKKA_01488	tRNA-Pro(tgg)	1670117	1670191	+			COORDINATES:profile:Aragorn:1.2		0					0	0
1494	PFR_JS7-1_1464	Quaternary ammonium compound-resistance protein	1670389	1670703	-	PROKKA_01489	Quaternary ammonium compound-resistance protein SugE	1670389	1670703	-		sugE	similar to AA sequence:UniProtKB:P69937		1	0	0	0	0	0	0
1495	PFR_JS7-1_1465	Hypothetical protein	1670831	1671022	+	PROKKA_01490	hypothetical protein	1670831	1671022	+					1	0	0	0	0	0	0
1496	PFR_JS7-1_1466	Hypothetical protein	1671257	1672810	+	PROKKA_01491	hypothetical protein	1671257	1672810	+					1	0	0	0	0	0	0
1497	PFR_JS7-1_1467	DNA ligase	1672807	1675116	-	PROKKA_01492	DNA ligase	1672807	1675116	-	6.5.1.2	ligA	similar to AA sequence:UniProtKB:A0QUW7		1	0	0	0	0	0	0
1498	PFR_JS7-1_1468	Hypothetical protein	1675193	1675987	-	PROKKA_01493	hypothetical protein	1675193	1675987	-					1	0	0	0	0	0	0
1499	PFR_JS7-1_1469	DSBA oxidoreductase	1676212	1676826	-	PROKKA_01494	hypothetical protein	1676212	1676826	-					0	0	0	0	0	0	0
1500	PFR_JS7-1_1470	Transposase, ISlxx5	1676914	1677948	-	PROKKA_01495	Integrase core domain protein	1676914	1677948	-			protein motif:Pfam:PF00665.20		0	0	0	0	0	0	0
1501	PFR_JS7-1_1471	Aminopeptidase	1678278	1680881	+	PROKKA_01496	Aminopeptidase N	1678278	1680881	+	3.4.11.2	pepN	similar to AA sequence:UniProtKB:Q11010		1	0	0	0	0	0	0
1502	PFR_JS7-1_1472	6-phosphogluconate dehydrogenase, decarboxylating	1681094	1682551	+	PROKKA_01497	6-phosphogluconate dehydrogenase, decarboxylating	1681094	1682551	+	1.1.1.44	gnd	similar to AA sequence:UniProtKB:P00350		1	0	0	0	0	0	0
1503	PFR_JS7-1_1473	Putative phosphomethylpyrimidine kinase	1682681	1683502	+	PROKKA_01498	Pyridoxine kinase	1682681	1683502	+	2.7.1.35	pdxK	similar to AA sequence:UniProtKB:P39610		0	0	0	0	0	0	0
1504	PFR_JS7-1_1474	Acyl-CoA thioester hydrolase, YbgC/YbaW family	1683649	1684530	-	PROKKA_01499	Thioesterase superfamily protein	1683649	1684530	-			protein motif:Pfam:PF03061.16		1	0	0	0	0	0	0
1505	PFR_JS7-1_1475	AMP-dependent synthetase/ligase	1684536	1686425	-	PROKKA_01500	Long-chain-fatty-acid--CoA ligase FadD15	1684536	1686425	-	6.2.1.3		similar to AA sequence:UniProtKB:O53521		1	0	0	0	0	0	0
1506	PFR_JS7-1_1476	Transcriptional regulator, MarR family	1686591	1687049	+	PROKKA_01501	Transcriptional repressor MprA	1686591	1687049	+		mprA_1	similar to AA sequence:UniProtKB:P0ACR9		1	0	0	0	0	0	0
1507	PFR_JS7-1_1477	FAD linked oxidase protein	1687055	1689883	+	PROKKA_01502	putative FAD-linked oxidoreductase	1687055	1689883	+	1.-.-.-		similar to AA sequence:UniProtKB:Q50685		1	0	0	0	0	0	0
1508	PFR_JS7-1_1478	Peptidyl-dipeptidase Dcp	1690004	1692040	-	PROKKA_01503	Peptidyl-dipeptidase dcp	1690004	1692040	-	3.4.15.5	dcp	similar to AA sequence:UniProtKB:P24171		1	0	0	0	0	0	0
1509	PFR_JS7-1_1479	Hypothetical protein	1692097	1693467	+	PROKKA_01504	hypothetical protein	1692097	1693467	+					1	0	0	0	0	0	0
1510	PFR_JS7-1_1480	Dihydroxyacetone kinase subunit M	1693454	1694974	-	PROKKA_01505	PTS-dependent dihydroxyacetone kinase, phosphotransferase subunit DhaM	1693454	1694974	-		dhaM	similar to AA sequence:UniProtKB:P37349		1	0	0	0	0	0	0
1511	PFR_JS7-1_1481	Dihydroxyacetone kinase, L subunit	1694987	1695616	-	PROKKA_01506	PTS-dependent dihydroxyacetone kinase, ADP-binding subunit DhaL	1694987	1695616	-	2.7.-.-	dhaL	similar to AA sequence:UniProtKB:P76014		1	0	0	0	0	0	0
1512	PFR_JS7-1_1482	Dihydroxyacetone kinase, DhaK subunit	1695616	1696611	-	PROKKA_01507	PTS-dependent dihydroxyacetone kinase, dihydroxyacetone-binding subunit DhaK	1695616	1696611	-	2.7.-.-	dhaK_2	similar to AA sequence:UniProtKB:P76015		1	0	0	0	0	0	0
1513	PFR_JS7-1_1483	ATP-binding cassette protein, ChvD family	1696783	1698471	-	PROKKA_01508	putative ABC transporter ATP-binding protein/MT2552	1696783	1698471	-			similar to AA sequence:UniProtKB:O53204		1	0	0	0	0	0	0
1514	PFR_JS7-1_1484	Hypothetical protein	1698668	1699168	-	PROKKA_01509	Single-stranded DNA-binding protein 1	1698668	1699168	-		ssb1	similar to AA sequence:UniProtKB:Q9KYI9		1	0	0	0	0	0	0
1515	PFR_JS7-1_1485	Hypothetical protein	1699385	1700047	-	PROKKA_01510	hypothetical protein	1699385	1700047	-					1	0	0	0	0	0	0
1516	PFR_JS7-1_1486	Putative ABC transporter (Precursor)	1700044	1701687	-	PROKKA_01511	GTPase Era	1700044	1701687	-			protein motif:CLUSTERS:PRK00089		0	0	0	0	0	0	0
1517	PFR_JS7-1_1487	ATP-binding protein SCC61A06c	1701684	1703516	-	PROKKA_01512	Dynamin family protein	1701684	1703516	-			protein motif:Pfam:PF00350.17		1	0	0	0	0	0	0
1518	PFR_JS7-1_1488	Protease PrsW family protein	1703586	1705088	-	PROKKA_01513	hypothetical protein	1703586	1705088	-					1	0	0	0	0	0	0
1519						PROKKA_01514	tRNA-Arg(tct)	1705281	1705355	-			COORDINATES:profile:Aragorn:1.2		0					0	0
1520	PFR_JS7-1_1489	Transporter, major facilitator family protein	1705503	1706714	+	PROKKA_01515	multidrug resistance protein MdtH	1705503	1706714	+			protein motif:CLUSTERS:PRK11646	Putative antibiotic resistance	0	0	0	0	0	0	0
1521	PFR_JS7-1_1490	Oligoribonuclease	1706726	1707406	+	PROKKA_01516	Oligoribonuclease	1706726	1707406	+	3.1.-.-	orn	similar to AA sequence:UniProtKB:P57666		1	0	0	0	0	0	0
1522						PROKKA_01517	tRNA-His(gtg)	1707482	1707557	+			COORDINATES:profile:Aragorn:1.2		0					0	0
1523	PFR_JS7-1_1491	Cassette chromosome recombinase B3	1707493	1709238	-											0	0	0	0	0	0
1524	PFR_JS7-1_1492	Hypothetical protein	1709415	1709618	-	PROKKA_01518	hypothetical protein	1709415	1709618	-				Unique Gene Cluster 2	0	0	0	0	0	0	0
1525	PFR_JS7-1_1493	Hypothetical protein	1709618	1710184	-	PROKKA_01519	hypothetical protein	1709618	1710184	-				Unique Gene Cluster 2	0	0	0	0	0	0	0
1526	PFR_JS7-1_1494	Single-strand binding protein/Primosomal	1710194	1710721	-	PROKKA_01520	hypothetical protein	1710194	1710721	-				Unique Gene Cluster 2	0	0	0	0	0	0	0
1527	PFR_JS7-1_1495	TraG-family bacterial conjugation protein	1710805	1712577	-	PROKKA_01521	Type IV secretory system Conjugative DNA transfer	1710805	1712577	-			protein motif:Pfam:PF02534.8	Unique Gene Cluster 2/ ICE?	0	2	1	0	1	0	0
1528	PFR_JS7-1_1496	Hypothetical protein	1712574	1712933	-	PROKKA_01522	hypothetical protein	1712574	1712933	-				Unique Gene Cluster 2/ ICE?	0	2	1	0	1	0	0
1529	PFR_JS7-1_1497	PF13643 domain protein	1713775	1714545	-	PROKKA_01523	hypothetical protein	1713775	1714545	-				Unique Gene Cluster 2/ ICE?	0	2	1	0	1	0	0
1530	PFR_JS7-1_1498	Type IV secretory pathway VirB4 protein-like	1714618	1716096	-	PROKKA_01524	AAA-like domain protein	1714618	1716096	-			protein motif:Pfam:PF12846.1	Unique Gene Cluster 2/ ICE?	0	2	1	0	1	0	0
1531	PFR_JS7-1_1499	Hypothetical protein	1716093	1716875	-	PROKKA_01525	hypothetical protein	1716093	1716875	-				Unique Gene Cluster 2/ ICE?	0	2	1	0	1	0	0
1532	PFR_JS7-1_1500	Integral membrane protein	1716895	1718358	-	PROKKA_01526	hypothetical protein	1716895	1718358	-				part 99% id to Cutibacterium avidum strain DPC 6544 (integrase)	0	2	1	0	1	0	0
1533	PFR_JS7-1_1501	TrbL/VirB6 plasmid conjugal transfer protein	1718363	1719787	-	PROKKA_01527	hypothetical protein	1718363	1719787	-				part 99% id to Cutibacterium avidum strain DPC 6544 (transposase)	0	2	1	0	1	0	0
1534	PFR_JS7-1_1502	Integral membrane protein	1719819	1720142	-	PROKKA_01528	hypothetical protein	1719819	1720142	-				Unique Gene Cluster 2/ ICE?	0	2	1	0	1	0	0
1535	PFR_JS7-1_1503	Hypothetical protein	1720281	1720547	-	PROKKA_01529	hypothetical protein	1720281	1720547	-				Unique Gene Cluster 2/ ICE?	0	2	1	0	1	0	0
1536	PFR_JS7-1_1504	Peptidase M23	1720562	1721800	-	PROKKA_01530	Murein DD-endopeptidase MepM	1720562	1721800	-	3.4.24.-	mepM_4	similar to AA sequence:UniProtKB:P0AFS9	Unique Gene Cluster 2/ ICE?	0	2	1	0	1	0	0
1537	PFR_JS7-1_1505	Vegetative cell wall protein gp1	1721813	1722493	-	PROKKA_01531	hypothetical protein	1721813	1722493	-				Unique Gene Cluster 2/ ICE?	0	1	0	0	1	0	0
1538	PFR_JS7-1_1506	ParB domain protein nuclease	1722530	1723498	-	PROKKA_01532	ParB-like nuclease domain protein	1722530	1723498	-			protein motif:Pfam:PF02195.12	Unique Gene Cluster 2/ ICE?	0	1	0	0	1	0	0
1539	PFR_JS7-1_1507	Serine/arginine repetitive matrix protein 2	1723498	1724352	-	PROKKA_01533	hypothetical protein	1723498	1724352	-				Unique Gene Cluster 2/ ICE?	0	1	0	0	1	0	0
1540	PFR_JS7-1_1508	Hypothetical protein	1724437	1724823	-	PROKKA_01534	hypothetical protein	1724437	1724823	-				Unique Gene Cluster 2/ ICE?	0	2	1	0	1	0	0
1541	PFR_JS7-1_1509	Putative phage excisionase	1724820	1725563	-	PROKKA_01535	hypothetical protein	1724820	1725563	-				Unique Gene Cluster 2/ ICE?	0	2	1	0	1	0	0
1542	PFR_JS7-1_1510	Prophage Lp4 protein 7	1725563	1726474	-	PROKKA_01536	hypothetical protein	1725563	1726474	-			protein motif:Pfam:PF09250.5	Bifunctional DNA primase/polymerase, N-terminal	0	2	1	0	1	0	0
1543	PFR_JS7-1_1511	LtrC	1726474	1727562	-	PROKKA_01537	hypothetical protein	1726474	1727562	-				Unique Gene Cluster 2/ ICE?	0	2	1	0	1	0	0
1544	PFR_JS7-1_1512	Transcriptional regulator, AraC family	1727803	1728699	-	PROKKA_01538	Exoenzyme S synthesis regulatory protein ExsA	1727803	1728699	-		exsA	similar to AA sequence:UniProtKB:P26993	Unique Gene Cluster 2/ ICE?	0	2	1	0	1	0	0
1545	PFR_JS7-1_1513	Hypothetical protein	1728753	1729256	-	PROKKA_01539	hypothetical protein	1728753	1729256	-				Unique Gene Cluster 2/ ICE?	0	2	1	0	1	0	0
1546	PFR_JS7-1_1514	Hypothetical protein	1729281	1729733	-	PROKKA_01540	hypothetical protein	1729281	1729733	-				Unique Gene Cluster 2/ ICE?	0	3	1	1	1	0	0
1547	PFR_JS7-1_1515	Transcriptional regulator	1729810	1730403	+	PROKKA_01541	HTH-type transcriptional regulator BetI	1729810	1730403	+		betI	protein motif:HAMAP:MF_00768	Unique Gene Cluster 2/ ICE?	0	3	1	1	1	0	0
1548	PFR_JS7-1_1516	TrwC relaxase	1730553	1734104	+	PROKKA_01542	Multifunctional conjugation protein TraI	1730553	1734104	+		traI_2	similar to AA sequence:UniProtKB:P14565	part 99% id to Cutibacterium avidum strain DPC 6544 (transposase)	0	2	0	1	1	0	0
1549	PFR_JS7-1_1517	Hypothetical protein	1734197	1735471	+	PROKKA_01543	hypothetical protein	1734197	1735471	+				Unique Gene Cluster 2/ ICE?	0	2	1	1	0	0	0
1550	PFR_JS7-1_1518	Hypothetical protein	1735542	1736828	-	PROKKA_01544	hypothetical protein	1735542	1736828	-				Unique Gene Cluster 2/ ICE?	0	2	1	1	0	0	0
1551	PFR_JS7-1_1519	Modification methylase Eco57IB	1736875	1738509	+	PROKKA_01545	Modification methylase Eco57IB	1736875	1738509	+	2.1.1.72		similar to AA sequence:UniProtKB:P25240	Unique Gene Cluster 2/ ICE?	0	3	1	1	1	0	0	M.PfrJS7V
1552	PFR_JS7-1_1520	Hypothetical protein	1739474	1740217	+	PROKKA_01546	hypothetical protein	1739474	1740217	+				Unique Gene Cluster 2/ ICE?	0	2	0	1	1	0	0
1553	PFR_JS7-1_1521	PF06114 domain protein	1740220	1741401	+	PROKKA_01547	Helix-turn-helix	1740220	1741401	+			protein motif:Pfam:PF01381.16	Unique Gene Cluster 2/ ICE?	0	2	0	1	1	0	0
1554	PFR_JS7-1_1522	Hypothetical protein	1741427	1741666	+	PROKKA_01548	hypothetical protein	1741427	1741666	+				Unique Gene Cluster 2/ ICE?	0	2	0	1	1	0	0
1555	PFR_JS7-1_1523	Sporadically distributed protein, TIGR04141	1741745	1743355	+	PROKKA_01549	hypothetical protein	1741745	1743355	+				Unique Gene Cluster 2/ ICE?	0	3	1	1	1	0	0
1556	PFR_JS7-1_1524	Hypothetical protein	1743589	1743963	+	PROKKA_01550	hypothetical protein	1743589	1743963	+				Unique Gene Cluster 2/ ICE?	0	3	1	1	1	0	0
1557	PFR_JS7-1_1525	Hypothetical protein	1743963	1744367	+	PROKKA_01551	hypothetical protein	1743963	1744367	+			protein motif:Pfam:PF00239.15	Resolvase, N terminal domain	0	3	1	1	1	0	0
1558	PFR_JS7-1_1526	Metal dependent phosphohydrolase	1745404	1745910	-	PROKKA_01552	Bifunctional (p)ppGpp synthase/hydrolase RelA	1745404	1745910	-		relA_2	similar to AA sequence:UniProtKB:Q54089		1	1	1	0	0	0	0
1559	PFR_JS7-1_1527	Putative excision nuclease ABC subunit	1745985	1748318	+	PROKKA_01553	UvrABC system protein A	1745985	1748318	+		uvrA_3	similar to AA sequence:UniProtKB:Q9WYV0		1	0	0	0	0	0	0
1560	PFR_JS7-1_1528	Putative secreted tyrosine phosphatase	1748388	1749203	+	PROKKA_01554	Tyrosine-protein phosphatase precursor	1748388	1749203	+	3.1.3.48	iphP	similar to AA sequence:UniProtKB:Q05918		1	0	0	0	0	0	0
1561	PFR_JS7-1_1529	Mur ligase middle domain protein	1749307	1750629	+	PROKKA_01555	UDP-N-acetylmuramoylalanyl-D-glutamate--2,6-diaminopimelate ligase	1749307	1750629	+			protein motif:CLUSTERS:PRK00139		1	0	0	0	0	0	0
1562	PFR_JS7-1_1530	CobB/CobQ-like glutamine amidotransferase domain	1750623	1751396	+	PROKKA_01556	Cobyric acid synthase	1750623	1751396	+		cobQ_2	similar to AA sequence:UniProtKB:P29932		1	0	0	0	0	0	0
1563						PROKKA_01557	tRNA-Lys(ctt)	1751527	1751600	-			COORDINATES:profile:Aragorn:1.2		0					0	0
1564	PFR_JS7-1_1531	10 kDa chaperonin	1751658	1752107	-	PROKKA_01558	10 kDa chaperonin 5	1751658	1752107	-		groS5	similar to AA sequence:UniProtKB:P35474		1	0	0	0	0	0	0
1565	PFR_JS7-1_1532	Hypothetical protein	1752134	1752433	-	PROKKA_01559	hypothetical protein	1752134	1752433	-					1	0	0	0	0	0	0
1566	PFR_JS7-1_1533	Bacterioferritin comigratory protein	1752607	1753095	+	PROKKA_01560	Putative peroxiredoxin/MT2597	1752607	1753095	+	1.11.1.15	bcp	similar to AA sequence:UniProtKB:O53226		1	0	0	0	0	0	0
1567						PROKKA_01561	tRNA-Leu(tag)	1753179	1753262	+			COORDINATES:profile:Aragorn:1.2		0					0	0
1568	PFR_JS7-1_1534	Class II aldolase/adducin family protein	1753328	1754020	+	PROKKA_01562	L-ribulose-5-phosphate 4-epimerase UlaF	1753328	1754020	+	5.1.3.4	ulaF	similar to AA sequence:UniProtKB:P39306		1	0	0	0	0	0	0
1569	PFR_JS7-1_1535	Precorrin-6x reductase cobK	1754001	1754768	+	PROKKA_01563	Precorrin-6A reductase	1754001	1754768	+	1.3.1.54	cobK	similar to AA sequence:UniProtKB:P21920		1	0	0	0	0	0	0
1570	PFR_JS7-1_1536	Precorrin-6Y C5,15-methyltransferase, CbiT	1754841	1755431	+	PROKKA_01564	Precorrin-6Y C(5,15)-methyltransferase [decarboxylating]	1754841	1755431	+	2.1.1.132	cobL	similar to AA sequence:UniProtKB:P21921		1	0	0	0	0	0	0
1571	PFR_JS7-1_1537	Precorrin-8X methylmutase	1755528	1756181	+	PROKKA_01565	Precorrin-8X methylmutase	1755528	1756181	+	5.4.1.2	cobH	similar to AA sequence:UniProtKB:P21638		1	0	0	0	0	0	0
1572	PFR_JS7-1_1538	Cobalamin biosynthesis protein CbiD (Precursor)	1756178	1757470	+	PROKKA_01566	cobalt-precorrin-6A synthase	1756178	1757470	+			protein motif:CLUSTERS:PRK00075		1	0	0	0	0	0	0
1573	PFR_JS7-1_1539	Cobalamin synthesis protein, fusion CysG CbiX	1757502	1758743	-	PROKKA_01567	Sirohydrochlorin cobaltochelatase	1757502	1758743	-	4.99.1.3	cbiX	similar to AA sequence:UniProtKB:O87690		1	0	0	0	0	0	0
1574	PFR_JS7-1_1540	Bifunctional cbiH protein and precorrin-3B	1758736	1761381	-	PROKKA_01568	Cobalt-precorrin-3B C(17)-methyltransferase	1758736	1761381	-	2.1.1.-	cbiH	similar to AA sequence:UniProtKB:Q05590		0	0	0	0	0	0	0
1575	PFR_JS7-1_1541	Tetrapyrrole methylase, precorrin-3 methylase,	1761378	1762337	-	PROKKA_01569	Cobalt-precorrin-4 C(11)-methyltransferase	1761378	1762337	-	2.1.1.271	cbiF	similar to AA sequence:UniProtKB:P0A2G9		1	0	0	0	0	0	0
1576	PFR_JS7-1_1542	Precorrin-2 C20-methyltransferase CbiL	1762367	1763140	-	PROKKA_01570	Precorrin-2 C(20)-methyltransferase	1762367	1763140	-	2.1.1.130	cobI	similar to AA sequence:UniProtKB:P21639		1	0	0	0	0	0	0
1577	PFR_JS7-1_1543	Hypothetical protein	1763715	1763978	+	PROKKA_01571	hypothetical protein	1763715	1763978	+					1	0	0	0	0	0	0
1578	PFR_JS7-1_1544	Methylmalonyl-CoA mutase small subunit mutA	1763975	1765891	+	PROKKA_01572	Methylmalonyl-CoA mutase small subunit	1763975	1765891	+	5.4.99.2	mutA	similar to AA sequence:UniProtKB:P11652		1	0	0	0	0	0	0
1579	PFR_JS7-1_1545	Methylmalonyl-CoA mutase large subunit mutB	1765888	1768074	+	PROKKA_01573	Methylmalonyl-CoA mutase large subunit	1765888	1768074	+	5.4.99.2	mutB	similar to AA sequence:UniProtKB:P11653		1	0	0	0	0	0	0
1580	PFR_JS7-1_1546	LAO/AO transport system ATPase	1768067	1769080	+	PROKKA_01574	putative GTPase/MT1543	1768067	1769080	+	3.6.-.-		similar to AA sequence:UniProtKB:P63577		1	0	0	0	0	0	0
1581	PFR_JS7-1_1547	DNA polymerase IV	1769284	1770735	-	PROKKA_01575	DNA polymerase IV	1769284	1770735	-	2.7.7.7	dinB_2	similar to AA sequence:UniProtKB:Q47155		1	0	0	0	0	0	0
1582	PFR_JS7-1_1548	Dihydrofolate reductase	1770739	1771341	-	PROKKA_01576	Dihydrofolate reductase	1770739	1771341	-	1.5.1.3	folA	similar to AA sequence:UniProtKB:P04174		1	0	0	0	0	0	0
1583	PFR_JS7-1_1549	Thymidylate synthase	1771456	1772268	-	PROKKA_01577	Thymidylate synthase	1771456	1772268	-	2.1.1.45	thyA	similar to AA sequence:UniProtKB:P67042		1	0	0	0	0	0	0
1584	PFR_JS7-1_1550	Non-canonical purine NTP pyrophosphatase	1772270	1773076	-	PROKKA_01578	dITP/XTP pyrophosphatase	1772270	1773076	-	3.6.1.19	rdgB	similar to AA sequence:UniProtKB:P52061		1	0	0	0	0	0	0
1585	PFR_JS7-1_1551	TRNA nucleotidyltransferase	1773073	1773834	-	PROKKA_01579	Ribonuclease PH	1773073	1773834	-	2.7.7.56	rph	similar to AA sequence:UniProtKB:P50597		1	0	0	0	0	0	0
1586	PFR_JS7-1_1552	Glutamate racemase	1773988	1774806	-	PROKKA_01580	Glutamate racemase	1773988	1774806	-	5.1.1.3	murI	similar to AA sequence:UniProtKB:O31332		1	0	0	0	0	0	0
1587	PFR_JS7-1_1553	Hypothetical protein	1774894	1775502	-	PROKKA_01581	hypothetical protein	1774894	1775502	-					1	0	0	0	0	0	0
1588	PFR_JS7-1_1554	ATP-dependent Clp protease adapter protein ClpS	1775499	1775792	-	PROKKA_01582	ATP-dependent Clp protease adaptor protein ClpS	1775499	1775792	-			protein motif:CLUSTERS:PRK00033		1	0	0	0	0	0	0
1589	PFR_JS7-1_1555	Nicotinate phosphoribosyltransferase	1775919	1777274	+	PROKKA_01583	Nicotinate phosphoribosyltransferase pncB1	1775919	1777274	+	6.3.4.21	pncB1	similar to AA sequence:UniProtKB:Q10641		1	0	0	0	0	0	0
1590	PFR_JS7-1_1556	Naphthoate synthase	1777356	1778441	+	PROKKA_01584	1,4-Dihydroxy-2-naphthoyl-CoA synthase	1777356	1778441	+	4.1.3.36	menB	similar to AA sequence:UniProtKB:A0QRD3		1	0	0	0	0	0	0
1591	PFR_JS7-1_1557	O-succinylbenzoic acid-CoA ligase menE	1778514	1779746	+	PROKKA_01585	2-succinylbenzoate--CoA ligase	1778514	1779746	+	6.2.1.26	menE	similar to AA sequence:UniProtKB:P63526		1	0	0	0	0	0	0
1592	PFR_JS7-1_1558	Isochorismate synthase	1779857	1781080	+	PROKKA_01586	Isochorismate synthase EntC	1779857	1781080	+	5.4.4.2	entC	similar to AA sequence:UniProtKB:P0AEJ2		1	0	0	0	0	0	0
1593	PFR_JS7-1_1559	Hypothetical protein	1781228	1781704	-	PROKKA_01587	hypothetical protein	1781228	1781704	-					0	0	0	0	0	0	0
1594	PFR_JS7-1_1560	Putative excinuclease ABC, A subunit	1781875	1784445	-	PROKKA_01588	UvrABC system protein A	1781875	1784445	-		uvrA_4	similar to AA sequence:UniProtKB:P63383		0	0	0	0	0	0	0
1595	PFR_JS7-1_1561	2-succinyl-5-enolpyruvyl-6-hydroxy-3-cyclohexene-1-carboxylate	1784553	1786208	-	PROKKA_01589	2-succinyl-5-enolpyruvyl-6-hydroxy-3-cyclohexene-1-carboxylate synthase	1784553	1786208	-	2.2.1.9	menD	similar to AA sequence:UniProtKB:Q99V50		1	0	0	0	0	0	0
1596	PFR_JS7-1_1562	Mandelate racemase/muconate lactonizing protein	1786333	1787331	-	PROKKA_01590	L-Ala-D/L-Glu epimerase	1786333	1787331	-	5.1.1.-		similar to AA sequence:UniProtKB:Q97MK4		1	0	0	0	0	0	0
1597	PFR_JS7-1_1563	4-alpha-glucanotransferase malQ	1787328	1789517	-	PROKKA_01591	4-alpha-glucanotransferase	1787328	1789517	-	2.4.1.25	malQ_2	similar to AA sequence:UniProtKB:Q59266		1	0	0	0	0	0	0
1598	PFR_JS7-1_1564	Hypothetical protein	1789648	1790700	-	PROKKA_01592	RDD family protein	1789648	1790700	-			protein motif:Pfam:PF06271.6		1	0	0	0	0	0	0
1599	PFR_JS7-1_1565	Multidrug resistance efflux protein	1790874	1792385	-	PROKKA_01593	Multidrug resistance protein 3	1790874	1792385	-		bmr3_3	similar to AA sequence:UniProtKB:P96712	Putative antibiotic resistance	1	0	0	0	0	0	0
1600	PFR_JS7-1_1566	PF11238 family protein	1792444	1792707	+	PROKKA_01594	hypothetical protein	1792444	1792707	+					1	0	0	0	0	0	0
1601	PFR_JS7-1_1567	Cation diffusion facilitator family transporter	1792863	1793903	-	PROKKA_01595	ferrous iron efflux protein F	1792863	1793903	-			protein motif:CLUSTERS:PRK09509		1	0	0	0	0	0	0
1602	PFR_JS7-1_1568	SIS regulatory protein	1794015	1795031	-	PROKKA_01596	hypothetical protein	1794015	1795031	-			protein motif:Pfam:PF10432.3	Bacterial phospho-glucose isomerase C-terminal region	1	0	0	0	0	0	0
1603	PFR_JS7-1_1569	Hypothetical protein	1795039	1795239	-	PROKKA_01597	hypothetical protein	1795039	1795239	-			protein motif:CLUSTERS:PRK11827		1	0	0	0	0	0	0
1604	PFR_JS7-1_1570	HAD-superfamily hydrolase, subfamily IIB	1795300	1796115	-	PROKKA_01598	Eukaryotic phosphomannomutase	1795300	1796115	-			protein motif:Pfam:PF03332.7		1	0	0	0	0	0	0
1605	PFR_JS7-1_1571	Hypothetical protein	1796231	1796731	-	PROKKA_01599	hypothetical protein	1796231	1796731	-					1	0	0	0	0	0	0
1606	PFR_JS7-1_1572	Hypothetical protein	1796798	1797238	+	PROKKA_01600	Possibl zinc metallo-peptidase	1796798	1797238	+			protein motif:Pfam:PF06262.5		1	0	0	0	0	0	0
1607	PFR_JS7-1_1573	Hypothetical protein	1797343	1798695	-	PROKKA_01601	hypothetical protein	1797343	1798695	-					1	0	0	0	0	0	0
1608	PFR_JS7-1_1574	Putative glycosyltransferase	1798692	1801943	-	PROKKA_01602	hypothetical protein	1798692	1801943	-					1	0	0	0	0	0	0
1609	PFR_JS7-1_1575	Transcription factor WhiB	1802140	1802400	-	PROKKA_01603	Transcriptional regulator WhiB	1802140	1802400	-		whiB	similar to AA sequence:UniProtKB:Q7AKN0		1	0	0	0	0	0	0
1610	PFR_JS7-1_1576	Hypothetical protein	1802733	1803815	-	PROKKA_01604	hypothetical protein	1802733	1803815	-					0	0	0	0	0	0	0
1611	PFR_JS7-1_1577	Mannose-1-phosphate guanylyltransferase (GDP)	1803812	1804891	-	PROKKA_01605	Mannose-1-phosphate guanylyltransferase RfbM	1803812	1804891	-	2.7.7.13	rfbM	similar to AA sequence:UniProtKB:P26404		1	0	0	0	0	0	0
1612	PFR_JS7-1_1578	Cell envelope function transcriptional attenuator	1805017	1806375	+	PROKKA_01606	Regulatory protein MsrR	1805017	1806375	+		msrR	similar to AA sequence:UniProtKB:Q99Q02		1	0	0	0	0	0	0
1613	PFR_JS7-1_1579	Phosphoribosylaminoimidazole carboxylase,	1806413	1806973	-	PROKKA_01607	N5-carboxyaminoimidazole ribonucleotide mutase	1806413	1806973	-	5.4.99.18	purE	similar to AA sequence:UniProtKB:P96880		1	0	0	0	0	0	0
1614	PFR_JS7-1_1580	Phosphoribosylaminoimidazole carboxylase, ATPase	1806966	1808138	-	PROKKA_01608	N5-carboxyaminoimidazole ribonucleotide synthase	1806966	1808138	-	6.3.4.18	purK	similar to AA sequence:UniProtKB:O66608		1	0	0	0	0	0	0
1615	PFR_JS7-1_1581	Peptidase family S51	1808216	1808932	+	PROKKA_01609	Peptidase family S51	1808216	1808932	+			protein motif:Pfam:PF03575.1		1	0	0	0	0	0	0
1616	PFR_JS7-1_1582	Transcriptional regulator, TetR family	1809002	1809586	-	PROKKA_01610	Bacterial regulatory proteins, tetR family	1809002	1809586	-			protein motif:Pfam:PF00440.17		1	0	0	0	0	0	0
1617	PFR_JS7-1_1583	Hypothetical protein	1809668	1810171	-	PROKKA_01611	Bacterial membrane flanked domain protein	1809668	1810171	-			protein motif:Pfam:PF03703.8		1	0	0	0	0	0	0
1618	PFR_JS7-1_1584	Biotin apo-protein ligase	1810205	1810996	-	PROKKA_01612	Bifunctional ligase/repressor BirA	1810205	1810996	-	6.3.4.15	birA	similar to AA sequence:UniProtKB:P0CI75		1	0	0	0	0	0	0
1619	PFR_JS7-1_1585	Transcriptional regulator	1811146	1811751	+	PROKKA_01613	DNA-binding transcriptional repressor AcrR	1811146	1811751	+			protein motif:CLUSTERS:PRK10668		1	0	0	0	0	0	0
1620	PFR_JS7-1_1586	Transcription regulator	1811765	1812343	-	PROKKA_01614	MarR family protein	1811765	1812343	-			protein motif:Pfam:PF01047.16		1	0	0	0	0	0	0
1621	PFR_JS7-1_1587	Hypothetical protein	1812458	1812976	-	PROKKA_01615	hypothetical protein	1812458	1812976	-					1	0	0	0	0	0	0
1622	PFR_JS7-1_1588	Tetronasin ABC transporter ATP-binding protein	1813081	1814025	+	PROKKA_01616	Daunorubicin/doxorubicin resistance ATP-binding protein DrrA	1813081	1814025	+	3.6.3.-	drrA_3	similar to AA sequence:UniProtKB:P32010		1	0	0	0	0	0	0
1623	PFR_JS7-1_1589	Tetronasin-transport membrane protein ABC	1814022	1815662	+	PROKKA_01617	ABC-2 family transporter protein	1814022	1815662	+			protein motif:Pfam:PF12730.1		1	0	0	0	0	0	0
1624	PFR_JS7-1_1590	Integral membrane protein	1815770	1817116	-	PROKKA_01618	Inner membrane protein YjjP	1815770	1817116	-		yjjP	similar to AA sequence:UniProtKB:P0ADD5		1	0	0	0	0	0	0
1625	PFR_JS7-1_1591	Carboxyl transferase domain protein	1817248	1818822	+	PROKKA_01619	putative propionyl-CoA carboxylase beta chain 5	1817248	1818822	+	6.4.1.3	accD5	similar to AA sequence:UniProtKB:P96885		1	0	0	0	0	0	0
1626	PFR_JS7-1_1592	Hypothetical protein	1818828	1819082	+	PROKKA_01620	hypothetical protein	1818828	1819082	+					1	0	0	0	0	0	0
1627	PFR_JS7-1_1593	Septum formation protein Maf	1819133	1819861	+	PROKKA_01621	Maf-like protein YceF	1819133	1819861	+		yceF	similar to AA sequence:UniProtKB:P0A729		1	0	0	0	0	0	0
1628	PFR_JS7-1_1594	Hydrolase, NUDIX family	1819865	1820476	+	PROKKA_01622	dihydroneopterin triphosphate pyrophosphatase	1819865	1820476	+			protein motif:CLUSTERS:PRK09438		0	0	0	0	0	0	0
1629	PFR_JS7-1_1595	Hypothetical protein	1820457	1820936	-	PROKKA_01623	hypothetical protein	1820457	1820936	-					1	0	0	0	0	0	0
1630	PFR_JS7-1_1596	Hypothetical protein	1821217	1821432	+	PROKKA_01624	hypothetical protein	1821217	1821432	+					1	0	0	0	0	0	0
1631	PFR_JS7-1_1597	Endonuclease VIII and DNA N-glycosylase with an	1821583	1822398	+	PROKKA_01625	Endonuclease 8 1	1821583	1822398	+	3.2.2.-	nei1	similar to AA sequence:UniProtKB:P64158		1	0	0	0	0	0	0
1632	PFR_JS7-1_1598	Phosphoribosylglycinamide synthetase, ATP-grasp	1822554	1824335	+	PROKKA_01626	2-oxoglutarate carboxylase small subunit	1822554	1824335	+	6.4.1.7	cfiB	similar to AA sequence:UniProtKB:D3DJ42		1	0	0	0	0	0	0
1633	PFR_JS7-1_1599	Hypothetical protein	1824388	1824930	+	PROKKA_01627	hypothetical protein	1824388	1824930	+					1	0	0	0	0	0	0
1634	PFR_JS7-1_1600	Genome sequencing data, contig C257	1824958	1825965	-	PROKKA_01628	NAD-dependent dihydropyrimidine dehydrogenase subunit PreA	1824958	1825965	-	1.3.1.1	preA_1	similar to AA sequence:UniProtKB:P25889		1	0	0	0	0	0	0
1635	PFR_JS7-1_1601	Pyruvate-flavodoxin oxidoreductase (Precursor)	1825969	1829688	-	PROKKA_01629	Pyruvate-flavodoxin oxidoreductase	1825969	1829688	-	1.2.7.-	nifJ_1	similar to AA sequence:UniProtKB:Q06879		1	0	0	0	0	0	0
1636	PFR_JS7-1_1602	Hypothetical protein	1830001	1831788	+	PROKKA_01630	hypothetical protein	1830001	1831788	+					1	0	0	0	0	0	0
1637	PFR_JS7-1_1603	Chlorophyll synthesis pathway protein BchC	1831926	1832969	+	PROKKA_01631	Alcohol dehydrogenase	1831926	1832969	+	1.1.1.1	adhT	similar to AA sequence:UniProtKB:P12311		1	0	0	0	0	0	0
1638	PFR_JS7-1_1604	Hypothetical protein	1833101	1833499	-	PROKKA_01632	hypothetical protein	1833101	1833499	-					0	0	0	0	0	0	0
1639	PFR_JS7-1_1605	Puromycin N-acetyltransferase	1833820	1834440	+	PROKKA_01633	Acetyltransferase (GNAT) family protein	1833820	1834440	+			protein motif:Pfam:PF00583.18		1	0	0	0	0	0	0
1640	PFR_JS7-1_1606	Hypothetical protein	1835572	1835742	-	PROKKA_01634	NAD-dependent protein deacetylase	1835572	1835742	-		cobB_2	protein motif:HAMAP:MF_01968		0	0	0	0	0	0	0
1641	PFR_JS7-1_1607	Carboxymuconolactone decarboxylase	1835739	1836146	-	PROKKA_01635	Carboxymuconolactone decarboxylase family protein	1835739	1836146	-			protein motif:Pfam:PF02627.1		1	0	0	0	0	0	0
1642	PFR_JS7-1_1608	Transcriptional regulator, MerR family	1836259	1836624	+	PROKKA_01636	HTH-type transcriptional regulator AdhR	1836259	1836624	+		adhR	similar to AA sequence:UniProtKB:O06008		1	0	0	0	0	0	0
1643	PFR_JS7-1_1609	Hypothetical protein	1836797	1837252	+	PROKKA_01637	hypothetical protein	1836797	1837252	+					0	0	0	0	0	0	0
1644	PFR_JS7-1_1610	PF04239 family protein	1837249	1837893	+	PROKKA_01638	hypothetical protein	1837249	1837893	+					1	0	0	0	0	0	0
1645	PFR_JS7-1_1611	Silent information regulator protein Sir2	1837912	1838835	-	PROKKA_01639	NAD-dependent protein deacetylase	1837912	1838835	-	3.5.1.-	cobB_3	similar to AA sequence:UniProtKB:Q9WYW0		1	0	0	0	0	0	0
1646	PFR_JS7-1_1612	Methionyl-tRNA synthetase (Methionine--tRNA	1839076	1841022	-	PROKKA_01640	Methionine--tRNA ligase	1839076	1841022	-	6.1.1.10	metG	similar to AA sequence:UniProtKB:P00959		1	0	0	0	0	0	0
1647	PFR_JS7-1_1613	Enoyl-CoA hydratase echA9	1841063	1841995	+	PROKKA_01641	putative enoyl-CoA hydratase	1841063	1841995	+	4.2.1.17	fadB	similar to AA sequence:UniProtKB:P94549		1	0	0	0	0	0	0
1648	PFR_JS7-1_1614	Hypothetical protein	1842071	1842586	-	PROKKA_01642	hypothetical protein	1842071	1842586	-					1	0	0	0	0	0	0
1649	PFR_JS7-1_1615	Ribonuclease H	1842663	1843694	-	PROKKA_01643	Ribonuclease HI	1842663	1843694	-	3.1.26.4	rnhA	similar to AA sequence:UniProtKB:P0A7Y4		1	0	0	0	0	0	0
1650	PFR_JS7-1_1616	Basic membrane protein	1843766	1844710	-	PROKKA_01644	Basic membrane protein	1843766	1844710	-			protein motif:Pfam:PF02608.8		1	0	0	0	0	0	0
1651	PFR_JS7-1_1617	Phosphotransferase family protein	1844960	1846249	-	PROKKA_01645	Phosphotransferase enzyme family protein	1844960	1846249	-			protein motif:Pfam:PF01636.17		1	0	0	0	0	0	0
1652	PFR_JS7-1_1618	CBS domain pair protein	1846330	1847850	-	PROKKA_01646	Hemolysin C	1846330	1847850	-		tlyC	similar to AA sequence:UniProtKB:O05961		1	0	0	0	0	0	0
1653	PFR_JS7-1_1619	AzlC family protein	1848144	1848812	+	PROKKA_01647	AzlC protein	1848144	1848812	+			protein motif:Pfam:PF03591.8		0	0	0	0	0	0	0
1654	PFR_JS7-1_1620	Hypothetical protein	1848809	1849120	+	PROKKA_01648	hypothetical protein	1848809	1849120	+					1	0	0	0	0	0	0
1655	PFR_JS7-1_1621	Isocitrate dehydrogenase [NADP]	1849281	1850498	-	PROKKA_01649	Isocitrate dehydrogenase [NADP]	1849281	1850498	-	1.1.1.42	icd	similar to AA sequence:UniProtKB:P65097		1	0	0	0	0	0	0
1656	PFR_JS7-1_1622	Malate dehydrogenase	1850676	1851662	+	PROKKA_01650	Malate dehydrogenase	1850676	1851662	+	1.1.1.37	mdh	similar to AA sequence:UniProtKB:P10584		1	0	0	0	0	0	0
1657	PFR_JS7-1_1623	Hypothetical protein	1851844	1852167	-	PROKKA_01651	hypothetical protein	1851844	1852167	-					1	0	0	0	0	0	0
1658	PFR_JS7-1_1624	Bifunctional protein FolD	1852173	1853033	-	PROKKA_01652	Bifunctional protein FolD protein	1852173	1853033	-		folD	similar to AA sequence:UniProtKB:A0QSY5		1	0	0	0	0	0	0
1659	PFR_JS7-1_1625	Bifunctional purine biosynthesis protein PurH	1853107	1854660	-	PROKKA_01653	Bifunctional purine biosynthesis protein PurH	1853107	1854660	-		purH	similar to AA sequence:UniProtKB:Q8NS21		1	0	0	0	0	0	0
1660	PFR_JS7-1_1626	Phosphoribosylglycinamide formyltransferase	1854782	1855393	-	PROKKA_01654	Phosphoribosylglycinamide formyltransferase	1854782	1855393	-	2.1.2.2	purN	similar to AA sequence:UniProtKB:P71554		1	0	0	0	0	0	0
1661	PFR_JS7-1_1627	Hypothetical protein	1855404	1856882	-	PROKKA_01655	hypothetical protein	1855404	1856882	-					1	0	0	0	0	0	0
1662	PFR_JS7-1_1628	ATP-dependent DNA helicase PcrA	1856976	1859465	-	PROKKA_01656	ATP-dependent DNA helicase UvrD1	1856976	1859465	-	3.6.4.12	uvrD1_2	similar to AA sequence:UniProtKB:P0A5A3		1	0	0	0	0	0	0
1663	PFR_JS7-1_1629	Phospholipase D domain protein	1859602	1860855	+	PROKKA_01657	Cardiolipin synthase	1859602	1860855	+	2.7.8.-	cls	similar to AA sequence:UniProtKB:P63801		1	0	0	0	0	0	0
1664	PFR_JS7-1_1630	Fe(3 ) dicitrate transport ATP-binding protein	1860960	1861715	-	PROKKA_01658	putative siderophore transport system ATP-binding protein YusV	1860960	1861715	-		yusV_1	similar to AA sequence:UniProtKB:O32188		1	0	0	0	0	0	0
1665	PFR_JS7-1_1631	ABC-type cobalamin/Fe3-siderophores transport	1861712	1862830	-	PROKKA_01659	Iron-uptake system permease protein FeuC	1861712	1862830	-		feuC	similar to AA sequence:UniProtKB:P40411		1	0	0	0	0	0	0
1666	PFR_JS7-1_1632	ABC-type enterochelin transport system, permease	1862823	1863854	-	PROKKA_01660	Iron-uptake system permease protein FeuB	1862823	1863854	-		feuB	similar to AA sequence:UniProtKB:P40410		1	0	0	0	0	0	0
1667	PFR_JS7-1_1633	Iron compound ABC transporter, iron	1863851	1864867	-	PROKKA_01661	putative ABC transporter solute-binding protein YclQ precursor	1863851	1864867	-		yclQ	similar to AA sequence:UniProtKB:P94421		1	0	0	0	0	0	0
1668	PFR_JS7-1_1634	Hypothetical protein	1865157	1865408	+	PROKKA_01662	hypothetical protein	1865157	1865408	+			protein motif:CLUSTERS:PRK10457		1	0	0	0	0	0	0
1669	PFR_JS7-1_1635	Response regulator	1865645	1866343	-	PROKKA_01663	Transcriptional regulatory protein LiaR	1865645	1866343	-		liaR_3	similar to AA sequence:UniProtKB:O32197		1	0	0	0	0	0	0
1670	PFR_JS7-1_1636	Sensor histidine kinase	1866340	1867683	-	PROKKA_01664	Sensor histidine kinase LiaS	1866340	1867683	-	2.7.13.3	liaS_2	similar to AA sequence:UniProtKB:O32198		1	0	0	0	0	0	0
1671	PFR_JS7-1_1637	Possible stress-response transcriptional	1867925	1868215	+	PROKKA_01665	PspC domain protein	1867925	1868215	+			protein motif:Pfam:PF04024.6		1	0	0	0	0	0	0
1672	PFR_JS7-1_1638	NADPH:quinone reductase and related Zn-dependent	1868512	1869456	+	PROKKA_01666	Phthiocerol synthesis polyketide synthase type I PpsC	1868512	1869456	+	2.3.1.41	ppsC	similar to AA sequence:UniProtKB:P96202		1	0	0	0	0	0	0
1673	PFR_JS7-1_1639	Protein containing DUF1963	1869507	1870394	-	PROKKA_01667	hypothetical protein	1869507	1870394	-					1	0	0	0	0	0	0
1674	PFR_JS7-1_1640	Hypothetical protein	1870447	1870710	+	PROKKA_01668	hypothetical protein	1870447	1870710	+					0	0	0	0	0	0	0
1675	PFR_JS7-1_1641	GMP synthase (glutamine-hydrolyzing)	1870599	1872038	-	PROKKA_01669	GMP synthase [glutamine-hydrolyzing]	1870599	1872038	-	6.3.5.2	guaA_2	similar to AA sequence:UniProtKB:P0A5A1		1	0	0	0	0	0	0
1676	PFR_JS7-1_1642	ABC transporter, permease protein YjfF	1872461	1873489	-	PROKKA_01670	Inner membrane ABC transporter permease protein YjfF	1872461	1873489	-		yjfF	similar to AA sequence:UniProtKB:P37772		1	0	0	0	0	0	0
1677	PFR_JS7-1_1643	Permease component of	1873486	1874544	-	PROKKA_01671	Inner membrane ABC transporter permease protein YtfT	1873486	1874544	-		ytfT	similar to AA sequence:UniProtKB:P39328		1	0	0	0	0	0	0
1678	PFR_JS7-1_1644	Monosaccharide ABC transporter ATP-binding	1874541	1875875	-	PROKKA_01672	Ribose import ATP-binding protein RbsA	1874541	1875875	-	3.6.3.17	rbsA	similar to AA sequence:UniProtKB:P04983		0	0	0	0	0	0	0
1679	PFR_JS7-1_1645	Periplasmic binding protein/LacI transcriptional	1876212	1877192	-	PROKKA_01673	ABC transporter periplasmic-binding protein YtfQ precursor	1876212	1877192	-		ytfQ	similar to AA sequence:UniProtKB:P39325		0	0	0	0	0	0	0
1680	PFR_JS7-1_1646	Transcriptional regulator	1877436	1878473	-	PROKKA_01674	Lactose operon repressor	1877436	1878473	-		lacI	similar to AA sequence:UniProtKB:P03023		1	0	0	0	0	0	0
1681	PFR_JS7-1_1647	L-arabinose isomerase 1	1878500	1880020	-	PROKKA_01675	L-arabinose isomerase	1878500	1880020	-	5.3.1.4	araA	similar to AA sequence:UniProtKB:Q9S467		1	0	0	0	0	0	0
1682	PFR_JS7-1_1648	Hypothetical protein	1880090	1880188	-	PROKKA_01676	hypothetical protein	1880090	1880188	-					0	0	0	0	0	0	0
1683	PFR_JS7-1_1649	Class II aldolase/adducin family protein	1880148	1880795	-	PROKKA_01677	L-ribulose-5-phosphate 4-epimerase	1880148	1880795	-	5.1.3.4	araD	similar to AA sequence:UniProtKB:P94525		1	0	0	0	0	0	0
1684	PFR_JS7-1_1650	Ribulokinase	1880792	1882561	-	PROKKA_01678	Ribulokinase	1880792	1882561	-	2.7.1.16	araB_3	similar to AA sequence:UniProtKB:P94524		0	0	0	0	0	0	0
1685	PFR_JS7-1_1651	Cysteine synthase	1882768	1883694	+	PROKKA_01679	O-acetylserine sulfhydrylase	1882768	1883694	+	2.5.1.47	cysK1_2	similar to AA sequence:UniProtKB:P0A534		1	0	0	0	0	0	0
1686	PFR_JS7-1_1652	Serine acetyltransferase	1883691	1884242	+	PROKKA_01680	Serine acetyltransferase	1883691	1884242	+	2.3.1.30	cysE	similar to AA sequence:UniProtKB:Q06750		1	0	0	0	0	0	0
1687	PFR_JS7-1_1653	Hypothetical protein	1884277	1885116	-	PROKKA_01681	N-acetylmuramoyl-L-alanine amidase	1884277	1885116	-			protein motif:Pfam:PF01520.12		1	0	0	0	0	0	0
1688	PFR_JS7-1_1654	Hypothetical protein	1885184	1886419	-	PROKKA_01682	hypothetical protein	1885184	1886419	-					0	0	0	0	0	0	0
1689	PFR_JS7-1_1655	Hypothetical protein	1886432	1888144	-	PROKKA_01683	hypothetical protein	1886432	1888144	-					0	0	0	0	0	0	0
1690	PFR_JS7-1_1656	Transcription initiation factor	1888169	1889485	-	PROKKA_01684	hypothetical protein	1888169	1889485	-					0	0	0	0	0	0	0
1691	PFR_JS7-1_1657	Chorismate mutase	1889789	1890118	-	PROKKA_01685	T-protein	1889789	1890118	-		tyrA_2	similar to AA sequence:UniProtKB:P07023		1	0	0	0	0	0	0
1692	PFR_JS7-1_1658	IMP dehydrogenase family protein	1890150	1891253	-	PROKKA_01686	putative oxidoreductase/MSMEI_1564	1890150	1891253	-	1.-.-.-		similar to AA sequence:UniProtKB:A0QSU4		1	0	0	0	0	0	0
1693	PFR_JS7-1_1659	Inosine-5'-monophosphate dehydrogenase GuaB	1891405	1892925	-	PROKKA_01687	Inosine-5'-monophosphate dehydrogenase	1891405	1892925	-	1.1.1.205	guaB_2	similar to AA sequence:UniProtKB:P65167		1	0	0	0	0	0	0
1694	PFR_JS7-1_1660	60 kDa chaperonin 2	1893072	1894664	-	PROKKA_01688	60 kDa chaperonin 1	1893072	1894664	-		groL1_2	similar to AA sequence:UniProtKB:Q00767		1	0	0	0	0	0	0
1695	PFR_JS7-1_1661	10 kDa chaperonin	1894686	1894982	-	PROKKA_01689	10 kDa chaperonin	1894686	1894982	-		groS	similar to AA sequence:UniProtKB:Q8NSS1		1	0	0	0	0	0	0
1696	PFR_JS7-1_1662	ProXL	1895219	1896250	-	PROKKA_01690	Putative osmoprotectant uptake system substrate-binding protein OsmF precursor	1895219	1896250	-		osmF_2	similar to AA sequence:UniProtKB:P33362		1	0	0	0	0	0	0
1697	PFR_JS7-1_1663	ProWL	1896254	1896991	-	PROKKA_01691	Glycine betaine/carnitine/choline transport system permease protein OpuCB	1896254	1896991	-		opuCB_1	similar to AA sequence:UniProtKB:O34878		1	0	0	0	0	0	0
1698	PFR_JS7-1_1664	Osmoprotectant transport ATP-binding protein ABC	1896988	1898322	-	PROKKA_01692	Choline transport ATP-binding protein OpuBA	1896988	1898322	-		opuBA_1	similar to AA sequence:UniProtKB:Q45460		1	0	0	0	0	0	0
1699	PFR_JS7-1_1665	ABC transporter, permease protein OpuCB	1898319	1898960	-	PROKKA_01693	Choline transport system permease protein OpuBB	1898319	1898960	-		opuBB	similar to AA sequence:UniProtKB:Q45461		1	0	0	0	0	0	0
1700	PFR_JS7-1_1666	RNA cap guanine-N2 methyltransferase	1899172	1900542	-	PROKKA_01694	Methyltransferase domain protein	1899172	1900542	-			protein motif:Pfam:PF12847.1		0	0	0	0	0	0	0
1701	PFR_JS7-1_1667	MFS transporter	1900567	1901613	-	PROKKA_01695	enterobactin exporter EntS	1900567	1901613	-			protein motif:CLUSTERS:PRK10489		1	0	0	0	0	0	0
1702	PFR_JS7-1_1668	Hypothetical protein	1901616	1901861	-	PROKKA_01696	hypothetical protein	1901616	1901861	-					0	0	0	0	0	0	0
1703	PFR_JS7-1_1669	Hydrolase, NUDIX family	1902005	1902490	-	PROKKA_01697	8-oxo-dGTP diphosphatase	1902005	1902490	-	3.6.1.55	mutX	similar to AA sequence:UniProtKB:P41354		1	0	0	0	0	0	0
1704	PFR_JS7-1_1670	Aminopeptidase C	1902545	1903993	-	PROKKA_01698	Aminopeptidase C	1902545	1903993	-	3.4.22.40	pepC_2	similar to AA sequence:UniProtKB:Q04723		1	0	0	0	0	0	0
1705	PFR_JS7-1_1671	Nicotinate-nucleotide--dimethylbenzimidazole	1904177	1906057	-	PROKKA_01699	5,6-dimethylbenzimidazole synthase	1904177	1906057	-	1.14.99.40	bluB	similar to AA sequence:UniProtKB:Q92PC8		1	0	0	0	0	0	0
1706	PFR_JS7-1_1672	Probable tRNA threonylcarbamoyladenosine	1906131	1907204	-	PROKKA_01700	tRNA N6-adenosine threonylcarbamoyltransferase	1906131	1907204	-	2.3.1.-	tsaD	similar to AA sequence:UniProtKB:Q2FWL2		1	0	0	0	0	0	0
1707	PFR_JS7-1_1673	Hypothetical protein	1907201	1907722	-	PROKKA_01701	ribosomal-protein-alanine N-acetyltransferase	1907201	1907722	-			protein motif:CLUSTERS:PRK09491		1	0	0	0	0	0	0
1708	PFR_JS7-1_1674	Universal bacterial protein YeaZ	1907719	1908405	-	PROKKA_01702	tRNA threonylcarbamoyladenosine biosynthesis protein TsaB	1907719	1908405	-		tsaB	similar to AA sequence:UniProtKB:Q7CQE0		1	0	0	0	0	0	0
1709	PFR_JS7-1_1675	Putative ATPase or kinase	1908402	1909397	-	PROKKA_01703	tRNA threonylcarbamoyladenosine biosynthesis protein TsaE	1908402	1909397	-		tsaE	similar to AA sequence:UniProtKB:O05515		1	0	0	0	0	0	0
1710	PFR_JS7-1_1676	Hypothetical protein	1909660	1912791	-	PROKKA_01704	ATP-dependent RNA helicase DeaD	1909660	1912791	-	3.6.4.13	deaD	similar to AA sequence:UniProtKB:P0A9P6		1	0	0	0	0	0	0
1711	PFR_JS7-1_1677	Glycosyltransferase, group 1 family	1913069	1914214	+	PROKKA_01705	GDP-mannose-dependent alpha-mannosyltransferase	1913069	1914214	+	2.4.1.-	mgtA_2	similar to AA sequence:UniProtKB:O06423		1	0	0	0	0	0	0
1712	PFR_JS7-1_1678	YjeF protein	1914243	1915661	-	PROKKA_01706	Bifunctional NAD(P)H-hydrate repair enzyme Nnr	1914243	1915661	-		nnr	similar to AA sequence:UniProtKB:P31806		1	0	0	0	0	0	0
1713	PFR_JS7-1_1679	Holo-[acyl-carrier-protein] synthase AcpS	1915663	1916130	-	PROKKA_01707	Holo-[acyl-carrier-protein] synthase	1915663	1916130	-	2.7.8.7	acpS	similar to AA sequence:UniProtKB:O86785		0	0	0	0	0	0	0
1714	PFR_JS7-1_1680	Glucosamine--fructose-6-phosphate	1916171	1918021	-	PROKKA_01708	Glutamine--fructose-6-phosphate aminotransferase [isomerizing]	1916171	1918021	-	2.6.1.16	glmS	similar to AA sequence:UniProtKB:P17169		1	0	0	0	0	0	0
1715	PFR_JS7-1_1681	Pantothenate kinase	1918170	1919252	+	PROKKA_01709	Pantothenate kinase	1918170	1919252	+	2.7.1.33	coaA_1	similar to AA sequence:UniProtKB:P63810		1	0	0	0	0	0	0
1716	PFR_JS7-1_1682	Phosphoglucosamine mutase	1919374	1920717	-	PROKKA_01710	Phosphoglucosamine mutase	1919374	1920717	-	5.4.2.10	glmM	similar to AA sequence:UniProtKB:P99087		1	0	0	0	0	0	0
1717	PFR_JS7-1_1683	30S ribosomal protein S9	1920869	1921420	-	PROKKA_01711	30S ribosomal protein S9	1920869	1921420	-		rpsI	similar to AA sequence:UniProtKB:A0QSP9		1	0	0	0	0	0	0
1718	PFR_JS7-1_1684	50S ribosomal protein L13	1921417	1921860	-	PROKKA_01712	50S ribosomal protein L13	1921417	1921860	-		rplM	similar to AA sequence:UniProtKB:A0QSP8		1	0	0	0	0	0	0
1719	PFR_JS7-1_1685	Elongation factor G fusA2	1922161	1924257	+	PROKKA_01713	Elongation factor G	1922161	1924257	+		fus	similar to AA sequence:UniProtKB:Q5XDW4		1	0	0	0	0	0	0
1720	PFR_JS7-1_1686	PF03733 domain protein	1924389	1924784	-	PROKKA_01714	Inner membrane protein YccF	1924389	1924784	-		yccF	similar to AA sequence:UniProtKB:P0AB12		1	0	0	0	0	0	0
1721	PFR_JS7-1_1687	TRNA (guanine-N(7)-)-methyltransferase	1924939	1925793	+	PROKKA_01715	tRNA (guanine-N(7)-)-methyltransferase	1924939	1925793	+	2.1.1.33	trmB	similar to AA sequence:UniProtKB:P44648		1	0	0	0	0	0	0
1722	PFR_JS7-1_1688	TRNA pseudouridine synthase A	1925786	1926661	+	PROKKA_01716	tRNA pseudouridine synthase A	1925786	1926661	+	5.4.99.12	truA	similar to AA sequence:UniProtKB:P07649		1	0	0	0	0	0	0
1723	PFR_JS7-1_1689	Methyltransferase small domain protein	1926699	1927298	+	PROKKA_01717	Ribosomal RNA small subunit methyltransferase C	1926699	1927298	+	2.1.1.172	rsmC_2	similar to AA sequence:UniProtKB:P39406		1	0	0	0	0	0	0
1724	PFR_JS7-1_1690	Hypothetical protein	1927590	1928132	+	PROKKA_01718	hypothetical protein	1927590	1928132	+					1	0	0	0	0	0	0
1725	PFR_JS7-1_1691	Cobalt transport protein	1928208	1929278	+	PROKKA_01719	Energy-coupling factor transporter transmembrane protein EcfT	1928208	1929278	+		ecfT	similar to AA sequence:UniProtKB:Q03ZL4		1	0	0	0	0	0	0
1726	PFR_JS7-1_1692	ABC transporter	1929275	1930891	+	PROKKA_01720	Putative HMP/thiamine import ATP-binding protein YkoD	1929275	1930891	+	3.6.3.-	ykoD_2	similar to AA sequence:UniProtKB:O34362		1	0	0	0	0	0	0
1727	PFR_JS7-1_1693	Substrate-specific component CbrT of predicted	1930888	1931739	+	PROKKA_01721	hypothetical protein	1930888	1931739	+					1	0	0	0	0	0	0
1728	PFR_JS7-1_1694	Putative integral membrane transport protein	1931754	1933346	-	PROKKA_01722	hypothetical protein	1931754	1933346	-					1	0	0	0	0	0	0
1729	PFR_JS7-1_1695	ABC transporter domain-containing ATP-binding	1933316	1934356	-	PROKKA_01723	Fluoroquinolones export ATP-binding protein/MT2762	1933316	1934356	-	3.6.3.-		similar to AA sequence:UniProtKB:O07190		1	0	0	0	0	0	0
1730	PFR_JS7-1_1696	Superoxide dismutase	1934452	1935120	+	PROKKA_01724	Superoxide dismutase [Mn/Fe]	1934452	1935120	+	1.15.1.1	sodA	similar to AA sequence:UniProtKB:P80293		1	0	0	0	0	0	0
1731	PFR_JS7-1_1697	Resuscitation-promoting factor RpfB	1935415	1936500	+	PROKKA_01725	Resuscitation-promoting factor Rpf2 precursor	1935415	1936500	+	3.-.-.-	rpf2	similar to AA sequence:UniProtKB:Q6M6N7		1	1	0	1	0	0	0
1732	PFR_JS7-1_1698	Glycosyltransferase, group 1 family	1936610	1937755	-	PROKKA_01726	GDP-mannose-dependent alpha-(1-6)-phosphatidylinositol dimannoside mannosyltransferase	1936610	1937755	-	2.4.1.57	pimC	similar to AA sequence:UniProtKB:P0CF99		1	1	0	1	0	0	0
1733	PFR_JS7-1_1699	Transposase of ISAar20, ISL3 family	1938127	1939203	+	PROKKA_01727	Transposase	1938127	1939203	+			protein motif:Pfam:PF01610.11		0	1	0	1	0	0	0
1734	PFR_JS7-1_1700	50S ribosomal protein L17	1939339	1939926	-	PROKKA_01728	50S ribosomal protein L17	1939339	1939926	-		rplQ	similar to AA sequence:UniProtKB:A0QSL9		1	1	0	1	0	0	0
1735	PFR_JS7-1_1701	DNA-directed RNA polymerase, alpha subunit	1939970	1940989	-	PROKKA_01729	DNA-directed RNA polymerase subunit alpha	1939970	1940989	-	2.7.7.6	rpoA	similar to AA sequence:UniProtKB:P66701		1	1	0	1	0	0	0
1736	PFR_JS7-1_1702	30S ribosomal protein S4	1941114	1941719	-	PROKKA_01730	30S ribosomal protein S4	1941114	1941719	-		rpsD	similar to AA sequence:UniProtKB:A0QSL7		1	1	0	1	0	0	0
1737	PFR_JS7-1_1703	30S ribosomal protein S11	1941750	1942157	-	PROKKA_01731	30S ribosomal protein S11	1941750	1942157	-		rpsK	similar to AA sequence:UniProtKB:P66357		1	1	0	1	0	0	0
1738	PFR_JS7-1_1704	30S ribosomal protein S13	1942203	1942577	-	PROKKA_01732	30S ribosomal protein S13	1942203	1942577	-		rpsM	similar to AA sequence:UniProtKB:A0QSL5		1	1	0	1	0	0	0
1739	PFR_JS7-1_1705	Hypothetical protein	1942830	1942943	-	PROKKA_01733	50S ribosomal protein L36	1942830	1942943	-		rpmJ	similar to AA sequence:UniProtKB:P07841		0	1	0	1	0	0	0
1740	PFR_JS7-1_1706	Translation initiation factor IF-1	1943036	1943257	-	PROKKA_01734	Translation initiation factor IF-1	1943036	1943257	-		infA	similar to AA sequence:UniProtKB:P0A5H5		1	1	0	1	0	0	0
1741	PFR_JS7-1_1707	Hypothetical protein	1943616	1943900	+	PROKKA_01735	YciI-like protein	1943616	1943900	+			protein motif:CLUSTERS:PRK12863		1	1	0	1	0	0	0
1742	PFR_JS7-1_1708	Hypothetical protein	1943931	1944317	-	PROKKA_01736	hypothetical protein	1943931	1944317	-					1	0	0	0	0	0	0
1743	PFR_JS7-1_1709	Methionyl aminopeptidase	1944343	1945173	-	PROKKA_01737	Methionine aminopeptidase 1	1944343	1945173	-	3.4.11.18	map_2	similar to AA sequence:UniProtKB:P19994		1	0	0	0	0	0	0
1744	PFR_JS7-1_1710	Adenylate kinase	1945185	1945745	-	PROKKA_01738	Adenylate kinase	1945185	1945745	-	2.7.4.3	adk	similar to AA sequence:UniProtKB:A0QSH8		1	0	0	0	0	0	0
1745	PFR_JS7-1_1711	Protein translocase subunit SecY	1945757	1947070	-	PROKKA_01739	preprotein translocase subunit SecY	1945757	1947070	-			protein motif:CLUSTERS:PRK09204		1	0	0	0	0	0	0
1746	PFR_JS7-1_1712	Dipeptide/oligopeptide ABC superfamily ATP	1947370	1948443	+	PROKKA_01740	Dipeptide transport system permease protein DppB	1947370	1948443	+		dppB	similar to AA sequence:UniProtKB:P0AEF8		0	0	0	0	0	0	0
1747	PFR_JS7-1_1713	Oligopeptide transport system permease protein	1948445	1949431	+	PROKKA_01741	Oligopeptide transport system permease protein OppC	1948445	1949431	+		oppC	similar to AA sequence:UniProtKB:P08006		1	0	0	0	0	0	0
1748	PFR_JS7-1_1714	Oligopeptide transport ATP-binding protein	1949428	1951527	+	PROKKA_01742	Glutathione import ATP-binding protein GsiA	1949428	1951527	+	3.6.3.-	gsiA_2	similar to AA sequence:UniProtKB:P75796		1	0	0	0	0	0	0
1749	PFR_JS7-1_1715	Oligopeptide-binding protein OppA	1951598	1953316	+	PROKKA_01743	putative monoacyl phosphatidylinositol tetramannoside-binding protein LpqW precursor	1951598	1953316	+			similar to AA sequence:UniProtKB:A0R2I8		0	0	0	0	0	0	0
1750	PFR_JS7-1_1716	Putative luciferase-like monooxygenase,	1953567	1954763	+	PROKKA_01744	hypothetical protein	1953567	1954763	+			protein motif:CLUSTERS:PRK10508		1	0	0	0	0	0	0
1751	PFR_JS7-1_1717	FMN reductase	1954874	1955521	+	PROKKA_01745	NAD(P)H-dependent FAD/FMN reductase	1954874	1955521	+	1.5.1.45		similar to AA sequence:UniProtKB:A4IT49		1	0	0	0	0	0	0
1752	PFR_JS7-1_1718	50S ribosomal protein L15	1955878	1956321	-	PROKKA_01746	50S ribosomal protein L15	1955878	1956321	-		rplO	similar to AA sequence:UniProtKB:P19946		1	0	0	0	0	0	0
1753	PFR_JS7-1_1719	50S ribosomal protein L30	1956323	1956505	-	PROKKA_01747	50S ribosomal protein L30	1956323	1956505	-		rpmD	similar to AA sequence:UniProtKB:P0AG51		1	0	0	0	0	0	0
1754	PFR_JS7-1_1720	30S ribosomal protein S5	1956505	1957116	-	PROKKA_01748	30S ribosomal protein S5	1956505	1957116	-		rpsE	similar to AA sequence:UniProtKB:Q6A6P3		1	0	0	0	0	0	0
1755	PFR_JS7-1_1721	50S ribosomal protein L18	1957139	1957522	-	PROKKA_01749	50S ribosomal protein L18	1957139	1957522	-		rplR	similar to AA sequence:UniProtKB:P46899		1	0	0	0	0	0	0
1756	PFR_JS7-1_1722	50S ribosomal protein L6	1957525	1958067	-	PROKKA_01750	50S ribosomal protein L6	1957525	1958067	-		rplF	similar to AA sequence:UniProtKB:A0QSG4		1	0	0	0	0	0	0
1757	PFR_JS7-1_1723	30S ribosomal protein S8	1958098	1958505	-	PROKKA_01751	30S ribosomal protein S8	1958098	1958505	-		rpsH	similar to AA sequence:UniProtKB:A0QSG3		1	0	0	0	0	0	0
1758	PFR_JS7-1_1724	30S ribosomal protein S14 type Z	1958665	1958850	-	PROKKA_01752	30S ribosomal protein S14 type Z	1958665	1958850	-		rpsZ	similar to AA sequence:UniProtKB:P54798		1	0	0	0	0	0	0
1759	PFR_JS7-1_1725	50S ribosomal protein L5	1958859	1959521	-	PROKKA_01753	50S ribosomal protein L5	1958859	1959521	-		rplE	similar to AA sequence:UniProtKB:A0QSG1		1	0	0	0	0	0	0
1760	PFR_JS7-1_1726	50S ribosomal protein L24	1959521	1959892	-	PROKKA_01754	50S ribosomal protein L24	1959521	1959892	-		rplX	similar to AA sequence:UniProtKB:P60735		1	0	0	0	0	0	0
1761	PFR_JS7-1_1727	50S ribosomal protein L14	1959894	1960265	-	PROKKA_01755	50S ribosomal protein L14	1959894	1960265	-		rplN	similar to AA sequence:UniProtKB:A0QSF9		1	0	0	0	0	0	0
1762	PFR_JS7-1_1728	30S ribosomal protein S17	1960396	1960671	-	PROKKA_01756	30S ribosomal protein S17	1960396	1960671	-		rpsQ	similar to AA sequence:UniProtKB:A0QSE0		1	0	0	0	0	0	0
1763	PFR_JS7-1_1729	50S ribosomal protein L29	1960668	1960916	-	PROKKA_01757	50S ribosomal protein L29	1960668	1960916	-		rpmC	similar to AA sequence:UniProtKB:P95057		1	0	0	0	0	0	0
1764	PFR_JS7-1_1730	50S ribosomal protein L16	1960918	1961337	-	PROKKA_01758	50S ribosomal protein L16	1960918	1961337	-		rplP	similar to AA sequence:UniProtKB:A0QSD8		1	0	0	0	0	0	0
1765	PFR_JS7-1_1731	30S ribosomal protein S3	1961343	1962161	-	PROKKA_01759	30S ribosomal protein S3	1961343	1962161	-		rpsC	similar to AA sequence:UniProtKB:P23309		1	0	0	0	0	0	0
1766	PFR_JS7-1_1732	50S ribosomal protein L22	1962164	1962649	-	PROKKA_01760	50S ribosomal protein L22	1962164	1962649	-		rplV	similar to AA sequence:UniProtKB:A0QSD6		1	0	0	0	0	0	0
1767	PFR_JS7-1_1733	30S ribosomal protein S19	1962675	1962956	-	PROKKA_01761	30S ribosomal protein S19	1962675	1962956	-		rpsS	similar to AA sequence:UniProtKB:P0A5X5		1	0	0	0	0	0	0
1768	PFR_JS7-1_1734	50S ribosomal protein L2	1962974	1963810	-	PROKKA_01762	50S ribosomal protein L2	1962974	1963810	-		rplB	similar to AA sequence:UniProtKB:A0QSD4		1	0	0	0	0	0	0
1769	PFR_JS7-1_1735	50S ribosomal protein L23	1963849	1964160	-	PROKKA_01763	50S ribosomal protein L23	1963849	1964160	-		rplW	similar to AA sequence:UniProtKB:A0QSD3		1	0	0	0	0	0	0
1770	PFR_JS7-1_1736	50S ribosomal protein L4	1964157	1964858	-	PROKKA_01764	50S ribosomal protein L4	1964157	1964858	-		rplD	similar to AA sequence:UniProtKB:A0QSD2		1	0	0	0	0	0	0
1771	PFR_JS7-1_1737	50S ribosomal protein L3	1964855	1965514	-	PROKKA_01765	50S ribosomal protein L3	1964855	1965514	-		rplC	similar to AA sequence:UniProtKB:A0QSD1		1	0	0	0	0	0	0
1772	PFR_JS7-1_1738	30S ribosomal protein S10	1965526	1965837	-	PROKKA_01766	30S ribosomal protein S10	1965526	1965837	-		rpsJ	similar to AA sequence:UniProtKB:A0QSD0		1	0	0	0	0	0	0
1773	PFR_JS7-1_1739	Aminotransferase, class IV	1966272	1967144	-	PROKKA_01767	Branched-chain-amino-acid aminotransferase	1966272	1967144	-	2.6.1.42	ilvE_2	similar to AA sequence:UniProtKB:O86428		0	0	0	0	0	0	0
1774	PFR_JS7-1_1740	Glutamate--tRNA ligase (Precursor)	1967191	1968585	-	PROKKA_01768	Glutamate--tRNA ligase	1967191	1968585	-	6.1.1.17	gltX	similar to AA sequence:UniProtKB:P27000		1	0	0	0	0	0	0
1775	PFR_JS7-1_1741	Acetyltransferase, GNAT family	1968778	1969455	-	PROKKA_01769	Acetyltransferase (GNAT) family protein	1968778	1969455	-			protein motif:Pfam:PF00583.18		1	0	0	0	0	0	0
1776	PFR_JS7-1_1742	Membrane protein, PF09852 family	1969497	1970927	+	PROKKA_01770	hypothetical protein	1969497	1970927	+					1	0	0	0	0	0	0
1777	PFR_JS7-1_1743	Translation elongation factor Tu	1971120	1972310	-	PROKKA_01771	Elongation factor Tu	1971120	1972310	-		tuf	similar to AA sequence:UniProtKB:A0QS98		1	0	0	0	0	0	0
1778	PFR_JS7-1_1744	Translation elongation factor G	1972545	1974644	-	PROKKA_01772	Elongation factor G	1972545	1974644	-		fusA	similar to AA sequence:UniProtKB:P0A556		1	0	0	0	0	0	0
1779	PFR_JS7-1_1745	30S ribosomal protein S7	1974815	1975285	-	PROKKA_01773	30S ribosomal protein S7	1974815	1975285	-		rpsG	similar to AA sequence:UniProtKB:A0QS97		1	0	0	0	0	0	0
1780	PFR_JS7-1_1746	30S ribosomal protein S12	1975285	1975656	-	PROKKA_01774	30S ribosomal protein S12	1975285	1975656	-		rpsL	similar to AA sequence:UniProtKB:P0A4A5		1	0	0	0	0	0	0
1781	PFR_JS7-1_1747	DNA-directed RNA polymerase, beta' subunit	1976116	1980006	-	PROKKA_01775	DNA-directed RNA polymerase subunit beta'	1976116	1980006	-	2.7.7.6	rpoC	similar to AA sequence:UniProtKB:A0QS66		1	0	0	0	0	0	0
1782	PFR_JS7-1_1748	DNA-directed RNA polymerase, beta subunit	1980108	1983584	-	PROKKA_01776	DNA-directed RNA polymerase subunit beta	1980108	1983584	-	2.7.7.6	rpoB	similar to AA sequence:UniProtKB:Q9L0L0		1	0	0	0	0	0	0
1783	PFR_JS7-1_1749	Hypothetical protein	1983910	1984536	-	PROKKA_01777	hypothetical protein	1983910	1984536	-					1	0	0	0	0	0	0
1784	PFR_JS7-1_1750	LSU ribosomal protein L7/L12 (P1/P2)	1984807	1985202	-	PROKKA_01778	50S ribosomal protein L7/L12	1984807	1985202	-		rplL	similar to AA sequence:UniProtKB:Q8NT28		1	0	0	0	0	0	0
1785	PFR_JS7-1_1751	50S ribosomal protein L10	1985219	1985866	-	PROKKA_01779	50S ribosomal protein L10	1985219	1985866	-		rplJ	similar to AA sequence:UniProtKB:A0QS62		1	0	0	0	0	0	0
1786	PFR_JS7-1_1752	Lipoyl synthase	1986236	1987186	-	PROKKA_01780	Lipoyl synthase	1986236	1987186	-	2.8.1.8	lipA	similar to AA sequence:UniProtKB:A8I4L8		1	0	0	0	0	0	0
1787	PFR_JS7-1_1753	Octanoyltransferase	1987183	1988133	-	PROKKA_01781	Octanoyltransferase	1987183	1988133	-	2.3.1.181	lipB	similar to AA sequence:UniProtKB:Q10404		1	0	0	0	0	0	0
1788	PFR_JS7-1_1754	50S ribosomal protein L1	1988223	1988933	-	PROKKA_01782	50S ribosomal protein L1	1988223	1988933	-		rplA	similar to AA sequence:UniProtKB:A0QS46		1	0	0	0	0	0	0
1789	PFR_JS7-1_1755	50S ribosomal protein L11	1989053	1989481	-	PROKKA_01783	50S ribosomal protein L11	1989053	1989481	-		rplK	similar to AA sequence:UniProtKB:A0QS45		1	0	0	0	0	0	0
1790	PFR_JS7-1_1756	Transcription antitermination protein nusG	1989591	1990469	-	PROKKA_01784	hypothetical protein	1989591	1990469	-			similar to AA sequence:UniProtKB:P65589	Transcription termination/antitermination protein NusG	1	0	0	0	0	0	0
1791	PFR_JS7-1_1757	Putative SecE/Sec61-gamma subunit of protein	1990489	1991076		PROKKA_01785	preprotein translocase subunit SecE	1990489	1991076	-			protein motif:CLUSTERS:PRK07597		1	0	0	0	0	0	0
1792	0					PROKKA_01786	tRNA-Trp(cca)	1991245	1991318	-			COORDINATES:profile:Aragorn:1.2		0					0	0
1793	PFR_JS7-1_1758	Hypothetical protein	1991509	1992993	-	PROKKA_01787	hypothetical protein	1991509	1992993	-					1	0	0	0	0	0	0
1794	PFR_JS7-1_1759	UDP-N-acetylenolpyruvoylglucosamine reductase	1993015	1994148	-	PROKKA_01788	UDP-N-acetylenolpyruvoylglucosamine reductase	1993015	1994148	-	1.3.1.98	murB	similar to AA sequence:UniProtKB:Q9HZM7		1	0	0	0	0	0	0
1795	PFR_JS7-1_1760	MaoC-like protein	1994218	1994649	-	PROKKA_01789	MaoC like domain protein	1994218	1994649	-			protein motif:Pfam:PF01575.13		1	0	0	0	0	0	0
1796	PFR_JS7-1_1761	UPF0336 protein	1994646	1995080	-	PROKKA_01790	hypothetical protein	1994646	1995080	-					1	0	0	0	0	0	0
1797	PFR_JS7-1_1762	50S ribosomal protein L33	1995228	1995398	-	PROKKA_01791	50S ribosomal protein L33 1	1995228	1995398	-		rpmGA	similar to AA sequence:UniProtKB:P23375		1	0	0	0	0	0	0
1798						PROKKA_01792	tRNA-Met(cat)	1995527	1995601	-			COORDINATES:profile:Aragorn:1.2		0					0	0
1799						PROKKA_01793	tRNA-Thr(ggt)	1995679	1995752	-			COORDINATES:profile:Aragorn:1.2		0					0	0
1800	PFR_JS7-1_1763	Alkyl hydroperoxide reductase, F subunit	1995797	1997452	-	PROKKA_01794	NADH dehydrogenase	1995797	1997452	-	1.6.99.3	ahpF	similar to AA sequence:UniProtKB:P26829		1	0	0	0	0	0	0
1801	PFR_JS7-1_1764	Alkyl hydroperoxide reductase, C22 subunit,	1997676	1998239	-	PROKKA_01795	Alkyl hydroperoxide reductase subunit C	1997676	1998239	-	1.11.1.15	ahpC	similar to AA sequence:UniProtKB:P80239		1	0	0	0	0	0	0
1802						PROKKA_01796	tRNA-Tyr(gta)	1998582	1998665	-			COORDINATES:profile:Aragorn:1.2		0					0	0
1803	PFR_JS7-1_1765	Hypothetical protein	1998763	1999257	-	PROKKA_01797	hypothetical protein	1998763	1999257	-					1	0	0	0	0	0	0
1804	PFR_JS7-1_1766	Exodeoxyribonuclease	1999336	2000277	+	PROKKA_01798	Exodeoxyribonuclease	1999336	2000277	+	3.1.11.2	exoA	similar to AA sequence:UniProtKB:P37454		1	0	0	0	0	0	0
1805	PFR_JS7-1_1767	Hypothetical protein	2000336	2000722	-	PROKKA_01799	hypothetical protein	2000336	2000722	-					1	0	0	0	0	0	0
1806	PFR_JS7-1_1768	Mannosyltransferase MptA	2000889	2002478	-	PROKKA_01800	hypothetical protein	2000889	2002478	-					1	0	0	0	0	0	0
1807	PFR_JS7-1_1769	Ferredoxin oxidoreductase, alpha subunit	2002650	2004539	+	PROKKA_01801	2-oxoglutarate oxidoreductase subunit KorA	2002650	2004539	+	1.2.-.-	korA	similar to AA sequence:UniProtKB:O53182		1	0	0	0	0	0	0
1808	PFR_JS7-1_1770	2-oxoglutarate ferredoxin oxidoreductase subunit	2004536	2005615	+	PROKKA_01802	2-oxoglutarate oxidoreductase subunit KorB	2004536	2005615	+	1.2.-.-	korB	similar to AA sequence:UniProtKB:O53181		1	0	0	0	0	0	0
1809	PFR_JS7-1_1771	Peptidase family M13	2005745	2007718	+	PROKKA_01803	Neutral endopeptidase	2005745	2007718	+	3.4.24.-	pepO	similar to AA sequence:UniProtKB:Q07744		1	0	0	0	0	0	0
1810	PFR_JS7-1_1772	Hypothetical protein	2007806	2009011	+	PROKKA_01804	Inner membrane protein YhaI	2007806	2009011	+		yhaI	similar to AA sequence:UniProtKB:P64592		1	0	0	0	0	0	0
1811	PFR_JS7-1_1773	Inner membrane protein YhaI	2009084	2009539	+	PROKKA_01805	Inner membrane protein YhaH	2009084	2009539	+		yhaH	similar to AA sequence:UniProtKB:P64590		1	0	0	0	0	0	0
1812	PFR_JS7-1_1774	Polyprenyl synthetase	2009670	2010647	-	PROKKA_01806	Hexaprenyl-diphosphate synthase large subunit ((2E,6E)-farnesyl-diphosphate specific)	2009670	2010647	-	2.5.1.83	hexs-b	similar to AA sequence:UniProtKB:O66129		1	0	0	0	0	0	0
1813	PFR_JS7-1_1775	NADH-quinone oxidoreductase subunit N	2010661	2012217	-	PROKKA_01807	NADH-quinone oxidoreductase subunit N	2010661	2012217	-	1.6.99.5	nuoN	similar to AA sequence:UniProtKB:P0AFF0		1	0	0	0	0	0	0
1814	PFR_JS7-1_1776	NADH dehydrogenase subunit M	2012221	2013762	-	PROKKA_01808	NADH-quinone oxidoreductase subunit M	2012221	2013762	-	1.6.99.5	nuoM	similar to AA sequence:UniProtKB:P0AFE8		1	0	0	0	0	0	0
1815	PFR_JS7-1_1777	NADH dehydrogenase subunit L	2013777	2015684	-	PROKKA_01809	NADH-quinone oxidoreductase subunit 12	2013777	2015684	-	1.6.99.5		similar to AA sequence:UniProtKB:Q56227		1	0	0	0	0	0	0
1816	PFR_JS7-1_1778	NADH-quinone oxidoreductase subunit K	2015695	2015994	-	PROKKA_01810	NADH-quinone oxidoreductase subunit 11	2015695	2015994	-	1.6.99.5		similar to AA sequence:UniProtKB:Q56226		1	0	0	0	0	0	0
1817	PFR_JS7-1_1779	NADH-ubiquinone/plastoquinone oxidoreductase	2015991	2016860	-	PROKKA_01811	NADH-quinone oxidoreductase subunit J	2015991	2016860	-	1.6.99.5	nuoJ	similar to AA sequence:UniProtKB:P0AFE0		1	0	0	0	0	0	0
1818	PFR_JS7-1_1780	NADH-quinone oxidoreductase subunit I	2016857	2017429	-	PROKKA_01812	NADH-quinone oxidoreductase subunit 9	2016857	2017429	-	1.6.99.5	nqo9	similar to AA sequence:UniProtKB:Q56224		1	0	0	0	0	0	0
1819	PFR_JS7-1_1781	NADH-quinone oxidoreductase subunit H	2017430	2018800	-	PROKKA_01813	NADH-quinone oxidoreductase subunit H	2017430	2018800	-	1.6.99.5	nuoH	similar to AA sequence:UniProtKB:P42032		1	0	0	0	0	0	0
1820	PFR_JS7-1_1782	NADH dehydrogenase, G subunit	2018797	2021208	-	PROKKA_01814	NADH-quinone oxidoreductase chain 3	2018797	2021208	-	1.6.99.5	nqo3	similar to AA sequence:UniProtKB:P29915		1	0	0	0	0	0	0
1821	PFR_JS7-1_1783	NADH oxidoreductase, F subunit	2021205	2022545	-	PROKKA_01815	NADH-quinone oxidoreductase subunit 1	2021205	2022545	-	1.6.99.5	nqo1	similar to AA sequence:UniProtKB:Q56222		1	0	0	0	0	0	0
1822	PFR_JS7-1_1784	NADH dehydrogenase subunit E	2022542	2023273	-	PROKKA_01816	NADH-quinone oxidoreductase subunit E	2022542	2023273	-	1.6.99.5	nuoE	similar to AA sequence:UniProtKB:P65573		1	0	0	0	0	0	0
1823	PFR_JS7-1_1785	NADH-quinone oxidoreductase subunit D	2023329	2024702	-	PROKKA_01817	NADH-quinone oxidoreductase subunit 4	2023329	2024702	-	1.6.99.5	nqo4	similar to AA sequence:UniProtKB:Q56220		1	0	0	0	0	0	0
1824	PFR_JS7-1_1786	NADH-quinone oxidoreductase subunit C	2024699	2025466	-	PROKKA_01818	NADH-quinone oxidoreductase subunit C 1	2024699	2025466	-	1.6.99.5	nuoC1	similar to AA sequence:UniProtKB:O68854		1	0	0	0	0	0	0
1825	PFR_JS7-1_1787	NADH-quinone oxidoreductase subunit B	2025463	2026020	-	PROKKA_01819	NADH-quinone oxidoreductase subunit 6	2025463	2026020	-	1.6.99.5	nqo6	similar to AA sequence:UniProtKB:Q56218		1	0	0	0	0	0	0
1826	PFR_JS7-1_1788	NADH-quinone oxidoreductase subunit A	2026039	2026404	-	PROKKA_01820	NAD(P)H-quinone oxidoreductase subunit 3	2026039	2026404	-	1.6.5.-	ndhC	similar to AA sequence:UniProtKB:P19045		1	0	0	0	0	0	0
1827	PFR_JS7-1_1789	Geranylgeranyl reductase family protein	2026461	2027792	-	PROKKA_01821	Putative oxidoreductase/MT0587	2026461	2027792	-	1.-.-.-		similar to AA sequence:UniProtKB:O06427		1	0	0	0	0	0	0
1828	PFR_JS7-1_1790	Chorismate binding enzyme	2028138	2029211	+	PROKKA_01822	Isochorismate synthase DhbC	2028138	2029211	+	5.4.4.2	dhbC	similar to AA sequence:UniProtKB:P45744		1	0	0	0	0	0	0
1829	PFR_JS7-1_1791	ABC transporter, permease protein	2029423	2031228	-	PROKKA_01823	hypothetical protein	2029423	2031228	-					1	0	0	0	0	0	0
1830	PFR_JS7-1_1792	Heme ABC exporter, ATP-binding protein CcmA	2031225	2031917	-	PROKKA_01824	SkfA peptide export ATP-binding protein SkfE	2031225	2031917	-	3.6.3.25	skfE	similar to AA sequence:UniProtKB:O31427		1	0	0	0	0	0	0
1831	PFR_JS7-1_1793	Demethylmenaquinone methyltransferase	2032119	2032766	+	PROKKA_01825	Ubiquinone/menaquinone biosynthesis C-methyltransferase UbiE	2032119	2032766	+	2.1.1.163	ubiE_2	similar to AA sequence:UniProtKB:P0A887		1	0	0	0	0	0	0
1832	PFR_JS7-1_1794	Nuclease, RecB family	2032893	2034662	+	PROKKA_01826	hypothetical protein	2032893	2034662	+					1	0	0	0	0	0	0
1833	PFR_JS7-1_1795	1,4-dihydroxy-2-naphthoate octaprenyltransferase	2034679	2035560	-	PROKKA_01827	1,4-dihydroxy-2-naphthoate octaprenyltransferase	2034679	2035560	-	2.5.1.74	menA	similar to AA sequence:UniProtKB:P32166		1	0	0	0	0	0	0
1834	PFR_JS7-1_1796	Hypothetical protein	2035741	2035995	+	PROKKA_01828	hypothetical protein	2035741	2035995	+					1	0	0	0	0	0	0
1835	PFR_JS7-1_1797	Transporter, major facilitator family protein	2036320	2037606	+	PROKKA_01829	enterobactin exporter EntS	2036320	2037606	+			protein motif:CLUSTERS:PRK10489	Putative antibiotic resistance	1	0	0	0	0	0	0
1836	PFR_JS7-1_1798	Hypothetical protein	2037769	2038167	+	PROKKA_01830	PRC-barrel domain protein	2037769	2038167	+			protein motif:Pfam:PF05239.10		1	0	0	0	0	0	0
1837	PFR_JS7-1_1799	Cytidine and deoxycytidylate deaminase	2038193	2038657	-	PROKKA_01831	Riboflavin biosynthesis protein RibD	2038193	2038657	-		ribD_2	similar to AA sequence:UniProtKB:P25539		1	0	0	0	0	0	0
1838	PFR_JS7-1_1800	Cation diffusion facilitator family transporter	2038686	2039654	-	PROKKA_01832	Ferrous-iron efflux pump FieF	2038686	2039654	-		fieF	similar to AA sequence:UniProtKB:P69380		1	0	0	0	0	0	0
1839	PFR_JS7-1_1801	Phospholipase, patatin family	2039845	2041434	+	PROKKA_01833	hypothetical protein	2039845	2041434	+			protein motif:CLUSTERS:PRK10279		1	0	0	0	0	0	0
1840	PFR_JS7-1_1802	Hypothetical protein	2041540	2041887	+	PROKKA_01834	hypothetical protein	2041540	2041887	+					0	0	0	0	0	0	0
1841	PFR_JS7-1_1803	Hypothetical protein	2042008	2042667		PROKKA_01835	hypothetical protein	2042008	2042667	+					1	0	0	0	0	0	0
1842	PFR_JS7-1_1804	Transaldolase	2042866	2043948	+	PROKKA_01836	Transaldolase	2042866	2043948	+	2.2.1.2	tal_2	similar to AA sequence:UniProtKB:A0QWX9		1	0	0	0	0	0	0
1843	PFR_JS7-1_1805	Hypothetical protein	2044259	2044639	+	PROKKA_01837	hypothetical protein	2044259	2044639	+					1	0	0	0	0	0	0
1844	PFR_JS7-1_1806	Zinc-binding dehydrogenase family oxidoreductase	2044957	2045982	+	PROKKA_01838	NADP-dependent isopropanol dehydrogenase	2044957	2045982	+	1.1.1.80	adh_2	similar to AA sequence:UniProtKB:P14941		1	0	0	0	0	0	0
1845	PFR_JS7-1_1807	Ketopantoate reductase protein	2045979	2046944	+	PROKKA_01839	2-dehydropantoate 2-reductase	2045979	2046944	+	1.1.1.169	panE_1	similar to AA sequence:UniProtKB:P0A9J4		0	0	0	0	0	0	0
1846	PFR_JS7-1_1808	Aspartate/tyrosine/aromatic aminotransferase	2047007	2048173	+	PROKKA_01840	Putative N-acetyl-LL-diaminopimelate aminotransferase	2047007	2048173	+	2.6.1.-	patA	similar to AA sequence:UniProtKB:P16524		1	0	0	0	0	0	0
1847						PROKKA_01841	tRNA-Ala(agc)	2049890	2049981	-			COORDINATES:profile:Aragorn:1.2		0					0	0
1848	PFR_JS7-1_1809	Putative cation transporting P-type ATPase	2048310	2050181	+											0	0	0	0	0	0
1849	PFR_JS7-1_1810	HTH-type transcriptional regulator CmtR	2050178	2050603	-	PROKKA_01842	HTH-type transcriptional regulator KmtR	2050178	2050603	-		kmtR	similar to AA sequence:UniProtKB:O53838		1	0	0	0	0	0	0			JS7_phage start 2050927
1850	PFR_JS7-1_1811	Integrase family protein	2051155	2052282	+	PROKKA_01843	Transposase from transposon Tn916	2051155	2052282	+		Int-Tn	similar to AA sequence:UniProtKB:P22886		0	1	0	0	1	0	1			JS7_phage
1851	PFR_JS7-1_1812	Hypothetical protein	2052426	2052875	+	PROKKA_01844	hypothetical protein	2052426	2052875	+					0	1	0	0	1	0	1			JS7_phage
1852	PFR_JS7-1_1813	Hypothetical protein	2052937	2053368	+	PROKKA_01845	hypothetical protein	2052937	2053368	+					0	1	0	0	1	0	1			JS7_phage
1853	PFR_JS7-1_1814	Conserved domain protein	2053370	2054296	+	PROKKA_01846	hypothetical protein	2053370	2054296	+					0	1	0	0	1	0	1			JS7_phage
1854	PFR_JS7-1_1815	Hypothetical protein	2054416	2054754	-	PROKKA_01847	hypothetical protein	2054416	2054754	-					0	1	0	0	1	1	1			JS7_phage
1855	PFR_JS7-1_1816	Lysozyme M1 (1,4-beta-N-acetylmuramidase)	2054751	2055587	-	PROKKA_01848	Lysozyme M1 precursor	2054751	2055587	-	3.2.1.17	acm	similar to AA sequence:UniProtKB:P25310		0	1	0	0	1	1	1			JS7_phage
1856	PFR_JS7-1_1817	Hypothetical protein	2055632	2055907	-	PROKKA_01849	hypothetical protein	2055632	2055907	-					0	2	1	0	1	1	1			JS7_phage
1857	PFR_JS7-1_1818	Hypothetical protein	2055904	2056338	-	PROKKA_01850	hypothetical protein	2055904	2056338	-					0	2	1	0	1	1	1			JS7_phage
1858	PFR_JS7-1_1819	Hypothetical protein	2056338	2057510	-	PROKKA_01851	hypothetical protein	2056338	2057510	-					0	2	1	0	1	1	1			JS7_phage
1859	PFR_JS7-1_1820	Hypothetical protein	2057510	2058121	-	PROKKA_01852	hypothetical protein	2057510	2058121	-					0	2	1	0	1	1	1			JS7_phage
1860	PFR_JS7-1_1821	Hypothetical protein	2058135	2058374	-	PROKKA_01853	hypothetical protein	2058135	2058374	-					0	2	1	0	1	1	1			JS7_phage
1861	PFR_JS7-1_1822	Hypothetical protein	2058371	2059543	-	PROKKA_01854	hypothetical protein	2058371	2059543	-					0	2	1	0	1	1	1			JS7_phage
1862	PFR_JS7-1_1823	Hypothetical protein	2059540	2060349	-	PROKKA_01855	hypothetical protein	2059540	2060349	-					0	2	1	0	1	1	1			JS7_phage
1863	PFR_JS7-1_1824	Hypothetical protein	2060351	2063710	-	PROKKA_01856	Transglycosylase SLT domain protein	2060351	2063710	-			protein motif:Pfam:PF01464.14		0	1	0	0	1	1	1			JS7_phage
1864	PFR_JS7-1_1825	Hypothetical protein	2063735	2064016	-	PROKKA_01857	hypothetical protein	2063735	2064016	-					0	1	0	0	1	1	1			JS7_phage
1865	PFR_JS7-1_1826	Hypothetical protein	2064097	2064381	-	PROKKA_01858	hypothetical protein	2064097	2064381	-					0	1	0	0	1	1	1			JS7_phage
1866	PFR_JS7-1_1827	Hypothetical protein	2064480	2065079	-	PROKKA_01859	hypothetical protein	2064480	2065079	-					0	1	0	0	1	1	1			JS7_phage
1867	PFR_JS7-1_1828	Hypothetical protein	2065080	2065493	-	PROKKA_01860	hypothetical protein	2065080	2065493	-					0	1	0	0	1	1	1			JS7_phage
1868	PFR_JS7-1_1829	Hypothetical protein	2065490	2065909	-	PROKKA_01861	hypothetical protein	2065490	2065909	-					0	1	0	0	1	1	1			JS7_phage
1869	PFR_JS7-1_1830	Hypothetical protein	2065913	2066254	-	PROKKA_01862	hypothetical protein	2065913	2066254	-					0	1	0	0	1	1	1			JS7_phage
1870	PFR_JS7-1_1831	Hypothetical protein	2066251	2066826	-	PROKKA_01863	hypothetical protein	2066251	2066826	-					0	1	0	0	1	1	1			JS7_phage
1871	PFR_JS7-1_1832	Phage major capsid protein, HK97 family	2066911	2068197	-	PROKKA_01864	Phage capsid family protein	2066911	2068197	-			protein motif:Pfam:PF05065.7		0	1	0	0	1	1	1			JS7_phage
1872	PFR_JS7-1_1833	Phage prohead protease	2068194	2069015	-	PROKKA_01865	Caudovirus prohead protease	2068194	2069015	-			protein motif:Pfam:PF04586.11		0	1	0	0	1	1	1			JS7_phage
1873	PFR_JS7-1_1834	Hypothetical protein	2069030	2071186	-	PROKKA_01866	Phage portal protein	2069030	2071186	-			protein motif:Pfam:PF04860.6		0	1	0	0	1	1	1			JS7_phage
1874	PFR_JS7-1_1835	Phage terminase	2071208	2072779	-	PROKKA_01867	Phage Terminase	2071208	2072779	-			protein motif:Pfam:PF03354.9		0	1	0	0	1	1	1			JS7_phage
1875	PFR_JS7-1_1836	Hypothetical protein	2072790	2073185	-	PROKKA_01868	hypothetical protein	2072790	2073185	-					0	1	0	0	1	1	1			JS7_phage/ ends
1876	PFR_JS7-1_1837	Hypothetical protein	2073406	2073684	-	PROKKA_01869	hypothetical protein	2073406	2073684	-					0	2	1	0	1	1	1			JS7_phage
1877	PFR_JS7-1_1838	Hypothetical protein	2074074	2074778	-	PROKKA_01870	hypothetical protein	2074074	2074778	-					0	2	1	0	1	1	0			JS7_phage
1878	PFR_JS7-1_1839	Hypothetical protein	2074765	2075067	-	PROKKA_01871	hypothetical protein	2074765	2075067	-					0	2	1	0	1	1	0			JS7_phage
1879	PFR_JS7-1_1840	Hypothetical protein	2075064	2075270	-	PROKKA_01872	hypothetical protein	2075064	2075270	-					0	2	1	0	1	1	0			JS7_phage
1880	PFR_JS7-1_1841	Hypothetical protein	2075267	2075497	-	PROKKA_01873	hypothetical protein	2075267	2075497	-					0	2	1	0	1	1	0			JS7_phage
1881	PFR_JS7-1_1842	Hypothetical protein	2075494	2075850	-	PROKKA_01874	hypothetical protein	2075494	2075850	-					0	2	1	0	1	1	0			JS7_phage
1882	PFR_JS7-1_1843	Hypothetical protein	2075934	2076407	-	PROKKA_01875	Single-stranded DNA-binding protein	2075934	2076407	-		ssb_1	similar to AA sequence:UniProtKB:Q9AFI5		0	2	1	0	1	1	0			JS7_phage
1883	PFR_JS7-1_1844	Hypothetical protein	2076404	2076547	-	PROKKA_01876	hypothetical protein	2076404	2076547	-					0	2	1	0	1	1	0			JS7_phage
1884	PFR_JS7-1_1845	Hypothetical protein	2076544	2077014	-	PROKKA_01877	hypothetical protein	2076544	2077014	-					0	2	1	0	1	1	0			JS7_phage
1885	PFR_JS7-1_1846	Hypothetical protein	2077011	2077856	-	PROKKA_01878	hypothetical protein	2077011	2077856	-					0	2	1	0	1	1	0			JS7_phage
1886	PFR_JS7-1_1847	Hypothetical protein	2077878	2078273	-	PROKKA_01879	hypothetical protein	2077878	2078273	-					0	2	1	0	1	1	0			JS7_phage
1887	PFR_JS7-1_1848	Hypothetical protein	2078254	2078499	-	PROKKA_01880	hypothetical protein	2078254	2078499	-					0	2	1	0	1	1	0			JS7_phage
1888	PFR_JS7-1_1849	C-5 cytosine-specific DNA methylase	2078496	2079608	-	PROKKA_01881	Modification methylase HpaII	2078496	2079608	-	2.1.1.37	hpaIIM	similar to AA sequence:UniProtKB:P15446		0	2	1	0	1	1	0	M.PfrJS7ORF1849P		JS7_phage
1889	PFR_JS7-1_1850	Hypothetical protein	2079605	2080036	-	PROKKA_01882	hypothetical protein	2079605	2080036	-					0	2	1	0	1	1	0			JS7_phage
1890	PFR_JS7-1_1851	Hypothetical protein	2080033	2080344	-	PROKKA_01883	hypothetical protein	2080033	2080344	-					0	2	1	0	1	1	0			JS7_phage
1891	PFR_JS7-1_1852	Hypothetical protein	2080346	2080555	-	PROKKA_01884	hypothetical protein	2080346	2080555	-					0	1	0	0	1	1	0			JS7_phage
1892	PFR_JS7-1_1853	Hypothetical protein	2080794	2081033	-	PROKKA_01885	hypothetical protein	2080794	2081033	-					0	1	0	0	1	1	0			JS7_phage
1893	PFR_JS7-1_1854	Hypothetical protein	2081030	2081257	-	PROKKA_01886	hypothetical protein	2081030	2081257	-					0	1	0	0	1	1	0			JS7_phage
1894	PFR_JS7-1_1855	Adenine DNA methyltransferase	2081254	2082045	-	PROKKA_01887	Modification methylase DpnIIB	2081254	2082045	-	2.1.1.72	dpnA	similar to AA sequence:UniProtKB:P09358		0	1	0	0	1	1	0	M.PfrJS7ORF1855P		JS7_phage
1895	PFR_JS7-1_1856	Hypothetical protein	2082039	2082452	-	PROKKA_01888	hypothetical protein	2082039	2082452	-					0	1	0	0	1	1	0			JS7_phage
1896	PFR_JS7-1_1857	Hypothetical protein	2082452	2082751	-	PROKKA_01889	Transcriptional regulator WhiB2	2082452	2082751	-		whmD	similar to AA sequence:UniProtKB:Q9S426		0	1	0	0	1	1	0			JS7_phage
1897	PFR_JS7-1_1858	Hypothetical protein	2082748	2082888	-	PROKKA_01890	hypothetical protein	2082748	2082888	-					0	1	0	0	1	1	0			JS7_phage
1898	PFR_JS7-1_1859	Recombinase recT protein	2082885	2083721	-	PROKKA_01891	recombination and repair protein RecT	2082885	2083721	-			protein motif:CLUSTERS:PRK09846		0	1	0	0	1	1	0			JS7_phage
1899	PFR_JS7-1_1860	YqaJ viral recombinase family protein	2083718	2084662	-	PROKKA_01892	YqaJ-like viral recombinase domain protein	2083718	2084662	-			protein motif:Pfam:PF09588.4		0	1	0	0	1	1	0			JS7_phage
1900	PFR_JS7-1_1861	Hypothetical protein	2084659	2085393	-	PROKKA_01893	hypothetical protein	2084659	2085393	-					0	1	0	0	1	0	0			JS7_phage
1901	PFR_JS7-1_1862	Hypothetical protein	2085390	2085620	-	PROKKA_01894	hypothetical protein	2085390	2085620	-					0	1	0	0	1	0	0			JS7_phage
1902	PFR_JS7-1_1863	Hypothetical protein	2085617	2085850	-	PROKKA_01895	Helix-turn-helix domain protein	2085617	2085850	-			protein motif:Pfam:PF12728.1		0	1	0	0	1	0	0			JS7_phage
1903	PFR_JS7-1_1864	Hypothetical protein	2085923	2086777	-	PROKKA_01896	hypothetical protein	2085923	2086777	-					0	1	0	0	1	0	0			JS7_phage
1904	PFR_JS7-1_1865	Hypothetical protein	2086777	2087496	-	PROKKA_01897	hypothetical protein	2086777	2087496	-					0	1	0	0	1	0	0			JS7_phage
1905	PFR_JS7-1_1866	Hypothetical protein	2087493	2087765	-	PROKKA_01898	hypothetical protein	2087493	2087765	-					0	1	0	0	1	0	0			JS7_phage
1906	PFR_JS7-1_1867	Hypothetical protein	2087801	2088091	+	PROKKA_01899	hypothetical protein	2087801	2088091	+					0	1	0	0	1	0	0			JS7_phage
1907	PFR_JS7-1_1868	Prophage Lp1 protein 5	2088273	2088743	+	PROKKA_01900	Host cell surface-exposed lipoprotein	2088273	2088743	+			protein motif:Pfam:PF07553.5		0	1	0	0	1	0	0			JS7_phage
1908						PROKKA_01901	tRNA-Lys(ttt)	2088893	2088966	-			COORDINATES:profile:Aragorn:1.2		0					0	0			JS7_phage end 2088940
1909	PFR_JS7-1_1869	Transcriptional regulator	2089105	2089872	-	PROKKA_01902	HTH-type transcriptional regulator MtrR	2089105	2089872	-		mtrR	similar to AA sequence:UniProtKB:P39897		1	0	0	0	0	0	0
1910	PFR_JS7-1_1870	ABC transporter related	2090041	2090409	+	PROKKA_01903	Doxorubicin resistance ATP-binding protein DrrA	2090041	2090409	+	3.6.3.-	drrA_4	similar to AA sequence:UniProtKB:P96205		0	0	0	0	0	0	0
1911	PFR_JS7-1_1871	ABC-type multidrug transport system (Fragment)	2090493	2091080	+	PROKKA_01904	Daunorubicin/doxorubicin resistance ATP-binding protein DrrA	2090493	2091080	+	3.6.3.-	drrA_5	similar to AA sequence:UniProtKB:P32010		0	0	0	0	0	0	0
1912	PFR_JS7-1_1872	ABC transporter, permease protein	2091077	2091883	+	PROKKA_01905	ABC-2 type transporter	2091077	2091883	+			protein motif:Pfam:PF01061.18		1	0	0	0	0	0	0
1913	PFR_JS7-1_1873	Hypothetical protein	2092323	2094041	+	PROKKA_01906	putative endopeptidase precursor	2092323	2094041	+	3.4.-.-		similar to AA sequence:UniProtKB:A4QFQ3		0	0	0	0	0	0	0
1914						PROKKA_01907	tRNA-Glu(ttc)	2094156	2094229	+			COORDINATES:profile:Aragorn:1.2		0					0	0
1915						PROKKA_01908	tRNA-Asp(gtc)	2094432	2094506	+			COORDINATES:profile:Aragorn:1.2		0					0	0
1916						PROKKA_01909	tRNA-Phe(gaa)	2094519	2094593	+			COORDINATES:profile:Aragorn:1.2		0					0	0
1917	PFR_JS7-1_1874	Domain family protein, hydrolase, alpha/beta fold	2094764	2095846	-	PROKKA_01910	Alpha/beta hydrolase family protein	2094764	2095846	-			protein motif:Pfam:PF12697.1		1	0	0	0	0	0	0
1918	PFR_JS7-1_1875	Hypothetical protein	2096098	2096328	-	PROKKA_01911	hypothetical protein	2096098	2096328	-					1	0	0	0	0	0	0
1919	PFR_JS7-1_1876	Phosphoribosylformylglycinamidine cyclo-ligase	2096562	2097623	-	PROKKA_01912	Phosphoribosylformylglycinamidine cyclo-ligase	2096562	2097623	-	6.3.3.1	purM	similar to AA sequence:UniProtKB:Q9KPY6		1	0	0	0	0	0	0
1920	PFR_JS7-1_1877	Amidophosphoribosyltransferase	2097620	2099161	-	PROKKA_01913	Amidophosphoribosyltransferase precursor	2097620	2099161	-	2.4.2.14	purF	similar to AA sequence:UniProtKB:P00497		1	0	0	0	0	0	0
1921	PFR_JS7-1_1878	Hypothetical protein	2099262	2100101	-	PROKKA_01914	hypothetical protein	2099262	2100101	-					1	0	0	0	0	0	0
1922	PFR_JS7-1_1879	UPF0237 protein	2100372	2100641	+	PROKKA_01915	hypothetical protein	2100372	2100641	+			protein motif:CLUSTERS:PRK00194		1	0	0	0	0	0	0
1923	PFR_JS7-1_1880	UPF0210 protein	2100645	2101994	+	PROKKA_01916	hypothetical protein	2100645	2101994	+			protein motif:CLUSTERS:PRK05313		1	0	0	0	0	0	0
1924	PFR_JS7-1_1881	Chloramphenicol phosphotransferase family	2102053	2102622	+	PROKKA_01917	Chromatin associated protein KTI12	2102053	2102622	+			protein motif:Pfam:PF08433.4		1	0	0	0	0	0	0
1925	PFR_JS7-1_1882	Formate-tetrahydrofolate ligase	2102724	2104400	-	PROKKA_01918	Formate--tetrahydrofolate ligase	2102724	2104400	-	6.3.4.3	fhs	similar to AA sequence:UniProtKB:Q2RM91		1	0	0	0	0	0	0
1926	PFR_JS7-1_1883	Hypothetical protein	2104531	2105007	-	PROKKA_01919	hypothetical protein	2104531	2105007	-					1	0	0	0	0	0	0
1927	PFR_JS7-1_1884	Peptidase dimerization domain protein	2105007	2106353	-	PROKKA_01920	Succinyl-diaminopimelate desuccinylase	2105007	2106353	-	3.5.1.18	dapE_2	similar to AA sequence:UniProtKB:Q9JYL2		0	0	0	0	0	0	0
1928	PFR_JS7-1_1885	Phosphoribosylformylglycinamidine synthase 2	2106358	2108784	-	PROKKA_01921	Phosphoribosylformylglycinamidine synthase 2	2106358	2108784	-	6.3.5.3	purL	similar to AA sequence:UniProtKB:A6X1J9		1	0	0	0	0	0	0
1929	PFR_JS7-1_1886	ATPase BadF/BadG/BcrA/BcrD type	2108922	2109878	+	PROKKA_01922	BadF/BadG/BcrA/BcrD ATPase family protein	2108922	2109878	+			protein motif:Pfam:PF01869.14		1	0	0	0	0	0	0
1930	PFR_JS7-1_1887	Transcriptional regulator HspR	2110037	2110471	-	PROKKA_01923	Putative heat shock protein HspR	2110037	2110471	-		hspR_2	similar to AA sequence:UniProtKB:P40183		1	0	0	0	0	0	0
1931	PFR_JS7-1_1888	Chaperone protein DnaJ 1	2110546	2111718	-	PROKKA_01924	Chaperone protein DnaJ	2110546	2111718	-		dnaJ_3	similar to AA sequence:UniProtKB:P08622		1	0	0	0	0	0	0
1932	PFR_JS7-1_1889	Protein GrpE	2111780	2112430	-	PROKKA_01925	heat shock protein GrpE	2111780	2112430	-			protein motif:CLUSTERS:PRK10325		1	0	0	0	0	0	0
1933	PFR_JS7-1_1890	Chaperone protein DnaK	2112595	2114469	-	PROKKA_01926	Chaperone protein DnaK	2112595	2114469	-		dnaK_2	similar to AA sequence:UniProtKB:Q8NLY6		1	0	0	0	0	0	0
1934	PFR_JS7-1_1891	6-phosphogluconate dehydrogenase, decarboxylating	2114877	2115767	-	PROKKA_01927	6-phosphogluconate dehydrogenase, NAD(+)-dependent, decarboxylating	2114877	2115767	-	1.1.1.343	gntZ	similar to AA sequence:UniProtKB:P12013		1	0	0	0	0	0	0
1935	PFR_JS7-1_1892	Gluconate permease	2115894	2117237	-	PROKKA_01928	Gnt-II system L-idonate transporter	2115894	2117237	-		idnT	similar to AA sequence:UniProtKB:P39344		1	0	0	0	0	0	0
1936	PFR_JS7-1_1893	Hypothetical protein	2117253	2117381	-	PROKKA_01929	hypothetical protein	2117253	2117381	-					0	0	0	0	0	0	0
1937	PFR_JS7-1_1894	GntR domain protein	2117586	2118350	+	PROKKA_01930	transcriptional regulator NanR	2117586	2118350	+			protein motif:CLUSTERS:PRK03837		1	0	0	0	0	0	0
1938	PFR_JS7-1_1895	Cobalt transport protein CbiM	2118660	2119367	+	PROKKA_01931	Cobalt transport protein CbiM	2118660	2119367	+		cbiM	similar to AA sequence:UniProtKB:D5AUZ9		1	0	0	0	0	0	0
1939	PFR_JS7-1_1896	Cobalt transport protein CbiN	2119360	2119860	+	PROKKA_01932	Cobalt transport protein CbiN	2119360	2119860	+		cbiN	similar to AA sequence:UniProtKB:Q05595		1	0	0	0	0	0	0
1940	PFR_JS7-1_1897	Cobalt ABC transporter, permease protein CbiQ	2119864	2120658	+	PROKKA_01933	Cobalt transport protein CbiQ	2119864	2120658	+		cbiQ	similar to AA sequence:UniProtKB:D5AUZ7		1	0	0	0	0	0	0
1941	PFR_JS7-1_1898	Putative ABC transporter ATP-binding protein in	2120655	2121548	+	PROKKA_01934	Energy-coupling factor transporter ATP-binding protein EcfA3	2120655	2121548	+	3.6.3.-	ecfA3	similar to AA sequence:UniProtKB:Q0TUN8		1	0	0	0	0	0	0
1942	PFR_JS7-1_1899	Putative uroporphyrinogen III methyltransferase	2121545	2122318	+	PROKKA_01935	Siroheme synthase	2121545	2122318	+		cysG	similar to AA sequence:UniProtKB:P25924		1	0	0	0	0	0	0
1943	PFR_JS7-1_1900	Putative ATP-dependent helicase HrpB	2122357	2124978	+	PROKKA_01936	ATP-dependent RNA helicase HrpB	2122357	2124978	+	3.6.4.13	hrpB_2	similar to AA sequence:UniProtKB:P37024		1	0	0	0	0	0	0
1944	PFR_JS7-1_1901	Uncharacterized conserved protein UCP007542	2125069	2126925	+	PROKKA_01937	hypothetical protein	2125069	2126925	+					1	0	0	0	0	0	0
1945	PFR_JS7-1_1902	Azoreductase B	2126977	2127588	-	PROKKA_01938	NmrA-like family protein	2126977	2127588	-			protein motif:Pfam:PF05368.7		1	0	0	0	0	0	0
1946	PFR_JS7-1_1903	Azoreductase B	2127594	2128205	-	PROKKA_01939	hypothetical protein	2127594	2128205	-					1	0	0	0	0	0	0
1947	PFR_JS7-1_1904	Hypothetical protein	2128443	2128673	-	PROKKA_01940	hypothetical protein	2128443	2128673	-					1	0	0	0	0	0	0
1948	PFR_JS7-1_1905	Phosphate transporter family protein	2128670	2129941	-	PROKKA_01941	Low-affinity inorganic phosphate transporter 1	2128670	2129941	-		pitA	similar to AA sequence:UniProtKB:P0AFJ7		1	0	0	0	0	0	0
1949	PFR_JS7-1_1906	VPDSG-CTERM exosortase interaction domain	2130153	2130899	-	PROKKA_01942	hypothetical protein	2130153	2130899	-					0	0	0	0	0	0	0
1950	PFR_JS7-1_1907	Transcriptional regulator, MarR family	2131295	2131753	+	PROKKA_01943	MarR family protein	2131295	2131753	+			protein motif:Pfam:PF12802.1		1	0	0	0	0	0	0
1951	PFR_JS7-1_1908	Hypothetical protein	2131937	2132311	-	PROKKA_01944	SnoaL-like domain protein	2131937	2132311	-			protein motif:Pfam:PF12680.1		1	0	0	0	0	0	0
1952	PFR_JS7-1_1909	Putative monovalent cation/proton antiporter	2132429	2134285	+	PROKKA_01945	Sodium, potassium, lithium and rubidium/H(+) antiporter	2132429	2134285	+		nhaK	similar to AA sequence:UniProtKB:O32212		1	0	0	0	0	0	0
1953	PFR_JS7-1_1910	Pyruvate oxidase	2134425	2136182	+	PROKKA_01946	Pyruvate oxidase	2134425	2136182	+	1.2.3.3	pox5	similar to AA sequence:UniProtKB:P37063		1	0	0	0	0	0	0
1954	PFR_JS7-1_1911	Hypothetical protein	2136567	2137007	+	PROKKA_01947	hypothetical protein	2136567	2137007	+					0	0	0	0	0	0	0
1955	PFR_JS7-1_1912	Hypothetical protein	2137256	2137915	+	PROKKA_01948	hypothetical protein	2137256	2137915	+					0	0	0	0	0	0	0
1956	PFR_JS7-1_1913	Hypothetical protein	2137930	2138301	-	PROKKA_01949	hypothetical protein	2137930	2138301	-					1	0	0	0	0	0	0
1957	PFR_JS7-1_1914	PAS domain S-box	2138538	2140337	-	PROKKA_01950	Aerotaxis receptor	2138538	2140337	-		aer	similar to AA sequence:UniProtKB:P50466		1	0	0	0	0	0	0
1958	PFR_JS7-1_1915	Adenosine deaminase	2140520	2141737	+	PROKKA_01951	Aminodeoxyfutalosine deaminase	2140520	2141737	+	3.5.4.-		similar to AA sequence:UniProtKB:O86737		1	0	0	0	0	0	0
1959	PFR_JS7-1_1916	Nuclease SbcCD, D subunit	2141688	2142968	+	PROKKA_01952	Nuclease SbcCD subunit D	2141688	2142968	+		sbcD	similar to AA sequence:UniProtKB:P0AG76		1	0	0	0	0	0	0
1960	PFR_JS7-1_1917	ATP-dependent dsDNA exonuclease SbcC	2142968	2146132	+	PROKKA_01953	Nuclease SbcCD subunit C	2142968	2146132	+		sbcC	similar to AA sequence:UniProtKB:Q7A5S6		1	0	0	0	0	0	0
1961	PFR_JS7-1_1918	Hypothetical protein	2146157	2146657	-	PROKKA_01954	hypothetical protein	2146157	2146657	-					1	0	0	0	0	0	0
1962	PFR_JS7-1_1919	Carboxylic ester hydrolase	2146654	2147985	-	PROKKA_01955	Alpha/beta hydrolase family protein	2146654	2147985	-			protein motif:Pfam:PF12697.1	Secreted esterase	1	0	0	0	0	0	0
1963	PFR_JS7-1_1920	Acyl-CoA dehydrogenase type 2 domain protein	2148370	2149518	+	PROKKA_01956	Putative acyl-CoA dehydrogenase YdbM	2148370	2149518	+	1.3.99.-	ydbM	similar to AA sequence:UniProtKB:P96608		1	0	0	0	0	0	0
1964	PFR_JS7-1_1921	FAD linked oxidase protein	2149681	2152467	-	PROKKA_01957	putative FAD-linked oxidoreductase	2149681	2152467	-	1.-.-.-		similar to AA sequence:UniProtKB:Q50685		1	0	0	0	0	0	0
1965	PFR_JS7-1_1922	UPF0214 protein YfeW	2152862	2154085	-	PROKKA_01958	Penicillin-binding protein 4*	2152862	2154085	-		pbpE	similar to AA sequence:UniProtKB:P32959		1	0	0	0	0	0	0
1966	PFR_JS7-1_1923	OmpA family membrane associated protein	2154082	2154867	-	PROKKA_01959	vancomycin high temperature exclusion protein	2154082	2154867	-			protein motif:CLUSTERS:PRK10834	Putative antibiotic resistance	0	0	0	0	0	0	0
1967	PFR_JS7-1_1924	Glucose-6-phosphate isomerase 2	2154871	2156553	-	PROKKA_01960	Glucose-6-phosphate isomerase	2154871	2156553	-	5.3.1.9	pgi	similar to AA sequence:UniProtKB:P64192		1	0	0	0	0	0	0
1968	PFR_JS7-1_1925	Hypothetical protein	2156745	2157590	-	PROKKA_01961	putative endopeptidase precursor	2156745	2157590	-	3.4.-.-		similar to AA sequence:UniProtKB:A4QFQ3		1	0	0	0	0	0	0
1969	PFR_JS7-1_1926	KDPG and KHG aldolase	2157975	2158673	-	PROKKA_01962	keto-hydroxyglutarate-aldolase/keto-deoxy-phosphogluconate aldolase	2157975	2158673	-			protein motif:CLUSTERS:PRK07455		1	0	0	0	0	0	0
1970	PFR_JS7-1_1927	DEAD/DEAH box helicase	2158810	2161362	+	PROKKA_01963	ski2-like helicase	2158810	2161362	+			protein motif:CLUSTERS:PRK02362		0	0	0	0	0	0	0
1971	PFR_JS7-1_1928	Putative kinase inhibitor protein	2161396	2161860	+	PROKKA_01964	putative kinase inhibitor protein	2161396	2161860	+			protein motif:CLUSTERS:PRK10257		0	0	0	0	0	0	0
1972	PFR_JS7-1_1929	Cutinase	2162006	2163244	+	PROKKA_01965	Cutinase	2162006	2163244	+			protein motif:Pfam:PF01083.16	Anchored esterase	1	0	0	0	0	0	0
1973	PFR_JS7-1_1930	Hypothetical protein	2163766	2164464	-	PROKKA_01966	hypothetical protein	2163766	2164464	-					1	0	0	0	0	0	0
1974						PROKKA_01967	tRNA-Ser(cag)	2164595	2164679	+			COORDINATES:profile:Aragorn:1.2		0					0	0
1975	PFR_JS7-1_1931	Hypothetical protein	2167342	2167722	+	PROKKA_01968	hypothetical protein	2167342	2167722	+					0	0	0	0	0	0	0
1976	PFR_JS7-1_1932	Hypothetical protein	2167586	2168425	-	PROKKA_01969	hypothetical protein	2167586	2168425	-					0	0	0	0	0	0	0
1977	PFR_JS7-1_1933	IS1096, TnpA family protein	2168575	2169129	+	PROKKA_01970	hypothetical protein	2168575	2169129	+					0	0	0	0	0	0	0
1978	PFR_JS7-1_1934	Hypothetical protein	2169346	2169576	-	PROKKA_01971	hypothetical protein	2169346	2169576	-					0	0	0	0	0	0	0
1979	PFR_JS7-1_1935	Hypothetical protein	2170021	2170830	-	PROKKA_01972	hypothetical protein	2170021	2170830	-					0	0	0	0	0	0	0
1980	PFR_JS7-1_1936	Hypothetical protein	2171258	2172193	+	PROKKA_01973	hypothetical protein	2171258	2172193	+					0	0	0	0	0	0	0
1981	PFR_JS7-1_1937	Polyol permease	2172279	2173562	-	PROKKA_01974	Alpha-ketoglutarate permease	2172279	2173562	-		csbX	similar to AA sequence:UniProtKB:O05390		1	0	0	0	0	0	0
1982	PFR_JS7-1_1938	Hypothetical protein	2173914	2174612	+	PROKKA_01975	Host cell surface-exposed lipoprotein	2173914	2174612	+			protein motif:Pfam:PF07553.5		1	0	0	0	0	0	0
1983	PFR_JS7-1_1939	Phosphoribosylformylglycinamidine synthase 1	2174691	2175368	-	PROKKA_01976	Phosphoribosylformylglycinamidine synthase 1	2174691	2175368	-	6.3.5.3	purQ	similar to AA sequence:UniProtKB:Q8NMI4		1	0	0	0	0	0	0
1984	PFR_JS7-1_1940	Phosphoribosylformylglycinamidine synthase	2175370	2175621	-	PROKKA_01977	phosphoribosylformylglycinamidine synthase subunit PurS	2175370	2175621	-			protein motif:CLUSTERS:PRK05974		1	0	0	0	0	0	0
1985	PFR_JS7-1_1941	Phosphoribosylaminoimidazole-succinocarboxamidesy	2175698	2176576	-	PROKKA_01978	Phosphoribosylaminoimidazole-succinocarboxamide synthase	2175698	2176576	-	6.3.2.6	purC	similar to AA sequence:UniProtKB:A0R4I0		1	0	0	0	0	0	0
1986	PFR_JS7-1_1942	Hypothetical protein	2176674	2177780	+	PROKKA_01979	hypothetical protein	2176674	2177780	+					1	0	0	0	0	0	0
1987	PFR_JS7-1_1943	Adenylosuccinate lyase	2177790	2179223	-	PROKKA_01980	Adenylosuccinate lyase	2177790	2179223	-	4.3.2.2	purB	similar to AA sequence:UniProtKB:Q9X0I0		1	0	0	0	0	0	0
1988	PFR_JS7-1_1944	Phosphoribosylamine--glycine ligase (Precursor)	2179252	2180505	-	PROKKA_01981	Phosphoribosylamine--glycine ligase	2179252	2180505	-	6.3.4.13	purD	similar to AA sequence:UniProtKB:Q92RL0		1	0	0	0	0	0	0
1989	PFR_JS7-1_1945	YidE/YbjL duplication	2180766	2182334	+	PROKKA_01982	Aspartate/alanine antiporter	2180766	2182334	+		aspT	similar to AA sequence:UniProtKB:Q8L3K8		0	0	0	0	0	0	0
1990	PFR_JS7-1_1946	Hypothetical protein	2182859	2183575	-	PROKKA_01983	hypothetical protein	2182859	2183575	-					0	0	0	0	0	0	0
1991	PFR_JS7-1_1947	Hypothetical protein	2183637	2184401	-	PROKKA_01984	hypothetical protein	2183637	2184401	-					1	0	0	0	0	0	0
1992	PFR_JS7-1_1948	Hypothetical protein	2184460	2185152	-	PROKKA_01985	hypothetical protein	2184460	2185152	-					1	0	0	0	0	0	0
1993	PFR_JS7-1_1949	Protein of hypothetical function DUF894	2185452	2187203	+	PROKKA_01986	enterobactin exporter EntS	2185452	2187203	+			protein motif:CLUSTERS:PRK10489		1	0	0	0	0	0	0
1994	PFR_JS7-1_1950	Tat pathway signal sequence	2187401	2188939	-	PROKKA_01987	Arginine/agmatine antiporter	2187401	2188939	-		adiC	similar to AA sequence:UniProtKB:P60066		1	0	0	0	0	0	0
1995	PFR_JS7-1_1951	Fructokinase	2189122	2190087	+	PROKKA_01988	5-dehydro-2-deoxygluconokinase	2189122	2190087	+	2.7.1.92	iolC_2	similar to AA sequence:UniProtKB:P42414		1	0	0	0	0	0	0
1996	PFR_JS7-1_1952	Hypothetical protein	2190241	2190639	+	PROKKA_01989	hypothetical protein	2190241	2190639	+					1	0	0	0	0	0	0
1997	PFR_JS7-1_1953	Integral membrane lysyl-tRNA synthetase	2190636	2192711	-	PROKKA_01990	Lysylphosphatidylglycerol biosynthesis bifunctional protein LysX	2190636	2192711	-		lysX_1	similar to AA sequence:UniProtKB:P94974		1	0	0	0	0	0	0
1998	PFR_JS7-1_1954	Integral membrane protein MviN	2192775	2194718	-	PROKKA_01991	putative peptidoglycan biosynthesis protein MviN	2192775	2194718	-		mviN	similar to AA sequence:UniProtKB:O05435		1	0	0	0	0	0	0
1999	PFR_JS7-1_1955	Aspartate kinase	2194805	2196079	-	PROKKA_01992	Aspartokinase	2194805	2196079	-	2.7.2.4	ask	similar to AA sequence:UniProtKB:P0A4Z8		1	0	0	0	0	0	0
[truncated: 466 more rows]

## Sheet: LT618778 (phage)
Prodigal ID	product name	gene start	gene end	strand	CRISPR	Annotation derived from PFR1	PFR1 module	Rebase
PH_1	Hypothetical protein	1	273	-			DNA replication
PH_2	Hypothetical protein	494	772	-			DNA replication
PH_3	Hypothetical protein	1162	1866	-			DNA replication
PH_4	Hypothetical protein	1853	2155	-			DNA replication
PH_5	Hypothetical protein	2152	2358	-			DNA replication
PH_6	Hypothetical protein	2355	2585	-			DNA replication
PH_7	Hypothetical protein	2582	2938	-			DNA replication
PH_8	Hypothetical protein	3022	3495	-	JS7_1_Crispr_2_53	single-strand binding protein family motif (pfam00436)	DNA replication
PH_9	Hypothetical protein	3492	3635	-			DNA replication
PH_10	Hypothetical protein	3632	4102	-			DNA replication
PH_11	Hypothetical protein	4099	4944	-			DNA replication
PH_12	Hypothetical protein	4966	5349	-			DNA replication
PH_13	Hypothetical protein	5342	5587	-			DNA replication
PH_14	Hypothetical protein	5584	5982	-			DNA replication	M1.PfrJS7aORF14P 5584-6696 c
PH_15	Hypothetical protein	6380	6661	+			DNA replication	M1.PfrJS7aORF14P 5584-6696 c
PH_16	Hypothetical protein	6693	7124	-	JS7_1_Crispr_2_7		DNA replication
PH_17	Hypothetical protein	7121	7432	-			DNA replication
PH_18	Hypothetical protein	7434	7643	-			DNA replication
PH_19	Hypothetical protein	7646	7885	-			DNA replication
PH_20	Hypothetical protein	7882	8121	-			DNA replication
PH_21	Hypothetical protein	8118	8345	-			DNA replication
PH_22	Adenine DNA methyltransferase	8342	9130	-		DNA methylase motif (pfam01555)	DNA replication	M2.PfrJS7aORF14P 8342-9583 c
PH_23	Hypothetical protein	9127	9540	-			DNA replication	M2.PfrJS7aORF14P 8342-9583 c
PH_24	Hypothetical protein	9540	9839	-			DNA replication
PH_25	Hypothetical protein	9836	9976	-			DNA replication
PH_26	Recombinase recT protein	9973	10809	-		RecT family motif (pfam03837)	DNA replication
PH_27	YqaJ viral recombinase family protein	10806	11750	-		YqaJ-like viral recombinase domain motif (pfam09588)	DNA replication
PH_28	Hypothetical protein	11747	12481	-			DNA replication
PH_29	Hypothetical protein	12478	12708	-			DNA replication
PH_30	Hypothetical protein	12705	12938	-		helix-turn-helix domain motif (pfam12728)	DNA replication
PH_31	Hypothetical protein	13011	13865	-			DNA replication
PH_32	Hypothetical protein	13865	14584	-			DNA replication
PH_33	Phage super infection exclusion	15577	15831	+			DNA replication
PH_34	Integrase family protein	16179	17306	+		phage interase family motif (pfam00589)(pfam14659)	DNA replication
PH_35	Hypothetical protein	17450	17899	+			DNA replication
PH_36	Hypothetical protein	17961	18392	+			DNA replication
PH_37	Conserved domain protein	18394	19320	+			DNA replication
PH_38	Hypothetical protein	19440	19778	-			Lysis
PH_39	Lysozyme M1 (1,4-N-acetylmuramidase) (Precursor)	19775	20611	-		glycosyl hydrolases family motif (pfam01183)	Lysis
PH_40	Hypothetical protein	20656	20931	-			Structural genes
PH_41	Hypothetical protein	20928	21362	-			Structural genes
PH_42	Hypothetical protein	21362	22534	-		dioxygenase motif (pfam00775)	Structural genes
PH_43	Hypothetical protein	22534	23145	-			Structural genes
PH_44	Hypothetical protein	23159	23398	-			Structural genes
PH_45	Hypothetical protein	23395	24567	-			Structural genes
PH_46	Hypothetical protein	24564	25373	-	JS7_1_Crispr_2_59		Structural genes
PH_47	Hypothetical protein	25375	28734	-		phage-related minor tail protein motif (pfam10145)	Structural genes
PH_48	Hypothetical protein	28759	29040	-			Structural genes
PH_49	Hypothetical protein	29121	29405	-			Structural genes
PH_50	Hypothetical protein	29504	30103	-			Structural genes
PH_51	Hypothetical protein	30104	30517	-			Structural genes
PH_52	Hypothetical protein	30514	30933	-			Structural genes
PH_53	Hypothetical protein	30937	31278	-			Structural genes
PH_54	Hypothetical protein	31275	31850	-			Structural genes
PH_55	Phage major capsid protein, HK97 family	31935	33221	-		phage capsid motif (pfam05065)	Structural genes
PH_56	Phage prohead protease	33218	34039	-		Caudovirus prohead protease motif (pfam04586)	Structural genes
PH_57	Hypothetical protein	34054	36210	-		phage portal protein motif (pfam04860)	Structural genes
PH_58	Phage terminase	36232	37803	-			Packaging
PH_59	Hypothetical protein	37814	37936	-

## Sheet: Phage integration
					Table Phage integration study based on PCRs
					Experiment	Genome without phage	Genome with phage	Circular phage
					4 days
					I	6/6	5/6	5/6
					II	7/8	7/8	8/8
					III	8/8	8/8	4/8
					7 days
					1st generation	1/8	8/8	7/8
					5th generation	8/8	8/8	0/8
					10th generation	7/8	8/8	0/8
					The reactions at 4 days were performed in three independent experiments, from colonies picked randomly form a PPA agar plate. The reactions at 7 days were performed on cells from colonies generated by re-streaking of the previously tested colony on new PPA agar plate. All three types of reactions were performed on the cells from the same colony. Presence of all three types of genomes in each colo…
