# Supplementary material for: De novo assembly of genomes from long sequence reads reveals uncharted territories of Propionibacterium freudenreichii
Source: BMC Genomics. 2017 Oct 16;18:790. doi: 10.1186/s12864-017-4165-9 (PMC5644110; doi:10.1186/s12864-017-4165-9)
Supplement: Supplementary file 6 — Annotation file of the strain JS8 with the cumulative results of bioinformatics analyses. (XLSX 329 kb) [file 12864_2017_4165_MOESM6_ESM.xlsx]

## Sheet: LT576042
No.	Prodigal ID	product name	gene start	gene end	strand	PROKKA ID	product name	gene start	gene end	strand	eC number	gene name	database similar protein	note	Core	Island Viewer Predicted by at least one method	IV SIGI	IV Island Path	IV Island Pick	Prophinder	Phaster	Rebase	CRISPR
1	PFR_JS8_1	Chromosomal replication initiator protein DnaA	1	1467	+	PROKKA_00001	Chromosomal replication initiator protein DnaA	61	1467	+		dnaA_1	similar to AA sequence:UniProtKB:Q9ZH75		1	0	0	0	0	0	0
2	PFR_JS8_2	Drug resistance transporter, EmrB/QacA subfamily	1442	2911	-	PROKKA_00002	Multidrug export protein EmrB	1442	2911	-		emrB_1	similar to AA sequence:UniProtKB:P0AEJ0	Putative antibiotic resistance	1	0	0	0	0	0	0
3	PFR_JS8_3	Transcriptional regulator, MerR family	3153	3770	+	PROKKA_00003	hypothetical protein	3153	3770	+					1	0	0	0	0	0	0
4	PFR_JS8_4	SqdX	3767	4948	-	PROKKA_00004	GDP-mannose-dependent alpha-mannosyltransferase	3767	4948	-	2.4.1.-	mgtA_1	similar to AA sequence:UniProtKB:Q8NT41		1	0	0	0	0	0	0
5	PFR_JS8_5	Sulfolipid (UDP-sulfoquinovose) biosynthesis	4962	6209	-	PROKKA_00005	NAD dependent epimerase/dehydratase family protein	4962	6209	-			protein motif:Pfam:PF01370.15		1	0	0	0	0	0	0
6	PFR_JS8_6	ABC transport system ATP-binding protein	6680	7624	+	PROKKA_00006	ABC transporter ATP-binding protein YxdL	6680	7624	+		yxdL	similar to AA sequence:UniProtKB:P42423		0	0	0	0	0	0	0
7	PFR_JS8_7	ABC lipoprotein transporter, permease component	7626	10184	+	PROKKA_00007	ABC transporter permease YtrF precursor	7626	10184	+		ytrF_1	similar to AA sequence:UniProtKB:O35005		0	0	0	0	0	0	0
8	PFR_JS8_8	Hypothetical protein	11156	11932	-	PROKKA_00008	hypothetical protein	11156	11932	-					0	0	0	0	0	0	0
9	PFR_JS8_9	DNA polymerase III, beta subunit	12060	13220	+	PROKKA_00009	DNA polymerase III subunit beta	12060	13220	+	2.7.7.7	dnaN	similar to AA sequence:UniProtKB:Q50790		1	0	0	0	0	0	0
10	PFR_JS8_10	Putative insertion element ISCmi2 transposase	13247	14290	-	PROKKA_00010	IS2 transposase TnpB	13247	14290	-			protein motif:CLUSTERS:PRK09409		0	0	0	0	0	0	0
11	PFR_JS8_11	ISMsm3 transposase	14346	15737	-	PROKKA_00011	Transposase DDE domain protein	14346	15737	-			protein motif:Pfam:PF01609.15		0	0	0	0	0	0	0
12	PFR_JS8_12	Hypothetical protein	15919	16077	-	PROKKA_00012	hypothetical protein	15919	16077	-					0	0	0	0	0	0	0
13	PFR_JS8_13	Transcriptional regulator	16212	16994	-	PROKKA_00013	Catabolite control protein A	16212	16994	-		ccpA_1	similar to AA sequence:UniProtKB:P46828		1	0	0	0	0	0	0
14	PFR_JS8_14	Hypothetical protein	17267	17677	+	PROKKA_00014	hypothetical protein	17267	17677	+					1	0	0	0	0	0	0
15	PFR_JS8_15	Hypothetical protein	17714	18172	-	PROKKA_00015	hypothetical protein	17714	18172	-					1	0	0	0	0	0	0
16	PFR_JS8_16	Hypothetical protein	18187	18633	-	PROKKA_00016	hypothetical protein	18187	18633	-					1	0	0	0	0	0	0
17					-	PROKKA_00017	tRNA-Ile(gat)	18722	18797	-			COORDINATES:profile:Aragorn:1.2		0					0	0
18	PFR_JS8_17	Integral membrane protein	18871	19389		PROKKA_00018	hypothetical protein	18871	19389	-					1					0	0
19	PFR_JS8_18	Pyruvate formate lyase activating protein pflA	19546	20634	-	PROKKA_00019	4-hydroxyphenylacetate decarboxylase activating enzyme	19546	20634	-	1.97.1.-	csdA	similar to AA sequence:UniProtKB:Q38HX2		1	0	0	0	0	0	0
20	PFR_JS8_19	AMMECR1 domain protein	20631	21203	-	PROKKA_00020	hypothetical protein	20631	21203	-			protein motif:CLUSTERS:PRK00801		1	0	0	0	0	0	0
21	PFR_JS8_20	UPF0103 protein	21268	22065	-	PROKKA_00021	hypothetical protein	21268	22065	-			protein motif:CLUSTERS:PRK00782		1	0	0	0	0	0	0
22	PFR_JS8_21	PF07561 domain protein	22306	22581	+	PROKKA_00022	hypothetical protein	22306	22581	+					1	0	0	0	0	0	0
23	PFR_JS8_22	Hypothetical protein	22712	23494	-	PROKKA_00023	hypothetical protein	22712	23494	-					1	0	0	0	0	0	0
24	PFR_JS8_23	DNA gyrase, A subunit	23818	26553	-	PROKKA_00024	DNA gyrase subunit A	23818	26553	-	5.99.1.3	gyrA_1	similar to AA sequence:UniProtKB:Q07702		1	0	0	0	0	0	0
25	PFR_JS8_24	DNA gyrase, B subunit	26600	28642	-	PROKKA_00025	DNA gyrase subunit B	26600	28642	-	5.99.1.3	gyrB	similar to AA sequence:UniProtKB:P0C5C5		1	0	0	0	0	0	0
26	PFR_JS8_25	Hypothetical protein	29063	30037	-	PROKKA_00026	hypothetical protein	29063	30037	-					0	0	0	0	0	0	0
27	PFR_JS8_26	Hypothetical protein	30319	31986	-	PROKKA_00027	Endo-1,4-beta-xylanase A precursor	30319	31986	-	3.2.1.8	xynA1_1	similar to AA sequence:UniProtKB:C6CRV0		0	0	0	0	0	0	0
28	PFR_JS8_27	Hypothetical protein	32239	33009	-	PROKKA_00028	hypothetical protein	32239	33009	-			protein motif:CLUSTERS:PRK03195		1	0	0	0	0	0	0
29	PFR_JS8_28	DNA replication and repair protein RecF	33038	34339	-	PROKKA_00029	DNA replication and repair protein RecF	33038	34339	-		recF	similar to AA sequence:UniProtKB:Q9RVE0		1	1	0	1	0	0	0
30	PFR_JS8_29	Putative insertion element ISCmi2 transposase	34442	35485	+	PROKKA_00030	IS2 transposase TnpB	34442	35485	+			protein motif:CLUSTERS:PRK09409		0	1	0	1	0	0	0
31	PFR_JS8_30	RloF	35748	37448	+	PROKKA_00031	hypothetical protein	35748	37448	+					0	1	0	1	0	0	0
32	PFR_JS8_31	Hypothetical protein	37787	38071	+	PROKKA_00032	hypothetical protein	37787	38071	+					0	2	1	1	0	0	0
33	PFR_JS8_32	Transposase of ISAar20, ISL3 family	38059	39351	-	PROKKA_00033	Transposase	38059	39351	-			protein motif:Pfam:PF01610.11		0	2	1	1	0	0	0
34	PFR_JS8_33	Hypothetical protein	39614	39982	-	PROKKA_00034	hypothetical protein	39614	39982	-					0	2	1	1	0	0	0
35	PFR_JS8_34	YbfG	40084	42225	-	PROKKA_00035	Putative peptidoglycan binding domain protein	40084	42225	-			protein motif:Pfam:PF01471.12		0	2	1	1	0	0	0
36	PFR_JS8_35	Uma4 protein	42794	43930	+	PROKKA_00036	Transposase	42794	43930	+			protein motif:Pfam:PF01610.11		0	2	1	1	0	0	0
37	PFR_JS8_36	Hypothetical protein	43953	44180	+	PROKKA_00037	hypothetical protein	43953	44180	+					0	1	0	1	0	0	0
38	PFR_JS8_37	Hypothetical protein	44272	44844	+	PROKKA_00038	hypothetical protein	44272	44844	+					0	1	0	1	0	0	0
39	PFR_JS8_38	Hypothetical protein	45058	45195	+	PROKKA_00039	hypothetical protein	45058	45195	+					0	1	0	1	0	0	0
40	PFR_JS8_39	Transposase of ISAar20, ISL3 family	45539	46615	+	PROKKA_00040	Transposase	45539	46615	+			protein motif:Pfam:PF01610.11		0	1	0	1	0	0	0
41	PFR_JS8_40	ISMsm3 transposase	46631	47749	+	PROKKA_00041	Transposase DDE domain protein	46631	47749	+			protein motif:Pfam:PF01609.15		0	1	0	1	0	0	0
42	PFR_JS8_41	Oxidoreductase, NAD-binding domain protein	48240	49430	+	PROKKA_00042	1,5-anhydro-D-fructose reductase	48240	49430	+	1.1.1.292	afr_1	similar to AA sequence:UniProtKB:Q2I8V6		0	0	0	0	0	0	0
43	PFR_JS8_42	MFS transporter, sugar porter family protein	49447	51099	+	PROKKA_00043	Major myo-inositol transporter IolT	49447	51099	+		iolT_1	similar to AA sequence:UniProtKB:O34718		0	0	0	0	0	0	0
44	PFR_JS8_43	Two-component system response regulator	51335	51994	-	PROKKA_00044	Oxygen regulatory protein NreC	51335	51994	-		nreC_1	similar to AA sequence:UniProtKB:Q7WZY4		1	0	0	0	0	0	0
45	PFR_JS8_44	Two-component system sensor kinase	51991	53073	-	PROKKA_00045	Sensor histidine kinase DesK	51991	53073	-	2.7.13.3	desK_1	similar to AA sequence:UniProtKB:O34757		0	0	0	0	0	0	0
46	PFR_JS8_45	Hypothetical protein	53080	53493	-	PROKKA_00046	hypothetical protein	53080	53493	-					1	0	0	0	0	0	0
47	PFR_JS8_46	Alpha-ketoglutarate transporter, MFS super	53695	55029	-	PROKKA_00047	Alpha-ketoglutarate permease	53695	55029	-		kgtP_1	similar to AA sequence:UniProtKB:P0AEX3		1	0	0	0	0	0	0
48	PFR_JS8_47	Peptidase M20D, amidohydrolase	55048	56259	-	PROKKA_00048	putative hydrolase YxeP	55048	56259	-	3.-.-.-	yxeP_1	similar to AA sequence:UniProtKB:P54955		1	0	0	0	0	0	0
49	PFR_JS8_48	ABC transporter	56547	58439	+	PROKKA_00049	Putative multidrug export ATP-binding/permease protein	56547	58439	+	3.6.3.-		similar to AA sequence:UniProtKB:Q99T13	Putative antibiotic resistance	1	0	0	0	0	0	0
50	PFR_JS8_49	ABC-type multidrug transport system ATPase and	58439	60406	+	PROKKA_00050	Putative multidrug export ATP-binding/permease protein	58439	60406	+	3.6.3.-		similar to AA sequence:UniProtKB:Q99T13	Putative antibiotic resistance	0	0	0	0	0	0	0
51	PFR_JS8_50	Alanine dehydrogenase	60630	61745	+	PROKKA_00051	Alanine dehydrogenase	60630	61745	+	1.4.1.1	ald	similar to AA sequence:UniProtKB:Q8KY18		1	0	0	0	0	0	0
52	PFR_JS8_51	Amino acid permease	62113	63651	+	PROKKA_00052	D-serine/D-alanine/glycine transporter	62113	63651	+		cycA_1	similar to AA sequence:UniProtKB:P0AAE0		1	0	0	0	0	0	0
53	PFR_JS8_52	Putative conserved lipoprotein lppS	63881	65080	-	PROKKA_00053	Putative L,D-transpeptidase LppS precursor	63881	65080	-	2.-.-.-	lppS	similar to AA sequence:UniProtKB:Q8NMT9		1	0	0	0	0	0	0
54	PFR_JS8_53	Hypothetical protein	65095	65235	+	PROKKA_00054	hypothetical protein	65095	65235	+					0	0	0	0	0	0	0
55	PFR_JS8_54	Hypothetical protein	65468	65755	+	PROKKA_00055	Acylphosphatase	65468	65755	+	3.6.1.7	acyP	similar to AA sequence:UniProtKB:O35031		0	0	0	0	0	0	0
56	PFR_JS8_55	YvyE protein	65788	66471	-	PROKKA_00056	IMPACT family member YigZ	65788	66471	-		yigZ	similar to AA sequence:UniProtKB:P27862		0	0	0	0	0	0	0
57	PFR_JS8_56	Nitroreductase	66602	67111	+	PROKKA_00057	malonic semialdehyde reductase	66602	67111	+			protein motif:CLUSTERS:PRK05365		0	0	0	0	0	0	0
58	PFR_JS8_57	Conserved domain protein	67214	68827	-	PROKKA_00058	hypothetical protein	67214	68827	-					0	0	0	0	0	0	0
59	PFR_JS8_58	Conserved domain protein	69278	71398	-	PROKKA_00059	hypothetical protein	69278	71398	-					0	0	0	0	0	0	0
60	PFR_JS8_59	Glucose-1-phosphate thymidylyltransferase	71493	72362	-	PROKKA_00060	Glucose-1-phosphate thymidylyltransferase	71493	72362	-	2.7.7.24	rmlA	similar to AA sequence:UniProtKB:A0QPF9		0	0	0	0	0	0	0
61	PFR_JS8_60	Dolichyl-phosphate mannose synthase	72526	73272	+	PROKKA_00061	Undecaprenyl-phosphate mannosyltransferase	72526	73272	+	2.4.1.54		similar to AA sequence:UniProtKB:C5CBV8		0	0	0	0	0	0	0
62	PFR_JS8_61	Hypothetical protein	73269	73721	+	PROKKA_00062	hypothetical protein	73269	73721	+					0	0	0	0	0	0	0
63	PFR_JS8_62	Alpha-1,3-rhamnosyltransferase WapR	73782	74663	+	PROKKA_00063	GalNAc(5)-diNAcBac-PP-undecaprenol beta-1,3-glucosyltransferase	73782	74663	+	2.4.1.293	pglI	similar to AA sequence:UniProtKB:Q0P9C6		0	0	0	0	0	0	0
64	PFR_JS8_63	Rhamnosyltransferase , Glycosyl transferase	74674	76437	+	PROKKA_00064	Putative glycosyltransferase EpsE	74674	76437	+	2.4.-.-	epsE_1	similar to AA sequence:UniProtKB:P71054		0	0	0	0	0	0	0
65	PFR_JS8_64	Family 2 glycosyl transferase	76459	78381	+	PROKKA_00065	N-glycosyltransferase	76459	78381	+			protein motif:CLUSTERS:PRK11204		0	0	0	0	0	0	0
66	PFR_JS8_65	DTDP-rhamnosyl transferase RfbF	78464	79375	+	PROKKA_00066	Undecaprenyl-phosphate mannosyltransferase	78464	79375	+	2.4.1.54		similar to AA sequence:UniProtKB:C5CBV8		0	0	0	0	0	0	0
67	PFR_JS8_66	Polysaccharide biosynthesis protein	79461	80693	+	PROKKA_00067	hypothetical protein	79461	80693	+					0	0	0	0	0	0	0
68	PFR_JS8_67	Fused dTDP-4-keto-L-rhamnose reductase and	80761	82179	-	PROKKA_00068	putative dTDP-4-dehydrorhamnose 3,5-epimerase	80761	82179	-	5.1.3.13	rfbC	similar to AA sequence:UniProtKB:Q5XCG7		0	0	0	0	0	0	0
69	PFR_JS8_68	DTDP-glucose 4,6-dehydratase RmlB	82182	83180	-	PROKKA_00069	dTDP-glucose 4,6-dehydratase	82182	83180	-	4.2.1.46	rmlB	similar to AA sequence:UniProtKB:P95780		0	0	0	0	0	0	0
70	PFR_JS8_69	Large surface protein A	83312	86713	-	PROKKA_00070	Exo-glucosaminidase LytG precursor	83312	86713	-	3.2.1.-	lytG	similar to AA sequence:UniProtKB:O32083		0	0	0	0	0	0	0
71	PFR_JS8_70	UDP-galactopyranose mutase glf	87006	88193	+	PROKKA_00071	UDP-galactopyranose mutase	87006	88193	+	5.4.99.9	glf	similar to AA sequence:UniProtKB:O06934		1	0	0	0	0	0	0
72	PFR_JS8_71	UDP-galactofuranosyl transferase GlfT2	88190	90226	+	PROKKA_00072	Galactofuranosyl transferase GlfT2	88190	90226	+	2.4.1.288	glfT2	similar to AA sequence:UniProtKB:O53585		0	1	0	1	0	0	0
73	PFR_JS8_72	Polysaccharide ABC superfamily ATP binding	90198	91115	+	PROKKA_00073	Teichoic acid translocation permease protein TagG	90198	91115	+		tagG	similar to AA sequence:UniProtKB:P42953		0	1	0	1	0	0	0
74	PFR_JS8_73	O-antigen export system ATP-binding protein RfbB	91115	91894	+	PROKKA_00074	Teichoic acids export ATP-binding protein TagH	91115	91894	+	3.6.3.40	tagH	similar to AA sequence:UniProtKB:P42954		1	1	0	1	0	0	0
75	PFR_JS8_74	Transposase of ISAar20, ISL3 family	91967	92932	-	PROKKA_00075	Transposase	91967	92932	-			protein motif:Pfam:PF01610.11		0	1	0	1	0	0	0
76	PFR_JS8_75	PMT family glycosyltransferase,	93631	95193	+	PROKKA_00076	hypothetical protein	93631	95193	+					0	1	0	1	0	0	0
77	PFR_JS8_76	Transposase of ISAar20, ISL3 family	96137	97102	+	PROKKA_00077	Transposase	96137	97102	+			protein motif:Pfam:PF01610.11		0	1	0	1	0	0	0
78	PFR_JS8_77	Hypothetical protein	97201	99516	-	PROKKA_00078	Putative glycosyltransferase EpsE	97201	99516	-	2.4.-.-	epsE_2	similar to AA sequence:UniProtKB:P71054		0	1	0	1	0	0	0
79	PFR_JS8_78	Amylovoran biosynthesis glycosyltransferase AmsE	99723	100580	-	PROKKA_00079	UDP-Gal:alpha-D-GlcNAc-diphosphoundecaprenol beta-1,3-galactosyltransferase	99723	100580	-	2.4.1.303	wbbD	similar to AA sequence:UniProtKB:Q03084		0	0	0	0	0	0	0
80	PFR_JS8_79	DTDP-rhamnosyl transferase RfbF	100577	101539	-	PROKKA_00080	Galactofuranosyl transferase GlfT1	100577	101539	-	2.4.1.287	glfT1	similar to AA sequence:UniProtKB:A0R5Z2		0	0	0	0	0	0	0
81	PFR_JS8_80	Thioredoxin	101763	102179	-	PROKKA_00081	Thioredoxin	101763	102179	-			protein motif:Pfam:PF00085.14		1	0	0	0	0	0	0
82	PFR_JS8_81	Integral membrane protein	102184	102693	-	PROKKA_00082	hypothetical protein	102184	102693	-					1	0	0	0	0	0	0
83	PFR_JS8_82	1-acyl-sn-glycerol-3-phosphate acyltransferase	103812	104609	-	PROKKA_00083	Bifunctional protein Aas	103812	104609	-		aas	similar to AA sequence:UniProtKB:P31119		1	0	0	0	0	0	0
84	PFR_JS8_83	Oxidoreductase, short chain	104609	105505	-	PROKKA_00084	Gluconate 5-dehydrogenase	104609	105505	-	1.1.1.69	gno	similar to AA sequence:UniProtKB:P50199		1	0	0	0	0	0	0
85	PFR_JS8_84	Acetate kinase	105518	106708	-	PROKKA_00085	Acetate kinase	105518	106708	-	2.7.2.1	ackA	similar to AA sequence:UniProtKB:P77845		1	0	0	0	0	0	0
86	PFR_JS8_85	Phospho acetyltransferase	106869	108401	-	PROKKA_00086	Phosphate acetyltransferase	106869	108401	-	2.3.1.8	pta	similar to AA sequence:UniProtKB:Q8ZND6		1	0	0	0	0	0	0
87	PFR_JS8_86	Uma4 protein	109546	110457	+	PROKKA_00087	Transposase	109546	110457	+			protein motif:Pfam:PF01610.11		0	0	0	0	0	0	0
88	PFR_JS8_87	Hypothetical protein	110546	110911	+	PROKKA_00088	hypothetical protein	110546	110911	+					0	0	0	0	0	0	0
89	PFR_JS8_88	Uma4 protein	111149	112456	+	PROKKA_00089	Transposase	111149	112456	+			protein motif:Pfam:PF01610.11		0	0	0	0	0	0	0
90	PFR_JS8_89	Hypothetical protein	112479	112946	+	PROKKA_00090	hypothetical protein	112479	112946	+					0	0	0	0	0	0	0
91	PFR_JS8_90	Hypothetical protein	113314	114327	+	PROKKA_00091	hypothetical protein	113314	114327	+					0	0	0	0	0	0	0
92	PFR_JS8_91	Lipoprotein-releasing system ATP-binding protein	114324	115016	+	PROKKA_00092	ABC transporter ATP-binding protein YtrE	114324	115016	+		ytrE	similar to AA sequence:UniProtKB:O34392		0	0	0	0	0	0	0
93	PFR_JS8_92	ABC-type antimicrobial peptide transporter,	115013	116161	+	PROKKA_00093	Macrolide export ATP-binding/permease protein MacB	115013	116161	+	3.6.3.-	macB_1	similar to AA sequence:UniProtKB:Q5MK06		0	0	0	0	0	0	0
94	PFR_JS8_93	DNA/RNA helicase, superfamily II, SNF2 family	116319	119717	-	PROKKA_00094	ATP-dependent helicase HepA	116319	119717	-			protein motif:CLUSTERS:PRK04914		1	0	0	0	0	0	0
95	PFR_JS8_94	Hypothetical protein	120274	121839	+	PROKKA_00095	hypothetical protein	120274	121839	+			protein motif:Pfam:PF00395.14	S-layer homology domain	0	0	0	0	0	0	0
96	PFR_JS8_95	Transposase of ISAar20, ISL3 family	121939	123015	-	PROKKA_00096	Transposase	121939	123015	-			protein motif:Pfam:PF01610.11		0	0	0	0	0	0	0
97	PFR_JS8_96	Hypothetical protein	123390	124109	+	PROKKA_00097	hypothetical protein	123390	124109	+					1	0	0	0	0	0	0
98	PFR_JS8_97	Apurinic endonuclease	124341	125144	+	PROKKA_00098	putative endonuclease 4	124341	125144	+	3.1.21.2	end	similar to AA sequence:UniProtKB:P63535		1	0	0	0	0	0	0
99	PFR_JS8_98	AMP-dependent synthetase/ligase	125141	127147	+	PROKKA_00099	Long-chain-fatty-acid--CoA ligase FadD15	125141	127147	+	6.2.1.3		similar to AA sequence:UniProtKB:O53521		1	0	0	0	0	0	0
100	PFR_JS8_99	YdjK	127187	128785	-	PROKKA_00100	Major myo-inositol transporter IolT	127187	128785	-		iolT_2	similar to AA sequence:UniProtKB:O34718		1	0	0	0	0	0	0
101	PFR_JS8_100	Hydroxypyruvate isomerase	128920	129717	-	PROKKA_00101	Hydroxypyruvate isomerase	128920	129717	-	5.3.1.22	hyi	similar to AA sequence:UniProtKB:P30147		1	0	0	0	0	0	0
102	PFR_JS8_101	Transcriptional regulator, LacI family	130209	131231	+	PROKKA_00102	HTH-type transcriptional regulator AscG	130209	131231	+		ascG	similar to AA sequence:UniProtKB:P24242		1	0	0	0	0	0	0
103	PFR_JS8_102	Isochorismatase family protein yddQ	131497	132069	+	PROKKA_00103	Streptothricin hydrolase	131497	132069	+	3.5.2.19	sttH_1	similar to AA sequence:UniProtKB:Q1MW86	Putative antibiotic resistance	1	0	0	0	0	0	0
104	PFR_JS8_103	ABC-type amino acid transport system, secreted	132592	133611	+	PROKKA_00104	Cystine-binding periplasmic protein precursor	132592	133611	+		fliY	similar to AA sequence:UniProtKB:P0AEM9		1	0	0	0	0	0	0
105	PFR_JS8_104	ABC-type amino acid transport system, secreted	133747	134658	+	PROKKA_00105	Glutamine-binding periplasmic protein precursor	133747	134658	+		glnH_1	similar to AA sequence:UniProtKB:P0AEQ3		1	0	0	0	0	0	0
106	PFR_JS8_105	ABC-type amino acid transport system, secreted	134825	135736	+	PROKKA_00106	Glutamine-binding periplasmic protein precursor	134825	135736	+		glnH_2	similar to AA sequence:UniProtKB:P0AEQ3		1	0	0	0	0	0	0
107	PFR_JS8_106	Permease protein of ABC transporter system	135818	136798	+	PROKKA_00107	Inner membrane amino-acid ABC transporter permease protein YecS	135818	136798	+		yecS_1	similar to AA sequence:UniProtKB:P0AFT2		1	0	0	0	0	0	0
108	PFR_JS8_107	Phosphate ABC transporter, ATP-binding protein	136800	137627	+	PROKKA_00108	Glutamine transport ATP-binding protein GlnQ	136800	137627	+		glnQ_1	similar to AA sequence:UniProtKB:P27675		1	0	0	0	0	0	0
109	PFR_JS8_108	Hypothetical protein	138520	139401	+	PROKKA_00109	Transcriptional regulator YqjI	138520	139401	+		yqjI_1	similar to AA sequence:UniProtKB:P64588		0	0	0	0	0	0	0
110	PFR_JS8_109	Glutamine-dependent NAD( ) synthetase nadE	139602	141716	-	PROKKA_00110	Glutamine-dependent NAD(+) synthetase	139602	141716	-	6.3.5.1	nadE	similar to AA sequence:UniProtKB:P0A5L6		1	0	0	0	0	0	0
111	PFR_JS8_110	Bifunctional PLP-dependent enzyme with	141884	143089	+	PROKKA_00111	Cystathionine beta-lyase PatB	141884	143089	+	4.4.1.8	patB	similar to AA sequence:UniProtKB:Q08432		1	0	0	0	0	0	0
112	PFR_JS8_111	Ribose-5-phosphate isomerase B	143192	143638	+	PROKKA_00112	Ribose-5-phosphate isomerase B	143192	143638	+	5.3.1.6	rpiB_1	similar to AA sequence:UniProtKB:P37351		1	0	0	0	0	0	0
113	PFR_JS8_112	Deoxyribonucleoside regulator	143726	144751	-	PROKKA_00113	Deoxyribonucleoside regulator	143726	144751	-		deoR_1	similar to AA sequence:UniProtKB:P39140		0	0	0	0	0	0	0
114	PFR_JS8_113	Putative general substrate transporter	144933	146324	+	PROKKA_00114	D-galactonate transporter	144933	146324	+		dgoT	similar to AA sequence:UniProtKB:P0AA76		0	0	0	0	0	0	0
115	PFR_JS8_114	Type III effector Hrp-dependent outer protein	146364	147734	+	PROKKA_00115	hypothetical protein	146364	147734	+					0	0	0	0	0	0	0
116	PFR_JS8_115	4-hydroxythreonine-4-phosphate dehydrogenase	147727	148749	+	PROKKA_00116	4-hydroxythreonine-4-phosphate dehydrogenase 2	147727	148749	+	1.1.1.262	pdxA2	similar to AA sequence:UniProtKB:P58718		0	0	0	0	0	0	0
117	PFR_JS8_116	L-ribulose-5-phosphate 3-epimerase ulaE	148954	149871	+	PROKKA_00117	Xylose isomerase-like TIM barrel	148954	149871	+			protein motif:Pfam:PF01261.18		0	0	0	0	0	0	0
118	PFR_JS8_117	3-hydroxybutyryl-CoA dehydrogenase PaaC	149917	150885	+	PROKKA_00118	putative 3-hydroxybutyryl-CoA dehydrogenase	149917	150885	+	1.1.1.157	mmgB	similar to AA sequence:UniProtKB:P45856		0	0	0	0	0	0	0
119	PFR_JS8_118	Major facilitator transporter (Fragment)	150935	151339	+	PROKKA_00119	Putative tartrate transporter	150935	151339	+		ttuB_1	similar to AA sequence:UniProtKB:P70786		0	0	0	0	0	0	0
120	PFR_JS8_119	MFS family permease	151336	152274	+	PROKKA_00120	Putative tartrate transporter	151336	152274	+		ttuB_2	similar to AA sequence:UniProtKB:Q44470		0	0	0	0	0	0	0
121	PFR_JS8_120	Transcriptional regulator	152388	153137	-	PROKKA_00121	transcriptional regulator NanR	152388	153137	-			protein motif:CLUSTERS:PRK03837		0	0	0	0	0	0	0
122	PFR_JS8_121	Hypothetical protein	153316	153504	+	PROKKA_00122	hypothetical protein	153316	153504	+					0	0	0	0	0	0	0
123	PFR_JS8_122	DAK1 domain protein	153607	155325	+	PROKKA_00123	PTS-dependent dihydroxyacetone kinase, dihydroxyacetone-binding subunit DhaK	153607	155325	+	2.7.-.-	dhaK_1	similar to AA sequence:UniProtKB:Q9CIV8		0	0	0	0	0	0	0
124	PFR_JS8_123	Triosephosphate isomerase 2	155400	156152	+	PROKKA_00124	Triosephosphate isomerase	155400	156152	+	5.3.1.1	tpiA_1	similar to AA sequence:UniProtKB:Q5XD48		1	0	0	0	0	0	0
125	PFR_JS8_124	Transcriptional regulator	156314	157144	+	PROKKA_00125	Glycerol-3-phosphate regulon repressor	156314	157144	+		glpR	similar to AA sequence:UniProtKB:P0ACL0		1	0	0	0	0	0	0
126	PFR_JS8_125	Oxidoreductase, short chain	157298	157981	-	PROKKA_00126	putative oxidoreductase	157298	157981	-	1.-.-.-		similar to AA sequence:UniProtKB:Q99RF5		1	0	0	0	0	0	0
127	PFR_JS8_126	Putative ribose 5-phosphate isomerase	158393	158881	+	PROKKA_00127	Putative sugar phosphate isomerase YwlF	158393	158881	+	5.3.1.-	ywlF	similar to AA sequence:UniProtKB:P39156		1	0	0	0	0	0	0
128	PFR_JS8_127	Putative membrane protein	159359	160438	+	PROKKA_00128	hypothetical protein	159359	160438	+					1	0	0	0	0	0	0
129	PFR_JS8_128	HAD-superfamily hydrolase, subfamily IIA	160498	161370	+	PROKKA_00129	Arabinose operon protein AraL	160498	161370	+		araL	similar to AA sequence:UniProtKB:P94526		1	0	0	0	0	0	0
130	PFR_JS8_129	FGGY-family pentulose kinase	161402	162976	+	PROKKA_00130	Ribulokinase	161402	162976	+	2.7.1.16	araB_1	similar to AA sequence:UniProtKB:Q9KBQ3		1	0	0	0	0	0	0
131	PFR_JS8_130	Arabinose operon protein AraM	162989	164365	+	PROKKA_00131	Glycerol-1-phosphate dehydrogenase [NAD(P)+]	162989	164365	+	1.1.1.261	egsA	similar to AA sequence:UniProtKB:P94527		1	0	0	0	0	0	0
132	PFR_JS8_131	Ribulokinase	164603	166387	+	PROKKA_00132	Ribulokinase	164603	166387	+	2.7.1.16	araB_2	similar to AA sequence:UniProtKB:P94524		1	0	0	0	0	0	0
133	PFR_JS8_132	Transketolase	166506	168572	+	PROKKA_00133	Transketolase	166506	168572	+	2.2.1.1	tkt	similar to AA sequence:UniProtKB:O06811		1	0	0	0	0	0	0
134	PFR_JS8_133	CHY zinc finger	168854	169165	-	PROKKA_00134	CHY zinc finger	168854	169165	-			protein motif:Pfam:PF05495.6		0	0	0	0	0	0	0
135	PFR_JS8_134	Putative excinuclease ABC, A subunit	169342	171624	+	PROKKA_00135	UvrABC system protein A	169342	171624	+		uvrA_1	similar to AA sequence:UniProtKB:Q9WYV0		1	0	0	0	0	0	0
136	PFR_JS8_135	Aldose 1-epimerase family protein	171734	172630	-	PROKKA_00136	Putative glucose-6-phosphate 1-epimerase	171734	172630	-	5.1.3.15	yeaD	similar to AA sequence:UniProtKB:P39173		1	0	0	0	0	0	0
137	PFR_JS8_136	DNA polymerase beta domain protein region	172745	173578	+	PROKKA_00137	hypothetical protein	172745	173578	+					1	0	0	0	0	0	0
138	PFR_JS8_137	Hypothetical protein	173571	174656	+	PROKKA_00138	hypothetical protein	173571	174656	+					1	0	0	0	0	0	0
139	PFR_JS8_138	Hypothetical protein	174657	175514	-	PROKKA_00139	hypothetical protein	174657	175514	-					1	0	0	0	0	0	0
140	PFR_JS8_139	D-inositol-3-phosphate glycosyltransferase 2	175687	176916	+	PROKKA_00140	D-inositol 3-phosphate glycosyltransferase	175687	176916	+	2.4.1.250	mshA	similar to AA sequence:UniProtKB:A0QQZ8		1	0	0	0	0	0	0
141	PFR_JS8_140	1D-myo-inositol	176913	177731	+	PROKKA_00141	1D-myo-inositol 2-acetamido-2-deoxy-alpha-D-glucopyranoside deacetylase	176913	177731	+	3.5.1.103	mshB_1	similar to AA sequence:UniProtKB:Q9F344		1	0	0	0	0	0	0
142	PFR_JS8_141	Integral membrane protein	177902	178513	+	PROKKA_00142	acid-resistance membrane protein	177902	178513	+			protein motif:CLUSTERS:PRK10209		1	0	0	0	0	0	0
143	PFR_JS8_142	Ribose-phosphate diphosphokinase	178631	179611	-	PROKKA_00143	Ribose-phosphate pyrophosphokinase	178631	179611	-	2.7.6.1	prs_1	similar to AA sequence:UniProtKB:P0A717		1	0	0	0	0	0	0
144	PFR_JS8_143	Glutamine amidotransferase class-I	179695	180384	-	PROKKA_00144	GMP synthase [glutamine-hydrolyzing]	179695	180384	-	6.3.5.2	guaA_1	similar to AA sequence:UniProtKB:P99105		1	0	0	0	0	0	0
145	PFR_JS8_144	Multidrug resistance protein	180410	181657	-	PROKKA_00145	4-hydroxybenzoate transporter PcaK	180410	181657	-		pcaK	similar to AA sequence:UniProtKB:Q51955		1	0	0	0	0	0	0
146	PFR_JS8_145	Transcriptional regulator, MerR	181695	182039	+	PROKKA_00146	HTH-type transcriptional regulator HmrR	181695	182039	+		hmrR	similar to AA sequence:UniProtKB:Q9X5X4		1	0	0	0	0	0	0
147	PFR_JS8_146	Hypothetical protein	182122	182676	+	PROKKA_00147	hypothetical protein	182122	182676	+					1	0	0	0	0	0	0
148	PFR_JS8_147	Hypothetical acetyltransferase YafP	182747	183292	-	PROKKA_00148	putative N-acetyltransferase YafP	182747	183292	-	2.3.1.-	yafP	similar to AA sequence:UniProtKB:Q47158		1	0	0	0	0	0	0
149	PFR_JS8_148	Transcriptional regulator	183424	183771	+	PROKKA_00149	HTH-type transcriptional regulator CmtR	183424	183771	+		cmtR	similar to AA sequence:UniProtKB:P67731		1	0	0	0	0	0	0
150	PFR_JS8_149	Metal cation transporting P-type ATPase ctpG	183768	185882	+	PROKKA_00150	Zinc-transporting ATPase	183768	185882	+	3.6.3.-	zosA	similar to AA sequence:UniProtKB:O31688		1	0	0	0	0	0	0
151	PFR_JS8_150	Hypothetical protein	185934	186425	+	PROKKA_00151	hypothetical protein	185934	186425	+					0	0	0	0	0	0	0
152	PFR_JS8_151	Hypothetical protein	186544	187149	+	PROKKA_00152	hypothetical protein	186544	187149	+					1	0	0	0	0	0	0
153	PFR_JS8_152	ABC-type Fe3-siderophores transport systems	187205	188014	+	PROKKA_00153	hypothetical protein	187205	188014	+					1	0	0	0	0	0	0
154	PFR_JS8_153	Hypothetical protein	188089	188313	-	PROKKA_00154	hypothetical protein	188089	188313	-					1	0	0	0	0	0	0
155	PFR_JS8_154	Transcriptional regulator, TetR family	188459	189073	-	PROKKA_00155	HTH-type transcriptional repressor KstR2	188459	189073	-		kstR2_1	similar to AA sequence:UniProtKB:A0R4Z6		1	0	0	0	0	0	0
156	PFR_JS8_155	AmyC	189114	189932	-	PROKKA_00156	L-arabinose transport system permease protein AraQ	189114	189932	-		araQ_1	similar to AA sequence:UniProtKB:P94530		0	0	0	0	0	0	0
157	PFR_JS8_156	AmyD	189934	190854	-	PROKKA_00157	L-arabinose transport system permease protein AraP	189934	190854	-		araP	similar to AA sequence:UniProtKB:P94529		0	0	0	0	0	0	0
158	PFR_JS8_157	MsmE	190923	192185	-	PROKKA_00158	putative arabinose-binding protein precursor	190923	192185	-		araN	similar to AA sequence:UniProtKB:P94528		0	0	0	0	0	0	0
159	PFR_JS8_158	Glycoside hydrolase clan GH-D	192255	194441	-	PROKKA_00159	Alpha-galactosidase	192255	194441	-	3.2.1.22	rafA	similar to AA sequence:UniProtKB:P16551		0	0	0	0	0	0	0
160	PFR_JS8_159	Ribose operon repressor	194749	195786	+	PROKKA_00160	Catabolite control protein A	194749	195786	+		ccpA_2	similar to AA sequence:UniProtKB:P46828		0	0	0	0	0	0	0
161	PFR_JS8_160	UPF0126 domain protein	195935	196624	+	PROKKA_00161	hypothetical protein	195935	196624	+			protein motif:CLUSTERS:PRK10578		1	0	0	0	0	0	0
162	PFR_JS8_161	SAF domain protein	197166	197876	+	PROKKA_00162	hypothetical protein	197166	197876	+					1	0	0	0	0	0	0
163	PFR_JS8_162	Hypothetical protein	197876	198913	+	PROKKA_00163	hypothetical protein	197876	198913	+					1	0	0	0	0	0	0
164	PFR_JS8_163	Secretion system protein	198910	200685	+	PROKKA_00164	Putative conjugal transfer protein/MT3759	198910	200685	+			similar to AA sequence:UniProtKB:Q7D547		1	0	0	0	0	0	0
165	PFR_JS8_164	Type II secretion system F domain protein	200682	201575	+	PROKKA_00165	Bacterial type II secretion system protein F domain protein	200682	201575	+			protein motif:Pfam:PF00482.17		1	0	0	0	0	0	0
166	PFR_JS8_165	Type II secretion system F domain protein	201568	202473	+	PROKKA_00166	hypothetical protein	201568	202473	+					1	0	0	0	0	0	0
167	PFR_JS8_166	Hypothetical protein	202558	202782	+	PROKKA_00167	hypothetical protein	202558	202782	+					1	0	0	0	0	0	0
168	PFR_JS8_167	Hypothetical protein	202757	203179	+	PROKKA_00168	TadE-like protein	202757	203179	+			protein motif:Pfam:PF07811.6		1	0	0	0	0	0	0
169	PFR_JS8_168	Hypothetical protein	203245	203802	+	PROKKA_00169	hypothetical protein	203245	203802	+					1	0	0	0	0	0	0
170						PROKKA_00170	tRNA-His(atg)	204007	204097	+			COORDINATES:profile:Aragorn:1.2		0					0	0
171	PFR_JS8_169	Hypothetical protein	203799	207509	+											0	0	0	0	0	0
172	PFR_JS8_170	Multiple antibiotic resistance (MarC)-related	207520	208110	-	PROKKA_00171	putative antibiotic transporter	207520	208110	-			protein motif:CLUSTERS:PRK10739	Putative antibiotic resistance	1	0	0	0	0	0	0
173	PFR_JS8_171	Transporter, major facilitator family protein	208110	209537	-	PROKKA_00172	2-acyl-glycerophospho-ethanolamine acyltransferase	208110	209537	-			protein motif:CLUSTERS:PRK08633		1	0	0	0	0	0	0
174	PFR_JS8_172	Conserved domain protein	209871	210836	-	PROKKA_00173	hypothetical protein	209871	210836	-					1	0	0	0	0	0	0
175	PFR_JS8_173	Response regulator receiver domain protein	211190	211852	-	PROKKA_00174	Transcriptional regulatory protein DegU	211190	211852	-		degU	similar to AA sequence:UniProtKB:P13800		1	0	0	0	0	0	0
176	PFR_JS8_174	Histidine kinase	211886	213295	-	PROKKA_00175	Sensor histidine kinase DesK	211886	213295	-	2.7.13.3	desK_2	similar to AA sequence:UniProtKB:O34757		1	0	0	0	0	0	0
177	PFR_JS8_175	Hypothetical protein	213669	215423	+	PROKKA_00176	hypothetical protein	213669	215423	+					0	0	0	0	0	0	0
178	PFR_JS8_176	Hypothetical protein	215445	215552	+	PROKKA_00177	hypothetical protein	215445	215552	+					0	0	0	0	0	0	0
179	PFR_JS8_177	Hypothetical protein	215639	215767	-	PROKKA_00178	hypothetical protein	215639	215767	-					1	0	0	0	0	0	0
180	PFR_JS8_178	Translation regulator	216290	217786	-	PROKKA_00179	Purine catabolism regulatory protein	216290	217786	-		pucR_1	similar to AA sequence:UniProtKB:O32138		1	0	0	0	0	0	0
181	PFR_JS8_179	4-aminobutyrate aminotransferase apoenzyme	217966	219300	+	PROKKA_00180	5-aminovalerate aminotransferase DavT	217966	219300	+	2.6.1.48	davT	similar to AA sequence:UniProtKB:Q9I6M4		1	0	0	0	0	0	0
182	PFR_JS8_180	McyI protein	219297	220376	+	PROKKA_00181	Glycerate dehydrogenase	219297	220376	+	1.1.1.29	hprA	similar to AA sequence:UniProtKB:Q59516		1	0	0	0	0	0	0
183	PFR_JS8_181	Threonine dehydrogenase and related Zn-dependent	220380	221426	+	PROKKA_00182	Formaldehyde dismutase	220380	221426	+	1.2.99.4	fdm	similar to AA sequence:UniProtKB:Q52078		0	0	0	0	0	0	0
184	PFR_JS8_182	Probable amino-acid ABC transporter permease	221543	222181	+	PROKKA_00183	Inner membrane amino-acid ABC transporter permease protein YecS	221543	222181	+		yecS_2	similar to AA sequence:UniProtKB:P0AFT2		1	0	0	0	0	0	0
185	PFR_JS8_183	Amino acid ABC transporter, permease protein	222178	222834	+	PROKKA_00184	L-cystine transport system permease protein TcyB	222178	222834	+		tcyB	similar to AA sequence:UniProtKB:P42200		1	0	0	0	0	0	0
186	PFR_JS8_184	Periplasmic component of amino acid ABC-type	222901	223761	+	PROKKA_00185	Lysine-arginine-ornithine-binding periplasmic protein precursor	222901	223761	+		argT	similar to AA sequence:UniProtKB:P02911		1	0	0	0	0	0	0
187	PFR_JS8_185	Glutamine ABC transporter, ATP-binding protein	223831	224634	+	PROKKA_00186	Glutamine transport ATP-binding protein GlnQ	223831	224634	+	3.6.3.-	glnQ_2	similar to AA sequence:UniProtKB:O34677		1	0	0	0	0	0	0
188	PFR_JS8_186	Translation initiation inhibitor involved in	224642	225025	+	PROKKA_00187	Putative reactive intermediate deaminase TdcF	224642	225025	+	3.5.4.-	tdcF	similar to AA sequence:UniProtKB:P0AGL2		1	0	0	0	0	0	0
189	PFR_JS8_187	D-amino acid dehydrogenase	225022	226275	+	PROKKA_00188	D-amino acid dehydrogenase small subunit	225022	226275	+	1.4.99.1	dadA	similar to AA sequence:UniProtKB:P0A6J5		1	1	0	1	0	0	0
190	PFR_JS8_188	Asp/Glu/Hydantoin racemase superfamily protein	226272	227048	+	PROKKA_00189	hypothetical protein	226272	227048	+			protein motif:CLUSTERS:PRK07475		1	1	0	1	0	0	0
191	PFR_JS8_189	Histidine triad protein	227967	228416	+	PROKKA_00190	HIT-like protein	227967	228416	+	3.-.-.-		similar to AA sequence:UniProtKB:P44956		1	1	0	1	0	0	0
192	PFR_JS8_190	Molybdenum cofactor synthesis domain protein	228420	229004	+	PROKKA_00191	Molybdenum cofactor biosynthesis protein B	228420	229004	+		moaB	similar to AA sequence:UniProtKB:P99137		0	1	0	1	0	0	0
193	PFR_JS8_191	Molybdenum cofactor biosynthesis protein	229063	229635	-	PROKKA_00192	Cyclic pyranopterin monophosphate synthase accessory protein 2	229063	229635	-		moaC2	similar to AA sequence:UniProtKB:P0A5K6		1	1	0	1	0	0	0
194	PFR_JS8_192	Molybdenum cofactor synthesis domain protein	229628	230893	-	PROKKA_00193	Molybdopterin molybdenumtransferase	229628	230893	-	2.10.1.1	moeA_1	similar to AA sequence:UniProtKB:P12281		0	1	0	1	0	0	0
195	PFR_JS8_193	Putative transposase orfA for insertion sequence	230925	231275	+	PROKKA_00194	Transposase	230925	231275	+			protein motif:Pfam:PF01527.14		0	1	0	1	0	0	0
196	PFR_JS8_194	Integrase family protein	231272	232180	+	PROKKA_00195	IS2 transposase TnpB	231272	232180	+			protein motif:CLUSTERS:PRK09409		0	1	0	1	0	0	0
197	PFR_JS8_195	Hypothetical protein	232158	232508	-	PROKKA_00196	hypothetical protein	232158	232508	-					0	1	0	1	0	0	0
198	PFR_JS8_196	Molybdenum cofactor biosynthesis protein moeB1	232505	233380	-	PROKKA_00197	putative adenylyltransferase/sulfurtransferase MoeZ	232505	233380	-		moeZ_1	similar to AA sequence:UniProtKB:Q7D5X9		1	1	0	1	0	0	0
199	PFR_JS8_197	Molybdopterin converting factor, subunit 2	233380	233799	-	PROKKA_00198	Molybdopterin synthase catalytic subunit 1	233380	233799	-	2.8.1.12	moaE1	similar to AA sequence:UniProtKB:O05795		1	1	0	1	0	0	0
200	PFR_JS8_198	ThiS family protein	233901	235016	-	PROKKA_00199	ThiS family protein	233901	235016	-			protein motif:Pfam:PF02597.14		1	1	0	1	0	0	0
201	PFR_JS8_199	Respiratory nitrate reductase, gamma subunit	235145	235864	-	PROKKA_00200	Nitrate reductase-like protein NarX	235145	235864	-	1.7.99.4	narX_1	similar to AA sequence:UniProtKB:P71994		0	0	0	0	0	0	0
202	PFR_JS8_200	Nitrate reductase molybdenum cofactor assembly	235870	236679	-	PROKKA_00201	Nitrate reductase-like protein NarX	235870	236679	-	1.7.99.4	narX_2	similar to AA sequence:UniProtKB:P71994		0	0	0	0	0	0	0
203	PFR_JS8_201	Nitrate reductase, beta subunit	236679	238190	-	PROKKA_00202	Respiratory nitrate reductase 2 beta chain	236679	238190	-	1.7.99.4	narY	similar to AA sequence:UniProtKB:P19318		1	0	0	0	0	0	0
204	PFR_JS8_202	Nitrate reductase, alpha subunit	238190	242005	-	PROKKA_00203	Nitrate reductase alpha subunit	238190	242005	-	1.7.99.4	narG	similar to AA sequence:UniProtKB:O06559		0	0	0	0	0	0	0
205	PFR_JS8_203	Transporter, major facilitator family protein	242039	243397	-	PROKKA_00204	Nitrate/nitrite transporter NarK	242039	243397	-		narK	similar to AA sequence:UniProtKB:P10903		0	0	0	0	0	0	0
206	PFR_JS8_204	Molybdenum cofactor biosynthesis protein A	243541	244716	-	PROKKA_00205	Cyclic pyranopterin monophosphate synthase	243541	244716	-	4.1.99.18	moaA	similar to AA sequence:UniProtKB:Q44118		0	0	0	0	0	0	0
207	PFR_JS8_205	MobA-like NTP transferase domain protein	244815	245489	+	PROKKA_00206	molybdopterin-guanine dinucleotide biosynthesis protein MobA	244815	245489	+			protein motif:CLUSTERS:PRK00317		0	0	0	0	0	0	0
208	PFR_JS8_206	Molybdenum cofactor synthesis domain protein	245862	246368	-	PROKKA_00207	Molybdopterin adenylyltransferase	245862	246368	-	2.7.7.75	mog	similar to AA sequence:UniProtKB:P44645		0	0	0	0	0	0	0
209	PFR_JS8_207	Molybdate ABC transporter, periplasmic	246588	247364	+	PROKKA_00208	Molybdate-binding periplasmic protein precursor	246588	247364	+		modA	similar to AA sequence:UniProtKB:P45323		0	0	0	0	0	0	0
210	PFR_JS8_208	Molybdate ABC transporter, permease protein	247361	249481	+	PROKKA_00209	Glutamine transport ATP-binding protein GlnQ	247361	249481	+		glnQ_3	similar to AA sequence:UniProtKB:P10346		1	0	0	0	0	0	0
211	PFR_JS8_209	Putative CoA-substrate-specific enzyme activase	249674	254050	+	PROKKA_00210	Activator of (R)-2-hydroxyglutaryl-CoA dehydratase	249674	254050	+		hgdC	similar to AA sequence:UniProtKB:P11568		1	0	0	0	0	0	0
212	PFR_JS8_210	L-aspartate oxidase (Quinolinate synthetase B)	254101	255690	-	PROKKA_00211	L-aspartate oxidase	254101	255690	-	1.4.3.16	nadB_1	similar to AA sequence:UniProtKB:P10902		0	0	0	0	0	0	0
213	PFR_JS8_211	Hypothetical protein	256418	257053	-	PROKKA_00212	hypothetical protein	256418	257053	-					0	0	0	0	0	0	0
214	PFR_JS8_212	Methylase involved in ubiquinone/menaquinone	257110	257790	+	PROKKA_00213	Demethylrebeccamycin-D-glucose O-methyltransferase	257110	257790	+	2.1.1.164	rebM	similar to AA sequence:UniProtKB:Q8KZ94		0	0	0	0	0	0	0
215	PFR_JS8_213	Ribose-5-phosphate isomerase B	258125	258607	+	PROKKA_00214	Ribose-5-phosphate isomerase B	258125	258607	+	5.3.1.6	rpiB_2	similar to AA sequence:UniProtKB:P37351		0	0	0	0	0	0	0
216	PFR_JS8_214	Sulfate adenylyltransferase subunit 1	258892	260241	-	PROKKA_00215	Bifunctional enzyme CysN/CysC	258892	260241	-		cysNC	similar to AA sequence:UniProtKB:Q10600		1	0	0	0	0	0	0
217	PFR_JS8_215	Sulfate adenylyltransferase subunit 2	260244	261311	-	PROKKA_00216	Sulfate adenylyltransferase subunit 2	260244	261311	-	2.7.7.4	cysD	similar to AA sequence:UniProtKB:P65670		1	0	0	0	0	0	0
218	PFR_JS8_216	Phosphoadenosine phosphosulfate reductase	261338	262087	-	PROKKA_00217	Phosphoadenosine phosphosulfate reductase	261338	262087	-	1.8.4.8	cysH	similar to AA sequence:UniProtKB:P94498		1	0	0	0	0	0	0
219	PFR_JS8_217	Sulfite reductase	262084	263889	-	PROKKA_00218	Sulfite reductase [ferredoxin]	262084	263889	-	1.8.7.1	sir	similar to AA sequence:UniProtKB:P71753		1	0	0	0	0	0	0
220	PFR_JS8_218	SubI	264677	265783	+	PROKKA_00219	Sulfate-binding protein precursor	264677	265783	+		sbpA	similar to AA sequence:UniProtKB:P27366		1	0	0	0	0	0	0
221	PFR_JS8_219	Sulfate-transport membrane protein ABC	265780	266844	+	PROKKA_00220	Sulfate transport system permease protein CysT	265780	266844	+		cysT	similar to AA sequence:UniProtKB:P27367		1	0	0	0	0	0	0
222	PFR_JS8_220	CysW	266834	267643	+	PROKKA_00221	Sulfate transport system permease protein CysW	266834	267643	+		cysW	similar to AA sequence:UniProtKB:P27370		1	0	0	0	0	0	0
223	PFR_JS8_221	Sulfate-transport ATP-binding protein ABC	267640	268692	+	PROKKA_00222	Sulfate/thiosulfate import ATP-binding protein CysA	267640	268692	+	3.6.3.25	cysA	similar to AA sequence:UniProtKB:P0A4W2		1	0	0	0	0	0	0
224	PFR_JS8_222	Cobalt-zinc-cadmium efflux permease	268916	269944	-	PROKKA_00223	Cadmium, cobalt and zinc/H(+)-K(+) antiporter	268916	269944	-		czcD_1	similar to AA sequence:UniProtKB:O07084		0	0	0	0	0	0	0
225	PFR_JS8_223	Transcriptional regulator, ArsR family	270231	270629	+	PROKKA_00224	putative HTH-type transcriptional regulator/MT0088	270231	270629	+			similar to AA sequence:UniProtKB:O53626		0	0	0	0	0	0	0
226	PFR_JS8_224	ABC-transporter transmembrane component	270994	271824	-	PROKKA_00225	Daunorubicin/doxorubicin resistance ABC transporter permease protein DrrB	270994	271824	-		drrB	similar to AA sequence:UniProtKB:P32011		1	0	0	0	0	0	0
227	PFR_JS8_225	Daunorubicin resistance ABC transporter ATPase	271821	272891	-	PROKKA_00226	Daunorubicin/doxorubicin resistance ATP-binding protein DrrA	271821	272891	-	3.6.3.-	drrA_1	similar to AA sequence:UniProtKB:P32010		1	0	0	0	0	0	0
228	PFR_JS8_226	Transcription regulator	273410	274435	-	PROKKA_00227	MarR family protein	273410	274435	-			protein motif:Pfam:PF01047.16		1	0	0	0	0	0	0
229	PFR_JS8_227	NAD(P)( ) transhydrogenase (AB-specific), alpha	274794	276347	+	PROKKA_00228	NAD(P) transhydrogenase subunit alpha	274794	276347	+	1.6.1.2	pntA	similar to AA sequence:UniProtKB:P07001		1	0	0	0	0	0	0
230	PFR_JS8_228	NAD(P) transhydrogenase subunit beta	276354	277766	+	PROKKA_00229	NAD(P) transhydrogenase subunit beta	276354	277766	+	1.6.1.2	pntB	similar to AA sequence:UniProtKB:P0AB67		1	0	0	0	0	0	0
231	PFR_JS8_229	Hypothetical protein	277977	278354	-	PROKKA_00230	hypothetical protein	277977	278354	-					0	0	0	0	0	0	0
232	PFR_JS8_230	4-alpha-glucanotransferase malQ	279030	280985	-	PROKKA_00231	4-alpha-glucanotransferase	279030	280985	-	2.4.1.25	malQ_1	similar to AA sequence:UniProtKB:Q59266		1	0	0	0	0	0	0
233	PFR_JS8_231	Hypothetical protein	281056	281538	-	PROKKA_00232	Lactose-specific phosphotransferase enzyme IIA component	281056	281538	-	2.7.1.-	lacF	similar to AA sequence:UniProtKB:P0A0D6		1	0	0	0	0	0	0
234	PFR_JS8_232	Hypothetical protein	281596	281955	-	PROKKA_00233	hypothetical protein	281596	281955	-					0	0	0	0	0	0	0
235	PFR_JS8_233	Riboflavin biosynthesis protein RibD	282356	283600	+	PROKKA_00234	Riboflavin biosynthesis protein RibD	282356	283600	+		ribD_1	similar to AA sequence:UniProtKB:P25539		0	0	0	0	0	0	0
236	PFR_JS8_234	Riboflavin synthase, alpha subunit	283690	284352	+	PROKKA_00235	Riboflavin synthase	283690	284352	+	2.5.1.9	ribE	similar to AA sequence:UniProtKB:P16440		1	0	0	0	0	0	0
237	PFR_JS8_235	Riboflavin biosynthesis protein ribA2	284349	285818	+	PROKKA_00236	Riboflavin biosynthesis protein RibBA	284349	285818	+		ribBA	similar to AA sequence:UniProtKB:A5U2B7		1	0	0	0	0	0	0
238	PFR_JS8_236	6,7-dimethyl-8-ribityllumazine synthase RibH	285815	286282	+	PROKKA_00237	6,7-dimethyl-8-ribityllumazine synthase	285815	286282	+	2.5.1.78	ribH	similar to AA sequence:UniProtKB:P66034		1	0	0	0	0	0	0
239	PFR_JS8_237	CitT protein	286439	287947	-	PROKKA_00238	Putative malate transporter YflS	286439	287947	-		yflS	similar to AA sequence:UniProtKB:O34726		0	0	0	0	0	0	0
240	PFR_JS8_238	Hypothetical protein	288249	289346	-	PROKKA_00239	hypothetical protein	288249	289346	-					0	0	0	0	0	0	0
241	PFR_JS8_239	DNA protecting protein DprA	290344	291198	-	PROKKA_00240	hypothetical protein	290344	291198	-			protein motif:CLUSTERS:PRK10736		0	0	0	0	0	0	0
242	PFR_JS8_240	Putative type I restriction-modification system,	291347	294712	-	PROKKA_00241	type I restriction enzyme EcoKI subunit R	291347	294712	-			protein motif:CLUSTERS:PRK11448		0	0	0	0	0	0	0	PfrJS8IP
243	PFR_JS8_241	Restriction modification system DNA specificity	294712	295851	-	PROKKA_00242	EcoKI restriction-modification system protein HsdS	294712	295851	-			protein motif:CLUSTERS:PRK09737		0	0	0	0	0	0	0	S.PfrJS8I
244	PFR_JS8_242	N-6 DNA methylase	295848	297350	-	PROKKA_00243	putative type I restriction enzymeP M protein	295848	297350	-	2.1.1.72		similar to AA sequence:UniProtKB:Q89Z59		0	0	0	0	0	0	0	M.PfrJS8I
245	PFR_JS8_243	Hypothetical protein	297404	297901	-	PROKKA_00244	hypothetical protein	297404	297901	-					0	0	0	0	0	0	0
246	PFR_JS8_244	Putative zinc-binding sorbitol dehydrogenase	298275	299339	+	PROKKA_00245	Sorbitol dehydrogenase	298275	299339	+	1.1.1.14	gutB	similar to AA sequence:UniProtKB:Q06004		0	0	0	0	0	0	0
247	PFR_JS8_245	PTS system, Lactose/Cellobiose specific IIB	299332	299634	+	PROKKA_00246	Galactitol-specific phosphotransferase enzyme IIB component	299332	299634	+	2.7.1.69	gatB_1	similar to AA sequence:UniProtKB:P37188		0	0	0	0	0	0	0
248	PFR_JS8_246	PTS system Galactitol-specific IIC component	299683	300909	+	PROKKA_00247	Galactitol permease IIC component	299683	300909	+		gatC_1	similar to AA sequence:UniProtKB:P69831		0	0	0	0	0	0	0
249	PFR_JS8_247	Class II Aldolase and Adducin domain protein	300919	301545	+	PROKKA_00248	Methylthioribulose-1-phosphate dehydratase	300919	301545	+	4.2.1.109	mtnB	similar to AA sequence:UniProtKB:O67788		0	0	0	0	0	0	0
250	PFR_JS8_248	Phosphoenolpyruvate-dependent sugar	301559	302074	+	PROKKA_00249	Heat-responsive suppressor HrsA	301559	302074	+		hrsA	similar to AA sequence:UniProtKB:P54745		0	1	1	0	0	0	0
251	PFR_JS8_249	Phosphoenolpyruvate-dependent sugar	302200	304113	+	PROKKA_00250	putative licABCH operon regulator	302200	304113	+		licR	similar to AA sequence:UniProtKB:P46321		0	1	1	0	0	0	0
252	PFR_JS8_250	Hypothetical protein	304578	304919	+	PROKKA_00251	hypothetical protein	304578	304919	+					0	1	1	0	0	0	0
253	PFR_JS8_251	ABC-type anion transport system, duplicated	305481	307220	+	PROKKA_00252	Bicarbonate transport system permease protein CmpB	305481	307220	+		cmpB_1	similar to AA sequence:UniProtKB:Q55106		0	1	1	0	0	0	0
254	PFR_JS8_252	Putative ABC-type Taurine transport system,	307314	308612	+	PROKKA_00253	Bicarbonate transport ATP-binding protein CmpD	307314	308612	+	3.6.3.-	cmpD	similar to AA sequence:UniProtKB:Q55463		0	0	0	0	0	0	0
255	PFR_JS8_253	Hypothetical protein	308662	309042	+	PROKKA_00254	hypothetical protein	308662	309042	+					0	0	0	0	0	0	0
256	PFR_JS8_254	Hypothetical protein	309113	309748	+	PROKKA_00255	hypothetical protein	309113	309748	+					0	0	0	0	0	0	0
257	PFR_JS8_255	Hypothetical protein	310481	311593	+	PROKKA_00256	hypothetical protein	310481	311593	+					0	0	0	0	0	0	0
258	PFR_JS8_256	Hypothetical protein	311587	312588	+	PROKKA_00257	hypothetical protein	311587	312588	+					0	1	0	0	1	0	0
259	PFR_JS8_257	Hypothetical protein	312585	313628	+	PROKKA_00258	hypothetical protein	312585	313628	+					0	1	0	0	1	0	0
260	PFR_JS8_258	Hypothetical protein	313618	315342	+	PROKKA_00259	macrolide transporter ATP-binding /permease protein	313618	315342	+			protein motif:CLUSTERS:PRK10535		0	1	0	0	1	0	0
261	PFR_JS8_259	Substrate-specific component CbrT of predicted	315339	316442	+	PROKKA_00260	hypothetical protein	315339	316442	+					0	1	0	0	1	0	0
262	PFR_JS8_260	MoxR family protein	316444	317535	+	PROKKA_00261	ATPase family associated with various cellular activities (AAA)	316444	317535	+			protein motif:Pfam:PF07726.5		0	1	0	0	1	0	0
263	PFR_JS8_261	PF01882 family protein	317540	318571	+	PROKKA_00262	hypothetical protein	317540	318571	+					0	1	0	0	1	0	0
264	PFR_JS8_262	Hypothetical protein	318555	319175	+	PROKKA_00263	hypothetical protein	318555	319175	+					0	0	0	0	0	0	0
265	PFR_JS8_263	Von Willebrand factor type A domain protein	319166	320176	+	PROKKA_00264	von Willebrand factor type A domain protein	319166	320176	+			protein motif:Pfam:PF00092.22		0	0	0	0	0	0	0
266	PFR_JS8_264	Von Willebrand factor type A domain protein	320173	321180	+	PROKKA_00265	von Willebrand factor type A domain protein	320173	321180	+			protein motif:Pfam:PF00092.22		0	0	0	0	0	0	0
267	PFR_JS8_265	Hypothetical protein	321177	322040	+	PROKKA_00266	Tetratricopeptide repeat protein	321177	322040	+			protein motif:Pfam:PF07719.11		0	0	0	0	0	0	0
268	PFR_JS8_266	Hypothetical protein	322062	322898	-	PROKKA_00267	hypothetical protein	322062	322898	-					0	0	0	0	0	0	0
269	PFR_JS8_267	Hypothetical protein	323458	323703	+	PROKKA_00268	hypothetical protein	323458	323703	+					0	0	0	0	0	0	0
270	PFR_JS8_268	Divalent metal cation transporter MntH	323974	325389	-	PROKKA_00269	Divalent metal cation transporter MntH	323974	325389	-		mntH	similar to AA sequence:UniProtKB:Q99UZ7		1	0	0	0	0	0	0
271	PFR_JS8_269	Transcriptional repressor sirR	325611	326288	+	PROKKA_00270	Iron-dependent repressor IdeR	325611	326288	+		ideR	similar to AA sequence:UniProtKB:P0A672		1	0	0	0	0	0	0
272	PFR_JS8_270	Hypothetical protein	326422	326913	-	PROKKA_00271	hypothetical protein	326422	326913	-					0	0	0	0	0	0	0
273	PFR_JS8_271	Hypothetical protein	326935	327315	-	PROKKA_00272	hypothetical protein	326935	327315	-					0	0	0	0	0	0	0
274	PFR_JS8_272	Transposase of ISAar20, ISL3 family	327716	328792	+	PROKKA_00273	Transposase	327716	328792	+			protein motif:Pfam:PF01610.11		0	0	0	0	0	0	0
275	PFR_JS8_273	Toxin secretion/phage lysis holin	328772	330061	-	PROKKA_00274	Sodium/glucose cotransporter	328772	330061	-		sglT	similar to AA sequence:UniProtKB:P96169		0	0	0	0	0	0	0
276	PFR_JS8_274	Phosphomethylpyrimidine synthase	330399	332279	+	PROKKA_00275	Phosphomethylpyrimidine synthase	330399	332279	+	4.1.99.17	thiC	similar to AA sequence:UniProtKB:P45740		1	0	0	0	0	0	0
277	PFR_JS8_275	PF06224 family protein	332366	333526	-	PROKKA_00276	hypothetical protein	332366	333526	-					1	0	0	0	0	0	0
278	PFR_JS8_276	Hypothetical protein	333787	334119	-	PROKKA_00277	Ribbon-helix-helix protein, copG family	333787	334119	-			protein motif:Pfam:PF01402.15		0	0	0	0	0	0	0
279	PFR_JS8_277	Hypothetical protein	334638	335207	+	PROKKA_00278	hypothetical protein	334638	335207	+					1	0	0	0	0	0	0
280	PFR_JS8_278	UbiE family methyltransferase	335290	336108	-	PROKKA_00279	Demethylmenaquinone methyltransferase	335290	336108	-	2.1.1.163	ubiE_1	similar to AA sequence:UniProtKB:P67062		1	0	0	0	0	0	0
281	PFR_JS8_279	Xenobiotic reductase A	336263	337375	+	PROKKA_00280	NADPH dehydrogenase	336263	337375	+	1.6.99.1	namA	similar to AA sequence:UniProtKB:P54550		1	0	0	0	0	0	0
282	PFR_JS8_280	Hypothetical protein	337422	338135	-	PROKKA_00281	Major Facilitator Superfamily protein	337422	338135	-			protein motif:Pfam:PF07690.10		1	0	0	0	0	0	0
283	PFR_JS8_281	Major facilitator superfamily permease	338087	338824	-	PROKKA_00282	putative multidrug resistance protein EmrY	338087	338824	-		emrY_1	similar to AA sequence:UniProtKB:P52600	Putative antibiotic resistance	0	0	0	0	0	0	0
284	PFR_JS8_282	Hypothetical protein	338971	339501	+	PROKKA_00283	MarR family protein	338971	339501	+			protein motif:Pfam:PF12802.1	Putative antibiotic resistance	0	0	0	0	0	0	0
285	PFR_JS8_283	Replicative DNA helicase	339630	340985	-	PROKKA_00284	Replicative DNA helicase	339630	340985	-	3.6.4.12	dnaB	similar to AA sequence:UniProtKB:P71715		1	0	0	0	0	0	0
286	PFR_JS8_284	Hypothetical protein	341582	342304	+	PROKKA_00285	Copper-sensing transcriptional repressor CsoR	341582	342304	+		csoR	similar to AA sequence:UniProtKB:O32222		1	0	0	0	0	0	0
287	PFR_JS8_285	Heavy metal transport/detoxification protein	342438	342650	+	PROKKA_00286	Heavy-metal-associated domain protein	342438	342650	+			protein motif:Pfam:PF00403.20		1	0	0	0	0	0	0
288	PFR_JS8_286	Copper-transporting ATPase CopA	342761	345250	+	PROKKA_00287	Copper-exporting P-type ATPase A	342761	345250	+	3.6.3.54	copA_1	similar to AA sequence:UniProtKB:Q2FV64		1	0	0	0	0	0	0
289	PFR_JS8_287	Hypothetical protein	345467	346246	+	PROKKA_00288	hypothetical protein	345467	346246	+					1	0	0	0	0	0	0
290	PFR_JS8_288	Hypothetical protein	346362	346589	-	PROKKA_00289	hypothetical protein	346362	346589	-					1	0	0	0	0	0	0
291	PFR_JS8_289	Hypothetical protein	346705	347178	-	PROKKA_00290	hypothetical protein	346705	347178	-					1	0	0	0	0	0	0
292	PFR_JS8_290	Na( )/H( ) antiporter NhaA	347513	348736	-	PROKKA_00291	Na(+)/H(+) antiporter NhaA	347513	348736	-		nhaA	similar to AA sequence:UniProtKB:P13738		1	0	0	0	0	0	0
293	PFR_JS8_291	Conserved domain protein	349074	349823	-	PROKKA_00292	hypothetical protein	349074	349823	-			protein motif:CLUSTERS:PRK08317		1	0	0	0	0	0	0
294	PFR_JS8_292	Septum site determining protein	349948	351441	+	PROKKA_00293	hypothetical protein	349948	351441	+					1	0	0	0	0	0	0
295	PFR_JS8_293	Helicase/secretion neighborhood ATPase	351428	352579	+	PROKKA_00294	Putative conjugal transfer protein/MT3759	351428	352579	+			similar to AA sequence:UniProtKB:Q7D547		1	0	0	0	0	0	0
296	PFR_JS8_294	Type II secretion system protein (Precursor)	352576	353373	+	PROKKA_00295	hypothetical protein	352576	353373	+					1	0	0	0	0	0	0
297	PFR_JS8_295	Type II secretion system F domain protein	353370	354113	+	PROKKA_00296	Bacterial type II secretion system protein F domain protein	353370	354113	+			protein motif:Pfam:PF00482.17		1	0	0	0	0	0	0
298	PFR_JS8_296	Protein mcbG	354246	354851	-	PROKKA_00297	Secreted effector protein pipB2	354246	354851	-		pipB2	similar to AA sequence:UniProtKB:Q8ZMM8		1	0	0	0	0	0	0
299	PFR_JS8_297	Hypothetical protein	355010	355321	+	PROKKA_00298	hypothetical protein	355010	355321	+					1	0	0	0	0	0	0
300	PFR_JS8_298	Hypothetical protein	355452	355910	+	PROKKA_00299	hypothetical protein	355452	355910	+					1	0	0	0	0	0	0
301	PFR_JS8_299	Hypothetical protein	356072	356404	+	PROKKA_00300	hypothetical protein	356072	356404	+					1	0	0	0	0	0	0
302	PFR_JS8_300	Hypothetical protein	356566	356832	-	PROKKA_00301	hypothetical protein	356566	356832	-					1	0	0	0	0	0	0
303	PFR_JS8_301	Cytoplasmic chaperone TorD	356914	357825	+	PROKKA_00302	twin-argninine leader-binding protein DmsD	356914	357825	+			protein motif:CLUSTERS:PRK11621		1	0	0	0	0	0	0
304	PFR_JS8_302	4Fe-4S ferredoxin iron-sulfur binding domain	358041	359252	+	PROKKA_00303	4Fe-4S dicluster domain protein	358041	359252	+			protein motif:Pfam:PF12838.1		1	0	0	0	0	0	0
305	PFR_JS8_303	Anaerobic dimethyl sulfoxide reductase, A	359314	361989	+	PROKKA_00304	Dimethyl sulfoxide reductase DmsA precursor	359314	361989	+	1.8.5.3	dmsA	similar to AA sequence:UniProtKB:P18775		0	0	0	0	0	0	0
306	PFR_JS8_304	Dimethylsulfoxide reductase, chain B	362003	362647	+	PROKKA_00305	Anaerobic dimethyl sulfoxide reductase chain B	362003	362647	+		dmsB	similar to AA sequence:UniProtKB:P18776		1	0	0	0	0	0	0
307	PFR_JS8_305	Anaerobic dimethyl sulfoxide reductase chain C	362647	363651	+	PROKKA_00306	Anaerobic dimethyl sulfoxide reductase chain C	362647	363651	+		dmsC	similar to AA sequence:UniProtKB:P18777		1	0	0	0	0	0	0
308	PFR_JS8_306	DEAD/DEAH box helicase	363648	366110	-	PROKKA_00307	putative ATP-dependent helicase Lhr	363648	366110	-			protein motif:CLUSTERS:PRK09751		0	0	0	0	0	0	0
309	PFR_JS8_307	RRNA or tRNA methyltransferase	366360	367877	+	PROKKA_00308	Ribosomal RNA small subunit methyltransferase C	366360	367877	+	2.1.1.172	rsmC_1	similar to AA sequence:UniProtKB:P39406		1	0	0	0	0	0	0
310	PFR_JS8_308	DNA topoisomerase	368285	371080	+	PROKKA_00309	DNA topoisomerase 1	368285	371080	+	5.99.1.2	topA	similar to AA sequence:UniProtKB:P0A620		1	0	0	0	0	0	0
311	PFR_JS8_309	Hypothetical protein	371124	372569	+	PROKKA_00310	hypothetical protein	371124	372569	+					1	0	0	0	0	0	0
312	PFR_JS8_310	DTMP kinase	372566	373204	+	PROKKA_00311	Thymidylate kinase	372566	373204	+	2.7.4.9	tmk	similar to AA sequence:UniProtKB:Q97R91		1	0	0	0	0	0	0
313	PFR_JS8_311	DNA polymerase III, delta' subunit	373447	374829	+	PROKKA_00312	DNA polymerase III subunit tau	373447	374829	+	2.7.7.7	dnaX_1	similar to AA sequence:UniProtKB:P06710		1	0	0	0	0	0	0
314	PFR_JS8_312	Hypothetical protein	374977	376689	+	PROKKA_00313	hypothetical protein	374977	376689	+					0	0	0	0	0	0	0
315	PFR_JS8_313	PSP1 protein	376819	377868	+	PROKKA_00314	hypothetical protein	376819	377868	+			protein motif:Pfam:PF04468.6	PSP1 C-terminal conserved region	1	0	0	0	0	0	0
316						PROKKA_00315	tRNA-Thr(cgt)	377941	378015	+			COORDINATES:profile:Aragorn:1.2		0					0	0
317	PFR_JS8_314	ABC transporter	378223	379065	-	PROKKA_00316	Lipoprotein-releasing system ATP-binding protein LolD	378223	379065	-	3.6.3.-	lolD	similar to AA sequence:UniProtKB:P75957		1	0	0	0	0	0	0
318	PFR_JS8_315	Hypothetical protein	379065	379412	-	PROKKA_00317	hypothetical protein	379065	379412	-					0	0	0	0	0	0	0
319	PFR_JS8_316	Integral membrane protein	379385	380569	-	PROKKA_00318	MacB-like periplasmic core domain protein	379385	380569	-			protein motif:Pfam:PF12704.1		0	0	0	0	0	0	0
320	PFR_JS8_317	Amino acid permease	380834	382285	+	PROKKA_00319	D-serine/D-alanine/glycine transporter	380834	382285	+		cycA_2	similar to AA sequence:UniProtKB:P0AAE0		1	0	0	0	0	0	0
321	PFR_JS8_318	FAD dependent oxidoreductase	382461	383816	+	PROKKA_00320	Putrescine oxidase	382461	383816	+	1.4.3.10	puo	similar to AA sequence:UniProtKB:P40974		1	0	0	0	0	0	0
322	PFR_JS8_319	Nitrogen regulatory protein P-II glnB	384626	384964	-	PROKKA_00321	Nitrogen regulatory protein P-II	384626	384964	-		glnB	similar to AA sequence:UniProtKB:P64249		1	0	0	0	0	0	0
323	PFR_JS8_320	Ammonium-transport integral membrane protein Amt	384961	386322	-	PROKKA_00322	Ammonia channel precursor	384961	386322	-		amt	similar to AA sequence:UniProtKB:O66515		1	0	0	0	0	0	0
324	PFR_JS8_321	Putative secreted protein (Precursor)	386484	387548	-	PROKKA_00323	hypothetical protein	386484	387548	-					1	0	0	0	0	0	0
325	PFR_JS8_322	Magnesium transporter, CorA family	387705	388607	-	PROKKA_00324	CorA-like Mg2+ transporter protein	387705	388607	-			protein motif:Pfam:PF01544.12		1	0	0	0	0	0	0
326	PFR_JS8_323	Phosphoglycerate mutase family protein	388611	389153	-	PROKKA_00325	Histidine phosphatase superfamily (branch 1)	388611	389153	-			protein motif:Pfam:PF00300.1		1	0	0	0	0	0	0
327	PFR_JS8_324	Putative DNA modification methylase	389155	390423	-	PROKKA_00326	hypothetical protein	389155	390423	-					0	0	0	0	0	0	0
328	PFR_JS8_325	Inorganic diphosphatase	390573	391130	-	PROKKA_00327	Inorganic pyrophosphatase	390573	391130	-	3.6.1.1	ppa	similar to AA sequence:UniProtKB:O69540		1	0	0	0	0	0	0
329	PFR_JS8_326	D-alanyl-D-alanine carboxypeptidase, serine-type,	391192	392562	+	PROKKA_00328	D-alanyl-D-alanine carboxypeptidase precursor	391192	392562	+	3.4.16.4	dac	similar to AA sequence:UniProtKB:P39045		1	0	0	0	0	0	0
330	PFR_JS8_327	Coenzyme F420 biosynthesis-associated protein	392724	393815	+	PROKKA_00329	hypothetical protein	392724	393815	+					0	0	0	0	0	0	0
331	PFR_JS8_328	Cell cycle protein MesJ	393815	394804	+	PROKKA_00330	tRNA(Ile)-lysidine synthase	393815	394804	+	6.3.4.19	tilS	similar to AA sequence:UniProtKB:Q5L3T3		1	0	0	0	0	0	0
332	PFR_JS8_329	Hypoxanthine phosphoribosyltransferase	394910	395461	+	PROKKA_00331	Hypoxanthine-guanine phosphoribosyltransferase	394910	395461	+	2.4.2.8	hpt	similar to AA sequence:UniProtKB:P99085		1	0	0	0	0	0	0
333	PFR_JS8_330	PIF1 helicase	395533	397992	+	PROKKA_00332	DNA polymerase III subunit epsilon	395533	397992	+			protein motif:CLUSTERS:PRK06063		0	0	0	0	0	0	0
334	PFR_JS8_331	GTP cyclohydrolase 1	398019	398720	+	PROKKA_00333	GTP cyclohydrolase 1	398019	398720	+	3.5.4.16	folE	similar to AA sequence:UniProtKB:P19465		1	0	0	0	0	0	0
335	PFR_JS8_332	Transcriptional regulator, GntR family	398731	399198	+	PROKKA_00334	HTH-type transcriptional repressor YtrA	398731	399198	+		ytrA_1	similar to AA sequence:UniProtKB:O34712		0	0	0	0	0	0	0
336	PFR_JS8_333	Dihydropteroate synthase 1 FolP1	399338	400171	+	PROKKA_00335	Dihydropteroate synthase 1	399338	400171	+	2.5.1.15	folP1	similar to AA sequence:UniProtKB:P0A578		1	0	0	0	0	0	0
337	PFR_JS8_334	Dihydroneopterin aldolase	400318	400692	+	PROKKA_00336	putative dihydroneopterin aldolase	400318	400692	+	4.1.2.25	folB	similar to AA sequence:UniProtKB:P0A580		1	0	0	0	0	0	0
338	PFR_JS8_335	2-amino-4-hydroxy-6-hydroxymethyldihydropteridine	400689	401234	+	PROKKA_00337	2-amino-4-hydroxy-6-hydroxymethyldihydropteridine pyrophosphokinase	400689	401234	+	2.7.6.3	folK	similar to AA sequence:UniProtKB:P26281		1	0	0	0	0	0	0
339	PFR_JS8_336	Hypothetical protein	401806	402162	+	PROKKA_00338	Nucleoid-associated protein Lsr2	401806	402162	+		lsr2	similar to AA sequence:UniProtKB:P65648		1	0	0	0	0	0	0
340	PFR_JS8_337	Negative regulator of genetic competence	402995	405571	+	PROKKA_00339	ATP-dependent Clp protease ATP-binding subunit ClpC1	402995	405571	+		clpC1	similar to AA sequence:UniProtKB:P0A522		1	0	0	0	0	0	0
341	PFR_JS8_338	Hypothetical protein	405722	406408	-	PROKKA_00340	hypothetical protein	405722	406408	-					1	0	0	0	0	0	0
342	PFR_JS8_339	3-dehydroquinate dehydratase 2	406405	407160	-	PROKKA_00341	3-dehydroquinate dehydratase	406405	407160	-	4.2.1.10	aroD	similar to AA sequence:UniProtKB:Q5KY94		1	0	0	0	0	0	0
343	PFR_JS8_340	Para-aminobenzoate synthase, subunit I	407306	407887	-	PROKKA_00342	hypothetical protein	407306	407887	-			protein motif:CLUSTERS:PRK06547		1	0	0	0	0	0	0
344	PFR_JS8_341	Cobalt transport protein CbiQ	407898	408725	-	PROKKA_00343	Putative HMP/thiamine permease protein YkoC	407898	408725	-		ykoC	similar to AA sequence:UniProtKB:O34572		1	0	0	0	0	0	0
345	PFR_JS8_342	ABC transporter	408722	410392	-	PROKKA_00344	Putative HMP/thiamine import ATP-binding protein YkoD	408722	410392	-	3.6.3.-	ykoD_1	similar to AA sequence:UniProtKB:O34362		0	0	0	0	0	0	0
346	PFR_JS8_343	HMP/thiamine permease protein ykoE	410418	411053	-	PROKKA_00345	Putative HMP/thiamine permease protein YkoE	410418	411053	-		ykoE	similar to AA sequence:UniProtKB:O34738		1	0	0	0	0	0	0
347	PFR_JS8_344	Adenine glycosylase	411285	412163	-	PROKKA_00346	A/G-specific adenine glycosylase	411285	412163	-	3.2.2.-	mutY	similar to AA sequence:UniProtKB:O53574		1	0	0	0	0	0	0
348	PFR_JS8_345	DNA integrity scanning protein DisA	412229	413299	-	PROKKA_00347	DNA integrity scanning protein DisA	412229	413299	-	2.7.7.85	disA	similar to AA sequence:UniProtKB:Q9X8L6		1	0	0	0	0	0	0
349	PFR_JS8_346	DNA repair protein radA	413337	414731	-	PROKKA_00348	hypothetical protein	413337	414731	-			similar to AA sequence:UniProtKB:A0R563	DNA repair protein RadA homolog	1	0	0	0	0	0	0
350	PFR_JS8_347	Hypothetical protein	414847	415485	-	PROKKA_00349	hypothetical protein	414847	415485	-					1	0	0	0	0	0	0
351	PFR_JS8_348	AP endonuclease, family 2	415704	416573	+	PROKKA_00350	fructoselysine 3-epimerase	415704	416573	+			protein motif:CLUSTERS:PRK09856		1	0	0	0	0	0	0
352	PFR_JS8_349	CAAX amino terminal protease family protein	416647	417456	+	PROKKA_00351	CAAX amino terminal protease self- immunity	416647	417456	+			protein motif:Pfam:PF02517.10		1	0	0	0	0	0	0
353	PFR_JS8_350	Hypothetical membrane protein, DUF1211 family	417569	418276	+	PROKKA_00352	hypothetical protein	417569	418276	+					1	0	0	0	0	0	0
354	PFR_JS8_351	Aspartate-semialdehyde dehydrogenase asd	418368	419402	+	PROKKA_00353	Aspartate-semialdehyde dehydrogenase	418368	419402	+	1.2.1.11	asd	similar to AA sequence:UniProtKB:P0C1D8		1	0	0	0	0	0	0
355	PFR_JS8_352	ProC protein	419406	420266	+	PROKKA_00354	Pyrroline-5-carboxylate reductase	419406	420266	+	1.5.1.2	proC	similar to AA sequence:UniProtKB:P0A9L8		0	0	0	0	0	0	0
356	PFR_JS8_353	Uroporphyrin-III C-methyltransferase hemD	420755	422371	+	PROKKA_00355	Uroporphyrinogen-III C-methyltransferase	420755	422371	+	2.1.1.107	nasF	similar to AA sequence:UniProtKB:P42437		1	0	0	0	0	0	0
357	PFR_JS8_354	Phosphoglycerate mutase family protein	422426	423085	+	PROKKA_00356	bifunctional RNase H/acid phosphatase	422426	423085	+			protein motif:CLUSTERS:PRK07238		1	0	0	0	0	0	0
358	PFR_JS8_355	Mycothione reductase	423201	424721	+	PROKKA_00357	Mycothione reductase	423201	424721	+	1.8.1.15	mtr	similar to AA sequence:UniProtKB:O07927		1	0	0	0	0	0	0
359	PFR_JS8_356	Glycosyl hydrolase family 3 protein	424775	426004	+	PROKKA_00358	Beta-hexosaminidase	424775	426004	+	3.2.1.52	nagZ	similar to AA sequence:UniProtKB:Q8ZQ06		1	0	0	0	0	0	0
360	PFR_JS8_357	Arsenical pump-driving ATPase	426025	427800	-	PROKKA_00359	Arsenical pump-driving ATPase	426025	427800	-	3.6.3.16	arsA_1	similar to AA sequence:UniProtKB:P08690		1	0	0	0	0	0	0
361	PFR_JS8_358	Putative arsenic resistance operon repressor	427797	428264	-	PROKKA_00360	Arsenical resistance operon trans-acting repressor ArsD	427797	428264	-		arsD_1	similar to AA sequence:UniProtKB:P46003		0	0	0	0	0	0	0
362	PFR_JS8_359	Toxin-antitoxin system, antitoxin component, ArsR	428361	428735	+	PROKKA_00361	Arsenical resistance operon repressor	428361	428735	+		arsR_1	similar to AA sequence:UniProtKB:P45949		1	0	0	0	0	0	0
363	PFR_JS8_360	Heavy metal reductase	428735	429166	+	PROKKA_00362	Arsenate-mycothiol transferase ArsC1	428735	429166	+	2.8.4.2	arsC1	similar to AA sequence:UniProtKB:P0DKS5		1	0	0	0	0	0	0
364	PFR_JS8_361	Phosphate ABC transport system ATP-binding	429167	429946	-	PROKKA_00363	Phosphate import ATP-binding protein PstB	429167	429946	-	3.6.3.27	pstB	similar to AA sequence:UniProtKB:B8GYG4		1	0	0	0	0	0	0
365	PFR_JS8_362	Phosphate ABC transporter, inner membrane subunit	429951	431111	-	PROKKA_00364	Phosphate transport system permease protein PstA	429951	431111	-		pstA	similar to AA sequence:UniProtKB:P07654		1	0	0	0	0	0	0
366	PFR_JS8_363	Phosphate ABC transporter, permease protein PstC	431108	432088	-	PROKKA_00365	Phosphate transport system permease protein PstC	431108	432088	-		pstC	similar to AA sequence:UniProtKB:P0AGH8		1	0	0	0	0	0	0
367	PFR_JS8_364	Phosphate-binding transport protein of ABC	432085	433179	-	PROKKA_00366	Phosphate-binding protein PstS 2 precursor	432085	433179	-		pstS2	similar to AA sequence:UniProtKB:O05870		1	0	0	0	0	0	0
368	PFR_JS8_365	Hydrolase, NUDIX family	433367	434257	-	PROKKA_00367	Diadenosine hexaphosphate hydrolase	433367	434257	-	3.6.1.61	ndx1	similar to AA sequence:UniProtKB:Q75UV1		1	0	0	0	0	0	0
369	PFR_JS8_366	Polyphosphate kinase	434254	436443	-	PROKKA_00368	Polyphosphate kinase	434254	436443	-	2.7.4.1	ppk	similar to AA sequence:UniProtKB:P0A7B1		1	0	0	0	0	0	0
370	PFR_JS8_367	Mycothiol acetyltransferase	436440	437378	-	PROKKA_00369	Mycothiol acetyltransferase	436440	437378	-	2.3.1.189	mshD_1	similar to AA sequence:UniProtKB:O53831		1	0	0	0	0	0	0
371	PFR_JS8_368	Hypothetical protein	437590	437706	+	PROKKA_00370	hypothetical protein	437590	437706	+					0	0	0	0	0	0	0
372	PFR_JS8_369	UDP-glucose 4-epimerase (UDP-galactose	437797	438618	+	PROKKA_00371	UDP-glucose 4-epimerase	437797	438618	+	5.1.3.2	lnpD	similar to AA sequence:UniProtKB:E8MF10		0	0	0	0	0	0	0
373	PFR_JS8_370	Carboxymuconolactone decarboxylase family	438650	439375	-	PROKKA_00372	Carboxymuconolactone decarboxylase family protein	438650	439375	-			protein motif:Pfam:PF02627.1		1	0	0	0	0	0	0
374	PFR_JS8_371	Phosphogluconate dehydrogenase, NAD binding	439534	440247	-	PROKKA_00373	2-(hydroxymethyl)glutarate dehydrogenase	439534	440247	-	1.1.1.291	Hgd	similar to AA sequence:UniProtKB:Q0QLF5		0	0	0	0	0	0	0
375	PFR_JS8_372	Inositol 1-phosphate synthase	440752	441831	-	PROKKA_00374	Inositol-3-phosphate synthase	440752	441831	-	5.5.1.4	ino1	similar to AA sequence:UniProtKB:P71703		1	0	0	0	0	0	0
376	PFR_JS8_373	Hypothetical protein	442443	442964	+	PROKKA_00375	hypothetical protein	442443	442964	+					0	0	0	0	0	0	0
377	PFR_JS8_374	Transcriptional regulatory protein GlnR	443140	443799	-	PROKKA_00376	Transcriptional regulatory protein YycF	443140	443799	-		yycF	similar to AA sequence:UniProtKB:P37478		1	0	0	0	0	0	0
378	PFR_JS8_375	D-tyrosyl-tRNA(Tyr) deacylase 2	443964	444569	-	PROKKA_00377	D-tyrosyl-tRNA(Tyr) deacylase	443964	444569	-	3.1.-.-	dtd	similar to AA sequence:UniProtKB:O66742		1	0	0	0	0	0	0
379	PFR_JS8_376	UPF0678 fatty acid-binding protein-like protein	444680	445183	+	PROKKA_00378	hypothetical protein	444680	445183	+					1	0	0	0	0	0	0
380	PFR_JS8_377	Folate-binding protein YgfZ	445251	446300	+	PROKKA_00379	putative global regulator	445251	446300	+			protein motif:CLUSTERS:PRK09559		1	0	0	0	0	0	0
381	PFR_JS8_378	GTP-binding translation elongation factor typA	446379	448262	-	PROKKA_00380	GTP-binding protein TypA/BipA	446379	448262	-		typA	similar to AA sequence:UniProtKB:P32132		1	0	0	0	0	0	0
382	PFR_JS8_379	Uma4 protein	449593	450504	+	PROKKA_00381	Transposase	449593	450504	+			protein motif:Pfam:PF01610.11		0	0	0	0	0	0	0
383	PFR_JS8_380	Surface-anchored fimbrial subunit	451040	453574	+	PROKKA_00382	hypothetical protein	451040	453574	+				Pilus 1	0	0	0	0	0	0	0
384	PFR_JS8_381	FimA protein (Fragment)	453571	454263	+	PROKKA_00383	Fimbrial subunit type 1 precursor	453571	454263	+			similar to AA sequence:UniProtKB:P18477	Pilus 1	0	0	0	0	0	0	0
385	PFR_JS8_382	Hypothetical protein	454260	454709	+	PROKKA_00384	hypothetical protein	454260	454709	+				Pilus 1	0	0	0	0	0	0	0
386	PFR_JS8_383	Hypothetical protein	454802	455074	+	PROKKA_00385	Fimbrial subunit type 1 precursor	454802	455074	+			similar to AA sequence:UniProtKB:P18477	Pilus 1	0	0	0	0	0	0	0
387	PFR_JS8_384	Hypothetical protein	456075	456377	+	PROKKA_00386	hypothetical protein	456075	456377	+				Pilus 1	0	0	0	0	0	0	0
388	PFR_JS8_385	Putative fimbrial associated sortase-like	456574	457500	+	PROKKA_00387	Sortase family protein	456574	457500	+			protein motif:Pfam:PF04203.7	Pilus 1	1	0	0	0	0	0	0
389	PFR_JS8_386	Uracil phosphoribosyltransferase	457443	458084	-	PROKKA_00388	Uracil phosphoribosyltransferase	457443	458084	-	2.4.2.9	upp	similar to AA sequence:UniProtKB:P70881		1	0	0	0	0	0	0
390	PFR_JS8_387	Putative tRNA adenosine deaminase-associated	458273	459001	+	PROKKA_00389	hypothetical protein	458273	459001	+					1	0	0	0	0	0	0
391	PFR_JS8_388	Cytidine and deoxycytidylate deaminase	459073	459504	+	PROKKA_00390	tRNA-specific adenosine deaminase	459073	459504	+	3.5.4.33	tadA	similar to AA sequence:UniProtKB:P68398		1	0	0	0	0	0	0
392						PROKKA_00391	tRNA-Ser(cga)	459562	459649	+			COORDINATES:profile:Aragorn:1.2		0					0	0
393	PFR_JS8_389	Hypothetical protein	459980	461836	+	PROKKA_00392	hypothetical protein	459980	461836	+					0	0	0	0	0	0	0
394	PFR_JS8_390	Na /H and K /H antiporter	461852	463432	+	PROKKA_00393	K(+)/H(+) antiporter NhaP	461852	463432	+		nhaP	similar to AA sequence:UniProtKB:Q0ZAH6		1	0	0	0	0	0	0
395	PFR_JS8_391	Hypothetical protein	463526	464125	-	PROKKA_00394	hypothetical protein	463526	464125	-					1	0	0	0	0	0	0
396	PFR_JS8_392	Ferrous iron transport protein A	464489	464848	+	PROKKA_00395	FeoA domain protein	464489	464848	+			protein motif:Pfam:PF04023.8		1	0	0	0	0	0	0
397	PFR_JS8_393	Ferrous iron transport protein B	465027	466991	+	PROKKA_00396	Ferrous iron transport protein B	465027	466991	+		feoB	similar to AA sequence:UniProtKB:P33650		1	0	0	0	0	0	0
398	PFR_JS8_394	NifU domain protein	467118	467765	+	PROKKA_00397	Fe/S biogenesis protein NfuA	467118	467765	+		nfuA	protein motif:HAMAP:MF_01637		1	0	0	0	0	0	0
399	PFR_JS8_395	Galactokinase	467955	469103	+	PROKKA_00398	Galactokinase	467955	469103	+	2.7.1.6	galK_1	similar to AA sequence:UniProtKB:P0A6T3		1	0	0	0	0	0	0
400	PFR_JS8_396	Hypothetical protein	469320	471068	-	PROKKA_00399	Serine/threonine-protein kinase PknB	469320	471068	-	2.7.11.1	pknB_1	similar to AA sequence:UniProtKB:A0QNG1		1	0	0	0	0	0	0
401	PFR_JS8_397	Protein kinase family protein with PASTA domain	471192	472982	-	PROKKA_00400	Serine/threonine-protein kinase PknB	471192	472982	-	2.7.11.1	pknB_2	similar to AA sequence:UniProtKB:A0QNG1		1	0	0	0	0	0	0
402	PFR_JS8_398	Penicillin binding protein transpeptidase domain	473074	474498	-	PROKKA_00401	Penicillin-binding protein A	473074	474498	-		pbpA	similar to AA sequence:UniProtKB:P71586		1	0	0	0	0	0	0
403	PFR_JS8_399	Cell cycle protein, FtsW/RodA/SpoVE family	474495	475883	-	PROKKA_00402	Lipid II flippase FtsW	474495	475883	-		ftsW_1	similar to AA sequence:UniProtKB:O07639		1	0	0	0	0	0	0
404	PFR_JS8_400	Putative SERINE/THREONINE PHOSPHATASE PPP	475880	477415	-	PROKKA_00403	PP2C-family Ser/Thr phosphatase	475880	477415	-	3.1.3.16	pstP	similar to AA sequence:UniProtKB:P71588		1	0	0	0	0	0	0
405	PFR_JS8_401	FHA domain protein	477418	477891	-	PROKKA_00404	FHA domain-containing protein FhaB	477418	477891	-		fhaB	similar to AA sequence:UniProtKB:P71589		1	0	0	0	0	0	0
406	PFR_JS8_402	FHA domain protein	477894	478610	-	PROKKA_00405	FHA domain-containing protein FhaA	477894	478610	-		fhaA	similar to AA sequence:UniProtKB:P71590		1	0	0	0	0	0	0
407	PFR_JS8_403	Thioredoxin	478781	479209	-	PROKKA_00406	Putative thioredoxin-2	478781	479209	-		trxC_1	similar to AA sequence:UniProtKB:Q9RD25		1	0	0	0	0	0	0
408	PFR_JS8_404	Glycoside hydrolase family 2 multidomain protein	479347	481164	-	PROKKA_00407	Beta-glucuronidase	479347	481164	-	3.2.1.31	uidA	similar to AA sequence:UniProtKB:P05804		1	0	0	0	0	0	0
409	PFR_JS8_405	Hypothetical protein	481213	481563	+	PROKKA_00408	hypothetical protein	481213	481563	+					0	0	0	0	0	0	0
410	PFR_JS8_406	Hypothetical protein	481767	482246	+	PROKKA_00409	hypothetical protein	481767	482246	+					0	0	0	0	0	0	0
411	PFR_JS8_407	Hypothetical protein	482243	483379	+	PROKKA_00410	hypothetical protein	482243	483379	+					0	0	0	0	0	0	0
412	PFR_JS8_408	Putative insertion element ISCmi2 transposase	483418	484461	-	PROKKA_00411	IS2 transposase TnpB	483418	484461	-			protein motif:CLUSTERS:PRK09409		0	0	0	0	0	0	0
413	PFR_JS8_409	Mannosyltransferase PIG-V domain protein	484517	485734	-	PROKKA_00412	Mannosyltransferase (PIG-V))	484517	485734	-			protein motif:Pfam:PF04188.7		1	0	0	0	0	0	0
414	PFR_JS8_410	Putative cation transporting P-type ATPase	485866	488496	-	PROKKA_00413	Silver exporting P-type ATPase	485866	488496	-	3.6.3.53	silP	similar to AA sequence:UniProtKB:Q9ZHC7		0	0	0	0	0	0	0
415	PFR_JS8_411	Phosphocarrier protein HPr	488610	488876	-	PROKKA_00414	Phosphocarrier protein HPr	488610	488876	-	2.7.11.-	ptsH	similar to AA sequence:UniProtKB:O50515		1	0	0	0	0	0	0
416	PFR_JS8_412	Phosphoenolpyruvate-protein phosphotransferase	489116	490834	+	PROKKA_00415	Phosphoenolpyruvate-protein phosphotransferase	489116	490834	+	2.7.3.9	ptsI	similar to AA sequence:UniProtKB:P08838		1	0	0	0	0	0	0
417	PFR_JS8_413	S4 domain protein	490964	491317	-	PROKKA_00416	Heat shock protein 15	490964	491317	-		hslR	similar to AA sequence:UniProtKB:P0ACG8		1	0	0	0	0	0	0
418	PFR_JS8_414	Hydrolase, NUDIX family	491356	492054	-	PROKKA_00417	putative NUDIX hydrolase	491356	492054	-			protein motif:CLUSTERS:PRK10707		1	0	0	0	0	0	0
419	PFR_JS8_415	Endonuclease III	492140	492874	-	PROKKA_00418	Ultraviolet N-glycosylase/AP lyase	492140	492874	-		pdg	similar to AA sequence:UniProtKB:P46303		1	0	0	0	0	0	0
420	PFR_JS8_416	Endoribonuclease L-PSP family protein	492900	493355	-	PROKKA_00419	Enamine/imine deaminase	492900	493355	-	3.5.4.-	yabJ	similar to AA sequence:UniProtKB:P37552		1	0	0	0	0	0	0
421	PFR_JS8_417	Hypothetical protein	493352	493543	-	PROKKA_00420	hypothetical protein	493352	493543	-					1	0	0	0	0	0	0
422	PFR_JS8_418	Transcription factor WhiB	493533	493916	-	PROKKA_00421	Transcriptional regulator WhiB4	493533	493916	-		whiB4	similar to AA sequence:UniProtKB:O69649		1	0	0	0	0	0	0
423	PFR_JS8_419	Transglycosylase	494112	496319	+	PROKKA_00422	Penicillin-binding protein 1A/1B	494112	496319	+		ponA	similar to AA sequence:UniProtKB:P39793		1	0	0	0	0	0	0
424	PFR_JS8_420	Putative metallophosphoesterase ykuE	496316	497287	+	PROKKA_00423	phosphodiesterase YaeI	496316	497287	+			protein motif:CLUSTERS:PRK11340		1	0	0	0	0	0	0
425						PROKKA_00424	tRNA-Pro(cgg)	497438	497512	+			COORDINATES:profile:Aragorn:1.2		0					0	0
426	PFR_JS8_421	Putative polysaccharide syntase	497628	499163	-	PROKKA_00425	Beta-monoglucosyldiacylglycerol synthase	497628	499163	-	2.4.1.-		similar to AA sequence:UniProtKB:P74165		1	0	0	0	0	0	0
427	PFR_JS8_422	Hypothetical protein	499160	499339	-	PROKKA_00426	hypothetical protein	499160	499339	-					0	0	0	0	0	0	0
428	PFR_JS8_423	Multicopper oxidase	499726	501246	-	PROKKA_00427	Copper resistance protein A precursor	499726	501246	-		copA_2	similar to AA sequence:UniProtKB:P12374		1	0	0	0	0	0	0
429	PFR_JS8_424	O-6-methylguanine DNA methyltransferase	501460	502095	-	PROKKA_00428	Methylated-DNA--protein-cysteine methyltransferase	501460	502095	-	2.1.1.63	ogt_1	similar to AA sequence:UniProtKB:P0A696		0	0	0	0	0	0	0
430	PFR_JS8_425	Methylated-DNA--protein-cysteine	502092	502646	-	PROKKA_00429	Methylated-DNA--protein-cysteine methyltransferase	502092	502646	-	2.1.1.63	ogt_2	similar to AA sequence:UniProtKB:P0A696		1	0	0	0	0	0	0
431	PFR_JS8_426	Putative membrane protein	502925	503605	+	PROKKA_00430	hypothetical protein	502925	503605	+			protein motif:CLUSTERS:PRK11212		1	0	0	0	0	0	0
432	PFR_JS8_427	Purine nucleosidase	503729	504742	-	PROKKA_00431	Pyrimidine-specific ribonucleoside hydrolase RihA	503729	504742	-	3.2.-.-	rihA	similar to AA sequence:UniProtKB:P41409		1	0	0	0	0	0	0
433	PFR_JS8_428	Aldehyde dehydrogenase	505161	506657	+	PROKKA_00432	Putative aldehyde dehydrogenase AldA	505161	506657	+	1.2.1.3	aldA	similar to AA sequence:UniProtKB:Q7A825		1	0	0	0	0	0	0
434	PFR_JS8_429	Hypothetical protein	506852	507067	+	PROKKA_00433	hypothetical protein	506852	507067	+					1	0	0	0	0	0	0
435	PFR_JS8_430	Adenylosuccinate synthase	507264	508547	+	PROKKA_00434	Adenylosuccinate synthetase	507264	508547	+	6.3.4.4	purA	similar to AA sequence:UniProtKB:P65880		1	0	0	0	0	0	0
436	PFR_JS8_431	Amino acid transporter, APC family protein	509082	510737	+	PROKKA_00435	putative amino acid permease YhdG	509082	510737	+		yhdG_1	similar to AA sequence:UniProtKB:O07576		1	0	0	0	0	0	0
437	PFR_JS8_432	Glutamate-1-semialdehyde aminotransferase	510879	512246	+	PROKKA_00436	Glutamate-1-semialdehyde 2,1-aminomutase 2	510879	512246	+	5.4.3.8	hemL2	similar to AA sequence:UniProtKB:Q81LD0		1	0	0	0	0	0	0
438	PFR_JS8_433	ATP-dependent chaperone protein ClpB	512606	515206	+	PROKKA_00437	Chaperone protein ClpB	512606	515206	+		clpB_1	similar to AA sequence:UniProtKB:Q7WSY8		1	0	0	0	0	0	0
439	PFR_JS8_434	Oligopeptide transporter, OPT family	515327	517318	-	PROKKA_00438	OPT oligopeptide transporter protein	515327	517318	-			protein motif:Pfam:PF03169.9		1	0	0	0	0	0	0
440	PFR_JS8_435	Spermidine synthase	517647	518450	+	PROKKA_00439	spermidine synthase	517647	518450	+			protein motif:CLUSTERS:PRK04457		1	0	0	0	0	0	0
441	PFR_JS8_436	Sortase family protein, LPXTG-site	518602	519210	+	PROKKA_00440	Sortase family protein	518602	519210	+			protein motif:Pfam:PF04203.7		0	0	0	0	0	0	0
442	PFR_JS8_437	Orotate phosphoribosyltransferase	519290	519847	+	PROKKA_00441	Orotate phosphoribosyltransferase	519290	519847	+	2.4.2.10	pyrE	similar to AA sequence:UniProtKB:Q8NM11		1	0	0	0	0	0	0
443	PFR_JS8_438	LemA family protein	520117	520986	+	PROKKA_00442	LemA family protein	520117	520986	+			protein motif:Pfam:PF04011.6		1	0	0	0	0	0	0
444	PFR_JS8_439	SNARE associated protein	521194	521937	-	PROKKA_00443	Inner membrane protein YqjA	521194	521937	-		yqjA	similar to AA sequence:UniProtKB:P0AA63		1	0	0	0	0	0	0
445	PFR_JS8_440	TRNA/rRNA methyltransferase (SpoU)	522013	522705	+	PROKKA_00444	Putative TrmH family tRNA/rRNA methyltransferase	522013	522705	+	2.1.1.-		similar to AA sequence:UniProtKB:Q7A794		1	0	0	0	0	0	0
446	PFR_JS8_441	Hypothetical protein	522711	523337	+	PROKKA_00445	hypothetical protein	522711	523337	+					1	0	0	0	0	0	0
447	PFR_JS8_442	Fructose-bisphosphate aldolase, class II	523566	524588	+	PROKKA_00446	Fructose-bisphosphate aldolase	523566	524588	+	4.1.2.13	fba	similar to AA sequence:UniProtKB:Q9ZEM7		1	0	0	0	0	0	0
448	PFR_JS8_443	Hypothetical protein	524842	525117	+	PROKKA_00447	hypothetical protein	524842	525117	+					1	0	0	0	0	0	0
449	PFR_JS8_444	Hypothetical protein	525078	525245	-	PROKKA_00448	hypothetical protein	525078	525245	-					1	0	0	0	0	0	0
450	PFR_JS8_445	Possible alcohol dehydrogenase	525417	526607	-	PROKKA_00449	Alcohol dehydrogenase	525417	526607	-	1.1.1.1	adh_1	similar to AA sequence:UniProtKB:P42327		1	0	0	0	0	0	0
451	PFR_JS8_446	Hypothetical protein	526690	527982	-	PROKKA_00450	Sugar (and other) transporter	526690	527982	-			protein motif:Pfam:PF00083.18		1	0	0	0	0	0	0
452	PFR_JS8_447	MFS transporter, sugar porter family protein	528165	529763	-	PROKKA_00451	Major myo-inositol transporter IolT	528165	529763	-		iolT_3	similar to AA sequence:UniProtKB:O34718		1	0	0	0	0	0	0
453	PFR_JS8_448	Methylmalonic acid semialdehyde dehydrogenase	530133	531638	-	PROKKA_00452	Methylmalonate-semialdehyde dehydrogenase [acylating]	530133	531638	-	1.2.1.27	mmsA	similar to AA sequence:UniProtKB:P28810		1	0	0	0	0	0	0
454	PFR_JS8_449	Thiamine pyrophosphate enzyme, TPP binding domain	531904	533811	-	PROKKA_00453	3D-(3,5/4)-trihydroxycyclohexane-1,2-dione hydrolase	531904	533811	-	3.7.1.-	iolD	similar to AA sequence:UniProtKB:P42415		1	0	0	0	0	0	0
455	PFR_JS8_450	Myo-inositol catabolism IolB domain protein	533911	534783	-	PROKKA_00454	5-deoxy-glucuronate isomerase	533911	534783	-	5.3.1.-	iolB	similar to AA sequence:UniProtKB:P42413		1	0	0	0	0	0	0
456	PFR_JS8_451	Deoxyribose-phosphate aldolase superfamily	534780	535649	-	PROKKA_00455	hypothetical protein	534780	535649	-					1	0	0	0	0	0	0
457	PFR_JS8_452	Kinase, PfkB family	535652	536641	-	PROKKA_00456	5-dehydro-2-deoxygluconokinase	535652	536641	-	2.7.1.92	iolC_1	similar to AA sequence:UniProtKB:Q9KAG8		1	0	0	0	0	0	0
458	PFR_JS8_453	UbiC transcription regulator-associated	536915	537667	+	PROKKA_00457	HTH-type transcriptional repressor YvoA	536915	537667	+		yvoA	similar to AA sequence:UniProtKB:O34817		1	0	0	0	0	0	0
459	PFR_JS8_454	Transaldolase	537861	538937	+	PROKKA_00458	Transaldolase	537861	538937	+	2.2.1.2	tal_1	similar to AA sequence:UniProtKB:Q31C15		1	0	0	0	0	0	0
460	PFR_JS8_455	Inositol 2-dehydrogenase IdhA	539251	540240	+	PROKKA_00459	Inositol 2-dehydrogenase	539251	540240	+	1.1.1.18	idhA	similar to AA sequence:UniProtKB:O68965		1	0	0	0	0	0	0
461	PFR_JS8_456	Hypothetical protein	540384	540731	+	PROKKA_00460	hypothetical protein	540384	540731	+					1	0	0	0	0	0	0
462	PFR_JS8_457	Inosose dehydratase	540906	541829	+	PROKKA_00461	Inosose dehydratase	540906	541829	+	4.2.1.44	iolE_1	similar to AA sequence:UniProtKB:P42416		1	0	0	0	0	0	0
463	PFR_JS8_458	Lysine exporter protein (LYSE/YGGA) (Precursor)	542076	542684	+	PROKKA_00462	Arginine exporter protein ArgO	542076	542684	+		argO	similar to AA sequence:UniProtKB:P11667		1	0	0	0	0	0	0
464	PFR_JS8_459	Dihydroxy-acid dehydratase 1	543012	544853	-	PROKKA_00463	Dihydroxy-acid dehydratase	543012	544853	-	4.2.1.9	ilvD	similar to AA sequence:UniProtKB:P05791		1	0	0	0	0	0	0
465	PFR_JS8_460	Aspartate--ammonia ligase	544986	546896	-	PROKKA_00464	Putative asparagine synthetase [glutamine-hydrolyzing]	544986	546896	-	6.3.5.4	asnB	similar to AA sequence:UniProtKB:P64248		1	0	0	0	0	0	0
466	PFR_JS8_461	Glutamyl-tRNA reductase HemA	547105	548358	+	PROKKA_00465	Glutamyl-tRNA reductase	547105	548358	+	1.2.1.70	hemA	similar to AA sequence:UniProtKB:P16618		1	0	0	0	0	0	0
467	PFR_JS8_462	Porphobilinogen deaminase 1	548355	549287	+	PROKKA_00466	Porphobilinogen deaminase	548355	549287	+	2.5.1.61	hemC	similar to AA sequence:UniProtKB:P06983		1	0	0	0	0	0	0
468	PFR_JS8_463	Uroporphyrinogen decarboxylase	549284	551182	+	PROKKA_00467	Uroporphyrinogen decarboxylase	549284	551182	+	4.1.1.37	hemE	similar to AA sequence:UniProtKB:Q8NT75		1	0	0	0	0	0	0
469	PFR_JS8_464	Radical SAM domain protein	551184	552305	+	PROKKA_00468	pyrroloquinoline quinone biosynthesis protein PqqE	551184	552305	+			protein motif:CLUSTERS:PRK05301		1	0	0	0	0	0	0
470	PFR_JS8_465	Protoporphyrinogen oxidase	552309	553877	+	PROKKA_00469	Protoporphyrinogen oxidase	552309	553877	+	1.3.3.4	hemY	similar to AA sequence:UniProtKB:P32397		1	0	0	0	0	0	0
471	PFR_JS8_466	Ferrochelatase	553874	554932	+	PROKKA_00470	Ferrochelatase	553874	554932	+	4.99.1.1	hemH	similar to AA sequence:UniProtKB:P0A576		1	0	0	0	0	0	0
472	PFR_JS8_467	Porphobilinogen synthase	555055	556053	+	PROKKA_00471	Delta-aminolevulinic acid dehydratase	555055	556053	+	4.2.1.24	hemB	similar to AA sequence:UniProtKB:P64334		1	0	0	0	0	0	0
473	PFR_JS8_468	Drug resistance transporter, EmrB/QacA subfamily	556082	557542	-	PROKKA_00472	putative transport protein HsrA	556082	557542	-		hsrA_1	similar to AA sequence:UniProtKB:P31474		1	0	0	0	0	0	0
474	PFR_JS8_469	Transcriptional regulator	557594	558373	+	PROKKA_00473	Bacterial regulatory proteins, tetR family	557594	558373	+			protein motif:Pfam:PF00440.17		1	0	0	0	0	0	0
475	PFR_JS8_470	Glutamate-1-semialdehyde 2,1-aminomutase hemL	558431	559756	+	PROKKA_00474	Glutamate-1-semialdehyde 2,1-aminomutase	558431	559756	+	5.4.3.8	hemL	similar to AA sequence:UniProtKB:Q5SJS4		1	0	0	0	0	0	0
476	PFR_JS8_471	Pyruvate carboxylase subunit B	560025	561542	+	PROKKA_00475	Methylmalonyl-CoA carboxyltransferase 5S subunit	560025	561542	+	2.1.3.1		similar to AA sequence:UniProtKB:Q70AC7		1	0	0	0	0	0	0
477	PFR_JS8_472	Methylmalonyl-CoA carboxyltransferase 12S	561558	563132	+	PROKKA_00476	Methylmalonyl-CoA carboxyltransferase 12S subunit	561558	563132	+	2.1.3.1		similar to AA sequence:UniProtKB:Q8GBW6		1	0	0	0	0	0	0
478	PFR_JS8_473	Hypothetical protein	563148	563396	+	PROKKA_00477	Methylmalonyl-CoA carboxyltransferase 12S subunit	563148	563396	+	2.1.3.1		similar to AA sequence:UniProtKB:Q8GBW6		1	0	0	0	0	0	0
479	PFR_JS8_474	Methylmalonyl-CoA carboxyltransferase 1.3S	563413	563784	+	PROKKA_00478	Methylmalonyl-CoA carboxyltransferase 1.3S subunit	563413	563784	+	2.1.3.1		similar to AA sequence:UniProtKB:P02904		1	0	0	0	0	0	0
480	PFR_JS8_475	Oxidoreductase, short chain	563915	564634	-	PROKKA_00479	Serine 3-dehydrogenase	563915	564634	-	1.1.1.276	sdh	similar to AA sequence:UniProtKB:Q9KWN1		1	0	0	0	0	0	0
481	PFR_JS8_476	Putative transcription regulator TetR/AcrR	564749	565480	-	PROKKA_00480	Bacterial regulatory proteins, tetR family	564749	565480	-			protein motif:Pfam:PF00440.17		1	0	0	0	0	0	0
482	PFR_JS8_477	2,3-bisphosphoglycerate-dependent	565811	566560	+	PROKKA_00481	2,3-bisphosphoglycerate-dependent phosphoglycerate mutase	565811	566560	+	5.4.2.11	gpmA	similar to AA sequence:UniProtKB:P33158		1	0	0	0	0	0	0
483	PFR_JS8_478	Phosphate transport system regulatory protein	566760	567437	-	PROKKA_00482	hypothetical protein	566760	567437	-			similar to AA sequence:UniProtKB:P65720	Phosphate-specific transport system accessory protein PhoU homolog 2	1	0	0	0	0	0	0
484	PFR_JS8_479	Sensor histidine kinase SenX3	568006	568917	+	PROKKA_00483	Signal-transduction histidine kinase senX3	568006	568917	+	2.7.13.3	senX3	similar to AA sequence:UniProtKB:A0QR01		1	0	0	0	0	0	0
485	PFR_JS8_480	Response regulator	568923	569600	+	PROKKA_00484	Sensory transduction protein regX3	568923	569600	+		regX3	similar to AA sequence:UniProtKB:Q11156		1	0	0	0	0	0	0
486	PFR_JS8_481	Transcriptional regulator, CarD family	569741	570226	+	PROKKA_00485	RNA polymerase-binding transcription factor CarD	569741	570226	+		carD	similar to AA sequence:UniProtKB:A0R561		1	0	0	0	0	0	0
487	PFR_JS8_482	2-C-methyl-D-erythritol 4-phosphate	570308	571054	+	PROKKA_00486	2-C-methyl-D-erythritol 4-phosphate cytidylyltransferase	570308	571054	+	2.7.7.60	ispD	similar to AA sequence:UniProtKB:P96864		1	0	0	0	0	0	0
488	PFR_JS8_483	2-C-methyl-D-erythritol 2,4-cyclodiphosphate	571051	571551	+	PROKKA_00487	2-C-methyl-D-erythritol 2,4-cyclodiphosphate synthase	571051	571551	+	4.6.1.12	ispF	similar to AA sequence:UniProtKB:P65183		1	0	0	0	0	0	0
489	PFR_JS8_484	Serine hydroxymethyltransferase (Precursor)	571751	573199	-	PROKKA_00488	Serine hydroxymethyltransferase	571751	573199	-	2.1.2.1	glyA	similar to AA sequence:UniProtKB:A0R2V7		1	0	0	0	0	0	0
490	PFR_JS8_485	L-asparaginase, type I	573420	574421	-	PROKKA_00489	L-asparaginase 1	573420	574421	-	3.5.1.1	ansA	similar to AA sequence:UniProtKB:P0A962		1	0	0	0	0	0	0
491	PFR_JS8_486	Amino acid permease	574432	575922	-	PROKKA_00490	GABA permease	574432	575922	-		gabP_1	similar to AA sequence:UniProtKB:P46349		1	0	0	0	0	0	0
492	PFR_JS8_487	Amino acid permease	576241	577728	-	PROKKA_00491	GABA permease	576241	577728	-		gabP_2	similar to AA sequence:UniProtKB:P46349		1	0	0	0	0	0	0
493	PFR_JS8_488	RNA methyltransferase, TrmH family, group 3	577940	578863	-	PROKKA_00492	Putative TrmH family tRNA/rRNA methyltransferase	577940	578863	-	2.1.1.-		similar to AA sequence:UniProtKB:Q7A794		1	0	0	0	0	0	0
494	PFR_JS8_489	Cysteinyl-tRNA synthetase CysS	578863	580266	-	PROKKA_00493	Cysteine--tRNA ligase	578863	580266	-	6.1.1.16	cysS	similar to AA sequence:UniProtKB:P21888		1	0	0	0	0	0	0
495	PFR_JS8_490	FCD domain protein	580393	581394	-	PROKKA_00494	Putative L-lactate dehydrogenase operon regulatory protein	580393	581394	-		lldR	similar to AA sequence:UniProtKB:P0ACL7		1	0	0	0	0	0	0
496	PFR_JS8_491	Transporter, lactate permease family protein	581898	583601	+	PROKKA_00495	Glycolate permease GlcA	581898	583601	+		glcA	similar to AA sequence:UniProtKB:Q46839		1	0	0	0	0	0	0
497	PFR_JS8_492	Putative oxididoreductase subunit	583642	584451	+	PROKKA_00496	Lactate utilization protein A	583642	584451	+		lutA	similar to AA sequence:UniProtKB:O07020		1	0	0	0	0	0	0
498	PFR_JS8_493	Iron-sulfur cluster-binding protein	584448	585986	+	PROKKA_00497	Lactate utilization protein B	584448	585986	+		lutB	similar to AA sequence:UniProtKB:O07021		1	0	0	0	0	0	0
499	PFR_JS8_494	Protein of hypothetical function DUF162	585992	586648	+	PROKKA_00498	Lactate utilization protein C	585992	586648	+		lutC	similar to AA sequence:UniProtKB:O32259		1	0	0	0	0	0	0
500	PFR_JS8_495	Hypothetical protein	586890	587291	+	PROKKA_00499	hypothetical protein	586890	587291	+					1	0	0	0	0	0	0
501	PFR_JS8_496	Lipopolysaccharide kinase, Kdo/WaaP family	587348	588730	-	PROKKA_00500	Lipopolysaccharide kinase (Kdo/WaaP) family protein	587348	588730	-			protein motif:Pfam:PF06293.8		1	0	0	0	0	0	0
502	PFR_JS8_497	Cystathionine gamma-synthase (Cgs)	588844	590031	-	PROKKA_00501	Cystathionine gamma-synthase	588844	590031	-	2.5.1.48	metB	similar to AA sequence:UniProtKB:P00935		1	0	0	0	0	0	0
503	PFR_JS8_498	ATP binding protein of ABC transporter for	590281	591390	-	PROKKA_00502	sn-glycerol-3-phosphate import ATP-binding protein UgpC	590281	591390	-	3.6.3.20	ugpC	similar to AA sequence:UniProtKB:P10907		1	0	0	0	0	0	0
504	PFR_JS8_499	L-serine dehydratase 1	591606	592997	-	PROKKA_00503	L-serine dehydratase 1	591606	592997	-	4.3.1.17	sdaA	similar to AA sequence:UniProtKB:P16095		1	0	0	0	0	0	0
505	PFR_JS8_500	Amidohydrolase	593173	594447	+	PROKKA_00504	putative hydrolase YxeP	593173	594447	+	3.-.-.-	yxeP_2	similar to AA sequence:UniProtKB:P54955		1	0	0	0	0	0	0
506	PFR_JS8_501	Hypothetical membrane protein (DedA family)	594518	595531	+	PROKKA_00505	SNARE associated Golgi protein	594518	595531	+			protein motif:Pfam:PF09335.5		1	0	0	0	0	0	0
507	PFR_JS8_502	Putative RNase III regulator YmdB	595556	596065	-	PROKKA_00506	O-acetyl-ADP-ribose deacetylase	595556	596065	-	3.5.1.-	ymdB_1	similar to AA sequence:UniProtKB:P0A8D6		1	0	0	0	0	0	0
508	PFR_JS8_503	Hypothetical protein	596150	596533	+	PROKKA_00507	hypothetical protein	596150	596533	+					1	0	0	0	0	0	0
509	PFR_JS8_504	Ktn nad-binding domain involved with k transport	596540	598681	+	PROKKA_00508	potassium transporter peripheral membrane component	596540	598681	+			protein motif:CLUSTERS:PRK09496		1	0	0	0	0	0	0
510	PFR_JS8_505	Conserved transmembrane transport protein MmpL13	598802	601132	-	PROKKA_00509	Membrane protein YdfJ	598802	601132	-		ydfJ_1	similar to AA sequence:UniProtKB:P96687		1	0	0	0	0	0	0
511						PROKKA_00510	tRNA-Thr(tgt)	601412	601487	-			COORDINATES:profile:Aragorn:1.2		0					0	0
512	PFR_JS8_506	Mannose-6-phosphate isomerase, class I	601621	602820	-	PROKKA_00511	Mannose-6-phosphate isomerase	601621	602820	-	5.3.1.8	manA	similar to AA sequence:UniProtKB:P00946		1	0	0	0	0	0	0
513	PFR_JS8_507	Hypothetical protein	603039	603320	+	PROKKA_00512	hypothetical protein	603039	603320	+					1	0	0	0	0	1	0
514	PFR_JS8_508	60 kDa chaperonin 1	603664	605286	+	PROKKA_00513	60 kDa chaperonin 1	603664	605286	+		groL1_1	similar to AA sequence:UniProtKB:A0QQU5		1	0	0	0	0	1	0
515	PFR_JS8_509	Hypothetical protein	607858	608853	-	PROKKA_00514	hypothetical protein	607858	608853	-					1	0	0	0	0	1	0
516	PFR_JS8_510	NUDIX hydrolase	612071	612631	+	PROKKA_00515	hypothetical protein	612071	612631	+			protein motif:CLUSTERS:PRK08999		1	0	0	0	0	1	0
517	PFR_JS8_511	Surface layer protein A (S-layer protein A)	613181	614860	+	PROKKA_00516	hypothetical protein	613181	614860	+			protein motif:Pfam:PF00395.14	S-layer homology domain	0	0	0	0	0	1	0
518	PFR_JS8_512	Surface layer protein A (S-layer protein A)	615509	616891	+	PROKKA_00517	Endoglucanase C precursor	615509	616891	+	3.2.1.4	cenC_1	similar to AA sequence:UniProtKB:P14090		1	0	0	0	0	1	0
519	PFR_JS8_513	Hypothetical protein	617289	618242	+	PROKKA_00518	hypothetical protein	617289	618242	+					0	0	0	0	0	1	0
520	PFR_JS8_514	S-layer protein, SHL domain protein	618267	619166	+	PROKKA_00519	Endoglucanase C precursor	618267	619166	+	3.2.1.4	cenC_2	similar to AA sequence:UniProtKB:P14090		0	0	0	0	0	1	0
521	PFR_JS8_515	Uma4 protein	619321	620628	+	PROKKA_00520	Transposase	619321	620628	+			protein motif:Pfam:PF01610.11		0	0	0	0	0	1	0
522	PFR_JS8_516	DEAD/DEAH box helicase	620764	622443	-	PROKKA_00521	Type III restriction enzyme, res subunit	620764	622443	-			protein motif:Pfam:PF04851.9		0	0	0	0	0	1	0
523	PFR_JS8_517	Conserved protein, putative helicase of DeaD/DeaH	622516	624837	-	PROKKA_00522	hypothetical protein	622516	624837	-					0	0	0	0	0	0	0
524	PFR_JS8_518	Hypothetical protein	624834	625862	-	PROKKA_00523	hypothetical protein	624834	625862	-					0	0	0	0	0	0	0
525	PFR_JS8_519	Cold shock protein	626089	626475	+	PROKKA_00524	Cold shock-like protein	626089	626475	+		csp	similar to AA sequence:UniProtKB:O54310		1	0	0	0	0	0	0
526	PFR_JS8_520	PF11228 family protein	626479	627258	+	PROKKA_00525	hypothetical protein	626479	627258	+					1	0	0	0	0	0	0
527	PFR_JS8_521	Hypothetical protein	627336	627677	-	PROKKA_00526	hypothetical protein	627336	627677	-					1	0	0	0	0	0	0
528	PFR_JS8_522	Guanine/hypoxanthine permease PbuG	627723	629285	+	PROKKA_00527	Guanine/hypoxanthine permease PbuG	627723	629285	+		pbuG	similar to AA sequence:UniProtKB:O34987		1	0	0	0	0	0	0
529	PFR_JS8_523	Hypothetical protein	629447	629833	+	PROKKA_00528	hypothetical protein	629447	629833	+					1	0	0	0	0	0	0
530	PFR_JS8_524	Phosphoserine transaminase	629876	630997	-	PROKKA_00529	Phosphoserine aminotransferase	629876	630997	-	2.6.1.52	serC	similar to AA sequence:UniProtKB:P63514		1	0	0	0	0	0	0
531	PFR_JS8_525	Iron-dependent repressor and activator IdeR	631174	631851	+	PROKKA_00530	Diphtheria toxin repressor	631174	631851	+		dtxR	similar to AA sequence:UniProtKB:P0DJL7		1	0	0	0	0	0	0
532	PFR_JS8_526	Thioredoxin	631967	632302	+	PROKKA_00531	Putative thioredoxin-2	631967	632302	+		trxC_2	similar to AA sequence:UniProtKB:Q9RD25		1	0	0	0	0	0	0
533	PFR_JS8_527	Hypothetical protein	632467	632826	-	PROKKA_00532	hypothetical protein	632467	632826	-					1	0	0	0	0	0	0
534	PFR_JS8_528	Esterase	632978	633433	+	PROKKA_00533	acetyl esterase	632978	633433	+			protein motif:CLUSTERS:PRK10162		0	0	0	0	0	0	0
535	PFR_JS8_529	Hypothetical protein	633503	633787	+	PROKKA_00534	hypothetical protein	633503	633787	+					0	0	0	0	0	0	0
536	PFR_JS8_530	Isochorismatase family protein	633784	634404	+	PROKKA_00535	nicotinamidase/pyrazinamidase	633784	634404	+			protein motif:CLUSTERS:PRK11609		1	0	0	0	0	0	0
537	PFR_JS8_531	Hypothetical protein	634549	634881	-	PROKKA_00536	hypothetical protein	634549	634881	-					1	0	0	0	0	0	0
538						PROKKA_00537	tRNA-Arg(cct)	634978	635053	-			COORDINATES:profile:Aragorn:1.2		0					0	0
539	PFR_JS8_532	UDP-glucose pyrophosphorylase 2	635456	636829	+	PROKKA_00538	UTP--glucose-1-phosphate uridylyltransferase	635456	636829	+			protein motif:Pfam:PF01704.12		1	0	0	0	0	0	0
540	PFR_JS8_533	Hypothetical protein	636822	637232	+	PROKKA_00539	hypothetical protein	636822	637232	+					1	0	0	0	0	0	0
541	PFR_JS8_534	Large conductance mechanosensitive channel	637286	637729	-	PROKKA_00540	Large-conductance mechanosensitive channel	637286	637729	-		mscL	similar to AA sequence:UniProtKB:A5U127		1	0	0	0	0	0	0
542	PFR_JS8_535	Hypothetical protein	637822	638370	-	PROKKA_00541	flagellar basal body P-ring biosynthesis protein FlgA	637822	638370	-			protein motif:CLUSTERS:PRK12617		1	0	0	0	0	0	0
543	PFR_JS8_536	Type I antifreeze protein	638563	638970	-	PROKKA_00542	Zinc ribbon domain protein	638563	638970	-			protein motif:Pfam:PF09723.4		0	0	0	0	0	0	0
544	PFR_JS8_537	Hypothetical protein	639126	639809	-	PROKKA_00543	5-formyltetrahydrofolate cyclo-ligase family protein	639126	639809	-			protein motif:CLUSTERS:PRK10333		1	0	0	0	0	0	0
545	PFR_JS8_538	Molybdopterin molybdenumtransferase	639828	641114	+	PROKKA_00544	Molybdopterin molybdenumtransferase	639828	641114	+	2.10.1.1	moeA_2	similar to AA sequence:UniProtKB:P99139		1	0	0	0	0	0	0
546	PFR_JS8_539	Acetytransferase	641118	641828	+	PROKKA_00545	Putative ribosomal N-acetyltransferase YdaF	641118	641828	+	2.3.1.-	ydaF	similar to AA sequence:UniProtKB:P96579		1	0	0	0	0	0	0
547	PFR_JS8_540	Hypothetical protein	641903	642706	+	PROKKA_00546	hypothetical protein	641903	642706	+					1	0	0	0	0	0	0
548						PROKKA_00547	tRNA-Ala(cgc)	642781	642857	+			COORDINATES:profile:Aragorn:1.2		0					0	0
549	PFR_JS8_541	Site-specific recombinases, DNA invertase Pin	642754	644508	-											0	0	0	0	0	0
550	PFR_JS8_542	Hypothetical protein	644689	644916	-	PROKKA_00548	hypothetical protein	644689	644916	-					0	0	0	0	0	0	0
551	PFR_JS8_543	Hypothetical protein	644921	645478	-	PROKKA_00549	hypothetical protein	644921	645478	-					0	0	0	0	0	0	0
552	PFR_JS8_544	Single-strand binding protein/Primosomal	645498	645938	-	PROKKA_00550	Single-stranded DNA-binding protein	645498	645938	-			protein motif:HAMAP:MF_00984		0	0	0	0	0	0	0
553	PFR_JS8_545	Type IV secretory pathway VirD4 protein-like	646023	647801	-	PROKKA_00551	TraM recognition site of TraD and TraG	646023	647801	-			protein motif:Pfam:PF12696.1		0	1	1	0	0	0	0
554	PFR_JS8_546	Hypothetical protein	647798	648349	-	PROKKA_00552	hypothetical protein	647798	648349	-					0	1	1	0	0	0	0
555	PFR_JS8_547	Aldo/keto reductase, diketogulonate reductase	648574	649359	-	PROKKA_00553	putative oxidoreductase/MSMEI_2347	648574	649359	-	1.-.-.-		similar to AA sequence:UniProtKB:A0QV10		0	1	1	0	0	0	0
556	PFR_JS8_548	Putative MmyB family DNA-binding protein	649538	650446	+	PROKKA_00554	Helix-turn-helix	649538	650446	+			protein motif:Pfam:PF01381.16		0	1	1	0	0	0	0
557	PFR_JS8_549	Type IV secretory pathway VirB4 protein-like	650434	651933	-	PROKKA_00555	AAA-like domain protein	650434	651933	-			protein motif:Pfam:PF12846.1		0	1	1	0	0	0	0
558	PFR_JS8_550	Hypothetical protein	651930	652757	-	PROKKA_00556	hypothetical protein	651930	652757	-					0	1	1	0	0	0	0
559	PFR_JS8_551	Hypothetical protein	652894	654588	+	PROKKA_00557	hypothetical protein	652894	654588	+					0	0	0	0	0	0	0
560	PFR_JS8_552	Integral membrane protein	654592	656061	-	PROKKA_00558	hypothetical protein	654592	656061	-					0	0	0	0	0	0	0
561	PFR_JS8_553	TrbL/VirB6 plasmid conjugal transfer protein	656065	657327	-	PROKKA_00559	hypothetical protein	656065	657327	-					0	0	0	0	0	0	0
562	PFR_JS8_554	Hypothetical protein	657714	658409	+	PROKKA_00560	hypothetical protein	657714	658409	+					0	0	0	0	0	0	0
563	PFR_JS8_555	Sulfate permease	658423	658794	+	PROKKA_00561	hypothetical protein	658423	658794	+					0	0	0	0	0	0	0
564	PFR_JS8_556	Uma4 protein	659144	660055	-	PROKKA_00562	Transposase	659144	660055	-			protein motif:Pfam:PF01610.11		0	0	0	0	0	0	0
565	PFR_JS8_557	Thioredoxin	660881	661306	+	PROKKA_00563	Thioredoxin	660881	661306	+		trxA_1	similar to AA sequence:UniProtKB:P08058		0	0	0	0	0	0	0
566	PFR_JS8_558	Hypothetical protein	661410	662144	+	PROKKA_00564	hypothetical protein	661410	662144	+					0	0	0	0	0	0	0
567	PFR_JS8_559	ATP-dependent chaperone protein ClpB	662213	664795	-	PROKKA_00565	Chaperone protein ClpB	662213	664795	-		clpB_2	similar to AA sequence:UniProtKB:Q7WSY8		0	0	0	0	0	0	0
568	PFR_JS8_560	Hypothetical protein	664821	664928	-	PROKKA_00566	hypothetical protein	664821	664928	-					0	0	0	0	0	0	0
569	PFR_JS8_561	Hypothetical protein	665152	665919	+	PROKKA_00567	Universal stress protein family protein	665152	665919	+			protein motif:Pfam:PF00582.20		0	0	0	0	0	0	0
570	PFR_JS8_562	Sensor kinase	666017	666967	+	PROKKA_00568	Oxygen sensor histidine kinase NreB	666017	666967	+	2.7.13.3	nreB	similar to AA sequence:UniProtKB:Q7WZY5		0	0	0	0	0	0	0
571	PFR_JS8_563	Two-component system response regulator	666970	667629	+	PROKKA_00569	Oxygen regulatory protein NreC	666970	667629	+		nreC_2	similar to AA sequence:UniProtKB:Q7WZY4		0	0	0	0	0	0	0
572	PFR_JS8_564	Hypothetical protein	667852	668373	+	PROKKA_00570	hypothetical protein	667852	668373	+					0	0	0	0	0	0	0
573	PFR_JS8_565	Trypsin	668436	669545	+	PROKKA_00571	Periplasmic serine endoprotease DegP precursor	668436	669545	+	3.4.21.107	degP	similar to AA sequence:UniProtKB:P0C0V0		0	0	0	0	0	0	0
574	PFR_JS8_566	Chaperone protein DnaK	669925	671754	+	PROKKA_00572	Chaperone protein DnaK	669925	671754	+		dnaK_1	similar to AA sequence:UniProtKB:A0QQC8		0	0	0	0	0	0	0
575	PFR_JS8_567	Protein GrpE	671915	672484	+	PROKKA_00573	heat shock protein GrpE	671915	672484	+			protein motif:CLUSTERS:PRK10325		0	0	0	0	0	0	0
576	PFR_JS8_568	Chaperone protein DnaJ 1	672481	673578	+	PROKKA_00574	Chaperone protein DnaJ	672481	673578	+		dnaJ_1	similar to AA sequence:UniProtKB:P08622		0	0	0	0	0	0	0
577	PFR_JS8_569	Heat shock protein transcriptional repressor	673580	673999	+	PROKKA_00575	Putative heat shock protein HspR	673580	673999	+		hspR_1	similar to AA sequence:UniProtKB:P40183		0	0	0	0	0	0	0
578	PFR_JS8_570	Hypothetical protein	674900	675451	-	PROKKA_00576	hypothetical protein	674900	675451	-					0	0	0	0	0	0	0
579	PFR_JS8_571	Hypothetical protein	675498	676061	-	PROKKA_00577	hypothetical protein	675498	676061	-					0	0	0	0	0	0	0
580	PFR_JS8_572	Integral membrane sensor signal transduction	676212	677399	+	PROKKA_00578	Sensor histidine kinase DesK	676212	677399	+	2.7.13.3	desK_3	similar to AA sequence:UniProtKB:O34757		0	0	0	0	0	0	0
581	PFR_JS8_573	Two-component system response regulator	677396	678055	+	PROKKA_00579	Transcriptional regulatory protein LiaR	677396	678055	+		liaR_1	similar to AA sequence:UniProtKB:O32197		0	0	0	0	0	0	0
582	PFR_JS8_574	Hypothetical protein	678218	678997	+	PROKKA_00580	hypothetical protein	678218	678997	+					0	0	0	0	0	0	0
583	PFR_JS8_575	Hypothetical protein	679045	679254	+	PROKKA_00581	hypothetical protein	679045	679254	+					0	1	1	0	0	0	0
584	PFR_JS8_576	SEFIR domain protein	680351	681304	-	PROKKA_00582	SEFIR domain protein	680351	681304	-			protein motif:Pfam:PF08357.5		0	1	1	0	0	0	0
585	PFR_JS8_577	Hypothetical protein	681684	681947	+	PROKKA_00583	Peptidase family M23	681684	681947	+			protein motif:Pfam:PF01551.1		1	1	1	0	0	0	0
586	PFR_JS8_578	Transcriptional regulator	682445	682864	+	PROKKA_00584	transcriptional regulator SlyA	682445	682864	+			protein motif:CLUSTERS:PRK03573		1	1	1	0	0	0	0
587	PFR_JS8_579	Transcriptional regulator	682980	683252	+	PROKKA_00585	Transcriptional repressor SdpR	682980	683252	+		sdpR	similar to AA sequence:UniProtKB:O32242		1	1	1	0	0	0	0
588	PFR_JS8_580	Drug resistance transporter, EmrB/QacA subfamily	683292	684758	+	PROKKA_00586	Multidrug export protein EmrB	683292	684758	+		emrB_2	similar to AA sequence:UniProtKB:P0AEJ0	Putative antibiotic resistance	1	0	0	0	0	0	0
589	PFR_JS8_581	Proline/glycine betaine transporter	684897	686336	+	PROKKA_00587	Proline/betaine transporter	684897	686336	+		proP	similar to AA sequence:UniProtKB:P0C0L7		1	0	0	0	0	0	0
590	PFR_JS8_582	Regulatory protein TetR	686412	687005	-	PROKKA_00588	Bacterial regulatory proteins, tetR family	686412	687005	-			protein motif:Pfam:PF00440.17		1	0	0	0	0	0	0
591	PFR_JS8_583	Probable multidrug resistance transporter, MFS	687118	688605	+	PROKKA_00589	putative multidrug resistance protein EmrY	687118	688605	+		emrY_2	similar to AA sequence:UniProtKB:P52600	Putative antibiotic resistance	1	0	0	0	0	0	0
592	PFR_JS8_584	Glutamate dehydrogenase	688760	690124	+	PROKKA_00590	NADP-specific glutamate dehydrogenase	688760	690124	+	1.4.1.4	gdhA	similar to AA sequence:UniProtKB:P00370		1	0	0	0	0	0	0
593	PFR_JS8_585	Transcriptional regulatory protein PadR	690244	690717	-	PROKKA_00591	acetyltransferase	690244	690717	-			protein motif:CLUSTERS:PRK07757		1	0	0	0	0	0	0
594	PFR_JS8_586	CrcB-like protein	690777	691163	-	PROKKA_00592	Putative fluoride ion transporter CrcB	690777	691163	-		crcB_1	similar to AA sequence:UniProtKB:P37002		1	0	0	0	0	0	0
595	PFR_JS8_587	CrcB-like protein	691160	691576	-	PROKKA_00593	Putative fluoride ion transporter CrcB	691160	691576	-		crcB_2	similar to AA sequence:UniProtKB:P37002		1	0	0	0	0	0	0
596	PFR_JS8_588	UspA domain protein	691573	692106	-	PROKKA_00594	Universal stress protein family protein	691573	692106	-			protein motif:Pfam:PF00582.20		1	0	0	0	0	0	0
597	PFR_JS8_589	Galactokinase	692263	693459	-	PROKKA_00595	Galactokinase	692263	693459	-	2.7.1.6	galK_2	similar to AA sequence:UniProtKB:P0A6T3		1	0	0	0	0	0	0
598	PFR_JS8_590	Twin-arginine translocation pathway signal and	693723	694244	+	PROKKA_00596	hypothetical protein	693723	694244	+					1	0	0	0	0	0	0
599	PFR_JS8_591	Uracyl permease	694275	695828	-	PROKKA_00597	Putative pyrimidine permease RutG	694275	695828	-		rutG	similar to AA sequence:UniProtKB:P75892		1	0	0	0	0	0	0
600	PFR_JS8_592	Integral membrane protein with DUF218 domain	695950	697014	-	PROKKA_00598	hypothetical protein	695950	697014	-					1	0	0	0	0	0	0
601	PFR_JS8_593	Dolichyl-phosphate-mannose-protein	697064	698623	-	PROKKA_00599	putative dolichyl-phosphate-mannose--protein mannosyltransferase	697064	698623	-	2.4.1.109	pmt	similar to AA sequence:UniProtKB:O05586		1	0	0	0	0	0	0
602	PFR_JS8_594	Glycoside hydrolase family 95	698910	701297	+	PROKKA_00600	hypothetical protein	698910	701297	+					1	0	0	0	0	0	0
603	PFR_JS8_595	Ribosomal RNA small subunit methyltransferase I	701311	702261	+	PROKKA_00601	Ribosomal RNA small subunit methyltransferase I	701311	702261	+	2.1.1.198	rsmI	similar to AA sequence:UniProtKB:P0A640		1	0	0	0	0	0	0
604	PFR_JS8_596	Hydrolase, TatD family	702394	703422	+	PROKKA_00602	putative deoxyribonuclease YcfH	702394	703422	+	3.1.21.-	ycfH	similar to AA sequence:UniProtKB:P0AFQ7		1	0	0	0	0	0	0
605	PFR_JS8_597	Ribosomal RNA small subunit methyltransferase A	703419	704288	+	PROKKA_00603	Ribosomal RNA small subunit methyltransferase A	703419	704288	+	2.1.1.182	rsmA	similar to AA sequence:UniProtKB:P66662		1	0	0	0	0	0	0
606	PFR_JS8_598	4-diphosphocytidyl-2-C-methyl-D-erythritol kinase	704365	705342	+	PROKKA_00604	4-diphosphocytidyl-2-C-methyl-D-erythritol kinase	704365	705342	+	2.7.1.148	ispE	similar to AA sequence:UniProtKB:P65178		1	0	0	0	0	0	0
607	PFR_JS8_599	Transcriptional regulator, TetR family	705377	706138	-	PROKKA_00605	Biofilm operon icaADBC HTH-type negative transcriptional regulator IcaR	705377	706138	-		icaR	similar to AA sequence:UniProtKB:A6QKF4		1	0	0	0	0	0	0
608	PFR_JS8_600	Aspartate carbomyltransferase	706281	707327	-	PROKKA_00606	Aspartate carbamoyltransferase	706281	707327	-	2.1.3.2	pyrB	similar to AA sequence:UniProtKB:Q8ZB39		1	0	0	0	0	0	0
609						PROKKA_00607	tRNA-Gln(ttg)	707489	707568	+			COORDINATES:profile:Aragorn:1.2		0					0	0
610	PFR_JS8_601	Bifunctional protein GlmU	707754	709301	+	PROKKA_00608	Bifunctional protein GlmU	707754	709301	+		glmU	similar to AA sequence:UniProtKB:P96382		1	0	0	0	0	0	0
611	PFR_JS8_602	Ribose-phosphate diphosphokinase	709335	710330	+	PROKKA_00609	Ribose-phosphate pyrophosphokinase	709335	710330	+	2.7.6.1	prs_2	similar to AA sequence:UniProtKB:P65232		1	0	0	0	0	0	0
612	PFR_JS8_603	50S ribosomal protein L25	710708	711367	+	PROKKA_00610	50S ribosomal protein L25	710708	711367	+		rplY	similar to AA sequence:UniProtKB:Q92N68		1	0	0	0	0	0	0
613	PFR_JS8_604	Peptidyl-tRNA hydrolase (Precursor)	711575	712165	+	PROKKA_00611	Peptidyl-tRNA hydrolase	711575	712165	+	3.1.1.29	pth	similar to AA sequence:UniProtKB:A0R3D3		1	0	0	0	0	0	0
614	PFR_JS8_605	Hypothetical protein	712233	712598	+	PROKKA_00612	hypothetical protein	712233	712598	+					1	0	0	0	0	0	0
615	PFR_JS8_606	Transcription-repair coupling factor	712677	716309	+	PROKKA_00613	Transcription-repair-coupling factor	712677	716309	+	3.6.4.-	mfd	similar to AA sequence:UniProtKB:P64326		1	0	0	0	0	0	0
616	PFR_JS8_607	Hypothetical protein	716494	717027	+	PROKKA_00614	hypothetical protein	716494	717027	+					1	0	0	0	0	0	0
617	PFR_JS8_608	MazG family protein	717027	717698	+	PROKKA_00615	Nucleoside triphosphate pyrophosphohydrolase	717027	717698	+	3.6.1.8	mazG	similar to AA sequence:UniProtKB:P0AEY3		1	0	0	0	0	0	0
618	PFR_JS8_609	Phosphopyruvate hydratase	717813	719102	+	PROKKA_00616	Enolase	717813	719102	+	4.2.1.11	eno_1	similar to AA sequence:UniProtKB:A0R3B8		1	0	0	0	0	0	0
619	PFR_JS8_610	Hypothetical protein	719380	720021	+											0	0	0	0	0	0
620						PROKKA_00617	tRNA-Pro(tgg)	719958	720040	-			COORDINATES:profile:Aragorn:1.2		0					0	0
621	PFR_JS8_611	PF04417 family protein	720101	720616	+	PROKKA_00618	hypothetical protein	720101	720616	+					1	0	0	0	0	0	0
622	PFR_JS8_612	Exopolyphosphatase	720613	721569	+	PROKKA_00619	Guanosine-5'-triphosphate,3'-diphosphate pyrophosphatase	720613	721569	+	3.6.1.40	gppA	similar to AA sequence:UniProtKB:P25552		1	0	0	0	0	0	0
623						PROKKA_00620	tRNA-Leu(taa)	721679	721752	+			COORDINATES:profile:Aragorn:1.2		0					0	0
624	PFR_JS8_613	Transcriptional regulator	721866	722504	-	PROKKA_00621	Tetracycline repressor protein class A from transposon 1721	721866	722504	-		tetR_1	similar to AA sequence:UniProtKB:P03038	Putative antibiotic resistance	0	0	0	0	0	0	0
625	PFR_JS8_614	ABC transporter family protein	722501	723274	-	PROKKA_00622	Inner membrane transport permease YbhR	722501	723274	-		ybhR_1	similar to AA sequence:UniProtKB:P0AFP9		0	0	0	0	0	0	0
626	PFR_JS8_615	Nod factor export ATP-binding protein I	723258	724190	-	PROKKA_00623	Daunorubicin/doxorubicin resistance ATP-binding protein DrrA	723258	724190	-	3.6.3.-	drrA_2	similar to AA sequence:UniProtKB:P32010	Putative antibiotic resistance	0	0	0	0	0	0	0
627	PFR_JS8_616	Actinorhodin transporter	724338	725765	-	PROKKA_00624	putative transport protein HsrA	724338	725765	-		hsrA_2	similar to AA sequence:UniProtKB:P31474		1	0	0	0	0	0	0
628	PFR_JS8_617	Transcriptional regulator	725830	726468	+	PROKKA_00625	Bacterial regulatory proteins, tetR family	725830	726468	+			protein motif:Pfam:PF00440.17		1	0	0	0	0	0	0
629	PFR_JS8_618	Phosphopyruvate hydratase	726759	728030	+	PROKKA_00626	Enolase	726759	728030	+	4.2.1.11	eno_2	similar to AA sequence:UniProtKB:P64074		1	0	0	0	0	0	0
630	PFR_JS8_619	Cationic amino acid transporter	728088	729551	-	PROKKA_00627	putative amino acid permease YhdG	728088	729551	-		yhdG_2	similar to AA sequence:UniProtKB:O07576		1	0	0	0	0	0	0
631	PFR_JS8_620	Predicted nucleoside-diphosphate-sugar	729769	730428	-	PROKKA_00628	hypothetical protein	729769	730428	-					0	0	0	0	0	0	0
632	PFR_JS8_621	Putative insertion element ISCmi2 transposase	730784	731458	+	PROKKA_00629	IS2 transposase TnpB	730784	731458	+			protein motif:CLUSTERS:PRK09409		0	0	0	0	0	0	0
633	PFR_JS8_622	Hypothetical protein	731420	731641	-	PROKKA_00630	NmrA-like family protein	731420	731641	-			protein motif:Pfam:PF05368.7		0	0	0	0	0	0	0
634	PFR_JS8_623	Methyltransferase type 11	731944	732693	+	PROKKA_00631	Methyltransferase domain protein	731944	732693	+			protein motif:Pfam:PF08241.6		1	0	0	0	0	0	0
635	PFR_JS8_624	Putative CONSERVED TRANSMEMBRANE PROTEIN	732875	733687	+	PROKKA_00632	Bax inhibitor 1 like protein	732875	733687	+			protein motif:Pfam:PF12811.1		1	0	0	0	0	0	0
636	PFR_JS8_625	Hydrolase, NUDIX family	733862	734566	-	PROKKA_00633	Nucleoside triphosphatase NudI	733862	734566	-	3.6.1.-	nudI	similar to AA sequence:UniProtKB:P52006		1	0	0	0	0	0	0
637	PFR_JS8_626	Hypothetical protein	734615	735580	-	PROKKA_00634	hypothetical protein	734615	735580	-					1	0	0	0	0	0	0
638	PFR_JS8_627	Putative 3-methyladenine DNA glycosylase	735792	736442	+	PROKKA_00635	3-methyladenine DNA glycosylase	735792	736442	+			protein motif:CLUSTERS:PRK00802		1	0	0	0	0	0	0
639	PFR_JS8_628	Hypothetical protein	736470	736559	+	PROKKA_00636	hypothetical protein	736470	736559	+					0	0	0	0	0	0	0
640	PFR_JS8_629	Hypothetical protein	736572	736976	+	PROKKA_00637	hypothetical protein	736572	736976	+			protein motif:Pfam:PF08327.5	Activator of Hsp90 ATPase homolog 1-like protein	1	0	0	0	0	0	0
641	PFR_JS8_630	Hypothetical protein	737110	737565	+	PROKKA_00638	hypothetical protein	737110	737565	+					1	0	0	0	0	0	0
642	PFR_JS8_631	PF04978 family protein	737591	738097	-	PROKKA_00639	DinB superfamily protein	737591	738097	-			protein motif:Pfam:PF12867.1		1	0	0	0	0	0	0
643	PFR_JS8_632	HAD-superfamily hydrolase, subfamily IA,	738094	738708	-	PROKKA_00640	?-D-glucose-1-phosphatase	738094	738708	-			protein motif:CLUSTERS:PRK09456		1	0	0	0	0	0	0
644	PFR_JS8_633	FMN-binding split barrel	738886	739533	+	PROKKA_00641	Pyridoxamine 5'-phosphate oxidase	738886	739533	+			protein motif:Pfam:PF12900.1		1	0	0	0	0	0	0
645	PFR_JS8_634	Hypothetical protein	739638	740168	-	PROKKA_00642	hypothetical protein	739638	740168	-					1	0	0	0	0	0	0
646	PFR_JS8_635	Peptide methionine sulfoxide reductase MsrA	740288	740923	-	PROKKA_00643	Peptide methionine sulfoxide reductase MsrA	740288	740923	-	1.8.4.11	msrA	similar to AA sequence:UniProtKB:Q93S39		1	0	0	0	0	0	0
647	PFR_JS8_636	Uracil-DNA glycosylase 2	741035	741724	-	PROKKA_00644	Uracil-DNA glycosylase	741035	741724	-	3.2.2.27	ung	similar to AA sequence:UniProtKB:P67071		1	0	0	0	0	0	0
648	PFR_JS8_637	Integral membrane protein	741905	743335	+	PROKKA_00645	pheromone autoinducer 2 transporter	741905	743335	+			protein motif:CLUSTERS:PRK12287		1	0	0	0	0	0	0
649	PFR_JS8_638	Hypothetical protein	743421	744383	+	PROKKA_00646	hypothetical protein	743421	744383	+					1	0	0	0	0	0	0
650	PFR_JS8_639	DoxX protein	744499	744933	-	PROKKA_00647	DoxX	744499	744933	-			protein motif:Pfam:PF07681.6		1	0	0	0	0	0	0
651	PFR_JS8_640	Transcription elongation factor GreA	745020	745523	-	PROKKA_00648	Transcription elongation factor GreA	745020	745523	-		greA	similar to AA sequence:UniProtKB:P64279		1	0	0	0	0	0	0
652	PFR_JS8_641	Mycothiol conjugate amidase Mca	745618	746544	+	PROKKA_00649	Mycothiol S-conjugate amidase	745618	746544	+	3.5.1.115	mca	similar to AA sequence:UniProtKB:A0R2W9		1	0	0	0	0	0	0
653	PFR_JS8_642	Conserved protein containing thioredoxin domain	746717	749401	+	PROKKA_00650	ASCH domain protein	746717	749401	+			protein motif:Pfam:PF04266.8		1	0	0	0	0	0	0
654	PFR_JS8_643	ASCH domain protein	749439	749957	+	PROKKA_00651	ASCH domain protein	749439	749957	+			protein motif:Pfam:PF04266.8		1	0	0	0	0	0	0
655	PFR_JS8_644	Isoprenyl transferase 2	749970	750779	-	PROKKA_00652	(2Z,6E)-farnesyl diphosphate synthase	749970	750779	-	2.5.1.68		similar to AA sequence:UniProtKB:Q47SS3		1	0	0	0	0	0	0
656	PFR_JS8_645	Channel protein, hemolysin III family protein	750978	751715	+	PROKKA_00653	Haemolysin-III related	750978	751715	+			protein motif:Pfam:PF03006.14		1	0	0	0	0	0	0
657	PFR_JS8_646	Exodeoxyribonuclease 7 small subunit	751760	752002	-	PROKKA_00654	Exodeoxyribonuclease 7 small subunit	751760	752002	-	3.1.11.6	xseB	similar to AA sequence:UniProtKB:Q7VV85		1	0	0	0	0	0	0
658	PFR_JS8_647	Exodeoxyribonuclease VII, large subunit	752050	753201	-	PROKKA_00655	Exodeoxyribonuclease 7 large subunit	752050	753201	-	3.1.11.6	xseA	similar to AA sequence:UniProtKB:P04994		1	0	0	0	0	0	0
659	PFR_JS8_648	4-hydroxy-3-methylbut-2-enyl diphosphate	753218	754456	+	PROKKA_00656	4-hydroxy-3-methylbut-2-enyl diphosphate reductase	753218	754456	+	1.17.1.2	ispH	similar to AA sequence:UniProtKB:P62623		1	0	0	0	0	0	0
660	PFR_JS8_649	RmuC family DNA recombination protein	754388	755737	-	PROKKA_00657	DNA recombination protein RmuC	754388	755737	-		rmuC	similar to AA sequence:UniProtKB:P0AG71		1	0	0	0	0	0	0
661	PFR_JS8_650	M18 family aminopeptidase	755887	757158	+	PROKKA_00658	putative M18 family aminopeptidase 2	755887	757158	+	3.4.11.-	apeB	similar to AA sequence:UniProtKB:Q9HYZ3		1	0	0	0	0	0	0
662	PFR_JS8_651	GTP-dependent nucleic acid-binding protein EngD	757253	758326	+	PROKKA_00659	Ribosome-binding ATPase YchF	757253	758326	+		ychF	similar to AA sequence:UniProtKB:P44681		1	0	0	0	0	0	0
663	PFR_JS8_652	Hypothetical protein	758404	758961	+	PROKKA_00660	hypothetical protein	758404	758961	+					0	0	0	0	0	0	0
664	PFR_JS8_653	Hypothetical protein	759749	759973	+	PROKKA_00661	hypothetical protein	759749	759973	+					0	0	0	0	0	0	0
665	PFR_JS8_654	Hypothetical protein	759973	761082	+	PROKKA_00662	hypothetical protein	759973	761082	+					0	0	0	0	0	0	0
666	PFR_JS8_655	Hypothetical protein	761176	761946	+	PROKKA_00663	hypothetical protein	761176	761946	+					0	0	0	0	0	0	0
667	PFR_JS8_656	Transcriptional regulator	761910	762875	-	PROKKA_00664	HTH-type transcriptional regulator GltC	761910	762875	-		gltC	similar to AA sequence:UniProtKB:P20668		0	0	0	0	0	0	0
668	PFR_JS8_657	Inner membrane transport protein ynfM	763033	764184	+	PROKKA_00665	Inner membrane transport protein YnfM	763033	764184	+		ynfM	similar to AA sequence:UniProtKB:P43531		0	0	0	0	0	0	0
669	PFR_JS8_658	FrnE protein	764591	765286	+	PROKKA_00666	DSBA-like thioredoxin domain protein	764591	765286	+			protein motif:Pfam:PF01323.14		0	0	0	0	0	0	0
670	PFR_JS8_659	Mobile element protein	765419	766318	-	PROKKA_00667	Transposase	765419	766318	-			protein motif:Pfam:PF01610.11		0	0	0	0	0	0	1
671	PFR_JS8_660	Excisionase	766865	767299	+	PROKKA_00668	Helix-turn-helix domain protein	766865	767299	+			protein motif:Pfam:PF12728.1		0	0	0	0	0	0	1
672	PFR_JS8_661	Hypothetical protein	767303	768319	-	PROKKA_00669	hypothetical protein	767303	768319	-					0	1	0	1	0	0	1
673	PFR_JS8_662	Insertion element IS6110 uncharacterized 12.0 kDa	768610	768921	+	PROKKA_00670	hypothetical protein	768610	768921	+					0	1	0	1	0	0	1
674	PFR_JS8_663	ISRs2 transposase	768921	769943	+	PROKKA_00671	Integrase core domain protein	768921	769943	+			protein motif:Pfam:PF00665.20		0	1	0	1	0	0	1
675	PFR_JS8_664	Transposase, ISlxx5	769885	771084	+	PROKKA_00672	Integrase core domain protein	769885	771084	+			protein motif:Pfam:PF00665.20		0	1	0	1	0	0	1
676	PFR_JS8_665	ISRs2 transposase	771107	771403	+	PROKKA_00673	hypothetical protein	771107	771403	+					0	1	0	1	0	0	1
677	PFR_JS8_666	Hypothetical protein	771367	771603	-	PROKKA_00674	hypothetical protein	771367	771603	-					0	1	0	1	0	0	0
678	PFR_JS8_667	Transposase for IS3514b	771549	772169	-	PROKKA_00675	hypothetical protein	771549	772169	-					0	1	0	1	0	0	0
679	PFR_JS8_668	D-lactate dehydrogenase, FAD-binding, NADH	772543	774258	-	PROKKA_00676	D-lactate dehydrogenase	772543	774258	-	1.1.1.28	dld	similar to AA sequence:UniProtKB:P06149	D-lactate dehydrogenase	0	1	0	1	0	0	0
680	PFR_JS8_669	Uma4 protein	775055	775966	+	PROKKA_00677	Transposase	775055	775966	+			protein motif:Pfam:PF01610.11		0	1	0	1	0	0	0
681	PFR_JS8_670	Hypothetical protein	776096	776362	+	PROKKA_00678	anaerobic benzoate catabolism transcriptional regulator	776096	776362	+			protein motif:CLUSTERS:PRK08154		0	1	0	1	0	0	0
682	PFR_JS8_671	GlpP family transcriptional regulator	776341	777000	-	PROKKA_00679	Glycerol-3-phosphate responsive antiterminator	776341	777000	-			protein motif:Pfam:PF04309.6		0	1	0	1	0	0	0
683	PFR_JS8_672	Alkylglycerone-phosphate synthase	777089	778621	-	PROKKA_00680	putative FAD-linked oxidoreductase	777089	778621	-	1.-.-.-		similar to AA sequence:UniProtKB:Q50685		0	0	0	0	0	0	0
684	PFR_JS8_673	Glycerol-3-phosphate dehydrogenase glpD2	778618	780303	-	PROKKA_00681	Aerobic glycerol-3-phosphate dehydrogenase	778618	780303	-	1.1.5.3	glpD	similar to AA sequence:UniProtKB:P18158		0	0	0	0	0	0	0
685	PFR_JS8_674	Bile acid:sodium symporter	780443	781546	+	PROKKA_00682	Sodium Bile acid symporter family protein	780443	781546	+			protein motif:Pfam:PF01758.10		0	0	0	0	0	0	0
686	PFR_JS8_675	UPF0324 membrane protein	781630	782793	-	PROKKA_00683	hypothetical protein	781630	782793	-					0	0	0	0	0	0	0
687	PFR_JS8_676	Hypothetical protein	782790	782963	-	PROKKA_00684	hypothetical protein	782790	782963	-					0	0	0	0	0	0	0
688	PFR_JS8_677	Thiamine-phosphate diphosphorylase	783478	784125	-	PROKKA_00685	Thiamine-phosphate synthase	783478	784125	-	2.5.1.3	thiE_1	similar to AA sequence:UniProtKB:P66916		0	0	0	0	0	0	0
689	PFR_JS8_678	Glycine oxidase ThiO	784301	785554	+	PROKKA_00686	Hydrogen cyanide synthase subunit HcnC precursor	784301	785554	+	1.4.99.5	hcnC	similar to AA sequence:UniProtKB:G3XD12		0	0	0	0	0	0	0
690	PFR_JS8_679	Thiamine biosynthesis protein	785551	785784	+	PROKKA_00687	sulfur carrier protein ThiS	785551	785784	+			protein motif:CLUSTERS:PRK05863		0	0	0	0	0	0	0
691	PFR_JS8_680	Thiazole synthase	785787	786617	+	PROKKA_00688	Thiazole synthase	785787	786617	+	2.8.1.10	thiG	similar to AA sequence:UniProtKB:A0QQL0		0	0	0	0	0	0	0
692	PFR_JS8_681	Molybdenum cofactor biosynthesis protein moeB2	786626	787837	+	PROKKA_00689	putative adenylyltransferase/sulfurtransferase MoeZ	786626	787837	+		moeZ_2	similar to AA sequence:UniProtKB:Q7D5X9		0	0	0	0	0	0	0
693	PFR_JS8_682	UPF0324 membrane protein	787905	788987	-	PROKKA_00690	hypothetical protein	787905	788987	-					0	0	0	0	0	0	0
694	PFR_JS8_683	Transcriptional regulator	789057	789977	+	PROKKA_00691	HTH-type transcriptional regulator CysL	789057	789977	+		cysL	similar to AA sequence:UniProtKB:P39647		0	0	0	0	0	0	0
695	PFR_JS8_684	Hypothetical protein	789981	790196	-	PROKKA_00692	hypothetical protein	789981	790196	-					0	0	0	0	0	0	0
696	PFR_JS8_685	Carbon starvation protein	790186	792582	-	PROKKA_00693	Carbon starvation protein A	790186	792582	-		cstA	similar to AA sequence:UniProtKB:P15078		0	0	0	0	0	0	0
697	PFR_JS8_686	Glycerate kinase	792947	794065	+	PROKKA_00694	Glycerate 2-kinase	792947	794065	+	2.7.1.165	garK	similar to AA sequence:UniProtKB:P23524		0	0	0	0	0	0	0
698	PFR_JS8_687	MFS transporter	794129	795898	-	PROKKA_00695	Antiseptic resistance protein	794129	795898	-		qacA_1	similar to AA sequence:UniProtKB:P0A0J9		0	0	0	0	0	0	0
699	PFR_JS8_688	Glyoxalase/bleomycin resistance	796100	796993	-	PROKKA_00696	3-demethylubiquinone-9 3-methyltransferase	796100	796993	-			protein motif:Pfam:PF06983.7		0	0	0	0	0	0	0
700	PFR_JS8_689	Peptidyl-tRNA hydrolase PTH2	797094	797807	+	PROKKA_00697	hypothetical protein	797094	797807	+					0	0	0	0	0	0	0
701	PFR_JS8_690	ABC transporter, quaternary amine uptake	797845	798744	+	PROKKA_00698	Putative osmoprotectant uptake system substrate-binding protein OsmF precursor	797845	798744	+		osmF_1	similar to AA sequence:UniProtKB:P33362		0	0	0	0	0	0	0
702	PFR_JS8_691	Cyanate permease	798892	800169	+	PROKKA_00699	putative transporter YycB	798892	800169	+		yycB	similar to AA sequence:UniProtKB:P37482		0	0	0	0	0	0	0
703	PFR_JS8_692	Hypothetical protein	800272	800496	-	PROKKA_00700	hypothetical protein	800272	800496	-					0	0	0	0	0	0	0
704	PFR_JS8_693	Band 7 protein	800509	801477	-	PROKKA_00701	SPFH domain / Band 7 family protein	800509	801477	-			protein motif:Pfam:PF01145.19		0	0	0	0	0	0	0
705	PFR_JS8_694	Cysteine synthase	801697	802665	-	PROKKA_00702	Cysteine synthase	801697	802665	-	2.5.1.47	cysK	similar to AA sequence:UniProtKB:P63871		1	0	0	0	0	0	0
706	PFR_JS8_695	Diacylglycerol kinase catalytic region	803110	804165	+	PROKKA_00703	Diacylglycerol kinase	803110	804165	+	2.7.1.107	dagK_1	similar to AA sequence:UniProtKB:O31502		0	0	0	0	0	0	0
707	PFR_JS8_696	Hypothetical protein	804256	805407	-	PROKKA_00704	hypothetical protein	804256	805407	-					0	0	0	0	0	0	0
708	PFR_JS8_697	Peptidase M20D, amidohydrolase	805568	806737	+	PROKKA_00705	putative hydrolase YxeP	805568	806737	+	3.-.-.-	yxeP_3	similar to AA sequence:UniProtKB:P54955		1	0	0	0	0	0	0
709	PFR_JS8_698	Phosphoribosyl transferase domain protein	806813	807319	-	PROKKA_00706	Xanthine phosphoribosyltransferase	806813	807319	-	2.4.2.22	gpt	similar to AA sequence:UniProtKB:P0A9M5		0	0	0	0	0	0	0
710	PFR_JS8_699	N-acetyltransferase yncA	807379	807891	-	PROKKA_00707	N-acyltransferase YncA	807379	807891	-	2.3.1.-	yncA	similar to AA sequence:UniProtKB:P76112		0	0	0	0	0	0	0
711	PFR_JS8_700	Regulatory protein, MarR	808032	808577	+	PROKKA_00708	DNA-binding transcriptional repressor MarR	808032	808577	+			protein motif:CLUSTERS:PRK11512		0	0	0	0	0	0	0
712	PFR_JS8_701	Major facilitator superfamily (MFS) multidrug	808574	809911	+	PROKKA_00709	enterobactin exporter EntS	808574	809911	+			protein motif:CLUSTERS:PRK10489		0	0	0	0	0	0	0
713	PFR_JS8_702	Transporter, anaerobic C4-dicarboxylate uptake	810008	811303	-	PROKKA_00710	Anaerobic C4-dicarboxylate transporter DcuA	810008	811303	-		dcuA	similar to AA sequence:UniProtKB:P0ABN5		0	0	0	0	0	0	0
714	PFR_JS8_703	Aspartate ammonia-lyase (Aspartase)	811308	812321	-	PROKKA_00711	Aspartate ammonia-lyase	811308	812321	-	4.3.1.1	aspA_1	similar to AA sequence:UniProtKB:P0AC38		0	0	0	0	0	0	0
715	PFR_JS8_704	Uma4 protein	812534	813841	+	PROKKA_00712	Transposase	812534	813841	+			protein motif:Pfam:PF01610.11		0	0	0	0	0	0	0
716	PFR_JS8_705	Hypothetical protein	813778	814215	-	PROKKA_00713	Aspartate ammonia-lyase	813778	814215	-	4.3.1.1	aspA_2	similar to AA sequence:UniProtKB:P0AC38		0	0	0	0	0	0	0
717	PFR_JS8_706	Aspartate ammonia-lyase (Aspartase)	814542	816011	-	PROKKA_00714	Aspartate ammonia-lyase	814542	816011	-	4.3.1.1	aspA_3	similar to AA sequence:UniProtKB:P0AC38		1	0	0	0	0	0	0
718	PFR_JS8_707	Hypothetical protein	816139	816585	-	PROKKA_00715	hypothetical protein	816139	816585	-					1	0	0	0	0	0	0
719	PFR_JS8_708	Fumarate hydratase class II	816749	818173	-	PROKKA_00716	Fumarate hydratase class II	816749	818173	-	4.2.1.2	fumC	similar to AA sequence:UniProtKB:Q92PB6		1	0	0	0	0	0	0
720	PFR_JS8_709	Putative glyoxylate reductase	818337	819305	-	PROKKA_00717	Putative 2-hydroxyacid dehydrogenase	818337	819305	-	1.1.1.-		similar to AA sequence:UniProtKB:Q99RW8		1	0	0	0	0	0	0
721	PFR_JS8_710	Putative FERREDOXIN FDXC	819541	819861	+	PROKKA_00718	Ferredoxin	819541	819861	+			similar to AA sequence:UniProtKB:P13279		1	0	0	0	0	0	0
722	PFR_JS8_711	Succinyldiaminopimelate transaminase	819858	820949	+	PROKKA_00719	LL-diaminopimelate aminotransferase	819858	820949	+	2.6.1.83	dapL	similar to AA sequence:UniProtKB:Q7NDX4		1	0	0	0	0	0	0
723	PFR_JS8_712	Conserved hypothetical secreted protein	820977	821822	-	PROKKA_00720	hypothetical protein	820977	821822	-					1	0	0	0	0	0	0
724	PFR_JS8_713	2,3,4,5-tetrahydropyridine-2-carboxylateN-succiny	821829	822767	-	PROKKA_00721	2,3,4,5-tetrahydropyridine-2,6-dicarboxylate N-succinyltransferase	821829	822767	-	2.3.1.117	dapD	similar to AA sequence:UniProtKB:O05302		1	0	0	0	0	0	0
725	PFR_JS8_714	Succinyl-diaminopimelate desuccinylase	822867	823955	+	PROKKA_00722	Succinyl-diaminopimelate desuccinylase	822867	823955	+	3.5.1.18	dapE_1	similar to AA sequence:UniProtKB:Q59284		1	0	0	0	0	0	0
726	PFR_JS8_715	Rossmann fold nucleotide-binding protein	824117	824953	+	PROKKA_00723	LOG family protein ORF6 in fasciation locus	824117	824953	+		fas6	similar to AA sequence:UniProtKB:P46378		1	0	0	0	0	0	0
727	PFR_JS8_716	Chloride transporter, chloride channel family	825045	826493	+	PROKKA_00724	H(+)/Cl(-) exchange transporter ClcA	825045	826493	+		clcA	similar to AA sequence:UniProtKB:Q8ZRP8		1	0	0	0	0	0	0
728	PFR_JS8_717	Hypothetical protein	826516	826908	+	PROKKA_00725	hypothetical protein	826516	826908	+					1	0	0	0	0	0	0
729	PFR_JS8_718	Hypothetical protein	826968	827135	+	PROKKA_00726	hypothetical protein	826968	827135	+					1	0	0	0	0	0	0
730	PFR_JS8_719	Starch synthase	827314	828531	-	PROKKA_00727	Capsular glucan synthase	827314	828531	-	2.4.1.21	glgA	similar to AA sequence:UniProtKB:O05313		1	0	0	0	0	0	0
731	PFR_JS8_720	Glucose-1-phosphate adenylyltransferase 2	828686	829876	+	PROKKA_00728	Glucose-1-phosphate adenylyltransferase	828686	829876	+	2.7.7.27	glgC	similar to AA sequence:UniProtKB:P64241		1	0	0	0	0	0	0
732	PFR_JS8_721	O-methyltransferase mdmC	830014	830679	-	PROKKA_00729	Putative O-methyltransferase/MSMEI_4947	830014	830679	-	2.1.1.-		similar to AA sequence:UniProtKB:A0R2D5		1	0	0	0	0	0	0
733	PFR_JS8_722	Dihydrodipicolinate synthase	830823	831704	+	PROKKA_00730	4-hydroxy-tetrahydrodipicolinate synthase	830823	831704	+	4.3.3.7	dapA	similar to AA sequence:UniProtKB:P63945		1	0	0	0	0	0	0
734	PFR_JS8_723	Sec-independent protein translocase protein TatB	831796	832245	+	PROKKA_00731	sec-independent translocase	831796	832245	+			protein motif:CLUSTERS:PRK01371		1	0	0	0	0	0	0
735	PFR_JS8_724	Mrp ATPase family protein	832427	833584	-	PROKKA_00732	Flagellum site-determining protein YlxH	832427	833584	-		ylxH	similar to AA sequence:UniProtKB:P40742		1	0	0	0	0	0	0
736	PFR_JS8_725	PF06210 family protein	833728	834291	-	PROKKA_00733	hypothetical protein	833728	834291	-					1	0	0	0	0	0	0
737	PFR_JS8_726	CBS domain pair protein	834288	835565	-	PROKKA_00734	Magnesium transporter MgtE	834288	835565	-			similar to AA sequence:UniProtKB:Q5SMG8		1	0	0	0	0	0	0
738	PFR_JS8_727	Citrate lyase beta chain citrase beta chain	835746	836609	+	PROKKA_00735	(3S)-malyl-CoA thioesterase	835746	836609	+	3.1.2.-	mcl2	similar to AA sequence:UniProtKB:D3JV05		1	0	0	0	0	0	0
739	PFR_JS8_728	Hypothetical protein	836754	837629	+	PROKKA_00736	hypothetical protein	836754	837629	+					1	0	0	0	0	0	0
740	PFR_JS8_729	Peptidase, M24 family	837756	839210	-	PROKKA_00737	Xaa-Pro aminopeptidase 1	837756	839210	-	3.4.11.9	pepPI	similar to AA sequence:UniProtKB:P0A3Z2		1	0	0	0	0	0	0
741	PFR_JS8_730	Zn-ribbon protein, possibly nucleic acid-binding	839389	840132	+	PROKKA_00738	Chromosome partition protein Smc	839389	840132	+		smc_1	protein motif:HAMAP:MF_01894		1	0	0	0	0	0	0
742	PFR_JS8_731	Hypothetical protein	839943	840653	-	PROKKA_00739	hypothetical protein	839943	840653	-					0	0	0	0	0	0	0
743	PFR_JS8_732	Hypothetical protein	840711	841370	+	PROKKA_00740	S-layer protein precursor	840711	841370	+		ctc	similar to AA sequence:UniProtKB:Q9ZES5		1	0	0	0	0	0	0
744	PFR_JS8_733	Methionyl aminopeptidase	841509	842417	-	PROKKA_00741	Methionine aminopeptidase 2	841509	842417	-	3.4.11.18	map_1	similar to AA sequence:UniProtKB:P0A5J2		1	0	0	0	0	0	0
745	PFR_JS8_734	Hypothetical protein	842497	843444	-	PROKKA_00742	hypothetical protein	842497	843444	-					0	0	0	0	0	0	0
746	PFR_JS8_735	Hypothetical protein	843529	844410	-	PROKKA_00743	hypothetical protein	843529	844410	-					0	0	0	0	0	0	0
747	PFR_JS8_736	Glutamine synthetase, type I	844617	845951	+	PROKKA_00744	putative glutamine synthetase 2	844617	845951	+	6.3.1.2	glnA_1	similar to AA sequence:UniProtKB:A0R083		1	0	0	0	0	0	0
748	PFR_JS8_737	Hypothetical protein	846007	846744	-	PROKKA_00745	hypothetical protein	846007	846744	-					1	0	0	0	0	0	0
749	PFR_JS8_738	Glutamate-ammonia-ligase adenylyltransferase	846986	849952	+	PROKKA_00746	Glutamate-ammonia-ligase adenylyltransferase	846986	849952	+	2.7.7.42	glnE	similar to AA sequence:UniProtKB:P30870		1	0	0	0	0	0	0
750	PFR_JS8_739	Putative oxidoreductase in MprA 5'region	849949	850764	+	PROKKA_00747	short chain dehydrogenase	849949	850764	+			protein motif:CLUSTERS:PRK07904		1	0	0	0	0	0	0
751	PFR_JS8_740	Transcriptional regulator	850784	851368	-	PROKKA_00748	Tetracycline repressor protein class A from transposon 1721	850784	851368	-		tetR_2	similar to AA sequence:UniProtKB:P03038	Putative antibiotic resistance	1	0	0	0	0	0	0
752	PFR_JS8_741	Hypothetical protein	851459	852049	-	PROKKA_00749	hypothetical protein	851459	852049	-					1	0	0	0	0	0	0
753	PFR_JS8_742	Glutamate--ammonia ligase	852294	853733	-	PROKKA_00750	Glutamine synthetase	852294	853733	-	6.3.1.2	glnA_2	similar to AA sequence:UniProtKB:P15106		1	0	0	0	0	0	0
754	PFR_JS8_743	Oleandomycin resistance ATPase	853909	855720	-	PROKKA_00751	putative ABC transporter ATP-binding protein	853909	855720	-			similar to AA sequence:UniProtKB:P45127		1	0	0	0	0	0	0
755	PFR_JS8_744	Integral membrane protein	855753	856523	-	PROKKA_00752	hypothetical protein	855753	856523	-					1	0	0	0	0	0	0
756	PFR_JS8_745	Hypothetical protein	856807	858576	-	PROKKA_00753	Dihydrolipoyllysine-residue acetyltransferase component of pyruvate dehydrogenase complex	856807	858576	-	2.3.1.12	aceF	similar to AA sequence:UniProtKB:Q8NNJ2		1	0	0	0	0	0	0
757	PFR_JS8_746	Aminomethyltransferase	858877	859998	+	PROKKA_00754	Aminomethyltransferase	858877	859998	+	2.1.2.10	gcvT	similar to AA sequence:UniProtKB:P54378		1	0	0	0	0	0	0
758	PFR_JS8_747	Hypothetical protein	860153	860368	-	PROKKA_00755	hypothetical protein	860153	860368	-					1	0	0	0	0	0	0
759	PFR_JS8_748	Integral membrane protein	860368	860922	-	PROKKA_00756	hypothetical protein	860368	860922	-					1	0	0	0	0	0	0
760	PFR_JS8_749	Phage shock protein A, PspA	861222	862016	+	PROKKA_00757	hypothetical protein	861222	862016	+			similar to AA sequence:UniProtKB:P54617	Phage shock protein A homolog	1	0	0	0	0	0	0
761	PFR_JS8_750	Hypothetical protein	862013	862303	+	PROKKA_00758	hypothetical protein	862013	862303	+					1	0	0	0	0	0	0
762	PFR_JS8_751	Hypothetical protein	862364	863239	+	PROKKA_00759	glycerate kinase I	862364	863239	+			protein motif:CLUSTERS:PRK10342		1	0	0	0	0	0	0
763	PFR_JS8_752	Iron-sulfur cluster assembly accessory protein	863397	863747	+	PROKKA_00760	Iron-sulfur cluster insertion protein ErpA	863397	863747	+		erpA	similar to AA sequence:UniProtKB:P45344		1	0	0	0	0	0	0
764	PFR_JS8_753	IMP dehydrogenase family protein	863886	865349	-	PROKKA_00761	Inosine-5'-monophosphate dehydrogenase	863886	865349	-	1.1.1.205	guaB_1	similar to AA sequence:UniProtKB:P99106		1	0	0	0	0	0	0
765	PFR_JS8_754	Response regulator	865562	866086	+	PROKKA_00762	putative response regulatory protein/MT3230	865562	866086	+			similar to AA sequence:UniProtKB:P95183		1	0	0	0	0	0	0
766	PFR_JS8_755	Anthranilate phosphoribosyltransferase	866086	867135	+	PROKKA_00763	Anthranilate phosphoribosyltransferase	866086	867135	+	2.4.2.18	trpD	similar to AA sequence:UniProtKB:A0R048		1	0	0	0	0	0	0
767	PFR_JS8_756	Hypothetical protein	867176	867601	-	PROKKA_00764	hypothetical protein	867176	867601	-					1	0	0	0	0	0	0
768	PFR_JS8_757	Hypothetical protein	867741	868424	-	PROKKA_00765	hypothetical protein	867741	868424	-					1	0	0	0	0	0	0
769	PFR_JS8_758	Hypothetical protein	868450	869100	-	PROKKA_00766	hypothetical protein	868450	869100	-					1	0	0	0	0	0	0
770	PFR_JS8_759	Acetyltransferase, GNAT family	869192	870289	-	PROKKA_00767	Phosphoribosyl-ATP pyrophosphohydrolase	869192	870289	-			protein motif:Pfam:PF01503.11		1	0	0	0	0	0	0
771	PFR_JS8_760	Hypothetical protein	870479	871495	-	PROKKA_00768	hypothetical protein	870479	871495	-					1	0	0	0	0	0	0
772	PFR_JS8_761	Peptidylprolyl isomerase	871822	872334	+	PROKKA_00769	Peptidyl-prolyl cis-trans isomerase B	871822	872334	+	5.2.1.8	cypB	similar to AA sequence:UniProtKB:P77949		1	0	0	0	0	0	0
773	PFR_JS8_762	Transcriptional regulator, AsnC family	872559	872828	-	PROKKA_00770	AsnC family protein	872559	872828	-			protein motif:Pfam:PF01037.15		1	0	0	0	0	0	0
774	PFR_JS8_763	Peptidase M23B family / metalloendopeptidase	873088	874209	+	PROKKA_00771	Murein DD-endopeptidase MepM	873088	874209	+	3.4.24.-	mepM_1	similar to AA sequence:UniProtKB:P0AFS9		1	0	0	0	0	0	0
775	PFR_JS8_764	Acyltransferase PlsC	874326	875171	+	PROKKA_00772	2-acyl-glycerophospho-ethanolamine acyltransferase	874326	875171	+			protein motif:CLUSTERS:PRK08633		1	0	0	0	0	0	0
776	PFR_JS8_765	1-acyl-sn-glycerol-3-phosphate acyltransferase	875164	876105	+	PROKKA_00773	Acyltransferase	875164	876105	+			protein motif:Pfam:PF01553.15		1	0	0	0	0	0	0
777	PFR_JS8_766	3-deoxy-7-phosphoheptulonate synthase	876254	877600	+	PROKKA_00774	Phospho-2-dehydro-3-deoxyheptonate aldolase	876254	877600	+	2.5.1.54	aroH	similar to AA sequence:UniProtKB:P80574		1	0	0	0	0	0	0
778	PFR_JS8_767	Zn-dependent hydrolase of the beta-lactamase	877719	878375	+	PROKKA_00775	metal-dependent hydrolase	877719	878375	+			protein motif:CLUSTERS:PRK00685		1	0	0	0	0	0	0
779	PFR_JS8_768	Membrane spanning protein DUF6	878388	879311	-	PROKKA_00776	EamA-like transporter family protein	878388	879311	-			protein motif:Pfam:PF00892.14		1	0	0	0	0	0	0
780	PFR_JS8_769	Hypothetical protein	879356	881623	-	PROKKA_00777	Serine/threonine-protein kinase PK-1	879356	881623	-	2.7.11.1	spk1	similar to AA sequence:UniProtKB:Q9KIG4		1	0	0	0	0	0	0
781	PFR_JS8_770	Polyprenyl synthetase	881747	882817	-	PROKKA_00778	(2E,6E)-farnesyl diphosphate synthase	881747	882817	-	2.5.1.10		similar to AA sequence:UniProtKB:P0A5H8		1	0	0	0	0	0	0
782	PFR_JS8_771	Methylenetetrahydrofolate reductase (NAD(P)H)	882863	883804	+	PROKKA_00779	5,10-methylenetetrahydrofolate reductase	882863	883804	+	1.5.1.20	metF	similar to AA sequence:UniProtKB:P0AEZ1		1	0	0	0	0	0	0
783	PFR_JS8_772	DNA or RNA helicase, Superfamily I family	883758	885968	-	PROKKA_00780	Helicase IV	883758	885968	-	3.6.4.12	helD	similar to AA sequence:UniProtKB:O32215		1	0	0	0	0	0	0
784	PFR_JS8_773	Hypothetical protein	886182	886583	+	PROKKA_00781	hypothetical protein	886182	886583	+					1	0	0	0	0	0	0
785	PFR_JS8_774	DNA polymerase III, alpha subunit	886595	890215	+	PROKKA_00782	DNA polymerase III subunit alpha	886595	890215	+	2.7.7.7	dnaE_1	similar to AA sequence:UniProtKB:P10443		1	0	0	0	0	0	0
786	PFR_JS8_775	DNA polymerase IV	890242	891483	+	PROKKA_00783	DNA polymerase IV	890242	891483	+	2.7.7.7	dinB_1	similar to AA sequence:UniProtKB:Q47155		1	0	0	0	0	0	0
787	PFR_JS8_776	Hypothetical protein	891523	891906	+	PROKKA_00784	hypothetical protein	891523	891906	+					1	0	0	0	0	0	0
788	PFR_JS8_777	Protein MraZ	892129	892566	+	PROKKA_00785	cell division protein MraZ	892129	892566	+			protein motif:CLUSTERS:PRK00326		1	0	0	0	0	0	0
789	PFR_JS8_778	Ribosomal RNA small subunit methyltransferase H	892745	893773	+	PROKKA_00786	Ribosomal RNA small subunit methyltransferase H	892745	893773	+	2.1.1.199	rsmH	similar to AA sequence:UniProtKB:P60392		1	0	0	0	0	0	0
790	PFR_JS8_779	Hypothetical protein	893770	894288	+	PROKKA_00787	Cell division protein FtsL	893770	894288	+		ftsL	protein motif:HAMAP:MF_00910		1	0	0	0	0	0	0
791	PFR_JS8_780	Penicillin binding protein transpeptidase domain	894285	896348	+	PROKKA_00788	Penicillin-binding protein PbpB	894285	896348	+	2.4.1.129	pbpB	similar to AA sequence:UniProtKB:A0R022		1	0	0	0	0	0	0
792	PFR_JS8_781	UDP-N-acetylmuramoyl-L-alanyl-D-glutamate--2,6-di	896348	897937	+	PROKKA_00789	UDP-N-acetylmuramoyl-L-alanyl-D-glutamate--2,6-diaminopimelate ligase	896348	897937	+	6.3.2.13	murE	similar to AA sequence:UniProtKB:P65477		1	0	0	0	0	0	0
793	PFR_JS8_782	UDP-N-acetylmuramoyl-tripeptide--D-alanyl-D-alani	897939	899423	+	PROKKA_00790	UDP-N-acetylmuramoyl-tripeptide--D-alanyl-D-alanine ligase	897939	899423	+	6.3.2.10	murF	similar to AA sequence:UniProtKB:P11880		1	0	0	0	0	0	0
794	PFR_JS8_783	Phospho-N-acetylmuramoyl-pentappeptidetransferase	899420	900496	+	PROKKA_00791	Phospho-N-acetylmuramoyl-pentapeptide-transferase	899420	900496	+	2.7.8.13	mraY	similar to AA sequence:UniProtKB:P0A6W3		1	0	0	0	0	0	0
795	PFR_JS8_784	UDP-N-acetylmuramoylalanine--D-glutamate ligase	900556	901977	+	PROKKA_00792	UDP-N-acetylmuramoylalanine--D-glutamate ligase	900556	901977	+	6.3.2.9	murD	similar to AA sequence:UniProtKB:A5U4I2		1	0	0	0	0	0	0
796	PFR_JS8_785	Cell division protein FtsW	902170	903435	+	PROKKA_00793	Lipid II flippase FtsW	902170	903435	+		ftsW_2	similar to AA sequence:UniProtKB:P63762		1	0	0	0	0	0	0
797	PFR_JS8_786	UDP-N-acetylglucosamine--N-acetylmuramyl-(Pentape	903435	904535	+	PROKKA_00794	UDP-N-acetylglucosamine--N-acetylmuramyl-(pentapeptide) pyrophosphoryl-undecaprenol N-acetylglucosamine transferase	903435	904535	+	2.4.1.227	murG	similar to AA sequence:UniProtKB:P17443		1	0	0	0	0	0	0
798	PFR_JS8_787	UDP-N-acetylmuramate--L-alanine ligase MurC	904532	905974	+	PROKKA_00795	UDP-N-acetylmuramate--L-alanine ligase	904532	905974	+	6.3.2.8	murC	similar to AA sequence:UniProtKB:Q3K745		1	0	0	0	0	0	0
799	PFR_JS8_788	POTRA domain protein, FtsQ-type	905971	906702	+	PROKKA_00796	Cell division protein FtsQ	905971	906702	+		ftsQ	similar to AA sequence:UniProtKB:P64168		1	0	0	0	0	0	0
800	PFR_JS8_789	Cell division protein FtsZ	906920	908161	+	PROKKA_00797	Cell division protein FtsZ	906920	908161	+		ftsZ	similar to AA sequence:UniProtKB:P94337		1	0	0	0	0	0	0
801	PFR_JS8_790	YfiH family protein	908171	908959	+	PROKKA_00798	Laccase domain protein YfiH	908171	908959	+		yfiH	similar to AA sequence:UniProtKB:P33644		1	0	0	0	0	0	0
802	PFR_JS8_791	Cell division protein sepF	909111	909632	+	PROKKA_00799	Cell division protein SepF	909111	909632	+		sepF	similar to AA sequence:UniProtKB:O31728		1	0	0	0	0	0	0
803	PFR_JS8_792	Hypothetical protein	909636	909929	+	PROKKA_00800	YGGT family protein	909636	909929	+			protein motif:Pfam:PF02325.11		1	0	0	0	0	0	0
804	PFR_JS8_793	DivIVA domain protein	910066	911064	+	PROKKA_00801	Cell wall synthesis protein Wag31	910066	911064	+			similar to AA sequence:UniProtKB:P0A5N2		1	0	0	0	0	0	0
805	PFR_JS8_794	C4-type zinc finger protein, DksA/TraR family	911139	911567	+	PROKKA_00802	RNA polymerase-binding transcription factor DksA	911139	911567	+		dksA	similar to AA sequence:UniProtKB:P0ABS1		1	0	0	0	0	0	0
806	PFR_JS8_795	Signal peptidase II	911624	912169	+	PROKKA_00803	lipoprotein signal peptidase	911624	912169	+			protein motif:CLUSTERS:PRK00376		1	0	0	0	0	0	0
807	PFR_JS8_796	Pseudouridylate synthase	912166	913086	+	PROKKA_00804	Ribosomal large subunit pseudouridine synthase D	912166	913086	+	5.4.99.23	rluD	similar to AA sequence:UniProtKB:P33643		1	0	0	0	0	0	0
808	PFR_JS8_797	Pyruvate kinase	913433	914866	+	PROKKA_00805	Pyruvate kinase	913433	914866	+	2.7.1.40	pyk	similar to AA sequence:UniProtKB:Q46078		1	0	0	0	0	0	0
809						PROKKA_00806	tRNA-Leu(caa)	915098	915182	-			COORDINATES:profile:Aragorn:1.2		0					0	0
810	PFR_JS8_798	Response regulator	915402	916025	+	PROKKA_00807	putative transcriptional regulatory protein pdtaR	915402	916025	+		pdtaR	similar to AA sequence:UniProtKB:O06143		1	0	0	0	0	0	0
811	PFR_JS8_799	DNA-directed DNA polymerase	916132	918810	+	PROKKA_00808	DNA polymerase I	916132	918810	+	2.7.7.7	polA	similar to AA sequence:UniProtKB:P52026		1	0	0	0	0	0	0
812	PFR_JS8_800	Sortase family protein	918830	919543	-	PROKKA_00809	hypothetical protein	918830	919543	-					1	0	0	0	0	0	0
813	PFR_JS8_801	Succinate-semialdehyde dehydrogenase [NADP( )]	919763	921229	+	PROKKA_00810	Succinate-semialdehyde dehydrogenase [NADP(+)] GabD	919763	921229	+	1.2.1.79	gabD	similar to AA sequence:UniProtKB:P25526		1	0	0	0	0	0	0
814	PFR_JS8_802	30S ribosomal protein S1	921592	923046	+	PROKKA_00811	30S ribosomal protein S1	921592	923046	+		rpsA	similar to AA sequence:UniProtKB:P0AG67		1	0	0	0	0	0	0
815	PFR_JS8_803	Phosphorylase family protein	923163	923939	+	PROKKA_00812	Purine nucleoside phosphorylase DeoD-type	923163	923939	+	2.4.2.1	deoD	similar to AA sequence:UniProtKB:Q5EEL8		1	0	0	0	0	0	0
816	PFR_JS8_804	Dephospho-CoA kinase	923943	924611	+	PROKKA_00813	Dephospho-CoA kinase	923943	924611	+	2.7.1.24	coaE	similar to AA sequence:UniProtKB:O67792		1	0	0	0	0	0	0
817	PFR_JS8_805	UvrABC system protein B	924686	926770	+	PROKKA_00814	UvrABC system protein B	924686	926770	+		uvrB	similar to AA sequence:UniProtKB:P56981		1	0	0	0	0	0	0
818	PFR_JS8_806	Integral membrane protein, TerC family	926961	927995	+	PROKKA_00815	Inner membrane protein alx	926961	927995	+		alx_1	similar to AA sequence:UniProtKB:P42601		1	0	0	0	0	0	0
819	PFR_JS8_807	Zn-dependent hydrolases	928030	928623	-	PROKKA_00816	hydroxyacylglutathione hydrolase	928030	928623	-			protein motif:CLUSTERS:PRK10241		1	0	0	0	0	0	0
820	PFR_JS8_808	TIGR03083 family protein	928625	929371	-	PROKKA_00817	mycothiol-dependent maleylpyruvate isomerase	928625	929371	-			protein motif:CLUSTERS:PRK09583		1	0	0	0	0	0	0
821	PFR_JS8_809	UvrABC system protein A	929583	932648	+	PROKKA_00818	UvrABC system protein A	929583	932648	+		uvrA_2	similar to AA sequence:UniProtKB:P63380		1	0	0	0	0	0	0
822	PFR_JS8_810	GNAT family acetyltransferase	932663	933199	-	PROKKA_00819	hypothetical protein	932663	933199	-					1	0	0	0	0	0	0
823	PFR_JS8_811	ABC-type Na efflux pump, permease component	933341	934507	-	PROKKA_00820	ABC-2 family transporter protein	933341	934507	-			protein motif:Pfam:PF12698.1		1	0	0	0	0	0	0
824	PFR_JS8_812	YhaQ	934504	935385	-	PROKKA_00821	putative ABC transporter ATP-binding protein YxlF	934504	935385	-	3.6.3.-	yxlF_1	similar to AA sequence:UniProtKB:P94374		0	0	0	0	0	0	0
825	PFR_JS8_813	Two-component system response regulator	935488	936141	-	PROKKA_00822	Response regulator protein VraR	935488	936141	-		vraR	similar to AA sequence:UniProtKB:Q7A4R9		1	0	0	0	0	0	0
826	PFR_JS8_814	Histidine kinase	936116	937558	-	PROKKA_00823	Sensor histidine kinase DesK	936116	937558	-	2.7.13.3	desK_4	similar to AA sequence:UniProtKB:O34757		1	0	0	0	0	0	0
827	PFR_JS8_815	UvrABC system protein C	937603	939597	+	PROKKA_00824	UvrABC system protein C	937603	939597	+		uvrC	similar to AA sequence:UniProtKB:P0A8G0		1	0	0	0	0	0	0
828	PFR_JS8_816	P-loop ATP-binding domain protein, PF03668	939766	940650	+	PROKKA_00825	glmZ(sRNA)-inactivating NTPase	939766	940650	+			protein motif:CLUSTERS:PRK05416		1	0	0	0	0	0	0
829	PFR_JS8_817	UPF0052 protein ML0564	940647	941615	+	PROKKA_00826	Putative gluconeogenesis factor	940647	941615	+			similar to AA sequence:UniProtKB:P71691		1	0	0	0	0	0	0
830	PFR_JS8_818	Putative sporulation transcription regulator	941659	942642	+	PROKKA_00827	Putative sporulation transcription regulator WhiA	941659	942642	+		whiA	similar to AA sequence:UniProtKB:A0QWV9		1	0	0	0	0	0	0
831	PFR_JS8_819	ATP-binding protein of ABC transporter system	942708	943430	+	PROKKA_00828	Bacitracin export ATP-binding protein BceA	942708	943430	+		bceA	similar to AA sequence:UniProtKB:O34697		0	0	0	0	0	0	0
832	PFR_JS8_820	Hypothetical protein	943642	943845	-	PROKKA_00829	hypothetical protein	943642	943845	-					0	0	0	0	0	0	0
833	PFR_JS8_821	Efflux ABC transporter, permease protein	943962	944807	+	PROKKA_00830	hypothetical protein	943962	944807	+					0	0	0	0	0	0	0
834	PFR_JS8_822	Glyceraldehyde 3-phosphate dehydrogenase gap	944921	945925	+	PROKKA_00831	Glyceraldehyde-3-phosphate dehydrogenase	944921	945925	+	1.2.1.12	gap	similar to AA sequence:UniProtKB:Q01651		1	0	0	0	0	0	0
835	PFR_JS8_823	Phosphoglycerate kinase	946089	947300	+	PROKKA_00832	Phosphoglycerate kinase	946089	947300	+	2.7.2.3	pgk	similar to AA sequence:UniProtKB:Q01655		1	0	0	0	0	0	0
836	PFR_JS8_824	Triosephosphate isomerase 1	947303	948091	+	PROKKA_00833	Triosephosphate isomerase	947303	948091	+	5.3.1.1	tpiA_2	similar to AA sequence:UniProtKB:P66940		1	0	0	0	0	0	0
837	PFR_JS8_825	Hypothetical protein	948214	948474	+	PROKKA_00834	preprotein translocase subunit SecG	948214	948474	+			protein motif:CLUSTERS:PRK06870		1	0	0	0	0	0	0
838	PFR_JS8_826	Electron transport protein	948547	948903	+	PROKKA_00835	RNA polymerase-binding protein RbpA	948547	948903	+		rbpA_1	similar to AA sequence:UniProtKB:Q9RKY0		1	0	0	0	0	0	0
839	PFR_JS8_827	6-phosphogluconolactonase devB	949215	949973	-	PROKKA_00836	6-phosphogluconolactonase	949215	949973	-	3.1.1.31	pgl_1	similar to AA sequence:UniProtKB:P63338		1	0	0	0	0	0	0
840	PFR_JS8_828	Putative OpcA protein	949970	950872	-	PROKKA_00837	Glucose-6-phosphate dehydrogenase subunit	949970	950872	-			protein motif:Pfam:PF10128.3		1	0	0	0	0	0	0
841	PFR_JS8_829	Glucose-6-phosphate 1-dehydrogenase Zwf	950883	952502	-	PROKKA_00838	Glucose-6-phosphate 1-dehydrogenase	950883	952502	-	1.1.1.49	zwf	similar to AA sequence:UniProtKB:P0AC53		1	0	0	0	0	0	0
842	PFR_JS8_830	HTH-type pyridoxine biosynthesis transcriptional	952655	954085	-	PROKKA_00839	HTH-type transcriptional regulatory protein GabR	952655	954085	-		gabR	similar to AA sequence:UniProtKB:P94426		1	0	0	0	0	0	0
843	PFR_JS8_831	Pyridoxal biosynthesis lyase PdxS	954181	955071	+	PROKKA_00840	Pyridoxal biosynthesis lyase PdxS	954181	955071	+	4.-.-.-	pdxS	similar to AA sequence:UniProtKB:P82134		1	0	0	0	0	0	0
844	PFR_JS8_832	Glutamine amidotransferase subunit PdxT	955076	955696	+	PROKKA_00841	Glutamine amidotransferase subunit PdxT	955076	955696	+	2.6.-.-	pdxT	similar to AA sequence:UniProtKB:A0QWH0		1	0	0	0	0	0	0
845	PFR_JS8_833	Conserved domain protein	955861	956676	-	PROKKA_00842	hypothetical protein	955861	956676	-					1	0	0	0	0	0	0
846	PFR_JS8_834	ABC-type multidrug transport system, ATPase	956673	957371	-	PROKKA_00843	ABC-type transporter ATP-binding protein EcsA	956673	957371	-		ecsA	similar to AA sequence:UniProtKB:P55339		1	0	0	0	0	0	0
847	PFR_JS8_835	Transcriptional regulator, GntR family	957368	957742	-	PROKKA_00844	HTH-type transcriptional repressor YtrA	957368	957742	-		ytrA_2	similar to AA sequence:UniProtKB:O34712		1	0	0	0	0	0	0
848	PFR_JS8_836	Transcriptional regulator, ArsR family	958011	958775	+	PROKKA_00845	hypothetical protein	958011	958775	+					1	0	0	0	0	0	0
849	PFR_JS8_837	FeS assembly protein SufB	958772	960229	+	PROKKA_00846	FeS cluster assembly protein SufB	958772	960229	+		sufB	similar to AA sequence:UniProtKB:P77522		1	0	0	0	0	0	0
850	PFR_JS8_838	FeS assembly protein SufD	960229	961446	+	PROKKA_00847	FeS cluster assembly protein SufD	960229	961446	+		sufD	similar to AA sequence:UniProtKB:P77689		1	0	0	0	0	0	0
851	PFR_JS8_839	Putative ferredoxin subunit of phenylpropionate	961443	961790	+	PROKKA_00848	Benzene 1,2-dioxygenase system ferredoxin subunit	961443	961790	+		bnzC	similar to AA sequence:UniProtKB:P08086		1	0	0	0	0	0	0
852	PFR_JS8_840	FeS assembly ATPase SufC	961795	962544	+	PROKKA_00849	Vegetative protein 296	961795	962544	+		yurY	similar to AA sequence:UniProtKB:P80866		1	0	0	0	0	0	0
853	PFR_JS8_841	Cysteine desulfurase, SufS family protein	962534	963790	+	PROKKA_00850	putative cysteine desulfurase	962534	963790	+	2.8.1.7	csd	similar to AA sequence:UniProtKB:O32164		1	0	0	0	0	0	0
854	PFR_JS8_842	SUF system FeS assembly protein, NifU family	963787	964239	+	PROKKA_00851	NifU-like protein	963787	964239	+		nifU	similar to AA sequence:UniProtKB:O32163		1	0	0	0	0	0	0
855	PFR_JS8_843	Metal-sulfur cluster biosynthetic protein	964236	964706	+	PROKKA_00852	hypothetical protein	964236	964706	+					1	0	0	0	0	0	0
856	PFR_JS8_844	ABC transporter related protein	964980	966578	+	PROKKA_00853	putative ABC transporter ATP-binding protein YheS	964980	966578	+		yheS_1	similar to AA sequence:UniProtKB:P63389		1	0	0	0	0	0	0
857	PFR_JS8_845	Mycinamicin-resistance protein MyrA	966729	967562	-	PROKKA_00854	23S rRNA (guanine(748)-N(1))-methyltransferase	966729	967562	-	2.1.1.188	rlmAII	similar to AA sequence:UniProtKB:Q9S1M6		1	0	0	0	0	0	0
858	PFR_JS8_846	Short-chain dehydrogenase/reductase SDR	967570	968316	-	PROKKA_00855	Rhamnolipids biosynthesis 3-oxoacyl-[acyl-carrier-protein] reductase	967570	968316	-	1.1.1.100	rhlG	similar to AA sequence:UniProtKB:Q9RPT1		1	0	0	0	0	0	0
859	PFR_JS8_847	3-oxoacyl-[acyl-carrier protein] reductase fabG1	968386	969120	+	PROKKA_00856	3-oxoacyl-[acyl-carrier-protein] reductase FabG1	968386	969120	+	1.1.1.100	fabG1	similar to AA sequence:UniProtKB:P0A5Y4		1	0	0	0	0	0	0
860	PFR_JS8_848	Enoyl-(Acyl carrier protein) reductase	969210	969983	+	PROKKA_00857	Enoyl-[acyl-carrier-protein] reductase [NADH]	969210	969983	+	1.3.1.9	inhA	similar to AA sequence:UniProtKB:P0A5Y6		1	0	0	0	0	0	0
861	PFR_JS8_849	Hypothetical protein	970058	970807	-	PROKKA_00858	hypothetical protein	970058	970807	-					1	0	0	0	0	0	0
862	PFR_JS8_850	ABC-type molybdenum transport system, ATPase	970960	971754	+	PROKKA_00859	putative ABC transporter ATP-binding protein YlmA	970960	971754	+	3.6.3.-	ylmA	similar to AA sequence:UniProtKB:O31723		1	0	0	0	0	0	0
863	PFR_JS8_851	Sodium Bile acid symporter family protein	971836	972879	-	PROKKA_00860	Sodium Bile acid symporter family protein	971836	972879	-			protein motif:Pfam:PF01758.10		1	0	0	0	0	0	0
864	PFR_JS8_852	RNA methyltransferase, TrmH family	973020	973829	+	PROKKA_00861	Putative TrmH family tRNA/rRNA methyltransferase	973020	973829	+	2.1.1.-		similar to AA sequence:UniProtKB:Q7A794		1	0	0	0	0	0	0
865	PFR_JS8_853	Peptide deformylase	973863	974483	-	PROKKA_00862	Peptide deformylase	973863	974483	-	3.5.1.88	def	similar to AA sequence:UniProtKB:Q9I7A8		1	0	0	0	0	0	0
866	PFR_JS8_854	Tyrosine recombinase XerC 1	974632	975558	+	PROKKA_00863	Tyrosine recombinase XerC	974632	975558	+		xerC	similar to AA sequence:UniProtKB:O31207		1	0	0	0	0	0	0
867	PFR_JS8_855	Peptidase, M23 family	975602	976786	-	PROKKA_00864	Murein DD-endopeptidase MepM	975602	976786	-	3.4.24.-	mepM_2	similar to AA sequence:UniProtKB:P0AFS9		1	0	0	0	0	0	0
868	PFR_JS8_856	30S ribosomal protein S2	977080	978057	+	PROKKA_00865	30S ribosomal protein S2	977080	978057	+		rpsB	similar to AA sequence:UniProtKB:P66544		1	0	0	0	0	0	0
869	PFR_JS8_857	Translation elongation factor Ts	978096	978908	+	PROKKA_00866	Elongation factor Ts	978096	978908	+		tsf	similar to AA sequence:UniProtKB:A0QVB9		1	0	0	0	0	0	0
870	PFR_JS8_858	UMP kinase	979045	979794	+	PROKKA_00867	Uridylate kinase	979045	979794	+	2.7.4.22	pyrH	similar to AA sequence:UniProtKB:A0QVD9		1	0	0	0	0	0	0
871	PFR_JS8_859	Ribosome recycling factor	979867	980424	+	PROKKA_00868	Ribosome-recycling factor	979867	980424	+		frr	similar to AA sequence:UniProtKB:Q8NP03		1	0	0	0	0	0	0
872	PFR_JS8_860	Phosphatidate cytidylyltransferase	980433	981278	+	PROKKA_00869	Phosphatidate cytidylyltransferase	980433	981278	+	2.7.7.41	cdsA	similar to AA sequence:UniProtKB:P0ABG1		1	0	0	0	0	0	0
873	PFR_JS8_861	Ribosomal RNA large subunit methyltransferase N	981275	982411	+	PROKKA_00870	putative dual-specificity RNA methyltransferase RlmN	981275	982411	+	2.1.1.-	rlmN	similar to AA sequence:UniProtKB:Q7A600		1	0	0	0	0	0	0
874	PFR_JS8_862	1-deoxy-D-xylulose 5-phosphate reductoisomerase	982482	983675	+	PROKKA_00871	1-deoxy-D-xylulose 5-phosphate reductoisomerase	982482	983675	+	1.1.1.267	dxr	similar to AA sequence:UniProtKB:P64012		1	0	0	0	0	0	0
875	PFR_JS8_863	4-hydroxy-3-methylbut-2-en-1-yl diphosphate	983748	984914	+	PROKKA_00872	4-hydroxy-3-methylbut-2-en-1-yl diphosphate synthase	983748	984914	+	1.17.7.1	ispG	similar to AA sequence:UniProtKB:Q81LV7		1	0	0	0	0	0	0
876	PFR_JS8_864	Acetyltransferase, GNAT family	985054	985896	+	PROKKA_00873	Mycothiol acetyltransferase	985054	985896	+	2.3.1.189	mshD_2	protein motif:HAMAP:MF_01698		1	0	0	0	0	0	0
877	PFR_JS8_865	Prolyl-tRNA synthetase ProS	985981	987801	+	PROKKA_00874	Proline--tRNA ligase	985981	987801	+	6.1.1.15	proS	similar to AA sequence:UniProtKB:A0QVM0		1	0	0	0	0	0	0
878	PFR_JS8_866	Hypothetical protein	987860	988846	-	PROKKA_00875	hypothetical protein	987860	988846	-					1	0	0	0	0	0	0
879	PFR_JS8_867	Ribosome maturation factor RimP	989116	989589	+	PROKKA_00876	Ribosome maturation factor RimP	989116	989589	+		rimP	similar to AA sequence:UniProtKB:P67220		1	0	0	0	0	0	0
880	PFR_JS8_868	Transcription termination factor NusA	989592	990650	+	PROKKA_00877	hypothetical protein	989592	990650	+			similar to AA sequence:UniProtKB:P0A5M2	Transcription termination/antitermination protein NusA	1	0	0	0	0	0	0
881	PFR_JS8_869	Hypothetical protein	990797	990994	+	PROKKA_00878	hypothetical protein	990797	990994	+			protein motif:CLUSTERS:PRK09190		0	0	0	0	0	0	0
882	PFR_JS8_870	Translation initiation factor IF-2	991190	994111	+	PROKKA_00879	Translation initiation factor IF-2	991190	994111	+		infB	similar to AA sequence:UniProtKB:P04766		1	0	0	0	0	0	0
883	PFR_JS8_871	Ribosome-binding factor A	994111	994551	+	PROKKA_00880	Ribosome-binding factor A	994111	994551	+		rbfA	similar to AA sequence:UniProtKB:P65967		1	0	0	0	0	0	0
884	PFR_JS8_872	TRNA pseudouridine synthase B	994548	995444	+	PROKKA_00881	tRNA pseudouridine synthase B	994548	995444	+	5.4.99.25	truB	similar to AA sequence:UniProtKB:P62190		1	0	0	0	0	0	0
885	PFR_JS8_873	Putative glycerol uptake facilitator	995689	996480	+	PROKKA_00882	putative glycerol uptake facilitator protein	995689	996480	+		glpF	similar to AA sequence:UniProtKB:P19255		1	0	0	0	0	0	0
886	PFR_JS8_874	Glycerol kinase	996538	998064	+	PROKKA_00883	Glycerol kinase	996538	998064	+	2.7.1.30	glpK_1	similar to AA sequence:UniProtKB:Q5HGD2		1	0	0	0	0	0	0
887	PFR_JS8_875	Riboflavin biosynthesis protein RibF	998390	999367	+	PROKKA_00884	Riboflavin biosynthesis protein RibF	998390	999367	+		ribF	similar to AA sequence:UniProtKB:Q59263		1	0	0	0	0	0	0
888	PFR_JS8_876	30S ribosomal protein S15	999471	999734	+	PROKKA_00885	30S ribosomal protein S15	999471	999734	+		rpsO	similar to AA sequence:UniProtKB:P05766		1	0	0	0	0	0	0
889	PFR_JS8_877	Polyribonucleotide nucleotidyltransferase	1000059	1002269	+	PROKKA_00886	Polyribonucleotide nucleotidyltransferase	1000059	1002269	+	2.7.7.8	pnp	similar to AA sequence:UniProtKB:Q53597		1	0	0	0	0	0	0
890	PFR_JS8_878	Dihydrodipicolinate reductase	1002474	1003214	+	PROKKA_00887	4-hydroxy-tetrahydrodipicolinate reductase	1002474	1003214	+	1.17.1.8	dapB	similar to AA sequence:UniProtKB:P72024		1	0	0	0	0	0	0
891	PFR_JS8_879	Hypothetical protein	1003220	1003945	+	PROKKA_00888	hypothetical protein	1003220	1003945	+					1	0	0	0	0	0	0
892	PFR_JS8_880	GCN5 N-acetyltransferase	1003958	1004446	-	PROKKA_00889	Acetyltransferase (GNAT) family protein	1003958	1004446	-			protein motif:Pfam:PF00583.18		1	0	0	0	0	0	0
893	PFR_JS8_881	Putative hydrolase of the metallo-beta-lactamase	1004534	1006285	+	PROKKA_00890	Putative ribonuclease J	1004534	1006285	+	3.1.-.-		similar to AA sequence:UniProtKB:O33294		1	0	0	0	0	0	0
894	PFR_JS8_882	50S ribosomal protein L28 2	1006420	1006605	+	PROKKA_00891	50S ribosomal protein L28	1006420	1006605	+		rpmB	similar to AA sequence:UniProtKB:Q9WY96		1	0	0	0	0	0	0
895	PFR_JS8_883	Putative ATP-dependent DNA helicase RecG	1006735	1009014	+	PROKKA_00892	ATP-dependent DNA helicase RecG	1006735	1009014	+	3.6.4.12	recG	similar to AA sequence:UniProtKB:P24230		1	0	0	0	0	0	0
896	PFR_JS8_884	Pyridoxamine 5'-phosphate oxidase family protein	1009121	1009543	-	PROKKA_00893	Pyridoxamine 5'-phosphate oxidase	1009121	1009543	-			protein motif:Pfam:PF12900.1		1	0	0	0	0	0	0
897	PFR_JS8_885	RNA methyltransferase, RsmD family	1009619	1010218	+	PROKKA_00894	Ribosomal RNA small subunit methyltransferase D	1009619	1010218	+	2.1.1.171	rsmD	similar to AA sequence:UniProtKB:P0ADX9		1	0	0	0	0	0	0
898	PFR_JS8_886	Pantetheine-phosphate adenylyltransferase	1010211	1010696	+	PROKKA_00895	Phosphopantetheine adenylyltransferase	1010211	1010696	+	2.7.7.3	coaD	similar to AA sequence:UniProtKB:O34797		1	0	0	0	0	0	0
899	PFR_JS8_887	Protein of hypothetical function DUF177	1010856	1011344	+	PROKKA_00896	hypothetical protein	1010856	1011344	+					1	0	0	0	0	0	0
900	PFR_JS8_888	Hypothetical protein	1011495	1011707	+	PROKKA_00897	50S ribosomal protein L32	1011495	1011707	+		rpmF	similar to AA sequence:UniProtKB:P80339		1	0	0	0	0	0	0
901	PFR_JS8_889	Ribonuclease III	1011694	1012416	+	PROKKA_00898	Ribonuclease 3	1011694	1012416	+	3.1.26.3	rnc	similar to AA sequence:UniProtKB:Q9ZBQ7		1	0	0	0	0	0	0
902	PFR_JS8_890	Formamidopyrimidine-DNA glycosylase 2	1012416	1013321	+	PROKKA_00899	Formamidopyrimidine-DNA glycosylase 1	1012416	1013321	+	3.2.2.23	fpg1	similar to AA sequence:UniProtKB:P64150		1	0	0	0	0	0	0
903	PFR_JS8_891	GtrA family protein	1013333	1013947	+	PROKKA_00900	GtrA-like protein	1013333	1013947	+			protein motif:Pfam:PF04138.8		1	0	0	0	0	0	0
904	PFR_JS8_892	Chromosome segregation protein SMC	1013985	1017530	+	PROKKA_00901	Chromosome partition protein Smc	1013985	1017530	+		smc_2	similar to AA sequence:UniProtKB:P51834		1	0	0	0	0	0	0
905	PFR_JS8_893	Hypothetical protein	1017612	1017809	+	PROKKA_00902	hypothetical protein	1017612	1017809	+					1	0	0	0	0	0	0
906	PFR_JS8_894	Signal recognition particle receptor FtsY	1017901	1019055	+	PROKKA_00903	Signal recognition particle receptor FtsY	1017901	1019055	+		ftsY	similar to AA sequence:UniProtKB:P51835		1	0	0	0	0	0	0
907	PFR_JS8_895	Signal recognition particle protein	1019182	1020753	+	PROKKA_00904	Signal recognition particle protein	1019182	1020753	+		ffh	similar to AA sequence:UniProtKB:P66844		1	0	0	0	0	0	0
908	PFR_JS8_896	Amidohydrolase family protein	1020818	1021876	+	PROKKA_00905	hypothetical protein	1020818	1021876	+					1	0	0	0	0	0	0
909	PFR_JS8_897	30S ribosomal protein S16	1022054	1022545	+	PROKKA_00906	30S ribosomal protein S16	1022054	1022545	+		rpsP	similar to AA sequence:UniProtKB:A0QV37		1	0	0	0	0	0	0
910	PFR_JS8_898	UPF0109 protein PPA1442	1022548	1022802	+	PROKKA_00907	hypothetical protein	1022548	1022802	+			protein motif:CLUSTERS:PRK02821		1	0	0	0	0	0	0
911	PFR_JS8_899	Ribosome maturation factor RimM	1022811	1023362	+	PROKKA_00908	Ribosome maturation factor RimM	1022811	1023362	+		rimM	similar to AA sequence:UniProtKB:A0QV39		1	0	0	0	0	0	0
912	PFR_JS8_900	TRNA (guanine-N(1)-)-methyltransferase	1023428	1024153	+	PROKKA_00909	tRNA (guanine-N(1)-)-methyltransferase	1023428	1024153	+	2.1.1.228	trmD	similar to AA sequence:UniProtKB:Q2GIL5		1	0	0	0	0	0	0
913	PFR_JS8_901	Putative xylan esterase	1024161	1024859	-	PROKKA_00910	Acetylxylan esterase precursor	1024161	1024859	-	3.1.1.72	axeA1_1	similar to AA sequence:UniProtKB:D5EV35		1	0	0	0	0	0	0
914	PFR_JS8_902	Succinate dehydrogenase cytochrome B-558 subunit	1024957	1025718	+	PROKKA_00911	hypothetical protein	1024957	1025718	+					1	0	0	0	0	0	0
915	PFR_JS8_903	Succinate dehydrogenase flavoprotein subunit	1025715	1027736	+	PROKKA_00912	Fumarate reductase flavoprotein subunit	1025715	1027736	+	1.3.5.4	frdA_1	similar to AA sequence:UniProtKB:P00363		1	0	0	0	0	0	0
916	PFR_JS8_904	Succinate dehydrogenase/fumarate reductase	1027733	1028497	+	PROKKA_00913	Fumarate reductase iron-sulfur subunit	1027733	1028497	+	1.3.99.1	frdB_1	similar to AA sequence:UniProtKB:P0AC47		1	0	0	0	0	0	0
917	PFR_JS8_905	50S ribosomal protein L19	1028771	1029127	+	PROKKA_00914	50S ribosomal protein L19	1028771	1029127	+		rplS	similar to AA sequence:UniProtKB:P66083		1	0	0	0	0	0	0
918	PFR_JS8_906	Signal peptidase I	1029139	1029963	+	PROKKA_00915	Signal peptidase I	1029139	1029963	+	3.4.21.89	lepB	similar to AA sequence:UniProtKB:Q10789		1	0	0	0	0	0	0
919	PFR_JS8_907	Ribonuclease HII	1029969	1030604	+	PROKKA_00916	Ribonuclease HII	1029969	1030604	+	3.1.26.4	rnhB	similar to AA sequence:UniProtKB:P10442		1	0	0	0	0	0	0
920	PFR_JS8_908	Protein often found in Actinomycetes clustered	1030601	1030915	+	PROKKA_00917	hypothetical protein	1030601	1030915	+					1	0	0	0	0	0	0
921	PFR_JS8_909	UPF0102 protein	1031069	1031431	+	PROKKA_00918	hypothetical protein	1031069	1031431	+			protein motif:CLUSTERS:PRK12497		1	0	0	0	0	0	0
922	PFR_JS8_910	Mg-chelatase subunit D/I family protein, ComM	1031428	1032966	+	PROKKA_00919	Competence protein ComM	1031428	1032966	+		comM	similar to AA sequence:UniProtKB:P45049		1	0	0	0	0	0	0
923	PFR_JS8_911	DNA protecting protein DprA	1032963	1034123	+	PROKKA_00920	hypothetical protein	1032963	1034123	+			protein motif:CLUSTERS:PRK10736		1	0	0	0	0	0	0
924	PFR_JS8_912	Tryptophan synthase beta chain 2	1034285	1035607	+	PROKKA_00921	Tryptophan synthase beta chain	1034285	1035607	+	4.2.1.20	trpB_1	similar to AA sequence:UniProtKB:Q81TL8		1	0	0	0	0	0	0
925	PFR_JS8_913	Hypothetical protein	1035610	1035996	+	PROKKA_00922	Dinitrogenase iron-molybdenum cofactor	1035610	1035996	+			protein motif:Pfam:PF02579.11		1	0	0	0	0	0	0
926	PFR_JS8_914	Undecaprenyl-diphosphatase UppP	1036067	1036903	-	PROKKA_00923	Undecaprenyl-diphosphatase	1036067	1036903	-	3.6.1.27	uppP	similar to AA sequence:UniProtKB:P60932		1	0	0	0	0	0	0
927	PFR_JS8_915	IS1081 transposase	1037351	1038604	-	PROKKA_00924	Transposase, Mutator family	1037351	1038604	-			protein motif:Pfam:PF00872.12		0	0	0	0	0	0	0
928	PFR_JS8_916	Hypothetical protein	1038860	1039357	-	PROKKA_00925	hypothetical protein	1038860	1039357	-					0	0	0	0	0	0	0
929						PROKKA_00926	tRNA-Leu(gag)	1040330	1040418	-			COORDINATES:profile:Aragorn:1.2		0					0	0
930	PFR_JS8_917	Hypothetical protein	1040633	1040884	+	PROKKA_00927	hypothetical protein	1040633	1040884	+					1	0	0	0	0	0	0
931	PFR_JS8_918	Aldo/keto reductase family oxidoreductase	1040902	1041891	-	PROKKA_00928	General stress protein 69	1040902	1041891	-	1.1.1.-	yhdN	similar to AA sequence:UniProtKB:P80874		1	0	0	0	0	0	0
932	PFR_JS8_919	Cysteine--tRNA ligase 3	1041958	1043214	+	PROKKA_00929	L-cysteine:1D-myo-inositol 2-amino-2-deoxy-alpha-D-glucopyranoside ligase	1041958	1043214	+	6.3.1.13	mshC	similar to AA sequence:UniProtKB:A0QZY0		1	0	0	0	0	0	0
933	PFR_JS8_920	ATP-dependent zinc metalloprotease FtsH	1043324	1045474	-	PROKKA_00930	ATP-dependent zinc metalloprotease FtsH	1043324	1045474	-	3.4.24.-	ftsH	similar to AA sequence:UniProtKB:P0AAI3		1	0	0	0	0	0	0
934	PFR_JS8_921	Phosphoribosyl-AMP pyrophosphatase hisE	1045647	1045913	+	PROKKA_00931	Phosphoribosyl-ATP pyrophosphatase	1045647	1045913	+	3.6.1.31	hisE	similar to AA sequence:UniProtKB:P0A5B1		1	0	0	0	0	0	0
935	PFR_JS8_922	ATP phosphoribosyltransferase	1045980	1046843	+	PROKKA_00932	ATP phosphoribosyltransferase	1045980	1046843	+	2.4.2.17	hisG	similar to AA sequence:UniProtKB:P60759		1	0	0	0	0	0	0
936	PFR_JS8_923	Hypothetical protein	1046907	1047389	-	PROKKA_00933	hypothetical protein	1046907	1047389	-					1	0	0	0	0	0	0
937	PFR_JS8_924	Translation initiation factor IF-3	1047695	1048423	+	PROKKA_00934	Translation initiation factor IF-3	1047695	1048423	+		infC	similar to AA sequence:UniProtKB:Q5SKU2		1	0	0	0	0	0	0
938	PFR_JS8_925	50S ribosomal protein L35	1048491	1048685	+	PROKKA_00935	50S ribosomal protein L35	1048491	1048685	+		rpmI	similar to AA sequence:UniProtKB:P80341		1	0	0	0	0	0	0
939	PFR_JS8_926	50S ribosomal protein L20	1048731	1049102	+	PROKKA_00936	50S ribosomal protein L20	1048731	1049102	+		rplT	similar to AA sequence:UniProtKB:A0QYU6		1	0	0	0	0	0	0
940	PFR_JS8_927	RNA 2'-O ribose methyltransferase substrate	1049113	1049973	+	PROKKA_00937	23S rRNA (uridine(2479)-2'-O)-methyltransferase	1049113	1049973	+	2.1.1.208	aviRb	similar to AA sequence:UniProtKB:Q9F5K6		1	0	0	0	0	0	0
941	PFR_JS8_928	Hypothetical protein	1049973	1050149	+	PROKKA_00938	hypothetical protein	1049973	1050149	+					1	0	0	0	0	0	0
942	PFR_JS8_929	Phenylalanine--tRNA ligase alpha subunit	1050305	1051399	+	PROKKA_00939	Phenylalanine--tRNA ligase alpha subunit	1050305	1051399	+	6.1.1.20	pheS	similar to AA sequence:UniProtKB:Q8NQN7		1	0	0	0	0	0	0
943	PFR_JS8_930	Phenylalanine--tRNA ligase beta subunit	1051396	1053924	+	PROKKA_00940	Phenylalanine--tRNA ligase beta subunit	1051396	1053924	+	6.1.1.20	pheT	similar to AA sequence:UniProtKB:P67041		1	0	0	0	0	0	0
944	PFR_JS8_931	Aminotransferase AlaT	1054052	1055266	-	PROKKA_00941	Glutamate-pyruvate aminotransferase AlaA	1054052	1055266	-	2.6.1.2	alaA	similar to AA sequence:UniProtKB:P0A959		1	0	0	0	0	0	0
945	PFR_JS8_932	N-acetyl-gamma-glutamyl-phosphate reductase ArgC	1055431	1056462	+	PROKKA_00942	N-acetyl-gamma-glutamyl-phosphate reductase	1055431	1056462	+	1.2.1.38	argC	similar to AA sequence:UniProtKB:P63562		1	0	0	0	0	0	0
946	PFR_JS8_933	Arginine biosynthesis bifunctional protein ArgJ	1056459	1057610	+	PROKKA_00943	Arginine biosynthesis bifunctional protein ArgJ	1056459	1057610	+		argJ	similar to AA sequence:UniProtKB:Q8CK24		1	0	0	0	0	0	0
947	PFR_JS8_934	Acetylglutamate kinase	1057607	1058518	+	PROKKA_00944	Acetylglutamate kinase	1057607	1058518	+	2.7.2.8	argB	similar to AA sequence:UniProtKB:A0QYT0		1	0	0	0	0	0	0
948	PFR_JS8_935	Acetylornithine transaminase	1058511	1059734	+	PROKKA_00945	Acetylornithine aminotransferase	1058511	1059734	+	2.6.1.11	argD	similar to AA sequence:UniProtKB:A0QYS9		0	0	0	0	0	0	0
949	PFR_JS8_936	Arginine repressor	1059731	1060285	+	PROKKA_00946	Arginine repressor	1059731	1060285	+		argR	similar to AA sequence:UniProtKB:P0A4Y8		1	0	0	0	0	0	0
950	PFR_JS8_937	Argininosuccinate lyase	1060289	1061710	+	PROKKA_00947	Argininosuccinate lyase	1060289	1061710	+	4.3.2.1	argH	similar to AA sequence:UniProtKB:A0QYS5		1	0	0	0	0	0	0
951	PFR_JS8_938	Tyrosyl-tRNA synthase tyrS	1061838	1063106	+	PROKKA_00948	Tyrosine--tRNA ligase	1061838	1063106	+	6.1.1.1	tyrS	similar to AA sequence:UniProtKB:P67611		1	0	0	0	0	0	0
952	PFR_JS8_939	Hypothetical protein	1065174	1066055	-	PROKKA_00949	hypothetical protein	1065174	1066055	-					0	0	0	0	0	0	0
953	PFR_JS8_940	Hypothetical protein	1068986	1070044	+	PROKKA_00950	hypothetical protein	1068986	1070044	+					0	1	1	0	0	0	0
954	PFR_JS8_941	Hypothetical protein	1070119	1071144	+	PROKKA_00951	hypothetical protein	1070119	1071144	+					0	1	1	0	0	0	0
955	PFR_JS8_942	HAD-superfamily hydrolase, subfamily IIA	1071141	1072172	+	PROKKA_00952	putative hydrolase YutF	1071141	1072172	+	3.-.-.-	yutF	similar to AA sequence:UniProtKB:O32125		1	0	0	0	0	0	0
956	PFR_JS8_943	BioY family protein	1072361	1072990	+	PROKKA_00953	Biotin transporter BioY	1072361	1072990	+		bioY	similar to AA sequence:UniProtKB:Q2KBP7		1	0	0	0	0	0	0
957	PFR_JS8_944	Biotin ABC transport system ATP-binding protein	1073004	1073732	+	PROKKA_00954	Biotin transport ATP-binding protein BioM	1073004	1073732	+	3.6.3.-	bioM	similar to AA sequence:UniProtKB:Q2KBP5		1	0	0	0	0	0	0
958	PFR_JS8_945	Cobalt transport protein	1073729	1074337	+	PROKKA_00955	Energy-coupling factor transporter transmembrane protein BioN	1073729	1074337	+		bioN	similar to AA sequence:UniProtKB:Q2KBP6		1	0	0	0	0	0	0
959	PFR_JS8_946	Hypothetical protein	1074410	1074649	+	PROKKA_00956	hypothetical protein	1074410	1074649	+					1	0	0	0	0	0	0
960	PFR_JS8_947	Probable inorganic polyphosphate/ATP-NAD kinase	1074714	1075637	+	PROKKA_00957	Inorganic polyphosphate/ATP-NAD kinase	1074714	1075637	+	2.7.1.23	ppnK	similar to AA sequence:UniProtKB:P0A5S6		1	0	0	0	0	0	0
961	PFR_JS8_948	DNA repair protein RecN	1075631	1077322	+	PROKKA_00958	DNA repair protein RecN	1075631	1077322	+		recN	similar to AA sequence:UniProtKB:Q9WXF2		1	0	0	0	0	0	0
962	PFR_JS8_949	CTP synthase	1077409	1079163	+	PROKKA_00959	CTP synthase	1077409	1079163	+	6.3.4.2	pyrG	similar to AA sequence:UniProtKB:A0QYQ7		1	0	0	0	0	0	0
963	PFR_JS8_950	Hydrolase, NUDIX family	1079156	1079818	+	PROKKA_00960	ADP-ribose pyrophosphatase	1079156	1079818	+	3.6.1.13	nudF	similar to AA sequence:UniProtKB:P54570		1	0	0	0	0	0	0
964	PFR_JS8_951	Tyrosine recombinase XerC 2	1079811	1080806	+	PROKKA_00961	Tyrosine recombinase XerD	1079811	1080806	+		xerD	similar to AA sequence:UniProtKB:P0A0P0		1	0	0	0	0	0	0
965	PFR_JS8_952	Sporulation initiation inhibitor protein Soj	1080927	1081823	+	PROKKA_00962	Sporulation initiation inhibitor protein Soj	1080927	1081823	+	3.6.-.-	soj_1	similar to AA sequence:UniProtKB:P37522		1	0	0	0	0	0	0
966	PFR_JS8_953	Hypothetical protein	1081808	1082083	+	PROKKA_00963	hypothetical protein	1081808	1082083	+					1	0	0	0	0	0	0
967	PFR_JS8_954	Condensin subunit ScpA	1082064	1082978	+	PROKKA_00964	Segregation and condensation protein A	1082064	1082978	+		scpA	similar to AA sequence:UniProtKB:P35154		1	0	0	0	0	0	0
968	PFR_JS8_955	Transcriptional regulator	1082975	1083730	+	PROKKA_00965	Segregation and condensation protein B	1082975	1083730	+		scpB	similar to AA sequence:UniProtKB:C1CMI5		1	0	0	0	0	0	0
969	PFR_JS8_956	Pseudouridylate synthase	1083723	1084505	+	PROKKA_00966	Ribosomal large subunit pseudouridine synthase B	1083723	1084505	+	5.4.99.22	rluB	similar to AA sequence:UniProtKB:P35159		1	0	0	0	0	0	0
970	PFR_JS8_957	Hypothetical protein	1084571	1085212	+	PROKKA_00967	FK506-binding protein	1084571	1085212	+	5.2.1.8	fkbP_1	similar to AA sequence:UniProtKB:P28725		1	0	0	0	0	0	0
971	PFR_JS8_958	Peptidylprolyl isomerase	1085298	1086356	+	PROKKA_00968	FK506-binding protein	1085298	1086356	+	5.2.1.8	fkbP_2	similar to AA sequence:UniProtKB:P28725		1	0	0	0	0	0	0
972	PFR_JS8_959	TRNA synthetase class I, catalytic domain	1086499	1087458	-	PROKKA_00969	Glutamyl-Q tRNA(Asp) synthetase	1086499	1087458	-	6.1.1.-	gluQ	similar to AA sequence:UniProtKB:P27305		1	0	0	0	0	0	0
973	PFR_JS8_960	Protein pafB	1087527	1088495	+	PROKKA_00970	hypothetical protein	1087527	1088495	+					1	0	0	0	0	0	0
974	PFR_JS8_961	Protein pafC	1088482	1089441	+	PROKKA_00971	hypothetical protein	1088482	1089441	+					1	0	0	0	0	0	0
975	PFR_JS8_962	Sec-independent protein translocase protein TatA	1089543	1089851	+	PROKKA_00972	Sec-independent protein translocase protein TatAy	1089543	1089851	+		tatAy	similar to AA sequence:UniProtKB:O05522		1	0	0	0	0	0	0
976	PFR_JS8_963	Twin arginine-targeting protein translocase TatC	1089870	1090742	+	PROKKA_00973	Sec-independent protein translocase protein TatC	1089870	1090742	+		tatC	similar to AA sequence:UniProtKB:O67305		1	0	0	0	0	0	0
977	PFR_JS8_964	Diacylglycerol kinase	1090758	1091771	+	PROKKA_00974	Diacylglycerol kinase	1090758	1091771	+	2.7.1.107	dagK_2	similar to AA sequence:UniProtKB:O53526		1	0	0	0	0	0	0
978	PFR_JS8_965	Phosphatase YidA	1091812	1092669	-	PROKKA_00975	Sugar phosphatase YidA	1091812	1092669	-	3.1.3.23	yidA	similar to AA sequence:UniProtKB:P0A8Y5		1	0	0	0	0	0	0
979	PFR_JS8_966	DSH domain protein	1092805	1095606	+	PROKKA_00976	ski2-like helicase	1092805	1095606	+			protein motif:CLUSTERS:PRK02362		1	0	0	0	0	0	0
980	PFR_JS8_967	Antibiotic biosynthesis monooxygenase	1095618	1095995	+	PROKKA_00977	Putative monooxygenase YcnE	1095618	1095995	+	1.-.-.-	ycnE	similar to AA sequence:UniProtKB:P94425		1	0	0	0	0	0	0
981	PFR_JS8_968	Potassium channel beta chain	1096110	1097126	-	PROKKA_00978	L-glyceraldehyde 3-phosphate reductase	1096110	1097126	-	1.1.1.-	gpr_1	similar to AA sequence:UniProtKB:Q46851		1	0	0	0	0	0	0
982	PFR_JS8_969	Imidazole glycerol phosphate synthase subunit	1097211	1097975	+	PROKKA_00979	Imidazole glycerol phosphate synthase subunit HisF	1097211	1097975	+	4.1.3.-	hisF	similar to AA sequence:UniProtKB:O31139		1	0	0	0	0	0	0
983	PFR_JS8_970	Hypothetical protein	1098079	1099185	+	PROKKA_00980	hypothetical protein	1098079	1099185	+					1	0	0	0	0	0	0
984	PFR_JS8_971	Acetolactate synthase	1099484	1101244	+	PROKKA_00981	Acetolactate synthase large subunit	1099484	1101244	+	2.2.1.6	ilvB	similar to AA sequence:UniProtKB:P42463		1	0	0	0	0	0	0
985	PFR_JS8_972	Acetolactate synthase, small subunit	1101241	1101768	+	PROKKA_00982	Putative acetolactate synthase small subunit	1101241	1101768	+	2.2.1.6	ilvH	similar to AA sequence:UniProtKB:P65161		1	0	0	0	0	0	0
986	PFR_JS8_973	Ketol-acid reductoisomerase 2	1101813	1102844	+	PROKKA_00983	Ketol-acid reductoisomerase	1101813	1102844	+	1.1.1.86	ilvC	similar to AA sequence:UniProtKB:A0QUX8		1	0	0	0	0	0	0
987	PFR_JS8_974	Hypothetical protein	1103003	1103866	-	PROKKA_00984	hypothetical protein	1103003	1103866	-					1	0	0	0	0	0	0
988	PFR_JS8_975	Hypothetical protein	1103848	1104435	-	PROKKA_00985	hypothetical protein	1103848	1104435	-					0	0	0	0	0	0	0
989	PFR_JS8_976	Hypothetical protein	1104514	1104687	-	PROKKA_00986	hypothetical protein	1104514	1104687	-					0	0	0	0	0	0	0
990	PFR_JS8_977	Tartrate dehydrogenase	1104721	1105785	-	PROKKA_00987	3-isopropylmalate dehydrogenase	1104721	1105785	-	1.1.1.85	leuB	similar to AA sequence:UniProtKB:P95313		1	0	0	0	0	0	0
991	PFR_JS8_978	Branched-chain-amino-acid transaminase	1105950	1107035	+	PROKKA_00988	Branched-chain-amino-acid aminotransferase	1105950	1107035	+	2.6.1.42	ilvE_1	similar to AA sequence:UniProtKB:A0R066		1	0	0	0	0	0	0
992	PFR_JS8_979	Putative alpha-isopropylmalate/homocitrate	1107067	1108665	+	PROKKA_00989	2-isopropylmalate synthase	1107067	1108665	+	2.3.3.13	leuA_1	similar to AA sequence:UniProtKB:P09151		1	0	0	0	0	0	0
993	PFR_JS8_980	FAH family protein	1108725	1109570	+	PROKKA_00990	Ureidoglycolate lyase	1108725	1109570	+	4.3.2.3		similar to AA sequence:UniProtKB:Q39BA7		1	0	0	0	0	0	0
994	PFR_JS8_981	CAAX amino terminal protease family protein	1109578	1110672	+	PROKKA_00991	CAAX amino terminal protease self- immunity	1109578	1110672	+			protein motif:Pfam:PF02517.10		1	0	0	0	0	0	0
995						PROKKA_00992	tRNA-Gln(ctg)	1110737	1110809	+			COORDINATES:profile:Aragorn:1.2		0					0	0
996						PROKKA_00993	tRNA-Glu(ctc)	1110902	1110975	+			COORDINATES:profile:Aragorn:1.2		0					0	0
997	PFR_JS8_982	Transcriptional regulator, IclR family protein	1111074	1111802	-	PROKKA_00994	HTH-type transcriptional regulator KipR	1111074	1111802	-		kipR	similar to AA sequence:UniProtKB:P42968		1	0	0	0	0	0	0
998	PFR_JS8_983	3-isopropylmalate dehydratase large subunit	1111846	1113255	+	PROKKA_00995	3-isopropylmalate dehydratase large subunit	1111846	1113255	+	4.2.1.33	leuC	similar to AA sequence:UniProtKB:Q7TXH6		1	0	0	0	0	0	0
999	PFR_JS8_984	3-isopropylmalate dehydratase small subunit	1113269	1113865	+	PROKKA_00996	3-isopropylmalate dehydratase small subunit	1113269	1113865	+	4.2.1.33	leuD	similar to AA sequence:UniProtKB:Q8NQV7		1	0	0	0	0	0	0
1000	PFR_JS8_985	1-acylglycerol-3-phosphate O-acyltransferase,	1113996	1114799	+	PROKKA_00997	2-acyl-glycerophospho-ethanolamine acyltransferase	1113996	1114799	+			protein motif:CLUSTERS:PRK08633		1	0	0	0	0	0	0
1001	PFR_JS8_986	D-alanine-D-alanine ligase A	1114873	1116000	+	PROKKA_00998	D-alanine--D-alanine ligase	1114873	1116000	+	6.3.2.4	ddl	similar to AA sequence:UniProtKB:P95114		1	0	0	0	0	0	0
1002	PFR_JS8_987	Conserved hypothetical membrane spanning protein	1116039	1117040	-	PROKKA_00999	hypothetical protein	1116039	1117040	-					1	0	0	0	0	0	0
1003	PFR_JS8_988	Putative dihydroxyacetone kinase regulator	1117144	1117878	+	PROKKA_01000	hypothetical protein	1117144	1117878	+					1	0	0	0	0	0	0
1004	PFR_JS8_989	Thiamine monophosphate kinase	1117889	1118872	+	PROKKA_01001	Thiamine-monophosphate kinase	1117889	1118872	+	2.7.4.16	thiL	similar to AA sequence:UniProtKB:O67883		1	0	0	0	0	0	0
1005	PFR_JS8_990	FtsK	1119106	1121427	+	PROKKA_01002	DNA translocase SpoIIIE	1119106	1121427	+		spoIIIE	similar to AA sequence:UniProtKB:P21458		1	0	0	0	0	0	0
1006	PFR_JS8_991	Ribosomal protein S12 methylthiotransferase RimO	1121507	1122940	+	PROKKA_01003	Ribosomal protein S12 methylthiotransferase RimO	1121507	1122940	+	2.-.-.-	rimO	similar to AA sequence:UniProtKB:Q9X2H6		1	0	0	0	0	0	0
1007	PFR_JS8_992	Phosphatidylglycerophosphate synthase pgsA3	1122945	1123598	+	PROKKA_01004	Putative CDP-diacylglycerol--glycerol-3-phosphate 3-phosphatidyl-transferase 2	1122945	1123598	+	2.7.8.5	pgsA2_1	similar to AA sequence:UniProtKB:O33288		1	0	0	0	0	0	0
1008	PFR_JS8_993	CinA domain protein	1123591	1124094	+	PROKKA_01005	Nicotinamide-nucleotide amidohydrolase PncC	1123591	1124094	+	3.5.1.42	pncC	similar to AA sequence:UniProtKB:P0A6G3		1	0	0	0	0	0	0
1009	PFR_JS8_994	Transcriptional regulator	1124262	1124567	+	PROKKA_01006	Transcriptional regulator ClgR	1124262	1124567	+		clgR	similar to AA sequence:UniProtKB:A0QVU1		1	0	0	0	0	0	0
1010	PFR_JS8_995	Putative ATP-DEPENDENT HELICASE LHR	1124789	1129468	-	PROKKA_01007	putative ATP-dependent helicase Lhr	1124789	1129468	-			protein motif:CLUSTERS:PRK09751		1	0	0	0	0	0	0
1011	PFR_JS8_996	Hypothetical protein	1129572	1129739	-	PROKKA_01008	hypothetical protein	1129572	1129739	-					1	0	0	0	0	0	0
1012	PFR_JS8_997	Protein RecA 2	1130048	1131166	+	PROKKA_01009	recombinase A	1130048	1131166	+			protein motif:CLUSTERS:PRK09354		1	0	0	0	0	0	0
1013	PFR_JS8_998	Regulatory protein RecX	1131169	1131783	+	PROKKA_01010	Regulatory protein RecX	1131169	1131783	+		recX	similar to AA sequence:UniProtKB:P0A5U8		1	0	0	0	0	0	0
1014	PFR_JS8_999	Ribonuclease Y	1131945	1133480	+	PROKKA_01011	Ribonuclease Y	1131945	1133480	+	3.1.-.-	rny	similar to AA sequence:UniProtKB:P67278		1	0	0	0	0	0	0
1015	PFR_JS8_1000	Glutamate uptake system ATP-binding protein	1133490	1134305	-	PROKKA_01012	Glutamine transport ATP-binding protein GlnQ	1133490	1134305	-		glnQ_4	similar to AA sequence:UniProtKB:P27675		1	0	0	0	0	0	0
1016	PFR_JS8_1001	(Dimethylallyl)adenosine tRNA	1134409	1135923	+	PROKKA_01013	(Dimethylallyl)adenosine tRNA methylthiotransferase MiaB	1134409	1135923	+	2.-.-.-	miaB	similar to AA sequence:UniProtKB:O31778		1	0	0	0	0	0	0
1017	PFR_JS8_1002	TRNA dimethylallyltransferase	1135920	1136906	+	PROKKA_01014	tRNA dimethylallyltransferase	1135920	1136906	+	2.5.1.75	miaA	similar to AA sequence:UniProtKB:Q9KAC3		1	0	0	0	0	0	0
1018	PFR_JS8_1003	Diaminopimelate epimerase	1136921	1137763	+	PROKKA_01015	Diaminopimelate epimerase	1136921	1137763	+	5.1.1.7	dapF	similar to AA sequence:UniProtKB:A4QEV1		1	0	0	0	0	0	0
1019	PFR_JS8_1004	GTPase HflX	1137807	1139243	+	PROKKA_01016	GTPase HflX	1137807	1139243	+		hflX	similar to AA sequence:UniProtKB:P25519		1	0	0	0	0	0	0
1020	PFR_JS8_1005	ATP-dependent helicase DinG	1139410	1141473	+	PROKKA_01017	putative ATP-dependent helicase DinG	1139410	1141473	+	3.6.4.12	dinG	similar to AA sequence:UniProtKB:P27296		1	0	0	0	0	0	0
1021	PFR_JS8_1006	LexA repressor	1141477	1142319	-	PROKKA_01018	LexA repressor	1141477	1142319	-	3.4.21.88	lexA	similar to AA sequence:UniProtKB:Q50765		1	0	0	0	0	0	0
1022	PFR_JS8_1007	Hypothetical protein	1142590	1143339	+	PROKKA_01019	hypothetical protein	1142590	1143339	+					1	0	0	0	0	0	0
1023	PFR_JS8_1008	Transcriptional repressor NrdR	1143706	1144203	+	PROKKA_01020	Transcriptional repressor NrdR	1143706	1144203	+		nrdR	similar to AA sequence:UniProtKB:O69980		1	0	0	0	0	0	0
1024	PFR_JS8_1009	Vitamin B12-dependent ribonucleotide reductase	1144389	1147280	+	PROKKA_01021	Vitamin B12-dependent ribonucleotide reductase	1144389	1147280	+	1.17.4.1	nrdJ	similar to AA sequence:UniProtKB:O69981		1	0	0	0	0	0	0
1025	PFR_JS8_1010	Phospholipase, patatin family	1147389	1148330	-	PROKKA_01022	NTE family protein RssA	1147389	1148330	-		rssA	similar to AA sequence:UniProtKB:P0AFR0		1	0	0	0	0	0	0
1026	PFR_JS8_1011	Glycerol-3-phosphate dehydrogenase [NAD(P) ] A	1148522	1150150	+	PROKKA_01023	Anaerobic glycerol-3-phosphate dehydrogenase subunit A	1148522	1150150	+	1.1.5.3	glpA	similar to AA sequence:UniProtKB:P0A9C0		1	0	0	0	0	0	0
1027	PFR_JS8_1012	Glycerol-3-phosphate dehydrogenase [NAD(P) ] B	1150147	1151457	+	PROKKA_01024	Anaerobic glycerol-3-phosphate dehydrogenase subunit B	1150147	1151457	+	1.1.5.3	glpB	similar to AA sequence:UniProtKB:P13033		1	0	0	0	0	0	0
1028	PFR_JS8_1013	Anaerobic glycerol-3-phosphate dehydrogenase	1151454	1152845	+	PROKKA_01025	Anaerobic glycerol-3-phosphate dehydrogenase subunit C	1151454	1152845	+		glpC	similar to AA sequence:UniProtKB:P0A996		1	0	0	0	0	0	0
1029	PFR_JS8_1014	Sugar-binding family transcriptional regulator	1152928	1153896	-	PROKKA_01026	Deoxyribonucleoside regulator	1152928	1153896	-		deoR_2	similar to AA sequence:UniProtKB:P39140		1	0	0	0	0	0	0
1030	PFR_JS8_1015	Putative AEC family transporter	1154106	1155041	+	PROKKA_01027	Membrane transport protein	1154106	1155041	+			protein motif:Pfam:PF03547.12		1	0	0	0	0	0	0
1031	PFR_JS8_1016	Probable phosphoketolase	1155133	1157730	+	PROKKA_01028	Xylulose-5-phosphate phosphoketolase	1155133	1157730	+	4.1.2.9	xpkA	similar to AA sequence:UniProtKB:Q937F6		1	0	0	0	0	0	0
1032	PFR_JS8_1017	ATP-dependent helicase HrpA	1157868	1161836	+	PROKKA_01029	ATP-dependent RNA helicase HrpB	1157868	1161836	+	3.6.4.13	hrpB_1	similar to AA sequence:UniProtKB:P37024		0	0	0	0	0	0	0
1033	PFR_JS8_1018	Putative acyl-CoA thioesterase II	1161944	1162819	+	PROKKA_01030	Acyl-CoA thioesterase 2	1161944	1162819	+	3.1.2.-	tesB	similar to AA sequence:UniProtKB:P0AGG2		1	0	0	0	0	0	0
1034	PFR_JS8_1019	Probable solute binding protein of ABC	1162834	1164174	-	PROKKA_01031	Lactose-binding protein precursor	1162834	1164174	-		lacE	similar to AA sequence:UniProtKB:P29822		0	0	0	0	0	0	0
1035	PFR_JS8_1020	Transcriptional regulator	1164471	1165460	+	PROKKA_01032	Catabolite control protein A	1164471	1165460	+		ccpA_3	similar to AA sequence:UniProtKB:P46828		1	0	0	0	0	0	0
1036	PFR_JS8_1021	RNA polymerase sigma factor SigB	1165563	1166492	-	PROKKA_01033	RNA polymerase sigma factor SigB	1165563	1166492	-		sigB	similar to AA sequence:UniProtKB:Q59563		1	0	0	0	0	0	0
1037	PFR_JS8_1022	RNA polymerase sigma factor	1166851	1168380	+	PROKKA_01034	RNA polymerase principal sigma factor HrdB	1166851	1168380	+		hrdB	similar to AA sequence:UniProtKB:P18183		1	0	0	0	0	0	0
1038	PFR_JS8_1023	L-lactate dehydrogenase 1 (Precursor)	1168468	1169433	-	PROKKA_01035	L-lactate dehydrogenase 2	1168468	1169433	-	1.1.1.27	ldh2	similar to AA sequence:UniProtKB:P0CW93		1	0	0	0	0	0	0
1039	PFR_JS8_1024	Hypothetical protein	1169579	1169770	-	PROKKA_01036	hypothetical protein	1169579	1169770	-					1	0	0	0	0	0	0
1040	PFR_JS8_1025	DNA gyrase, B subunit	1169933	1172053	+	PROKKA_01037	DNA topoisomerase 4 subunit B	1169933	1172053	+	5.99.1.3	parE	similar to AA sequence:UniProtKB:P66939		1	0	0	0	0	0	0
1041	PFR_JS8_1026	2-dehydropantoate 2-reductase (Ketopantoate	1172078	1172995	-	PROKKA_01038	2-dehydropantoate 2-reductase	1172078	1172995	-			protein motif:CLUSTERS:PRK06522		1	0	0	0	0	0	0
1042	PFR_JS8_1027	DNA gyrase/topoisomerase IV, A subunit	1173101	1175563	-	PROKKA_01039	DNA gyrase subunit A	1173101	1175563	-	5.99.1.3	gyrA_2	similar to AA sequence:UniProtKB:Q2G2Q0		1	0	0	0	0	0	0
1043	PFR_JS8_1028	PF09949 family protein	1175689	1176774	-	PROKKA_01040	hypothetical protein	1175689	1176774	-					1	0	0	0	0	0	0
1044	PFR_JS8_1029	Phosphodiesterase I	1176830	1177423	+	PROKKA_01041	hypothetical protein	1176830	1177423	+					1	0	0	0	0	0	0
1045	PFR_JS8_1030	Type I phosphodiesterase / nucleotide	1177427	1178578	+	PROKKA_01042	Type I phosphodiesterase / nucleotide pyrophosphatase	1177427	1178578	+			protein motif:Pfam:PF01663.16		1	0	0	0	0	0	0
1046	PFR_JS8_1031	Hypothetical protein	1178681	1180009	-	PROKKA_01043	hypothetical protein	1178681	1180009	-					1	0	0	0	0	0	0
1047	PFR_JS8_1032	PF13834 domain protein	1180225	1180599	+	PROKKA_01044	hypothetical protein	1180225	1180599	+					1	0	0	0	0	0	0
1048	PFR_JS8_1033	Hypothetical protein	1180711	1181031	-	PROKKA_01045	hypothetical protein	1180711	1181031	-					1	0	0	0	0	0	0
1049	PFR_JS8_1034	PF12502 family protein	1181321	1182142	+	PROKKA_01046	hypothetical protein	1181321	1182142	+					1	0	0	0	0	0	0
1050	PFR_JS8_1035	Nucleic acid-binding domain protein	1182139	1182519	+	PROKKA_01047	hypothetical protein	1182139	1182519	+					1	0	0	0	0	0	0
1051	PFR_JS8_1036	TrkB	1182526	1183194	-	PROKKA_01048	Trk system potassium uptake protein TrkA	1182526	1183194	-		trkA_1	similar to AA sequence:UniProtKB:P0AGI8		1	0	0	0	0	0	0
1052	PFR_JS8_1037	Trk system potassium uptake protein TrkA	1183208	1183870	-	PROKKA_01049	Trk system potassium uptake protein TrkA	1183208	1183870	-		trkA_2	similar to AA sequence:UniProtKB:P0AGI8		1	0	0	0	0	0	0
1053	PFR_JS8_1038	Conserved alanine, valine and leucine rich	1184043	1186037	+	PROKKA_01050	hypothetical protein	1184043	1186037	+					1	0	0	0	0	0	0
1054	PFR_JS8_1039	Putative 23S rRNA (Uracil-5-)-methyltransferase	1186034	1187212	+	PROKKA_01051	putative RNA methyltransferase/cg2084	1186034	1187212	+	2.1.1.-		similar to AA sequence:UniProtKB:Q6M4B7		1	0	0	0	0	0	0
1055	PFR_JS8_1040	Hypothetical protein	1187209	1187469	+	PROKKA_01052	hypothetical protein	1187209	1187469	+					1	0	0	0	0	0	0
1056	PFR_JS8_1041	Hypothetical protein	1187504	1188037	-	PROKKA_01053	Glutathionyl-hydroquinone reductase YqjG	1187504	1188037	-	1.8.-.-	yqjG_1	similar to AA sequence:UniProtKB:P42620		1	0	0	0	0	0	0
1057	PFR_JS8_1042	Possible glutathione transferase	1188007	1188564	-	PROKKA_01054	Glutathionyl-hydroquinone reductase YqjG	1188007	1188564	-	1.8.-.-	yqjG_2	similar to AA sequence:UniProtKB:P42620		0	0	0	0	0	0	0
1058	PFR_JS8_1043	GCN5 N-acetyltransferase	1188561	1189211	-	PROKKA_01055	putative acetyltransferase	1188561	1189211	-			protein motif:CLUSTERS:PRK03624		1	0	0	0	0	0	0
1059	PFR_JS8_1044	Cysteine synthase	1189208	1190041	-	PROKKA_01056	O-acetylserine sulfhydrylase	1189208	1190041	-	2.5.1.47	cysK1_1	similar to AA sequence:UniProtKB:P0A534		0	0	0	0	0	0	0
1060	PFR_JS8_1045	Hypothetical protein	1190063	1190182	-	PROKKA_01057	hypothetical protein	1190063	1190182	-					0	0	0	0	0	0	0
1061	PFR_JS8_1046	Glutathione S-transferase domain protein	1190674	1191702	+	PROKKA_01058	Glutathionyl-hydroquinone reductase YqjG	1190674	1191702	+	1.8.-.-	yqjG_3	similar to AA sequence:UniProtKB:P42620		0	0	0	0	0	0	0
1062	PFR_JS8_1047	Alpha-ketoglutarate transporter, MFS super	1191810	1193240	+	PROKKA_01059	Alpha-ketoglutarate permease	1191810	1193240	+		kgtP_2	similar to AA sequence:UniProtKB:P0AEX3		1	0	0	0	0	0	0
1063	PFR_JS8_1048	Aconitate hydratase 1	1193494	1196166	+	PROKKA_01060	Aconitate hydratase	1193494	1196166	+	4.2.1.3	acnA	similar to AA sequence:UniProtKB:A0QX20		1	0	0	0	0	0	0
1064	PFR_JS8_1049	Hypothetical protein	1196278	1196580	+	PROKKA_01061	hypothetical protein	1196278	1196580	+					1	0	0	0	0	0	0
1065	PFR_JS8_1050	Hypothetical protein	1196730	1197260	+	PROKKA_01062	hypothetical protein	1196730	1197260	+					1	0	0	0	0	0	0
1066	PFR_JS8_1051	1-deoxy-D-xylulose 5-phosphate synthase dxs1	1197311	1199326	+	PROKKA_01063	1-deoxy-D-xylulose-5-phosphate synthase	1197311	1199326	+	2.2.1.7	dxs	similar to AA sequence:UniProtKB:Q9RBN6		1	0	0	0	0	0	0
1067	PFR_JS8_1052	Ribonuclease D	1199378	1200643	-	PROKKA_01064	Ribonuclease D	1199378	1200643	-	3.1.13.5	rnd	similar to AA sequence:UniProtKB:P09155		1	0	0	0	0	0	0
1068	PFR_JS8_1053	Outer membrane receptor protein	1200712	1201311	-	PROKKA_01065	hypothetical protein	1200712	1201311	-					1	0	0	0	0	0	0
1069	PFR_JS8_1054	Conserved hypothetical protein	1201397	1201921	-	PROKKA_01066	hypothetical protein	1201397	1201921	-			protein motif:CLUSTERS:PRK10670		1	0	0	0	0	0	0
1070	PFR_JS8_1055	Peptide methionine sulfoxide reductase MsrB	1201945	1202397	-	PROKKA_01067	Peptide methionine sulfoxide reductase MsrB	1201945	1202397	-	1.8.4.12	msrB	similar to AA sequence:UniProtKB:Q3JRF0		1	0	0	0	0	0	0
1071	PFR_JS8_1056	Polyphosphate:nucleotide phosphotransferase, PPK2	1202545	1203420	+	PROKKA_01068	Polyphosphate kinase 2 (PPK2)	1202545	1203420	+			protein motif:Pfam:PF03976.8		1	0	0	0	0	0	0
1072	PFR_JS8_1057	Cobalamin biosynthesis protein CbiX	1203546	1204388	-	PROKKA_01069	sirohydrochlorin cobaltochelatase	1203546	1204388	-			protein motif:CLUSTERS:PRK00923		1	0	0	0	0	0	0
1073						PROKKA_01070	tRNA-Val(cac)	1205047	1205120	-			COORDINATES:profile:Aragorn:1.2		0					0	0
1074						PROKKA_01071	tRNA-Gly(gcc)	1205524	1205597	+			COORDINATES:profile:Aragorn:1.2		0					0	0
1075						PROKKA_01072	tRNA-Cys(gca)	1205658	1205729	+			COORDINATES:profile:Aragorn:1.2		0					0	0
1076						PROKKA_01073	tRNA-Val(gac)	1205730	1205802	+			COORDINATES:profile:Aragorn:1.2		0					0	0
1077	PFR_JS8_1058	Threonine--tRNA ligase (Precursor)	1206116	1208158	+	PROKKA_01074	Threonine--tRNA ligase	1206116	1208158	+	6.1.1.3	thrS	similar to AA sequence:UniProtKB:P56881		1	0	0	0	0	0	0
1078	PFR_JS8_1059	Histidine triad domain protein	1208151	1208756	+	PROKKA_01075	AP-4-A phosphorylase	1208151	1208756	+	2.7.7.53		similar to AA sequence:UniProtKB:O06201		1	0	0	0	0	0	0
1079	PFR_JS8_1060	Phosphatidylinositol synthase pgsA1	1208749	1209378	+	PROKKA_01076	CDP-diacylglycerol--inositol 3-phosphatidyltransferase	1208749	1209378	+	2.7.8.11	pgsA	similar to AA sequence:UniProtKB:Q9F7Y9		1	0	0	0	0	0	0
1080	PFR_JS8_1061	Lipid A biosynthesis lauroyl acyltransferase	1209411	1210253	+	PROKKA_01077	Phosphatidylinositol mannoside acyltransferase	1209411	1210253	+	2.3.1.-		similar to AA sequence:UniProtKB:A0QWG5		1	0	0	0	0	0	0
1081	PFR_JS8_1062	Alpha-mannosyltransferase pimA	1210250	1211395	+	PROKKA_01078	GDP-mannose-dependent alpha-(1-2)-phosphatidylinositol mannosyltransferase	1210250	1211395	+	2.4.1.57	pimA	similar to AA sequence:UniProtKB:A0QWG6		1	0	0	0	0	0	0
1082	PFR_JS8_1063	Putative phosphatidylglycerophosphate synthase	1211435	1212112	+	PROKKA_01079	Putative CDP-diacylglycerol--glycerol-3-phosphate 3-phosphatidyl-transferase 2	1211435	1212112	+	2.7.8.5	pgsA2_2	similar to AA sequence:UniProtKB:O33288		1	0	0	0	0	0	0
1083	PFR_JS8_1064	PF05949 family protein	1212163	1212960	+	PROKKA_01080	hypothetical protein	1212163	1212960	+					1	0	0	0	0	0	0
1084	PFR_JS8_1065	Small basic protein	1212988	1213320	+	PROKKA_01081	hypothetical protein	1212988	1213320	+					1	0	0	0	0	0	0
1085	PFR_JS8_1066	Division initiation protein	1213313	1214047	+	PROKKA_01082	hypothetical protein	1213313	1214047	+					1	0	0	0	0	0	0
1086	PFR_JS8_1067	Glycine cleavage system H protein	1214159	1214542	+	PROKKA_01083	Glycine cleavage system H protein	1214159	1214542	+		gcvH	similar to AA sequence:UniProtKB:P0A6T9		1	0	0	0	0	0	0
1087	PFR_JS8_1068	FHA domain protein	1214708	1215196	+	PROKKA_01084	Glycogen accumulation regulator GarA	1214708	1215196	+		garA	similar to AA sequence:UniProtKB:A0QYG2		1	0	0	0	0	0	0
1088	PFR_JS8_1069	Transcriptional regulator, MerR family	1215196	1215930	+	PROKKA_01085	zinc-responsive transcriptional regulator	1215196	1215930	+			protein motif:CLUSTERS:PRK09514		1	0	0	0	0	0	0
1089	PFR_JS8_1070	Protein of hypothetical function DUF151	1215932	1216393	+	PROKKA_01086	hypothetical protein	1215932	1216393	+					1	0	0	0	0	0	0
1090	PFR_JS8_1071	Transcriptional regulator	1216574	1217149	+	PROKKA_01087	HTH-type transcriptional regulator GlnR	1216574	1217149	+		glnR	similar to AA sequence:UniProtKB:P37582		1	0	0	0	0	0	0
1091	PFR_JS8_1072	Glycine dehydrogenase	1217301	1220216	+	PROKKA_01088	Glycine dehydrogenase (decarboxylating)	1217301	1220216	+	1.4.4.2	gcvP	similar to AA sequence:UniProtKB:P74416		1	0	0	0	0	0	0
1092	PFR_JS8_1073	Inner membrane protein yhjD	1220252	1221682	+	PROKKA_01089	Inner membrane protein YhjD	1220252	1221682	+		yhjD	similar to AA sequence:UniProtKB:P37642		1	0	0	0	0	0	0
1093	PFR_JS8_1074	Phage infection protein	1221655	1223862	-	PROKKA_01090	ABC-2 family transporter protein	1221655	1223862	-			protein motif:Pfam:PF12698.1		1	0	0	0	0	0	0
1094	PFR_JS8_1075	ABC transporter related protein	1223867	1224679	-	PROKKA_01091	L-arabinose transporter ATP-binding protein	1223867	1224679	-			protein motif:CLUSTERS:PRK11288		1	0	0	0	0	0	0
1095	PFR_JS8_1076	Transcriptional regulator, TetR family	1224676	1225290	-	PROKKA_01092	HTH-type transcriptional regulator TtgR	1224676	1225290	-		ttgR	similar to AA sequence:UniProtKB:Q9AIU0		1	0	0	0	0	0	0
1096	PFR_JS8_1077	Adenosylcobinamide-GDP ribazoletransferase	1225384	1226205	-	PROKKA_01093	Cobalamin synthase	1225384	1226205	-	2.-.-.-	cobS	similar to AA sequence:UniProtKB:P36561		1	0	0	0	0	0	0
1097	PFR_JS8_1078	Bifunctional cobalamin biosynthesis protein cobU	1226165	1226836	-	PROKKA_01094	Bifunctional adenosylcobalamin biosynthesis protein CobU	1226165	1226836	-	2.7.1.156	cobU	similar to AA sequence:UniProtKB:P0AE76		1	0	0	0	0	0	0
1098	PFR_JS8_1079	Cobyrinic acid a,c-diamide synthase	1226833	1229418	-	PROKKA_01095	Cobyrinic acid A,C-diamide synthase	1226833	1229418	-		cobB_1	similar to AA sequence:UniProtKB:P21632		1	0	0	0	0	0	0
1099	PFR_JS8_1080	Cob(I)yrinic acid a,c-diamide	1229412	1230014	-	PROKKA_01096	Cob(I)yrinic acid a,c-diamide adenosyltransferase	1229412	1230014	-	2.5.1.17	cobO	similar to AA sequence:UniProtKB:P29930		1	0	0	0	0	0	0
1100	PFR_JS8_1081	Adenosylcobyric acid synthase	1230011	1231456	-	PROKKA_01097	Cobyric acid synthase	1230011	1231456	-		cobQ_1	similar to AA sequence:UniProtKB:P29932		1	0	0	0	0	0	0
1101	PFR_JS8_1082	Cobalamin biosynthesis protein CobD	1231453	1232484	-	PROKKA_01098	cobalamin biosynthesis protein	1231453	1232484	-			protein motif:CLUSTERS:PRK01209		1	0	0	0	0	0	0
1102	PFR_JS8_1083	Phosphoglycerate mutase family protein	1232488	1233066	+	PROKKA_01099	Phosphoserine phosphatase 1	1232488	1233066	+	3.1.3.3	pspA	similar to AA sequence:UniProtKB:D3DFG8		1	0	0	0	0	0	0
1103	PFR_JS8_1084	Alpha, alpha-trehalose-phosphate synthase otsA	1233325	1234806	-	PROKKA_01100	Trehalose-phosphate synthase	1233325	1234806	-	2.4.1.-	otsA	similar to AA sequence:UniProtKB:A0R4M9		1	0	0	0	0	0	0
1104	PFR_JS8_1085	Trehalose-6-phosphate phophatase	1234968	1235825	+	PROKKA_01101	Trehalose-6-phosphate phosphatase	1234968	1235825	+	3.1.3.12	otsB	similar to AA sequence:UniProtKB:P31678		1	0	0	0	0	0	0
1105						PROKKA_01102	tRNA-Met(cat)	1235901	1235975	+			COORDINATES:profile:Aragorn:1.2		0					0	0
1106	PFR_JS8_1086	Hypothetical protein	1236156	1236554	-	PROKKA_01103	TM2 domain protein	1236156	1236554	-			protein motif:Pfam:PF05154.10		0	0	0	0	0	0	0		PossibleCrispr_1
1107	PFR_JS8_1087	ADP-ribosyl-(Dinitrogen reductase) hydrolase	1237229	1238185	-	PROKKA_01104	ADP-ribosyl-[dinitrogen reductase] glycohydrolase	1237229	1238185	-	3.2.2.24	draG	similar to AA sequence:UniProtKB:P14300		0	0	0	0	0	0	0
1108	PFR_JS8_1088	Hypothetical protein	1238290	1239531	-	PROKKA_01105	hypothetical protein	1238290	1239531	-					0	0	0	0	0	0	0
1109	PFR_JS8_1089	Hypothetical protein	1239933	1240325	-	PROKKA_01106	Glyoxalase-like domain protein	1239933	1240325	-			protein motif:Pfam:PF12681.1		1	0	0	0	0	0	0
1110	PFR_JS8_1090	Transcriptional activator, TenA family	1240363	1241058	-	PROKKA_01107	Thiaminase-2	1240363	1241058	-	3.5.99.2	tenA	similar to AA sequence:UniProtKB:P25052		1	0	0	0	0	0	0
1111	PFR_JS8_1091	DNA primase	1241228	1243096	+	PROKKA_01108	DNA primase	1241228	1243096	+	2.7.7.-	dnaG	similar to AA sequence:UniProtKB:P74893		1	0	0	0	0	0	0
1112	PFR_JS8_1092	RNA polymerase sigma factor	1243169	1244023	+	PROKKA_01109	RNA polymerase principal sigma factor HrdA	1243169	1244023	+		hrdA	similar to AA sequence:UniProtKB:P18182		1	0	0	0	0	0	0
1113	PFR_JS8_1093	Hypothetical protein	1244103	1244669	+	PROKKA_01110	hypothetical protein	1244103	1244669	+					1	0	0	0	0	0	0
1114						PROKKA_01111	tRNA-Asn(gtt)	1244753	1244828	+			COORDINATES:profile:Aragorn:1.2		0					0	0
1115	PFR_JS8_1094	Phosphofructokinase (Precursor)	1245000	1246214	-	PROKKA_01112	Pyrophosphate--fructose 6-phosphate 1-phosphotransferase	1245000	1246214	-	2.7.1.90	pfp	similar to AA sequence:UniProtKB:P29495		1	0	0	0	0	0	0
1116	PFR_JS8_1095	Hypothetical protein	1246438	1246860	+	PROKKA_01113	hypothetical protein	1246438	1246860	+					1	0	0	0	0	0	0
1117	PFR_JS8_1096	Translation factor SUA5	1246929	1247546	+	PROKKA_01114	Threonylcarbamoyl-AMP synthase	1246929	1247546	+	2.7.7.87	ywlC_1	similar to AA sequence:UniProtKB:P39153		1	0	0	0	0	0	0
1118	PFR_JS8_1097	Hypothetical protein	1247596	1248495	-	PROKKA_01115	intramembrane serine protease GlpG	1247596	1248495	-			protein motif:CLUSTERS:PRK10907		1	0	0	0	0	0	0
1119	PFR_JS8_1098	LmbE family protein	1248661	1249461	+	PROKKA_01116	1D-myo-inositol 2-acetamido-2-deoxy-alpha-D-glucopyranoside deacetylase	1248661	1249461	+	3.5.1.103	mshB_2	similar to AA sequence:UniProtKB:Q9F344		1	0	0	0	0	0	0
1120	PFR_JS8_1099	Proteasome assembly chaperones 2	1249600	1250637	-	PROKKA_01117	PAC2 family protein	1249600	1250637	-			protein motif:Pfam:PF09754.3		1	0	0	0	0	0	0
1121	PFR_JS8_1100	ABC-type uncharacterized transport system, ATPase	1250803	1251594	-	PROKKA_01118	Methionine import ATP-binding protein MetN 2	1250803	1251594	-	3.6.3.-	metN2	similar to AA sequence:UniProtKB:Q831K6		1	0	0	0	0	0	0
1122	PFR_JS8_1101	ABC transporter, permease protein	1251596	1252549	-	PROKKA_01119	ribose ABC transporter permease protein	1251596	1252549	-			protein motif:CLUSTERS:PRK09512		1	0	0	0	0	0	0
1123	PFR_JS8_1102	ABC transporter permease protein	1252556	1253557	-	PROKKA_01120	ABC transporter substrate binding protein	1252556	1253557	-			protein motif:Pfam:PF04392.6		1	0	0	0	0	0	0
1124	PFR_JS8_1103	Phosphoglycerate mutase family protein	1253725	1254348	+	PROKKA_01121	Glucosyl-3-phosphoglycerate phosphatase	1253725	1254348	+	3.1.3.-	gpgP_1	similar to AA sequence:UniProtKB:A1TC01		1	0	0	0	0	0	0
1125	PFR_JS8_1104	Glutamine--tRNA ligase (Precursor)	1254370	1256082	+	PROKKA_01122	Glutamine--tRNA ligase	1254370	1256082	+	6.1.1.18	glnS	similar to AA sequence:UniProtKB:P00962		1	0	0	0	0	0	0
1126	PFR_JS8_1105	TIGR03085 family protein	1256127	1256873	-	PROKKA_01123	hypothetical protein	1256127	1256873	-					1	0	0	0	0	0	0
1127	PFR_JS8_1106	Phosphoribosyl-AMP cyclohydrolase (Precursor)	1256889	1257341	+	PROKKA_01124	phosphoribosyl-AMP cyclohydrolase	1256889	1257341	+			protein motif:CLUSTERS:PRK00051		1	0	0	0	0	0	0
1128	PFR_JS8_1107	Anthranilate synthase component I	1257338	1258870	+	PROKKA_01125	Anthranilate synthase component 1	1257338	1258870	+	4.1.3.27	trpE	similar to AA sequence:UniProtKB:A0QX93		1	0	0	0	0	0	0
1129	PFR_JS8_1108	Indole-3-glycerol phosphate synthase 1	1258867	1259727	+	PROKKA_01126	Indole-3-glycerol phosphate synthase	1258867	1259727	+	4.1.1.48	trpC	similar to AA sequence:UniProtKB:A0QX95		1	0	0	0	0	0	0
1130	PFR_JS8_1109	Tryptophan synthase beta chain	1259720	1260973	+	PROKKA_01127	Tryptophan synthase beta chain	1259720	1260973	+	4.2.1.20	trpB_2	similar to AA sequence:UniProtKB:P66984		1	0	0	0	0	0	0
1131	PFR_JS8_1110	Tryptophan synthase alpha chain	1260970	1261866	+	PROKKA_01128	Tryptophan synthase alpha chain	1260970	1261866	+	4.2.1.20	trpA	similar to AA sequence:UniProtKB:O67502		1	0	0	0	0	0	0
1132	PFR_JS8_1111	Prolipoprotein diacylglyceryl transferase	1261863	1262834	+	PROKKA_01129	Prolipoprotein diacylglyceryl transferase	1261863	1262834	+	2.4.99.-	lgt	similar to AA sequence:UniProtKB:O34752		1	0	0	0	0	0	0
1133	PFR_JS8_1112	Class II glutamine amidotransferase	1262978	1267486	+	PROKKA_01130	Glutamate synthase [NADPH] large chain	1262978	1267486	+	1.4.1.13	gltB_1	similar to AA sequence:UniProtKB:P96218		1	0	0	0	0	0	0
1134	PFR_JS8_1113	Glutamate synthase subunit beta	1267479	1268948	+	PROKKA_01131	Glutamate synthase [NADPH] small chain	1267479	1268948	+	1.4.1.13	gltB_2	similar to AA sequence:UniProtKB:O34399		1	0	0	0	0	0	0
1135	PFR_JS8_1114	Hypothetical protein	1268968	1269639	-	PROKKA_01132	hypothetical protein	1268968	1269639	-					1	0	0	0	0	0	0
1136	PFR_JS8_1115	DNA polymerase III, alpha subunit	1269865	1273437	+	PROKKA_01133	DNA polymerase III subunit alpha	1269865	1273437	+	2.7.7.7	dnaE_2	similar to AA sequence:UniProtKB:Q9XDH5		0	0	0	0	0	0	0
1137	PFR_JS8_1116	Hypothetical protein	1273510	1274235	+	PROKKA_01134	hypothetical protein	1273510	1274235	+					0	0	0	0	0	0	0
1138	PFR_JS8_1117	Cys-tRNA(Pro)/Cys-tRNA(Cys) deacylase ybaK	1274272	1274790	-	PROKKA_01135	Cys-tRNA(Pro)/Cys-tRNA(Cys) deacylase YbaK	1274272	1274790	-	4.2.-.-	ybaK	similar to AA sequence:UniProtKB:P0AAR3		0	0	0	0	0	0	0
1139	PFR_JS8_1118	Uncharacterized membrane protein, possible Na	1274836	1275636	-	PROKKA_01136	putative membrane protein YdfK	1274836	1275636	-		ydfK	similar to AA sequence:UniProtKB:P96689		0	0	0	0	0	0	0
1140	PFR_JS8_1119	Histidinol dehydrogenase	1275714	1277027	+	PROKKA_01137	Histidinol dehydrogenase	1275714	1277027	+	1.1.1.23	hisD	similar to AA sequence:UniProtKB:P63950		1	0	0	0	0	0	0
1141	PFR_JS8_1120	Histidinol-phosphate aminotransferase 2	1277027	1278247	+	PROKKA_01138	Histidinol-phosphate aminotransferase	1277027	1278247	+	2.6.1.9	hisC	similar to AA sequence:UniProtKB:Q9KJU4		1	0	0	0	0	0	0
1142	PFR_JS8_1121	Imidazoleglycerol-phosphate dehydratase	1278244	1278852	+	PROKKA_01139	Imidazoleglycerol-phosphate dehydratase	1278244	1278852	+	4.2.1.19	hisB	similar to AA sequence:UniProtKB:P64368		1	0	0	0	0	0	0
1143	PFR_JS8_1122	Imidazole glycerol phosphate synthase subunit	1278849	1279526	+	PROKKA_01140	Imidazole glycerol phosphate synthase subunit HisH	1278849	1279526	+	2.4.2.-	hisH	similar to AA sequence:UniProtKB:P59957		1	0	0	0	0	0	0
1144	PFR_JS8_1123	Phosphoribosyl isomerase A	1279595	1280320	+	PROKKA_01141	Phosphoribosyl isomerase A	1279595	1280320	+	5.3.1.16	priA_1	similar to AA sequence:UniProtKB:P16250		1	0	0	0	0	0	0
1145	PFR_JS8_1124	Acetyltransferase, GNAT family	1280317	1281354	+	PROKKA_01142	putative acetyltransferase	1280317	1281354	+			protein motif:CLUSTERS:PRK03624		1	0	0	0	0	0	0
1146	PFR_JS8_1125	Probable transcriptional regulatory protein yebC	1281518	1282318	+	PROKKA_01143	putative transcriptional regulatory protein/MSMEI_2866	1281518	1282318	+			similar to AA sequence:UniProtKB:A0QWH1		1	0	0	0	0	0	0
1147	PFR_JS8_1126	Crossover junction endodeoxyribonuclease RuvC	1282565	1283176	+	PROKKA_01144	Crossover junction endodeoxyribonuclease RuvC	1282565	1283176	+	3.1.22.4	ruvC	similar to AA sequence:UniProtKB:Q5SJC4		1	0	0	0	0	0	0
1148	PFR_JS8_1127	Holliday junction ATP-dependent DNA helicase	1283173	1283784	+	PROKKA_01145	Holliday junction ATP-dependent DNA helicase RuvA	1283173	1283784	+	3.6.4.12	ruvA	similar to AA sequence:UniProtKB:A0QWH5		1	0	0	0	0	0	0
1149	PFR_JS8_1128	Holliday junction ATP-dependent DNA helicase	1283847	1284872	+	PROKKA_01146	Holliday junction ATP-dependent DNA helicase RuvB	1283847	1284872	+	3.6.4.12	ruvB	similar to AA sequence:UniProtKB:A0QWH6		1	0	0	0	0	0	0
1150	PFR_JS8_1129	Preprotein translocase, YajC subunit	1284983	1285486	+	PROKKA_01147	preprotein translocase subunit YajC	1284983	1285486	+			protein motif:CLUSTERS:PRK05585		1	0	0	0	0	0	0
1151	PFR_JS8_1130	Protein translocase subunit SecD	1285514	1287232	+	PROKKA_01148	preprotein translocase subunit SecD	1285514	1287232	+			protein motif:CLUSTERS:PRK05812		1	0	0	0	0	0	0
1152	PFR_JS8_1131	Protein translocase subunit SecF	1287232	1288479	+	PROKKA_01149	preprotein translocase subunit SecF	1287232	1288479	+			protein motif:CLUSTERS:PRK13022		1	0	0	0	0	0	0
1153	PFR_JS8_1132	Adenine phosphoribosyltransferase	1288482	1289021	+	PROKKA_01150	Adenine phosphoribosyltransferase	1288482	1289021	+	2.4.2.7	apt	similar to AA sequence:UniProtKB:Q66DQ2		1	0	0	0	0	0	0
1154	PFR_JS8_1133	GTP diphosphokinase	1289084	1291435	+	PROKKA_01151	Bifunctional (p)ppGpp synthase/hydrolase relA	1289084	1291435	+		relA_1	similar to AA sequence:UniProtKB:P66014		1	0	0	0	0	0	0
1155	PFR_JS8_1134	Conserved alanine and arginine rich protein	1291516	1292655	-	PROKKA_01152	hypothetical protein	1291516	1292655	-					1	0	0	0	0	0	0
1156	PFR_JS8_1135	Putative glyoxalase II (Hydroxyacylglutathione	1292759	1293478	+	PROKKA_01153	putative metallo-hydrolase	1292759	1293478	+	3.-.-.-		similar to AA sequence:UniProtKB:Q5XD24		1	0	0	0	0	0	0
1157	PFR_JS8_1136	HisS Histidyl-tRNA synthetase	1293478	1294809	+	PROKKA_01154	Histidine--tRNA ligase	1293478	1294809	+	6.1.1.21	hisS	similar to AA sequence:UniProtKB:Q8YMC2		1	0	0	0	0	0	0
1158	PFR_JS8_1137	Alpha-acetolactate decarboxylase AldC	1294923	1295738	+	PROKKA_01155	Alpha-acetolactate decarboxylase	1294923	1295738	+	4.1.1.5	alsD	similar to AA sequence:UniProtKB:Q04777		1	0	0	0	0	0	0
1159	PFR_JS8_1138	Hypothetical protein	1295947	1297020	+	PROKKA_01156	hypothetical protein	1295947	1297020	+					1	0	0	0	0	0	0
1160	PFR_JS8_1139	Aspartyl-tRNA synthetase aspS	1297220	1299067	+	PROKKA_01157	Aspartate--tRNA ligase	1297220	1299067	+	6.1.1.12	aspS	similar to AA sequence:UniProtKB:P21889		1	0	0	0	0	0	0
1161	PFR_JS8_1140	Recombination factor protein RarA	1299192	1300616	+	PROKKA_01158	Replication-associated recombination protein A	1299192	1300616	+		rarA	similar to AA sequence:UniProtKB:P0AAZ4		1	0	0	0	0	0	0
1162	PFR_JS8_1141	Lactate/malate dehydrogenase, NAD binding domain	1300671	1301651	+	PROKKA_01159	L-lactate dehydrogenase	1300671	1301651	+	1.1.1.27	ldh	similar to AA sequence:UniProtKB:Q9EVR0		1	0	0	0	0	0	0
1163	PFR_JS8_1142	Alanyl-tRNA synthetase AlaS	1301816	1304503	+	PROKKA_01160	Alanine--tRNA ligase	1301816	1304503	+	6.1.1.7	alaS	similar to AA sequence:UniProtKB:A0QWQ4		1	0	0	0	0	0	0
1164	PFR_JS8_1143	Putative crossover junction	1304487	1305032	+	PROKKA_01161	Putative Holliday junction resolvase	1304487	1305032	+	3.1.-.-	yrrK	similar to AA sequence:UniProtKB:O34634		1	0	0	0	0	0	0
1165	PFR_JS8_1144	Aminodeoxychorismate lyase	1305007	1306239	+	PROKKA_01162	putative aminodeoxychorismate lyase	1305007	1306239	+			protein motif:CLUSTERS:PRK10270		1	0	0	0	0	0	0
1166	PFR_JS8_1145	Chorismate synthase	1306457	1307659	+	PROKKA_01163	Chorismate synthase	1306457	1307659	+	4.2.3.5	aroC	similar to AA sequence:UniProtKB:P63611		1	0	0	0	0	0	0
1167	PFR_JS8_1146	Bifunctional shikimate kinase/3-dehydroquinate	1307656	1309305	+	PROKKA_01164	3-dehydroquinate synthase	1307656	1309305	+	4.2.3.4	aroB	similar to AA sequence:UniProtKB:P0A4Z4		1	0	0	0	0	0	0
1168	PFR_JS8_1147	Translation elongation factor P	1309464	1310045	+	PROKKA_01165	Elongation factor P	1309464	1310045	+		efp	similar to AA sequence:UniProtKB:A0QWR4		1	0	0	0	0	0	0
1169	PFR_JS8_1148	N utilization substance protein B homolog	1310045	1310671	+	PROKKA_01166	hypothetical protein	1310045	1310671	+			similar to AA sequence:UniProtKB:P95020	N utilization substance protein B homolog	1	0	0	0	0	0	0
1170	PFR_JS8_1149	Carbamoyl-phosphate synthase small chain	1310850	1312034	+	PROKKA_01167	Carbamoyl-phosphate synthase small chain	1310850	1312034	+	6.3.5.5	carA	similar to AA sequence:UniProtKB:P0A6F1		1	0	0	0	0	0	0
1171	PFR_JS8_1150	Carbamoyl-phosphate synthase large chain	1312034	1315375	+	PROKKA_01168	Carbamoyl-phosphate synthase large chain	1312034	1315375	+	6.3.5.5	carB	similar to AA sequence:UniProtKB:P00968		1	0	0	0	0	0	0
1172	PFR_JS8_1151	Dihydroorotate dehydrogenase (quinone)	1315457	1316557	+	PROKKA_01169	Dihydroorotate dehydrogenase (quinone)	1315457	1316557	+	1.3.5.2	pyrD	similar to AA sequence:UniProtKB:P0A7E1		1	0	0	0	0	0	0
1173	PFR_JS8_1152	Orotidine 5'-phosphate decarboxylase	1316554	1317363	+	PROKKA_01170	orotidine 5'-phosphate decarboxylase	1316554	1317363	+			protein motif:CLUSTERS:PRK00125		1	0	0	0	0	0	0
1174	PFR_JS8_1153	Integration host factor family protein	1317526	1317837	+	PROKKA_01171	hypothetical protein	1317526	1317837	+					1	0	0	0	0	0	0
1175	PFR_JS8_1154	Guanylate kinase	1317841	1318461	+	PROKKA_01172	Guanylate kinase	1317841	1318461	+	2.7.4.8	gmk	similar to AA sequence:UniProtKB:P0A5I4		1	0	0	0	0	0	0
1176	PFR_JS8_1155	DNA-directed RNA polymerase, omega subunit	1318521	1318889	+	PROKKA_01173	DNA-directed RNA polymerase subunit omega	1318521	1318889	+	2.7.7.6	rpoZ	similar to AA sequence:UniProtKB:Q9KXS1		1	0	0	0	0	0	0
1177	PFR_JS8_1156	S-adenosylmethionine synthase MetK	1318955	1320145	+	PROKKA_01174	S-adenosylmethionine synthase	1318955	1320145	+	2.5.1.6	metK	similar to AA sequence:UniProtKB:A0QWT3		1	0	0	0	0	0	0
1178	PFR_JS8_1157	Primosomal protein N' PriA	1320256	1322277	+	PROKKA_01175	Primosomal protein N'	1320256	1322277	+	3.6.4.-	priA_2	similar to AA sequence:UniProtKB:P17888		1	0	0	0	0	0	0
1179	PFR_JS8_1158	Methionyl-tRNA formyltransferase Fmt	1322355	1323302	+	PROKKA_01176	Methionyl-tRNA formyltransferase	1322355	1323302	+	2.1.2.9	fmt	similar to AA sequence:UniProtKB:A0QWU2		1	0	0	0	0	0	0
1180	PFR_JS8_1159	Putative ribosomal RNA small subunit	1323295	1324764	+	PROKKA_01177	Ribosomal RNA small subunit methyltransferase B	1323295	1324764	+	2.1.1.176	rsmB	similar to AA sequence:UniProtKB:P36929		1	0	0	0	0	0	0
1181	PFR_JS8_1160	Ribulose-phosphate 3-epimerase Rpe	1324799	1325461	+	PROKKA_01178	Ribulose-phosphate 3-epimerase	1324799	1325461	+	5.1.3.1	rpe	similar to AA sequence:UniProtKB:P0AG07		1	0	0	0	0	0	0
1182	PFR_JS8_1161	Aminopeptidase C	1325521	1326852	+	PROKKA_01179	Aminopeptidase C	1325521	1326852	+	3.4.22.40	pepC_1	similar to AA sequence:UniProtKB:Q04723		1	0	0	0	0	0	0
1183	PFR_JS8_1162	Proteasome assembly chaperones 2	1326953	1327762	-	PROKKA_01180	PAC2 family protein	1326953	1327762	-			protein motif:Pfam:PF09754.3		1	0	0	0	0	0	0
1184	PFR_JS8_1163	5-methyltetrahydrofolate-homocysteine	1327935	1331402	+	PROKKA_01181	Methionine synthase	1327935	1331402	+	2.1.1.13	metH	similar to AA sequence:UniProtKB:P13009		1	0	0	0	0	0	0
1185	PFR_JS8_1164	Signal peptide peptidase SppA	1331695	1332951	-	PROKKA_01182	Putative signal peptide peptidase SppA	1331695	1332951	-	3.4.21.-	sppA	similar to AA sequence:UniProtKB:O34525		1	0	0	0	0	0	0
1186	PFR_JS8_1165	HAD-superfamily hydrolase, subfamily IA, variant	1333135	1333860	+	PROKKA_01183	Phosphorylated carbohydrates phosphatase	1333135	1333860	+	3.1.3.-		similar to AA sequence:UniProtKB:Q9X0Y1		1	0	0	0	0	0	0
1187	PFR_JS8_1166	TRNA (Adenine-58-N(1)-) methyltransferase	1333857	1334927	+	PROKKA_01184	tRNA (adenine(58)-N(1))-methyltransferase TrmI	1333857	1334927	+	2.1.1.220	trmI	similar to AA sequence:UniProtKB:O33253		1	0	0	0	0	0	0
1188	PFR_JS8_1167	Proteasome subunit beta	1334920	1335786	+	PROKKA_01185	Proteasome subunit beta precursor	1334920	1335786	+	3.4.25.1	prcB	similar to AA sequence:UniProtKB:Q7AKQ5		1	0	0	0	0	0	0
1189	PFR_JS8_1168	Proteasome subunit alpha	1335783	1336508	+	PROKKA_01186	Proteasome subunit alpha	1335783	1336508	+	3.4.25.1	prcA	similar to AA sequence:UniProtKB:Q7AKQ6		1	0	0	0	0	0	0
1190	PFR_JS8_1169	Prephenate dehydrogenase	1336510	1337604	+	PROKKA_01187	T-protein	1336510	1337604	+		tyrA_1	similar to AA sequence:UniProtKB:P07023		1	0	0	0	0	0	0
1191	PFR_JS8_1170	Putative cytidylate kinase	1337644	1338315	+	PROKKA_01188	Cytidylate kinase	1337644	1338315	+	2.7.4.25	cmk	similar to AA sequence:UniProtKB:P63803		1	0	0	0	0	0	0
1192	PFR_JS8_1171	GTPase Der	1338430	1339779	+	PROKKA_01189	GTPase Der	1338430	1339779	+		der	similar to AA sequence:UniProtKB:P50743		1	0	0	0	0	0	0
1193	PFR_JS8_1172	Protein of hypothetical function DUF1706	1339814	1340323	-	PROKKA_01190	hypothetical protein	1339814	1340323	-					1	0	0	0	0	0	0
1194	PFR_JS8_1173	Major facilitator superfamily protein 35	1340447	1341949	+	PROKKA_01191	Antiseptic resistance protein	1340447	1341949	+		qacA_2	similar to AA sequence:UniProtKB:P0A0J9		1	0	0	0	0	0	0
1195	PFR_JS8_1174	TetR-family transcription regulator	1341975	1342553	+	PROKKA_01192	HTH-type transcriptional regulator RutR	1341975	1342553	+		rutR	similar to AA sequence:UniProtKB:P0ACU2		1	0	0	0	0	0	0
1196	PFR_JS8_1175	Zinc-containing alcohol dehydrogenase (ADH)	1342599	1343549	-	PROKKA_01193	ethanol-active dehydrogenase/acetaldehyde-active reductase	1342599	1343549	-			protein motif:CLUSTERS:PRK09422		0	0	0	0	0	0	0
1197	PFR_JS8_1176	Putative membrane protein	1343658	1344533	-	PROKKA_01194	Threonine/homoserine exporter RhtA	1343658	1344533	-		rhtA	similar to AA sequence:UniProtKB:P0AA67		0	0	0	0	0	0	0
1198	PFR_JS8_1177	Hypothetical protein	1344728	1345249	+	PROKKA_01195	hypothetical protein	1344728	1345249	+					1	0	0	0	0	0	0
1199	PFR_JS8_1178	Transcriptional regulator	1345242	1345547	+	PROKKA_01196	Helix-turn-helix domain protein	1345242	1345547	+			protein motif:Pfam:PF12840.1		1	0	0	0	0	0	0
1200						PROKKA_01197	tRNA-Pro(ggg)	1345709	1345784	-			COORDINATES:profile:Aragorn:1.2		0					0	0
1201	PFR_JS8_1179	S-ribosylhomocysteinase LuxS	1345944	1346408	+	PROKKA_01198	S-ribosylhomocysteine lyase	1345944	1346408	+	4.4.1.21	luxS	similar to AA sequence:UniProtKB:Q9ZMW8		1	0	0	0	0	0	0
1202	PFR_JS8_1180	Antiseptic resistance protein	1346600	1348180	+	PROKKA_01199	Antiseptic resistance protein	1346600	1348180	+		qacA_3	similar to AA sequence:UniProtKB:P0A0J9		1	0	0	0	0	0	0
1203	PFR_JS8_1181	Nitrate/sulfonate/bicarbonate ABC transporter,	1348488	1349378	+	PROKKA_01200	Carnitine transport permease protein OpuCD	1348488	1349378	+		opuCD	similar to AA sequence:UniProtKB:Q9KHT6		1	0	0	0	0	0	0
1204	PFR_JS8_1182	ABC-type nitrate/sulfonate/bicarbonate transport	1349375	1350382	+	PROKKA_01201	Putative thiamine biosynthesis protein	1349375	1350382	+			similar to AA sequence:UniProtKB:P44658		1	0	0	0	0	0	0
1205	PFR_JS8_1183	Homoserine O-acetyltransferase (Precursor)	1350564	1351817	+	PROKKA_01202	Homoserine O-acetyltransferase	1350564	1351817	+	2.3.1.31	metX	similar to AA sequence:UniProtKB:Q8F4I0		1	0	0	0	0	0	0
1206	PFR_JS8_1184	Methionine biosynthesis protein MetW	1351814	1352500	+	PROKKA_01203	hypothetical protein	1351814	1352500	+			protein motif:CLUSTERS:PRK08317		1	0	0	0	0	0	0
1207	PFR_JS8_1185	Transcriptional regulator, AsnC family	1352636	1353049	+	PROKKA_01204	HTH-type transcriptional regulator LrpC	1352636	1353049	+		lrpC	similar to AA sequence:UniProtKB:P96582		1	0	0	0	0	0	0
1208	PFR_JS8_1186	Hypothetical protein	1353143	1354777	+	PROKKA_01205	Apolipoprotein N-acyltransferase	1353143	1354777	+	2.3.1.-	lnt	similar to AA sequence:UniProtKB:P23930		1	0	0	0	0	0	0
1209	PFR_JS8_1187	ApolipoproteiN n-acyltransferase	1354864	1355670	+	PROKKA_01206	Undecaprenyl-phosphate mannosyltransferase	1354864	1355670	+	2.4.1.54		similar to AA sequence:UniProtKB:C5CBV8		1	0	0	0	0	0	0
1210	PFR_JS8_1188	PF13397 domain protein	1355766	1356104	-	PROKKA_01207	RNA polymerase-binding protein RbpA	1355766	1356104	-		rbpA_2	similar to AA sequence:UniProtKB:Q9RKY0		1	0	0	0	0	0	0
1211	PFR_JS8_1189	Glycerophosphodiester phosphodiesterase family	1356211	1357008	-	PROKKA_01208	Glycerophosphoryl diester phosphodiesterase	1356211	1357008	-	3.1.4.46	ugpQ_1	similar to AA sequence:UniProtKB:P10908		1	0	0	0	0	0	0
1212	PFR_JS8_1190	Hypothetical protein	1357053	1357577	-	PROKKA_01209	Putative transmembrane protein (PGPGW)	1357053	1357577	-			protein motif:Pfam:PF09656.4		1	0	0	0	0	0	0
1213	PFR_JS8_1191	Pyridoxal kinase	1357715	1358584	+	PROKKA_01210	Pyridoxamine kinase	1357715	1358584	+	2.7.1.35	pdxY	similar to AA sequence:UniProtKB:Q7CIR8		1	0	0	0	0	0	0
1214	PFR_JS8_1192	UDP-N-acetylglucosamine 1-carboxyvinyltransferase	1358675	1360144	-	PROKKA_01211	UDP-N-acetylglucosamine 1-carboxyvinyltransferase	1358675	1360144	-	2.5.1.7	murA	similar to AA sequence:UniProtKB:Q3KHZ4		1	0	0	0	0	0	0
1215	PFR_JS8_1193	Dihydrolipoyl dehydrogenase	1360357	1361757	+	PROKKA_01212	Dihydrolipoyl dehydrogenase	1360357	1361757	+	1.8.1.4	lpdC	similar to AA sequence:UniProtKB:P66004		1	0	0	0	0	0	0
1216	PFR_JS8_1194	Extracellular ligand-binding receptor	1361953	1363116	+	PROKKA_01213	hypothetical protein	1361953	1363116	+			similar to AA sequence:UniProtKB:Q8YEE8	Leu/Ile/Val-binding protein homolog 3 precursor	1	0	0	0	0	0	0
1217	PFR_JS8_1195	High-affinity branched-chain amino acid transport	1363213	1364097	+	PROKKA_01214	High-affinity branched-chain amino acid transport system permease protein LivH	1363213	1364097	+		livH_1	similar to AA sequence:UniProtKB:P0AEX7		1	0	0	0	0	0	0
1218	PFR_JS8_1196	Branched-chain amino acid ABC transporter,	1364094	1365113	+	PROKKA_01215	High-affinity branched-chain amino acid transport system permease protein LivH	1364094	1365113	+		livH_2	similar to AA sequence:UniProtKB:P0AEX7		1	0	0	0	0	0	0
1219	PFR_JS8_1197	Branched-chain amino acid ABC superfamily ATP	1365110	1365901	+	PROKKA_01216	Lipopolysaccharide export system ATP-binding protein LptB	1365110	1365901	+	3.6.3.-	lptB	similar to AA sequence:UniProtKB:P45073		1	0	0	0	0	0	0
1220	PFR_JS8_1198	Branched-chain amino acid ABC transporter,	1365894	1366598	+	PROKKA_01217	High-affinity branched-chain amino acid transport ATP-binding protein LivF	1365894	1366598	+		livF	similar to AA sequence:UniProtKB:P22731		1	0	0	0	0	0	0
1221	PFR_JS8_1199	CBS domain protein/ACT domain-containing protein	1366600	1367250	+	PROKKA_01218	Hypoxic response protein 1	1366600	1367250	+		hrp1	similar to AA sequence:UniProtKB:O06186		1	0	0	0	0	0	0
1222	PFR_JS8_1200	PTS system fructose IIA component	1367282	1367704	-	PROKKA_01219	PTS system mannose-specific EIIAB component	1367282	1367704	-		manX	similar to AA sequence:UniProtKB:P69797		1	0	0	0	0	0	0
1223	PFR_JS8_1201	Dipeptidase pepE	1368177	1369310	+	PROKKA_01220	Xaa-Pro dipeptidase	1368177	1369310	+	3.4.13.9	pepQ	similar to AA sequence:UniProtKB:Q9S6S1		0	0	0	0	0	0	0
1224	PFR_JS8_1202	Putative integral membrane esterase	1369340	1370656	-	PROKKA_01221	Putative esterase	1369340	1370656	-			protein motif:Pfam:PF00756.14		0	0	0	0	0	0	0
1225	PFR_JS8_1203	Hypothetical protein	1370653	1373166	-	PROKKA_01222	Phosphatidylglycerol lysyltransferase	1370653	1373166	-	2.3.2.3	mprF	similar to AA sequence:UniProtKB:C0H3X7		0	0	0	0	0	0	0
1226	PFR_JS8_1204	Aspartyl/glutamyl-tRNA(Asn/Gln) amidotransferase	1373344	1374855	-	PROKKA_01223	Aspartyl/glutamyl-tRNA(Asn/Gln) amidotransferase subunit B	1373344	1374855	-	6.3.5.-	gatB_2	similar to AA sequence:UniProtKB:O66766		1	0	0	0	0	0	0
1227	PFR_JS8_1205	Glutamyl-tRNA(Gln) amidotransferase subunit A	1374852	1376384	-	PROKKA_01224	Glutamyl-tRNA(Gln) amidotransferase subunit A	1374852	1376384	-	6.3.5.-	gatA	similar to AA sequence:UniProtKB:Q8NR17		1	0	0	0	0	0	0
1228	PFR_JS8_1206	Aspartyl/glutamyl-tRNA(Asn/Gln) amidotransferase	1376392	1376694	-	PROKKA_01225	Aspartyl/glutamyl-tRNA(Asn/Gln) amidotransferase subunit C	1376392	1376694	-	6.3.5.-	gatC_2	similar to AA sequence:UniProtKB:P68808		1	0	0	0	0	0	0
1229	PFR_JS8_1207	Amino acid-binding ACT domain protein	1376915	1377541	+	PROKKA_01226	ACT domain protein	1376915	1377541	+			protein motif:Pfam:PF01842.19		1	0	0	0	0	0	0
1230	PFR_JS8_1208	Hypothetical membrane anchored protein	1377562	1377765	-	PROKKA_01227	hypothetical protein	1377562	1377765	-					1	0	0	0	0	0	0
1231	PFR_JS8_1209	Methionine synthase, vitamin-B12 independent	1377834	1378820	-	PROKKA_01228	Cobalamin-independent synthase, Catalytic domain	1377834	1378820	-			protein motif:Pfam:PF01717.12		1	0	0	0	0	0	0
1232	PFR_JS8_1210	TRNA	1378866	1379939	-	PROKKA_01229	tRNA-specific 2-thiouridylase MnmA	1378866	1379939	-	2.8.1.-	mnmA	similar to AA sequence:UniProtKB:Q99TM8		1	0	0	0	0	0	0
1233	PFR_JS8_1211	Glycogen debranching enzyme GlgX	1380196	1382388	+	PROKKA_01230	Glycogen debranching enzyme	1380196	1382388	+	3.2.1.-	glgX	similar to AA sequence:UniProtKB:P15067		1	0	0	0	0	0	0
1234	PFR_JS8_1212	Hypothetical protein	1382606	1383193	+	PROKKA_01231	hypothetical protein	1382606	1383193	+					0	0	0	0	0	0	0
1235	PFR_JS8_1213	Hypothetical protein	1383310	1383999	+	PROKKA_01232	hypothetical protein	1383310	1383999	+					0	0	0	0	0	0	0
1236	PFR_JS8_1214	Phosphorylase	1384141	1386654	-	PROKKA_01233	Maltodextrin phosphorylase	1384141	1386654	-	2.4.1.1	malP	similar to AA sequence:UniProtKB:P00490		1	0	0	0	0	0	0
1237	PFR_JS8_1215	Alpha-1,4-glucan:maltose-1-phosphate	1386858	1388972	+	PROKKA_01234	Alpha-1,4-glucan:maltose-1-phosphate maltosyltransferase 2	1386858	1388972	+	2.4.99.16	glgE2	similar to AA sequence:UniProtKB:Q9KY04		1	0	0	0	0	0	0
1238	PFR_JS8_1216	Maltose alpha-D-glucosyltransferase	1389058	1390857	+	PROKKA_01235	Trehalose synthase/amylase TreS	1389058	1390857	+	3.2.1.1	treS	similar to AA sequence:UniProtKB:A0R6E0		1	0	0	0	0	0	0
1239	PFR_JS8_1217	Maltokinase	1390873	1392210	+	PROKKA_01236	Maltokinase	1390873	1392210	+	2.7.1.175	mak1	similar to AA sequence:UniProtKB:Q7WUM3		1	0	0	0	0	0	0
1240	PFR_JS8_1218	1,4-alpha-glucan branching enzyme GlgB	1392203	1394107	+	PROKKA_01237	1,4-alpha-glucan branching enzyme GlgB	1392203	1394107	+	2.4.1.18	glgB	similar to AA sequence:UniProtKB:Q10625		1	0	0	0	0	0	0
1241	PFR_JS8_1219	Hypothetical protein	1394143	1394445	+	PROKKA_01238	hypothetical protein	1394143	1394445	+					0	0	0	0	0	0	0
1242	PFR_JS8_1220	Putative transposase orfA for insertion sequence	1394494	1394844	+	PROKKA_01239	Transposase	1394494	1394844	+			protein motif:Pfam:PF01527.14		0	0	0	0	0	0	0
1243	PFR_JS8_1221	Integrase family protein	1394841	1395749	+	PROKKA_01240	IS2 transposase TnpB	1394841	1395749	+			protein motif:CLUSTERS:PRK09409		0	0	0	0	0	0	0
1244	PFR_JS8_1222	NUDIX hydrolase	1395833	1396282	+	PROKKA_01241	hypothetical protein	1395833	1396282	+			protein motif:CLUSTERS:PRK08999		0	0	0	0	0	0	0
1245	PFR_JS8_1223	Phosphoglucomutase	1396398	1398029	-	PROKKA_01242	Phosphoglucomutase	1396398	1398029	-	5.4.2.2	pgm	similar to AA sequence:UniProtKB:P36938		1	0	0	0	0	0	0
1246	PFR_JS8_1224	Thioredoxin	1398161	1399153	+	PROKKA_01243	hypothetical protein	1398161	1399153	+					1	0	0	0	0	0	0
1247	PFR_JS8_1225	4-hydroxyphenylpyruvate dioxygenase C domain	1399385	1399831	+	PROKKA_01244	Glyoxalase/Bleomycin resistance protein/Dioxygenase superfamily protein	1399385	1399831	+			protein motif:Pfam:PF00903.19		1	0	0	0	0	0	0
1248	PFR_JS8_1226	Putative phosphate acyltransferase	1399987	1400562	+	PROKKA_01245	hypothetical protein	1399987	1400562	+					1	0	0	0	0	0	0
1249	PFR_JS8_1227	Hypothetical protein	1400721	1402514	+	PROKKA_01246	hypothetical protein	1400721	1402514	+					1	0	0	0	0	0	0
1250	PFR_JS8_1228	Endonuclease NucS	1402555	1403202	-	PROKKA_01247	hypothetical protein	1402555	1403202	-			protein motif:CLUSTERS:PRK03298		1	0	0	0	0	0	0
1251	PFR_JS8_1229	Hypothetical protein	1403359	1403637	+	PROKKA_01248	hypothetical protein	1403359	1403637	+					1	0	0	0	0	0	0
1252	PFR_JS8_1230	Abhydrolase domain-containing protein 11	1403634	1404464	+	PROKKA_01249	Esterase YbfF	1403634	1404464	+	3.1.-.-	ybfF	similar to AA sequence:UniProtKB:P75736		1	0	0	0	0	0	0
1253	PFR_JS8_1231	ATP:cob(I)alamin adenosyltransferase	1404543	1405151	+	PROKKA_01250	Cob(I)yrinic acid a,c-diamide adenosyltransferase	1404543	1405151	+	2.5.1.17		similar to AA sequence:UniProtKB:P64803		1	0	0	0	0	0	0
1254	PFR_JS8_1232	Lipoate-protein ligase LplJ	1405324	1406388	-	PROKKA_01251	putative lipoate-protein ligase A	1405324	1406388	-	2.7.7.63	lplA	similar to AA sequence:UniProtKB:P75394		1	0	0	0	0	0	0
1255	PFR_JS8_1233	Hypothetical protein	1406412	1406870	-	PROKKA_01252	hypothetical protein	1406412	1406870	-					1	0	0	0	0	0	0
1256	PFR_JS8_1234	ATP synthase F1, epsilon subunit	1406912	1407379	-	PROKKA_01253	ATP synthase epsilon chain	1406912	1407379	-		atpC	similar to AA sequence:UniProtKB:P0A2Z7		1	0	0	0	0	0	0
1257	PFR_JS8_1235	ATP synthase subunit beta	1407379	1408830	-	PROKKA_01254	ATP synthase subunit beta	1407379	1408830	-	3.6.3.14	atpD	similar to AA sequence:UniProtKB:A0R200		1	0	0	0	0	0	0
1258	PFR_JS8_1236	ATP synthase gamma chain	1408831	1409766	-	PROKKA_01255	ATP synthase gamma chain	1408831	1409766	-		atpG	similar to AA sequence:UniProtKB:P50007		1	0	0	0	0	0	0
1259	PFR_JS8_1237	ATP synthase subunit alpha	1409769	1411406	-	PROKKA_01256	ATP synthase subunit alpha	1409769	1411406	-	3.6.3.14	atpA	similar to AA sequence:UniProtKB:P50001		1	0	0	0	0	0	0
1260	PFR_JS8_1238	ATP synthase F1, delta subunit	1411481	1412260	-	PROKKA_01257	ATP synthase subunit delta	1411481	1412260	-		atpH	similar to AA sequence:UniProtKB:P50008		1	0	0	0	0	0	0
1261	PFR_JS8_1239	ATP synthase subunit b	1412257	1412811	-	PROKKA_01258	ATP synthase subunit b	1412257	1412811	-		atpF	similar to AA sequence:UniProtKB:P80285		1	0	0	0	0	0	0
1262	PFR_JS8_1240	ATP synthase C chain (F1F0-ATPase subunit c )	1412822	1413040	-	PROKKA_01259	ATP synthase subunit c	1412822	1413040	-		atpE	similar to AA sequence:UniProtKB:Q2RFX4		1	0	0	0	0	0	0
1263	PFR_JS8_1241	ATP synthase subunit a	1413086	1413967	-	PROKKA_01260	ATP synthase subunit a	1413086	1413967	-		atpB	similar to AA sequence:UniProtKB:O05330		1	0	0	0	0	0	0
1264	PFR_JS8_1242	Hypothetical protein	1413960	1414184	-	PROKKA_01261	Putative F0F1-ATPase subunit (ATPase_gene1)	1413960	1414184	-			protein motif:Pfam:PF09527.4		1	0	0	0	0	0	0
1265	PFR_JS8_1243	Hypothetical protein	1414181	1414618	-	PROKKA_01262	hypothetical protein	1414181	1414618	-					1	0	0	0	0	0	0
1266	PFR_JS8_1244	Glycosyltransferase, group 4 family	1414696	1415832	-	PROKKA_01263	Decaprenyl-phosphate N-acetylglucosaminephosphotransferase	1414696	1415832	-	2.7.8.35	wecA	similar to AA sequence:UniProtKB:Q10606		1	0	0	0	0	0	0
1267	PFR_JS8_1245	TRNA threonylcarbamoyladenosine biosynthesis	1415841	1416719	-	PROKKA_01264	Threonylcarbamoyl-AMP synthase	1415841	1416719	-	2.7.7.87	ywlC_2	similar to AA sequence:UniProtKB:P39153		1	0	0	0	0	0	0
1268	PFR_JS8_1246	Release factor glutamine methyltransferase	1416716	1417594	-	PROKKA_01265	Release factor glutamine methyltransferase	1416716	1417594	-	2.1.1.-	prmC	similar to AA sequence:UniProtKB:P0ACC1		1	0	0	0	0	0	0
1269	PFR_JS8_1247	Peptide chain release factor 1	1417591	1418670	-	PROKKA_01266	Peptide chain release factor 1	1417591	1418670	-		prfA	similar to AA sequence:UniProtKB:P96077		1	0	0	0	0	0	0
1270	PFR_JS8_1248	50S ribosomal protein L31	1418778	1419002	-	PROKKA_01267	50S ribosomal protein L31	1418778	1419002	-		rpmE	similar to AA sequence:UniProtKB:Q9K4E5		1	0	0	0	0	0	0
1271	PFR_JS8_1249	Transcription termination factor Rho	1419139	1421109	-	PROKKA_01268	hypothetical protein	1419139	1421109	-			similar to AA sequence:UniProtKB:P52157	Transcription termination factor Rho	1	0	0	0	0	0	0
1272	PFR_JS8_1250	Phosphoserine phosphatase/homoserine	1421503	1422126	-	PROKKA_01269	haloacid dehalogenase-like hydrolase	1421503	1422126	-			protein motif:Pfam:PF12710.1		1	0	0	0	0	0	0
1273	PFR_JS8_1251	Homoserine dehydrogenase	1422135	1423460	-	PROKKA_01270	Homoserine dehydrogenase	1422135	1423460	-	1.1.1.3	hom	similar to AA sequence:UniProtKB:P08499		1	0	0	0	0	0	0
1274	PFR_JS8_1252	Diaminopimelate decarboxylase	1423471	1424865	-	PROKKA_01271	Diaminopimelate decarboxylase	1423471	1424865	-	4.1.1.20	lysA	similar to AA sequence:UniProtKB:P0A5M4		0	0	0	0	0	0	0
1275						PROKKA_01272	tRNA-Arg(ccg)	1425004	1425077	+			COORDINATES:profile:Aragorn:1.2		0					0	0
1276	PFR_JS8_1253	Transmembrane protein dedA	1425226	1425996	-	PROKKA_01273	Inner membrane protein YohD	1425226	1425996	-		yohD	similar to AA sequence:UniProtKB:P33366		0	0	0	0	0	0	0
1277						PROKKA_01274	tRNA-Asn(gtt)	1426682	1426779	+			COORDINATES:profile:Aragorn:1.2		0					0	0
1278	PFR_JS8_1254	LigA	1426101	1427519	+											0	0	0	0	0	0
1279	PFR_JS8_1255	Hypothetical protein	1427660	1428217	+	PROKKA_01275	hypothetical protein	1427660	1428217	+					0	0	0	0	0	0	0
1280	PFR_JS8_1256	Hypothetical protein	1428277	1429017	+	PROKKA_01276	hypothetical protein	1428277	1429017	+					1	0	0	0	0	0	0
1281	PFR_JS8_1257	Hypothetical protein	1429010	1430416	+	PROKKA_01277	hypothetical protein	1429010	1430416	+					1	0	0	0	0	0	0
1282	PFR_JS8_1258	Oxoglutarate dehydrogenase	1430486	1434271	+	PROKKA_01278	Multifunctional 2-oxoglutarate metabolism enzyme	1430486	1434271	+	2.2.1.5	kgd	similar to AA sequence:UniProtKB:A0R2B1		1	0	0	0	0	0	0
1283	PFR_JS8_1259	Transcription factor WhiB	1434516	1434764	+	PROKKA_01279	Transcriptional regulator WhiB1	1434516	1434764	+		whiB1	similar to AA sequence:UniProtKB:O05847		1	0	0	0	0	0	0
1284	PFR_JS8_1260	Sensor histidine kinase	1434869	1436377	-	PROKKA_01280	putative sensor histidine kinase pdtaS	1434869	1436377	-	2.7.13.3	pdtaS	similar to AA sequence:UniProtKB:O05846		1	0	0	0	0	0	0
1285	PFR_JS8_1261	Hypothetical protein	1436879	1437190	-	PROKKA_01281	Anti-sigma factor RsrA	1436879	1437190	-		rsrA	similar to AA sequence:UniProtKB:Q7AKG8		1	0	0	0	0	0	0
1286	PFR_JS8_1262	RNA polymerase sigma factor	1437183	1437770	-	PROKKA_01282	ECF RNA polymerase sigma factor SigR	1437183	1437770	-		sigR	similar to AA sequence:UniProtKB:Q7AKG9		1	0	0	0	0	0	0
1287	PFR_JS8_1263	UPF0361 protein yoqW	1437911	1438663	-	PROKKA_01283	Putative SOS response-associated peptidase YedK	1437911	1438663	-	3.4.-.-	yedK	similar to AA sequence:UniProtKB:P76318		1	0	0	0	0	0	0
1288	PFR_JS8_1264	3-phosphoshikimate 1-carboxyvinyltransferase	1438811	1440163	+	PROKKA_01284	3-phosphoshikimate 1-carboxyvinyltransferase	1438811	1440163	+	2.5.1.19	aroA	similar to AA sequence:UniProtKB:P22487		1	0	0	0	0	0	0
1289	PFR_JS8_1265	Putative ribosome biogenesis GTPase RsgA	1440160	1441230	+	PROKKA_01285	Putative ribosome biogenesis GTPase RsgA	1440160	1441230	+	3.6.1.-	rsgA	similar to AA sequence:UniProtKB:Q8ZKB0		1	0	0	0	0	0	0
1290	PFR_JS8_1266	Putative histidinol-phosphate phosphatase,	1441284	1442099	+	PROKKA_01286	Histidinol-phosphatase	1441284	1442099	+	3.1.3.15	hisN	similar to AA sequence:UniProtKB:Q9K4B1		1	0	0	0	0	0	0
1291	PFR_JS8_1267	Dockerin type 1	1442153	1443886	-	PROKKA_01287	hypothetical protein	1442153	1443886	-					1	0	0	0	0	0	0
1292	PFR_JS8_1268	VTC domain protein	1443883	1444695	-	PROKKA_01288	VTC domain protein	1443883	1444695	-			protein motif:Pfam:PF09359.4		1	0	0	0	0	0	0
1293	PFR_JS8_1269	Conserved domain protein	1444692	1445327	-	PROKKA_01289	hypothetical protein	1444692	1445327	-					1	0	0	0	0	0	0
1294	PFR_JS8_1270	Exopolysaccharide biosynthesis protein related to	1445484	1446431	+	PROKKA_01290	hypothetical protein	1445484	1446431	+					1	0	0	0	0	0	0
1295	PFR_JS8_1271	Glycosyltransferase	1446441	1446989	+	PROKKA_01291	Glycosyl transferase family 2	1446441	1446989	+			protein motif:Pfam:PF00535.20		0	0	0	0	0	0	0
1296	PFR_JS8_1272	Dolichyl-phosphate mannose synthase	1446943	1447587	+	PROKKA_01292	GtrA-like protein	1446943	1447587	+			protein motif:Pfam:PF04138.8		0	0	0	0	0	0	0
1297	PFR_JS8_1273	Putative phosphoglycerate dehydrogenase	1447577	1448770	-	PROKKA_01293	D-3-phosphoglycerate dehydrogenase	1447577	1448770	-	1.1.1.95	serA	similar to AA sequence:UniProtKB:P0A9T0		1	0	0	0	0	0	0
1298	PFR_JS8_1274	Dipeptide ABC transporter ATP-binding protein	1448831	1449658	-	PROKKA_01294	Glutathione import ATP-binding protein GsiA	1448831	1449658	-	3.6.3.-	gsiA_1	similar to AA sequence:UniProtKB:P75796		1	0	0	0	0	0	0
1299	PFR_JS8_1275	Oligopeptide transport protein of the ABC	1449651	1450508	-	PROKKA_01295	Oligopeptide transport ATP-binding protein OppD	1449651	1450508	-		oppD	similar to AA sequence:UniProtKB:P24136		1	0	0	0	0	0	0
1300	PFR_JS8_1276	Putative oligopeptide ABC transport system	1450510	1451325	-	PROKKA_01296	Glutathione transport system permease protein GsiD	1450510	1451325	-		gsiD	similar to AA sequence:UniProtKB:P75799		1	0	0	0	0	0	0
1301	PFR_JS8_1277	Putative glutathione ABC transporter, permease	1451322	1452275	-	PROKKA_01297	Glutathione transport system permease protein GsiC	1451322	1452275	-		gsiC	similar to AA sequence:UniProtKB:P75798		1	0	0	0	0	0	0
1302	PFR_JS8_1278	ABC transporter, substrate-binding protein,	1452297	1453820	-	PROKKA_01298	Glutathione-binding protein GsiB precursor	1452297	1453820	-		gsiB	similar to AA sequence:UniProtKB:P75797		1	0	0	0	0	0	0
1303						PROKKA_01299	tRNA-Met(cat)	1454030	1454104	+			COORDINATES:profile:Aragorn:1.2		0					0	0
1304	PFR_JS8_1279	Biotin synthase	1454206	1455351	-	PROKKA_01300	Biotin synthase	1454206	1455351	-	2.8.1.6	bioB	similar to AA sequence:UniProtKB:P19206		1	0	0	0	0	0	0
1305	PFR_JS8_1280	Hypothetical protein	1455514	1455804	-	PROKKA_01301	hypothetical protein	1455514	1455804	-					1	0	0	0	0	0	0
1306	PFR_JS8_1281	Prolyl aminopeptidase	1455973	1457187	-	PROKKA_01302	Proline iminopeptidase	1455973	1457187	-	3.4.11.5	pip_1	similar to AA sequence:UniProtKB:P46547		1	0	0	0	0	0	0
1307	PFR_JS8_1282	Peptidase M16 inactive domain protein	1457332	1458606	+	PROKKA_01303	Protease 3 precursor	1457332	1458606	+	3.4.24.55	ptrA	similar to AA sequence:UniProtKB:P05458		1	0	0	0	0	0	0
1308	PFR_JS8_1283	Peptidase M16 inactive domain protein	1458603	1459967	+	PROKKA_01304	Peptidase M16 inactive domain protein	1458603	1459967	+			protein motif:Pfam:PF05193.15		1	0	0	0	0	0	0
1309	PFR_JS8_1284	UPF0182 protein	1460051	1462990	-	PROKKA_01305	hypothetical protein	1460051	1462990	-			protein motif:CLUSTERS:PRK00068		1	0	0	0	0	0	0
1310	PFR_JS8_1285	Hypothetical protein	1462987	1463586	-	PROKKA_01306	hypothetical protein	1462987	1463586	-					1	0	0	0	0	0	0
1311	PFR_JS8_1286	Lon protease proteolytic domain protein	1463705	1464748	-	PROKKA_01307	serine endoprotease	1463705	1464748	-			protein motif:CLUSTERS:PRK10942		1	0	0	0	0	0	0
1312	PFR_JS8_1287	UbiD family decarboxylase	1464989	1466392	+	PROKKA_01308	hypothetical protein	1464989	1466392	+					1	0	0	0	0	0	0
1313	PFR_JS8_1288	Similar to metal-dependent hydrolase	1466424	1467071	-	PROKKA_01309	hypothetical protein	1466424	1467071	-					1	0	0	0	0	0	0
1314	PFR_JS8_1289	Hypothetical protein	1467508	1467669	+	PROKKA_01310	hypothetical protein	1467508	1467669	+					1	0	0	0	0	0	0
1315	PFR_JS8_1290	Hypothetical protein	1467826	1468953	+	PROKKA_01311	hypothetical protein	1467826	1468953	+					1	0	0	0	0	0	0
1316	PFR_JS8_1291	HRDC domain protein	1469010	1471166	-	PROKKA_01312	ATP-dependent DNA helicase UvrD2	1469010	1471166	-	3.6.4.12	uvrD2	similar to AA sequence:UniProtKB:P64320		1	0	0	0	0	0	0
1317	PFR_JS8_1292	Exonuclease subunit V gamma recC	1471269	1474643	+	PROKKA_01313	RecBCD enzyme subunit RecC	1471269	1474643	+	3.1.11.5	recC	similar to AA sequence:UniProtKB:P07648		1	0	0	0	0	0	0
1318	PFR_JS8_1293	Putative exodeoxyribonuclease V, beta subunit	1474640	1478002	+	PROKKA_01314	RecBCD enzyme subunit RecB	1474640	1478002	+	3.1.11.5	recB	similar to AA sequence:UniProtKB:P08394		1	0	0	0	0	0	0
1319	PFR_JS8_1294	Exonuclease subunit V alpha recD	1477989	1479842	+	PROKKA_01315	RecBCD enzyme subunit RecD	1477989	1479842	+	3.1.11.5	recD	similar to AA sequence:UniProtKB:P04993		1	0	0	0	0	0	0
1320	PFR_JS8_1295	Hydrolase, NUDIX family	1479894	1480784	-	PROKKA_01316	NADH pyrophosphatase	1479894	1480784	-	3.6.1.22	nudC	similar to AA sequence:UniProtKB:P32664		1	0	0	0	0	0	0
1321	PFR_JS8_1296	ATP-dependent DNA helicase	1480794	1484150	-	PROKKA_01317	ATP-dependent DNA helicase PcrA	1480794	1484150	-	3.6.4.12	pcrA	similar to AA sequence:UniProtKB:P64319		1	0	0	0	0	0	0
1322	PFR_JS8_1297	ATP-dependent DNA helicase	1484147	1487518	-	PROKKA_01318	ATP-dependent DNA helicase UvrD1	1484147	1487518	-	3.6.4.12	uvrD1_1	similar to AA sequence:UniProtKB:P0A5A3		1	0	0	0	0	0	0
1323	PFR_JS8_1298	Cold shock-like protein CspA	1487858	1488064	+	PROKKA_01319	Cold shock-like protein 7.0	1487858	1488064	+			similar to AA sequence:UniProtKB:Q01761		1	0	0	0	0	0	0
1324	PFR_JS8_1299	Serine/threonine phosphatase stp	1488230	1489102	+	PROKKA_01320	Serine/threonine phosphatase stp	1488230	1489102	+	3.1.3.16	stp_1	similar to AA sequence:UniProtKB:Q8Y678		1	0	0	0	0	0	0
1325	PFR_JS8_1300	Hypothetical protein	1489159	1489443	+	PROKKA_01321	hypothetical protein	1489159	1489443	+					1	0	0	0	0	0	0
1326	PFR_JS8_1301	Hydroxylase for synthesis of	1489630	1490385	-	PROKKA_01322	hypothetical protein	1489630	1490385	-					1	0	0	0	0	0	0
1327	PFR_JS8_1302	DEAD/DEAH box helicase	1490661	1492166	+	PROKKA_01323	DEAD-box ATP-dependent RNA helicase CshA	1490661	1492166	+	3.6.4.13	cshA	similar to AA sequence:UniProtKB:P96614		1	0	0	0	0	0	0
1328	PFR_JS8_1303	Tryptophanyl-tRNA synthetase II	1492304	1493476	-	PROKKA_01324	Tryptophan--tRNA ligase 2	1492304	1493476	-	6.1.1.2	trpS2	similar to AA sequence:UniProtKB:Q9RVD6		1	0	0	0	0	0	0
1329	PFR_JS8_1304	PHP domain protein	1493445	1494326	-	PROKKA_01325	hypothetical protein	1493445	1494326	-			protein motif:CLUSTERS:PRK06361		1	0	0	0	0	0	0
1330	PFR_JS8_1305	Hypothetical protein	1494458	1494934	+	PROKKA_01326	hypothetical protein	1494458	1494934	+					1	0	0	0	0	0	0
1331	PFR_JS8_1306	Hypothetical protein	1494993	1495196	-	PROKKA_01327	hypothetical protein	1494993	1495196	-					1	0	0	0	0	0	0
1332	PFR_JS8_1307	Hypothetical protein	1495198	1495707	-	PROKKA_01328	hypothetical protein	1495198	1495707	-					0	0	0	0	0	0	0
1333	PFR_JS8_1308	Hypothetical protein	1495788	1496330	+	PROKKA_01329	hypothetical protein	1495788	1496330	+					1	0	0	0	0	0	0
1334	PFR_JS8_1309	Protein translocase subunit SecA	1496370	1499219	-	PROKKA_01330	preprotein translocase subunit SecA	1496370	1499219	-			protein motif:CLUSTERS:PRK12904		1	0	0	0	0	0	0
1335	PFR_JS8_1310	Putative ribosomal S30AE, sigma 54 modulation	1499464	1500060	-	PROKKA_01331	Light-repressed protein A	1499464	1500060	-		lrtA	similar to AA sequence:UniProtKB:P47908		1	0	0	0	0	0	0
1336	PFR_JS8_1311	Phosphoribosyl transferase domain protein	1500216	1501025	-	PROKKA_01332	DNA utilization protein GntX	1500216	1501025	-			protein motif:CLUSTERS:PRK11595		1	0	0	0	0	0	0
1337	PFR_JS8_1312	DNA-binding response regulator MtrA	1501107	1501847	-	PROKKA_01333	DNA-binding response regulator MtrA	1501107	1501847	-		mtrA	similar to AA sequence:UniProtKB:P0A5Z4		1	0	0	0	0	0	0
1338	PFR_JS8_1313	Conserved protein, DUF179	1501983	1502549	-	PROKKA_01334	hypothetical protein	1501983	1502549	-			protein motif:CLUSTERS:PRK00228		1	0	0	0	0	0	0
1339	PFR_JS8_1314	Hypothetical protein	1503255	1503896	-	PROKKA_01336	hypothetical protein	1503255	1503896	-					1	0	0	0	0	0	0
1340	PFR_JS8_1315	TmRNA-binding protein SmpB	1503986	1504468	-	PROKKA_01337	SsrA-binding protein	1503986	1504468	-		smpB	similar to AA sequence:UniProtKB:A0QU63		1	0	0	0	0	0	0
1341	PFR_JS8_1316	MutG family lantibiotic protection ABC	1504619	1506571	-	PROKKA_01338	hypothetical protein	1504619	1506571	-					1	0	0	0	0	0	0
1342	PFR_JS8_1317	Hypothetical protein	1506755	1508074	-	PROKKA_01339	Murein DD-endopeptidase MepM	1506755	1508074	-	3.4.24.-	mepM_3	similar to AA sequence:UniProtKB:P0AFS9		1	0	0	0	0	0	0
1343	PFR_JS8_1318	Efflux ABC transporter, permease protein	1508141	1509058	-	PROKKA_01340	Cell division protein FtsX	1508141	1509058	-		ftsX	similar to AA sequence:UniProtKB:A5U7B6		1	0	0	0	0	0	0
1344	PFR_JS8_1319	Cell division ATP-binding protein FtsE	1509097	1509783	-	PROKKA_01341	Cell division ATP-binding protein FtsE	1509097	1509783	-		ftsE	similar to AA sequence:UniProtKB:O34814		1	0	0	0	0	0	0
1345	PFR_JS8_1320	Peptide chain release factor 2	1509935	1511044	-	PROKKA_01342	Peptide chain release factor 2	1509935	1511044	-		prfB	similar to AA sequence:UniProtKB:A0QU58		1	0	0	0	0	0	0
1346	PFR_JS8_1321	YqeY family protein	1511139	1511600	+	PROKKA_01343	Yqey-like protein	1511139	1511600	+			protein motif:Pfam:PF09424.4		1	0	0	0	0	0	0
1347						PROKKA_01344	tRNA-Val(tac)	1511641	1511716	+			COORDINATES:profile:Aragorn:1.2		0					0	0
1348	PFR_JS8_1322	Fructosamine kinase	1511789	1512820	-	PROKKA_01345	Fructosamine kinase	1511789	1512820	-			protein motif:Pfam:PF03881.8		1	0	0	0	0	0	0
1349	PFR_JS8_1323	4-aminobutyrate aminotransferase gabT	1512899	1514236	+	PROKKA_01346	4-aminobutyrate aminotransferase PuuE	1512899	1514236	+	2.6.1.19	puuE	similar to AA sequence:UniProtKB:P50457		1	0	0	0	0	0	0
1350	PFR_JS8_1324	Aliphatic amidase	1514415	1515275	-	PROKKA_01347	Aliphatic amidase	1514415	1515275	-	3.5.1.4	amiE	similar to AA sequence:UniProtKB:P11436		1	0	0	0	0	0	0
1351	PFR_JS8_1325	Putrescine importer	1515272	1516663	-	PROKKA_01348	Putrescine importer PuuP	1515272	1516663	-		puuP	similar to AA sequence:UniProtKB:P76037		1	0	0	0	0	0	0
1352	PFR_JS8_1326	Hypothetical protein	1517547	1517774	+	PROKKA_01349	hypothetical protein	1517547	1517774	+				98% id to Brevibacterium linens strain SMQ-1335 (mobile element protein)	0	0	0	0	0	0	0
1353	PFR_JS8_1327	Hypothetical protein	1517743	1518030	-	PROKKA_01350	threonine dehydratase	1517743	1518030	-			protein motif:CLUSTERS:PRK08639	Unique Gene Cluster 1	0	2	0	1	1	0	0
1354	PFR_JS8_1328	Putative dienelactone hydrolase (Precursor)	1518027	1518896	-	PROKKA_01351	Alpha/beta hydrolase family protein	1518027	1518896	-			protein motif:Pfam:PF12695.1	Unique Gene Cluster 1	0	2	0	1	1	0	0
1355	PFR_JS8_1329	Hypothetical protein	1518909	1519727	-	PROKKA_01352	Glyoxalase-like domain protein	1518909	1519727	-			protein motif:Pfam:PF12681.1	Unique Gene Cluster 1	0	2	0	1	1	0	0
1356	PFR_JS8_1330	DUF1801 domain-containing protein	1519724	1520188	-	PROKKA_01353	hypothetical protein	1519724	1520188	-				Unique Gene Cluster 1	0	2	0	1	1	0	0
1357	PFR_JS8_1331	Mitomycin radical oxidase	1520333	1521685	-	PROKKA_01354	Mitomycin radical oxidase	1520333	1521685	-	1.5.3.-	mcrA	similar to AA sequence:UniProtKB:P43485	Putative antibiotic resistance	0	2	0	1	1	0	0
1358	PFR_JS8_1332	Tetracyclin repressor domain-containing protein	1521717	1522430	-	PROKKA_01355	Tetracycline repressor protein class E	1521717	1522430	-		tetR_3	similar to AA sequence:UniProtKB:P21337	Putative antibiotic resistance	0	2	0	1	1	0	0
1359	PFR_JS8_1333	Puromycin resistance protein Pur8	1522533	1524002	+	PROKKA_01356	putative MFS-type transporter EfpA	1522533	1524002	+		efpA	similar to AA sequence:UniProtKB:O05813	75% id to Beutenbergia cavernae DSM 12333 (major facilitator protein)	0	2	0	1	1	0	0
1360	PFR_JS8_1334	Hypothetical protein	1524020	1524397	+	PROKKA_01357	hypothetical protein	1524020	1524397	+				Unique Gene Cluster 1	0	2	0	1	1	0	0
1361	PFR_JS8_1335	Hypothetical protein	1524410	1524637	-	PROKKA_01358	hypothetical protein	1524410	1524637	-				99% id to Brevibacterium linens strain SMQ-1335 (mobile element protein)	0	2	0	1	1	0	0
1362	PFR_JS8_1336	Hsp20/alpha crystallin family protein	1525493	1525945	-	PROKKA_01359	18 kDa heat shock protein	1525493	1525945	-			similar to AA sequence:UniProtKB:Q53595		1	2	0	1	1	0	0
1363	PFR_JS8_1337	Putative ABC transport system	1526194	1527987	+	PROKKA_01360	putative ABC transporter ATP-binding protein	1526194	1527987	+			similar to AA sequence:UniProtKB:Q9WYC4		1	0	0	0	0	0	0
1364	PFR_JS8_1338	PF11253 family protein	1528022	1528447	-	PROKKA_01361	hypothetical protein	1528022	1528447	-					1	0	0	0	0	0	0
1365	PFR_JS8_1339	Hypothetical protein	1528452	1528586	-	PROKKA_01362	hypothetical protein	1528452	1528586	-					0	0	0	0	0	0	0
1366	PFR_JS8_1340	Pyruvate dehydrogenase E1 component	1528549	1531296	-	PROKKA_01363	Pyruvate dehydrogenase E1 component	1528549	1531296	-	1.2.4.1	aceE	similar to AA sequence:UniProtKB:A0R0B0		1	0	0	0	0	0	0
1367	PFR_JS8_1341	Aromatic-amino-acid transaminase	1531551	1532747	+	PROKKA_01364	Aromatic-amino-acid aminotransferase	1531551	1532747	+	2.6.1.57	tyrB	similar to AA sequence:UniProtKB:P04693		1	0	0	0	0	0	0
1368	PFR_JS8_1342	Transcriptional regulator, PucR family	1532833	1534047	+	PROKKA_01365	Purine catabolism regulatory protein	1532833	1534047	+		pucR_2	similar to AA sequence:UniProtKB:O32138		1	0	0	0	0	0	0
1369	PFR_JS8_1343	Malonyl CoA:acyl carrier protein	1534204	1535160	+	PROKKA_01366	Malonyl CoA-acyl carrier protein transacylase	1534204	1535160	+	2.3.1.39	fabD	similar to AA sequence:UniProtKB:P63458		1	0	0	0	0	0	0
1370	PFR_JS8_1344	3-oxoacyl-[acyl-carrier-protein] synthase 3 2	1535164	1536168	+	PROKKA_01367	3-oxoacyl-[acyl-carrier-protein] synthase 3	1535164	1536168	+	2.3.1.180	fabH	similar to AA sequence:UniProtKB:Q9F6D4		1	0	0	0	0	0	0
1371	PFR_JS8_1345	Acyl carrier protein	1536230	1536481	+	PROKKA_01368	Acyl carrier protein	1536230	1536481	+		acpP	similar to AA sequence:UniProtKB:P80921		1	0	0	0	0	0	0
1372	PFR_JS8_1346	3-oxoacyl-[acyl-carrier-protein] synthase II	1536533	1537792	+	PROKKA_01369	3-oxoacyl-[acyl-carrier-protein] synthase 2	1536533	1537792	+	2.3.1.179	fabF	similar to AA sequence:UniProtKB:P73283		1	0	0	0	0	0	0
1373	PFR_JS8_1347	PF11343 family protein	1537975	1538469	-	PROKKA_01370	hypothetical protein	1537975	1538469	-					1	0	0	0	0	0	0
1374	PFR_JS8_1348	Peptidase, S9C (Acylaminoacyl-peptidase) family	1538620	1540599	+	PROKKA_01371	Prolyl tripeptidyl peptidase precursor	1538620	1540599	+	3.4.14.12	ptpA_1	similar to AA sequence:UniProtKB:Q7MUW6		1	0	0	0	0	0	0
1375	PFR_JS8_1349	Pyridoxal phosphate enzyme, YggS family	1540648	1541400	-	PROKKA_01372	hypothetical protein	1540648	1541400	-			protein motif:Pfam:PF01168.14	Alanine racemase, N-terminal domain	1	0	0	0	0	0	0
1376	PFR_JS8_1350	Von Willebrand factor type A domain protein	1541397	1542362	-	PROKKA_01373	von Willebrand factor type A domain protein	1541397	1542362	-			protein motif:Pfam:PF00092.22		1	0	0	0	0	0	0
1377	PFR_JS8_1351	Von Willebrand factor type A domain protein	1542362	1543336	-	PROKKA_01374	von Willebrand factor type A domain protein	1542362	1543336	-			protein motif:Pfam:PF00092.22		1	0	0	0	0	0	0
1378	PFR_JS8_1352	Protein containing DUF58	1543336	1544400	-	PROKKA_01375	hypothetical protein	1543336	1544400	-					1	0	0	0	0	0	0
1379	PFR_JS8_1353	Transcriptional regulator moxR1	1544397	1545449	-	PROKKA_01376	ATPase family associated with various cellular activities (AAA)	1544397	1545449	-			protein motif:Pfam:PF07726.5		1	0	0	0	0	0	0
1380	PFR_JS8_1354	Hypothetical protein	1545694	1546620	+	PROKKA_01377	hypothetical protein	1545694	1546620	+					1	0	0	0	0	0	0
1381	PFR_JS8_1355	HAD-superfamily hydrolase, subfamily IIB	1546628	1547470	+	PROKKA_01378	Putative phosphatase	1546628	1547470	+	3.1.3.-		similar to AA sequence:UniProtKB:Q5XD45		1	0	0	0	0	0	0
1382	PFR_JS8_1356	Mercuric reductase/transcriptional regulator,	1547491	1548921	-	PROKKA_01379	Dihydrolipoyl dehydrogenase	1547491	1548921	-	1.8.1.4	lpd	similar to AA sequence:UniProtKB:P85207		1	0	0	0	0	0	0
1383	PFR_JS8_1357	Predicted metal-binding protein (DUF2284)	1549329	1549970	+	PROKKA_01380	hypothetical protein	1549329	1549970	+					1	0	0	0	0	0	0
1384	PFR_JS8_1358	TIGR00245 family protein	1549978	1550736	+	PROKKA_01381	hypothetical protein	1549978	1550736	+					0	0	0	0	0	0	0
1385	PFR_JS8_1359	Putative dGTPase	1550753	1551886	-	PROKKA_01382	Deoxyguanosinetriphosphate triphosphohydrolase	1550753	1551886	-	3.1.5.1	dgt	similar to AA sequence:UniProtKB:Q59827		1	0	0	0	0	0	0
1386	PFR_JS8_1360	TIM-barrel protein, nifR3 family	1551949	1553136	-	PROKKA_01383	tRNA-dihydrouridine synthase C	1551949	1553136	-	1.-.-.-	dusC	similar to AA sequence:UniProtKB:P33371		1	0	0	0	0	0	0
1387	PFR_JS8_1361	Succinate dehydrogenase/fumarate reductase	1553213	1553971	-	PROKKA_01384	Fumarate reductase iron-sulfur subunit	1553213	1553971	-	1.3.99.1	frdB_2	similar to AA sequence:UniProtKB:P0AC47		1	0	0	0	0	0	0
1388	PFR_JS8_1362	Succinate dehydrogenase flavoprotein subunit	1553968	1556052	-	PROKKA_01385	Fumarate reductase flavoprotein subunit	1553968	1556052	-	1.3.5.4	frdA_2	similar to AA sequence:UniProtKB:P17412		1	0	0	0	0	0	0
1389	PFR_JS8_1363	Succinate dehydrogenase cytochrome B subunit,	1556049	1556804	-	PROKKA_01386	Succinate dehydrogenase/Fumarate reductase transmembrane subunit	1556049	1556804	-			protein motif:Pfam:PF01127.16		1	0	0	0	0	0	0
1390	PFR_JS8_1364	NUDIX hydrolase	1557052	1557804	-	PROKKA_01387	bifunctional nicotinamide mononucleotide adenylyltransferase/ADP-ribose pyrophosphatase	1557052	1557804	-			protein motif:CLUSTERS:PRK05379		1	0	0	0	0	0	0
1391	PFR_JS8_1365	Quinolinate synthase A	1557871	1558851	+	PROKKA_01388	Quinolinate synthase A	1557871	1558851	+	2.5.1.72	nadA	similar to AA sequence:UniProtKB:P11458		1	0	0	0	0	0	0
1392	PFR_JS8_1366	L-aspartate oxidase NadB	1558848	1560530	+	PROKKA_01389	L-aspartate oxidase	1558848	1560530	+	1.4.3.16	nadB_2	similar to AA sequence:UniProtKB:P10902		1	0	0	0	0	0	0
1393	PFR_JS8_1367	Nicotinate-nucleotide pyrophosphatase nadC	1560527	1561447	+	PROKKA_01390	Nicotinate-nucleotide pyrophosphorylase [carboxylating]	1560527	1561447	+	2.4.2.19	nadC	similar to AA sequence:UniProtKB:O06594		1	0	0	0	0	0	0
1394	PFR_JS8_1368	Glycyl-tRNA synthetase glyS	1561572	1562960	-	PROKKA_01391	Glycine--tRNA ligase	1561572	1562960	-	6.1.1.14	glyQS	similar to AA sequence:UniProtKB:P99129		1	0	0	0	0	0	0
1395	PFR_JS8_1369	Metal transport system ABC transporter	1563193	1564140	+	PROKKA_01392	High-affinity zinc uptake system binding-protein ZnuA precursor	1563193	1564140	+		znuA	similar to AA sequence:UniProtKB:O34966		1	0	0	0	0	0	0
1396	PFR_JS8_1370	Metal transport ABC transporter	1564235	1565023	+	PROKKA_01393	High-affinity zinc uptake system ATP-binding protein ZnuC	1564235	1565023	+	3.6.3.-	znuC	similar to AA sequence:UniProtKB:O34946		1	0	0	0	0	0	0
1397	PFR_JS8_1371	Metal transport ABC transporter	1565025	1566032	+	PROKKA_01394	High-affinity zinc uptake system membrane protein ZnuB	1565025	1566032	+		znuB	similar to AA sequence:UniProtKB:O34610		1	0	0	0	0	0	0
1398	PFR_JS8_1372	Fe(3 ) uptake regulation protein	1565998	1566510	+	PROKKA_01395	Zinc uptake regulation protein	1565998	1566510	+		zur	similar to AA sequence:UniProtKB:O05839		1	0	0	0	0	0	0
1399	PFR_JS8_1373	Phage integrase	1566763	1567437	+	PROKKA_01396	hypothetical protein	1566763	1567437	+					1	0	0	0	0	0	0
1400	PFR_JS8_1374	CoA-dependent propionaldehyde dehydrogenase	1567651	1569060	-	PROKKA_01397	Aldehyde-alcohol dehydrogenase	1567651	1569060	-		adhE	similar to AA sequence:UniProtKB:P0A9Q7		0	0	0	0	0	0	0
1401	PFR_JS8_1375	PduO	1569057	1570142	-	PROKKA_01398	Cob(I)yrinic acid a,c-diamide adenosyltransferase	1569057	1570142	-	2.5.1.17	yvqK	similar to AA sequence:UniProtKB:O34899		0	0	0	0	0	0	0
1402	PFR_JS8_1376	Propanediol utilization protein PduN	1570145	1570417	-	PROKKA_01399	Carbon dioxide concentrating mechanism protein CcmL	1570145	1570417	-		ccmL	similar to AA sequence:UniProtKB:P72759		0	0	0	0	0	0	0
1403	PFR_JS8_1377	Ethanolamine utilization flavoprotein	1570419	1571303	-	PROKKA_01400	Flavoprotein	1570419	1571303	-			protein motif:Pfam:PF02441.13		0	0	0	0	0	0	0
1404	PFR_JS8_1378	Ethanolamine utilization protein EutJ	1571300	1572157	-	PROKKA_01401	Chaperone protein DnaK	1571300	1572157	-		dnaK_2	similar to AA sequence:UniProtKB:A0QQC8		0	0	0	0	0	0	0
1405	PFR_JS8_1379	Propanediol utilization protein PduJ	1572304	1572582	-	PROKKA_01402	Propanediol utilization protein PduA	1572304	1572582	-		pduA_1	similar to AA sequence:UniProtKB:P0A1C7		0	0	0	0	0	0	0
1406	PFR_JS8_1380	Propanediol utilization protein PduK	1572627	1573244	-	PROKKA_01403	hypothetical protein	1572627	1573244	-			similar to AA sequence:UniProtKB:P72761	Carbon dioxide-concentrating mechanism protein CcmK homolog 2	0	0	0	0	0	0	0
1407	PFR_JS8_1381	Glycerol dehydratase reactivation factor DhaG	1573261	1573605	-	PROKKA_01404	hypothetical protein	1573261	1573605	-					0	0	0	0	0	0	0
1408	PFR_JS8_1382	Putative dioal dehydratase-reactivating factor,	1573602	1575416	-	PROKKA_01405	Diol dehydratase-reactivating factor alpha subunit	1573602	1575416	-		ddrA	similar to AA sequence:UniProtKB:O68195		0	0	0	0	0	0	0
1409	PFR_JS8_1383	Dehydratase small subunit	1575452	1575985	-	PROKKA_01406	Propanediol dehydratase small subunit	1575452	1575985	-	4.2.1.28	pduE	similar to AA sequence:UniProtKB:O31042		0	0	0	0	0	0	0
1410	PFR_JS8_1384	Dehydratase medium subunit	1575994	1576677	-	PROKKA_01407	Propanediol dehydratase medium subunit	1575994	1576677	-	4.2.1.28	pduD	similar to AA sequence:UniProtKB:O31041		0	0	0	0	0	0	0
1411	PFR_JS8_1385	Glycerol dehydratase large subunit	1576688	1578349	-	PROKKA_01408	Glycerol dehydratase large subunit	1576688	1578349	-	4.2.1.30	dhaB	similar to AA sequence:UniProtKB:P45514		0	0	0	0	0	0	0
1412	PFR_JS8_1386	Propanediol utilization protein PduB	1578364	1579173	-	PROKKA_01409	Propanediol utilization protein PduB	1578364	1579173	-		pduB	similar to AA sequence:UniProtKB:P37449		0	0	0	0	0	0	0
1413	PFR_JS8_1387	Carbon dioxide concentrating	1579188	1579472	-	PROKKA_01410	Propanediol utilization protein PduA	1579188	1579472	-		pduA_2	similar to AA sequence:UniProtKB:P0A1C7		0	0	0	0	0	0	0
1414	PFR_JS8_1388	PduU protein	1579799	1580140	+	PROKKA_01411	Propanediol utilization protein PduU	1579799	1580140	+		pduU	similar to AA sequence:UniProtKB:P0A1D1		0	0	0	0	0	0	0
1415	PFR_JS8_1389	Ethanolamine utilization protein, EutP	1580137	1580562	+	PROKKA_01412	Propanediol utilization protein PduV	1580137	1580562	+		pduV	similar to AA sequence:UniProtKB:Q9XDM6		0	0	0	0	0	0	0
1416	PFR_JS8_1390	Transcriptional regulator	1580630	1581196	-	PROKKA_01413	Bacterial regulatory proteins, tetR family	1580630	1581196	-			protein motif:Pfam:PF00440.17		0	0	0	0	0	0	0
1417	PFR_JS8_1391	Permease of the drug/metabolite transporter (DMT)	1581275	1582147	+	PROKKA_01414	putative DMT superfamily transporter inner membrane protein	1581275	1582147	+			protein motif:CLUSTERS:PRK11272		0	0	0	0	0	0	0
1418	PFR_JS8_1392	Hypothetical protein	1582214	1582378	+	PROKKA_01415	hypothetical protein	1582214	1582378	+					0	0	0	0	0	0	0
1419	PFR_JS8_1393	Transposase, undefined	1582616	1583200	+	PROKKA_01416	Integrase core domain protein	1582616	1583200	+			protein motif:Pfam:PF00665.20		0	0	0	0	0	0	0
1420	PFR_JS8_1394	PduQ	1583165	1584382	-	PROKKA_01417	NAD-dependent methanol dehydrogenase	1583165	1584382	-	1.1.1.244	mdh_1	similar to AA sequence:UniProtKB:P31005		0	0	0	0	0	0	0
1421	PFR_JS8_1395	Transcriptional regulator	1584339	1585556	-	PROKKA_01418	Arabinose operon regulatory protein	1584339	1585556	-		araC	similar to AA sequence:UniProtKB:P0A9E0		0	0	0	0	0	0	0
1422	PFR_JS8_1396	Hypothetical protein	1585563	1585727	-	PROKKA_01419	putative histidine kinase sensor domain protein	1585563	1585727	-			protein motif:Pfam:PF10114.3		0	0	0	0	0	0	0
1423	PFR_JS8_1397	DNA repair protein RecO	1585891	1586634	-	PROKKA_01420	DNA repair protein RecO	1585891	1586634	-		recO	similar to AA sequence:UniProtKB:P42095		1	0	0	0	0	0	0
1424	PFR_JS8_1398	Isoprenyl transferase 2	1586818	1587507	+	PROKKA_01421	Trans,polycis-polyprenyl diphosphate synthase ((2Z,6E)-farnesyl diphosphate specific)	1586818	1587507	+	2.5.1.88		similar to AA sequence:UniProtKB:Q47RM6		1	0	0	0	0	0	0
1425	PFR_JS8_1399	Protein of hypothetical function DUF488	1587568	1587930	+	PROKKA_01422	hypothetical protein	1587568	1587930	+					1	0	0	0	0	0	0
1426	PFR_JS8_1400	2-isopropylmalate synthase LeuA	1587987	1589753	-	PROKKA_01423	2-isopropylmalate synthase	1587987	1589753	-	2.3.3.13	leuA_2	similar to AA sequence:UniProtKB:P96420		1	0	0	0	0	0	0
1427	PFR_JS8_1401	Amidohydrolase family protein	1589985	1591490	+	PROKKA_01424	N-substituted formamide deformylase precursor	1589985	1591490	+	3.5.1.91	nfdA	similar to AA sequence:UniProtKB:Q68AP4		0	0	0	0	0	0	0
1428	PFR_JS8_1402	Hypothetical protein	1591620	1591754	-	PROKKA_01425	hypothetical protein	1591620	1591754	-					1	0	0	0	0	0	0
1429	PFR_JS8_1403	Hypothetical protein	1591865	1592473	-	PROKKA_01426	hypothetical protein	1591865	1592473	-					1	0	0	0	0	0	0
1430	PFR_JS8_1404	GTPase Era	1592523	1593467	-	PROKKA_01427	GTPase Era	1592523	1593467	-		era	similar to AA sequence:UniProtKB:P0A562		1	0	0	0	0	0	0
1431	PFR_JS8_1405	CBS domain pair protein	1593460	1594770	-	PROKKA_01428	Magnesium and cobalt efflux protein CorC	1593460	1594770	-		corC	similar to AA sequence:UniProtKB:P0A2L3		1	0	0	0	0	0	0
1432	PFR_JS8_1406	Probable rRNA maturation factor	1594924	1595382	-	PROKKA_01429	Endoribonuclease YbeY	1594924	1595382	-	3.1.-.-	ybeY	similar to AA sequence:UniProtKB:A0R0T0		1	0	0	0	0	0	0
1433	PFR_JS8_1407	PhoH family protein	1595422	1596429	-	PROKKA_01430	PhoH-like protein	1595422	1596429	-		ybeZ	similar to AA sequence:UniProtKB:P0A9K3		1	0	0	0	0	0	0
1434	PFR_JS8_1408	Inner membrane metabolite transport protein YhjE	1596561	1597943	-	PROKKA_01431	Inner membrane metabolite transport protein YhjE	1596561	1597943	-		yhjE	similar to AA sequence:UniProtKB:P37643		1	0	0	0	0	0	0
1435	PFR_JS8_1409	Hypothetical protein	1598112	1598603	-	PROKKA_01432	hypothetical protein	1598112	1598603	-					0	0	0	0	0	0	0
1436	PFR_JS8_1410	Prolyl aminopeptidase	1598659	1599717	-	PROKKA_01433	Proline iminopeptidase	1598659	1599717	-	3.4.11.5	pip_2	similar to AA sequence:UniProtKB:P52279		1	0	0	0	0	0	0
1437	PFR_JS8_1411	Hypothetical protein	1599799	1600350	-	PROKKA_01434	hypothetical protein	1599799	1600350	-					1	0	0	0	0	0	0
1438	PFR_JS8_1412	TRNA-guanine transglycosylase	1600463	1601731	-	PROKKA_01435	Queuine tRNA-ribosyltransferase	1600463	1601731	-	2.4.2.29	tgt	similar to AA sequence:UniProtKB:P66905		1	0	0	0	0	0	0
1439	PFR_JS8_1413	Putative Tat (Twin-arginine translocation)	1601851	1603179	+	PROKKA_01436	Calcineurin-like phosphoesterase	1601851	1603179	+			protein motif:Pfam:PF00149.22		1	0	0	0	0	0	0
1440	PFR_JS8_1414	Ribosomal RNA small subunit methyltransferase E	1603168	1603917	-	PROKKA_01437	Ribosomal RNA small subunit methyltransferase E	1603168	1603917	-	2.1.1.193	rsmE	similar to AA sequence:UniProtKB:P0AGL7		1	0	0	0	0	0	0
1441	PFR_JS8_1415	Chaperone protein DnaJ 2	1603914	1605122	-	PROKKA_01438	Chaperone protein DnaJ	1603914	1605122	-		dnaJ_2	similar to AA sequence:UniProtKB:Q6RSN5		1	0	0	0	0	0	0
1442	PFR_JS8_1416	Heat-inducible transcription repressor hrcA	1605135	1606145	-	PROKKA_01439	Heat-inducible transcription repressor HrcA	1605135	1606145	-		hrcA	similar to AA sequence:UniProtKB:A0R0T9		1	0	0	0	0	0	0
1443	PFR_JS8_1417	Inositol monophosphatase family protein	1606404	1607180	-	PROKKA_01440	Inositol-1-monophosphatase	1606404	1607180	-	3.1.3.25	suhB	similar to AA sequence:UniProtKB:O33832		1	0	0	0	0	0	0
1444	PFR_JS8_1418	PF11296 family protein	1607258	1608139	-	PROKKA_01441	hypothetical protein	1607258	1608139	-					1	0	0	0	0	0	0
1445	PFR_JS8_1419	Putative coproporphyrinogen dehydrogenase	1608234	1609433	-	PROKKA_01442	Oxygen-independent coproporphyrinogen-III oxidase 1	1608234	1609433	-	1.3.99.22	hemN	similar to AA sequence:UniProtKB:P54304		1	0	0	0	0	0	0
1446	PFR_JS8_1420	Elongation factor 4	1609436	1611265	-	PROKKA_01443	Elongation factor 4	1609436	1611265	-	3.6.5.-	lepA	similar to AA sequence:UniProtKB:Q2FXY7		1	0	0	0	0	0	0
1447	PFR_JS8_1421	Hypothetical protein	1611566	1612186	-	PROKKA_01444	hypothetical protein	1611566	1612186	-					1	0	0	0	0	0	0
1448	PFR_JS8_1422	30S ribosomal protein S20	1612441	1612701	+	PROKKA_01445	30S ribosomal protein S20	1612441	1612701	+		rpsT	similar to AA sequence:UniProtKB:A0R102		1	0	0	0	0	0	0
1449	PFR_JS8_1423	Hypothetical protein	1612835	1613497	+	PROKKA_01446	hypothetical protein	1612835	1613497	+					1	0	0	0	0	0	0
1450	PFR_JS8_1424	DNA polymerase III, delta subunit	1613511	1614509	-	PROKKA_01447	hypothetical protein	1613511	1614509	-			protein motif:CLUSTERS:PRK07914		1	0	0	0	0	0	0
1451	PFR_JS8_1425	DNA internalization competence protein	1614592	1617048	-	PROKKA_01448	ComEC family competence protein	1614592	1617048	-			protein motif:CLUSTERS:PRK11539		0	0	0	0	0	0	0
1452	PFR_JS8_1426	Putative competence protein ComEA	1617032	1617943	-	PROKKA_01449	ComE operon protein 1	1617032	1617943	-		comEA	similar to AA sequence:UniProtKB:P39694		1	0	0	0	0	0	0
1453	PFR_JS8_1427	Malic enzyme, NAD binding domain protein	1618128	1619882	-	PROKKA_01450	putative NAD-dependent malic enzyme 2	1618128	1619882	-	1.1.1.38	maeA	similar to AA sequence:UniProtKB:P45868		1	0	0	0	0	0	0
1454	PFR_JS8_1428	Dihydroorotase	1619900	1621192	-	PROKKA_01451	Dihydroorotase	1619900	1621192	-	3.5.2.3	pyrC	similar to AA sequence:UniProtKB:Q81WF0		1	0	0	0	0	0	0
1455	PFR_JS8_1429	Leucine--tRNA ligase (Precursor)	1621249	1623777	-	PROKKA_01452	Leucine--tRNA ligase	1621249	1623777	-	6.1.1.4	leuS	similar to AA sequence:UniProtKB:Q9JXT2		1	0	0	0	0	0	0
1456	PFR_JS8_1430	Hypothetical protein	1624094	1625152	-	PROKKA_01453	hypothetical protein	1624094	1625152	-					1	0	0	0	0	0	0
1457	PFR_JS8_1431	Hypothetical protein	1625319	1626059	+	PROKKA_01454	hypothetical protein	1625319	1626059	+					1	0	0	0	0	0	0
1458						PROKKA_01455	tRNA-Ala(ggc)	1626162	1626235	+			COORDINATES:profile:Aragorn:1.2		0					0	0
1459	PFR_JS8_1432	NADPH-dependent glutamate synthase beta chain and	1626362	1627282	-	PROKKA_01456	NAD dependent epimerase/dehydratase family protein	1626362	1627282	-			protein motif:Pfam:PF01370.15		1	0	0	0	0	0	0
1460	PFR_JS8_1433	Hypothetical protein	1627398	1627835	-	PROKKA_01457	hypothetical protein	1627398	1627835	-					0	0	0	0	0	0	0
1461	PFR_JS8_1434	Phosphoglycerate mutase family protein	1627895	1628503	-	PROKKA_01458	Glucosyl-3-phosphoglycerate phosphatase	1627895	1628503	-	3.1.3.-	gpgP_2	similar to AA sequence:UniProtKB:P71724		1	0	0	0	0	0	0
1462	PFR_JS8_1435	Ribosome-associated protein, iojap family	1628503	1628886	-	PROKKA_01459	Ribosomal silencing factor RsfS	1628503	1628886	-		rsfS	similar to AA sequence:UniProtKB:Q9KD89		1	0	0	0	0	0	0
1463	PFR_JS8_1436	Nicotinate (Nicotinamide) nucleotide	1628883	1629653	-	PROKKA_01460	Nicotinate-nucleotide adenylyltransferase	1628883	1629653	-	2.7.7.18	nadD	similar to AA sequence:UniProtKB:P54455		1	0	0	0	0	0	0
1464	PFR_JS8_1437	Gamma-glutamyl phosphate reductase 2	1629727	1630971	-	PROKKA_01461	Gamma-glutamyl phosphate reductase	1629727	1630971	-	1.2.1.41	proA	similar to AA sequence:UniProtKB:Q9WYC9		1	0	0	0	0	0	0
1465	PFR_JS8_1438	Hypothetical protein	1631021	1631647	-	PROKKA_01462	hypothetical protein	1631021	1631647	-					1	0	0	0	0	0	0
1466	PFR_JS8_1439	Glutamate 5-kinase ProB	1631680	1632849	-	PROKKA_01463	Glutamate 5-kinase	1631680	1632849	-	2.7.2.11	proB	similar to AA sequence:UniProtKB:A0R148		1	0	0	0	0	0	0
1467	PFR_JS8_1440	GTPase obg	1632842	1634443	-	PROKKA_01464	GTPase Obg	1632842	1634443	-		obg	similar to AA sequence:UniProtKB:P95722		1	0	0	0	0	0	0
1468	PFR_JS8_1441	50S ribosomal protein L27	1634592	1634855	-	PROKKA_01465	50S ribosomal protein L27	1634592	1634855	-		rpmA	similar to AA sequence:UniProtKB:A0R150		1	0	0	0	0	0	0
1469	PFR_JS8_1442	50S ribosomal protein L21	1634869	1635216	-	PROKKA_01466	50S ribosomal protein L21	1634869	1635216	-		rplU	similar to AA sequence:UniProtKB:A0R151		1	0	0	0	0	0	0
1470	PFR_JS8_1443	Hypothetical protein	1635413	1638199	-	PROKKA_01467	Ribonuclease G	1635413	1638199	-	3.1.26.-	rng	similar to AA sequence:UniProtKB:P0A9J0		1	0	0	0	0	0	0
1471	PFR_JS8_1444	Radical SAM domain protein	1638453	1639205	-	PROKKA_01468	hypothetical protein	1638453	1639205	-					1	0	0	0	0	0	0
1472	PFR_JS8_1445	Hypothetical protein	1639269	1639724	-	PROKKA_01469	MarR family protein	1639269	1639724	-			protein motif:Pfam:PF12802.1		1	0	0	0	0	0	0
1473	PFR_JS8_1446	Integral membrane protein TerC	1639939	1641195	+	PROKKA_01470	Inner membrane protein alx	1639939	1641195	+		alx_2	similar to AA sequence:UniProtKB:P42601		1	0	0	0	0	0	0
1474	PFR_JS8_1447	Ionic transporter membrane protein chaA	1641192	1642292	+	PROKKA_01471	Sodium/proton antiporter ChaA	1641192	1642292	+		chaA	similar to AA sequence:UniProtKB:P31801		1	0	0	0	0	0	0
1475	PFR_JS8_1448	Radical SAM domain protein	1642356	1644299	-	PROKKA_01472	Radical SAM superfamily protein	1642356	1644299	-			protein motif:Pfam:PF04055.15		1	0	0	0	0	0	0
1476	PFR_JS8_1449	Hypothetical protein	1644376	1645506	-	PROKKA_01473	CAAX amino terminal protease self- immunity	1644376	1645506	-			protein motif:Pfam:PF02517.10		0	0	0	0	0	0	0
1477	PFR_JS8_1450	Nucleoside diphosphate kinase	1645713	1646189	-	PROKKA_01474	Nucleoside diphosphate kinase	1645713	1646189	-	2.7.4.6	ndkA	similar to AA sequence:UniProtKB:P84284		0	0	0	0	0	0	0
1478	PFR_JS8_1451	Protein FolC	1646300	1647805	-	PROKKA_01475	Folylpolyglutamate synthase	1646300	1647805	-	6.3.2.17	fgs	similar to AA sequence:UniProtKB:P15925		1	0	0	0	0	0	0
1479	PFR_JS8_1452	Putative type IV conjugative transfer system	1647920	1648531	+	PROKKA_01476	DoxX	1647920	1648531	+			protein motif:Pfam:PF07681.6		1	0	0	0	0	0	0
1480	PFR_JS8_1453	DSBA oxidoreductase	1648567	1649361	+	PROKKA_01477	hypothetical protein	1648567	1649361	+					1	0	0	0	0	0	0
1481	PFR_JS8_1454	DSBA-like thioredoxin domain protein	1649625	1650419	+	PROKKA_01478	DSBA-like thioredoxin domain protein	1649625	1650419	+			protein motif:Pfam:PF01323.14		0	0	0	0	0	0	0
1482	PFR_JS8_1455	Valyl tRNA synthetase	1650518	1653136	+	PROKKA_01479	Valine--tRNA ligase	1650518	1653136	+	6.1.1.9	valS	similar to AA sequence:UniProtKB:P96142		1	0	0	0	0	0	0
1483	PFR_JS8_1456	Haloacid dehalogenase superfamily enzyme,	1653243	1653950	-	PROKKA_01480	(S)-2-haloacid dehalogenase 4A	1653243	1653950	-	3.8.1.2	hdl IVa	similar to AA sequence:UniProtKB:Q51645		1	0	0	0	0	0	0
1484	PFR_JS8_1457	Phosphofructokinase	1654077	1655198	-	PROKKA_01481	6-phosphofructokinase	1654077	1655198	-	2.7.1.11	pfkA	similar to AA sequence:UniProtKB:Q8NR14		1	0	0	0	0	0	0
1485	PFR_JS8_1458	Threonine synthase	1655277	1656719	-	PROKKA_01482	Threonine synthase	1655277	1656719	-	4.2.3.1	thrC	similar to AA sequence:UniProtKB:P23669		1	0	0	0	0	0	0
1486	PFR_JS8_1459	Hypothetical protein	1656808	1657152	+	PROKKA_01483	hypothetical protein	1656808	1657152	+					0	0	0	0	0	0	0
1487						PROKKA_01484	tRNA-Pro(ggg)	1658319	1658400	+			COORDINATES:profile:Aragorn:1.2		0					0	0
1488	PFR_JS8_1460	ATP-dependent Clp protease ATP-binding subunit	1657264	1658541	-											0	0	0	0	0	0
1489	PFR_JS8_1461	ATP-dependent Clp protease proteolytic subunit 1	1658663	1659352	-	PROKKA_01485	ATP-dependent Clp protease proteolytic subunit 2	1658663	1659352	-	3.4.21.92	clpP2_1	similar to AA sequence:UniProtKB:Q9ZH58		1	0	0	0	0	0	0
1490	PFR_JS8_1462	ATP-dependent Clp protease proteolytic subunit 2	1659376	1660011	-	PROKKA_01486	ATP-dependent Clp protease proteolytic subunit 2	1659376	1660011	-	3.4.21.92	clpP2_2	similar to AA sequence:UniProtKB:Q8NN01		1	0	0	0	0	0	0
1491	PFR_JS8_1463	Pheromone autoinducer 2 transporter	1660098	1661330	-	PROKKA_01487	AI-2 transport protein TqsA	1660098	1661330	-		tqsA_1	similar to AA sequence:UniProtKB:P0AFS5		1	0	0	0	0	0	0
1492	PFR_JS8_1464	Inner membrane protein YhhT	1661563	1662756	-	PROKKA_01488	AI-2 transport protein TqsA	1661563	1662756	-		tqsA_2	similar to AA sequence:UniProtKB:P0AFS5		1	0	0	0	0	0	0
1493	PFR_JS8_1465	Trigger factor	1662981	1664564	-	PROKKA_01489	Trigger factor	1662981	1664564	-	5.2.1.8	tig	similar to AA sequence:UniProtKB:A0R199		1	0	0	0	0	0	0
1494						PROKKA_01490	tRNA-Gly(tcc)	1664695	1664768	-			COORDINATES:profile:Aragorn:1.2		0					0	0
1495						PROKKA_01491	tRNA-Pro(tgg)	1665028	1665102	+			COORDINATES:profile:Aragorn:1.2		0					0	0
1496	PFR_JS8_1466	Quaternary ammonium compound-resistance protein	1665300	1665614	-	PROKKA_01492	Quaternary ammonium compound-resistance protein SugE	1665300	1665614	-		sugE	similar to AA sequence:UniProtKB:P69937		1	0	0	0	0	0	0
1497	PFR_JS8_1467	Hypothetical protein	1665742	1665933	+	PROKKA_01493	hypothetical protein	1665742	1665933	+					1	0	0	0	0	0	0
1498	PFR_JS8_1468	Hypothetical protein	1666168	1667721	+	PROKKA_01494	hypothetical protein	1666168	1667721	+					1	0	0	0	0	0	0
1499	PFR_JS8_1469	Transposase, undefined	1667718	1668302	-	PROKKA_01495	Integrase core domain protein	1667718	1668302	-			protein motif:Pfam:PF00665.20		0	0	0	0	0	0	0
1500	PFR_JS8_1470	Hypothetical protein	1668540	1668704	-	PROKKA_01496	hypothetical protein	1668540	1668704	-					0	0	0	0	0	0	0
1501	PFR_JS8_1471	Permease of the drug/metabolite transporter (DMT)	1668771	1669643	-	PROKKA_01497	putative DMT superfamily transporter inner membrane protein	1668771	1669643	-			protein motif:CLUSTERS:PRK11272		0	0	0	0	0	0	0
1502	PFR_JS8_1472	Transcriptional regulator	1669722	1670288	+	PROKKA_01498	Bacterial regulatory proteins, tetR family	1669722	1670288	+			protein motif:Pfam:PF00440.17		0	0	0	0	0	0	0
1503	PFR_JS8_1473	DNA ligase	1670356	1672635	-	PROKKA_01499	DNA ligase	1670356	1672635	-	6.5.1.2	ligA	similar to AA sequence:UniProtKB:A0QUW7		1	0	0	0	0	0	0
1504	PFR_JS8_1474	Hypothetical protein	1672712	1673506	-	PROKKA_01500	hypothetical protein	1672712	1673506	-					1	0	0	0	0	0	0
1505	PFR_JS8_1475	DSBA oxidoreductase	1673731	1674345	-	PROKKA_01501	hypothetical protein	1673731	1674345	-					0	0	0	0	0	0	0
1506	PFR_JS8_1476	Aminopeptidase	1674688	1677291	+	PROKKA_01502	Aminopeptidase N	1674688	1677291	+	3.4.11.2	pepN	similar to AA sequence:UniProtKB:Q11010		1	0	0	0	0	0	0
1507	PFR_JS8_1477	6-phosphogluconate dehydrogenase, decarboxylating	1677504	1678961	+	PROKKA_01503	6-phosphogluconate dehydrogenase, decarboxylating	1677504	1678961	+	1.1.1.44	gnd	similar to AA sequence:UniProtKB:P00350		1	0	0	0	0	0	0
1508	PFR_JS8_1478	Putative phosphomethylpyrimidine kinase	1679091	1679912	+	PROKKA_01504	Pyridoxine kinase	1679091	1679912	+	2.7.1.35	pdxK	similar to AA sequence:UniProtKB:P39610		0	0	0	0	0	0	0
1509	PFR_JS8_1479	Acyl-CoA thioester hydrolase, YbgC/YbaW family	1680059	1680940	-	PROKKA_01505	Thioesterase superfamily protein	1680059	1680940	-			protein motif:Pfam:PF03061.16		1	0	0	0	0	0	0
1510	PFR_JS8_1480	AMP-dependent synthetase/ligase	1680946	1682835	-	PROKKA_01506	Long-chain-fatty-acid--CoA ligase FadD15	1680946	1682835	-	6.2.1.3		similar to AA sequence:UniProtKB:O53521		1	0	0	0	0	0	0
1511	PFR_JS8_1481	Transcriptional regulator, MarR family	1683012	1683470	+	PROKKA_01507	Transcriptional repressor MprA	1683012	1683470	+		mprA_1	similar to AA sequence:UniProtKB:P0ACR9		1	0	0	0	0	0	0
1512	PFR_JS8_1482	FAD linked oxidase protein	1683476	1686307	+	PROKKA_01508	putative FAD-linked oxidoreductase	1683476	1686307	+	1.-.-.-		similar to AA sequence:UniProtKB:Q50685		1	0	0	0	0	0	0
1513	PFR_JS8_1483	Peptidyl-dipeptidase Dcp	1686428	1688464	-	PROKKA_01509	Peptidyl-dipeptidase dcp	1686428	1688464	-	3.4.15.5	dcp	similar to AA sequence:UniProtKB:P24171		1	0	0	0	0	0	0
1514	PFR_JS8_1484	Hypothetical protein	1688521	1689891	+	PROKKA_01510	hypothetical protein	1688521	1689891	+					1	0	0	0	0	0	0
1515	PFR_JS8_1485	Dihydroxyacetone kinase subunit M	1689878	1691398	-	PROKKA_01511	PTS-dependent dihydroxyacetone kinase, phosphotransferase subunit DhaM	1689878	1691398	-		dhaM	similar to AA sequence:UniProtKB:P37349		1	0	0	0	0	0	0
1516	PFR_JS8_1486	Dihydroxyacetone kinase, L subunit	1691411	1692040	-	PROKKA_01512	PTS-dependent dihydroxyacetone kinase, ADP-binding subunit DhaL	1691411	1692040	-	2.7.-.-	dhaL	similar to AA sequence:UniProtKB:P76014		1	0	0	0	0	0	0
1517	PFR_JS8_1487	Dihydroxyacetone kinase, DhaK subunit	1692040	1693035	-	PROKKA_01513	PTS-dependent dihydroxyacetone kinase, dihydroxyacetone-binding subunit DhaK	1692040	1693035	-	2.7.-.-	dhaK_2	similar to AA sequence:UniProtKB:P76015		1	0	0	0	0	0	0
1518	PFR_JS8_1488	ATP-binding cassette protein, ChvD family	1693207	1694895	-	PROKKA_01514	putative ABC transporter ATP-binding protein/MT2552	1693207	1694895	-			similar to AA sequence:UniProtKB:O53204		1	0	0	0	0	0	0
1519	PFR_JS8_1489	Hypothetical protein	1695091	1695591	-	PROKKA_01515	Single-stranded DNA-binding protein 1	1695091	1695591	-		ssb1_1	similar to AA sequence:UniProtKB:Q9KYI9		1	0	0	0	0	0	0
1520	PFR_JS8_1490	Hypothetical protein	1695808	1696470	-	PROKKA_01516	hypothetical protein	1695808	1696470	-					1	0	0	0	0	0	0
1521	PFR_JS8_1491	Dynamin domain protein	1696467	1698110	-	PROKKA_01517	GTPase Era	1696467	1698110	-			protein motif:CLUSTERS:PRK00089		0	0	0	0	0	0	0
1522	PFR_JS8_1492	ATP-binding protein SCC61A06c	1698107	1699954	-	PROKKA_01518	Dynamin family protein	1698107	1699954	-			protein motif:Pfam:PF00350.17		1	0	0	0	0	0	0
1523	PFR_JS8_1493	Protease PrsW family protein	1700024	1701526	-	PROKKA_01519	hypothetical protein	1700024	1701526	-					1	0	0	0	0	0	0
1524						PROKKA_01520	tRNA-Arg(tct)	1701598	1701672	-			COORDINATES:profile:Aragorn:1.2		0					0	0
1525	PFR_JS8_1494	Transporter, major facilitator family protein	1701580	1703031	+	PROKKA_01521	Oligoribonuclease	1703043	1703723	+	3.1.-.-	orn	similar to AA sequence:UniProtKB:P57666		1	0	0	0	0	0	0
1526						PROKKA_01522	tRNA-His(gtg)	1703799	1703874	+			COORDINATES:profile:Aragorn:1.2		0					0	0
1527	PFR_JS8_1495	Oligoribonuclease	1703043	1703723	+											0	0	0	0	0	0
1528	PFR_JS8_1496	Hypothetical protein	1703810	1704511	-											0	0	0	0	0	0
1529	PFR_JS8_1497	Cassette chromosome recombinase B4 (Fragment)	1704528	1705580	-	PROKKA_01523	hypothetical protein	1704528	1705580	-			protein motif:Pfam:PF00239.15	Resolvase, N terminal domain	0	0	0	0	0	0	0
1530	PFR_JS8_1498	Hypothetical protein	1705974	1706537	-	PROKKA_01524	hypothetical protein	1705974	1706537	-					0	0	0	0	0	0	0
1531	PFR_JS8_1499	Single-strand binding protein/Primosomal	1706549	1706989	-	PROKKA_01525	Single-stranded DNA-binding protein 1	1706549	1706989	-		ssb1_2	similar to AA sequence:UniProtKB:Q9KYI9		0	0	0	0	0	0	0
1532	PFR_JS8_1500	Type IV secretory pathway VirD4 protein-like	1707071	1708852	-	PROKKA_01526	Type IV secretory system Conjugative DNA transfer	1707071	1708852	-			protein motif:Pfam:PF02534.8		0	0	0	0	0	0	0
1533	PFR_JS8_1501	Hypothetical protein	1708849	1709382	-	PROKKA_01527	hypothetical protein	1708849	1709382	-					0	0	0	0	0	0	0
1534	PFR_JS8_1502	Hypothetical protein	1709401	1709562	+	PROKKA_01528	hypothetical protein	1709401	1709562	+					0	0	0	0	0	0	0
1535	PFR_JS8_1503	Hypothetical protein	1709621	1710106	+	PROKKA_01529	VanZ like family protein	1709621	1710106	+			protein motif:Pfam:PF04892.6		0	1	0	1	0	0	0
1536	PFR_JS8_1504	Hypothetical protein	1710249	1710836	+	PROKKA_01530	hypothetical protein	1710249	1710836	+					0	1	0	1	0	0	0
1537	PFR_JS8_1505	Low molecular weight protein-tyrosine-phosphatase	1711239	1711655	-	PROKKA_01531	phosphotyrosine-protein phosphatase	1711239	1711655	-			protein motif:CLUSTERS:PRK11391		0	1	0	1	0	0	0
1538	PFR_JS8_1506	Etk-like tyrosine kinase	1712050	1713717	+	PROKKA_01532	Tyrosine-protein kinase YwqD	1712050	1713717	+	2.7.10.2	ywqD	similar to AA sequence:UniProtKB:P96716		0	2	1	1	0	0	0
1539	PFR_JS8_1507	Undecaprenyl-phosphate galactose	1713875	1715371	+	PROKKA_01533	UDP-glucose:undecaprenyl-phosphate glucose-1-phosphate transferase	1713875	1715371	+	2.7.8.31	wcaJ	similar to AA sequence:UniProtKB:P71241		0	2	1	1	0	0	0
1540	PFR_JS8_1508	Hypothetical protein	1715502	1715660	-	PROKKA_01534	hypothetical protein	1715502	1715660	-					0	2	1	1	0	0	0
1541	PFR_JS8_1509	Hypothetical protein	1716424	1716564	+	PROKKA_01535	hypothetical protein	1716424	1716564	+					0	2	1	1	0	0	0
1542	PFR_JS8_1510	Integrase family protein	1717203	1718111	-	PROKKA_01536	IS2 transposase TnpB	1717203	1718111	-			protein motif:CLUSTERS:PRK09409		0	2	1	1	0	0	0
1543	PFR_JS8_1511	Putative transposase orfA for insertion sequence	1718108	1718458	-	PROKKA_01537	Transposase	1718108	1718458	-			protein motif:Pfam:PF01527.14		0	2	1	1	0	0	0
1544	PFR_JS8_1512	Hypothetical protein	1719026	1719181	+	PROKKA_01538	hypothetical protein	1719026	1719181	+					0	2	1	1	0	0	0
1545	PFR_JS8_1513	Hypothetical protein	1719889	1720245	+	PROKKA_01539	Glycosyl transferases group 1	1719889	1720245	+			protein motif:Pfam:PF00534.14		0	2	1	1	0	0	0
1546	PFR_JS8_1514	Glycosyltransferase, family 1	1720247	1721269	+	PROKKA_01540	Glycogen synthase	1720247	1721269	+	2.4.1.11		similar to AA sequence:UniProtKB:O53279		0	2	1	1	0	0	0
1547	PFR_JS8_1515	Putative polysaccharide biosynthesis protein	1721266	1722324	+	PROKKA_01541	Polysaccharide pyruvyl transferase	1721266	1722324	+			protein motif:Pfam:PF04230.7		0	2	1	1	0	0	0
1548	PFR_JS8_1516	Glycosyltransferase	1722321	1723211	+	PROKKA_01542	Glycosyl transferase family 2	1722321	1723211	+			protein motif:Pfam:PF00535.20		0	2	1	1	0	0	0
1549	PFR_JS8_1517	Hypothetical protein	1723208	1724338	+	PROKKA_01543	hypothetical protein	1723208	1724338	+					0	2	1	1	0	0	0
1550	PFR_JS8_1518	Hypothetical protein	1724335	1725687	+	PROKKA_01544	hypothetical protein	1724335	1725687	+					0	2	1	1	0	0	0
1551	PFR_JS8_1519	Transposase OrfB, IS3 family	1726059	1726304	-	PROKKA_01545	hypothetical protein	1726059	1726304	-					0	2	1	1	0	0	0
1552	PFR_JS8_1520	IS3 family transposase OrfB (Fragment)	1726510	1726932	-	PROKKA_01546	hypothetical protein	1726510	1726932	-					0	2	1	1	0	0	0
1553	PFR_JS8_1521	Hypothetical protein	1726929	1727297	-	PROKKA_01547	hypothetical protein	1726929	1727297	-					0	2	1	1	0	0	0
1554	PFR_JS8_1522	Transposase of ISAar20, ISL3 family	1727356	1728663	-	PROKKA_01548	Transposase	1727356	1728663	-			protein motif:Pfam:PF01610.11		0	2	1	1	0	0	0
1555	PFR_JS8_1523	Hypothetical protein	1728994	1729428	+	PROKKA_01549	hypothetical protein	1729170	1729373	-					0	1	0	1	0	0	0
1556	PFR_JS8_1524	Putative insertion element ISCmi2 transposase	1731326	1732369	-	PROKKA_01550	IS2 transposase TnpB	1731326	1732369	-			protein motif:CLUSTERS:PRK09409		0	1	0	1	0	0	0
1557	PFR_JS8_1525	Transcriptional regulator LytR	1732516	1733640	+	PROKKA_01551	Transcriptional regulator LytR	1732516	1733640	+		lytR_1	similar to AA sequence:UniProtKB:Q02115		0	1	0	1	0	0	0
1558	PFR_JS8_1526	Hypothetical protein	1734359	1734751	-	PROKKA_01552	hypothetical protein	1734359	1734751	-					0	2	1	1	0	0	0
1559	PFR_JS8_1527	Hypothetical protein	1735037	1735381	+	PROKKA_01553	Transposase	1735037	1735381	+			protein motif:Pfam:PF01527.14		0	2	1	1	0	0	0
1560	PFR_JS8_1528	Integrase, catalytic region	1735378	1736286	+	PROKKA_01554	Integrase core domain protein	1735378	1736286	+			protein motif:Pfam:PF00665.20		0	2	1	1	0	0	0
1561	PFR_JS8_1529	Metal dependent phosphohydrolase	1736827	1737333	-	PROKKA_01555	Bifunctional (p)ppGpp synthase/hydrolase RelA	1736827	1737333	-		relA_2	similar to AA sequence:UniProtKB:Q54089		1	2	1	1	0	0	0
1562	PFR_JS8_1530	Putative excision nuclease ABC subunit	1737408	1739741	+	PROKKA_01556	UvrABC system protein A	1737408	1739741	+		uvrA_3	similar to AA sequence:UniProtKB:Q9WYV0		1	1	1	0	0	0	0
1563	PFR_JS8_1531	Putative secreted tyrosine phosphatase	1739812	1740627	+	PROKKA_01557	Tyrosine-protein phosphatase precursor	1739812	1740627	+	3.1.3.48	iphP	similar to AA sequence:UniProtKB:Q05918		1	0	0	0	0	0	0
1564	PFR_JS8_1532	Mur ligase middle domain protein	1740731	1742053	+	PROKKA_01558	UDP-N-acetylmuramoylalanyl-D-glutamate--2,6-diaminopimelate ligase	1740731	1742053	+			protein motif:CLUSTERS:PRK00139		1	0	0	0	0	0	0
1565	PFR_JS8_1533	CobB/CobQ-like glutamine amidotransferase domain	1742047	1742820	+	PROKKA_01559	Cobyric acid synthase	1742047	1742820	+		cobQ_2	similar to AA sequence:UniProtKB:P29932		1	0	0	0	0	0	0
1566						PROKKA_01560	tRNA-Lys(ctt)	1742951	1743024	-			COORDINATES:profile:Aragorn:1.2		0					0	0
1567	PFR_JS8_1534	10 kDa chaperonin	1743082	1743531	-	PROKKA_01561	10 kDa chaperonin 5	1743082	1743531	-		groS5	similar to AA sequence:UniProtKB:P35474		1	0	0	0	0	0	0
1568	PFR_JS8_1535	Hypothetical protein	1743558	1743857	-	PROKKA_01562	hypothetical protein	1743558	1743857	-					1	0	0	0	0	0	0
1569	PFR_JS8_1536	Bacterioferritin comigratory protein	1744031	1744519	+	PROKKA_01563	Putative peroxiredoxin/MT2597	1744031	1744519	+	1.11.1.15	bcp	similar to AA sequence:UniProtKB:O53226		1	0	0	0	0	0	0
1570						PROKKA_01564	tRNA-Leu(tag)	1744663	1744746	+			COORDINATES:profile:Aragorn:1.2		0					0	0
1571	PFR_JS8_1537	Class II aldolase/adducin family protein	1744812	1745504	+	PROKKA_01565	L-ribulose-5-phosphate 4-epimerase UlaF	1744812	1745504	+	5.1.3.4	ulaF	similar to AA sequence:UniProtKB:P39306		1	0	0	0	0	0	0
1572	PFR_JS8_1538	Precorrin-6x reductase cobK	1745485	1746252	+	PROKKA_01566	Precorrin-6A reductase	1745485	1746252	+	1.3.1.54	cobK	similar to AA sequence:UniProtKB:P21920		1	0	0	0	0	0	0
1573	PFR_JS8_1539	Precorrin-6Y C5,15-methyltransferase, CbiT	1746325	1746915	+	PROKKA_01567	Precorrin-6Y C(5,15)-methyltransferase [decarboxylating]	1746325	1746915	+	2.1.1.132	cobL	similar to AA sequence:UniProtKB:P21921		1	0	0	0	0	0	0
1574	PFR_JS8_1540	Precorrin-8X methylmutase	1747012	1747665	+	PROKKA_01568	Precorrin-8X methylmutase	1747012	1747665	+	5.4.1.2	cobH	similar to AA sequence:UniProtKB:P21638		1	0	0	0	0	0	0
1575	PFR_JS8_1541	Cobalamin biosynthesis protein CbiD (Precursor)	1747662	1748954	+	PROKKA_01569	cobalt-precorrin-6A synthase	1747662	1748954	+			protein motif:CLUSTERS:PRK00075		1	0	0	0	0	0	0
1576	PFR_JS8_1542	Cobalamin synthesis protein, fusion CysG CbiX	1748986	1750227	-	PROKKA_01570	Sirohydrochlorin cobaltochelatase	1748986	1750227	-	4.99.1.3	cbiX	similar to AA sequence:UniProtKB:O87690		1	0	0	0	0	0	0
1577	PFR_JS8_1543	Bifunctional cbiH protein and precorrin-3B	1750220	1752880	-	PROKKA_01571	Cobalt-precorrin-3B C(17)-methyltransferase	1750220	1752880	-	2.1.1.-	cbiH	similar to AA sequence:UniProtKB:Q05590		0	0	0	0	0	0	0
1578	PFR_JS8_1544	Tetrapyrrole methylase, precorrin-3 methylase,	1752877	1753836	-	PROKKA_01572	Cobalt-precorrin-4 C(11)-methyltransferase	1752877	1753836	-	2.1.1.271	cbiF	similar to AA sequence:UniProtKB:P0A2G9		1	0	0	0	0	0	0
1579	PFR_JS8_1545	Precorrin-2 C20-methyltransferase CbiL	1753866	1754639	-	PROKKA_01573	Precorrin-2 C(20)-methyltransferase	1753866	1754639	-	2.1.1.130	cobI	similar to AA sequence:UniProtKB:P21639		1	0	0	0	0	0	0
1580	PFR_JS8_1546	Hypothetical protein	1755214	1755477	+	PROKKA_01574	hypothetical protein	1755214	1755477	+					1	0	0	0	0	0	0
1581	PFR_JS8_1547	Methylmalonyl-CoA mutase small subunit mutA	1755474	1757390	+	PROKKA_01575	Methylmalonyl-CoA mutase small subunit	1755474	1757390	+	5.4.99.2	mutA	similar to AA sequence:UniProtKB:P11652		1	0	0	0	0	0	0
1582	PFR_JS8_1548	Methylmalonyl-CoA mutase large subunit mutB	1757387	1759573	+	PROKKA_01576	Methylmalonyl-CoA mutase large subunit	1757387	1759573	+	5.4.99.2	mutB	similar to AA sequence:UniProtKB:P11653		1	0	0	0	0	0	0
1583	PFR_JS8_1549	LAO/AO transport system ATPase	1759566	1760579	+	PROKKA_01577	putative GTPase/MT1543	1759566	1760579	+	3.6.-.-		similar to AA sequence:UniProtKB:P63577		1	0	0	0	0	0	0
1584	PFR_JS8_1550	DNA polymerase IV	1760781	1762232	-	PROKKA_01578	DNA polymerase IV	1760781	1762232	-	2.7.7.7	dinB_2	similar to AA sequence:UniProtKB:Q47155		1	0	0	0	0	0	0
1585	PFR_JS8_1551	Dihydrofolate reductase	1762236	1762838	-	PROKKA_01579	Dihydrofolate reductase	1762236	1762838	-	1.5.1.3	folA	similar to AA sequence:UniProtKB:P04174		1	0	0	0	0	0	0
1586	PFR_JS8_1552	Thymidylate synthase	1762953	1763765	-	PROKKA_01580	Thymidylate synthase	1762953	1763765	-	2.1.1.45	thyA	similar to AA sequence:UniProtKB:P67042		1	0	0	0	0	0	0
1587	PFR_JS8_1553	Non-canonical purine NTP pyrophosphatase	1763767	1764573	-	PROKKA_01581	dITP/XTP pyrophosphatase	1763767	1764573	-	3.6.1.19	rdgB	similar to AA sequence:UniProtKB:P52061		1	0	0	0	0	0	0
1588	PFR_JS8_1554	TRNA nucleotidyltransferase	1764570	1765331	-	PROKKA_01582	Ribonuclease PH	1764570	1765331	-	2.7.7.56	rph	similar to AA sequence:UniProtKB:P50597		1	0	0	0	0	0	0
1589	PFR_JS8_1555	Glutamate racemase	1765485	1766303	-	PROKKA_01583	Glutamate racemase	1765485	1766303	-	5.1.1.3	murI	similar to AA sequence:UniProtKB:O31332		1	0	0	0	0	0	0
1590	PFR_JS8_1556	Hypothetical protein	1766391	1766999	-	PROKKA_01584	hypothetical protein	1766391	1766999	-					1	0	0	0	0	0	0
1591	PFR_JS8_1557	ATP-dependent Clp protease adapter protein ClpS	1766996	1767289	-	PROKKA_01585	ATP-dependent Clp protease adaptor protein ClpS	1766996	1767289	-			protein motif:CLUSTERS:PRK00033		1	0	0	0	0	0	0
1592	PFR_JS8_1558	Nicotinate phosphoribosyltransferase	1767416	1768771	+	PROKKA_01586	Nicotinate phosphoribosyltransferase pncB1	1767416	1768771	+	6.3.4.21	pncB1	similar to AA sequence:UniProtKB:Q10641		1	0	0	0	0	0	0
1593	PFR_JS8_1559	Naphthoate synthase	1768853	1769938	+	PROKKA_01587	1,4-Dihydroxy-2-naphthoyl-CoA synthase	1768853	1769938	+	4.1.3.36	menB	similar to AA sequence:UniProtKB:A0QRD3		1	0	0	0	0	0	0
1594	PFR_JS8_1560	O-succinylbenzoic acid-CoA ligase menE	1770011	1771243	+	PROKKA_01588	2-succinylbenzoate--CoA ligase	1770011	1771243	+	6.2.1.26	menE	similar to AA sequence:UniProtKB:P63526		1	0	0	0	0	0	0
1595	PFR_JS8_1561	Isochorismate synthase	1771355	1772578	+	PROKKA_01589	Isochorismate synthase EntC	1771355	1772578	+	5.4.4.2	entC	similar to AA sequence:UniProtKB:P0AEJ2		1	0	0	0	0	0	0
1596	PFR_JS8_1562	Transposase, ISlxx5	1772627	1773661	-	PROKKA_01590	Integrase core domain protein	1772627	1773661	-			protein motif:Pfam:PF00665.20		0	0	0	0	0	0	0
1597	PFR_JS8_1563	Hypothetical protein	1773835	1774311	-	PROKKA_01591	hypothetical protein	1773835	1774311	-					0	0	0	0	0	0	0
1598	PFR_JS8_1564	Putative excinuclease ABC, A subunit	1774482	1777052	-	PROKKA_01592	UvrABC system protein A	1774482	1777052	-		uvrA_4	similar to AA sequence:UniProtKB:P63383		0	0	0	0	0	0	0
1599	PFR_JS8_1565	2-succinyl-5-enolpyruvyl-6-hydroxy-3-cyclohexene-1-carboxylate	1777160	1778815	-	PROKKA_01593	2-succinyl-5-enolpyruvyl-6-hydroxy-3-cyclohexene-1-carboxylate synthase	1777160	1778815	-	2.2.1.9	menD	similar to AA sequence:UniProtKB:Q99V50		1	0	0	0	0	0	0
1600	PFR_JS8_1566	Mandelate racemase/muconate lactonizing protein	1778940	1779938	-	PROKKA_01594	L-Ala-D/L-Glu epimerase	1778940	1779938	-	5.1.1.-		similar to AA sequence:UniProtKB:Q97MK4		1	0	0	0	0	0	0
1601	PFR_JS8_1567	4-alpha-glucanotransferase malQ	1779935	1782124	-	PROKKA_01595	4-alpha-glucanotransferase	1779935	1782124	-	2.4.1.25	malQ_2	similar to AA sequence:UniProtKB:Q59266		1	0	0	0	0	0	0
1602	PFR_JS8_1568	Hypothetical protein	1782255	1783307	-	PROKKA_01596	RDD family protein	1782255	1783307	-			protein motif:Pfam:PF06271.6		1	0	0	0	0	0	0
1603	PFR_JS8_1569	Multidrug resistance efflux protein	1783481	1784992	-	PROKKA_01597	Multidrug resistance protein 3	1783481	1784992	-		bmr3_1	similar to AA sequence:UniProtKB:P96712	Putative antibiotic resistance	1	0	0	0	0	0	0
1604	PFR_JS8_1570	PF11238 family protein	1785051	1785314	+	PROKKA_01598	hypothetical protein	1785051	1785314	+					1	0	0	0	0	0	0
1605	PFR_JS8_1571	Cation diffusion facilitator family transporter	1785469	1786509	-	PROKKA_01599	ferrous iron efflux protein F	1785469	1786509	-			protein motif:CLUSTERS:PRK09509		1	0	0	0	0	0	0
1606	PFR_JS8_1572	SIS regulatory protein	1786621	1787637	-	PROKKA_01600	hypothetical protein	1786621	1787637	-			protein motif:Pfam:PF10432.3	Bacterial phospho-glucose isomerase C-terminal region	1	0	0	0	0	0	0
1607	PFR_JS8_1573	Hypothetical protein	1787645	1787845	-	PROKKA_01601	hypothetical protein	1787645	1787845	-			protein motif:CLUSTERS:PRK11827		1	0	0	0	0	0	0
1608	PFR_JS8_1574	HAD-superfamily hydrolase, subfamily IIB	1787906	1788721	-	PROKKA_01602	Eukaryotic phosphomannomutase	1787906	1788721	-			protein motif:Pfam:PF03332.7		1	0	0	0	0	0	0
1609	PFR_JS8_1575	Hypothetical protein	1788837	1789337	-	PROKKA_01603	hypothetical protein	1788837	1789337	-					1	0	0	0	0	0	0
1610	PFR_JS8_1576	Hypothetical protein	1789404	1789844	+	PROKKA_01604	Possibl zinc metallo-peptidase	1789404	1789844	+			protein motif:Pfam:PF06262.5		1	0	0	0	0	0	0
1611	PFR_JS8_1577	Hypothetical protein	1789949	1791301	-	PROKKA_01605	hypothetical protein	1789949	1791301	-					1	0	0	0	0	0	0
1612	PFR_JS8_1578	Putative glycosyltransferase	1791298	1794714	-	PROKKA_01606	hypothetical protein	1791298	1794714	-					1	0	0	0	0	0	0
1613	PFR_JS8_1579	Transcription factor WhiB	1794743	1795003	-	PROKKA_01607	Transcriptional regulator WhiB	1794743	1795003	-		whiB	similar to AA sequence:UniProtKB:Q7AKN0		1	0	0	0	0	0	0
1614	PFR_JS8_1580	Hypothetical protein	1795336	1796418	-	PROKKA_01608	hypothetical protein	1795336	1796418	-					0	0	0	0	0	0	0
1615	PFR_JS8_1581	Mannose-1-phosphate guanylyltransferase (GDP)	1796415	1797494	-	PROKKA_01609	Mannose-1-phosphate guanylyltransferase RfbM	1796415	1797494	-	2.7.7.13	rfbM	similar to AA sequence:UniProtKB:P26404		1	0	0	0	0	0	0
1616	PFR_JS8_1582	Cell envelope-related transcriptional attenuator	1797620	1798978	+	PROKKA_01610	Regulatory protein MsrR	1797620	1798978	+		msrR	similar to AA sequence:UniProtKB:Q99Q02		1	0	0	0	0	0	0
1617	PFR_JS8_1583	Phosphoribosylaminoimidazole carboxylase,	1799016	1799576	-	PROKKA_01611	N5-carboxyaminoimidazole ribonucleotide mutase	1799016	1799576	-	5.4.99.18	purE	similar to AA sequence:UniProtKB:P96880		1	0	0	0	0	0	0
1618	PFR_JS8_1584	Phosphoribosylaminoimidazole carboxylase, ATPase	1799569	1800741	-	PROKKA_01612	N5-carboxyaminoimidazole ribonucleotide synthase	1799569	1800741	-	6.3.4.18	purK	similar to AA sequence:UniProtKB:O66608		1	0	0	0	0	0	0
1619	PFR_JS8_1585	Peptidase family S51	1800819	1801535	+	PROKKA_01613	Peptidase family S51	1800819	1801535	+			protein motif:Pfam:PF03575.1		1	0	0	0	0	0	0
1620	PFR_JS8_1586	Transcriptional regulator	1801585	1802169	-	PROKKA_01614	Bacterial regulatory proteins, tetR family	1801585	1802169	-			protein motif:Pfam:PF00440.17		1	0	0	0	0	0	0
1621	PFR_JS8_1587	Hypothetical protein	1802251	1802754	-	PROKKA_01615	Bacterial membrane flanked domain protein	1802251	1802754	-			protein motif:Pfam:PF03703.8		1	0	0	0	0	0	0
1622	PFR_JS8_1588	Biotin apo-protein ligase	1802788	1803579	-	PROKKA_01616	Bifunctional ligase/repressor BirA	1802788	1803579	-	6.3.4.15	birA	similar to AA sequence:UniProtKB:P0CI75		1	0	0	0	0	0	0
1623	PFR_JS8_1589	Transcriptional regulator	1803729	1804334	+	PROKKA_01617	DNA-binding transcriptional repressor AcrR	1803729	1804334	+			protein motif:CLUSTERS:PRK10668		1	0	0	0	0	0	0
1624	PFR_JS8_1590	Transcription regulator	1804348	1804926	-	PROKKA_01618	MarR family protein	1804348	1804926	-			protein motif:Pfam:PF01047.16		1	0	0	0	0	0	0
1625	PFR_JS8_1591	Hypothetical protein	1805040	1805558	-	PROKKA_01619	hypothetical protein	1805040	1805558	-					1	0	0	0	0	0	0
1626	PFR_JS8_1592	Tetronasin ABC transporter ATP-binding protein	1805663	1806607	+	PROKKA_01620	Daunorubicin/doxorubicin resistance ATP-binding protein DrrA	1805663	1806607	+	3.6.3.-	drrA_3	similar to AA sequence:UniProtKB:P32010		1	0	0	0	0	0	0
1627	PFR_JS8_1593	Tetronasin-transport membrane protein ABC	1806604	1808244	+	PROKKA_01621	ABC-2 family transporter protein	1806604	1808244	+			protein motif:Pfam:PF12730.1		1	0	0	0	0	0	0
1628	PFR_JS8_1594	Hypothetical protein	1808214	1808351	-	PROKKA_01622	hypothetical protein	1808214	1808351	-					0	0	0	0	0	0	0
1629	PFR_JS8_1595	Integral membrane protein	1808351	1809697	-	PROKKA_01623	Inner membrane protein YjjP	1808351	1809697	-		yjjP	similar to AA sequence:UniProtKB:P0ADD5		1	0	0	0	0	0	0
1630	PFR_JS8_1596	Carboxyl transferase domain protein	1809828	1811402	+	PROKKA_01624	putative propionyl-CoA carboxylase beta chain 5	1809828	1811402	+	6.4.1.3	accD5	similar to AA sequence:UniProtKB:P96885		1	0	0	0	0	0	0
1631	PFR_JS8_1597	Hypothetical protein	1811408	1811662	+	PROKKA_01625	hypothetical protein	1811408	1811662	+					1	0	0	0	0	0	0
1632	PFR_JS8_1598	Septum formation protein Maf	1811713	1812441	+	PROKKA_01626	Maf-like protein YceF	1811713	1812441	+		yceF	similar to AA sequence:UniProtKB:P0A729		1	0	0	0	0	0	0
1633	PFR_JS8_1599	Hydrolase, NUDIX family	1812445	1812945	+	PROKKA_01627	dihydroneopterin triphosphate pyrophosphatase	1812445	1812945	+			protein motif:CLUSTERS:PRK09438		0	0	0	0	0	0	0
1634	PFR_JS8_1600	Hypothetical protein	1813036	1813515	-	PROKKA_01628	hypothetical protein	1813036	1813515	-					1	0	0	0	0	0	0
1635	PFR_JS8_1601	Hypothetical protein	1813796	1814011	+	PROKKA_01629	hypothetical protein	1813796	1814011	+					1	0	0	0	0	0	0
1636	PFR_JS8_1602	Endonuclease VIII and DNA N-glycosylase with an	1814150	1814965	+	PROKKA_01630	Endonuclease 8 1	1814150	1814965	+	3.2.2.-	nei1	similar to AA sequence:UniProtKB:P64158		1	0	0	0	0	0	0
1637	PFR_JS8_1603	Phosphoribosylglycinamide synthetase, ATP-grasp	1815120	1816901	+	PROKKA_01631	2-oxoglutarate carboxylase small subunit	1815120	1816901	+	6.4.1.7	cfiB	similar to AA sequence:UniProtKB:D3DJ42		1	0	0	0	0	0	0
1638	PFR_JS8_1604	Hypothetical protein	1816954	1817496	+	PROKKA_01632	hypothetical protein	1816954	1817496	+					1	0	0	0	0	0	0
1639	PFR_JS8_1605	Genome sequencing data, contig C257	1817524	1818531	-	PROKKA_01633	NAD-dependent dihydropyrimidine dehydrogenase subunit PreA	1817524	1818531	-	1.3.1.1	preA_1	similar to AA sequence:UniProtKB:P25889		1	0	0	0	0	0	0
1640	PFR_JS8_1606	Pyruvate-flavodoxin oxidoreductase (Precursor)	1818535	1822254	-	PROKKA_01634	Pyruvate-flavodoxin oxidoreductase	1818535	1822254	-	1.2.7.-	nifJ_1	similar to AA sequence:UniProtKB:Q06879		1	0	0	0	0	0	0
1641	PFR_JS8_1607	Hypothetical protein	1822566	1824353	+	PROKKA_01635	hypothetical protein	1822566	1824353	+					1	0	0	0	0	0	0
1642	PFR_JS8_1608	Chlorophyll synthesis pathway protein BchC	1824491	1825534	+	PROKKA_01636	Alcohol dehydrogenase	1824491	1825534	+	1.1.1.1	adhT	similar to AA sequence:UniProtKB:P12311		1	0	0	0	0	0	0
1643	PFR_JS8_1609	Hypothetical protein	1825666	1826064	-	PROKKA_01637	hypothetical protein	1825666	1826064	-					0	0	0	0	0	0	0
1644	PFR_JS8_1610	Puromycin N-acetyltransferase	1826385	1827005	+	PROKKA_01638	Acetyltransferase (GNAT) family protein	1826385	1827005	+			protein motif:Pfam:PF00583.18		1	0	0	0	0	0	0
1645	PFR_JS8_1611	Hypothetical protein	1828136	1828306	-	PROKKA_01639	NAD-dependent protein deacetylase	1828136	1828306	-		cobB_2	protein motif:HAMAP:MF_01968		0	0	0	0	0	0	0
1646	PFR_JS8_1612	Carboxymuconolactone decarboxylase	1828303	1828710	-	PROKKA_01640	Carboxymuconolactone decarboxylase family protein	1828303	1828710	-			protein motif:Pfam:PF02627.1		1	0	0	0	0	0	0
1647	PFR_JS8_1613	Transcriptional regulator, MerR family	1828823	1829188	+	PROKKA_01641	HTH-type transcriptional regulator AdhR	1828823	1829188	+		adhR	similar to AA sequence:UniProtKB:O06008		1	0	0	0	0	0	0
1648	PFR_JS8_1614	Hypothetical protein	1829361	1829816	+	PROKKA_01642	hypothetical protein	1829361	1829816	+					0	0	0	0	0	0	0
1649	PFR_JS8_1615	PF04239 family protein	1829813	1830478	+	PROKKA_01643	hypothetical protein	1829813	1830478	+					1	0	0	0	0	0	0
1650	PFR_JS8_1616	Silent information regulator protein Sir2	1830475	1831398	-	PROKKA_01644	NAD-dependent protein deacetylase	1830475	1831398	-	3.5.1.-	cobB_3	similar to AA sequence:UniProtKB:Q9WYW0		1	0	0	0	0	0	0
1651	PFR_JS8_1617	Methionyl-tRNA synthetase (Methionine--tRNA	1831626	1833572	-	PROKKA_01645	Methionine--tRNA ligase	1831626	1833572	-	6.1.1.10	metG	similar to AA sequence:UniProtKB:P00959		1	0	0	0	0	0	0
1652	PFR_JS8_1618	Enoyl-CoA hydratase echA9	1833613	1834545	+	PROKKA_01646	putative enoyl-CoA hydratase	1833613	1834545	+	4.2.1.17	fadB	similar to AA sequence:UniProtKB:P94549		1	0	0	0	0	0	0
1653	PFR_JS8_1619	Hypothetical protein	1834622	1835134	-	PROKKA_01647	hypothetical protein	1834622	1835134	-					1	0	0	0	0	0	0
1654	PFR_JS8_1620	Ribonuclease H	1835211	1836242	-	PROKKA_01648	Ribonuclease HI	1835211	1836242	-	3.1.26.4	rnhA	similar to AA sequence:UniProtKB:P0A7Y4		1	0	0	0	0	0	0
1655	PFR_JS8_1621	Basic membrane protein	1836314	1837258	-	PROKKA_01649	Basic membrane protein	1836314	1837258	-			protein motif:Pfam:PF02608.8		1	0	0	0	0	0	0
1656	PFR_JS8_1622	Phosphotransferase family protein	1837508	1838797	-	PROKKA_01650	Phosphotransferase enzyme family protein	1837508	1838797	-			protein motif:Pfam:PF01636.17		1	0	0	0	0	0	0
1657	PFR_JS8_1623	CBS domain pair protein	1838878	1840398	-	PROKKA_01651	Hemolysin C	1838878	1840398	-		tlyC	similar to AA sequence:UniProtKB:O05961		1	0	0	0	0	0	0
1658	PFR_JS8_1624	AzlC family protein	1840692	1841360	+	PROKKA_01652	AzlC protein	1840692	1841360	+			protein motif:Pfam:PF03591.8		0	0	0	0	0	0	0
1659	PFR_JS8_1625	Hypothetical protein	1841357	1841668	+	PROKKA_01653	hypothetical protein	1841357	1841668	+					1	0	0	0	0	0	0
1660	PFR_JS8_1626	Isocitrate dehydrogenase [NADP]	1841801	1843018	-	PROKKA_01654	Isocitrate dehydrogenase [NADP]	1841801	1843018	-	1.1.1.42	icd	similar to AA sequence:UniProtKB:P65097		1	0	0	0	0	0	0
1661	PFR_JS8_1627	Malate dehydrogenase	1843196	1844182	+	PROKKA_01655	Malate dehydrogenase	1843196	1844182	+	1.1.1.37	mdh_2	similar to AA sequence:UniProtKB:P10584		1	0	0	0	0	0	0
1662	PFR_JS8_1628	Hypothetical protein	1844364	1844687	-	PROKKA_01656	hypothetical protein	1844364	1844687	-					1	0	0	0	0	0	0
1663	PFR_JS8_1629	Bifunctional protein FolD	1844693	1845553	-	PROKKA_01657	Bifunctional protein FolD protein	1844693	1845553	-		folD	similar to AA sequence:UniProtKB:Q8NSM0		1	0	0	0	0	0	0
1664	PFR_JS8_1630	Bifunctional purine biosynthesis protein PurH	1845627	1847180	-	PROKKA_01658	Bifunctional purine biosynthesis protein PurH	1845627	1847180	-		purH	similar to AA sequence:UniProtKB:Q8NS21		1	0	0	0	0	0	0
1665	PFR_JS8_1631	Phosphoribosylglycinamide formyltransferase	1847302	1847913	-	PROKKA_01659	Phosphoribosylglycinamide formyltransferase	1847302	1847913	-	2.1.2.2	purN	similar to AA sequence:UniProtKB:P71554		1	0	0	0	0	0	0
1666	PFR_JS8_1632	Hypothetical protein	1847924	1849402	-	PROKKA_01660	hypothetical protein	1847924	1849402	-					1	0	0	0	0	0	0
1667	PFR_JS8_1633	ATP-dependent DNA helicase PcrA	1849496	1851973	-	PROKKA_01661	ATP-dependent DNA helicase UvrD1	1849496	1851973	-	3.6.4.12	uvrD1_2	similar to AA sequence:UniProtKB:P0A5A3		1	0	0	0	0	0	0
1668	PFR_JS8_1634	Phospholipase D domain protein	1852110	1853363	+	PROKKA_01662	Cardiolipin synthase	1852110	1853363	+	2.7.8.-	cls	similar to AA sequence:UniProtKB:P63801		1	0	0	0	0	0	0
1669	PFR_JS8_1635	Fe(3 ) dicitrate transport ATP-binding protein	1853436	1854191	-	PROKKA_01663	putative siderophore transport system ATP-binding protein YusV	1853436	1854191	-		yusV_1	similar to AA sequence:UniProtKB:O32188		1	0	0	0	0	0	0
1670	PFR_JS8_1636	ABC-type cobalamin/Fe3-siderophores transport	1854188	1855306	-	PROKKA_01664	Iron-uptake system permease protein FeuC	1854188	1855306	-		feuC	similar to AA sequence:UniProtKB:P40411		1	0	0	0	0	0	0
1671	PFR_JS8_1637	ABC-type enterochelin transport system, permease	1855299	1856330	-	PROKKA_01665	Iron-uptake system permease protein FeuB	1855299	1856330	-		feuB	similar to AA sequence:UniProtKB:P40410		1	0	0	0	0	0	0
1672	PFR_JS8_1638	Iron compound ABC transporter, iron	1856327	1857343	-	PROKKA_01666	putative ABC transporter solute-binding protein YclQ precursor	1856327	1857343	-		yclQ	similar to AA sequence:UniProtKB:P94421		1	0	0	0	0	0	0
1673	PFR_JS8_1639	Hypothetical protein	1857633	1857884	+	PROKKA_01667	hypothetical protein	1857633	1857884	+			protein motif:CLUSTERS:PRK10457		1	0	0	0	0	0	0
1674	PFR_JS8_1640	Response regulator	1858121	1858819	-	PROKKA_01668	Transcriptional regulatory protein LiaR	1858121	1858819	-		liaR_2	similar to AA sequence:UniProtKB:O32197		1	0	0	0	0	0	0
1675	PFR_JS8_1641	Sensor histidine kinase	1858816	1860159	-	PROKKA_01669	Sensor histidine kinase LiaS	1858816	1860159	-	2.7.13.3	liaS	similar to AA sequence:UniProtKB:O32198		1	0	0	0	0	0	0
1676	PFR_JS8_1642	Possible stress-response transcriptional	1860401	1860691	+	PROKKA_01670	PspC domain protein	1860401	1860691	+			protein motif:Pfam:PF04024.6		1	0	0	0	0	0	0
1677	PFR_JS8_1643	NADPH:quinone reductase and related Zn-dependent	1860988	1861932	+	PROKKA_01671	Phthiocerol synthesis polyketide synthase type I PpsC	1860988	1861932	+	2.3.1.41	ppsC	similar to AA sequence:UniProtKB:P96202		1	0	0	0	0	0	0
1678	PFR_JS8_1644	Protein containing DUF1963	1861983	1862870	-	PROKKA_01672	hypothetical protein	1861983	1862870	-					1	0	0	0	0	0	0
1679	PFR_JS8_1645	Hypothetical protein	1862923	1863186	+	PROKKA_01673	hypothetical protein	1862923	1863186	+					0	0	0	0	0	0	0
1680	PFR_JS8_1646	GMP synthase (glutamine-hydrolyzing)	1863075	1864514	-	PROKKA_01674	GMP synthase [glutamine-hydrolyzing]	1863075	1864514	-	6.3.5.2	guaA_2	similar to AA sequence:UniProtKB:P0A5A1		1	0	0	0	0	0	0
1681	PFR_JS8_1647	ABC transporter, permease protein YjfF	1864937	1865965	-	PROKKA_01675	Inner membrane ABC transporter permease protein YjfF	1864937	1865965	-		yjfF	similar to AA sequence:UniProtKB:P37772		1	0	0	0	0	0	0
1682	PFR_JS8_1648	Permease component of	1865962	1867020	-	PROKKA_01676	Inner membrane ABC transporter permease protein YtfT	1865962	1867020	-		ytfT	similar to AA sequence:UniProtKB:P39328		1	0	0	0	0	0	0
1683	PFR_JS8_1649	Monosaccharide ABC transporter ATP-binding	1867017	1868549	-	PROKKA_01677	Ribose import ATP-binding protein RbsA	1867017	1868549	-	3.6.3.17	rbsA	similar to AA sequence:UniProtKB:P04983		0	0	0	0	0	0	0
1684	PFR_JS8_1650	Periplasmic binding protein/LacI transcriptional	1868687	1869667	-	PROKKA_01678	ABC transporter periplasmic-binding protein YtfQ precursor	1868687	1869667	-		ytfQ	similar to AA sequence:UniProtKB:P39325		0	0	0	0	0	0	0
1685	PFR_JS8_1651	Transcriptional regulator	1869911	1870948	-	PROKKA_01679	Lactose operon repressor	1869911	1870948	-		lacI	similar to AA sequence:UniProtKB:P03023		1	0	0	0	0	0	0
1686	PFR_JS8_1652	L-arabinose isomerase 1	1870975	1872495	-	PROKKA_01680	L-arabinose isomerase	1870975	1872495	-	5.3.1.4	araA	similar to AA sequence:UniProtKB:Q9S467		1	0	0	0	0	0	0
1687	PFR_JS8_1653	Hypothetical protein	1872565	1872663	-	PROKKA_01681	hypothetical protein	1872565	1872663	-					0	0	0	0	0	0	0
1688	PFR_JS8_1654	Class II aldolase/adducin family protein	1872623	1873270	-	PROKKA_01682	L-ribulose-5-phosphate 4-epimerase	1872623	1873270	-	5.1.3.4	araD	similar to AA sequence:UniProtKB:P94525		1	0	0	0	0	0	0
1689	PFR_JS8_1655	Hypothetical protein	1873267	1873404	-	PROKKA_01683	hypothetical protein	1873267	1873404	-					0	0	0	0	0	0	0
1690	PFR_JS8_1656	Ribulokinase domain protein	1873409	1873924	-	PROKKA_01684	Ribulokinase	1873409	1873924	-	2.7.1.16	araB_3	similar to AA sequence:UniProtKB:Q9KBQ3		0	0	0	0	0	0	0
1691	PFR_JS8_1657	Ribulokinase	1873921	1874805	-	PROKKA_01685	Ribulokinase	1873921	1874805	-	2.7.1.16	araB_4	similar to AA sequence:UniProtKB:P94524		0	0	0	0	0	0	0
1692	PFR_JS8_1658	Cysteine synthase	1875252	1876178	+	PROKKA_01686	O-acetylserine sulfhydrylase	1875252	1876178	+	2.5.1.47	cysK1_2	similar to AA sequence:UniProtKB:P0A534		1	0	0	0	0	0	0
1693	PFR_JS8_1659	Serine acetyltransferase	1876175	1876726	+	PROKKA_01687	Serine acetyltransferase	1876175	1876726	+	2.3.1.30	cysE	similar to AA sequence:UniProtKB:Q06750		1	0	0	0	0	0	0
1694	PFR_JS8_1660	Hypothetical protein	1876761	1877600	-	PROKKA_01688	N-acetylmuramoyl-L-alanine amidase	1876761	1877600	-			protein motif:Pfam:PF01520.12		1	0	0	0	0	0	0
1695	PFR_JS8_1661	Hypothetical protein	1877668	1878885	-	PROKKA_01689	hypothetical protein	1877668	1878885	-					0	0	0	0	0	0	0
1696	PFR_JS8_1662	Hypothetical protein	1878898	1879113	-	PROKKA_01690	hypothetical protein	1878898	1879113	-					0	0	0	0	0	0	0
1697	PFR_JS8_1663	Hypothetical protein	1879186	1880610	-	PROKKA_01691	hypothetical protein	1879186	1880610	-					0	0	0	0	0	0	0
1698	PFR_JS8_1664	Transcription initiation factor	1880635	1881951	-	PROKKA_01692	hypothetical protein	1880635	1881951	-					0	0	0	0	0	0	0
1699	PFR_JS8_1665	Chorismate mutase	1882255	1882584	-	PROKKA_01693	T-protein	1882255	1882584	-		tyrA_2	similar to AA sequence:UniProtKB:P07023		1	0	0	0	0	0	0
1700	PFR_JS8_1666	IMP dehydrogenase family protein	1882616	1883719	-	PROKKA_01694	putative oxidoreductase/MSMEI_1564	1882616	1883719	-	1.-.-.-		similar to AA sequence:UniProtKB:A0QSU4		1	0	0	0	0	0	0
1701	PFR_JS8_1667	Inosine-5'-monophosphate dehydrogenase GuaB	1883871	1885391	-	PROKKA_01695	Inosine-5'-monophosphate dehydrogenase	1883871	1885391	-	1.1.1.205	guaB_2	similar to AA sequence:UniProtKB:P65167		1	0	0	0	0	0	0
1702	PFR_JS8_1668	60 kDa chaperonin 2	1885538	1887130	-	PROKKA_01696	60 kDa chaperonin 1	1885538	1887130	-		groL1_2	similar to AA sequence:UniProtKB:Q00767		1	0	0	0	0	0	0
1703	PFR_JS8_1669	10 kDa chaperonin	1887152	1887448	-	PROKKA_01697	10 kDa chaperonin	1887152	1887448	-		groS	similar to AA sequence:UniProtKB:Q8NSS1		1	0	0	0	0	0	0
1704	PFR_JS8_1670	ProXL	1887685	1888716	-	PROKKA_01698	Putative osmoprotectant uptake system substrate-binding protein OsmF precursor	1887685	1888716	-		osmF_2	similar to AA sequence:UniProtKB:P33362		1	0	0	0	0	0	0
1705	PFR_JS8_1671	ProWL	1888720	1889457	-	PROKKA_01699	Glycine betaine/carnitine/choline transport system permease protein OpuCB	1888720	1889457	-		opuCB_1	similar to AA sequence:UniProtKB:O34878		1	0	0	0	0	0	0
1706	PFR_JS8_1672	Osmoprotectant transport ATP-binding protein ABC	1889454	1890788	-	PROKKA_01700	Choline transport ATP-binding protein OpuBA	1889454	1890788	-		opuBA_1	similar to AA sequence:UniProtKB:Q45460		1	0	0	0	0	0	0
1707	PFR_JS8_1673	ABC transporter, permease protein OpuCB	1890785	1891426	-	PROKKA_01701	Choline transport system permease protein OpuBB	1890785	1891426	-		opuBB	similar to AA sequence:UniProtKB:Q45461		1	0	0	0	0	0	0
1708	PFR_JS8_1674	RNA cap guanine-N2 methyltransferase	1891638	1893008	-	PROKKA_01702	Methyltransferase domain protein	1891638	1893008	-			protein motif:Pfam:PF12847.1		0	0	0	0	0	0	0
1709	PFR_JS8_1675	MFS transporter	1893033	1894328	-	PROKKA_01703	enterobactin exporter EntS	1893033	1894328	-			protein motif:CLUSTERS:PRK10489		1	0	0	0	0	0	0
1710	PFR_JS8_1676	Hydrolase, NUDIX family	1894472	1894957	-	PROKKA_01704	8-oxo-dGTP diphosphatase	1894472	1894957	-	3.6.1.55	mutX	similar to AA sequence:UniProtKB:P41354		1	0	0	0	0	0	0
1711	PFR_JS8_1677	Aminopeptidase C	1895012	1896460	-	PROKKA_01705	Aminopeptidase C	1895012	1896460	-	3.4.22.40	pepC_2	similar to AA sequence:UniProtKB:Q04723		1	0	0	0	0	0	0
1712	PFR_JS8_1678	Nicotinate-nucleotide--dimethylbenzimidazole	1896644	1898524	-	PROKKA_01706	5,6-dimethylbenzimidazole synthase	1896644	1898524	-	1.14.99.40	bluB	similar to AA sequence:UniProtKB:Q92PC8		1	0	0	0	0	0	0
1713	PFR_JS8_1679	Probable tRNA threonylcarbamoyladenosine	1898615	1899688	-	PROKKA_01707	tRNA N6-adenosine threonylcarbamoyltransferase	1898615	1899688	-	2.3.1.-	tsaD	similar to AA sequence:UniProtKB:Q2FWL2		1	0	0	0	0	0	0
1714	PFR_JS8_1680	RimI Ribosomal-protein-S18-alanine	1899685	1900206	-	PROKKA_01708	ribosomal-protein-alanine N-acetyltransferase	1899685	1900206	-			protein motif:CLUSTERS:PRK09491		1	0	0	0	0	0	0
1715	PFR_JS8_1681	Universal bacterial protein YeaZ	1900203	1900889	-	PROKKA_01709	tRNA threonylcarbamoyladenosine biosynthesis protein TsaB	1900203	1900889	-		tsaB	similar to AA sequence:UniProtKB:Q7CQE0		1	0	0	0	0	0	0
1716	PFR_JS8_1682	Putative ATPase or kinase	1900886	1901881	-	PROKKA_01710	tRNA threonylcarbamoyladenosine biosynthesis protein TsaE	1900886	1901881	-		tsaE	similar to AA sequence:UniProtKB:O05515		1	0	0	0	0	0	0
1717	PFR_JS8_1683	Hypothetical protein	1902144	1905314	-	PROKKA_01711	ATP-dependent RNA helicase DeaD	1902144	1905314	-	3.6.4.13	deaD	similar to AA sequence:UniProtKB:P0A9P6		1	0	0	0	0	0	0
1718	PFR_JS8_1684	Glycosyltransferase, group 1 family	1905592	1906737	+	PROKKA_01712	GDP-mannose-dependent alpha-mannosyltransferase	1905592	1906737	+	2.4.1.-	mgtA_2	similar to AA sequence:UniProtKB:O06423		1	0	0	0	0	0	0
1719	PFR_JS8_1685	YjeF protein	1906766	1908184	-	PROKKA_01713	Bifunctional NAD(P)H-hydrate repair enzyme Nnr	1906766	1908184	-		nnr	similar to AA sequence:UniProtKB:P31806		1	0	0	0	0	0	0
1720	PFR_JS8_1686	Holo-[acyl-carrier-protein] synthase AcpS	1908186	1908653	-	PROKKA_01714	Holo-[acyl-carrier-protein] synthase	1908186	1908653	-	2.7.8.7	acpS	similar to AA sequence:UniProtKB:O86785		0	0	0	0	0	0	0
1721	PFR_JS8_1687	Glucosamine--fructose-6-phosphate	1908694	1910544	-	PROKKA_01715	Glutamine--fructose-6-phosphate aminotransferase [isomerizing]	1908694	1910544	-	2.6.1.16	glmS	similar to AA sequence:UniProtKB:P17169		1	0	0	0	0	0	0
1722	PFR_JS8_1688	Pantothenate kinase	1910693	1911775	+	PROKKA_01716	Pantothenate kinase	1910693	1911775	+	2.7.1.33	coaA_1	similar to AA sequence:UniProtKB:P63810		1	0	0	0	0	0	0
1723	PFR_JS8_1689	Phosphoglucosamine mutase	1911912	1913255	-	PROKKA_01717	Phosphoglucosamine mutase	1911912	1913255	-	5.4.2.10	glmM	similar to AA sequence:UniProtKB:P99087		1	0	0	0	0	0	0
1724	PFR_JS8_1690	30S ribosomal protein S9	1913407	1913958	-	PROKKA_01718	30S ribosomal protein S9	1913407	1913958	-		rpsI	similar to AA sequence:UniProtKB:A0QSP9		1	0	0	0	0	0	0
1725	PFR_JS8_1691	50S ribosomal protein L13	1913955	1914398	-	PROKKA_01719	50S ribosomal protein L13	1913955	1914398	-		rplM	similar to AA sequence:UniProtKB:A0QSP8		1	0	0	0	0	0	0
1726	PFR_JS8_1692	Elongation factor G fusA2	1914699	1916795	+	PROKKA_01720	Elongation factor G	1914699	1916795	+		fus	similar to AA sequence:UniProtKB:Q5XDW4		1	0	0	0	0	0	0
1727	PFR_JS8_1693	PF03733 domain protein	1916927	1917322	-	PROKKA_01721	Inner membrane protein YccF	1916927	1917322	-		yccF	similar to AA sequence:UniProtKB:P0AB12		1	0	0	0	0	0	0
1728	PFR_JS8_1694	TRNA (guanine-N(7)-)-methyltransferase	1917535	1918449	+	PROKKA_01722	tRNA (guanine-N(7)-)-methyltransferase	1917535	1918449	+	2.1.1.33	trmB	similar to AA sequence:UniProtKB:P44648		1	0	0	0	0	0	0
1729	PFR_JS8_1695	TRNA pseudouridine synthase A	1918442	1919320	+	PROKKA_01723	tRNA pseudouridine synthase A	1918442	1919320	+	5.4.99.12	truA	similar to AA sequence:UniProtKB:P07649		1	0	0	0	0	0	0
1730	PFR_JS8_1696	Methyltransferase small domain protein	1919358	1919957	+	PROKKA_01724	Ribosomal RNA small subunit methyltransferase C	1919358	1919957	+	2.1.1.172	rsmC_2	similar to AA sequence:UniProtKB:P39406		1	0	0	0	0	0	0
1731	PFR_JS8_1697	Hypothetical protein	1920267	1920818	+	PROKKA_01725	hypothetical protein	1920267	1920818	+					1	0	0	0	0	0	0
1732	PFR_JS8_1698	Cobalt transport protein	1920864	1921964	+	PROKKA_01726	Energy-coupling factor transporter transmembrane protein EcfT	1920864	1921964	+		ecfT	similar to AA sequence:UniProtKB:Q03ZL4		1	0	0	0	0	0	0
1733	PFR_JS8_1699	ABC transporter	1921961	1923577	+	PROKKA_01727	Putative HMP/thiamine import ATP-binding protein YkoD	1921961	1923577	+	3.6.3.-	ykoD_2	similar to AA sequence:UniProtKB:O34362		1	0	0	0	0	0	0
1734	PFR_JS8_1700	Substrate-specific component CbrT of predicted	1923574	1924425	+	PROKKA_01728	hypothetical protein	1923574	1924425	+					1	0	0	0	0	0	0
1735	PFR_JS8_1701	Putative integral membrane transport protein	1924440	1926032	-	PROKKA_01729	hypothetical protein	1924440	1926032	-					1	0	0	0	0	0	0
1736	PFR_JS8_1702	ABC transporter domain-containing ATP-binding	1926002	1927042	-	PROKKA_01730	putative ABC transporter ATP-binding protein YxlF	1926002	1927042	-	3.6.3.-	yxlF_2	similar to AA sequence:UniProtKB:P94374		1	0	0	0	0	0	0
1737	PFR_JS8_1703	Superoxide dismutase	1927241	1927849	+	PROKKA_01731	Superoxide dismutase [Mn/Fe]	1927241	1927849	+	1.15.1.1	sodA	similar to AA sequence:UniProtKB:P80293		1	0	0	0	0	0	0
1738	PFR_JS8_1704	Resuscitation-promoting factor RpfB	1928143	1929228	+	PROKKA_01732	Resuscitation-promoting factor Rpf2 precursor	1928143	1929228	+	3.-.-.-	rpf2	similar to AA sequence:UniProtKB:Q6M6N7		1	0	0	0	0	0	0
1739	PFR_JS8_1705	Glycosyltransferase, group 1 family	1929324	1930565	-	PROKKA_01733	GDP-mannose-dependent alpha-(1-6)-phosphatidylinositol dimannoside mannosyltransferase	1929324	1930565	-	2.4.1.57	pimC	similar to AA sequence:UniProtKB:P0CF99		1	0	0	0	0	0	0
1740	PFR_JS8_1706	50S ribosomal protein L17	1930606	1931193	-	PROKKA_01734	50S ribosomal protein L17	1930606	1931193	-		rplQ	similar to AA sequence:UniProtKB:A0QSL9		1	0	0	0	0	0	0
1741	PFR_JS8_1707	DNA-directed RNA polymerase, alpha subunit	1931237	1932256	-	PROKKA_01735	DNA-directed RNA polymerase subunit alpha	1931237	1932256	-	2.7.7.6	rpoA	similar to AA sequence:UniProtKB:P66701		1	0	0	0	0	0	0
1742	PFR_JS8_1708	30S ribosomal protein S4	1932381	1932986	-	PROKKA_01736	30S ribosomal protein S4	1932381	1932986	-		rpsD	similar to AA sequence:UniProtKB:A0QSL7		1	0	0	0	0	0	0
1743	PFR_JS8_1709	30S ribosomal protein S11	1933017	1933424	-	PROKKA_01737	30S ribosomal protein S11	1933017	1933424	-		rpsK	similar to AA sequence:UniProtKB:P66357		1	0	0	0	0	0	0
1744	PFR_JS8_1710	30S ribosomal protein S13	1933470	1933844	-	PROKKA_01738	30S ribosomal protein S13	1933470	1933844	-		rpsM	similar to AA sequence:UniProtKB:A0QSL5		1	0	0	0	0	0	0
1745	PFR_JS8_1711	Hypothetical protein	1934097	1934210	-	PROKKA_01739	50S ribosomal protein L36	1934097	1934210	-		rpmJ	similar to AA sequence:UniProtKB:P07841		0	0	0	0	0	0	0
1746	PFR_JS8_1712	Translation initiation factor IF-1	1934303	1934524	-	PROKKA_01740	Translation initiation factor IF-1	1934303	1934524	-		infA	similar to AA sequence:UniProtKB:P0A5H5		1	0	0	0	0	0	0
1747	PFR_JS8_1713	Hypothetical protein	1934883	1935167	+	PROKKA_01741	YciI-like protein	1934883	1935167	+			protein motif:CLUSTERS:PRK12863		1	0	0	0	0	0	0
1748	PFR_JS8_1714	Hypothetical protein	1935198	1935584	-	PROKKA_01742	hypothetical protein	1935198	1935584	-					1	0	0	0	0	0	0
1749	PFR_JS8_1715	Methionyl aminopeptidase	1935610	1936440	-	PROKKA_01743	Methionine aminopeptidase 1	1935610	1936440	-	3.4.11.18	map_2	similar to AA sequence:UniProtKB:P19994		1	0	0	0	0	0	0
1750	PFR_JS8_1716	Adenylate kinase	1936452	1937012	-	PROKKA_01744	Adenylate kinase	1936452	1937012	-	2.7.4.3	adk	similar to AA sequence:UniProtKB:A0QSH8		1	0	0	0	0	0	0
1751	PFR_JS8_1717	Protein translocase subunit SecY	1937024	1938337	-	PROKKA_01745	preprotein translocase subunit SecY	1937024	1938337	-			protein motif:CLUSTERS:PRK09204		1	0	0	0	0	0	0
1752	PFR_JS8_1718	Dipeptide/oligopeptide ABC superfamily ATP	1938637	1939710	+	PROKKA_01746	Dipeptide transport system permease protein DppB	1938637	1939710	+		dppB	similar to AA sequence:UniProtKB:P0AEF8		0	0	0	0	0	0	0
1753	PFR_JS8_1719	Oligopeptide transport system permease protein	1939712	1940698	+	PROKKA_01747	Oligopeptide transport system permease protein OppC	1939712	1940698	+		oppC	similar to AA sequence:UniProtKB:P08006		1	0	0	0	0	0	0
1754	PFR_JS8_1720	Oligopeptide transport ATP-binding protein	1940695	1942731	+	PROKKA_01748	Glutathione import ATP-binding protein GsiA	1940695	1942731	+	3.6.3.-	gsiA_2	similar to AA sequence:UniProtKB:P75796		1	0	0	0	0	0	0
1755	PFR_JS8_1721	Oligopeptide-binding protein OppA	1942863	1944581	+	PROKKA_01749	putative monoacyl phosphatidylinositol tetramannoside-binding protein LpqW precursor	1942863	1944581	+			similar to AA sequence:UniProtKB:A0R2I8		0	0	0	0	0	0	0
1756	PFR_JS8_1722	Putative luciferase-like monooxygenase,	1944832	1946028	+	PROKKA_01750	hypothetical protein	1944832	1946028	+			protein motif:CLUSTERS:PRK10508		1	0	0	0	0	0	0
1757	PFR_JS8_1723	FMN reductase	1946139	1946786	+	PROKKA_01751	NAD(P)H-dependent FAD/FMN reductase	1946139	1946786	+	1.5.1.45		similar to AA sequence:UniProtKB:A4IT49		1	0	0	0	0	0	0
1758	PFR_JS8_1724	50S ribosomal protein L15	1947143	1947586	-	PROKKA_01752	50S ribosomal protein L15	1947143	1947586	-		rplO	similar to AA sequence:UniProtKB:P19946		1	0	0	0	0	0	0
1759	PFR_JS8_1725	50S ribosomal protein L30	1947588	1947770	-	PROKKA_01753	50S ribosomal protein L30	1947588	1947770	-		rpmD	similar to AA sequence:UniProtKB:P0AG51		1	0	0	0	0	0	0
1760	PFR_JS8_1726	30S ribosomal protein S5	1947770	1948381	-	PROKKA_01754	30S ribosomal protein S5	1947770	1948381	-		rpsE	similar to AA sequence:UniProtKB:Q6A6P3		1	0	0	0	0	0	0
1761	PFR_JS8_1727	50S ribosomal protein L18	1948404	1948787	-	PROKKA_01755	50S ribosomal protein L18	1948404	1948787	-		rplR	similar to AA sequence:UniProtKB:P46899		1	0	0	0	0	0	0
1762	PFR_JS8_1728	50S ribosomal protein L6	1948790	1949332	-	PROKKA_01756	50S ribosomal protein L6	1948790	1949332	-		rplF	similar to AA sequence:UniProtKB:A0QSG4		1	0	0	0	0	0	0
1763	PFR_JS8_1729	30S ribosomal protein S8	1949363	1949770	-	PROKKA_01757	30S ribosomal protein S8	1949363	1949770	-		rpsH	similar to AA sequence:UniProtKB:A0QSG3		1	0	0	0	0	0	0
1764	PFR_JS8_1730	30S ribosomal protein S14 type Z	1949930	1950115	-	PROKKA_01758	30S ribosomal protein S14 type Z	1949930	1950115	-		rpsZ	similar to AA sequence:UniProtKB:P54798		1	0	0	0	0	0	0
1765	PFR_JS8_1731	50S ribosomal protein L5	1950124	1950786	-	PROKKA_01759	50S ribosomal protein L5	1950124	1950786	-		rplE	similar to AA sequence:UniProtKB:A0QSG1		1	0	0	0	0	0	0
1766	PFR_JS8_1732	50S ribosomal protein L24	1950786	1951157	-	PROKKA_01760	50S ribosomal protein L24	1950786	1951157	-		rplX	similar to AA sequence:UniProtKB:P60735		1	0	0	0	0	0	0
1767	PFR_JS8_1733	50S ribosomal protein L14	1951159	1951530	-	PROKKA_01761	50S ribosomal protein L14	1951159	1951530	-		rplN	similar to AA sequence:UniProtKB:A0QSF9		1	0	0	0	0	0	0
1768	PFR_JS8_1734	30S ribosomal protein S17	1951661	1951936	-	PROKKA_01762	30S ribosomal protein S17	1951661	1951936	-		rpsQ	similar to AA sequence:UniProtKB:A0QSE0		1	0	0	0	0	0	0
1769	PFR_JS8_1735	50S ribosomal protein L29	1951933	1952181	-	PROKKA_01763	50S ribosomal protein L29	1951933	1952181	-		rpmC	similar to AA sequence:UniProtKB:P95057		1	0	0	0	0	0	0
1770	PFR_JS8_1736	50S ribosomal protein L16	1952183	1952602	-	PROKKA_01764	50S ribosomal protein L16	1952183	1952602	-		rplP	similar to AA sequence:UniProtKB:A0QSD8		1	0	0	0	0	0	0
1771	PFR_JS8_1737	30S ribosomal protein S3	1952608	1953426	-	PROKKA_01765	30S ribosomal protein S3	1952608	1953426	-		rpsC	similar to AA sequence:UniProtKB:P23309		1	0	0	0	0	0	0
1772	PFR_JS8_1738	50S ribosomal protein L22	1953429	1953914	-	PROKKA_01766	50S ribosomal protein L22	1953429	1953914	-		rplV	similar to AA sequence:UniProtKB:A0QSD6		1	0	0	0	0	0	0
1773	PFR_JS8_1739	30S ribosomal protein S19	1953940	1954221	-	PROKKA_01767	30S ribosomal protein S19	1953940	1954221	-		rpsS	similar to AA sequence:UniProtKB:P0A5X5		1	0	0	0	0	0	0
1774	PFR_JS8_1740	50S ribosomal protein L2	1954239	1955075	-	PROKKA_01768	50S ribosomal protein L2	1954239	1955075	-		rplB	similar to AA sequence:UniProtKB:A0QSD4		1	0	0	0	0	0	0
1775	PFR_JS8_1741	50S ribosomal protein L23	1955114	1955425	-	PROKKA_01769	50S ribosomal protein L23	1955114	1955425	-		rplW	similar to AA sequence:UniProtKB:A0QSD3		1	0	0	0	0	0	0
1776	PFR_JS8_1742	50S ribosomal protein L4	1955422	1956123	-	PROKKA_01770	50S ribosomal protein L4	1955422	1956123	-		rplD	similar to AA sequence:UniProtKB:A0QSD2		1	0	0	0	0	0	0
1777	PFR_JS8_1743	50S ribosomal protein L3	1956120	1956779	-	PROKKA_01771	50S ribosomal protein L3	1956120	1956779	-		rplC	similar to AA sequence:UniProtKB:A0QSD1		1	0	0	0	0	0	0
1778	PFR_JS8_1744	30S ribosomal protein S10	1956791	1957102	-	PROKKA_01772	30S ribosomal protein S10	1956791	1957102	-		rpsJ	similar to AA sequence:UniProtKB:A0QSD0		1	0	0	0	0	0	0
1779	PFR_JS8_1745	Aminotransferase, class IV	1957537	1958409	-	PROKKA_01773	Branched-chain-amino-acid aminotransferase	1957537	1958409	-	2.6.1.42	ilvE_2	similar to AA sequence:UniProtKB:O86428		0	0	0	0	0	0	0
1780	PFR_JS8_1746	Putative insertion element ISCmi2 transposase	1958559	1959554	+	PROKKA_01774	Integrase core domain protein	1958559	1959554	+			protein motif:Pfam:PF00665.20		0	0	0	0	0	0	0
1781	PFR_JS8_1747	Glutamate--tRNA ligase (Precursor)	1959551	1960945	-	PROKKA_01775	Glutamate--tRNA ligase	1959551	1960945	-	6.1.1.17	gltX	similar to AA sequence:UniProtKB:P27000		1	0	0	0	0	0	0
1782	PFR_JS8_1748	Acetyltransferase, gnlAT family	1961184	1961873	-	PROKKA_01776	Acetyltransferase (GNAT) family protein	1961184	1961873	-			protein motif:Pfam:PF00583.18		1	0	0	0	0	0	0
1783	PFR_JS8_1749	Membrane protein, PF09852 family	1961915	1963345	+	PROKKA_01777	hypothetical protein	1961915	1963345	+					1	0	0	0	0	0	0
1784	PFR_JS8_1750	Translation elongation factor Tu	1963539	1964729	-	PROKKA_01778	Elongation factor Tu	1963539	1964729	-		tuf	similar to AA sequence:UniProtKB:A0QS98		1	0	0	0	0	0	0
1785	PFR_JS8_1751	Translation elongation factor G	1964964	1967063	-	PROKKA_01779	Elongation factor G	1964964	1967063	-		fusA	similar to AA sequence:UniProtKB:P0A556		1	0	0	0	0	0	0
1786	PFR_JS8_1752	30S ribosomal protein S7	1967234	1967704	-	PROKKA_01780	30S ribosomal protein S7	1967234	1967704	-		rpsG	similar to AA sequence:UniProtKB:A0QS97		1	0	0	0	0	0	0
1787	PFR_JS8_1753	30S ribosomal protein S12	1967704	1968075	-	PROKKA_01781	30S ribosomal protein S12	1967704	1968075	-		rpsL	similar to AA sequence:UniProtKB:P0A4A5		1	0	0	0	0	0	0
1788	PFR_JS8_1754	DNA-directed RNA polymerase, beta' subunit	1968534	1972424	-	PROKKA_01782	DNA-directed RNA polymerase subunit beta'	1968534	1972424	-	2.7.7.6	rpoC	similar to AA sequence:UniProtKB:A0QS66		1	0	0	0	0	0	0
1789	PFR_JS8_1755	DNA-directed RNA polymerase, beta subunit	1972525	1976001	-	PROKKA_01783	DNA-directed RNA polymerase subunit beta	1972525	1976001	-	2.7.7.6	rpoB	similar to AA sequence:UniProtKB:Q9L0L0		1	0	0	0	0	0	0
1790	PFR_JS8_1756	Hypothetical protein	1976327	1976953	-	PROKKA_01784	hypothetical protein	1976327	1976953	-					1	0	0	0	0	0	0
1791	PFR_JS8_1757	LSU ribosomal protein L7/L12 (P1/P2)	1977224	1977619	-	PROKKA_01785	50S ribosomal protein L7/L12	1977224	1977619	-		rplL	similar to AA sequence:UniProtKB:Q8NT28		1	0	0	0	0	0	0
1792	PFR_JS8_1758	50S ribosomal protein L10	1977636	1978283	-	PROKKA_01786	50S ribosomal protein L10	1977636	1978283	-		rplJ	similar to AA sequence:UniProtKB:A0QS62		1	0	0	0	0	0	0
1793	PFR_JS8_1759	Lipoyl synthase	1978652	1979602	-	PROKKA_01787	Lipoyl synthase	1978652	1979602	-	2.8.1.8	lipA	similar to AA sequence:UniProtKB:A8I4L8		1	0	0	0	0	0	0
1794	PFR_JS8_1760	Octanoyltransferase	1979599	1980549	-	PROKKA_01788	Octanoyltransferase	1979599	1980549	-	2.3.1.181	lipB	similar to AA sequence:UniProtKB:Q10404		1	0	0	0	0	0	0
1795	PFR_JS8_1761	50S ribosomal protein L1	1980639	1981349	-	PROKKA_01789	50S ribosomal protein L1	1980639	1981349	-		rplA	similar to AA sequence:UniProtKB:A0QS46		1	0	0	0	0	0	0
1796	PFR_JS8_1762	50S ribosomal protein L11	1981469	1981897	-	PROKKA_01790	50S ribosomal protein L11	1981469	1981897	-		rplK	similar to AA sequence:UniProtKB:A0QS45		1	0	0	0	0	0	0
1797	PFR_JS8_1763	Transcription antitermination protein nusG	1982007	1982885	-	PROKKA_01791	hypothetical protein	1982007	1982885	-			similar to AA sequence:UniProtKB:P65589	Transcription termination/antitermination protein NusG	1	0	0	0	0	0	0
1798	PFR_JS8_1764	Putative SecE/Sec61-gamma subunit of protein	1982905	1983492	-	PROKKA_01792	preprotein translocase subunit SecE	1982905	1983492	-			protein motif:CLUSTERS:PRK07597		1	0	0	0	0	0	0
1799						PROKKA_01793	tRNA-Trp(cca)	1983661	1983734	-			COORDINATES:profile:Aragorn:1.2		0					0	0
1800	PFR_JS8_1765	Hypothetical protein	1983925	1985409	-	PROKKA_01794	hypothetical protein	1983925	1985409	-					1	0	0	0	0	0	0
1801	PFR_JS8_1766	UDP-N-acetylenolpyruvoylglucosamine reductase	1985431	1986564	-	PROKKA_01795	UDP-N-acetylenolpyruvoylglucosamine reductase	1985431	1986564	-	1.3.1.98	murB	similar to AA sequence:UniProtKB:Q9HZM7		1	0	0	0	0	0	0
1802	PFR_JS8_1767	MaoC-like protein	1986634	1987065	-	PROKKA_01796	MaoC like domain protein	1986634	1987065	-			protein motif:Pfam:PF01575.13		1	0	0	0	0	0	0
1803	PFR_JS8_1768	UPF0336 protein	1987062	1987496	-	PROKKA_01797	hypothetical protein	1987062	1987496	-					1	0	0	0	0	0	0
1804	PFR_JS8_1769	50S ribosomal protein L33	1987644	1987814	-	PROKKA_01798	50S ribosomal protein L33 1	1987644	1987814	-		rpmGA	similar to AA sequence:UniProtKB:P23375		1	0	0	0	0	0	0
1805						PROKKA_01799	tRNA-Met(cat)	1987943	1988017	-			COORDINATES:profile:Aragorn:1.2		0					0	0
1806						PROKKA_01800	tRNA-Thr(ggt)	1988095	1988168	-			COORDINATES:profile:Aragorn:1.2		0					0	0
1807	PFR_JS8_1770	Alkyl hydroperoxide reductase, F subunit	1988213	1989868	-	PROKKA_01801	NADH dehydrogenase	1988213	1989868	-	1.6.99.3	ahpF	similar to AA sequence:UniProtKB:P26829		1	0	0	0	0	0	0
1808	PFR_JS8_1771	Alkyl hydroperoxide reductase, C22 subunit,	1990092	1990655	-	PROKKA_01802	Alkyl hydroperoxide reductase subunit C	1990092	1990655	-	1.11.1.15	ahpC	similar to AA sequence:UniProtKB:P80239		1	0	0	0	0	0	0
1809						PROKKA_01803	tRNA-Tyr(gta)	1990998	1991081	-			COORDINATES:profile:Aragorn:1.2		0					0	0
1810	PFR_JS8_1772	Hypothetical protein	1991179	1991673	-	PROKKA_01804	hypothetical protein	1991179	1991673	-					1	0	0	0	0	0	0
1811	PFR_JS8_1773	Exodeoxyribonuclease	1991752	1992693	+	PROKKA_01805	Exodeoxyribonuclease	1991752	1992693	+	3.1.11.2	exoA	similar to AA sequence:UniProtKB:P37454		1	0	0	0	0	0	0
1812	PFR_JS8_1774	Hypothetical protein	1992752	1993138	-	PROKKA_01806	hypothetical protein	1992752	1993138	-					1	0	0	0	0	0	0
1813	PFR_JS8_1775	Putative Fe uptake ABC transporter solute-binding	1993624	1994646	+	PROKKA_01807	Vitamin B12-binding protein precursor	1993624	1994646	+		btuF	similar to AA sequence:UniProtKB:P37028		0	0	0	0	0	0	0
1814	PFR_JS8_1776	Putative corrinoid ABC transporter, permease	1995006	1995788	+	PROKKA_01808	Hemin transport system permease protein HmuU	1995006	1995788	+		hmuU_1	similar to AA sequence:UniProtKB:Q56992		0	0	0	0	0	0	0
1815	PFR_JS8_1777	Iron chelate uptake ABC transporter, FeCT family,	1995788	1996543	+	PROKKA_01809	Hemin import ATP-binding protein HmuV	1995788	1996543	+	3.6.3.-	hmuV	similar to AA sequence:UniProtKB:O70014		0	0	0	0	0	0	0
1816	PFR_JS8_1778	Mannosyltransferase MptA	1996560	1998149	-	PROKKA_01810	hypothetical protein	1996560	1998149	-					1	0	0	0	0	0	0
1817	PFR_JS8_1779	Oxidoreductase alpha subunit	1998321	2000210	+	PROKKA_01811	2-oxoglutarate oxidoreductase subunit KorA	1998321	2000210	+	1.2.-.-	korA	similar to AA sequence:UniProtKB:O53182		1	0	0	0	0	0	0
1818	PFR_JS8_1780	2-oxoglutarate ferredoxin oxidoreductase subunit	2000207	2001286	+	PROKKA_01812	2-oxoglutarate oxidoreductase subunit KorB	2000207	2001286	+	1.2.-.-	korB	similar to AA sequence:UniProtKB:O53181		1	0	0	0	0	0	0
1819	PFR_JS8_1781	Peptidase family M13	2001416	2003389	+	PROKKA_01813	Neutral endopeptidase	2001416	2003389	+	3.4.24.-	pepO	similar to AA sequence:UniProtKB:Q07744		1	0	0	0	0	0	0
1820	PFR_JS8_1782	Hypothetical protein	2003477	2004682	+	PROKKA_01814	Inner membrane protein YhaI	2003477	2004682	+		yhaI	similar to AA sequence:UniProtKB:P64592		1	0	0	0	0	0	0
1821	PFR_JS8_1783	Inner membrane protein YhaI	2004755	2005210	+	PROKKA_01815	Inner membrane protein YhaH	2004755	2005210	+		yhaH	similar to AA sequence:UniProtKB:P64590		1	0	0	0	0	0	0
1822	PFR_JS8_1784	Polyprenyl synthetase	2005341	2006318	-	PROKKA_01816	Heptaprenyl diphosphate synthase component 2	2005341	2006318	-	2.5.1.30	hepT	similar to AA sequence:UniProtKB:P31114		1	0	0	0	0	0	0
1823	PFR_JS8_1785	NADH-quinone oxidoreductase subunit N	2006332	2007888	-	PROKKA_01817	NADH-quinone oxidoreductase subunit N	2006332	2007888	-	1.6.99.5	nuoN	similar to AA sequence:UniProtKB:P0AFF0		1	0	0	0	0	0	0
1824	PFR_JS8_1786	NADH dehydrogenase subunit M	2007892	2009433	-	PROKKA_01818	NADH-quinone oxidoreductase subunit M	2007892	2009433	-	1.6.99.5	nuoM	similar to AA sequence:UniProtKB:P0AFE8		1	0	0	0	0	0	0
1825	PFR_JS8_1787	NADH dehydrogenase subunit L	2009448	2011355	-	PROKKA_01819	NADH-quinone oxidoreductase subunit 12	2009448	2011355	-	1.6.99.5		similar to AA sequence:UniProtKB:Q56227		1	0	0	0	0	0	0
1826	PFR_JS8_1788	NADH-quinone oxidoreductase subunit K	2011366	2011665	-	PROKKA_01820	NADH-quinone oxidoreductase subunit 11	2011366	2011665	-	1.6.99.5		similar to AA sequence:UniProtKB:Q56226		1	0	0	0	0	0	0
1827	PFR_JS8_1789	NADH-ubiquinone/plastoquinone oxidoreductase	2011662	2012531	-	PROKKA_01821	NADH-quinone oxidoreductase subunit J	2011662	2012531	-	1.6.99.5	nuoJ	similar to AA sequence:UniProtKB:P0AFE0		1	0	0	0	0	0	0
1828	PFR_JS8_1790	NADH-quinone oxidoreductase subunit I	2012528	2013100	-	PROKKA_01822	NADH-quinone oxidoreductase subunit 9	2012528	2013100	-	1.6.99.5	nqo9	similar to AA sequence:UniProtKB:Q56224		1	0	0	0	0	0	0
1829	PFR_JS8_1791	NADH-quinone oxidoreductase subunit H	2013101	2014471	-	PROKKA_01823	NADH-quinone oxidoreductase subunit H	2013101	2014471	-	1.6.99.5	nuoH	similar to AA sequence:UniProtKB:P42032		1	0	0	0	0	0	0
1830	PFR_JS8_1792	NADH dehydrogenase, G subunit	2014468	2016879	-	PROKKA_01824	NADH-quinone oxidoreductase chain 3	2014468	2016879	-	1.6.99.5	nqo3	similar to AA sequence:UniProtKB:P29915		1	0	0	0	0	0	0
1831	PFR_JS8_1793	NADH oxidoreductase, F subunit	2016876	2018216	-	PROKKA_01825	NADH-quinone oxidoreductase subunit 1	2016876	2018216	-	1.6.99.5	nqo1	similar to AA sequence:UniProtKB:Q56222		1	0	0	0	0	0	0
1832	PFR_JS8_1794	NADH dehydrogenase subunit E	2018213	2018944	-	PROKKA_01826	NADH-quinone oxidoreductase subunit E	2018213	2018944	-	1.6.99.5	nuoE	similar to AA sequence:UniProtKB:P65573		1	0	0	0	0	0	0
1833	PFR_JS8_1795	NADH-quinone oxidoreductase subunit D	2019000	2020373	-	PROKKA_01827	NADH-quinone oxidoreductase subunit 4	2019000	2020373	-	1.6.99.5	nqo4	similar to AA sequence:UniProtKB:Q56220		1	0	0	0	0	0	0
1834	PFR_JS8_1796	NADH-quinone oxidoreductase subunit C	2020370	2021137	-	PROKKA_01828	NADH-quinone oxidoreductase subunit C 1	2020370	2021137	-	1.6.99.5	nuoC1	similar to AA sequence:UniProtKB:O68854		1	0	0	0	0	0	0
1835	PFR_JS8_1797	NADH-quinone oxidoreductase subunit B	2021134	2021691	-	PROKKA_01829	NADH-quinone oxidoreductase subunit 6	2021134	2021691	-	1.6.99.5	nqo6	similar to AA sequence:UniProtKB:Q56218		1	0	0	0	0	0	0
1836	PFR_JS8_1798	NADH-quinone oxidoreductase subunit A	2021710	2022075	-	PROKKA_01830	NAD(P)H-quinone oxidoreductase subunit 3	2021710	2022075	-	1.6.5.-	ndhC	similar to AA sequence:UniProtKB:P19045		1	0	0	0	0	0	0
1837	PFR_JS8_1799	Geranylgeranyl reductase family protein	2022132	2023463	-	PROKKA_01831	Putative oxidoreductase/MT0587	2022132	2023463	-	1.-.-.-		similar to AA sequence:UniProtKB:O06427		1	0	0	0	0	0	0
1838	PFR_JS8_1800	Chorismate binding enzyme	2023809	2025047	+	PROKKA_01832	Isochorismate synthase DhbC	2023809	2025047	+	5.4.4.2	dhbC	similar to AA sequence:UniProtKB:P45744		1	0	0	0	0	0	0
1839	PFR_JS8_1801	ABC transporter, permease protein	2025093	2026904	-	PROKKA_01833	hypothetical protein	2025093	2026904	-					1	0	0	0	0	0	0
1840	PFR_JS8_1802	Heme ABC exporter, ATP-binding protein CcmA	2026901	2027593	-	PROKKA_01834	SkfA peptide export ATP-binding protein SkfE	2026901	2027593	-	3.6.3.25	skfE	similar to AA sequence:UniProtKB:O31427		1	0	0	0	0	0	0
1841	PFR_JS8_1803	Demethylmenaquinone methyltransferase	2027829	2028476	+	PROKKA_01835	Ubiquinone/menaquinone biosynthesis C-methyltransferase UbiE	2027829	2028476	+	2.1.1.163	ubiE_2	similar to AA sequence:UniProtKB:P0A887		1	0	0	0	0	0	0
1842	PFR_JS8_1804	Nuclease, RecB family	2028603	2030372	+	PROKKA_01836	hypothetical protein	2028603	2030372	+					1	0	0	0	0	0	0
1843	PFR_JS8_1805	1,4-dihydroxy-2-naphthoate octaprenyltransferase	2030389	2031270	-	PROKKA_01837	1,4-dihydroxy-2-naphthoate octaprenyltransferase	2030389	2031270	-	2.5.1.74	menA	similar to AA sequence:UniProtKB:P32166		1	0	0	0	0	0	0
1844	PFR_JS8_1806	Hypothetical protein	2031451	2031705	+	PROKKA_01838	hypothetical protein	2031451	2031705	+					1	0	0	0	0	0	0
1845	PFR_JS8_1807	Transporter, major facilitator family protein	2032030	2033316	+	PROKKA_01839	enterobactin exporter EntS	2032030	2033316	+			protein motif:CLUSTERS:PRK10489	Putative antibiotic resistance	1	0	0	0	0	0	0
1846	PFR_JS8_1808	Hypothetical protein	2033479	2033877	+	PROKKA_01840	PRC-barrel domain protein	2033479	2033877	+			protein motif:Pfam:PF05239.10		1	0	0	0	0	0	0
1847	PFR_JS8_1809	Cytidine and deoxycytidylate deaminase	2033903	2034367	-	PROKKA_01841	Riboflavin biosynthesis protein RibD	2033903	2034367	-		ribD_2	similar to AA sequence:UniProtKB:P25539		1	0	0	0	0	0	0
1848	PFR_JS8_1810	Cation diffusion facilitator family transporter	2034396	2035364	-	PROKKA_01842	Ferrous-iron efflux pump FieF	2034396	2035364	-		fieF	similar to AA sequence:UniProtKB:P69380		1	0	0	0	0	0	0
1849	PFR_JS8_1811	Phospholipase, patatin family	2035555	2037144	+	PROKKA_01843	hypothetical protein	2035555	2037144	+			protein motif:CLUSTERS:PRK10279		1	0	0	0	0	0	0
1850	PFR_JS8_1812	Hypothetical protein	2037250	2037597	+	PROKKA_01844	hypothetical protein	2037250	2037597	+					0	0	0	0	0	0	0
1851	PFR_JS8_1813	Hypothetical protein	2037718	2038377	+	PROKKA_01845	hypothetical protein	2037718	2038377	+					1	0	0	0	0	0	0
1852	PFR_JS8_1814	Transaldolase	2038576	2039658	+	PROKKA_01846	Transaldolase	2038576	2039658	+	2.2.1.2	tal_2	similar to AA sequence:UniProtKB:A0QWX9		1	0	0	0	0	0	0
1853	PFR_JS8_1815	Hypothetical protein	2039970	2040350	+	PROKKA_01847	hypothetical protein	2039970	2040350	+					1	0	0	0	0	0	0
1854	PFR_JS8_1816	Zinc-binding dehydrogenase family oxidoreductase	2040667	2041692	+	PROKKA_01848	NADP-dependent isopropanol dehydrogenase	2040667	2041692	+	1.1.1.80	adh_2	similar to AA sequence:UniProtKB:P14941		1	0	0	0	0	0	0
1855	PFR_JS8_1817	Ketopantoate reductase protein	2041689	2042654	+	PROKKA_01849	2-dehydropantoate 2-reductase	2041689	2042654	+	1.1.1.169	panE_1	similar to AA sequence:UniProtKB:P0A9J4		0	0	0	0	0	0	0
1856	PFR_JS8_1818	Aspartate/tyrosine/aromatic aminotransferase	2042717	2043883	+	PROKKA_01850	Putative N-acetyl-LL-diaminopimelate aminotransferase	2042717	2043883	+	2.6.1.-	patA	similar to AA sequence:UniProtKB:P16524		1	0	0	0	0	0	0
1857	PFR_JS8_1819	Putative cation transporting P-type ATPase	2044021	2045892	-											0	0	0	0	0	0
1858						PROKKA_01851	tRNA-Ala(agc)	2045601	2045692	-			COORDINATES:profile:Aragorn:1.2		0					0	0
1859						PROKKA_01852	HTH-type transcriptional regulator KmtR	2045889	2046314	-		kmtR	similar to AA sequence:UniProtKB:O53838		1					0	0
1860						PROKKA_01853	tRNA-Lys(ttt)	2046668	2046741	-			COORDINATES:profile:Aragorn:1.2		0					0	0
																							PossibleCrispr_2
1861						PROKKA_01854	HTH-type transcriptional regulator MtrR	2046953	2047720	-		mtrR	similar to AA sequence:UniProtKB:P39897		1					0	0
1862	PFR_JS8_1820	HTH-type transcriptional regulator CmtR	2045889	2046314	-											0	0	0	0	0	0
1863	PFR_JS8_1821	Transcriptional regulator	2046953	2047720	-											0	0	0	0	0	0
1864	PFR_JS8_1822	ABC transporter related	2047889	2048257	+	PROKKA_01855	Doxorubicin resistance ATP-binding protein DrrA	2047889	2048257	+	3.6.3.-	drrA_4	similar to AA sequence:UniProtKB:P96205		0	0	0	0	0	0	0
1865	PFR_JS8_1823	ABC-type multidrug transport system (Fragment)	2048341	2048928	+	PROKKA_01856	Daunorubicin/doxorubicin resistance ATP-binding protein DrrA	2048341	2048928	+	3.6.3.-	drrA_5	similar to AA sequence:UniProtKB:P32010		0	0	0	0	0	0	0
1866	PFR_JS8_1824	ABC transporter, permease protein	2048925	2049731	+	PROKKA_01857	ABC-2 type transporter	2048925	2049731	+			protein motif:Pfam:PF01061.18		1	0	0	0	0	0	0
1867	PFR_JS8_1825	Hypothetical protein	2050171	2051889	+	PROKKA_01858	putative endopeptidase precursor	2050171	2051889	+	3.4.-.-		similar to AA sequence:UniProtKB:A4QFQ3		0	0	0	0	0	0	0
1868						PROKKA_01859	tRNA-Glu(ttc)	2052003	2052076	+			COORDINATES:profile:Aragorn:1.2		0					0	0
1869						PROKKA_01860	tRNA-Asp(gtc)	2052277	2052351	+			COORDINATES:profile:Aragorn:1.2		0					0	0
1870						PROKKA_01861	tRNA-Phe(gaa)	2052364	2052438	+			COORDINATES:profile:Aragorn:1.2		0					0	0
1871	PFR_JS8_1826	Domain family protein, hydrolase, alpha/beta fold	2052526	2053608	-	PROKKA_01862	Alpha/beta hydrolase family protein	2052526	2053608	-			protein motif:Pfam:PF12697.1		1	0	0	0	0	0	0
1872	PFR_JS8_1827	Hypothetical protein	2053860	2054090	-	PROKKA_01863	hypothetical protein	2053860	2054090	-					1	0	0	0	0	0	0
1873	PFR_JS8_1828	Phosphoribosylformylglycinamidine cyclo-ligase	2054324	2055385	-	PROKKA_01864	Phosphoribosylformylglycinamidine cyclo-ligase	2054324	2055385	-	6.3.3.1	purM	similar to AA sequence:UniProtKB:Q9KPY6		1	0	0	0	0	0	0
1874	PFR_JS8_1829	Amidophosphoribosyltransferase	2055382	2056923	-	PROKKA_01865	Amidophosphoribosyltransferase precursor	2055382	2056923	-	2.4.2.14	purF	similar to AA sequence:UniProtKB:P00497		1	0	0	0	0	0	0
1875	PFR_JS8_1830	Hypothetical protein	2057024	2057863	-	PROKKA_01866	hypothetical protein	2057024	2057863	-					1	0	0	0	0	0	0
1876	PFR_JS8_1831	UPF0237 protein	2058133	2058402	+	PROKKA_01867	hypothetical protein	2058133	2058402	+			protein motif:CLUSTERS:PRK00194		1	0	0	0	0	0	0
1877	PFR_JS8_1832	UPF0210 protein	2058406	2059755	+	PROKKA_01868	hypothetical protein	2058406	2059755	+			protein motif:CLUSTERS:PRK05313		1	0	0	0	0	0	0
1878	PFR_JS8_1833	Chloramphenicol phosphotransferase family	2059814	2060383	+	PROKKA_01869	Chromatin associated protein KTI12	2059814	2060383	+			protein motif:Pfam:PF08433.4		1	0	0	0	0	0	0
1879	PFR_JS8_1834	Formate-tetrahydrofolate ligase	2060443	2062119	-	PROKKA_01870	Formate--tetrahydrofolate ligase	2060443	2062119	-	6.3.4.3	fhs	similar to AA sequence:UniProtKB:Q2RM91		1	0	0	0	0	0	0
1880	PFR_JS8_1835	Hypothetical protein	2062250	2062726	-	PROKKA_01871	hypothetical protein	2062250	2062726	-					1	0	0	0	0	0	0
1881	PFR_JS8_1836	Peptidase dimerization domain protein	2062726	2064072	-	PROKKA_01872	Succinyl-diaminopimelate desuccinylase	2062726	2064072	-	3.5.1.18	dapE_2	similar to AA sequence:UniProtKB:Q9JYL2		0	0	0	0	0	0	0
1882	PFR_JS8_1837	Phosphoribosylformylglycinamidine synthase 2	2064077	2066599	-	PROKKA_01873	Phosphoribosylformylglycinamidine synthase 2	2064077	2066599	-	6.3.5.3	purL	similar to AA sequence:UniProtKB:A6X1J9		1	0	0	0	0	0	0
1883	PFR_JS8_1838	Putative insertion element ISCmi2 transposase	2066599	2067594	-	PROKKA_01874	Integrase core domain protein	2066599	2067594	-			protein motif:Pfam:PF00665.20		0	0	0	0	0	0	0
1884	PFR_JS8_1839	ATPase BadF/BadG/BcrA/BcrD type	2067867	2068823	+	PROKKA_01875	BadF/BadG/BcrA/BcrD ATPase family protein	2067867	2068823	+			protein motif:Pfam:PF01869.14		1	0	0	0	0	0	0
1885	PFR_JS8_1840	Transcriptional regulator HspR	2068982	2069416	-	PROKKA_01876	Putative heat shock protein HspR	2068982	2069416	-		hspR_2	similar to AA sequence:UniProtKB:P40183		1	0	0	0	0	0	0
1886	PFR_JS8_1841	Chaperone protein DnaJ 1	2069509	2070681	-	PROKKA_01877	Chaperone protein DnaJ	2069509	2070681	-		dnaJ_3	similar to AA sequence:UniProtKB:P08622		1	0	0	0	0	0	0
1887	PFR_JS8_1842	Protein GrpE	2070743	2071393	-	PROKKA_01878	heat shock protein GrpE	2070743	2071393	-			protein motif:CLUSTERS:PRK10325		1	0	0	0	0	0	0
1888	PFR_JS8_1843	Chaperone protein DnaK	2071558	2073432	-	PROKKA_01879	Chaperone protein DnaK	2071558	2073432	-		dnaK_3	similar to AA sequence:UniProtKB:Q8NLY6		1	0	0	0	0	0	0
1889	PFR_JS8_1844	6-phosphogluconate dehydrogenase, decarboxylating	2073840	2074730	-	PROKKA_01880	6-phosphogluconate dehydrogenase, NAD(+)-dependent, decarboxylating	2073840	2074730	-	1.1.1.343	gntZ	similar to AA sequence:UniProtKB:P12013		1	0	0	0	0	0	0
1890	PFR_JS8_1845	Gluconate permease	2074857	2076200	-	PROKKA_01881	Gnt-II system L-idonate transporter	2074857	2076200	-		idnT	similar to AA sequence:UniProtKB:P39344		1	0	0	0	0	0	0
1891	PFR_JS8_1846	Hypothetical protein	2076216	2076344	-	PROKKA_01882	hypothetical protein	2076216	2076344	-					0	0	0	0	0	0	0
1892	PFR_JS8_1847	GntR domain protein	2076549	2077313	+	PROKKA_01883	transcriptional regulator NanR	2076549	2077313	+			protein motif:CLUSTERS:PRK03837		1	0	0	0	0	0	0
1893	PFR_JS8_1848	Cobalt transport protein CbiM	2077623	2078330	+	PROKKA_01884	Cobalt transport protein CbiM	2077623	2078330	+		cbiM	similar to AA sequence:UniProtKB:D5AUZ9		1	0	0	0	0	0	0
1894	PFR_JS8_1849	Cobalt transport protein CbiN	2078323	2078823	+	PROKKA_01885	Cobalt transport protein CbiN	2078323	2078823	+		cbiN	similar to AA sequence:UniProtKB:Q05595		1	0	0	0	0	0	0
1895	PFR_JS8_1850	Cobalt ABC transporter, permease protein CbiQ	2078827	2079621	+	PROKKA_01886	Cobalt transport protein CbiQ	2078827	2079621	+		cbiQ	similar to AA sequence:UniProtKB:D5AUZ7		1	0	0	0	0	0	0
1896	PFR_JS8_1851	Putative ABC transporter ATP-binding protein in	2079618	2080511	+	PROKKA_01887	Energy-coupling factor transporter ATP-binding protein EcfA3	2079618	2080511	+	3.6.3.-	ecfA3	similar to AA sequence:UniProtKB:Q0TUN8		1	0	0	0	0	0	0
1897	PFR_JS8_1852	Putative uroporphyrinogen III methyltransferase	2080508	2081281	+	PROKKA_01888	Siroheme synthase	2080508	2081281	+		cysG	similar to AA sequence:UniProtKB:P25924		1	0	0	0	0	0	0
1898	PFR_JS8_1853	Putative ATP-dependent helicase HrpB	2081320	2083941	+	PROKKA_01889	ATP-dependent RNA helicase HrpB	2081320	2083941	+	3.6.4.13	hrpB_2	similar to AA sequence:UniProtKB:P37024		1	0	0	0	0	0	0
1899	PFR_JS8_1854	Membrane protein, PF10081 family	2084032	2085891	+	PROKKA_01890	hypothetical protein	2084032	2085891	+					1	0	0	0	0	0	0
1900	PFR_JS8_1855	Azoreductase B	2085944	2086555	-	PROKKA_01891	NAD dependent epimerase/dehydratase family protein	2085944	2086555	-			protein motif:Pfam:PF01370.15		1	0	0	0	0	0	0
1901	PFR_JS8_1856	Azoreductase B	2086561	2087172	-	PROKKA_01892	hypothetical protein	2086561	2087172	-					1	0	0	0	0	0	0
1902	PFR_JS8_1857	Hypothetical protein	2087409	2087639	-	PROKKA_01893	hypothetical protein	2087409	2087639	-					1	0	0	0	0	0	0
1903	PFR_JS8_1858	Phosphate transporter family protein	2087636	2088925	-	PROKKA_01894	Low-affinity inorganic phosphate transporter 1	2087636	2088925	-		pitA	similar to AA sequence:UniProtKB:P0AFJ7		1	0	0	0	0	0	0
1904	PFR_JS8_1859	VPDSG-CTERM exosortase interaction domain	2089137	2089883	-	PROKKA_01895	hypothetical protein	2089137	2089883	-					0	0	0	0	0	0	0
1905	PFR_JS8_1860	Transcriptional regulator, MarR family	2090279	2090737	+	PROKKA_01896	MarR family protein	2090279	2090737	+			protein motif:Pfam:PF12802.1		1	0	0	0	0	0	0
1906	PFR_JS8_1861	Hypothetical protein	2090890	2091279	-	PROKKA_01897	SnoaL-like domain protein	2090890	2091279	-			protein motif:Pfam:PF12680.1		1	0	0	0	0	0	0
1907	PFR_JS8_1862	Putative monovalent cation/proton antiporter	2091397	2093253	+	PROKKA_01898	Sodium, potassium, lithium and rubidium/H(+) antiporter	2091397	2093253	+		nhaK	similar to AA sequence:UniProtKB:O32212		1	0	0	0	0	0	0
1908	PFR_JS8_1863	Pyruvate oxidase	2093396	2095153	+	PROKKA_01899	Pyruvate oxidase	2093396	2095153	+	1.2.3.3	pox5	similar to AA sequence:UniProtKB:P37063		1	0	0	0	0	0	0
1909	PFR_JS8_1864	Uma4 protein	2095325	2096632	+	PROKKA_01900	Transposase	2095325	2096632	+			protein motif:Pfam:PF01610.11		0	0	0	0	0	0	0
1910	PFR_JS8_1865	Hypothetical protein	2096973	2097413	+	PROKKA_01901	hypothetical protein	2096973	2097413	+					0	0	0	0	0	0	0
1911	PFR_JS8_1866	Hypothetical protein	2097662	2098321	+	PROKKA_01902	hypothetical protein	2097662	2098321	+					0	0	0	0	0	0	0
1912	PFR_JS8_1867	Hypothetical protein	2098336	2098707	-	PROKKA_01903	hypothetical protein	2098336	2098707	-					1	0	0	0	0	0	0
1913	PFR_JS8_1868	PAS domain S-box	2098945	2100744	-	PROKKA_01904	Aerotaxis receptor	2098945	2100744	-		aer	similar to AA sequence:UniProtKB:P50466		1	0	0	0	0	0	0
1914	PFR_JS8_1869	Adenosine deaminase	2100927	2102144	+	PROKKA_01905	Aminodeoxyfutalosine deaminase	2100927	2102144	+	3.5.4.-	add2	similar to AA sequence:UniProtKB:Q82K09		1	0	0	0	0	0	0
1915	PFR_JS8_1870	Nuclease SbcCD, D subunit	2102095	2103375	+	PROKKA_01906	Nuclease SbcCD subunit D	2102095	2103375	+		sbcD	similar to AA sequence:UniProtKB:P0AG76		1	0	0	0	0	0	0
1916	PFR_JS8_1871	ATP-dependent dsDNA exonuclease SbcC	2103375	2106539	+	PROKKA_01907	Nuclease SbcCD subunit C	2103375	2106539	+		sbcC	similar to AA sequence:UniProtKB:Q7A5S6		1	0	0	0	0	0	0
1917	PFR_JS8_1872	Hypothetical protein	2106564	2107064	-	PROKKA_01908	hypothetical protein	2106564	2107064	-					1	0	0	0	0	0	0
1918	PFR_JS8_1873	Carboxylic ester hydrolase	2107061	2108392	-	PROKKA_01909	Alpha/beta hydrolase family protein	2107061	2108392	-			protein motif:Pfam:PF12697.1	Secreted esterase	1	0	0	0	0	0	0
1919	PFR_JS8_1874	Acyl-CoA dehydrogenase type 2 domain protein	2108778	2109926	+	PROKKA_01910	Putative acyl-CoA dehydrogenase YdbM	2108778	2109926	+	1.3.99.-	ydbM	similar to AA sequence:UniProtKB:P96608		1	0	0	0	0	0	0
1920	PFR_JS8_1875	FAD linked oxidase protein	2110085	2112871	-	PROKKA_01911	putative FAD-linked oxidoreductase	2110085	2112871	-	1.-.-.-		similar to AA sequence:UniProtKB:Q50685		1	0	0	0	0	0	0
1921	PFR_JS8_1876	UPF0214 protein YfeW	2113266	2114489	-	PROKKA_01912	Penicillin-binding protein 4*	2113266	2114489	-		pbpE	similar to AA sequence:UniProtKB:P32959		1	0	0	0	0	0	0
1922	PFR_JS8_1877	OmpA family membrane associated protein	2114486	2115271	-	PROKKA_01913	vancomycin high temperature exclusion protein	2114486	2115271	-			protein motif:CLUSTERS:PRK10834	Putative antibiotic resistance	0	0	0	0	0	0	0
1923	PFR_JS8_1878	Glucose-6-phosphate isomerase 2	2115275	2116957	-	PROKKA_01914	Glucose-6-phosphate isomerase	2115275	2116957	-	5.3.1.9	pgi	similar to AA sequence:UniProtKB:P64192		1	0	0	0	0	0	0
1924	PFR_JS8_1879	Hypothetical protein	2117149	2117994	-	PROKKA_01915	putative endopeptidase precursor	2117149	2117994	-	3.4.-.-		similar to AA sequence:UniProtKB:A4QFQ3		1	0	0	0	0	0	0
1925	PFR_JS8_1880	KDPG and KHG aldolase	2118379	2119077	-	PROKKA_01916	keto-hydroxyglutarate-aldolase/keto-deoxy-phosphogluconate aldolase	2118379	2119077	-			protein motif:CLUSTERS:PRK07455		1	0	0	0	0	0	0
1926	PFR_JS8_1881	DEAD/DEAH box helicase	2119214	2121766	+	PROKKA_01917	ski2-like helicase	2119214	2121766	+			protein motif:CLUSTERS:PRK02362		0	0	0	0	0	0	0
1927	PFR_JS8_1882	Putative kinase inhibitor protein	2121800	2122264	+	PROKKA_01918	putative kinase inhibitor protein	2121800	2122264	+			protein motif:CLUSTERS:PRK10257		0	0	0	0	0	0	0
1928	PFR_JS8_1883	Cutinase	2122410	2123648	+	PROKKA_01919	Cutinase	2122410	2123648	+			protein motif:Pfam:PF01083.16	Anchored esterase	1	0	0	0	0	0	0
1929	PFR_JS8_1884	Hypothetical protein	2124170	2124868	-	PROKKA_01920	hypothetical protein	2124170	2124868	-					1	1	0	1	0	0	0
1930						PROKKA_01921	tRNA-Ser(cag)	2124999	2125083	+			COORDINATES:profile:Aragorn:1.2		0					0	0
1931	PFR_JS8_1885	PhiRv2 phage integrase	2125234	2126382	+	PROKKA_01922	Putative prophage phiRv2 integrase	2125234	2126382	+			similar to AA sequence:UniProtKB:P71956	Unique Gene Cluster 2	0	1	0	1	0	0	0
1932	PFR_JS8_1886	Hypothetical protein	2126793	2126987	+	PROKKA_01923	Helix-turn-helix domain protein	2126793	2126987	+			protein motif:Pfam:PF12728.1	Unique Gene Cluster 2	0	1	0	1	0	0	0
1933	PFR_JS8_1887	Hypothetical protein	2127030	2127242	+	PROKKA_01924	hypothetical protein	2127030	2127242	+					0	1	0	1	0	0	0
1934	PFR_JS8_1888	Hypothetical protein	2127386	2127637	+	PROKKA_01925	hypothetical protein	2127386	2127637	+				Unique Gene Cluster 2	0	1	0	1	0	0	0
1935	PFR_JS8_1889	Hypothetical protein	2127634	2127801	+	PROKKA_01926	hypothetical protein	2127634	2127801	+				Unique Gene Cluster 2	0	1	0	1	0	0	0
1936	PFR_JS8_1890	Hypothetical protein	2127798	2128028	+	PROKKA_01927	hypothetical protein	2127798	2128028	+				Unique Gene Cluster 2	0	1	0	1	0	0	0
1937	PFR_JS8_1891	Bifunctional DNA primase/polymerase famiily	2128025	2130550	+	PROKKA_01928	hypothetical protein	2128025	2130550	+				Unique Gene Cluster 2	0	1	0	1	0	0	0
1938	PFR_JS8_1892	Hypothetical protein	2130571	2130795	+	PROKKA_01929	hypothetical protein	2130571	2130795	+				Unique Gene Cluster 2	0	0	0	0	0	0	0
1939	PFR_JS8_1893	Phage major capsid protein, HK97 family	2131044	2132249	+	PROKKA_01930	Phage capsid family protein	2131044	2132249	+			protein motif:Pfam:PF05065.7		0	0	0	0	0	0	0
1940	PFR_JS8_1894	Hypothetical protein	2136249	2136767	+	PROKKA_01931	hypothetical protein	2136249	2136767	+					0	0	0	0	0	0	0
1941	PFR_JS8_1895	Hypothetical protein	2136808	2137038	-	PROKKA_01932	hypothetical protein	2136808	2137038	-					0	0	0	0	0	0	0
1942	PFR_JS8_1896	Hypothetical protein	2137483	2138292	-	PROKKA_01933	hypothetical protein	2137483	2138292	-					0	0	0	0	0	0	0
1943	PFR_JS8_1897	Hypothetical protein	2138720	2139655	+	PROKKA_01934	hypothetical protein	2138720	2139655	+					0	0	0	0	0	0	0
1944	PFR_JS8_1898	Polyol permease	2139741	2141024	-	PROKKA_01935	Alpha-ketoglutarate permease	2139741	2141024	-		csbX	similar to AA sequence:UniProtKB:O05390		1	0	0	0	0	0	0
1945	PFR_JS8_1899	Hypothetical protein	2141376	2142074	+	PROKKA_01936	Host cell surface-exposed lipoprotein	2141376	2142074	+			protein motif:Pfam:PF07553.5		1	0	0	0	0	0	0
1946	PFR_JS8_1900	Phosphoribosylformylglycinamidine synthase 1	2142153	2142830	-	PROKKA_01937	Phosphoribosylformylglycinamidine synthase 1	2142153	2142830	-	6.3.5.3	purQ	similar to AA sequence:UniProtKB:Q8NMI4		1	0	0	0	0	0	0
1947	PFR_JS8_1901	Phosphoribosylformylglycinamidine synthase	2142832	2143083	-	PROKKA_01938	phosphoribosylformylglycinamidine synthase subunit PurS	2142832	2143083	-			protein motif:CLUSTERS:PRK05974		1	0	0	0	0	0	0
1948	PFR_JS8_1902	Phosphoribosylaminoimidazole-succinocarboxamidesy	2143160	2144038	-	PROKKA_01939	Phosphoribosylaminoimidazole-succinocarboxamide synthase	2143160	2144038	-	6.3.2.6	purC	similar to AA sequence:UniProtKB:A0R4I0		1	0	0	0	0	0	0
1949	PFR_JS8_1903	Hypothetical protein	2144136	2145242	+	PROKKA_01940	hypothetical protein	2144136	2145242	+					1	0	0	0	0	0	0
1950	PFR_JS8_1904	Adenylosuccinate lyase	2145252	2146685	-	PROKKA_01941	Adenylosuccinate lyase	2145252	2146685	-	4.3.2.2	purB	similar to AA sequence:UniProtKB:Q9X0I0		1	0	0	0	0	0	0
1951	PFR_JS8_1905	Phosphoribosylamine--glycine ligase (Precursor)	2146714	2147967	-	PROKKA_01942	Phosphoribosylamine--glycine ligase	2146714	2147967	-	6.3.4.13	purD	similar to AA sequence:UniProtKB:Q92RL0		1	0	0	0	0	0	0
1952	PFR_JS8_1906	YidE/YbjL duplication	2148228	2149796	+	PROKKA_01943	Aspartate/alanine antiporter	2148228	2149796	+		aspT	similar to AA sequence:UniProtKB:Q8L3K8		0	0	0	0	0	0	0
1953	PFR_JS8_1907	Hypothetical protein	2150321	2151037	-	PROKKA_01944	hypothetical protein	2150321	2151037	-					0	0	0	0	0	0	0
1954	PFR_JS8_1908	Hypothetical protein	2151086	2151850	-	PROKKA_01945	hypothetical protein	2151086	2151850	-					1	0	0	0	0	0	0
1955	PFR_JS8_1909	Hypothetical protein	2151909	2152601	-	PROKKA_01946	hypothetical protein	2151909	2152601	-					1	0	0	0	0	0	0
1956	PFR_JS8_1910	Protein of hypothetical function DUF894	2152901	2154652	+	PROKKA_01947	enterobactin exporter EntS	2152901	2154652	+			protein motif:CLUSTERS:PRK10489		1	0	0	0	0	0	0
1957	PFR_JS8_1911	Tat pathway signal sequence	2154850	2156388	-	PROKKA_01948	Arginine/agmatine antiporter	2154850	2156388	-		adiC	similar to AA sequence:UniProtKB:P60066		1	0	0	0	0	0	0
1958	PFR_JS8_1912	Fructokinase	2156571	2157536	+	PROKKA_01949	5-dehydro-2-deoxygluconokinase	2156571	2157536	+	2.7.1.92	iolC_2	similar to AA sequence:UniProtKB:P42414		1	0	0	0	0	0	0
1959	PFR_JS8_1913	Hypothetical protein	2157690	2158088	+	PROKKA_01950	hypothetical protein	2157690	2158088	+					1	0	0	0	0	0	0
1960	PFR_JS8_1914	Integral membrane lysyl-tRNA synthetase	2158085	2160217	-	PROKKA_01951	Lysylphosphatidylglycerol biosynthesis bifunctional protein LysX	2158085	2160217	-		lysX_1	similar to AA sequence:UniProtKB:P94974		1	0	0	0	0	0	0
1961	PFR_JS8_1915	Integral membrane protein MviN	2160281	2162224	-	PROKKA_01952	putative peptidoglycan biosynthesis protein MviN	2160281	2162224	-		mviN	similar to AA sequence:UniProtKB:O05435		1	0	0	0	0	0	0
1962	PFR_JS8_1916	Aspartate kinase	2162311	2163585	-	PROKKA_01953	Aspartokinase	2162311	2163585	-	2.7.2.4	ask	similar to AA sequence:UniProtKB:P0A4Z8		1	0	0	0	0	0	0
1963	PFR_JS8_1917	Oxidoreductase, NAD-binding domain protein	2163754	2164740	+	PROKKA_01954	1,5-anhydro-D-fructose reductase	2163754	2164740	+	1.1.1.292	afr_2	similar to AA sequence:UniProtKB:Q2I8V6		1	0	0	0	0	0	0
1964	PFR_JS8_1918	Isoleucine--tRNA ligase (Precursor)	2164867	2168127	-	PROKKA_01955	Isoleucine--tRNA ligase	2164867	2168127	-	6.1.1.5	ileS	similar to AA sequence:UniProtKB:P56690		1	0	0	0	0	0	0
1965	PFR_JS8_1919	Hypothetical protein	2168448	2169215	+	PROKKA_01956	hypothetical protein	2168448	2169215	+					0	0	0	0	0	0	0
1966	PFR_JS8_1920	Recombination protein RecR	2169239	2169865	-	PROKKA_01957	Recombination protein RecR	2169239	2169865	-		recR	similar to AA sequence:UniProtKB:Q8RDI4		1	0	0	0	0	0	0
1967	PFR_JS8_1921	Hypothetical protein	2169867	2170175	-	PROKKA_01958	Nucleoid-associated protein	2169867	2170175	-			similar to AA sequence:UniProtKB:A3DHB8		1	0	0	0	0	0	0
1968	PFR_JS8_1922	Hypothetical protein	2170426	2173830	-	PROKKA_01959	DNA polymerase III subunit tau	2170426	2173830	-	2.7.7.7	dnaX_2	similar to AA sequence:UniProtKB:P06710		0	0	0	0	0	0	0
1969	PFR_JS8_1923	Peptidase C60, sortase A and B	2173900	2174616	-	PROKKA_01960	Sortase family protein	2173900	2174616	-			protein motif:Pfam:PF04203.7		0	0	0	0	0	0	0
1970	PFR_JS8_1924	Putative cell wall anchor domain protein	2174737	2176116	-	PROKKA_01961	Cna protein B-type domain protein	2174737	2176116	-			protein motif:Pfam:PF05738.7		1	0	0	0	0	0	0
1971	PFR_JS8_1925	Copper-containing nitrite reductase (Major outer	2176270	2178906	-	PROKKA_01962	Copper-containing nitrite reductase precursor	2176270	2178906	-	1.7.2.1	aniA	similar to AA sequence:UniProtKB:Q02219		1	0	0	0	0	0	0
1972	PFR_JS8_1926	Hypothetical protein	2178903	2180207	-	PROKKA_01963	hypothetical protein	2178903	2180207	-					1	0	0	0	0	0	0
1973	PFR_JS8_1927	Transcriptional regulator	2180255	2181265	-	PROKKA_01964	Helix-turn-helix domain protein	2180255	2181265	-			protein motif:Pfam:PF12840.1		0	0	0	0	0	0	0
1974	PFR_JS8_1928	Hemerythrin HHE cation binding region	2181271	2181558	-	PROKKA_01965	hypothetical protein	2181271	2181558	-					1	0	0	0	0	0	0
1975	PFR_JS8_1929	Threonine dehydratase ilvA	2182033	2183307	-	PROKKA_01966	L-threonine dehydratase biosynthetic IlvA	2182033	2183307	-	4.3.1.19	ilvA	similar to AA sequence:UniProtKB:P04968		1	0	0	0	0	0	0
1976						PROKKA_01967	tRNA-Ser(gga)	2183405	2183492	+			COORDINATES:profile:Aragorn:1.2		0					0	0
1977	PFR_JS8_1930	Putative CRISPR-associated Csb1 family protein	2183836	2185035	+	PROKKA_01968	CRISPR-associated protein (Cas_GSU0053)	2183836	2185035	+			protein motif:Pfam:PF09617.4		0	0	0	0	0	0	0		Cas
1978	PFR_JS8_1931	Putative CRISPR-associated Csb2 family protein	2185037	2186578	+	PROKKA_01969	hypothetical protein	2185037	2186578	+					0	0	0	0	0	0	0		Cas
1979	PFR_JS8_1932	CRISPR-associated helicase Cas3 family protein	2186575	2189190	+	PROKKA_01970	helicase Cas3	2186575	2189190	+			protein motif:CLUSTERS:PRK09694		0	0	0	0	0	0	0		Cas
1980	PFR_JS8_1933	Putative CRISPR-associated Csb3 family protein	2189187	2190188	+	PROKKA_01971	hypothetical protein	2189187	2190188	+					0	0	0	0	0	0	0		Cas
1981	PFR_JS8_1934	CRISPR-associated endonuclease Cas1	2190178	2191779	+	PROKKA_01972	CRISPR-associated protein Cas4/endonuclease Cas1 fusion	2190178	2191779	+	3.1.-.-	cas4-cas1	similar to AA sequence:UniProtKB:Q1CW50		0	0	0	0	0	0	0		Cas
1982	PFR_JS8_1935	CRISPR-associated endoribonuclease Cas2	2191776	2192078	+	PROKKA_01973	CRISPR-associated endonuclease Cas2 2	2191776	2192078	+	3.1.-.-	cas2b	similar to AA sequence:UniProtKB:Q746F4		0	0	0	0	0	0	0		Cas
																							Crispr_3
1983	PFR_JS8_1936	Hypothetical protein	2193006	2193269	-											0	0	0	0	0	0		Crispr_3
1984	PFR_JS8_1937	Hypothetical protein	2193443	2193538	-											0	0	0	0	0	0		Crispr_3
1985	PFR_JS8_1938	Hypothetical protein	2193805	2194023	-											0	0	0	0	0	0		Crispr_3
1986	PFR_JS8_1939	Hypothetical protein	2194201	2194311	-											0	0	0	0	0	0		Crispr_3
1987	PFR_JS8_1940	Hypothetical protein	2197093	2197599	+	PROKKA_01974	hypothetical protein	2197093	2197599	+					1	0	0	0	0	0	0
1988	PFR_JS8_1941	Hypothetical protein	2197634	2198164	-	PROKKA_01975	hypothetical protein	2197634	2198164	-					1	0	0	0	0	0	0
1989	PFR_JS8_1942	Carbamoylphosphate synthase large subunit	2198335	2199561	-	PROKKA_01976	hypothetical protein	2198335	2199561	-			protein motif:CLUSTERS:PRK06849		0	0	0	0	0	0	0
1990	PFR_JS8_1943	Alcohol dehydrogenase	2199580	2200356	-	PROKKA_01977	Zinc-type alcohol dehydrogenase-like protein	2199580	2200356	-			similar to AA sequence:UniProtKB:P99173		0	0	0	0	0	0	0
1991	PFR_JS8_1944	Hypothetical protein	2200499	2200636	-	PROKKA_01978	hypothetical protein	2200499	2200636	-					0	0	0	0	0	0	0
1992	PFR_JS8_1945	Hypothetical protein	2200750	2200992	-	PROKKA_01979	hypothetical protein	2200750	2200992	-					1	0	0	0	0	0	0
1993	PFR_JS8_1946	PF07510 family protein	2201082	2201831	-	PROKKA_01980	hypothetical protein	2201082	2201831	-					1	0	0	0	0	0	0
1994	PFR_JS8_1947	Type III restriction protein res subunit	2201872	2205093	+	PROKKA_01981	ATP-dependent RNA helicase SrmB	2201872	2205093	+	3.6.4.13	srmB	similar to AA sequence:UniProtKB:P21507		0	0	0	0	0	0	0	PfrJS8ORF1947P
1995	PFR_JS8_1948	Hypothetical protein	2205580	2205756	+	PROKKA_01982	hypothetical protein	2205580	2205756	+					0	0	0	0	0	0	0
1996	PFR_JS8_1949	Hypothetical protein	2205989	2206303	+	PROKKA_01983	hypothetical protein	2205989	2206303	+					0	0	0	0	0	0	0
1997	PFR_JS8_1950	Hypothetical protein	2206533	2206706	+	PROKKA_01984	hypothetical protein	2206533	2206706	+					0	0	0	0	0	0	0
[truncated: 380 more rows]
