# Supplementary material for: De novo assembly of genomes from long sequence reads reveals uncharted territories of Propionibacterium freudenreichii
Source: BMC Genomics. 2017 Oct 16;18:790. doi: 10.1186/s12864-017-4165-9 (PMC5644110; doi:10.1186/s12864-017-4165-9)
Supplement: Supplementary file 7 — Annotation file of the strain JS9 with the cumulative results of bioinformatics analyses. (XLSX 406 kb) [file 12864_2017_4165_MOESM7_ESM.xlsx]

## Sheet: LT618785
No.	Prodigal ID	product name	gene start	gene end	strand	PROKKA ID	product name	gene start	gene end	strand	ec number	gene name	database similar protein	note	Core	Island Viewer Predicted by at least one method	IV SIGI	IV Island Path	IV Island Pick	Prophinder	Phaster	Rebase	CRISPR	Special feature
1	PFR_JS9-1_1	Chromosomal replication initiator protein DnaA	1	1467	+	PROKKA_00001	Chromosomal replication initiator protein DnaA	61	1467	+		dnaA_1	similar to AA sequence:UniProtKB:Q9ZH75		1	0	0	0	0	0	0
2	PFR_JS9-1_2	Drug resistance transporter, EmrB/QacA subfamily	1442	2911	-	PROKKA_00002	Multidrug export protein EmrB	1442	2911	-		emrB_1	similar to AA sequence:UniProtKB:P0AEJ0	Putative antibiotic resistance	1	0	0	0	0	0	0								I	R	PfrJS9IP	GCANNNNNNGTGG		309040	312405 c
3	PFR_JS9-1_3	Transcriptional regulator, MerR family	3171	3788	+	PROKKA_00003	hypothetical protein	3171	3788	+					1	0	0	0	0	0	0								I	S	S.PfrJS9I	GCANNNNNNGTGG		312405	313538 c
4	PFR_JS9-1_4	SqdX	3785	4966	-	PROKKA_00004	GDP-mannose-dependent alpha-mannosyltransferase	3785	4966	-	2.4.1.-	mgtA_1	similar to AA sequence:UniProtKB:Q8NT41		1	0	0	0	0	0	0								I	M	M.PfrJS9I	GCANNNNNNGTGG		313535	315139 c
5	PFR_JS9-1_5	Sulfolipid (UDP-sulfoquinovose) biosynthesis	4980	6227	-	PROKKA_00005	NAD dependent epimerase/dehydratase family protein	4980	6227	-			protein motif:Pfam:PF01370.15		1	0	0	0	0	0	0
6	PFR_JS9-1_6	ABC transport system ATP-binding protein	6698	7642	+	PROKKA_00006	ABC transporter ATP-binding protein YxdL	6698	7642	+		yxdL	similar to AA sequence:UniProtKB:P42423		0	0	0	0	0	0	0								II	M	M.PfrJS9III	CTGGAG		788339	789928 c
7	PFR_JS9-1_7	ABC lipoprotein transporter, permease component	7644	10202	+	PROKKA_00007	ABC transporter permease YtrF precursor	7644	10202	+		ytrF_1	similar to AA sequence:UniProtKB:O35005		0	0	0	0	0	0	0
8	PFR_JS9-1_8	Hypothetical protein	11174	11950	-	PROKKA_00008	hypothetical protein	11174	11950	-					0	0	0	0	0	0	0								II	M	M.PfrJS9II	CAGNNNNNNCTG		1660350	1662845
9	PFR_JS9-1_9	DNA polymerase III, beta subunit	12078	13238	+	PROKKA_00009	DNA polymerase III subunit beta	12078	13238	+	2.7.7.7	dnaN	similar to AA sequence:UniProtKB:Q50790		1	0	0	0	0	0	0
10	PFR_JS9-1_10	DNA replication and repair protein RecF	13312	14613	+	PROKKA_00010	DNA replication and repair protein RecF	13312	14613	+		recF	similar to AA sequence:UniProtKB:Q9RVE0		1	0	0	0	0	0	0								II	M	M.PfrJS9IV	ARCCCC		1781033	1783939
11	PFR_JS9-1_11	Hypothetical protein	14642	15388	+	PROKKA_00011	hypothetical protein	14642	15388	+			protein motif:CLUSTERS:PRK03195		1	0	0	0	0	0	0								II	R	PfrJS9IVP	ARCCCC		1783602	1787249
12	PFR_JS9-1_12	Hypothetical protein	15641	17308	+	PROKKA_00012	Endo-1,4-beta-xylanase A precursor	15641	17308	+	3.2.1.8	xynA1_1	similar to AA sequence:UniProtKB:C6CRV0		0	0	0	0	0	0	0
13	PFR_JS9-1_13	Hypothetical protein	17590	18564	+	PROKKA_00013	hypothetical protein	17590	18564	+					0	0	0	0	0	0	0								II	R	PfrJS9ORF2047P			2296832	2297776
14	PFR_JS9-1_14	DNA gyrase, B subunit	18985	21027	+	PROKKA_00014	DNA gyrase subunit B	18985	21027	+	5.99.1.3	gyrB	similar to AA sequence:UniProtKB:P0C5C5		1	0	0	0	0	0	0
15	PFR_JS9-1_15	DNA gyrase, A subunit	21074	23779	+	PROKKA_00015	DNA gyrase subunit A	21074	23779	+	5.99.1.3	gyrA_1	similar to AA sequence:UniProtKB:Q07702		1	0	0	0	0	0	0
16	PFR_JS9-1_16	Hypothetical protein	23936	24925	-	PROKKA_00016	Multidrug resistance protein stp	23936	24925	-		stp_1	similar to AA sequence:UniProtKB:P71879	Putative antibiotic resistance	0	0	0	0	0	0	0
17	PFR_JS9-1_17	Transcriptional regulator UidR	25072	25689	+	PROKKA_00017	transcriptional regulator BetI	25072	25689	+			protein motif:CLUSTERS:PRK00767		0	0	0	0	0	0	0
18	PFR_JS9-1_18	Hypothetical protein	26017	26901	+	PROKKA_00018	hypothetical protein	26017	26901	+					1	0	0	0	0	0	0
19	PFR_JS9-1_19	PF07561 domain protein	27032	27307	-	PROKKA_00019	hypothetical protein	27032	27307	-					1	0	0	0	0	0	0
20	PFR_JS9-1_20	Uma4 protein	27508	28815	-	PROKKA_00020	Transposase	27508	28815	-			protein motif:Pfam:PF01610.11		0	0	0	0	0	0	0
21	PFR_JS9-1_21	UPF0103 protein	28982	29779	+	PROKKA_00021	hypothetical protein	28982	29779	+			protein motif:CLUSTERS:PRK00782		1	0	0	0	0	0	0
22	PFR_JS9-1_22	AMMECR1 domain protein	29844	30416	+	PROKKA_00022	hypothetical protein	29844	30416	+			protein motif:CLUSTERS:PRK00801		1	0	0	0	0	0	0
23	PFR_JS9-1_23	Pyruvate formate lyase activating protein pflA	30413	31501	+	PROKKA_00023	4-hydroxyphenylacetate decarboxylase activating enzyme	30413	31501	+	1.97.1.-	csdA	similar to AA sequence:UniProtKB:Q38HX2		1	0	0	0	0	0	0
24	PFR_JS9-1_24	Integral membrane protein	31658	32176	+	PROKKA_00024	hypothetical protein	31658	32176	+					1	0	0	0	0	0	0
25						PROKKA_00025	tRNA-Ile(gat)	32250	32325	+			COORDINATES:profile:Aragorn:1.2		0					0	0
26	PFR_JS9-1_25	Hypothetical protein	32414	32860	+	PROKKA_00026	hypothetical protein	32414	32860	+					1	0	0	0	0	0	0
27	PFR_JS9-1_26	Hypothetical protein	32875	33333	+	PROKKA_00027	hypothetical protein	32875	33333	+					1	0	0	0	0	0	0
28	PFR_JS9-1_27	Hypothetical protein	33370	33843	-	PROKKA_00028	hypothetical protein	33370	33843	-					1	0	0	0	0	0	0
29	PFR_JS9-1_28	Transcriptional regulator	34053	35234	+	PROKKA_00029	HTH-type transcriptional repressor CytR	34053	35234	+		cytR	similar to AA sequence:UniProtKB:P0ACN7		1	0	0	0	0	0	0
30	PFR_JS9-1_29	Oxidoreductase, NAD-binding domain protein	35506	36696	+	PROKKA_00030	1,5-anhydro-D-fructose reductase	35506	36696	+	1.1.1.292	afr_1	similar to AA sequence:UniProtKB:Q2I8V6		0	0	0	0	0	0	0
31	PFR_JS9-1_30	Transporter major facilitator superfamily , sugar	36713	37663	+	PROKKA_00031	Major myo-inositol transporter IolT	36713	37663	+		iolT_1	similar to AA sequence:UniProtKB:O34718		0	0	0	0	0	0	0
32	PFR_JS9-1_31	Major myo-inositol transporter IolT	37730	38365	+	PROKKA_00032	Major myo-inositol transporter IolT	37730	38365	+		iolT_2	similar to AA sequence:UniProtKB:O34718		0	0	0	0	0	0	0
33	PFR_JS9-1_32	Two-component system response regulator	38601	39260	-	PROKKA_00033	Oxygen regulatory protein NreC	38601	39260	-		nreC_1	similar to AA sequence:UniProtKB:Q7WZY4		1	0	0	0	0	0	0
34	PFR_JS9-1_33	Two-component system sensor kinase	39257	40759	-	PROKKA_00034	Sensor histidine kinase DesK	39257	40759	-	2.7.13.3	desK_1	similar to AA sequence:UniProtKB:O34757		1	0	0	0	0	0	0
35	PFR_JS9-1_34	Alpha-ketoglutarate transporter, MFS super	40961	42295	-	PROKKA_00035	Alpha-ketoglutarate permease	40961	42295	-		kgtP_1	similar to AA sequence:UniProtKB:P0AEX3		1	0	0	0	0	0	0
36	PFR_JS9-1_35	Peptidase M20D, amidohydrolase	42314	43525	-	PROKKA_00036	putative hydrolase YxeP	42314	43525	-	3.-.-.-	yxeP_1	similar to AA sequence:UniProtKB:P54955		1	0	0	0	0	0	0
37	PFR_JS9-1_36	ABC transporter	43811	45703	+	PROKKA_00037	Putative multidrug export ATP-binding/permease protein	43811	45703	+	3.6.3.-		similar to AA sequence:UniProtKB:Q99T13	Putative antibiotic resistance	1	0	0	0	0	0	0
38	PFR_JS9-1_37	ABC-type multidrug transport system ATPase and	45703	47670	+	PROKKA_00038	Putative multidrug export ATP-binding/permease protein	45703	47670	+	3.6.3.-		similar to AA sequence:UniProtKB:Q99T13	Putative antibiotic resistance	0	0	0	0	0	0	0
39	PFR_JS9-1_38	Alanine dehydrogenase	47894	49009	+	PROKKA_00039	Alanine dehydrogenase	47894	49009	+	1.4.1.1	ald	similar to AA sequence:UniProtKB:Q8KY18		1	0	0	0	0	0	0
40	PFR_JS9-1_39	Amino acid permease	49361	50899	+	PROKKA_00040	D-serine/D-alanine/glycine transporter	49361	50899	+		cycA_1	similar to AA sequence:UniProtKB:P0AAE0		1	0	0	0	0	0	0
41	PFR_JS9-1_40	Putative conserved lipoprotein lppS	51113	52312	-	PROKKA_00041	Putative L,D-transpeptidase LppS precursor	51113	52312	-	2.-.-.-	lppS	similar to AA sequence:UniProtKB:Q8NMT9		1	0	0	0	0	0	0
42	PFR_JS9-1_41	Hypothetical protein	52327	52467	+	PROKKA_00042	hypothetical protein	52327	52467	+					0	0	0	0	0	0	0
43	PFR_JS9-1_42	Hypothetical protein	52649	52906	+	PROKKA_00043	Acylphosphatase	52649	52906	+	3.6.1.7	acyP	similar to AA sequence:UniProtKB:Q5SKS6		0	0	0	0	0	0	0
44	PFR_JS9-1_43	Cytotoxic translational repressor of	52927	53187	-	PROKKA_00044	Toxin RelG	52927	53187	-	3.1.-.-	relG	similar to AA sequence:UniProtKB:O33348		0	0	0	0	0	0	0
45	PFR_JS9-1_44	Hypothetical protein	53184	53498	-	PROKKA_00045	Phd_YefM	53184	53498	-			protein motif:Pfam:PF02604.13		0	0	0	0	0	0	0
46	PFR_JS9-1_45	IMPACT family member yvyE	53619	54278	-	PROKKA_00046	IMPACT family member YigZ	53619	54278	-		yigZ	similar to AA sequence:UniProtKB:P27862		0	0	0	0	0	0	0
47	PFR_JS9-1_46	Nitroreductase	54402	54911	+	PROKKA_00047	malonic semialdehyde reductase	54402	54911	+			protein motif:CLUSTERS:PRK05365		0	0	0	0	0	0	0
48	PFR_JS9-1_47	Conserved domain protein	55014	56627	-	PROKKA_00048	hypothetical protein	55014	56627	-					0	0	0	0	0	0	0
49	PFR_JS9-1_48	Conserved domain protein	57078	59198	-	PROKKA_00049	hypothetical protein	57078	59198	-					0	0	0	0	0	0	0
50	PFR_JS9-1_49	Glucose-1-phosphate thymidylyltransferase	59293	60162	-	PROKKA_00050	Glucose-1-phosphate thymidylyltransferase	59293	60162	-	2.7.7.24	rmlA	similar to AA sequence:UniProtKB:A0QPF9		0	0	0	0	0	0	0
51	PFR_JS9-1_50	Dolichyl-phosphate mannose synthase	60326	61072	+	PROKKA_00051	Undecaprenyl-phosphate mannosyltransferase	60326	61072	+	2.4.1.54		similar to AA sequence:UniProtKB:C5CBV8		0	0	0	0	0	0	0
52	PFR_JS9-1_51	Hypothetical protein	61069	61521	+	PROKKA_00052	hypothetical protein	61069	61521	+					0	0	0	0	0	0	0
53	PFR_JS9-1_52	Alpha-1,6-rhamnosyltransferase MigA	61582	62463	+	PROKKA_00053	GalNAc(5)-diNAcBac-PP-undecaprenol beta-1,3-glucosyltransferase	61582	62463	+	2.4.1.293	pglI	similar to AA sequence:UniProtKB:Q0P9C6		0	0	0	0	0	0	0
54	PFR_JS9-1_53	Rhamnosyltransferase , Glycosyl transferase	62474	64237	+	PROKKA_00054	Putative glycosyltransferase EpsE	62474	64237	+	2.4.-.-	epsE_1	similar to AA sequence:UniProtKB:P71054		0	0	0	0	0	0	0
55	PFR_JS9-1_54	Hypothetical protein	65060	65194	-	PROKKA_00055	hypothetical protein	65060	65194	-					0	0	0	0	0	0	0
56	PFR_JS9-1_55	Hypothetical protein	65717	66175	+	PROKKA_00056	hypothetical protein	65717	66175	+					0	0	0	0	0	0	0
57	PFR_JS9-1_56	Polysaccharide biosynthesis protein	66163	67440	-	PROKKA_00057	hypothetical protein	66163	67440	-					0	0	0	0	0	0	0
58	PFR_JS9-1_57	Transposase of ISAar20, ISL3 family	67685	68992	+	PROKKA_00058	Transposase	67685	68992	+			protein motif:Pfam:PF01610.11		0	0	0	0	0	0	0
59	PFR_JS9-1_58	Conserved transmembrane protein	69132	70664	-	PROKKA_00059	hypothetical protein	69132	70664	-					0	0	0	0	0	0	0
60	PFR_JS9-1_59	Fused dTDP-4-keto-L-rhamnose reductase and	70819	72279	-	PROKKA_00060	putative dTDP-4-dehydrorhamnose 3,5-epimerase	70819	72279	-	5.1.3.13	rfbC	similar to AA sequence:UniProtKB:Q5XCG7		0	0	0	0	0	0	0
61	PFR_JS9-1_60	DTDP-glucose 4,6-dehydratase RmlB	72284	73282	-	PROKKA_00061	dTDP-glucose 4,6-dehydratase	72284	73282	-	4.2.1.46	rmlB	similar to AA sequence:UniProtKB:P95780		0	0	0	0	0	0	0
62	PFR_JS9-1_61	Hypothetical protein	73413	76655	-	PROKKA_00062	Exo-glucosaminidase LytG precursor	73413	76655	-	3.2.1.-	lytG	similar to AA sequence:UniProtKB:O32083		0	0	0	0	0	0	0
63	PFR_JS9-1_62	Uma4 protein	76787	78139	+	PROKKA_00063	Transposase	76787	78139	+			protein motif:Pfam:PF01610.11		0	0	0	0	0	0	0			Inserted transposase
64	PFR_JS9-1_63	UDP-galactopyranose mutase glf	78405	79592	+	PROKKA_00064	UDP-galactopyranose mutase	78405	79592	+	5.4.99.9	glf	similar to AA sequence:UniProtKB:O06934		1	0	0	0	0	0	0
65	PFR_JS9-1_64	UDP-galactofuranosyl transferase GlfT2	79589	81625	+	PROKKA_00065	Galactofuranosyl transferase GlfT2	79589	81625	+	2.4.1.288	glfT2	similar to AA sequence:UniProtKB:O53585		0	0	0	0	0	0	0
66	PFR_JS9-1_65	Polysaccharide ABC superfamily ATP binding	81597	82514	+	PROKKA_00066	Teichoic acid translocation permease protein TagG	81597	82514	+		tagG	similar to AA sequence:UniProtKB:P42953		0	0	0	0	0	0	0
67	PFR_JS9-1_66	O-antigen export system ATP-binding protein RfbB	82514	83293	+	PROKKA_00067	Teichoic acids export ATP-binding protein TagH	82514	83293	+	3.6.3.40	tagH	similar to AA sequence:UniProtKB:P42954		1	0	0	0	0	0	0
68	PFR_JS9-1_67	Uma4 protein	83520	84827	+	PROKKA_00068	Transposase	83520	84827	+			protein motif:Pfam:PF01610.11		0	0	0	0	0	0	0
69	PFR_JS9-1_68	Uma4 protein	84818	86116	-	PROKKA_00069	Transposase	84818	86116	-			protein motif:Pfam:PF01610.11		0	0	0	0	0	0	0
70	PFR_JS9-1_69	Conserved transmembrane protein	86355	87887	-	PROKKA_00070	hypothetical protein	86355	87887	-					0	0	0	0	0	0	0
71	PFR_JS9-1_70	Uma4 protein	88301	89608	-	PROKKA_00071	Transposase	88301	89608	-			protein motif:Pfam:PF01610.11		0	0	0	0	0	0	0
72	PFR_JS9-1_71	Hypothetical protein	89814	92129	-	PROKKA_00072	Putative glycosyltransferase EpsE	89814	92129	-	2.4.-.-	epsE_2	similar to AA sequence:UniProtKB:P71054		0	0	0	0	0	0	0
73	PFR_JS9-1_72	Amylovoran biosynthesis glycosyltransferase AmsE	92274	93131	-	PROKKA_00073	UDP-Gal:alpha-D-GlcNAc-diphosphoundecaprenol beta-1,3-galactosyltransferase	92274	93131	-	2.4.1.303	wbbD	similar to AA sequence:UniProtKB:Q03084		0	0	0	0	0	0	0
74	PFR_JS9-1_73	DTDP-rhamnosyl transferase RfbF	93128	94090	-	PROKKA_00074	Galactofuranosyl transferase GlfT1	93128	94090	-	2.4.1.287	glfT1	similar to AA sequence:UniProtKB:A0R5Z2		0	0	0	0	0	0	0
75	PFR_JS9-1_74	Thioredoxin	94314	94730	-	PROKKA_00075	Thioredoxin	94314	94730	-			protein motif:Pfam:PF00085.14		1	0	0	0	0	0	0
76	PFR_JS9-1_75	Integral membrane protein	94735	95244	-	PROKKA_00076	hypothetical protein	94735	95244	-					1	0	0	0	0	0	0
77	PFR_JS9-1_76	1-acyl-sn-glycerol-3-phosphate acyltransferase	96363	97157	-	PROKKA_00077	Bifunctional protein Aas	96363	97157	-		aas	similar to AA sequence:UniProtKB:P31119		1	0	0	0	0	0	0
78	PFR_JS9-1_77	Oxidoreductase, short chain	97157	98053	-	PROKKA_00078	Gluconate 5-dehydrogenase	97157	98053	-	1.1.1.69	gno	similar to AA sequence:UniProtKB:P50199		1	0	0	0	0	0	0
79	PFR_JS9-1_78	Acetate kinase	98067	99257	-	PROKKA_00079	Acetate kinase	98067	99257	-	2.7.2.1	ackA	similar to AA sequence:UniProtKB:P77845		1	0	0	0	0	0	0
80	PFR_JS9-1_79	Phospho acetyltransferase	99418	100950	-	PROKKA_00080	Phosphate acetyltransferase	99418	100950	-	2.3.1.8	pta	similar to AA sequence:UniProtKB:Q8ZND6		1	0	0	0	0	0	0
81	PFR_JS9-1_80	Hypothetical protein	101317	101406	+	PROKKA_00081	hypothetical protein	101317	101406	+					0	1	0	1	0	0	0
82	PFR_JS9-1_81	Hypothetical protein	101548	102012	+	PROKKA_00082	hypothetical protein	101548	102012	+					0	1	0	1	0	0	0
83	PFR_JS9-1_82	Transposase of ISAar20, ISL3 family	102153	103445	-	PROKKA_00083	Transposase	102153	103445	-			protein motif:Pfam:PF01610.11		0	1	0	1	0	0	0
84	PFR_JS9-1_83	Hypothetical protein	103708	104076	-	PROKKA_00084	hypothetical protein	103708	104076	-					0	2	1	1	0	0	0
85	PFR_JS9-1_84	YbfG	104178	106319	-	PROKKA_00085	Putative peptidoglycan binding domain protein	104178	106319	-			protein motif:Pfam:PF01471.12		0	2	1	1	0	0	0
86	PFR_JS9-1_85	IS1096, TnpA protein	107243	108025	+	PROKKA_00086	Transposase	107243	108025	+			protein motif:Pfam:PF01610.11		0	2	1	1	0	0	0
87	PFR_JS9-1_86	Hypothetical protein	108048	108275	+	PROKKA_00087	hypothetical protein	108048	108275	+					0	2	1	1	0	0	0
88	PFR_JS9-1_87	Hypothetical protein	108367	108939	+	PROKKA_00088	hypothetical protein	108367	108939	+					0	1	1	0	0	0	0
89	PFR_JS9-1_88	Hypothetical protein	109153	109290	+	PROKKA_00089	hypothetical protein	109153	109290	+					0	1	1	0	0	0	0
90	PFR_JS9-1_89	Transposase of ISAar20, ISL3 family	109634	110710	+	PROKKA_00090	Transposase	109634	110710	+			protein motif:Pfam:PF01610.11		0	0	0	0	0	0	0
91	PFR_JS9-1_90	Hypothetical protein	110938	111951	+	PROKKA_00091	hypothetical protein	110938	111951	+					0	0	0	0	0	0	0
92	PFR_JS9-1_91	Lipoprotein-releasing system ATP-binding protein	111948	112640	+	PROKKA_00092	ABC transporter ATP-binding protein YtrE	111948	112640	+		ytrE	similar to AA sequence:UniProtKB:O34392		0	0	0	0	0	0	0
93	PFR_JS9-1_92	ABC-type antimicrobial peptide transporter,	112637	113785	+	PROKKA_00093	Macrolide export ATP-binding/permease protein MacB	112637	113785	+	3.6.3.-	macB_1	similar to AA sequence:UniProtKB:Q5MK06		0	0	0	0	0	0	0
94	PFR_JS9-1_93	DNA/RNA helicase, superfamily II, SNF2 family	113943	117341	-	PROKKA_00094	ATP-dependent helicase HepA	113943	117341	-			protein motif:CLUSTERS:PRK04914		1	0	0	0	0	0	0
95	PFR_JS9-1_94	Transposase, ISlxx5	118007	119041	+	PROKKA_00095	Integrase core domain protein	118007	119041	+			protein motif:Pfam:PF00665.20		0	0	0	0	0	0	0
96	PFR_JS9-1_95	Hypothetical protein	119022	120758	+	PROKKA_00096	Cellulosome-anchoring protein precursor	119022	120758	+		ancA_1	similar to AA sequence:UniProtKB:Q06848		0	0	0	0	0	0	0
97	PFR_JS9-1_96	Hypothetical protein	120861	121580	+	PROKKA_00097	hypothetical protein	120861	121580	+					1	0	0	0	0	0	0
98	PFR_JS9-1_97	Apurinic endonuclease	121812	122615	+	PROKKA_00098	putative endonuclease 4	121812	122615	+	3.1.21.2	end	similar to AA sequence:UniProtKB:P63535		1	0	0	0	0	0	0
99	PFR_JS9-1_98	AMP-dependent synthetase/ligase	122612	124618	+	PROKKA_00099	Long-chain-fatty-acid--CoA ligase FadD15	122612	124618	+	6.2.1.3		similar to AA sequence:UniProtKB:O53521		1	0	0	0	0	0	0
100	PFR_JS9-1_99	YdjK	124658	126286	-	PROKKA_00100	Major myo-inositol transporter IolT	124658	126286	-		iolT_3	similar to AA sequence:UniProtKB:O34718		1	0	0	0	0	0	0
101	PFR_JS9-1_100	Hydroxypyruvate isomerase	126432	127229	-	PROKKA_00101	Hydroxypyruvate isomerase	126432	127229	-	5.3.1.22	hyi	similar to AA sequence:UniProtKB:P30147		1	0	0	0	0	0	0
102	PFR_JS9-1_101	Transcriptional regulator, LacI family	127721	128743	+	PROKKA_00102	HTH-type transcriptional regulator AscG	127721	128743	+		ascG_1	similar to AA sequence:UniProtKB:P24242		1	0	0	0	0	0	0
103	PFR_JS9-1_102	Isochorismatase family protein yddQ	128934	129506	+	PROKKA_00103	Streptothricin hydrolase	128934	129506	+	3.5.2.19	sttH_1	similar to AA sequence:UniProtKB:Q1MW86	Putative antibiotic resistance	1	0	0	0	0	0	0
104	PFR_JS9-1_103	Serine/threonine-protein kinase PknD	129887	130906	+	PROKKA_00104	Cystine-binding periplasmic protein precursor	129887	130906	+		fliY	similar to AA sequence:UniProtKB:P0AEM9		1	0	0	0	0	0	0
105	PFR_JS9-1_104	ABC-type amino acid transport system, secreted	131042	131953	+	PROKKA_00105	Glutamine-binding periplasmic protein precursor	131042	131953	+		glnH_1	similar to AA sequence:UniProtKB:P0AEQ3		1	0	0	0	0	0	0
106	PFR_JS9-1_105	ABC-type amino acid transport system, secreted	132120	133031	+	PROKKA_00106	Glutamine-binding periplasmic protein precursor	132120	133031	+		glnH_2	similar to AA sequence:UniProtKB:P0AEQ3		1	0	0	0	0	0	0
107	PFR_JS9-1_106	Permease protein of ABC transporter system	133113	134093	+	PROKKA_00107	Inner membrane amino-acid ABC transporter permease protein YecS	133113	134093	+		yecS_1	similar to AA sequence:UniProtKB:P0AFT2		1	0	0	0	0	0	0
108	PFR_JS9-1_107	Phosphate ABC transporter, ATP-binding protein	134095	134922	+	PROKKA_00108	Glutamine transport ATP-binding protein GlnQ	134095	134922	+		glnQ_1	similar to AA sequence:UniProtKB:P27675		1	0	0	0	0	0	0
109	PFR_JS9-1_108	Hypothetical protein	135930	136811	+	PROKKA_00109	Transcriptional regulator YqjI	135930	136811	+		yqjI_1	similar to AA sequence:UniProtKB:P64588		0	0	0	0	0	0	0
110	PFR_JS9-1_109	Glutamine-dependent NAD( ) synthetase nadE	137069	139171	-	PROKKA_00110	Glutamine-dependent NAD(+) synthetase	137069	139171	-	6.3.5.1	nadE	similar to AA sequence:UniProtKB:P0A5L6		1	0	0	0	0	0	0
111	PFR_JS9-1_110	Bifunctional PLP-dependent enzyme with	139339	140544	+	PROKKA_00111	Cystathionine beta-lyase PatB	139339	140544	+	4.4.1.8	patB	similar to AA sequence:UniProtKB:Q08432		1	0	0	0	0	0	0
112	PFR_JS9-1_111	Ribose-5-phosphate isomerase B	140647	141093	+	PROKKA_00112	Ribose-5-phosphate isomerase B	140647	141093	+	5.3.1.6	rpiB_1	similar to AA sequence:UniProtKB:P37351		1	0	0	0	0	0	0
113	PFR_JS9-1_112	Pyridoxal phosphate biosynthesis protein	141664	142395	+	PROKKA_00113	4-hydroxythreonine-4-phosphate dehydrogenase 2	141664	142395	+	1.1.1.262	pdxA2_1	similar to AA sequence:UniProtKB:P58718		0	0	0	0	0	0	0
114	PFR_JS9-1_113	Transporter, gluconate:H symporter family	142401	143798	+	PROKKA_00114	High-affinity gluconate transporter	142401	143798	+		gntT	similar to AA sequence:UniProtKB:P39835		0	0	0	0	0	0	0
115	PFR_JS9-1_114	Transposase of ISAar20, ISL3 family	143729	144805	-	PROKKA_00115	Transposase	143729	144805	-			protein motif:Pfam:PF01610.11		0	0	0	0	0	0	0
116	PFR_JS9-1_115	L-ribulose-5-phosphate 3-epimerase ulaE	145236	146216	+	PROKKA_00116	Xylose isomerase-like TIM barrel	145236	146216	+			protein motif:Pfam:PF01261.18		0	0	0	0	0	0	0
117	PFR_JS9-1_116	Major facilitator superfamily transporter ACS	146442	147731	+	PROKKA_00117	putative sulfoacetate transporter SauU	146442	147731	+		sauU	similar to AA sequence:UniProtKB:Q0K843		0	0	0	0	0	0	0
118	PFR_JS9-1_117	Hypothetical protein	147750	148115	+	PROKKA_00118	hypothetical protein	147750	148115	+					0	0	0	0	0	0	0
119	PFR_JS9-1_118	Transposase for insertion sequence element	148175	148975	+	PROKKA_00119	Transposase	148175	148975	+			protein motif:Pfam:PF01610.11		0	0	0	0	0	0	0
120	PFR_JS9-1_119	Transposase of ISAar46, IS3 family, IS3 group,	149002	149295	+	PROKKA_00120	Transposase	149002	149295	+			protein motif:Pfam:PF01527.14		0	0	0	0	0	0	0
121	PFR_JS9-1_120	ISMsm7, transposase orfB	149292	150176	+	PROKKA_00121	Integrase core domain protein	149292	150176	+			protein motif:Pfam:PF00665.20		0	0	0	0	0	0	0
122	PFR_JS9-1_121	IS1096, TnpA family protein	150249	150803	+	PROKKA_00122	hypothetical protein	150249	150803	+					0	0	0	0	0	0	0
123	PFR_JS9-1_122	Probable potassium transport system protein kup	151126	153003	+	PROKKA_00123	potassium transport protein Kup	151126	153003	+			protein motif:CLUSTERS:PRK10745		0	0	0	0	0	0	0
124	PFR_JS9-1_123	Heat shock protein Hsp20	153160	153624	-	PROKKA_00124	Spore protein SP21	153160	153624	-		hspA	similar to AA sequence:UniProtKB:Q06823		0	0	0	0	0	0	1
125	PFR_JS9-1_124	Hsp20/alpha crystallin family protein	153877	154359	-	PROKKA_00125	18 kDa heat shock protein	153877	154359	-			similar to AA sequence:UniProtKB:Q53595		0	0	0	0	0	0	1
126	PFR_JS9-1_125	Transcriptional regulator	154719	155051	+	PROKKA_00126	hypothetical protein	154719	155051	+					0	0	0	0	0	0	1
127	PFR_JS9-1_126	Nucleotidyl transferase, PF08843 family	155048	155827	+	PROKKA_00127	hypothetical protein	155048	155827	+					0	0	0	0	0	0	1
128	PFR_JS9-1_127	Min	155824	156405	+	PROKKA_00128	DNA-invertase hin	155824	156405	+		hin_1	similar to AA sequence:UniProtKB:P03013		0	0	0	0	0	0	1
129	PFR_JS9-1_128	Hypothetical protein	156437	157069	-	PROKKA_00129	hypothetical protein	156437	157069	-					0	0	0	0	0	0	1
130	PFR_JS9-1_129	Hypothetical protein	157029	157508	-	PROKKA_00130	hypothetical protein	157029	157508	-					0	1	0	1	0	0	1
131	PFR_JS9-1_130	Uma4 protein	157447	158793	-	PROKKA_00131	Transposase	157447	158793	-			protein motif:Pfam:PF01610.11		0	1	0	1	0	0	1
132	PFR_JS9-1_131	Hypothetical protein	159440	159868	-	PROKKA_00132	Nucleoid-associated protein EspR	159440	159868	-		espR	similar to AA sequence:UniProtKB:P96228		0	1	0	1	0	0	1
133	PFR_JS9-1_132	Glycogen debranching enzyme GlgX	159938	162070	-	PROKKA_00133	Glycogen debranching enzyme	159938	162070	-	3.2.1.-	glgX_1	similar to AA sequence:UniProtKB:P15067		0	1	0	1	0	0	1
134	PFR_JS9-1_133	Hypothetical protein	162024	162551	-	PROKKA_00134	hypothetical protein	162024	162551	-					0	1	0	1	0	0	1
135	PFR_JS9-1_134	Hypothetical protein	162548	162811	-	PROKKA_00135	hypothetical protein	162548	162811	-					0	1	0	1	0	0	1
136	PFR_JS9-1_135	PF13834 domain protein	162815	163117	-	PROKKA_00136	hypothetical protein	162815	163117	-					0	1	0	1	0	0	1
137	PFR_JS9-1_136	Tyrosine recombinase XerD	163701	164642	+	PROKKA_00137	Tyrosine recombinase XerD	163701	164642	+		xerD_1	similar to AA sequence:UniProtKB:O31206		0	1	0	1	0	0	1
138	PFR_JS9-1_137	Hypothetical protein	164639	164986	+	PROKKA_00138	hypothetical protein	164639	164986	+					0	1	0	1	0	0	1
139	PFR_JS9-1_138	Putative integrase/recombinase y4rB	165037	165552	+	PROKKA_00139	site-specific tyrosine recombinase XerC	165037	165552	+			protein motif:CLUSTERS:PRK00236		0	1	0	1	0	0	1
140	PFR_JS9-1_139	Integrase family protein	165545	166114	+	PROKKA_00140	site-specific tyrosine recombinase XerC	165545	166114	+			protein motif:CLUSTERS:PRK00236		0	1	0	1	0	0	1
141	PFR_JS9-1_140	Putative integrase/recombinase y4rC	166111	166536	+	PROKKA_00141	Tyrosine recombinase XerD	166111	166536	+		xerD_2	similar to AA sequence:UniProtKB:P0A0P0		0	1	0	1	0	0	1
142	PFR_JS9-1_141	Hypothetical protein	166663	166830	-	PROKKA_00142	hypothetical protein	166663	166830	-					0	1	0	1	0	0	1
143	PFR_JS9-1_142	Hypothetical protein	166904	167188	-	PROKKA_00143	Sigma-70, region 4	166904	167188	-			protein motif:Pfam:PF08281.6		0	1	0	1	0	0	1
144	PFR_JS9-1_143	Hypothetical protein	167477	167653	+	PROKKA_00144	hypothetical protein	167477	167653	+					0	1	0	1	0	0	1
145	PFR_JS9-1_144	Hypothetical protein	167659	167967	+	PROKKA_00145	Transposase	167659	167967	+			protein motif:Pfam:PF01527.14		0	1	0	1	0	0	1
146	PFR_JS9-1_145	Transposase, ISlxx5	167929	169086	-	PROKKA_00146	Integrase core domain protein	167929	169086	-			protein motif:Pfam:PF00665.20		0	1	0	1	0	0	1
147	PFR_JS9-1_146	Putative membrane protein	169482	169961	-	PROKKA_00147	hypothetical protein	169482	169961	-					0	0	0	0	0	0	1
148	PFR_JS9-1_147	Putative 5,10-methylene-tetrahydrofolate	170888	171610	+	PROKKA_00148	hypothetical protein	170888	171610	+					0	0	0	0	0	0	1
149	PFR_JS9-1_148	Uma4 protein	171659	173005	+	PROKKA_00149	Transposase	171659	173005	+			protein motif:Pfam:PF01610.11		0	0	0	0	0	0	1
150	PFR_JS9-1_149	Putative TIM-barrel fold metal-dependent	173005	173646	+	PROKKA_00150	Amidohydrolase	173005	173646	+			protein motif:Pfam:PF04909.8		0	0	0	0	0	0	1
151	PFR_JS9-1_150	Arylformamidase	173786	174511	+	PROKKA_00151	Kynurenine formamidase	173786	174511	+	3.5.1.9	kynB	similar to AA sequence:UniProtKB:Q81CK1		0	0	0	0	0	0	1
152	PFR_JS9-1_151	MFS transporter	174501	175793	+	PROKKA_00152	Putative tartrate transporter	174501	175793	+		ttuB_1	similar to AA sequence:UniProtKB:Q44470		0	0	0	0	0	0	1
153	PFR_JS9-1_152	Propionate catabolism operon transcriptional	175832	176662	-	PROKKA_00153	HTH-type transcriptional regulator LutR	175832	176662	-		lutR	similar to AA sequence:UniProtKB:O07007		0	0	0	0	0	0	1
154	PFR_JS9-1_153	DAK1 domain protein	176810	178528	+	PROKKA_00154	PTS-dependent dihydroxyacetone kinase, dihydroxyacetone-binding subunit DhaK	176810	178528	+	2.7.-.-	dhaK_1	similar to AA sequence:UniProtKB:Q9CIV8		0	0	0	0	0	0	1
155	PFR_JS9-1_154	Triosephosphate isomerase 2	178603	179355	+	PROKKA_00155	Triosephosphate isomerase	178603	179355	+	5.3.1.1	tpiA_1	similar to AA sequence:UniProtKB:Q5XD48		1	0	0	0	0	0	1
156	PFR_JS9-1_155	Transcriptional regulator	179517	180347	+	PROKKA_00156	Glycerol-3-phosphate regulon repressor	179517	180347	+		glpR	similar to AA sequence:UniProtKB:P0ACL0		1	0	0	0	0	0	1
157	PFR_JS9-1_156	Oxidoreductase, short chain	180564	181247	-	PROKKA_00157	putative oxidoreductase	180564	181247	-	1.-.-.-		similar to AA sequence:UniProtKB:Q99RF5		1	0	0	0	0	0	1
158	PFR_JS9-1_157	Putative ribose 5-phosphate isomerase	182076	182564	+	PROKKA_00158	Putative sugar phosphate isomerase YwlF	182076	182564	+	5.3.1.-	ywlF	similar to AA sequence:UniProtKB:P39156		1	0	0	0	0	0	0
159	PFR_JS9-1_158	Putative membrane protein	183043	184122	+	PROKKA_00159	hypothetical protein	183043	184122	+					1	0	0	0	0	0	0
160	PFR_JS9-1_159	HAD-superfamily hydrolase, subfamily IIA	184182	185054	+	PROKKA_00160	Arabinose operon protein AraL	184182	185054	+		araL	similar to AA sequence:UniProtKB:P94526		1	0	0	0	0	0	0
161	PFR_JS9-1_160	FGGY-family pentulose kinase	185086	186660	+	PROKKA_00161	Ribulokinase	185086	186660	+	2.7.1.16	araB_1	similar to AA sequence:UniProtKB:Q9KBQ3		1	0	0	0	0	0	0
162	PFR_JS9-1_161	Arabinose operon protein AraM	186673	188049	+	PROKKA_00162	Glycerol-1-phosphate dehydrogenase [NAD(P)+]	186673	188049	+	1.1.1.261	egsA	similar to AA sequence:UniProtKB:P94527		1	0	0	0	0	0	0
163	PFR_JS9-1_162	Ribulokinase	188287	190071	+	PROKKA_00163	Ribulokinase	188287	190071	+	2.7.1.16	araB_2	similar to AA sequence:UniProtKB:P94524		1	0	0	0	0	0	0
164	PFR_JS9-1_163	Transketolase	190191	192257	+	PROKKA_00164	Transketolase	190191	192257	+	2.2.1.1	tkt	similar to AA sequence:UniProtKB:O06811		1	0	0	0	0	0	0
165	PFR_JS9-1_164	CHY zinc finger	192539	192850	-	PROKKA_00165	CHY zinc finger	192539	192850	-			protein motif:Pfam:PF05495.6		0	0	0	0	0	0	0
166	PFR_JS9-1_165	Putative excinuclease ABC, A subunit	193027	195309	+	PROKKA_00166	UvrABC system protein A	193027	195309	+		uvrA_1	similar to AA sequence:UniProtKB:Q9WYV0		1	0	0	0	0	0	0
167	PFR_JS9-1_166	Aldose 1-epimerase family protein	195419	196315	-	PROKKA_00167	Putative glucose-6-phosphate 1-epimerase	195419	196315	-	5.1.3.15	yeaD	similar to AA sequence:UniProtKB:P39173		1	0	0	0	0	0	0
168	PFR_JS9-1_167	DNA polymerase beta domain protein region	196430	197263	+	PROKKA_00168	hypothetical protein	196430	197263	+					1	0	0	0	0	0	0
169	PFR_JS9-1_168	Hypothetical protein	197256	198341	+	PROKKA_00169	hypothetical protein	197256	198341	+					1	0	0	0	0	0	0
170	PFR_JS9-1_169	Hypothetical protein	198342	199199	-	PROKKA_00170	hypothetical protein	198342	199199	-					1	0	0	0	0	0	0
171	PFR_JS9-1_170	D-inositol-3-phosphate glycosyltransferase 2	199372	200601	+	PROKKA_00171	D-inositol 3-phosphate glycosyltransferase	199372	200601	+	2.4.1.250	mshA	similar to AA sequence:UniProtKB:A0QQZ8		1	0	0	0	0	0	0
172	PFR_JS9-1_171	MshB deacetylase	200598	201416	+	PROKKA_00172	1D-myo-inositol 2-acetamido-2-deoxy-alpha-D-glucopyranoside deacetylase	200598	201416	+	3.5.1.103	mshB_1	similar to AA sequence:UniProtKB:Q9F344		1	0	0	0	0	0	0
173	PFR_JS9-1_172	Integral membrane protein	201587	202198	+	PROKKA_00173	acid-resistance membrane protein	201587	202198	+			protein motif:CLUSTERS:PRK10209		1	0	0	0	0	0	0
174	PFR_JS9-1_173	Ribose-phosphate diphosphokinase	202316	203296	-	PROKKA_00174	Ribose-phosphate pyrophosphokinase	202316	203296	-	2.7.6.1	prs_1	similar to AA sequence:UniProtKB:P65235		1	0	0	0	0	0	0
175	PFR_JS9-1_174	Glutamine amidotransferase class-I	203380	204069	-	PROKKA_00175	GMP synthase [glutamine-hydrolyzing]	203380	204069	-	6.3.5.2	guaA_1	similar to AA sequence:UniProtKB:P99105		1	0	0	0	0	0	0
176	PFR_JS9-1_175	Multidrug resistance protein	204095	205342	-	PROKKA_00176	4-hydroxybenzoate transporter PcaK	204095	205342	-		pcaK	similar to AA sequence:UniProtKB:Q51955		1	0	0	0	0	0	0
177	PFR_JS9-1_176	Transcriptional regulator, MerR	205380	205724	+	PROKKA_00177	HTH-type transcriptional regulator HmrR	205380	205724	+		hmrR	similar to AA sequence:UniProtKB:Q9X5X4		1	0	0	0	0	0	0
178	PFR_JS9-1_177	Hypothetical protein	205807	206361	+	PROKKA_00178	hypothetical protein	205807	206361	+					1	0	0	0	0	0	0
179	PFR_JS9-1_178	Hypothetical acetyltransferase YafP	206432	206977	-	PROKKA_00179	putative N-acetyltransferase YafP	206432	206977	-	2.3.1.-	yafP	similar to AA sequence:UniProtKB:Q47158		1	0	0	0	0	0	0
180	PFR_JS9-1_179	Transcriptional regulator	207109	207456	+	PROKKA_00180	HTH-type transcriptional regulator CmtR	207109	207456	+		cmtR	similar to AA sequence:UniProtKB:P67731		1	0	0	0	0	0	0
181	PFR_JS9-1_180	Metal cation transporting P-type ATPase ctpG	207453	209570	+	PROKKA_00181	Zinc-transporting ATPase	207453	209570	+	3.6.3.-	zosA_1	similar to AA sequence:UniProtKB:O31688		1	0	0	0	0	0	0
182	PFR_JS9-1_181	Hypothetical protein	209619	209765	+	PROKKA_00182	hypothetical protein	209619	209765	+					0	0	0	0	0	0	0
183	PFR_JS9-1_182	Hypothetical protein	209796	210110	+	PROKKA_00183	hypothetical protein	209796	210110	+					0	0	0	0	0	0	0
184	PFR_JS9-1_183	Hypothetical protein	210229	210834	+	PROKKA_00184	hypothetical protein	210229	210834	+					1	0	0	0	0	0	0
185	PFR_JS9-1_184	ABC-type Fe3-siderophores transport systems	210890	211699	+	PROKKA_00185	hypothetical protein	210890	211699	+					1	0	0	0	0	0	0
186	PFR_JS9-1_185	Hypothetical protein	211772	211996	-	PROKKA_00186	hypothetical protein	211772	211996	-					1	0	0	0	0	0	0
187	PFR_JS9-1_186	Transcriptional regulator, TetR family	212142	212750	-	PROKKA_00187	HTH-type transcriptional repressor KstR2	212142	212750	-		kstR2_1	similar to AA sequence:UniProtKB:A0R4Z6		1	0	0	0	0	0	0
188	PFR_JS9-1_187	YghA protein	212930	213619	+	PROKKA_00188	hypothetical protein	212930	213619	+			protein motif:CLUSTERS:PRK10578		1	0	0	0	0	0	0
189	PFR_JS9-1_188	SAF domain protein	214163	214873	+	PROKKA_00189	hypothetical protein	214163	214873	+					1	0	0	0	0	0	0
190	PFR_JS9-1_189	Hypothetical protein	214873	215910	+	PROKKA_00190	hypothetical protein	214873	215910	+					1	0	0	0	0	0	0
191	PFR_JS9-1_190	Secretion system protein	215907	217682	+	PROKKA_00191	Putative conjugal transfer protein/MT3759	215907	217682	+			similar to AA sequence:UniProtKB:Q7D547		1	0	0	0	0	0	0
192	PFR_JS9-1_191	Type II secretion system protein (Precursor)	217679	218572	+	PROKKA_00192	Bacterial type II secretion system protein F domain protein	217679	218572	+			protein motif:Pfam:PF00482.17		1	0	0	0	0	0	0
193	PFR_JS9-1_192	Type II secretion system F domain protein	218565	219470	+	PROKKA_00193	hypothetical protein	218565	219470	+					1	0	0	0	0	0	0
194	PFR_JS9-1_193	Hypothetical protein	219555	219779	+	PROKKA_00194	hypothetical protein	219555	219779	+					1	0	0	0	0	0	0
195	PFR_JS9-1_194	Hypothetical protein	219754	220176	+	PROKKA_00195	TadE-like protein	219754	220176	+			protein motif:Pfam:PF07811.6		1	0	0	0	0	0	0
196	PFR_JS9-1_195	Hypothetical protein	220242	220799	+	PROKKA_00196	hypothetical protein	220242	220799	+					1	0	0	0	0	0	0
197	PFR_JS9-1_196	Hypothetical protein	220796	224488	+											0	0	0	0	0	0
198						PROKKA_00197	tRNA-His(atg)	221004	221094	+			COORDINATES:profile:Aragorn:1.2		0					0	0
199	PFR_JS9-1_197	Multiple antibiotic resistance (MarC)-related	224499	225089	-	PROKKA_00198	putative antibiotic transporter	224499	225089	-			protein motif:CLUSTERS:PRK10739	Putative antibiotic resistance	1	0	0	0	0	0	0
200	PFR_JS9-1_198	Transporter, major facilitator family protein	225089	226516	-	PROKKA_00199	2-acyl-glycerophospho-ethanolamine acyltransferase	225089	226516	-			protein motif:CLUSTERS:PRK08633		1	0	0	0	0	0	0
201	PFR_JS9-1_199	Conserved domain protein	226850	227815	-	PROKKA_00200	hypothetical protein	226850	227815	-					1	0	0	0	0	0	0
202	PFR_JS9-1_200	Response regulator receiver domain protein	228169	228831	-	PROKKA_00201	Transcriptional regulatory protein DegU	228169	228831	-		degU_1	similar to AA sequence:UniProtKB:P13800		1	0	0	0	0	0	0
203	PFR_JS9-1_201	Histidine kinase	228865	230274	-	PROKKA_00202	Sensor histidine kinase DesK	228865	230274	-	2.7.13.3	desK_2	similar to AA sequence:UniProtKB:O34757		1	0	0	0	0	0	0
204	PFR_JS9-1_202	Putative insertion element ISCmi2 transposase	230637	231680	-	PROKKA_00203	IS2 transposase TnpB	230637	231680	-			protein motif:CLUSTERS:PRK09409		0	0	0	0	0	0	0
205	PFR_JS9-1_203	Hypothetical protein	231747	231932	+	PROKKA_00204	hypothetical protein	231747	231932	+					0	0	0	0	0	0	0
206	PFR_JS9-1_204	Hypothetical protein	231957	233630	+	PROKKA_00205	hypothetical protein	231957	233630	+					0	0	0	0	0	0	0
207	PFR_JS9-1_205	Hypothetical protein	233717	233845	-	PROKKA_00206	hypothetical protein	233717	233845	-					1	0	0	0	0	0	0
208	PFR_JS9-1_206	Translation regulator	234165	235661	-	PROKKA_00207	Purine catabolism regulatory protein	234165	235661	-		pucR_1	similar to AA sequence:UniProtKB:O32138		1	0	0	0	0	0	0
209	PFR_JS9-1_207	4-aminobutyrate aminotransferase apoenzyme	235841	237175	+	PROKKA_00208	5-aminovalerate aminotransferase DavT	235841	237175	+	2.6.1.48	davT	similar to AA sequence:UniProtKB:Q9I6M4		1	0	0	0	0	0	0
210	PFR_JS9-1_208	McyI protein	237172	238251	+	PROKKA_00209	Glycerate dehydrogenase	237172	238251	+	1.1.1.29	hprA	similar to AA sequence:UniProtKB:Q59516		1	0	0	0	0	0	0
211	PFR_JS9-1_209	WGS project CABT00000000 data, contig 2.1	238255	238779	+	PROKKA_00210	Formaldehyde dismutase	238255	238779	+	1.2.99.4	fdm	similar to AA sequence:UniProtKB:Q52078		0	0	0	0	0	0	0
212	PFR_JS9-1_210	Truncated alcohol dehydrogenase	238737	239300	+	PROKKA_00211	Geraniol dehydrogenase	238737	239300	+	1.1.1.347	geoA	similar to AA sequence:UniProtKB:H1ZV38		0	0	0	0	0	0	0
213	PFR_JS9-1_211	Probable amino-acid ABC transporter permease	239417	240055	+	PROKKA_00212	Inner membrane amino-acid ABC transporter permease protein YecS	239417	240055	+		yecS_2	similar to AA sequence:UniProtKB:P0AFT2		1	0	0	0	0	0	0
214	PFR_JS9-1_212	Amino acid ABC transporter, permease protein	240052	240708	+	PROKKA_00213	L-cystine transport system permease protein TcyB	240052	240708	+		tcyB	similar to AA sequence:UniProtKB:P42200		1	0	0	0	0	0	0
215	PFR_JS9-1_213	Periplasmic component of amino acid ABC-type	240775	241635	+	PROKKA_00214	Lysine-arginine-ornithine-binding periplasmic protein precursor	240775	241635	+		argT	similar to AA sequence:UniProtKB:P02911		1	0	0	0	0	0	0
216	PFR_JS9-1_214	Glutamine ABC transporter, ATP-binding protein	241705	242508	+	PROKKA_00215	Glutamine transport ATP-binding protein GlnQ	241705	242508	+	3.6.3.-	glnQ_2	similar to AA sequence:UniProtKB:O34677		1	0	0	0	0	0	0
217	PFR_JS9-1_215	Translation initiation inhibitor involved in	242516	242899	+	PROKKA_00216	Putative reactive intermediate deaminase TdcF	242516	242899	+	3.5.4.-	tdcF	similar to AA sequence:UniProtKB:P0AGL2		1	1	0	1	0	0	0
218	PFR_JS9-1_216	D-amino acid dehydrogenase	242896	244149	+	PROKKA_00217	D-amino acid dehydrogenase small subunit	242896	244149	+	1.4.99.1	dadA	similar to AA sequence:UniProtKB:P0A6J5		1	1	0	1	0	0	0
219	PFR_JS9-1_217	Asp/Glu/Hydantoin racemase superfamily protein	244146	244922	+	PROKKA_00218	hypothetical protein	244146	244922	+			protein motif:CLUSTERS:PRK07475		1	1	0	1	0	0	0
220	PFR_JS9-1_218	Transposase for IS3514a	245309	246514	+	PROKKA_00219	Integrase core domain protein	245309	246514	+			protein motif:Pfam:PF00665.20		0	1	0	1	0	0	0
221	PFR_JS9-1_219	Putative insertion element ISCmi2 transposase	246593	247588	-	PROKKA_00220	Integrase core domain protein	246593	247588	-			protein motif:Pfam:PF00665.20		0	1	0	1	0	0	0
222	PFR_JS9-1_220	Histidine triad protein	247965	248414	+	PROKKA_00221	HIT-like protein	247965	248414	+	3.-.-.-		similar to AA sequence:UniProtKB:P44956		1	1	0	1	0	0	0
223	PFR_JS9-1_221	Molybdenum cofactor synthesis domain protein	248418	249002	+	PROKKA_00222	Molybdenum cofactor biosynthesis protein B	248418	249002	+		moaB	similar to AA sequence:UniProtKB:P99137		0	1	0	1	0	0	0
224	PFR_JS9-1_222	Molybdenum cofactor biosynthesis protein	249061	249633	-	PROKKA_00223	Cyclic pyranopterin monophosphate synthase accessory protein 2	249061	249633	-		moaC2	similar to AA sequence:UniProtKB:P0A5K6		1	1	0	1	0	0	0
225	PFR_JS9-1_223	Molybdenum cofactor synthesis domain protein	249626	251152	-	PROKKA_00224	Molybdopterin molybdenumtransferase	249626	251152	-	2.10.1.1	moeA_1	similar to AA sequence:UniProtKB:P12281		0	1	0	1	0	0	0
226	PFR_JS9-1_224	Molybdopterin biosynthesis-like protein MoeZ	251149	252024	-	PROKKA_00225	putative adenylyltransferase/sulfurtransferase MoeZ	251149	252024	-		moeZ_1	similar to AA sequence:UniProtKB:Q7D5X9		1	1	0	1	0	0	0
227	PFR_JS9-1_225	Molybdopterin converting factor, subunit 2	252024	252443	-	PROKKA_00226	Molybdopterin synthase catalytic subunit 1	252024	252443	-	2.8.1.12	moaE1	similar to AA sequence:UniProtKB:O05795		1	1	0	1	0	0	0
228	PFR_JS9-1_226	ThiS family protein	252564	253679	-	PROKKA_00227	ThiS family protein	252564	253679	-			protein motif:Pfam:PF02597.14		1	0	0	0	0	0	0
229	PFR_JS9-1_227	Respiratory nitrate reductase, gamma subunit	253808	254527	-	PROKKA_00228	Nitrate reductase-like protein NarX	253808	254527	-	1.7.99.4	narX_1	similar to AA sequence:UniProtKB:P71994		0	0	0	0	0	0	0
230	PFR_JS9-1_228	Nitrate reductase molybdenum cofactor assembly	254533	255327	-	PROKKA_00229	Nitrate reductase-like protein NarX	254533	255327	-	1.7.99.4	narX_2	similar to AA sequence:UniProtKB:P71994		0	0	0	0	0	0	0
231	PFR_JS9-1_229	Nitrate reductase, beta subunit	255327	256838	-	PROKKA_00230	Respiratory nitrate reductase 2 beta chain	255327	256838	-	1.7.99.4	narY	similar to AA sequence:UniProtKB:P19318		1	0	0	0	0	0	0
232	PFR_JS9-1_230	Molybdopterin dinucleotide-binding domain	256838	257155	-	PROKKA_00231	Nitrate reductase alpha subunit	256838	257155	-	1.7.99.4	narG_1	similar to AA sequence:UniProtKB:O06559		0	0	0	0	0	0	0
233	PFR_JS9-1_231	Nitrate reductase, alpha subunit	257165	260653	-	PROKKA_00232	Nitrate reductase alpha subunit	257165	260653	-	1.7.99.4	narG_2	similar to AA sequence:UniProtKB:O06559		0	0	0	0	0	0	0
234	PFR_JS9-1_232	Transporter, major facilitator family protein	260687	261949	-	PROKKA_00233	Nitrate/nitrite transporter NarK	260687	261949	-		narK	similar to AA sequence:UniProtKB:P10903		0	0	0	0	0	0	0
235	PFR_JS9-1_233	Molybdenum cofactor biosynthesis protein A	262191	263366	-	PROKKA_00234	Cyclic pyranopterin monophosphate synthase	262191	263366	-	4.1.99.18	moaA	similar to AA sequence:UniProtKB:Q44118		0	0	0	0	0	0	0
236	PFR_JS9-1_234	MobA-like NTP transferase domain protein	263465	264139	+	PROKKA_00235	molybdopterin-guanine dinucleotide biosynthesis protein MobA	263465	264139	+			protein motif:CLUSTERS:PRK00317		0	0	0	0	0	0	0
237	PFR_JS9-1_235	Molybdenum cofactor synthesis domain protein	264512	265018	-	PROKKA_00236	Molybdopterin adenylyltransferase	264512	265018	-	2.7.7.75	mog	similar to AA sequence:UniProtKB:P44645		0	0	0	0	0	0	0
238	PFR_JS9-1_236	Molybdate ABC transporter, periplasmic	265238	266014	+	PROKKA_00237	Molybdate-binding periplasmic protein precursor	265238	266014	+		modA	similar to AA sequence:UniProtKB:P45323		0	0	0	0	0	0	0
239	PFR_JS9-1_237	Molybdate ABC transporter, permease protein	266011	268131	+	PROKKA_00238	Glutamine transport ATP-binding protein GlnQ	266011	268131	+		glnQ_3	similar to AA sequence:UniProtKB:P10346		1	0	0	0	0	0	0
240	PFR_JS9-1_238	Putative CoA-substrate-specific enzyme activase	268324	272700	+	PROKKA_00239	Activator of (R)-2-hydroxyglutaryl-CoA dehydratase	268324	272700	+		hgdC	similar to AA sequence:UniProtKB:P11568		1	0	0	0	0	0	0
241	PFR_JS9-1_239	L-aspartate oxidase (Quinolinate synthetase B)	272876	274465	-	PROKKA_00240	Fumarate reductase flavoprotein subunit	272876	274465	-	1.3.5.4	frdA_1	similar to AA sequence:UniProtKB:P00363		0	0	0	0	0	0	0
242	PFR_JS9-1_240	Hypothetical protein	274661	274816	-	PROKKA_00241	hypothetical protein	274661	274816	-					0	0	0	0	0	0	0
243	PFR_JS9-1_241	Uma4 protein	275027	276379	-	PROKKA_00242	Transposase	275027	276379	-			protein motif:Pfam:PF01610.11		0	0	0	0	0	0	0
244	PFR_JS9-1_242	Mebrane associated protein	276517	277314	+	PROKKA_00243	VIT family protein	276517	277314	+			protein motif:Pfam:PF01988.13		0	0	0	0	0	0	0
245	PFR_JS9-1_243	Methylase involved in ubiquinone/menaquinone	277325	278005	+	PROKKA_00244	Demethylrebeccamycin-D-glucose O-methyltransferase	277325	278005	+	2.1.1.164	rebM	similar to AA sequence:UniProtKB:Q8KZ94		0	0	0	0	0	0	0
246	PFR_JS9-1_244	Ribose-5-phosphate isomerase B	278325	278807	+	PROKKA_00245	Ribose-5-phosphate isomerase B	278325	278807	+	5.3.1.6	rpiB_2	similar to AA sequence:UniProtKB:P37351		0	0	0	0	0	0	0
247	PFR_JS9-1_245	Sulfate adenylyltransferase subunit 1	279172	280521	-	PROKKA_00246	Bifunctional enzyme CysN/CysC	279172	280521	-		cysNC	similar to AA sequence:UniProtKB:Q10600		1	0	0	0	0	0	0
248	PFR_JS9-1_246	Sulfate adenylyltransferase subunit 2	280524	281591	-	PROKKA_00247	Sulfate adenylyltransferase subunit 2	280524	281591	-	2.7.7.4	cysD	similar to AA sequence:UniProtKB:P65670		1	0	0	0	0	0	0
249	PFR_JS9-1_247	Phosphoadenosine phosphosulfate reductase	281621	282370	-	PROKKA_00248	Phosphoadenosine phosphosulfate reductase	281621	282370	-	1.8.4.8	cysH	similar to AA sequence:UniProtKB:P94498		1	0	0	0	0	0	0
250	PFR_JS9-1_248	Sulfite reductase	282367	284172	-	PROKKA_00249	Sulfite reductase [ferredoxin]	282367	284172	-	1.8.7.1	sir	similar to AA sequence:UniProtKB:P71753		1	0	0	0	0	0	0
251	PFR_JS9-1_249	SubI	284961	286067	+	PROKKA_00250	Sulfate-binding protein precursor	284961	286067	+		sbpA	similar to AA sequence:UniProtKB:P27366		1	0	0	0	0	0	0
252	PFR_JS9-1_250	Sulfate-transport membrane protein ABC	286064	287098	+	PROKKA_00251	Sulfate transport system permease protein CysT	286064	287098	+		cysT	similar to AA sequence:UniProtKB:P27367		1	0	0	0	0	0	0
253	PFR_JS9-1_251	CysW	287088	287897	+	PROKKA_00252	Sulfate transport system permease protein CysW	287088	287897	+		cysW	similar to AA sequence:UniProtKB:P27370		1	0	0	0	0	0	0
254	PFR_JS9-1_252	Sulfate-transport ATP-binding protein ABC	287894	288946	+	PROKKA_00253	Sulfate/thiosulfate import ATP-binding protein CysA	287894	288946	+	3.6.3.25	cysA	similar to AA sequence:UniProtKB:P0A4W2		1	0	0	0	0	0	0
255	PFR_JS9-1_253	ABC-transporter transmembrane component	289259	290089	-	PROKKA_00254	Daunorubicin/doxorubicin resistance ABC transporter permease protein DrrB	289259	290089	-		drrB	similar to AA sequence:UniProtKB:P32011		1	0	0	0	0	0	0
256	PFR_JS9-1_254	Daunorubicin resistance ABC transporter ATPase	290086	291156	-	PROKKA_00255	Daunorubicin/doxorubicin resistance ATP-binding protein DrrA	290086	291156	-	3.6.3.-	drrA_1	similar to AA sequence:UniProtKB:P32010		1	0	0	0	0	0	0
257	PFR_JS9-1_255	Transcription regulator	291675	292700	-	PROKKA_00256	MarR family protein	291675	292700	-			protein motif:Pfam:PF01047.16		1	0	0	0	0	0	0
258	PFR_JS9-1_256	NAD(P)( ) transhydrogenase (AB-specific), alpha	293059	294609	+	PROKKA_00257	NAD(P) transhydrogenase subunit alpha	293059	294609	+	1.6.1.2	pntA	similar to AA sequence:UniProtKB:P07001		1	0	0	0	0	0	0
259	PFR_JS9-1_257	NAD(P) transhydrogenase subunit beta	294616	296028	+	PROKKA_00258	NAD(P) transhydrogenase subunit beta	294616	296028	+	1.6.1.2	pntB	similar to AA sequence:UniProtKB:P0AB67		1	0	0	0	0	0	0
260	PFR_JS9-1_258	Hypothetical protein	296239	297168	-	PROKKA_00259	hypothetical protein	296239	297168	-					0	0	0	0	0	0	0
261	PFR_JS9-1_259	Transposase of ISAar20, ISL3 family	297278	298225	-	PROKKA_00260	Transposase	297278	298225	-			protein motif:Pfam:PF01610.11		0	0	0	0	0	0	0
262	PFR_JS9-1_260	4-alpha-glucanotransferase malQ	298748	300703	-	PROKKA_00261	4-alpha-glucanotransferase	298748	300703	-	2.4.1.25	malQ_1	similar to AA sequence:UniProtKB:Q59266		1	0	0	0	0	0	0
263	PFR_JS9-1_261	Hypothetical protein	300809	301291	-	PROKKA_00262	Lactose-specific phosphotransferase enzyme IIA component	300809	301291	-	2.7.1.-	lacF	similar to AA sequence:UniProtKB:P0A0D6		1	0	0	0	0	0	0
264	PFR_JS9-1_262	Hypothetical protein	301349	301708	-	PROKKA_00263	hypothetical protein	301349	301708	-					0	0	0	0	0	0	0
265	PFR_JS9-1_263	Riboflavin biosynthesis protein RibD	302109	303353	+	PROKKA_00264	Riboflavin biosynthesis protein RibD	302109	303353	+		ribD_1	similar to AA sequence:UniProtKB:P25539		0	0	0	0	0	0	0
266	PFR_JS9-1_264	Riboflavin synthase, alpha subunit	303443	304105	+	PROKKA_00265	Riboflavin synthase	303443	304105	+	2.5.1.9	ribE	similar to AA sequence:UniProtKB:P16440		1	0	0	0	0	0	0
267	PFR_JS9-1_265	Riboflavin biosynthesis protein ribA2	304102	305463	+	PROKKA_00266	Riboflavin biosynthesis protein RibBA	304102	305463	+		ribBA	similar to AA sequence:UniProtKB:A5U2B7		1	0	0	0	0	0	0
268	PFR_JS9-1_266	6,7-dimethyl-8-ribityllumazine synthase RibH	305460	305927	+	PROKKA_00267	6,7-dimethyl-8-ribityllumazine synthase	305460	305927	+	2.5.1.78	ribH	similar to AA sequence:UniProtKB:P66034		1	0	0	0	0	0	0
269	PFR_JS9-1_267	Integrase, catalytic region	306182	307090	-	PROKKA_00268	Integrase core domain protein	306182	307090	-			protein motif:Pfam:PF00665.20		0	0	0	0	0	0	0
270	PFR_JS9-1_268	Hypothetical protein	307087	307431	-	PROKKA_00269	Transposase	307087	307431	-			protein motif:Pfam:PF01527.14		0	0	0	0	0	0	0
271	PFR_JS9-1_269	Hypothetical protein	307489	307632	+	PROKKA_00270	hypothetical protein	307489	307632	+					0	0	0	0	0	0	0
272	PFR_JS9-1_270	Hypothetical protein	307806	308285	-	PROKKA_00271	hypothetical protein	307806	308285	-					0	0	0	0	0	0	0
273	PFR_JS9-1_271	Hypothetical protein	308255	308887	-	PROKKA_00272	hypothetical protein	308255	308887	-					0	0	0	0	0	0	0
274	PFR_JS9-1_272	Putative type I restriction-modification system,	309040	312405	-	PROKKA_00273	type I restriction enzyme EcoKI subunit R	309040	312405	-			protein motif:CLUSTERS:PRK11448		0	0	0	0	0	0	0	PfrJS9IP
275	PFR_JS9-1_273	EcoKI restriction-modification system protein	312405	313538	-	PROKKA_00274	Type-1 restriction enzyme EcoKI specificity protein	312405	313538	-		hsdS	similar to AA sequence:UniProtKB:P05719		0	0	0	0	0	0	0	S.PfrJS9I
276	PFR_JS9-1_274	N-6 DNA methylase	313535	315037	-	PROKKA_00275	putative type I restriction enzymeP M protein	313535	315037	-	2.1.1.72		similar to AA sequence:UniProtKB:Q89Z59		0	0	0	0	0	0	0	M.PfrJS9I
277	PFR_JS9-1_275	Hypothetical protein	315093	315599	-	PROKKA_00276	hypothetical protein	315093	315599	-					0	0	0	0	0	0	0
278	PFR_JS9-1_276	PF12952 domain protein	315784	316422	-	PROKKA_00277	hypothetical protein	315784	316422	-					0	0	0	0	0	0	0
279	PFR_JS9-1_277	ABC-type anion transport system, duplicated	316993	318732	+	PROKKA_00278	Bicarbonate transport system permease protein CmpB	316993	318732	+		cmpB_1	similar to AA sequence:UniProtKB:Q55106		0	0	0	0	0	0	0
280	PFR_JS9-1_278	Putative ABC-type Taurine transport system,	318826	320157	+	PROKKA_00279	Bicarbonate transport ATP-binding protein CmpD	318826	320157	+	3.6.3.-	cmpD	similar to AA sequence:UniProtKB:Q55463		0	0	0	0	0	0	0
281	PFR_JS9-1_279	Hypothetical protein	320276	321706	+	PROKKA_00280	hypothetical protein	320276	321706	+					0	0	0	0	0	0	0
282	PFR_JS9-1_280	Hypothetical protein	321784	322179	+	PROKKA_00281	hypothetical protein	321784	322179	+					0	0	0	0	0	0	0
283	PFR_JS9-1_281	Hypothetical protein	322151	322969	+	PROKKA_00282	hypothetical protein	322151	322969	+					0	0	0	0	0	0	0
284	PFR_JS9-1_282	MoxR family protein	322966	324009	+	PROKKA_00283	ATPase family associated with various cellular activities (AAA)	322966	324009	+			protein motif:Pfam:PF07726.5		0	0	0	0	0	0	0
285	PFR_JS9-1_283	PF01882 family protein	324014	324937	+	PROKKA_00284	hypothetical protein	324014	324937	+					0	0	0	0	0	0	0
286	PFR_JS9-1_284	Hypothetical protein	324921	325529	+	PROKKA_00285	hypothetical protein	324921	325529	+					0	0	0	0	0	0	0
287	PFR_JS9-1_285	Von Willebrand factor type A domain protein	325520	326524	+	PROKKA_00286	von Willebrand factor type A domain protein	325520	326524	+			protein motif:Pfam:PF00092.22		0	0	0	0	0	0	0
288	PFR_JS9-1_286	Von Willebrand factor type A domain protein	326521	327477	+	PROKKA_00287	von Willebrand factor type A domain protein	326521	327477	+			protein motif:Pfam:PF00092.22		0	0	0	0	0	0	0
289	PFR_JS9-1_287	Hypothetical protein	327474	328130	+	PROKKA_00288	Tetratricopeptide repeat protein	327474	328130	+			protein motif:Pfam:PF07719.11		0	0	0	0	0	0	0
290	PFR_JS9-1_288	Hypothetical protein	328278	328505	+	PROKKA_00289	hypothetical protein	328278	328505	+					0	0	0	0	0	0	0
291	PFR_JS9-1_289	Divalent metal cation transporter MntH	328552	329967	-	PROKKA_00290	Divalent metal cation transporter MntH	328552	329967	-		mntH	similar to AA sequence:UniProtKB:Q99UZ7		1	0	0	0	0	0	0
292	PFR_JS9-1_290	Transcriptional repressor sirR	330192	330869	+	PROKKA_00291	Iron-dependent repressor IdeR	330192	330869	+		ideR	similar to AA sequence:UniProtKB:P0A672		1	0	0	0	0	0	0
293	PFR_JS9-1_291	Hypothetical protein	330974	331399	-	PROKKA_00292	hypothetical protein	330974	331399	-					0	0	0	0	0	0	0
294	PFR_JS9-1_292	Toxin secretion/phage lysis holin	331421	333100	-	PROKKA_00293	Sodium/glucose cotransporter	331421	333100	-		sglT	similar to AA sequence:UniProtKB:P96169		0	0	0	0	0	0	0
295	PFR_JS9-1_293	Phosphomethylpyrimidine synthase	333438	335342	+	PROKKA_00294	Phosphomethylpyrimidine synthase	333438	335342	+	4.1.99.17	thiC	similar to AA sequence:UniProtKB:P45740		1	0	0	0	0	0	0
296	PFR_JS9-1_294	Hypothetical protein	335302	335424	+	PROKKA_00295	hypothetical protein	335302	335424	+					0	0	0	0	0	0	0
297	PFR_JS9-1_295	PF06224 family protein	335479	336639	-	PROKKA_00296	hypothetical protein	335479	336639	-					1	0	0	0	0	0	0
298	PFR_JS9-1_296	Hypothetical protein	336883	337215	-	PROKKA_00297	Ribbon-helix-helix protein, copG family	336883	337215	-			protein motif:Pfam:PF01402.15		0	0	0	0	0	0	0
299	PFR_JS9-1_297	Hypothetical protein	337734	338303	+	PROKKA_00298	hypothetical protein	337734	338303	+					1	0	0	0	0	0	0
300	PFR_JS9-1_298	UbiE family methyltransferase	338386	339204	-	PROKKA_00299	Demethylmenaquinone methyltransferase	338386	339204	-	2.1.1.163	ubiE_1	similar to AA sequence:UniProtKB:P67062		1	0	0	0	0	0	0
301	PFR_JS9-1_299	NADH-dependent flavin oxidoreductase YqjM	339359	340471	+	PROKKA_00300	NADPH dehydrogenase	339359	340471	+	1.6.99.1	namA	similar to AA sequence:UniProtKB:P54550		1	0	0	0	0	0	0
302	PFR_JS9-1_300	Lincomycin resistance protein LmrB	340547	341992	-	PROKKA_00301	putative transport protein HsrA	340547	341992	-		hsrA_1	similar to AA sequence:UniProtKB:P31474		1	0	0	0	0	0	0
303	PFR_JS9-1_301	Transcriptional regulator	342097	342642	+	PROKKA_00302	MarR family protein	342097	342642	+			protein motif:Pfam:PF12802.1	Putative antibiotic resistance	0	0	0	0	0	0	0
304	PFR_JS9-1_302	Hypothetical protein	343154	343777	-	PROKKA_00303	hypothetical protein	343154	343777	-					0	0	0	0	0	0	0
305	PFR_JS9-1_303	Hypothetical protein	343802	343939	-	PROKKA_00304	hypothetical protein	343802	343939	-					0	0	0	0	0	0	0
306	PFR_JS9-1_304	Hypothetical protein	343984	344532	+	PROKKA_00305	hypothetical protein	343984	344532	+				Putative antibiotic resistance	0	0	0	0	0	0	0
307	PFR_JS9-1_305	Two-component system sensor kinase	344519	345838	+	PROKKA_00306	Sensor histidine kinase LiaS	344519	345838	+	2.7.13.3	liaS_1	similar to AA sequence:UniProtKB:O32198		0	0	0	0	0	0	0
308	PFR_JS9-1_306	Two-component system response regulator	345835	346467	+	PROKKA_00307	Transcriptional regulatory protein DevR (DosR)	345835	346467	+		devR	similar to AA sequence:UniProtKB:P95193		0	0	0	0	0	0	0
309	PFR_JS9-1_307	Replicative DNA helicase	346490	347845	-	PROKKA_00308	Replicative DNA helicase	346490	347845	-	3.6.4.12	dnaB	similar to AA sequence:UniProtKB:P71715		1	0	0	0	0	0	0
310	PFR_JS9-1_308	Hypothetical protein	348442	349164	+	PROKKA_00309	Copper-sensing transcriptional repressor CsoR	348442	349164	+		csoR	similar to AA sequence:UniProtKB:O32222		1	0	0	0	0	0	0
311	PFR_JS9-1_309	Heavy metal transport/detoxification protein	349298	349510	+	PROKKA_00310	Heavy-metal-associated domain protein	349298	349510	+			protein motif:Pfam:PF00403.20		1	0	0	0	0	0	0
312	PFR_JS9-1_310	Copper-transporting ATPase CopA	349621	352110	+	PROKKA_00311	Copper-exporting P-type ATPase A	349621	352110	+	3.6.3.54	copA_1	similar to AA sequence:UniProtKB:Q2FV64		1	0	0	0	0	0	0
313	PFR_JS9-1_311	Hypothetical protein	352327	353106	+	PROKKA_00312	hypothetical protein	352327	353106	+					1	0	0	0	0	0	0
314	PFR_JS9-1_312	Hypothetical protein	353222	353449	-	PROKKA_00313	hypothetical protein	353222	353449	-					1	0	0	0	0	0	0
315	PFR_JS9-1_313	Hypothetical protein	353565	354038	-	PROKKA_00314	hypothetical protein	353565	354038	-					1	0	0	0	0	0	0
316	PFR_JS9-1_314	Na( )/H( ) antiporter NhaA	354373	355596	-	PROKKA_00315	Na(+)/H(+) antiporter NhaA	354373	355596	-		nhaA	similar to AA sequence:UniProtKB:P13738		1	0	0	0	0	0	0
317	PFR_JS9-1_315	Conserved domain protein	355932	356681	-	PROKKA_00316	hypothetical protein	355932	356681	-			protein motif:CLUSTERS:PRK08317		1	0	0	0	0	0	0
318	PFR_JS9-1_316	Septum site determining protein	356806	358299	+	PROKKA_00317	hypothetical protein	356806	358299	+					1	0	0	0	0	0	0
319	PFR_JS9-1_317	Helicase/secretion neighborhood ATPase	358286	359437	+	PROKKA_00318	Putative conjugal transfer protein/MT3759	358286	359437	+			similar to AA sequence:UniProtKB:Q7D547		1	0	0	0	0	0	0
320	PFR_JS9-1_318	Type II secretion system protein (Precursor)	359434	360231	+	PROKKA_00319	hypothetical protein	359434	360231	+					1	0	0	0	0	0	0
321	PFR_JS9-1_319	Type II secretion system F domain protein	360228	360971	+	PROKKA_00320	hypothetical protein	360228	360971	+					1	0	0	0	0	0	0
322	PFR_JS9-1_320	Protein mcbG	361104	361709	-	PROKKA_00321	Secreted effector protein pipB2	361104	361709	-		pipB2	similar to AA sequence:UniProtKB:Q8ZMM8		1	0	0	0	0	0	0
323	PFR_JS9-1_321	Hypothetical protein	361868	362179	+	PROKKA_00322	hypothetical protein	361868	362179	+					1	0	0	0	0	0	0
324	PFR_JS9-1_322	Hypothetical protein	362310	362768	+	PROKKA_00323	hypothetical protein	362310	362768	+					1	0	0	0	0	0	0
325	PFR_JS9-1_323	Hypothetical protein	362930	363262	+	PROKKA_00324	hypothetical protein	362930	363262	+					1	0	0	0	0	0	0
326	PFR_JS9-1_324	Hypothetical protein	363402	363668	-	PROKKA_00325	hypothetical protein	363402	363668	-					1	0	0	0	0	0	0
327	PFR_JS9-1_325	Hypothetical protein	363749	364384	+	PROKKA_00326	hypothetical protein	363749	364384	+					1	0	0	0	0	0	0
328	PFR_JS9-1_326	Putative insertion element ISCmi2 transposase	364357	365400	-	PROKKA_00327	IS2 transposase TnpB	364357	365400	-			protein motif:CLUSTERS:PRK09409		0	0	0	0	0	0	0
329	PFR_JS9-1_327	Hypothetical protein	365532	365774	+	PROKKA_00328	Tat proofreading chaperone DmsD	365532	365774	+		dmsD	protein motif:HAMAP:MF_00940		0	0	0	0	0	0	0
330	PFR_JS9-1_328	4Fe-4S ferredoxin iron-sulfur binding domain	365990	367201	+	PROKKA_00329	hypothetical protein	365990	367201	+					1	0	0	0	0	0	0
331	PFR_JS9-1_329	Anaerobic dimethyl sulfoxide reductase, A	367263	369938	+	PROKKA_00330	Dimethyl sulfoxide reductase DmsA precursor	367263	369938	+	1.8.5.3	dmsA	similar to AA sequence:UniProtKB:P18775		0	0	0	0	0	0	0
332	PFR_JS9-1_330	Dimethylsulfoxide reductase, chain B	369952	370596	+	PROKKA_00331	Anaerobic dimethyl sulfoxide reductase chain B	369952	370596	+		dmsB	similar to AA sequence:UniProtKB:P18776		1	0	0	0	0	0	0
333	PFR_JS9-1_331	Anaerobic dimethyl sulfoxide reductase chain C	370596	371600	+	PROKKA_00332	Anaerobic dimethyl sulfoxide reductase chain C	370596	371600	+		dmsC	similar to AA sequence:UniProtKB:P18777		1	0	0	0	0	0	0
334	PFR_JS9-1_332	DEAD/DEAH box helicase	371597	374059	-	PROKKA_00333	putative ATP-dependent helicase Lhr	371597	374059	-			protein motif:CLUSTERS:PRK09751		0	0	0	0	0	0	0
335	PFR_JS9-1_333	RRNA or tRNA methyltransferase	374325	375842	+	PROKKA_00334	Ribosomal RNA small subunit methyltransferase C	374325	375842	+	2.1.1.172	rsmC_1	similar to AA sequence:UniProtKB:P39406		1	0	0	0	0	0	0
336	PFR_JS9-1_334	DNA topoisomerase	376250	379036	+	PROKKA_00335	DNA topoisomerase 1	376250	379036	+	5.99.1.2	topA	similar to AA sequence:UniProtKB:P0A620		1	0	0	0	0	0	0		PossibleCrispr_1
337	PFR_JS9-1_335	Hypothetical protein	379080	380525	+	PROKKA_00336	hypothetical protein	379080	380525	+					1	0	0	0	0	0	0
338	PFR_JS9-1_336	DTMP kinase	380522	381160	+	PROKKA_00337	Thymidylate kinase	380522	381160	+	2.7.4.9	tmk	similar to AA sequence:UniProtKB:Q97R91		1	0	0	0	0	0	0
339	PFR_JS9-1_337	DNA polymerase III, delta' subunit	381434	382816	+	PROKKA_00338	DNA polymerase III subunit tau	381434	382816	+	2.7.7.7	dnaX_1	similar to AA sequence:UniProtKB:P06710		1	0	0	0	0	0	0
340	PFR_JS9-1_338	Hypothetical protein	382964	384643	+	PROKKA_00339	hypothetical protein	382964	384643	+					0	0	0	0	0	0	0
341	PFR_JS9-1_339	PSP1 domain protein	384773	385822	+	PROKKA_00340	hypothetical protein	384773	385822	+			protein motif:Pfam:PF04468.6	note=PSP1 C-terminal conserved region	1	0	0	0	0	0	0
342						PROKKA_00341	tRNA-Thr(cgt)	385895	385969	+			COORDINATES:profile:Aragorn:1.2		0					0	0
343	PFR_JS9-1_340	ABC-type transport systems, involved in	386177	387019	-	PROKKA_00342	Lipoprotein-releasing system ATP-binding protein LolD	386177	387019	-	3.6.3.-	lolD	similar to AA sequence:UniProtKB:P75957		1	0	0	0	0	0	0
344	PFR_JS9-1_341	Integral membrane protein	387019	388533	-	PROKKA_00343	Macrolide export ATP-binding/permease protein MacB	387019	388533	-	3.6.3.-	macB_2	similar to AA sequence:UniProtKB:Q2EHL8		0	0	0	0	0	0	0
345	PFR_JS9-1_342	Amino acid permease	388798	390249	+	PROKKA_00344	D-serine/D-alanine/glycine transporter	388798	390249	+		cycA_2	similar to AA sequence:UniProtKB:P0AAE0		1	0	0	0	0	0	0
346	PFR_JS9-1_343	FAD dependent oxidoreductase	390425	391780	+	PROKKA_00345	Putrescine oxidase	390425	391780	+	1.4.3.10	puo	similar to AA sequence:UniProtKB:P40974		1	0	0	0	0	0	0
347	PFR_JS9-1_344	Uma4 protein	392415	393767	-	PROKKA_00346	Transposase	392415	393767	-			protein motif:Pfam:PF01610.11		0	0	0	0	0	0	0
348	PFR_JS9-1_345	Nitrogen regulatory protein P-II glnB	394047	394385	-	PROKKA_00347	Nitrogen regulatory protein P-II	394047	394385	-		glnB	similar to AA sequence:UniProtKB:P64249		1	0	0	0	0	0	0
349	PFR_JS9-1_346	Ammonium-transport integral membrane protein Amt	394382	395743	-	PROKKA_00348	Ammonia channel precursor	394382	395743	-		amt	similar to AA sequence:UniProtKB:O66515		1	0	0	0	0	0	0
350	PFR_JS9-1_347	Hypothetical protein	395905	396969	-	PROKKA_00349	hypothetical protein	395905	396969	-					1	0	0	0	0	0	0
351	PFR_JS9-1_348	Magnesium transporter, CorA family	397126	398028	-	PROKKA_00350	CorA-like Mg2+ transporter protein	397126	398028	-			protein motif:Pfam:PF01544.12		1	0	0	0	0	0	0
352	PFR_JS9-1_349	Phosphoglycerate mutase family protein	398032	398574	-	PROKKA_00351	Histidine phosphatase superfamily (branch 1)	398032	398574	-			protein motif:Pfam:PF00300.1		1	0	0	0	0	0	0
353	PFR_JS9-1_350	Putative DNA modification methylase	398576	399844	-	PROKKA_00352	hypothetical protein	398576	399844	-					0	0	0	0	0	0	0
354	PFR_JS9-1_351	Inorganic diphosphatase	399993	400550	-	PROKKA_00353	Inorganic pyrophosphatase	399993	400550	-	3.6.1.1	ppa	similar to AA sequence:UniProtKB:O69540		1	0	0	0	0	0	0
355	PFR_JS9-1_352	D-alanyl-D-alanine carboxypeptidase, serine-type,	400612	401982	+	PROKKA_00354	D-alanyl-D-alanine carboxypeptidase precursor	400612	401982	+	3.4.16.4	dac	similar to AA sequence:UniProtKB:P39045		1	0	0	0	0	0	0
356	PFR_JS9-1_353	Coenzyme F420 biosynthesis-associated protein	402113	403204	+	PROKKA_00355	hypothetical protein	402113	403204	+					0	0	0	0	0	0	0
357	PFR_JS9-1_354	Cell cycle protein mesJ	403204	404193	+	PROKKA_00356	tRNA(Ile)-lysidine synthase	403204	404193	+	6.3.4.19	tilS	similar to AA sequence:UniProtKB:Q5L3T3		1	0	0	0	0	0	0
358	PFR_JS9-1_355	Hypoxanthine phosphoribosyltransferase	404347	404898	+	PROKKA_00357	Hypoxanthine-guanine phosphoribosyltransferase	404347	404898	+	2.4.2.8	hpt	similar to AA sequence:UniProtKB:P99085		1	0	0	0	0	0	0
359	PFR_JS9-1_356	PIF1 helicase	404970	407447	+	PROKKA_00358	ATP-dependent RecD-like DNA helicase	404970	407447	+	3.6.4.12	recD2_1	protein motif:HAMAP:MF_01488		0	0	0	0	0	0	0
360	PFR_JS9-1_357	GTP cyclohydrolase 1	407474	408175	+	PROKKA_00359	GTP cyclohydrolase 1	407474	408175	+	3.5.4.16	folE	similar to AA sequence:UniProtKB:P19465		1	0	0	0	0	0	0
361	PFR_JS9-1_358	Transcriptional regulator, GntR family	408186	408653	+	PROKKA_00360	HTH-type transcriptional repressor YtrA	408186	408653	+		ytrA_1	similar to AA sequence:UniProtKB:O34712		0	0	0	0	0	0	0
362	PFR_JS9-1_359	Dihydropteroate synthase 1 FolP1	408790	409623	+	PROKKA_00361	Dihydropteroate synthase 1	408790	409623	+	2.5.1.15	folP1	similar to AA sequence:UniProtKB:P0A578		1	0	0	0	0	0	0
363	PFR_JS9-1_360	Dihydroneopterin aldolase	409770	410144	+	PROKKA_00362	putative dihydroneopterin aldolase	409770	410144	+	4.1.2.25	folB	similar to AA sequence:UniProtKB:P0A580		1	0	0	0	0	0	0
364	PFR_JS9-1_361	2-amino-4-hydroxy-6-hydroxymethyldihydropteridine	410141	410686	+	PROKKA_00363	2-amino-4-hydroxy-6-hydroxymethyldihydropteridine pyrophosphokinase	410141	410686	+	2.7.6.3	folK	similar to AA sequence:UniProtKB:P26281		1	0	0	0	0	0	0
365	PFR_JS9-1_362	Hypothetical protein	411259	411615	+	PROKKA_00364	Nucleoid-associated protein Lsr2	411259	411615	+		lsr2	similar to AA sequence:UniProtKB:P65648		1	0	0	0	0	0	0
366	PFR_JS9-1_363	Negative regulator of genetic competence	412496	415072	+	PROKKA_00365	ATP-dependent Clp protease ATP-binding subunit ClpC1	412496	415072	+		clpC1	similar to AA sequence:UniProtKB:P0A522		1	0	0	0	0	0	0
367	PFR_JS9-1_364	Hypothetical protein	415327	416013	-	PROKKA_00366	hypothetical protein	415327	416013	-					1	0	0	0	0	0	0
368	PFR_JS9-1_365	3-dehydroquinate dehydratase 2	416010	416765	-	PROKKA_00367	3-dehydroquinate dehydratase	416010	416765	-	4.2.1.10	aroD	similar to AA sequence:UniProtKB:Q5KY94		1	0	0	0	0	0	0
369	PFR_JS9-1_366	Para-aminobenzoate synthase, subunit I	416919	417500	-	PROKKA_00368	hypothetical protein	416919	417500	-			protein motif:CLUSTERS:PRK06547		1	0	0	0	0	0	0
370	PFR_JS9-1_367	Cobalt transport protein CbiQ	417511	418338	-	PROKKA_00369	Putative HMP/thiamine permease protein YkoC	417511	418338	-		ykoC	similar to AA sequence:UniProtKB:O34572		1	0	0	0	0	0	0
371	PFR_JS9-1_368	ABC transporter	418335	420005	-	PROKKA_00370	Putative HMP/thiamine import ATP-binding protein YkoD	418335	420005	-	3.6.3.-	ykoD_1	similar to AA sequence:UniProtKB:O34362		0	0	0	0	0	0	0
372	PFR_JS9-1_369	HMP/thiamine permease protein ykoE	420031	420666	-	PROKKA_00371	Putative HMP/thiamine permease protein YkoE	420031	420666	-		ykoE	similar to AA sequence:UniProtKB:O34738		1	0	0	0	0	0	0
373	PFR_JS9-1_370	Adenine glycosylase	420955	421833	-	PROKKA_00372	A/G-specific adenine glycosylase	420955	421833	-	3.2.2.-	mutY	similar to AA sequence:UniProtKB:O53574		1	0	0	0	0	0	0
374	PFR_JS9-1_371	DNA integrity scanning protein DisA	421913	422983	-	PROKKA_00373	DNA integrity scanning protein DisA	421913	422983	-	2.7.7.85	disA	similar to AA sequence:UniProtKB:Q9X8L6		1	0	0	0	0	0	0
375	PFR_JS9-1_372	DNA repair protein radA	423021	424415	-	PROKKA_00374	hypothetical protein	423021	424415	-			similar to AA sequence:UniProtKB:A0R563	note=DNA repair protein RadA homolog	1	0	0	0	0	0	0
376	PFR_JS9-1_373	Hypothetical protein	424531	425169	-	PROKKA_00375	hypothetical protein	424531	425169	-					1	0	0	0	0	0	0
377	PFR_JS9-1_374	AP endonuclease, family 2	425425	426294	+	PROKKA_00376	fructoselysine 3-epimerase	425425	426294	+			protein motif:CLUSTERS:PRK09856		1	0	0	0	0	0	0
378	PFR_JS9-1_375	CAAX amino terminal protease family protein	426368	427177	+	PROKKA_00377	CAAX amino terminal protease self- immunity	426368	427177	+			protein motif:Pfam:PF02517.10		1	0	0	0	0	0	0
379	PFR_JS9-1_376	Hypothetical membrane protein, DUF1211 family	427338	428045	+	PROKKA_00378	hypothetical protein	427338	428045	+					1	0	0	0	0	0	0
380	PFR_JS9-1_377	Aspartate-semialdehyde dehydrogenase asd	428137	429171	+	PROKKA_00379	Aspartate-semialdehyde dehydrogenase	428137	429171	+	1.2.1.11	asd	similar to AA sequence:UniProtKB:P0C1D8		1	0	0	0	0	0	0
381	PFR_JS9-1_378	Pyrroline-5-carboxylate reductase ProC	429175	430035	+	PROKKA_00380	Pyrroline-5-carboxylate reductase	429175	430035	+	1.5.1.2	proC	similar to AA sequence:UniProtKB:P0A9L8		0	0	0	0	0	0	0
382	PFR_JS9-1_379	Uroporphyrin-III C-methyltransferase hemD	430524	432140	+	PROKKA_00381	Uroporphyrinogen-III C-methyltransferase	430524	432140	+	2.1.1.107	nasF	similar to AA sequence:UniProtKB:P42437		1	0	0	0	0	0	0
383	PFR_JS9-1_380	Phosphoglycerate mutase family protein	432195	432854	+	PROKKA_00382	bifunctional RNase H/acid phosphatase	432195	432854	+			protein motif:CLUSTERS:PRK07238		1	0	0	0	0	0	0
384	PFR_JS9-1_381	Mycothione reductase	432970	434490	+	PROKKA_00383	Mycothione reductase	432970	434490	+	1.8.1.15	mtr	similar to AA sequence:UniProtKB:O07927		1	0	0	0	0	0	0
385	PFR_JS9-1_382	Glycosyl hydrolase family 3 protein	434544	435773	+	PROKKA_00384	Beta-hexosaminidase	434544	435773	+	3.2.1.52	nagZ	similar to AA sequence:UniProtKB:Q9KU37		1	0	0	0	0	0	0
386	PFR_JS9-1_383	Arsenical pump-driving ATPase	435856	437631	-	PROKKA_00385	Arsenical pump-driving ATPase	435856	437631	-	3.6.3.16	arsA_1	similar to AA sequence:UniProtKB:P08690		1	0	0	0	0	0	0
387	PFR_JS9-1_384	Putative arsenic resistance operon repressor	437628	438095	-	PROKKA_00386	Arsenical resistance operon trans-acting repressor ArsD	437628	438095	-		arsD_1	similar to AA sequence:UniProtKB:P46003		0	0	0	0	0	0	0
388	PFR_JS9-1_385	Toxin-antitoxin system, antitoxin component, ArsR	438192	438566	+	PROKKA_00387	Arsenical resistance operon repressor	438192	438566	+		arsR_1	similar to AA sequence:UniProtKB:P45949		1	0	0	0	0	0	0
389	PFR_JS9-1_386	Putative heavy metal reductase	438566	439018	+	PROKKA_00388	Arsenate-mycothiol transferase ArsC1	438566	439018	+	2.8.4.2	arsC1	similar to AA sequence:UniProtKB:P0DKS5		1	0	0	0	0	0	0
390	PFR_JS9-1_387	Phosphate ABC transport system ATP-binding	438999	439778	-	PROKKA_00389	Phosphate import ATP-binding protein PstB	438999	439778	-	3.6.3.27	pstB	similar to AA sequence:UniProtKB:B8GYG4		1	0	0	0	0	0	0
391	PFR_JS9-1_388	Phosphate ABC transporter, inner membrane subunit	439783	440943	-	PROKKA_00390	Phosphate transport system permease protein PstA	439783	440943	-		pstA	similar to AA sequence:UniProtKB:P07654		1	0	0	0	0	0	0
392	PFR_JS9-1_389	Phosphate ABC transporter, permease protein PstC	440940	441920	-	PROKKA_00391	Phosphate transport system permease protein PstC	440940	441920	-		pstC	similar to AA sequence:UniProtKB:P0AGH8		1	0	0	0	0	0	0
393	PFR_JS9-1_390	Phosphate-binding transport protein of ABC	441917	443089	-	PROKKA_00392	Phosphate-binding protein PstS 2 precursor	441917	443089	-		pstS2	similar to AA sequence:UniProtKB:O05870		1	0	0	0	0	0	0
394	PFR_JS9-1_391	Hydrolase, NUDIX family	443213	444103	-	PROKKA_00393	Diadenosine hexaphosphate hydrolase	443213	444103	-	3.6.1.61	ndx1	similar to AA sequence:UniProtKB:Q75UV1		1	0	0	0	0	0	0
395	PFR_JS9-1_392	Polyphosphate kinase	444100	446289	-	PROKKA_00394	Polyphosphate kinase	444100	446289	-	2.7.4.1	ppk	similar to AA sequence:UniProtKB:P0A7B1		1	0	0	0	0	0	0
396	PFR_JS9-1_393	Mycothiol acetyltransferase	446286	447224	-	PROKKA_00395	Mycothiol acetyltransferase	446286	447224	-	2.3.1.189	mshD_1	similar to AA sequence:UniProtKB:O53831		1	0	0	0	0	0	0
397	PFR_JS9-1_394	UDP-glucose 4-epimerase (UDP-galactose	447426	448454	+	PROKKA_00396	UDP-glucose 4-epimerase	447426	448454	+	5.1.3.2	galE_1	similar to AA sequence:UniProtKB:P09147		0	0	0	0	0	0	0
398	PFR_JS9-1_395	Carboxymuconolactone decarboxylase family	448563	449297	-	PROKKA_00397	Carboxymuconolactone decarboxylase family protein	448563	449297	-			protein motif:Pfam:PF02627.1		1	0	0	0	0	0	0
399	PFR_JS9-1_396	NAD binding domain of 6-phosphogluconate	449475	450317	-	PROKKA_00398	3-hydroxyisobutyrate dehydrogenase	449475	450317	-	1.1.1.31	mmsB	similar to AA sequence:UniProtKB:P28811		0	0	0	0	0	0	0
400	PFR_JS9-1_397	Inositol 1-phosphate synthase	450674	451753	-	PROKKA_00399	Inositol-3-phosphate synthase	450674	451753	-	5.5.1.4	ino1	similar to AA sequence:UniProtKB:P71703		1	0	0	0	0	0	0
401	PFR_JS9-1_398	Hypothetical protein	452368	452853	+	PROKKA_00400	hypothetical protein	452368	452853	+					0	0	0	0	0	0	0
402	PFR_JS9-1_399	Transcriptional regulatory protein GlnR	452918	453577	-	PROKKA_00401	Transcriptional regulatory protein YycF	452918	453577	-		yycF	similar to AA sequence:UniProtKB:P37478		1	0	0	0	0	0	0
403	PFR_JS9-1_400	D-tyrosyl-tRNA(Tyr) deacylase 1	453742	454347	-	PROKKA_00402	D-tyrosyl-tRNA(Tyr) deacylase	453742	454347	-	3.1.-.-	dtd	similar to AA sequence:UniProtKB:O66742		1	0	0	0	0	0	0
404	PFR_JS9-1_401	UPF0678 fatty acid-binding protein-like protein	454458	454961	+	PROKKA_00403	hypothetical protein	454458	454961	+					1	0	0	0	0	0	0
405	PFR_JS9-1_402	Folate-binding protein YgfZ	455029	456078	+	PROKKA_00404	putative global regulator	455029	456078	+			protein motif:CLUSTERS:PRK09559		1	0	0	0	0	0	0
406	PFR_JS9-1_403	GTP-binding translation elongation factor typA	456157	458040	-	PROKKA_00405	GTP-binding protein TypA/BipA	456157	458040	-		typA	similar to AA sequence:UniProtKB:P32132		1	0	0	0	0	0	0
407	PFR_JS9-1_404	Hypothetical protein	459084	460322	+	PROKKA_00406	hypothetical protein	459084	460322	+				Pilus 1 (about half of Surface-anchored fimbrial subunit)	0	1	0	1	0	0	0
408	PFR_JS9-1_405	IS1137, transposase OrfA (Fragment)	460344	460661	+	PROKKA_00407	Transposase	460344	460661	+			protein motif:Pfam:PF01527.14	98% id to Brevibacterium linens strain SMQ-1335 (mobile element protein)	0	1	0	1	0	0	0
409	PFR_JS9-1_406	ISPsy21, transposase OrfB	460664	461167	+	PROKKA_00408	hypothetical protein	460664	461167	+				98% id to Brevibacterium linens strain SMQ-1335 (mobile element protein)	0	1	0	1	0	0	0
410	PFR_JS9-1_407	Hypothetical protein	461349	461492	-	PROKKA_00409	hypothetical protein	461349	461492	-				Unique Gene Cluster 1	0	2	1	1	0	0	0
411	PFR_JS9-1_408	Putative transposon resolvase	461485	462195	-	PROKKA_00410	DNA-invertase hin	461485	462195	-		hin_2	similar to AA sequence:UniProtKB:P03013	Unique Gene Cluster 1	0	2	1	1	0	0	0
412	PFR_JS9-1_409	Hypothetical protein	462491	463342	+	PROKKA_00411	hypothetical protein	462491	463342	+				Unique Gene Cluster 1	0	2	1	1	0	0	0
413	PFR_JS9-1_410	Diverged AAA-family ATPase containing protein	463359	464633	+	PROKKA_00412	hypothetical protein	463359	464633	+				Unique Gene Cluster 1	0	2	1	1	0	0	0
414	PFR_JS9-1_411	Hypothetical protein	464655	465365	-	PROKKA_00413	hypothetical protein	464655	465365	-				Unique Gene Cluster 1	0	2	1	1	0	0	0
415	PFR_JS9-1_412	Hypothetical protein	465446	465700	-	PROKKA_00414	hypothetical protein	465446	465700	-				Unique Gene Cluster 1	0	1	0	1	0	0	0
416	PFR_JS9-1_413	Hypothetical protein	465678	466058	-	PROKKA_00415	hypothetical protein	465678	466058	-				Unique Gene Cluster 1	0	1	0	1	0	0	0
417	PFR_JS9-1_414	Putative fimbrial associated sortase-like	466406	467182	+	PROKKA_00416	Sortase family protein	466406	467182	+			protein motif:Pfam:PF04203.7	Pilus 1	1	1	0	1	0	0	0
418	PFR_JS9-1_415	Uracil phosphoribosyltransferase	467125	467766	-	PROKKA_00417	Uracil phosphoribosyltransferase	467125	467766	-	2.4.2.9	upp	similar to AA sequence:UniProtKB:P70881		1	0	0	0	0	0	0
419	PFR_JS9-1_416	Putative tRNA adenosine deaminase-associated	467955	468683	+	PROKKA_00418	hypothetical protein	467955	468683	+					1	0	0	0	0	0	0
420	PFR_JS9-1_417	Cytidine and deoxycytidylate deaminase	468755	469186	+	PROKKA_00419	tRNA-specific adenosine deaminase	468755	469186	+	3.5.4.33	tadA	similar to AA sequence:UniProtKB:P68398		1	0	0	0	0	0	0
421						PROKKA_00420	tRNA-Ser(cga)	469244	469331	+			COORDINATES:profile:Aragorn:1.2		0					0	0
422	PFR_JS9-1_418	Hypothetical protein	469661	471580	+	PROKKA_00421	hypothetical protein	469661	471580	+					0	0	0	0	0	0	0
423	PFR_JS9-1_419	Na /H and K /H antiporter	471596	473176	+	PROKKA_00422	K(+)/H(+) antiporter NhaP	471596	473176	+		nhaP	similar to AA sequence:UniProtKB:Q0ZAH6		1	0	0	0	0	0	0
424	PFR_JS9-1_420	Hypothetical protein	473270	473869	-	PROKKA_00423	hypothetical protein	473270	473869	-					1	0	0	0	0	0	0
425	PFR_JS9-1_421	Ferrous iron transport protein A	474233	474592	+	PROKKA_00424	FeoA domain protein	474233	474592	+			protein motif:Pfam:PF04023.8		1	0	0	0	0	0	0
426	PFR_JS9-1_422	Ferrous iron transport protein B	474771	476735	+	PROKKA_00425	Ferrous iron transport protein B	474771	476735	+		feoB	similar to AA sequence:UniProtKB:P33650		1	0	0	0	0	0	0
427	PFR_JS9-1_423	NifU domain protein	476862	477509	+	PROKKA_00426	Fe/S biogenesis protein NfuA	476862	477509	+		nfuA	protein motif:HAMAP:MF_01637		1	0	0	0	0	0	0
428	PFR_JS9-1_424	Galactokinase	477699	478847	+	PROKKA_00427	Galactokinase	477699	478847	+	2.7.1.6	galK_1	similar to AA sequence:UniProtKB:P0A6T3		1	0	0	0	0	0	0
429	PFR_JS9-1_425	Hypothetical protein	479064	480788	-	PROKKA_00428	Serine/threonine-protein kinase PknB	479064	480788	-	2.7.11.1	pknB_1	similar to AA sequence:UniProtKB:A0QNG1		1	0	0	0	0	0	0
430	PFR_JS9-1_426	Protein kinase family protein with PASTA domain	480912	482702	-	PROKKA_00429	Serine/threonine-protein kinase PknB	480912	482702	-	2.7.11.1	pknB_2	similar to AA sequence:UniProtKB:A0QNG1		1	0	0	0	0	0	0
431	PFR_JS9-1_427	Penicillin binding protein transpeptidase domain	482794	484218	-	PROKKA_00430	Penicillin-binding protein A	482794	484218	-		pbpA	similar to AA sequence:UniProtKB:P71586		1	0	0	0	0	0	0
432	PFR_JS9-1_428	Cell cycle protein, FtsW/RodA/SpoVE family	484215	485603	-	PROKKA_00431	Lipid II flippase FtsW	484215	485603	-		ftsW_1	similar to AA sequence:UniProtKB:O07639		1	0	0	0	0	0	0
433	PFR_JS9-1_429	Putative SERINE/THREONINE PHOSPHATASE PPP	485600	487135	-	PROKKA_00432	PP2C-family Ser/Thr phosphatase	485600	487135	-	3.1.3.16	pstP	similar to AA sequence:UniProtKB:P71588		1	0	0	0	0	0	0
434	PFR_JS9-1_430	FHA domain protein	487138	487611	-	PROKKA_00433	FHA domain-containing protein FhaB	487138	487611	-		fhaB	similar to AA sequence:UniProtKB:P71589		1	0	0	0	0	0	0
435	PFR_JS9-1_431	FHA domain protein	487614	488330	-	PROKKA_00434	FHA domain-containing protein FhaA	487614	488330	-		fhaA	similar to AA sequence:UniProtKB:P71590		1	0	0	0	0	0	0
436	PFR_JS9-1_432	Thioredoxin	488501	488929	-	PROKKA_00435	Putative thioredoxin-2	488501	488929	-		trxC_1	similar to AA sequence:UniProtKB:Q9RD25		1	0	0	0	0	0	0
437	PFR_JS9-1_433	Glycoside hydrolase family 2 multidomain protein	489067	491004	-	PROKKA_00436	Beta-glucuronidase	489067	491004	-	3.2.1.31	uidA	similar to AA sequence:UniProtKB:P05804		1	0	0	0	0	0	0
438	PFR_JS9-1_434	Hypothetical protein	491053	491403	+	PROKKA_00437	hypothetical protein	491053	491403	+					0	0	0	0	0	0	0
439	PFR_JS9-1_435	Hypothetical protein	491608	492087	+	PROKKA_00438	hypothetical protein	491608	492087	+					0	0	0	0	0	0	0
440	PFR_JS9-1_436	Hypothetical protein	492084	492563	+	PROKKA_00439	hypothetical protein	492084	492563	+					0	0	0	0	0	0	0
441	PFR_JS9-1_437	Uma4 protein	492546	493853	-	PROKKA_00440	Transposase	492546	493853	-			protein motif:Pfam:PF01610.11		0	0	0	0	0	0	0
442	PFR_JS9-1_438	Hypothetical protein	493957	494655	+	PROKKA_00441	hypothetical protein	493957	494655	+					0	0	0	0	0	0	0
443	PFR_JS9-1_439	Mannosyltransferase PIG-V domain protein	494694	495911	-	PROKKA_00442	Mannosyltransferase (PIG-V))	494694	495911	-			protein motif:Pfam:PF04188.7		1	0	0	0	0	0	0
444	PFR_JS9-1_440	Putative cation transporting P-type ATPase	496026	498671	-	PROKKA_00443	Silver exporting P-type ATPase	496026	498671	-	3.6.3.53	silP	similar to AA sequence:UniProtKB:Q9ZHC7		0	0	0	0	0	0	0
445	PFR_JS9-1_441	Phosphocarrier protein HPr	498785	499051	-	PROKKA_00444	Phosphocarrier protein HPr	498785	499051	-	2.7.11.-	ptsH	similar to AA sequence:UniProtKB:O50515		1	0	0	0	0	0	0
446	PFR_JS9-1_442	Hypothetical protein	499159	499359	-	PROKKA_00445	hypothetical protein	499159	499359	-					0	0	0	0	0	0	0
447	PFR_JS9-1_443	Phosphoenolpyruvate-protein phosphotransferase	499386	501050	+	PROKKA_00446	Phosphoenolpyruvate-protein phosphotransferase	499386	501050	+	2.7.3.9	ptsI	similar to AA sequence:UniProtKB:P08838		1	0	0	0	0	0	0
448	PFR_JS9-1_444	S4 domain protein	501154	501507	-	PROKKA_00447	Heat shock protein 15	501154	501507	-		hslR	similar to AA sequence:UniProtKB:P0ACG8		1	0	0	0	0	0	0
449	PFR_JS9-1_445	Hydrolase, NUDIX family	501546	502241	-	PROKKA_00448	putative NUDIX hydrolase	501546	502241	-			protein motif:CLUSTERS:PRK10707		1	0	0	0	0	0	0
450	PFR_JS9-1_446	Endonuclease III	502327	503085	-	PROKKA_00449	Ultraviolet N-glycosylase/AP lyase	502327	503085	-		pdg	similar to AA sequence:UniProtKB:P46303		1	0	0	0	0	0	0
451	PFR_JS9-1_447	Endoribonuclease L-PSP family protein	503093	503548	-	PROKKA_00450	Enamine/imine deaminase	503093	503548	-	3.5.4.-	yabJ	similar to AA sequence:UniProtKB:P37552		1	0	0	0	0	0	0
452	PFR_JS9-1_448	Hypothetical protein	503545	503736	-	PROKKA_00451	hypothetical protein	503545	503736	-					1	0	0	0	0	0	0
453	PFR_JS9-1_449	Transcription factor WhiB	503726	504109	-	PROKKA_00452	Transcriptional regulator WhiB4	503726	504109	-		whiB4	similar to AA sequence:UniProtKB:O69649		1	0	0	0	0	0	0
454	PFR_JS9-1_450	Transglycosylase	504305	506512	+	PROKKA_00453	Penicillin-binding protein 1A/1B	504305	506512	+		ponA	similar to AA sequence:UniProtKB:P39793		1	0	0	0	0	0	0
455	PFR_JS9-1_451	Putative metallophosphoesterase ykuE	506509	507480	+	PROKKA_00454	phosphodiesterase YaeI	506509	507480	+			protein motif:CLUSTERS:PRK11340		1	0	0	0	0	0	0
456						PROKKA_00455	tRNA-Pro(cgg)	507631	507705	+			COORDINATES:profile:Aragorn:1.2		0					0	0
457	PFR_JS9-1_452	Putative polysaccharide syntase	507822	509357	-	PROKKA_00456	Cellulose synthase catalytic subunit [UDP-forming]	507822	509357	-	2.4.1.12	bcsA	similar to AA sequence:UniProtKB:P37653		1	0	0	0	0	0	0
458	PFR_JS9-1_453	Transposase, IS30 family	509535	510995	-	PROKKA_00457	Integrase core domain protein	509535	510995	-			protein motif:Pfam:PF00665.20		0	0	0	0	0	0	0
459	PFR_JS9-1_454	Multicopper oxidase	511418	512938	-	PROKKA_00458	Copper resistance protein A precursor	511418	512938	-		copA_2	similar to AA sequence:UniProtKB:P12374		1	0	0	0	0	0	0
460	PFR_JS9-1_455	O-6-methylguanine DNA methyltransferase	513148	513783	-	PROKKA_00459	Methylated-DNA--protein-cysteine methyltransferase	513148	513783	-	2.1.1.63	ogt_1	similar to AA sequence:UniProtKB:P0A696		0	0	0	0	0	0	0
461	PFR_JS9-1_456	O-6-methylguanine DNA methyltransferase	513780	514334	-	PROKKA_00460	Methylated-DNA--protein-cysteine methyltransferase	513780	514334	-	2.1.1.63	ogt_2	similar to AA sequence:UniProtKB:P0A696		1	0	0	0	0	0	0
462	PFR_JS9-1_457	Putative membrane protein	514585	515271	+	PROKKA_00461	hypothetical protein	514585	515271	+			protein motif:CLUSTERS:PRK11212		1	0	0	0	0	0	0
463	PFR_JS9-1_458	Purine nucleosidase	515243	516256	-	PROKKA_00462	Pyrimidine-specific ribonucleoside hydrolase RihA	515243	516256	-	3.2.-.-	rihA	similar to AA sequence:UniProtKB:P41409		1	0	0	0	0	0	0
464	PFR_JS9-1_459	Aldehyde dehydrogenase	516675	518171	+	PROKKA_00463	Putative aldehyde dehydrogenase AldA	516675	518171	+	1.2.1.3	aldA	similar to AA sequence:UniProtKB:Q7A825		1	0	0	0	0	0	0
465	PFR_JS9-1_460	Hypothetical protein	518366	518581	+	PROKKA_00464	hypothetical protein	518366	518581	+					1	0	0	0	0	0	0
466	PFR_JS9-1_461	Adenylosuccinate synthase	518778	520061	+	PROKKA_00465	Adenylosuccinate synthetase	518778	520061	+	6.3.4.4	purA	similar to AA sequence:UniProtKB:P65880		1	0	0	0	0	0	0
467	PFR_JS9-1_462	Amino acid transporter, APC family protein	520596	522251	+	PROKKA_00466	putative amino acid permease YhdG	520596	522251	+		yhdG_1	similar to AA sequence:UniProtKB:O07576		1	0	0	0	0	0	0
468	PFR_JS9-1_463	Glutamate-1-semialdehyde aminotransferase	522393	523760	+	PROKKA_00467	Glutamate-1-semialdehyde 2,1-aminomutase 2	522393	523760	+	5.4.3.8	hemL2	similar to AA sequence:UniProtKB:Q81LD0		1	0	0	0	0	0	0
469	PFR_JS9-1_464	ATP-dependent chaperone protein ClpB	524119	526719	+	PROKKA_00468	Chaperone protein ClpB	524119	526719	+		clpB_1	similar to AA sequence:UniProtKB:Q7WSY8		1	0	0	0	0	0	0
470	PFR_JS9-1_465	Oligopeptide transporter, OPT family	526823	528814	-	PROKKA_00469	OPT oligopeptide transporter protein	526823	528814	-			protein motif:Pfam:PF03169.9		1	0	0	0	0	0	0
471	PFR_JS9-1_466	Spermidine synthase	529010	529927	+	PROKKA_00470	spermidine synthase	529010	529927	+			protein motif:CLUSTERS:PRK04457		1	0	0	0	0	0	0
472	PFR_JS9-1_467	Sortase family protein, LPXTG-site	530053	530661	+	PROKKA_00471	Sortase family protein	530053	530661	+			protein motif:Pfam:PF04203.7		0	0	0	0	0	0	0
473	PFR_JS9-1_468	Orotate phosphoribosyltransferase	530741	531298	+	PROKKA_00472	Orotate phosphoribosyltransferase	530741	531298	+	2.4.2.10	pyrE	similar to AA sequence:UniProtKB:Q8NM11		1	0	0	0	0	0	0
474	PFR_JS9-1_469	LemA family protein	531568	532437	+	PROKKA_00473	LemA family protein	531568	532437	+			protein motif:Pfam:PF04011.6		1	0	0	0	0	0	0
475	PFR_JS9-1_470	SNARE associated protein	532644	533387	-	PROKKA_00474	Inner membrane protein YqjA	532644	533387	-		yqjA	similar to AA sequence:UniProtKB:P0AA63		1	0	0	0	0	0	0
476	PFR_JS9-1_471	TRNA/rRNA methyltransferase (SpoU)	533463	534155	+	PROKKA_00475	Putative TrmH family tRNA/rRNA methyltransferase	533463	534155	+	2.1.1.-		similar to AA sequence:UniProtKB:Q7A794		1	0	0	0	0	0	0
477	PFR_JS9-1_472	Hypothetical protein	534161	534787	+	PROKKA_00476	hypothetical protein	534161	534787	+					1	0	0	0	0	0	0
478	PFR_JS9-1_473	Fructose-bisphosphate aldolase, class II	535016	536038	+	PROKKA_00477	Fructose-bisphosphate aldolase	535016	536038	+	4.1.2.13	fba	similar to AA sequence:UniProtKB:Q9ZEM7		1	0	0	0	0	0	0
479	PFR_JS9-1_474	Hypothetical protein	536292	536567	+	PROKKA_00478	hypothetical protein	536292	536567	+					1	0	0	0	0	0	0
480	PFR_JS9-1_475	Hypothetical protein	536528	536695	-	PROKKA_00479	hypothetical protein	536528	536695	-					1	0	0	0	0	0	0
481	PFR_JS9-1_476	Possible alcohol dehydrogenase	536867	538015	-	PROKKA_00480	Alcohol dehydrogenase	536867	538015	-	1.1.1.1	adh_1	similar to AA sequence:UniProtKB:P42327		1	0	0	0	0	0	0
482	PFR_JS9-1_477	Hypothetical protein	538141	539433	-	PROKKA_00481	Sugar (and other) transporter	538141	539433	-			protein motif:Pfam:PF00083.18		1	0	0	0	0	0	0
483	PFR_JS9-1_478	MFS transporter, sugar porter family protein	539599	541197	-	PROKKA_00482	Major myo-inositol transporter IolT	539599	541197	-		iolT_4	similar to AA sequence:UniProtKB:O34718		1	0	0	0	0	0	0
484	PFR_JS9-1_479	Methylmalonic acid semialdehyde dehydrogenase	541549	543054	-	PROKKA_00483	Methylmalonate-semialdehyde dehydrogenase [acylating]	541549	543054	-	1.2.1.27	mmsA	similar to AA sequence:UniProtKB:P28810		1	0	0	0	0	0	0
485	PFR_JS9-1_480	Thiamine pyrophosphate enzyme, TPP binding domain	543320	545227	-	PROKKA_00484	3D-(3,5/4)-trihydroxycyclohexane-1,2-dione hydrolase	543320	545227	-	3.7.1.-	iolD	similar to AA sequence:UniProtKB:P42415		1	0	0	0	0	0	0
486	PFR_JS9-1_481	Myo-inositol catabolism IolB domain protein	545327	546199	-	PROKKA_00485	5-deoxy-glucuronate isomerase	545327	546199	-	5.3.1.-	iolB	similar to AA sequence:UniProtKB:P42413		1	0	0	0	0	0	0
487	PFR_JS9-1_482	Deoxyribose-phosphate aldolase superfamily	546196	547065	-	PROKKA_00486	hypothetical protein	546196	547065	-					1	0	0	0	0	0	0
488	PFR_JS9-1_483	Kinase, PfkB family	547068	548057	-	PROKKA_00487	5-dehydro-2-deoxygluconokinase	547068	548057	-	2.7.1.92	iolC_1	similar to AA sequence:UniProtKB:Q9KAG8		1	0	0	0	0	0	0
489	PFR_JS9-1_484	UbiC transcription regulator-associated	548331	549083	+	PROKKA_00488	HTH-type transcriptional repressor YvoA	548331	549083	+		yvoA	similar to AA sequence:UniProtKB:O34817		1	0	0	0	0	0	0
490	PFR_JS9-1_485	Transaldolase	549277	550353	+	PROKKA_00489	Transaldolase	549277	550353	+	2.2.1.2	tal_1	similar to AA sequence:UniProtKB:Q31C15		1	0	0	0	0	0	0
491	PFR_JS9-1_486	Inositol 2-dehydrogenase IdhA	550633	551622	+	PROKKA_00490	Inositol 2-dehydrogenase	550633	551622	+	1.1.1.18	idhA	similar to AA sequence:UniProtKB:O68965		1	0	0	0	0	0	0
492	PFR_JS9-1_487	Hypothetical protein	551766	552113	+	PROKKA_00491	hypothetical protein	551766	552113	+					1	0	0	0	0	0	0
493	PFR_JS9-1_488	Inosose dehydratase	552288	553211	+	PROKKA_00492	Inosose dehydratase	552288	553211	+	4.2.1.44	iolE_1	similar to AA sequence:UniProtKB:P42416		1	0	0	0	0	0	0
494	PFR_JS9-1_489	Lysine exporter protein (LYSE/YGGA) (Precursor)	553458	554066	+	PROKKA_00493	Arginine exporter protein ArgO	553458	554066	+		argO	similar to AA sequence:UniProtKB:P11667		1	0	0	0	0	0	0
495	PFR_JS9-1_490	Dihydroxy-acid dehydratase 1	554394	556235	-	PROKKA_00494	Dihydroxy-acid dehydratase	554394	556235	-	4.2.1.9	ilvD	similar to AA sequence:UniProtKB:P05791		1	0	0	0	0	0	0
496	PFR_JS9-1_491	Aspartate--ammonia ligase	556368	558278	-	PROKKA_00495	Putative asparagine synthetase [glutamine-hydrolyzing]	556368	558278	-	6.3.5.4	asnB	similar to AA sequence:UniProtKB:P64248		1	0	0	0	0	0	0
497	PFR_JS9-1_492	Glutamyl-tRNA reductase HemA	558487	559740	+	PROKKA_00496	Glutamyl-tRNA reductase	558487	559740	+	1.2.1.70	hemA	similar to AA sequence:UniProtKB:P16618		1	0	0	0	0	0	0
498	PFR_JS9-1_493	Porphobilinogen deaminase 1	559737	560669	+	PROKKA_00497	Porphobilinogen deaminase	559737	560669	+	2.5.1.61	hemC	similar to AA sequence:UniProtKB:P06983		1	0	0	0	0	0	0
499	PFR_JS9-1_494	Uroporphyrinogen decarboxylase	560666	562564	+	PROKKA_00498	Uroporphyrinogen decarboxylase	560666	562564	+	4.1.1.37	hemE	similar to AA sequence:UniProtKB:Q8NT75		1	0	0	0	0	0	0
500	PFR_JS9-1_495	Coenzyme PQQ synthesis protein	562566	563687	+	PROKKA_00499	pyrroloquinoline quinone biosynthesis protein PqqE	562566	563687	+			protein motif:CLUSTERS:PRK05301		1	0	0	0	0	0	0
501	PFR_JS9-1_496	Protoporphyrinogen oxidase	563691	565274	+	PROKKA_00500	Protoporphyrinogen oxidase	563691	565274	+	1.3.3.4	hemY	similar to AA sequence:UniProtKB:P32397		1	0	0	0	0	0	0
502	PFR_JS9-1_497	Ferrochelatase	565271	566329	+	PROKKA_00501	Ferrochelatase	565271	566329	+	4.99.1.1	hemH	similar to AA sequence:UniProtKB:P0A576		1	0	0	0	0	0	0
503	PFR_JS9-1_498	Porphobilinogen synthase	566484	567482	+	PROKKA_00502	Delta-aminolevulinic acid dehydratase	566484	567482	+	4.2.1.24	hemB	similar to AA sequence:UniProtKB:P64334		1	0	0	0	0	0	0
504	PFR_JS9-1_499	Drug resistance transporter, EmrB/QacA subfamily	567511	568971	-	PROKKA_00503	putative transport protein HsrA	567511	568971	-		hsrA_2	similar to AA sequence:UniProtKB:P31474		1	0	0	0	0	0	0
505	PFR_JS9-1_500	Transcriptional regulator	569023	569802	+	PROKKA_00504	Bacterial regulatory proteins, tetR family	569023	569802	+			protein motif:Pfam:PF00440.17		1	0	0	0	0	0	0
506	PFR_JS9-1_501	Glutamate-1-semialdehyde 2,1-aminomutase hemL	569860	571185	+	PROKKA_00505	Glutamate-1-semialdehyde 2,1-aminomutase	569860	571185	+	5.4.3.8	hemL	similar to AA sequence:UniProtKB:Q5SJS4		1	0	0	0	0	0	0
507	PFR_JS9-1_502	Pyruvate carboxylase subunit B	571454	572971	+	PROKKA_00506	Methylmalonyl-CoA carboxyltransferase 5S subunit	571454	572971	+	2.1.3.1		similar to AA sequence:UniProtKB:Q70AC7		1	0	0	0	0	0	0
508	PFR_JS9-1_503	Methylmalonyl-CoA carboxyltransferase 12S	572987	574561	+	PROKKA_00507	Methylmalonyl-CoA carboxyltransferase 12S subunit	572987	574561	+	2.1.3.1		similar to AA sequence:UniProtKB:Q8GBW6		1	0	0	0	0	0	0
509	PFR_JS9-1_504	Hypothetical protein	574577	574825	+	PROKKA_00508	Methylmalonyl-CoA carboxyltransferase 12S subunit	574577	574825	+	2.1.3.1		similar to AA sequence:UniProtKB:Q8GBW6		1	0	0	0	0	0	0
510	PFR_JS9-1_505	Methylmalonyl-CoA carboxyltransferase 1.3S	574842	575213	+	PROKKA_00509	Methylmalonyl-CoA carboxyltransferase 1.3S subunit	574842	575213	+	2.1.3.1		similar to AA sequence:UniProtKB:P02904		1	0	0	0	0	0	0
511	PFR_JS9-1_506	Oxidoreductase, short chain	575344	576063	-	PROKKA_00510	Serine 3-dehydrogenase	575344	576063	-	1.1.1.276	sdh	similar to AA sequence:UniProtKB:Q9KWN1		1	0	0	0	0	0	0
512	PFR_JS9-1_507	Putative transcription regulator TetR/AcrR	576178	576909	-	PROKKA_00511	Bacterial regulatory proteins, tetR family	576178	576909	-			protein motif:Pfam:PF00440.17		1	0	0	0	0	0	0
513	PFR_JS9-1_508	2,3-bisphosphoglycerate-dependent	577240	577989	+	PROKKA_00512	2,3-bisphosphoglycerate-dependent phosphoglycerate mutase	577240	577989	+	5.4.2.11	gpmA	similar to AA sequence:UniProtKB:P33158		1	0	0	0	0	0	0
514	PFR_JS9-1_509	Phosphate transport system regulatory protein	578175	578852	-	PROKKA_00513	hypothetical protein	578175	578852	-			similar to AA sequence:UniProtKB:P65720	note=Phosphate-specific transport system accessory protein PhoU homolog 2	1	0	0	0	0	0	0
515	PFR_JS9-1_510	ATPase/histidine kinase/DNA gyrase B/HSP90 domain	579086	580333	+	PROKKA_00514	Signal-transduction histidine kinase senX3	579086	580333	+	2.7.13.3	senX3	similar to AA sequence:UniProtKB:A0QR01		1	0	0	0	0	0	0
516	PFR_JS9-1_511	Response regulator	580339	581016	+	PROKKA_00515	Sensory transduction protein regX3	580339	581016	+		regX3	similar to AA sequence:UniProtKB:Q11156		1	0	0	0	0	0	0
517	PFR_JS9-1_512	Transcriptional regulator, CarD family	581157	581642	+	PROKKA_00516	RNA polymerase-binding transcription factor CarD	581157	581642	+		carD	similar to AA sequence:UniProtKB:A0R561		1	0	0	0	0	0	0
518	PFR_JS9-1_513	2-C-methyl-D-erythritol 4-phosphate	581724	582470	+	PROKKA_00517	2-C-methyl-D-erythritol 4-phosphate cytidylyltransferase	581724	582470	+	2.7.7.60	ispD	similar to AA sequence:UniProtKB:P96864		1	0	0	0	0	0	0
519	PFR_JS9-1_514	2-C-methyl-D-erythritol 2,4-cyclodiphosphate	582467	582967	+	PROKKA_00518	2-C-methyl-D-erythritol 2,4-cyclodiphosphate synthase	582467	582967	+	4.6.1.12	ispF	similar to AA sequence:UniProtKB:P65183		1	0	0	0	0	0	0
520	PFR_JS9-1_515	Serine hydroxymethyltransferase (Precursor)	583167	584615	-	PROKKA_00519	Serine hydroxymethyltransferase	583167	584615	-	2.1.2.1	glyA	similar to AA sequence:UniProtKB:A0R2V7		1	0	0	0	0	0	0
521	PFR_JS9-1_516	L-asparaginase, type I	584836	585837	-	PROKKA_00520	L-asparaginase 1	584836	585837	-	3.5.1.1	ansA	similar to AA sequence:UniProtKB:P0A962		1	0	0	0	0	0	0
522	PFR_JS9-1_517	Amino acid permease	585848	587368	-	PROKKA_00521	GABA permease	585848	587368	-		gabP_1	similar to AA sequence:UniProtKB:P46349		1	0	0	0	0	0	0
523	PFR_JS9-1_518	Amino acid permease	587686	589188	-	PROKKA_00522	GABA permease	587686	589188	-		gabP_2	similar to AA sequence:UniProtKB:P46349		1	0	0	0	0	0	0
524	PFR_JS9-1_519	RNA methyltransferase, TrmH family, group 3	589401	590324	-	PROKKA_00523	Putative TrmH family tRNA/rRNA methyltransferase	589401	590324	-	2.1.1.-		similar to AA sequence:UniProtKB:Q7A794		1	0	0	0	0	0	0
525	PFR_JS9-1_520	Cysteinyl-tRNA synthetase CysS	590324	591727	-	PROKKA_00524	Cysteine--tRNA ligase	590324	591727	-	6.1.1.16	cysS	similar to AA sequence:UniProtKB:P21888		1	0	0	0	0	0	0
526	PFR_JS9-1_521	FCD domain protein	591854	592855	-	PROKKA_00525	Putative L-lactate dehydrogenase operon regulatory protein	591854	592855	-		lldR	similar to AA sequence:UniProtKB:P0ACL7		1	0	0	0	0	0	0
527	PFR_JS9-1_522	Transporter, lactate permease family protein	593359	595062	+	PROKKA_00526	Glycolate permease GlcA	593359	595062	+		glcA	similar to AA sequence:UniProtKB:Q46839		1	0	0	0	0	0	0
528	PFR_JS9-1_523	Putative oxididoreductase subunit	595103	595912	+	PROKKA_00527	Lactate utilization protein A	595103	595912	+		lutA	similar to AA sequence:UniProtKB:O07020		1	0	0	0	0	0	0
529	PFR_JS9-1_524	Iron-sulfur cluster-binding protein	595909	597447	+	PROKKA_00528	Lactate utilization protein B	595909	597447	+		lutB	similar to AA sequence:UniProtKB:O07021		1	0	0	0	0	0	0
530	PFR_JS9-1_525	Protein of hypothetical function DUF162	597453	598109	+	PROKKA_00529	Lactate utilization protein C	597453	598109	+		lutC	similar to AA sequence:UniProtKB:O32259		1	0	0	0	0	0	0
531	PFR_JS9-1_526	Hypothetical protein	598351	598752	+	PROKKA_00530	hypothetical protein	598351	598752	+					1	0	0	0	0	0	0
532	PFR_JS9-1_527	Lipopolysaccharide kinase, Kdo/WaaP family	598809	600191	-	PROKKA_00531	Lipopolysaccharide kinase (Kdo/WaaP) family protein	598809	600191	-			protein motif:Pfam:PF06293.8		1	0	0	0	0	0	0
533	PFR_JS9-1_528	Cystathionine gamma-synthase (Cgs)	600305	601492	-	PROKKA_00532	Cystathionine gamma-synthase	600305	601492	-	2.5.1.48	metB	similar to AA sequence:UniProtKB:P00935		1	0	0	0	0	0	0
534	PFR_JS9-1_529	ATP binding protein of ABC transporter for	601778	602887	-	PROKKA_00533	sn-glycerol-3-phosphate import ATP-binding protein UgpC	601778	602887	-	3.6.3.20	ugpC	similar to AA sequence:UniProtKB:P10907		1	0	0	0	0	0	0
535	PFR_JS9-1_530	L-serine dehydratase 1	603103	604494	-	PROKKA_00534	L-serine dehydratase 1	603103	604494	-	4.3.1.17	sdaA	similar to AA sequence:UniProtKB:P16095		1	0	0	0	0	0	0
536	PFR_JS9-1_531	Amidohydrolase	604670	605944	+	PROKKA_00535	putative hydrolase YxeP	604670	605944	+	3.-.-.-	yxeP_2	similar to AA sequence:UniProtKB:P54955		1	0	0	0	0	0	0
537	PFR_JS9-1_532	Hypothetical membrane protein (DedA family)	606015	607028	+	PROKKA_00536	SNARE associated Golgi protein	606015	607028	+			protein motif:Pfam:PF09335.5		1	0	0	0	0	0	0
538	PFR_JS9-1_533	Putative RNase III regulator YmdB	607053	607562	-	PROKKA_00537	O-acetyl-ADP-ribose deacetylase	607053	607562	-	3.5.1.-	ymdB	similar to AA sequence:UniProtKB:P0A8D6		1	0	0	0	0	0	0
539	PFR_JS9-1_534	Hypothetical protein	607647	608030	+	PROKKA_00538	hypothetical protein	607647	608030	+					1	0	0	0	0	0	0
540	PFR_JS9-1_535	Ktn nad-binding domain involved with k transport	608037	610178	+	PROKKA_00539	potassium transporter peripheral membrane component	608037	610178	+			protein motif:CLUSTERS:PRK09496		1	0	0	0	0	0	0
541	PFR_JS9-1_536	Conserved transmembrane transport protein MmpL13	610299	612611	-	PROKKA_00540	Membrane protein YdfJ	610299	612611	-		ydfJ_1	similar to AA sequence:UniProtKB:P96687		1	0	0	0	0	0	0
542						PROKKA_00541	tRNA-Thr(tgt)	612891	612966	-			COORDINATES:profile:Aragorn:1.2		0					0	0
543	PFR_JS9-1_537	Mannose-6-phosphate isomerase, class I	613100	614299	-	PROKKA_00542	Mannose-6-phosphate isomerase	613100	614299	-	5.3.1.8	manA	similar to AA sequence:UniProtKB:P00946		1	0	0	0	0	0	0
544	PFR_JS9-1_538	Hypothetical protein	614518	614799	+	PROKKA_00543	hypothetical protein	614518	614799	+					1	1	0	1	0	0	0
545	PFR_JS9-1_539	60 kDa chaperonin 1	615143	616765	+	PROKKA_00544	60 kDa chaperonin 1	615143	616765	+		groL1_1	similar to AA sequence:UniProtKB:A0QQU5	S-layer island in other strains	1	1	0	1	0	0	0
546	PFR_JS9-1_540	Hypothetical protein	619337	620332	-	PROKKA_00545	hypothetical protein	619337	620332	-				S-layer island in other strains	1	1	0	1	0	0	0
547	PFR_JS9-1_541	NUDIX hydrolase	623550	624110	+	PROKKA_00546	hypothetical protein	623550	624110	+			protein motif:CLUSTERS:PRK08999	S-layer island in other strains	1	1	0	1	0	0	0
548	PFR_JS9-1_542	Hypothetical protein	624660	624845	+	PROKKA_00547	hypothetical protein	624660	624845	+				S-layer island in other strains	0	1	0	1	0	0	0
549	PFR_JS9-1_543	Uma4 protein	624960	626267	+	PROKKA_00548	Transposase	624960	626267	+			protein motif:Pfam:PF01610.11	Transposable element	0	1	0	1	0	0	0
550	PFR_JS9-1_544	Transposase of ISAar43, IS3 family, IS407 group,	626343	626627	+	PROKKA_00549	Transposase	626343	626627	+			protein motif:Pfam:PF01527.14	Transposable element	0	1	0	1	0	0	0
551	PFR_JS9-1_545	IS1477 transposase	626678	627493	+	PROKKA_00550	Integrase core domain protein	626678	627493	+			protein motif:Pfam:PF00665.20	Transposable element	0	1	0	1	0	0	0
552	PFR_JS9-1_546	Surface-anchored fimbrial subunit	627533	630019	+	PROKKA_00551	Cna protein B-type domain protein	627533	630019	+			protein motif:Pfam:PF05738.7	99.9% id to PFR_J18_2249 (Pilus 2)	0	2	0	1	1	0	0
553	PFR_JS9-1_547	Type-2 fimbrial major subunit	630197	631672	+	PROKKA_00552	Fimbrial subunit type 1 precursor	630197	631672	+			similar to AA sequence:UniProtKB:P18477	100% id to PFR_J18_2248 (Pilus 2)	0	1	0	0	1	0	0
554	PFR_JS9-1_548	Transposase, ISlxx5	632682	633716	-	PROKKA_00553	Integrase core domain protein	632682	633716	-			protein motif:Pfam:PF00665.20	Transposable element	0	1	0	0	1	0	0
555	PFR_JS9-1_549	Hypothetical protein	634569	635831	+	PROKKA_00554	hypothetical protein	634569	635831	+				Transposable element	0	1	0	0	1	0	0
556	PFR_JS9-1_550	Hypothetical protein	635819	635929	+	PROKKA_00555	hypothetical protein	635819	635929	+				Transposable element	0	1	0	0	1	0	0
557	PFR_JS9-1_551	Hypothetical protein	635936	636118	+	PROKKA_00556	Transposase, Mutator family	635936	636118	+			protein motif:Pfam:PF00872.12	Transposable element	0	1	0	0	1	0	0
558	PFR_JS9-1_552	Hypothetical protein	636051	636383	-	PROKKA_00557	hypothetical protein	636051	636383	-				Transposable element	0	1	0	0	1	0	0
559	PFR_JS9-1_553	Hypothetical protein	636536	636868	+	PROKKA_00558	hypothetical protein	636536	636868	+				Transposable element	0	1	0	0	1	0	0
560	PFR_JS9-1_554	Transposase of ISAar43, IS3 family, IS407 group,	636931	637215	+	PROKKA_00559	Transposase	636931	637215	+			protein motif:Pfam:PF01527.14	Transposable element	0	0	0	0	0	0	0
561	PFR_JS9-1_555	IS1477 transposase	637266	638081	+	PROKKA_00560	Integrase core domain protein	637266	638081	+			protein motif:Pfam:PF00665.20	Transposable element	0	0	0	0	0	0	0
562	PFR_JS9-1_556	Surface layer protein A (S-layer protein A)	638078	639613	+	PROKKA_00561	Endo-1,4-beta-xylanase A precursor	638078	639613	+	3.2.1.8	xynA1_2	similar to AA sequence:UniProtKB:C6CRV0	S-layer island in other strains	0	0	0	0	0	0	0
563	PFR_JS9-1_557	Surface layer protein A (S-layer protein A)	640262	641644	+	PROKKA_00562	Endoglucanase C precursor	640262	641644	+	3.2.1.4	cenC_1	similar to AA sequence:UniProtKB:P14090	S-layer island in other strains	1	0	0	0	0	0	0
564	PFR_JS9-1_558	Hypothetical protein	642042	642995	+	PROKKA_00563	hypothetical protein	642042	642995	+				S-layer island in other strains	0	0	0	0	0	0	0
565	PFR_JS9-1_559	S-layer protein, SHL domain protein	643020	643919	+	PROKKA_00564	Endoglucanase C precursor	643020	643919	+	3.2.1.4	cenC_2	similar to AA sequence:UniProtKB:P14090	S-layer island in other strains	0	0	0	0	0	0	0
566	PFR_JS9-1_560	DEAD/DEAH box helicase	644082	645761	-	PROKKA_00565	Type III restriction enzyme, res subunit	644082	645761	-			protein motif:Pfam:PF04851.9		0	0	0	0	0	0	0
567	PFR_JS9-1_561	Conserved protein, putative helicase of DeaD/DeaH	645834	648155	-	PROKKA_00566	hypothetical protein	645834	648155	-					0	0	0	0	0	0	0
568	PFR_JS9-1_562	Hypothetical protein	648152	648796	-	PROKKA_00567	hypothetical protein	648152	648796	-					0	0	0	0	0	0	0
569	PFR_JS9-1_563	Hypothetical protein	648846	649181	-	PROKKA_00568	hypothetical protein	648846	649181	-					0	0	0	0	0	0	0
570	PFR_JS9-1_564	Cold shock protein	649408	649794	+	PROKKA_00569	Cold shock-like protein	649408	649794	+		csp	similar to AA sequence:UniProtKB:O54310		1	0	0	0	0	0	0
571	PFR_JS9-1_565	PF11228 family protein	649798	650577	+	PROKKA_00570	hypothetical protein	649798	650577	+					1	0	0	0	0	0	0
572	PFR_JS9-1_566	Hypothetical protein	650655	650996	-	PROKKA_00571	hypothetical protein	650655	650996	-					1	0	0	0	0	0	0
573	PFR_JS9-1_567	Guanine/hypoxanthine permease PbuG	651042	652604	+	PROKKA_00572	Guanine/hypoxanthine permease PbuG	651042	652604	+		pbuG	similar to AA sequence:UniProtKB:O34987		1	0	0	0	0	0	0
574	PFR_JS9-1_568	Hypothetical protein	652720	653106	+	PROKKA_00573	hypothetical protein	652720	653106	+					1	0	0	0	0	0	0
575	PFR_JS9-1_569	Phosphoserine transaminase	653149	654270	-	PROKKA_00574	Phosphoserine aminotransferase	653149	654270	-	2.6.1.52	serC	similar to AA sequence:UniProtKB:P63514		1	0	0	0	0	0	0
576	PFR_JS9-1_570	Iron-dependent repressor and activator IdeR	654447	655124	+	PROKKA_00575	Diphtheria toxin repressor	654447	655124	+		dtxR	similar to AA sequence:UniProtKB:P0DJL7		1	0	0	0	0	0	0
577	PFR_JS9-1_571	Thioredoxin	655240	655575	+	PROKKA_00576	Putative thioredoxin-2	655240	655575	+		trxC_2	similar to AA sequence:UniProtKB:Q9RD25		1	0	0	0	0	0	0
578	PFR_JS9-1_572	Hypothetical protein	655712	656071	-	PROKKA_00577	hypothetical protein	655712	656071	-					1	0	0	0	0	0	0
579	PFR_JS9-1_573	Carboxylic ester hydrolase	656223	657032	+	PROKKA_00578	acetyl esterase	656223	657032	+			protein motif:CLUSTERS:PRK10162		0	0	0	0	0	0	0
580	PFR_JS9-1_574	Isochorismatase family protein	657029	657649	+	PROKKA_00579	nicotinamidase/pyrazinamidase	657029	657649	+			protein motif:CLUSTERS:PRK11609		1	0	0	0	0	0	0
581	PFR_JS9-1_575	Hypothetical protein	657794	658126	-	PROKKA_00580	hypothetical protein	657794	658126	-					1	0	0	0	0	0	0
582						PROKKA_00581	tRNA-Arg(cct)	658223	658298	-			COORDINATES:profile:Aragorn:1.2		0					0	0
583	PFR_JS9-1_576	UDP-glucose pyrophosphorylase 2	658701	660074	+	PROKKA_00582	UTP--glucose-1-phosphate uridylyltransferase	658701	660074	+			protein motif:Pfam:PF01704.12		1	0	0	0	0	0	0
584	PFR_JS9-1_577	Hypothetical protein	660067	660477	+	PROKKA_00583	hypothetical protein	660067	660477	+					1	0	0	0	0	0	0
585	PFR_JS9-1_578	Large conductance mechanosensitive channel	660599	661042	-	PROKKA_00584	Large-conductance mechanosensitive channel	660599	661042	-		mscL	similar to AA sequence:UniProtKB:A5U127		1	0	0	0	0	0	0
586	PFR_JS9-1_579	Hypothetical protein	661135	661674	-	PROKKA_00585	flagellar basal body P-ring biosynthesis protein FlgA	661135	661674	-			protein motif:CLUSTERS:PRK12617		1	0	0	0	0	0	0
587	PFR_JS9-1_580	Type I antifreeze protein	661876	662271	-	PROKKA_00586	Zinc ribbon domain protein	661876	662271	-			protein motif:Pfam:PF09723.4		0	0	0	0	0	0	0
588	PFR_JS9-1_581	Hypothetical protein	662428	663111	-	PROKKA_00587	5-formyltetrahydrofolate cyclo-ligase family protein	662428	663111	-			protein motif:CLUSTERS:PRK10333		1	0	0	0	0	0	0
589	PFR_JS9-1_582	Molybdopterin molybdenumtransferase	663130	664416	+	PROKKA_00588	Molybdopterin molybdenumtransferase	663130	664416	+	2.10.1.1	moeA_2	similar to AA sequence:UniProtKB:P99139		1	0	0	0	0	0	0
590	PFR_JS9-1_583	Hypothetical protein	664420	664656	+	PROKKA_00589	hypothetical protein	664420	664656	+					1	0	0	0	0	0	0
591	PFR_JS9-1_584	Acetyltransferase, GNAT family	664599	665066	+	PROKKA_00590	Putative ribosomal N-acetyltransferase YdaF	664599	665066	+	2.3.1.-	ydaF	similar to AA sequence:UniProtKB:P96579		0	0	0	0	0	0	0
592	PFR_JS9-1_585	Hypothetical protein	665189	665992	+	PROKKA_00591	hypothetical protein	665189	665992	+					1	0	0	0	0	0	0
593						PROKKA_00592	tRNA-Ala(cgc)	666067	666143	+			COORDINATES:profile:Aragorn:1.2		0					0	0
594	PFR_JS9-1_586	Site-specific recombinases, DNA invertase Pin	666040	667788	-											0	0	0	0	0	0
595	PFR_JS9-1_587	Hypothetical protein	668194	668823	-	PROKKA_00593	hypothetical protein	668194	668823	-				Unique Gene Cluster 2	0	0	0	0	0	0	0
596	PFR_JS9-1_588	Single-strand binding protein/Primosomal	668820	669266	-	PROKKA_00594	Single-stranded DNA-binding protein	668820	669266	-		ssb_1	similar to AA sequence:UniProtKB:P40947	Unique Gene Cluster 2	0	0	0	0	0	0	0
597	PFR_JS9-1_589	Type IV secretory pathway VirD4 protein-like	669351	671144	-	PROKKA_00595	TraM recognition site of TraD and TraG	669351	671144	-			protein motif:Pfam:PF12696.1	Unique Gene Cluster 2	0	0	0	0	0	0	0
598	PFR_JS9-1_590	Hypothetical protein	671141	671641	-	PROKKA_00596	hypothetical protein	671141	671641	-				Unique Gene Cluster 2	0	0	0	0	0	0	0
599	PFR_JS9-1_591	Type IV secretory pathway VirB4 protein-like	671641	673125	-	PROKKA_00597	AAA-like domain protein	671641	673125	-			protein motif:Pfam:PF12846.1	Unique Gene Cluster 2	0	0	0	0	0	0	0
600	PFR_JS9-1_592	Hypothetical protein	673122	673817	-	PROKKA_00598	hypothetical protein	673122	673817	-				Unique Gene Cluster 2	0	0	0	0	0	0	0
601	PFR_JS9-1_593	Hypothetical protein	674032	674817	+	PROKKA_00599	hypothetical protein	674032	674817	+				95% id to Actinomyces radicidentis strain CCUG 36733 (hypothetical protein)	0	0	0	0	0	0	0
602	PFR_JS9-1_594	Integral membrane protein	674800	676287	-	PROKKA_00600	hypothetical protein	674800	676287	-				Unique Gene Cluster 2/ ICE?	0	1	0	0	1	0	0
603	PFR_JS9-1_595	TrbL/VirB6 plasmid conjugal transfer protein	676284	677780	-	PROKKA_00601	hypothetical protein	676284	677780	-				Unique Gene Cluster 2/ ICE?	0	1	0	0	1	0	0
604	PFR_JS9-1_596	Integral membrane protein	677820	678143	-	PROKKA_00602	hypothetical protein	677820	678143	-				Unique Gene Cluster 2/ ICE?	0	1	0	0	1	0	0
605	PFR_JS9-1_597	Hypothetical protein	678300	679562	+	PROKKA_00603	hypothetical protein	678300	679562	+				Unique Gene Cluster 2/ ICE?	0	2	0	1	1	0	0
606	PFR_JS9-1_598	Hypothetical protein	679584	679850	-	PROKKA_00604	hypothetical protein	679584	679850	-				Unique Gene Cluster 2/ ICE?	0	2	0	1	1	0	0
607	PFR_JS9-1_599	Putative secreted M23 family peptidase	679856	681475	-	PROKKA_00605	Murein DD-endopeptidase MepM	679856	681475	-	3.4.24.-	mepM_1	similar to AA sequence:UniProtKB:P0AFS9	Unique Gene Cluster 2/ ICE?	0	2	0	1	1	0	0
608	PFR_JS9-1_600	Vegetative cell wall protein gp1	681483	681956	-	PROKKA_00606	hypothetical protein	681483	681956	-				Unique Gene Cluster 2/ ICE?	0	1	0	1	0	0	0
609	PFR_JS9-1_601	ParB domain protein nuclease	682232	683212	-	PROKKA_00607	ParB-like nuclease domain protein	682232	683212	-			protein motif:Pfam:PF02195.12	Unique Gene Cluster 2/ ICE?	0	2	1	1	0	0	0
610	PFR_JS9-1_602	Hypothetical protein	683209	683535	-	PROKKA_00608	hypothetical protein	683209	683535	-				Unique Gene Cluster 2/ ICE?	0	2	1	1	0	0	0
611	PFR_JS9-1_603	Hypothetical protein	684195	684617	-	PROKKA_00609	hypothetical protein	684195	684617	-				Unique Gene Cluster 2/ ICE?	0	2	1	1	0	0	0
612	PFR_JS9-1_604	Putative phage excisionase	684614	685435	-	PROKKA_00610	hypothetical protein	684614	685435	-				Unique Gene Cluster 2/ ICE?	0	2	1	1	0	0	0
613	PFR_JS9-1_605	Bifunctional DNA primase/polymerase	685435	686355	-	PROKKA_00611	hypothetical protein	685435	686355	-			protein motif:Pfam:PF09250.5	note=Bifunctional DNA primase/polymerase, N-terminal	0	2	1	1	0	0	0
614	PFR_JS9-1_606	LtrC	686352	687431	-	PROKKA_00612	hypothetical protein	686352	687431	-				Unique Gene Cluster 2/ ICE?	0	2	1	1	0	0	0
615	PFR_JS9-1_607	Transposase for IS2606	687928	689211	+	PROKKA_00613	Transposase, Mutator family	687928	689211	+			protein motif:Pfam:PF00872.12		0	1	0	1	0	0	0
616	PFR_JS9-1_608	Thioredoxin	689528	689953	+	PROKKA_00614	Thioredoxin	689528	689953	+		trxA_1	similar to AA sequence:UniProtKB:P08058		0	0	0	0	0	0	0
617	PFR_JS9-1_609	Hypothetical protein	690057	690791	+	PROKKA_00615	hypothetical protein	690057	690791	+					0	0	0	0	0	0	0
618	PFR_JS9-1_610	ATP-dependent chaperone protein ClpB	690860	693442	-	PROKKA_00616	Chaperone protein ClpB	690860	693442	-		clpB_2	similar to AA sequence:UniProtKB:Q7WSY8		0	0	0	0	0	0	0
619	PFR_JS9-1_611	Uma4 protein	693657	695009	+	PROKKA_00617	Transposase	693657	695009	+			protein motif:Pfam:PF01610.11		0	0	0	0	0	0	0
620	PFR_JS9-1_612	Hypothetical protein	695266	696033	+	PROKKA_00618	Universal stress protein family protein	695266	696033	+			protein motif:Pfam:PF00582.20		0	0	0	0	0	0	0
621	PFR_JS9-1_613	Two-component system sensor kinase	696157	697068	+	PROKKA_00619	Oxygen sensor histidine kinase NreB	696157	697068	+	2.7.13.3	nreB	similar to AA sequence:UniProtKB:Q7WZY5		0	0	0	0	0	0	0
622	PFR_JS9-1_614	DegU	697071	697931	+	PROKKA_00620	Transcriptional regulatory protein DegU	697071	697931	+		degU_2	similar to AA sequence:UniProtKB:P13800		0	0	0	0	0	0	0
623	PFR_JS9-1_615	Hypothetical protein	697952	698473	+	PROKKA_00621	hypothetical protein	697952	698473	+					0	0	0	0	0	0	0
624	PFR_JS9-1_616	Trypsin	698536	699645	+	PROKKA_00622	Periplasmic serine endoprotease DegP precursor	698536	699645	+	3.4.21.107	degP	similar to AA sequence:UniProtKB:P0C0V0		0	0	0	0	0	0	0
625	PFR_JS9-1_617	Chaperone protein DnaK	700027	701268	+	PROKKA_00623	Chaperone protein DnaK	700027	701268	+		dnaK_1	similar to AA sequence:UniProtKB:A0QQC8		0	0	0	0	0	0	0
626	PFR_JS9-1_618	Hsp70 class chaperone (Fragment)	701329	701856	+	PROKKA_00624	Chaperone protein DnaK	701329	701856	+		dnaK_2	similar to AA sequence:UniProtKB:Q8NLY6	90% id to Saccharothrix espanaensis DSM 44229 (chaperone protein DnaK)	0	0	0	0	0	0	0
627	PFR_JS9-1_619	Protein GrpE	702017	702586	+	PROKKA_00625	heat shock protein GrpE	702017	702586	+			protein motif:CLUSTERS:PRK10325		0	0	0	0	0	0	0
628	PFR_JS9-1_620	Chaperone protein DnaJ 1	702583	703380	+	PROKKA_00626	Chaperone protein DnaJ	702583	703380	+		dnaJ_1	similar to AA sequence:UniProtKB:P08622		0	0	0	0	0	0	0
629	PFR_JS9-1_621	Hypothetical protein	703390	703680	+	PROKKA_00627	Chaperone protein DnaJ	703390	703680	+		dnaJ_2	similar to AA sequence:UniProtKB:P17631	Unique Gene Cluster 3	0	0	0	0	0	0	0
630	PFR_JS9-1_622	Heat shock protein transcriptional repressor	703682	704146	+	PROKKA_00628	Putative heat shock protein HspR	703682	704146	+		hspR_1	similar to AA sequence:UniProtKB:P40183		0	1	1	0	0	0	0
631	PFR_JS9-1_623	Toxin-antitoxin system, antitoxin component, ArsR	705286	705621	-	PROKKA_00629	HTH-type transcriptional regulator	705286	705621	-			similar to AA sequence:UniProtKB:O53478	Unique Gene Cluster 3	0	1	1	0	0	0	0
632	PFR_JS9-1_624	Hypothetical protein	705823	706404	+	PROKKA_00630	hypothetical protein	705823	706404	+				Unique Gene Cluster 3	0	1	1	0	0	0	0
633	PFR_JS9-1_625	Putative ATP-dependent exoDNAse (Exonuclease V)	706720	707820	+	PROKKA_00631	Multifunctional conjugation protein TraI	706720	707820	+		traI_1	similar to AA sequence:UniProtKB:P14565	91% id Agrococcus carbonis strain DSM 22965 (conjugative relaxasedomain-containing protein TrwC/TraI family)	0	1	1	0	0	0	0
634	PFR_JS9-1_626	Transposase of ISAar20, ISL3 family	707803	708768	-	PROKKA_00632	Transposase	707803	708768	-			protein motif:Pfam:PF01610.11	Unique Gene Cluster 3	0	1	1	0	0	0	0
635	PFR_JS9-1_627	Hypothetical protein	709209	709736	-	PROKKA_00633	hypothetical protein	709209	709736	-					0	0	0	0	0	0	0
636	PFR_JS9-1_628	Hypothetical protein	710491	710754	+	PROKKA_00634	Peptidase family M23	710491	710754	+			protein motif:Pfam:PF01551.1		1	0	0	0	0	0	0
637	PFR_JS9-1_629	Lactoylglutathione lyase and lyase	710804	711172	-	PROKKA_00635	Glyoxalase-like domain protein	710804	711172	-			protein motif:Pfam:PF12681.1		0	0	0	0	0	0	0
638	PFR_JS9-1_630	Putative HTH-type transcriptional regulator MarR	711251	711670	+	PROKKA_00636	Transcriptional regulator HosA	711251	711670	+		hosA	similar to AA sequence:UniProtKB:P69782		1	0	0	0	0	0	0
639	PFR_JS9-1_631	Transcriptional regulator	711747	712058	+	PROKKA_00637	Transcriptional repressor SdpR	711747	712058	+		sdpR	similar to AA sequence:UniProtKB:O32242		1	0	0	0	0	0	0
640	PFR_JS9-1_632	Drug resistance transporter, EmrB/QacA subfamily	712098	713564	+	PROKKA_00638	Multidrug export protein EmrB	712098	713564	+		emrB_2	similar to AA sequence:UniProtKB:P0AEJ0	Putative antibiotic resistance	1	0	0	0	0	0	0
641	PFR_JS9-1_633	Proline/glycine betaine transporter	713703	715142	+	PROKKA_00639	Proline/betaine transporter	713703	715142	+		proP	similar to AA sequence:UniProtKB:P0C0L7		1	0	0	0	0	0	0
642	PFR_JS9-1_634	Regulatory protein TetR	715218	715811	-	PROKKA_00640	Bacterial regulatory proteins, tetR family	715218	715811	-			protein motif:Pfam:PF00440.17		1	0	0	0	0	0	0
643	PFR_JS9-1_635	Probable multidrug resistance transporter, MFS	715924	717411	+	PROKKA_00641	putative multidrug resistance protein EmrY	715924	717411	+		emrY	similar to AA sequence:UniProtKB:P52600	Putative antibiotic resistance	1	0	0	0	0	0	0
644	PFR_JS9-1_636	Glutamate dehydrogenase	717566	718930	+	PROKKA_00642	NADP-specific glutamate dehydrogenase	717566	718930	+	1.4.1.4	gdhA	similar to AA sequence:UniProtKB:P00370		1	0	0	0	0	0	0
645	PFR_JS9-1_637	Transcriptional regulatory protein PadR	719050	719523	-	PROKKA_00643	acetyltransferase	719050	719523	-			protein motif:CLUSTERS:PRK07757		1	0	0	0	0	0	0
646	PFR_JS9-1_638	CrcB-like protein	719583	719969	-	PROKKA_00644	Putative fluoride ion transporter CrcB	719583	719969	-		crcB_1	similar to AA sequence:UniProtKB:P37002		1	0	0	0	0	0	0
647	PFR_JS9-1_639	CrcB-like protein	719966	720382	-	PROKKA_00645	Putative fluoride ion transporter CrcB	719966	720382	-		crcB_2	similar to AA sequence:UniProtKB:P37002		1	0	0	0	0	0	0
648	PFR_JS9-1_640	UspA domain protein	720379	720912	-	PROKKA_00646	Universal stress protein family protein	720379	720912	-			protein motif:Pfam:PF00582.20		1	0	0	0	0	0	0
649	PFR_JS9-1_641	Galactokinase	721069	722265	-	PROKKA_00647	Galactokinase	721069	722265	-	2.7.1.6	galK_2	similar to AA sequence:UniProtKB:P0A6T3		1	0	0	0	0	0	0
650	PFR_JS9-1_642	Twin-arginine translocation pathway signal and	722529	723050	+	PROKKA_00648	hypothetical protein	722529	723050	+					1	0	0	0	0	0	0
651	PFR_JS9-1_643	Uracyl permease	723081	724634	-	PROKKA_00649	Putative pyrimidine permease RutG	723081	724634	-		rutG	similar to AA sequence:UniProtKB:P75892		1	0	0	0	0	0	0
652	PFR_JS9-1_644	Integral membrane protein with DUF218 domain	724756	725856	-	PROKKA_00650	hypothetical protein	724756	725856	-					1	0	0	0	0	0	0
653	PFR_JS9-1_645	Dolichyl-phosphate-mannose-protein	725870	727429	-	PROKKA_00651	putative dolichyl-phosphate-mannose--protein mannosyltransferase	725870	727429	-	2.4.1.109	pmt	similar to AA sequence:UniProtKB:O05586		1	0	0	0	0	0	0
654	PFR_JS9-1_646	Glycoside hydrolase family 95	727716	730103	+	PROKKA_00652	hypothetical protein	727716	730103	+					1	0	0	0	0	0	0
655	PFR_JS9-1_647	Ribosomal RNA small subunit methyltransferase I	730117	731067	+	PROKKA_00653	Ribosomal RNA small subunit methyltransferase I	730117	731067	+	2.1.1.198	rsmI	similar to AA sequence:UniProtKB:P0A640		1	0	0	0	0	0	0
656	PFR_JS9-1_648	Hydrolase, TatD family	731200	732228	+	PROKKA_00654	putative deoxyribonuclease YcfH	731200	732228	+	3.1.21.-	ycfH	similar to AA sequence:UniProtKB:P0AFQ7		1	0	0	0	0	0	0
657	PFR_JS9-1_649	Ribosomal RNA small subunit methyltransferase A	732225	733094	+	PROKKA_00655	Ribosomal RNA small subunit methyltransferase A	732225	733094	+	2.1.1.182	rsmA	similar to AA sequence:UniProtKB:P66662		1	0	0	0	0	0	0
658	PFR_JS9-1_650	4-diphosphocytidyl-2-C-methyl-D-erythritol kinase	733171	734148	+	PROKKA_00656	4-diphosphocytidyl-2-C-methyl-D-erythritol kinase	733171	734148	+	2.7.1.148	ispE	similar to AA sequence:UniProtKB:P65178		1	0	0	0	0	0	0
659	PFR_JS9-1_651	Transcriptional regulator	734183	734944	-	PROKKA_00657	Biofilm operon icaADBC HTH-type negative transcriptional regulator IcaR	734183	734944	-		icaR	similar to AA sequence:UniProtKB:A6QKF4		1	0	0	0	0	0	0
660	PFR_JS9-1_652	Aspartate carbomyltransferase	735087	736133	-	PROKKA_00658	Aspartate carbamoyltransferase	735087	736133	-	2.1.3.2	pyrB	similar to AA sequence:UniProtKB:Q8ZB39		1	0	0	0	0	0	0
661						PROKKA_00659	tRNA-Gln(ttg)	736295	736374	+			COORDINATES:profile:Aragorn:1.2		0					0	0
662	PFR_JS9-1_653	Bifunctional protein GlmU	736560	738107	+	PROKKA_00660	Bifunctional protein GlmU	736560	738107	+		glmU	similar to AA sequence:UniProtKB:P96382		1	0	0	0	0	0	0
663	PFR_JS9-1_654	Ribose-phosphate diphosphokinase	738141	739136	+	PROKKA_00661	Ribose-phosphate pyrophosphokinase	738141	739136	+	2.7.6.1	prs_2	similar to AA sequence:UniProtKB:P65232		1	0	0	0	0	0	0
664	PFR_JS9-1_655	50S ribosomal protein L25	739514	740173	+	PROKKA_00662	50S ribosomal protein L25	739514	740173	+		rplY	similar to AA sequence:UniProtKB:Q92N68		1	0	0	0	0	0	0
665	PFR_JS9-1_656	Peptidyl-tRNA hydrolase (Precursor)	740381	740971	+	PROKKA_00663	Peptidyl-tRNA hydrolase	740381	740971	+	3.1.1.29	pth	similar to AA sequence:UniProtKB:A0R3D3		1	0	0	0	0	0	0
666	PFR_JS9-1_657	Hypothetical protein	741039	741404	+	PROKKA_00664	hypothetical protein	741039	741404	+					1	0	0	0	0	0	0
667	PFR_JS9-1_658	Transcription-repair coupling factor	741483	745178	+	PROKKA_00665	Transcription-repair-coupling factor	741483	745178	+	3.6.4.-	mfd	similar to AA sequence:UniProtKB:P64326		1	0	0	0	0	0	0
668	PFR_JS9-1_659	Putative insertion element ISCmi2 transposase	745175	746218	-	PROKKA_00666	IS2 transposase TnpB	745175	746218	-			protein motif:CLUSTERS:PRK09409		0	0	0	0	0	0	0
669	PFR_JS9-1_660	Hypothetical protein	746399	746932	+	PROKKA_00667	hypothetical protein	746399	746932	+					1	0	0	0	0	0	0
670	PFR_JS9-1_661	MazG family protein	746932	747603	+	PROKKA_00668	Nucleoside triphosphate pyrophosphohydrolase	746932	747603	+	3.6.1.8	mazG	similar to AA sequence:UniProtKB:P0AEY3		1	0	0	0	0	0	0
671	PFR_JS9-1_662	Phosphopyruvate hydratase	747718	749007	+	PROKKA_00669	Enolase	747718	749007	+	4.2.1.11	eno_1	similar to AA sequence:UniProtKB:A0R3B8		1	0	0	0	0	0	0
672						PROKKA_00670	tRNA-Pro(tgg)	749863	749945	-			COORDINATES:profile:Aragorn:1.2		0					0	0
673	PFR_JS9-1_663	Hypothetical protein	749285	749926	+											0	0	0	0	0	0
674	PFR_JS9-1_664	PF04417 family protein	750006	750521	+	PROKKA_00671	hypothetical protein	750006	750521	+					1	0	0	0	0	0	0
675	PFR_JS9-1_665	Exopolyphosphatase	750518	751474	+	PROKKA_00672	Guanosine-5'-triphosphate,3'-diphosphate pyrophosphatase	750518	751474	+	3.6.1.40	gppA	similar to AA sequence:UniProtKB:P25552		1	0	0	0	0	0	0
676						PROKKA_00673	tRNA-Leu(taa)	751584	751657	+			COORDINATES:profile:Aragorn:1.2		0					0	0
677	PFR_JS9-1_666	Transcriptional regulator	751771	752409	-	PROKKA_00674	Tetracycline repressor protein class A from transposon 1721	751771	752409	-		tetR_1	similar to AA sequence:UniProtKB:P03038	Putative antibiotic resistance	0	0	0	0	0	0	0
678	PFR_JS9-1_667	ABC transporter family protein	752406	753179	-	PROKKA_00675	Inner membrane transport permease YbhR	752406	753179	-		ybhR_1	similar to AA sequence:UniProtKB:P0AFP9		0	0	0	0	0	0	0
679	PFR_JS9-1_668	ABC daunorubicin resistance transporter,	753163	753663	-	PROKKA_00676	Daunorubicin/doxorubicin resistance ATP-binding protein DrrA	753163	753663	-	3.6.3.-	drrA_2	similar to AA sequence:UniProtKB:P32010	Putative antibiotic resistance	0	0	0	0	0	0	0
680	PFR_JS9-1_669	Hypothetical protein	753828	754094	-	PROKKA_00677	Doxorubicin resistance ATP-binding protein DrrA	753828	754094	-	3.6.3.-	drrA_3	similar to AA sequence:UniProtKB:P96205	Putative antibiotic resistance	0	0	0	0	0	0	0
681	PFR_JS9-1_670	Actinorhodin transporter	754242	755669	-	PROKKA_00678	putative transport protein HsrA	754242	755669	-		hsrA_3	similar to AA sequence:UniProtKB:P31474		1	0	0	0	0	0	0
682	PFR_JS9-1_671	Transcriptional regulator	755734	756372	+	PROKKA_00679	Bacterial regulatory proteins, tetR family	755734	756372	+			protein motif:Pfam:PF00440.17		1	0	0	0	0	0	0
683	PFR_JS9-1_672	Phosphopyruvate hydratase	756663	757934	+	PROKKA_00680	Enolase	756663	757934	+	4.2.1.11	eno_2	similar to AA sequence:UniProtKB:P64074		1	0	0	0	0	0	0
684	PFR_JS9-1_673	Cationic amino acid transporter	757992	759455	-	PROKKA_00681	putative amino acid permease YhdG	757992	759455	-		yhdG_2	similar to AA sequence:UniProtKB:O07576		1	0	0	0	0	0	0
685	PFR_JS9-1_674	YhfK	759673	760446	-	PROKKA_00682	putative sugar epimerase YhfK	759673	760446	-	4.-.-.-	yhfK	similar to AA sequence:UniProtKB:O07609		0	0	0	0	0	0	0
686	PFR_JS9-1_675	Methyltransferase type 11	760749	761498	+	PROKKA_00683	Methyltransferase domain protein	760749	761498	+			protein motif:Pfam:PF08241.6		1	0	0	0	0	0	0
687	PFR_JS9-1_676	Putative CONSERVED TRANSMEMBRANE PROTEIN	761635	762447	+	PROKKA_00684	Bax inhibitor 1 like protein	761635	762447	+			protein motif:Pfam:PF12811.1		1	0	0	0	0	0	0
688	PFR_JS9-1_677	Hydrolase, NUDIX family	762622	763245	-	PROKKA_00685	Nucleoside triphosphatase NudI	762622	763245	-	3.6.1.-	nudI	similar to AA sequence:UniProtKB:P52006		1	0	0	0	0	0	0
689	PFR_JS9-1_678	Hypothetical protein	763375	764340	-	PROKKA_00686	hypothetical protein	763375	764340	-					1	0	0	0	0	0	0
690	PFR_JS9-1_679	Putative 3-methyladenine DNA glycosylase	764552	765202	+	PROKKA_00687	3-methyladenine DNA glycosylase	764552	765202	+			protein motif:CLUSTERS:PRK00802		1	0	0	0	0	0	0
691	PFR_JS9-1_680	Hypothetical protein	765230	765319	+	PROKKA_00688	hypothetical protein	765230	765319	+					0	0	0	0	0	0	0
692	PFR_JS9-1_681	Hypothetical protein	765332	765736	+	PROKKA_00689	hypothetical protein	765332	765736	+					1	0	0	0	0	0	0
693	PFR_JS9-1_682	Hypothetical protein	765870	766325	+	PROKKA_00690	hypothetical protein	765870	766325	+					1	0	0	0	0	0	0
694	PFR_JS9-1_683	PF04978 family protein	766351	766857	-	PROKKA_00691	DinB superfamily protein	766351	766857	-			protein motif:Pfam:PF12867.1		1	0	0	0	0	0	0
695	PFR_JS9-1_684	HAD-superfamily hydrolase, subfamily IA,	766854	767468	-	PROKKA_00692	?-D-glucose-1-phosphatase	766854	767468	-			protein motif:CLUSTERS:PRK09456		1	0	0	0	0	0	0
696	PFR_JS9-1_685	FMN-binding split barrel	767645	768292	+	PROKKA_00693	Pyridoxamine 5'-phosphate oxidase	767645	768292	+			protein motif:Pfam:PF12900.1		1	0	0	0	0	0	0
697	PFR_JS9-1_686	Hypothetical protein	768397	768927	-	PROKKA_00694	hypothetical protein	768397	768927	-					1	0	0	0	0	0	0
698	PFR_JS9-1_687	Peptide methionine sulfoxide reductase MsrA	769047	769682	-	PROKKA_00695	Peptide methionine sulfoxide reductase MsrA	769047	769682	-	1.8.4.11	msrA	similar to AA sequence:UniProtKB:Q93S39		1	0	0	0	0	0	0
699	PFR_JS9-1_688	Uracil-DNA glycosylase 2	769794	770483	-	PROKKA_00696	Uracil-DNA glycosylase	769794	770483	-	3.2.2.27	ung	similar to AA sequence:UniProtKB:P67071		1	0	0	0	0	0	0
700	PFR_JS9-1_689	Integral membrane protein	770664	772094	+	PROKKA_00697	pheromone autoinducer 2 transporter	770664	772094	+			protein motif:CLUSTERS:PRK12287		1	0	0	0	0	0	0
701	PFR_JS9-1_690	Hypothetical protein	772180	773142	+	PROKKA_00698	hypothetical protein	772180	773142	+					1	0	0	0	0	0	0
702	PFR_JS9-1_691	DoxX protein	773258	773692	-	PROKKA_00699	DoxX	773258	773692	-			protein motif:Pfam:PF07681.6		1	0	0	0	0	0	0
703	PFR_JS9-1_692	Transcription elongation factor GreA	773779	774282	-	PROKKA_00700	Transcription elongation factor GreA	773779	774282	-		greA	similar to AA sequence:UniProtKB:P64279		1	0	0	0	0	0	0
704	PFR_JS9-1_693	Mycothiol conjugate amidase Mca	774377	775303	+	PROKKA_00701	Mycothiol S-conjugate amidase	774377	775303	+	3.5.1.115	mca	similar to AA sequence:UniProtKB:A0R2W9		1	0	0	0	0	0	0
705	PFR_JS9-1_694	Conserved protein containing thioredoxin domain	775476	778160	+	PROKKA_00702	ASCH domain protein	775476	778160	+			protein motif:Pfam:PF04266.8		1	0	0	0	0	0	0
706	PFR_JS9-1_695	ASCH domain protein	778198	778716	+	PROKKA_00703	ASCH domain protein	778198	778716	+			protein motif:Pfam:PF04266.8		1	0	0	0	0	0	0
707	PFR_JS9-1_696	Isoprenyl transferase 2	778729	779538	-	PROKKA_00704	(2Z,6E)-farnesyl diphosphate synthase	778729	779538	-	2.5.1.68		similar to AA sequence:UniProtKB:Q47SS3		1	0	0	0	0	0	0
708	PFR_JS9-1_697	Channel protein, hemolysin III family protein	779737	780474	+	PROKKA_00705	Haemolysin-III related	779737	780474	+			protein motif:Pfam:PF03006.14		1	0	0	0	0	0	0
709	PFR_JS9-1_698	Exodeoxyribonuclease 7 small subunit	780519	780761	-	PROKKA_00706	Exodeoxyribonuclease 7 small subunit	780519	780761	-	3.1.11.6	xseB	similar to AA sequence:UniProtKB:Q7VV85		1	0	0	0	0	0	0
710	PFR_JS9-1_699	Exodeoxyribonuclease VII, large subunit	780809	781960	-	PROKKA_00707	Exodeoxyribonuclease 7 large subunit	780809	781960	-	3.1.11.6	xseA	similar to AA sequence:UniProtKB:P04994		1	0	0	0	0	0	0
711	PFR_JS9-1_700	4-hydroxy-3-methylbut-2-enyl diphosphate	781977	783215	+	PROKKA_00708	4-hydroxy-3-methylbut-2-enyl diphosphate reductase	781977	783215	+	1.17.1.2	ispH	similar to AA sequence:UniProtKB:P62623		1	0	0	0	0	0	0
712	PFR_JS9-1_701	RmuC family DNA recombination protein	783147	784496	-	PROKKA_00709	DNA recombination protein RmuC	783147	784496	-		rmuC	similar to AA sequence:UniProtKB:P0AG71		1	0	0	0	0	0	0
713	PFR_JS9-1_702	M18 family aminopeptidase	784646	785917	+	PROKKA_00710	putative M18 family aminopeptidase 2	784646	785917	+	3.4.11.-	apeB	similar to AA sequence:UniProtKB:Q9HYZ3		1	0	0	0	0	0	0
714	PFR_JS9-1_703	GTP-dependent nucleic acid-binding protein EngD	786012	787103	+	PROKKA_00711	Ribosome-binding ATPase YchF	786012	787103	+		ychF	similar to AA sequence:UniProtKB:P44681		1	0	0	0	0	0	0
715	PFR_JS9-1_704	Hypothetical protein	787109	788338	+	PROKKA_00712	hypothetical protein	787109	788338	+				Unique Gene Cluster 4	0	1	0	1	0	0	0
716	PFR_JS9-1_705	Probable DNA methylase	788339	789928	-	PROKKA_00713	Modification methylase Eco57IB	788339	789928	-	2.1.1.72		similar to AA sequence:UniProtKB:P25240	Unique Gene Cluster 4	0	1	0	1	0	0	0	M.PfrJS9III
717	PFR_JS9-1_706	Recombinase	790082	791617	+	PROKKA_00714	hypothetical protein	790082	791617	+			protein motif:Pfam:PF00239.15	note=Resolvase, N terminal domain	0	1	0	1	0	0	0
718	PFR_JS9-1_707	TIR domain protein	791614	791955	-	PROKKA_00715	hypothetical protein	791614	791955	-				Unique Gene Cluster 4	0	1	0	1	0	0	0
719	PFR_JS9-1_708	Antirestriction ArdA family protein	792485	793039	+	PROKKA_00716	Antirestriction protein (ArdA)	792485	793039	+			protein motif:Pfam:PF07275.5	Unique Gene Cluster 4	0	1	0	1	0	0	0
720	PFR_JS9-1_709	Hypothetical protein	793085	794038	-	PROKKA_00717	hypothetical protein	793085	794038	-				Unique Gene Cluster 4	0	1	0	1	0	0	0
721	PFR_JS9-1_710	Hypothetical protein	795445	795660	+	PROKKA_00718	hypothetical protein	795445	795660	+					0	1	0	1	0	0	0
722	PFR_JS9-1_711	Transcriptional regulator	795624	796589	-	PROKKA_00719	HTH-type transcriptional regulator GltC	795624	796589	-		gltC	similar to AA sequence:UniProtKB:P20668		0	1	0	1	0	0	0
723	PFR_JS9-1_712	Inner membrane transport protein ynfM	796747	797898	+	PROKKA_00720	Inner membrane transport protein YnfM	796747	797898	+		ynfM	similar to AA sequence:UniProtKB:P43531		0	0	0	0	0	0	0
724	PFR_JS9-1_713	FrnE protein	798305	799000	+	PROKKA_00721	DSBA-like thioredoxin domain protein	798305	799000	+			protein motif:Pfam:PF01323.14		0	0	0	0	0	0	0
725	PFR_JS9-1_714	Hypothetical protein	799723	800445	+	PROKKA_00722	Pentapeptide repeats (8 copies)	799723	800445	+			protein motif:Pfam:PF00805.16		0	0	0	0	0	0	0
726	PFR_JS9-1_715	Hypothetical protein	800524	800790	+	PROKKA_00723	anaerobic benzoate catabolism transcriptional regulator	800524	800790	+			protein motif:CLUSTERS:PRK08154		0	0	0	0	0	0	0
727	PFR_JS9-1_716	Glycerol-3-phosphate responsive antiterminator,	800769	801428	-	PROKKA_00724	Glycerol-3-phosphate responsive antiterminator	800769	801428	-			protein motif:Pfam:PF04309.6		0	0	0	0	0	0	0
728	PFR_JS9-1_717	Alkylglycerone-phosphate synthase	801517	803049	-	PROKKA_00725	putative FAD-linked oxidoreductase	801517	803049	-	1.-.-.-		similar to AA sequence:UniProtKB:Q50685		0	0	0	0	0	0	0
729	PFR_JS9-1_718	Glycerol-3-phosphate dehydrogenase glpD2	803046	804731	-	PROKKA_00726	Aerobic glycerol-3-phosphate dehydrogenase	803046	804731	-	1.1.5.3	glpD	similar to AA sequence:UniProtKB:P18158		0	0	0	0	0	0	0
730	PFR_JS9-1_719	Bile acid:sodium symporter	804870	805973	+	PROKKA_00727	Sodium Bile acid symporter family protein	804870	805973	+			protein motif:Pfam:PF01758.10		0	0	0	0	0	0	0
731	PFR_JS9-1_720	UPF0324 membrane protein	806053	807216	-	PROKKA_00728	hypothetical protein	806053	807216	-					0	0	0	0	0	0	0
732	PFR_JS9-1_721	Hypothetical protein	807213	807386	-	PROKKA_00729	hypothetical protein	807213	807386	-					0	0	0	0	0	0	0
733	PFR_JS9-1_722	Transposase of ISAar20, ISL3 family	807535	808842	-	PROKKA_00730	Transposase	807535	808842	-			protein motif:Pfam:PF01610.11		0	0	0	0	0	0	0
734	PFR_JS9-1_723	Thiamine-phosphate diphosphorylase	809334	809981	-	PROKKA_00731	Thiamine-phosphate synthase	809334	809981	-	2.5.1.3	thiE_1	similar to AA sequence:UniProtKB:P66916		0	0	0	0	0	0	0
735	PFR_JS9-1_724	Transposase, IS30 family	810344	811570	-	PROKKA_00732	hypothetical protein	810344	811570	-					0	0	0	0	0	0	0
736	PFR_JS9-1_725	Glycine oxidase ThiO	811656	812909	+	PROKKA_00733	Hydrogen cyanide synthase subunit HcnC precursor	811656	812909	+	1.4.99.5	hcnC	similar to AA sequence:UniProtKB:G3XD12		0	0	0	0	0	0	0
737	PFR_JS9-1_726	Thiamine biosynthesis protein	812906	813139	+	PROKKA_00734	sulfur carrier protein ThiS	812906	813139	+			protein motif:CLUSTERS:PRK05863		0	0	0	0	0	0	0
738	PFR_JS9-1_727	Thiazole synthase	813142	813972	+	PROKKA_00735	Thiazole synthase	813142	813972	+	2.8.1.10	thiG	similar to AA sequence:UniProtKB:A0QQL0		0	0	0	0	0	0	0
739	PFR_JS9-1_728	Molybdenum cofactor biosynthesis protein moeB2	813981	815192	+	PROKKA_00736	putative adenylyltransferase/sulfurtransferase MoeZ	813981	815192	+		moeZ_2	similar to AA sequence:UniProtKB:Q7D5X9		0	0	0	0	0	0	0
740	PFR_JS9-1_729	UPF0324 membrane protein	815260	816342	-	PROKKA_00737	hypothetical protein	815260	816342	-					0	0	0	0	0	0	0
741	PFR_JS9-1_730	Transcriptional regulator	816379	817332	+	PROKKA_00738	HTH-type transcriptional regulator CysL	816379	817332	+		cysL	similar to AA sequence:UniProtKB:P39647		0	0	0	0	0	0	0
742	PFR_JS9-1_731	Hypothetical protein	817336	817551	-	PROKKA_00739	hypothetical protein	817336	817551	-					0	0	0	0	0	0	0
743	PFR_JS9-1_732	Carbon starvation protein	817541	820102	-	PROKKA_00740	Carbon starvation protein A	817541	820102	-		cstA	similar to AA sequence:UniProtKB:P15078		0	0	0	0	0	0	0
744	PFR_JS9-1_733	DeoR ramily regulatory protein	820290	821129	+	PROKKA_00741	Glucitol operon repressor	820290	821129	+		srlR_1	similar to AA sequence:UniProtKB:P15082		0	0	0	0	0	0	0
745	PFR_JS9-1_734	Type III effector Hrp-dependent outer protein	821351	822622	+	PROKKA_00742	hypothetical protein	821351	822622	+					0	0	0	0	0	0	0
746	PFR_JS9-1_735	4-hydroxythreonine-4-phosphate dehydrogenase	822709	823746	+	PROKKA_00743	4-hydroxythreonine-4-phosphate dehydrogenase 2	822709	823746	+	1.1.1.262	pdxA2_2	similar to AA sequence:UniProtKB:P58718		0	0	0	0	0	0	0
747	PFR_JS9-1_736	MFS transporter, anion:cation symporter (ACS)	823822	825132	+	PROKKA_00744	Putative tartrate transporter	823822	825132	+		ttuB_2	similar to AA sequence:UniProtKB:Q44470		0	0	0	0	0	0	0
748	PFR_JS9-1_737	Glycerate kinase	825167	826282	+	PROKKA_00745	Glycerate 2-kinase	825167	826282	+	2.7.1.165	garK	similar to AA sequence:UniProtKB:P23524		0	0	0	0	0	0	0
749	PFR_JS9-1_738	Putative insertion element ISCmi2 transposase	826279	827322	-	PROKKA_00746	IS2 transposase TnpB	826279	827322	-			protein motif:CLUSTERS:PRK09409		0	0	0	0	0	0	0
750	PFR_JS9-1_739	MFS transporter	827391	829115	-	PROKKA_00747	Antiseptic resistance protein	827391	829115	-		qacA_1	similar to AA sequence:UniProtKB:P0A0J9		0	0	0	0	0	0	0
751	PFR_JS9-1_740	Uncharacterized conserved protein, phnB family	829348	829845	-	PROKKA_00748	3-demethylubiquinone-9 3-methyltransferase	829348	829845	-			protein motif:Pfam:PF06983.7		0	0	0	0	0	0	0
752	PFR_JS9-1_741	Hypothetical protein	829882	830241	-	PROKKA_00749	3-demethylubiquinone-9 3-methyltransferase	829882	830241	-			protein motif:Pfam:PF06983.7		0	0	0	0	0	0	0
753	PFR_JS9-1_742	Peptidyl-tRNA hydrolase PTH2	830381	831076	+	PROKKA_00750	hypothetical protein	830381	831076	+					0	0	0	0	0	0	0
754	PFR_JS9-1_743	ABC transporter, quaternary amine uptake	831114	832013	+	PROKKA_00751	Putative osmoprotectant uptake system substrate-binding protein OsmF precursor	831114	832013	+		osmF_1	similar to AA sequence:UniProtKB:P33362		0	0	0	0	0	0	0
755	PFR_JS9-1_744	Cyanate permease	832144	833403	+	PROKKA_00752	putative transporter YycB	832144	833403	+		yycB	similar to AA sequence:UniProtKB:P37482		0	0	0	0	0	0	0
756	PFR_JS9-1_745	Hypothetical protein	833593	833841	-	PROKKA_00753	hypothetical protein	833593	833841	-					0	0	0	0	0	0	0
757	PFR_JS9-1_746	SPFH domain/Band 7	833855	834826	-	PROKKA_00754	SPFH domain / Band 7 family protein	833855	834826	-			protein motif:Pfam:PF01145.19		0	0	0	0	0	0	0
758	PFR_JS9-1_747	Cysteine synthase	835043	836011	-	PROKKA_00755	Cysteine synthase	835043	836011	-	2.5.1.47	cysK	similar to AA sequence:UniProtKB:P63871		1	0	0	0	0	0	0
759	PFR_JS9-1_748	Diacylglycerol kinase catalytic region	836456	837511	+	PROKKA_00756	Diacylglycerol kinase	836456	837511	+	2.7.1.107	dagK_1	similar to AA sequence:UniProtKB:O31502		0	0	0	0	0	0	0
760	PFR_JS9-1_749	Hypothetical protein	837602	838753	-	PROKKA_00757	hypothetical protein	837602	838753	-					0	0	0	0	0	0	0
761	PFR_JS9-1_750	Peptidase M20D, amidohydrolase	838914	840083	+	PROKKA_00758	putative hydrolase YxeP	838914	840083	+	3.-.-.-	yxeP_3	similar to AA sequence:UniProtKB:P54955		1	0	0	0	0	0	0
762	PFR_JS9-1_751	Phosphoribosyl transferase domain protein	840169	840675	-	PROKKA_00759	Xanthine phosphoribosyltransferase	840169	840675	-	2.4.2.22	gpt	similar to AA sequence:UniProtKB:P0A9M5		0	0	0	0	0	0	0
763	PFR_JS9-1_752	N-acetyltransferase yncA	840735	841247	-	PROKKA_00760	N-acyltransferase YncA	840735	841247	-	2.3.1.-	yncA	similar to AA sequence:UniProtKB:P76112		0	0	0	0	0	0	0
764	PFR_JS9-1_753	Regulatory protein, MarR	841301	841933	+	PROKKA_00761	DNA-binding transcriptional repressor MarR	841301	841933	+			protein motif:CLUSTERS:PRK11512		0	0	0	0	0	0	0
765	PFR_JS9-1_754	Major facilitator superfamily (MFS) multidrug	841930	843267	+	PROKKA_00762	enterobactin exporter EntS	841930	843267	+			protein motif:CLUSTERS:PRK10489		0	0	0	0	0	0	0
766	PFR_JS9-1_755	Aspartate racemase	843370	844092	-	PROKKA_00763	Aspartate racemase	843370	844092	-	5.1.1.13		similar to AA sequence:UniProtKB:H8L901		0	0	0	0	0	0	0
767	PFR_JS9-1_756	DcuA (Fragment)	844105	844527	-	PROKKA_00764	Anaerobic C4-dicarboxylate transporter DcuA	844105	844527	-		dcuA_1	similar to AA sequence:UniProtKB:P0ABN5		0	0	0	0	0	0	0
768	PFR_JS9-1_757	Uma4 protein	844699	846006	+	PROKKA_00765	Transposase	844699	846006	+			protein motif:Pfam:PF01610.11		0	0	0	0	0	0	0
769	PFR_JS9-1_758	Transporter, anaerobic C4-dicarboxylate uptake	845978	846835	-	PROKKA_00766	Anaerobic C4-dicarboxylate transporter DcuA	845978	846835	-		dcuA_2	similar to AA sequence:UniProtKB:P0ABN5		0	0	0	0	0	0	0
770	PFR_JS9-1_759	Aspartate ammonia-lyase (Aspartase)	846840	848312	-	PROKKA_00767	Aspartate ammonia-lyase	846840	848312	-	4.3.1.1	aspA	similar to AA sequence:UniProtKB:P0AC38		1	0	0	0	0	0	0
771	PFR_JS9-1_760	Hypothetical protein	848440	848886	-	PROKKA_00768	hypothetical protein	848440	848886	-					1	0	0	0	0	0	0
772	PFR_JS9-1_761	Fumarate hydratase class II	849050	850474	-	PROKKA_00769	Fumarate hydratase class II	849050	850474	-	4.2.1.2	fumC	similar to AA sequence:UniProtKB:Q92PB6		1	0	0	0	0	0	0
773	PFR_JS9-1_762	Putative glyoxylate reductase	850638	851606	-	PROKKA_00770	Putative 2-hydroxyacid dehydrogenase	850638	851606	-	1.1.1.-		similar to AA sequence:UniProtKB:Q99RW8		1	0	0	0	0	0	0
774	PFR_JS9-1_763	Putative FERREDOXIN FDXC	851842	852162	+	PROKKA_00771	Ferredoxin	851842	852162	+			similar to AA sequence:UniProtKB:P13279		1	0	0	0	0	0	0
775	PFR_JS9-1_764	Succinyldiaminopimelate transaminase	852159	853250	+	PROKKA_00772	LL-diaminopimelate aminotransferase	852159	853250	+	2.6.1.83	dapL	similar to AA sequence:UniProtKB:Q7NDX4		1	0	0	0	0	0	0
776	PFR_JS9-1_765	Conserved hypothetical secreted protein	853278	854123	-	PROKKA_00773	hypothetical protein	853278	854123	-					1	0	0	0	0	0	0
777	PFR_JS9-1_766	2,3,4,5-tetrahydropyridine-2-carboxylateN-succiny	854130	855068	-	PROKKA_00774	2,3,4,5-tetrahydropyridine-2,6-dicarboxylate N-succinyltransferase	854130	855068	-	2.3.1.117	dapD	similar to AA sequence:UniProtKB:O05302		1	0	0	0	0	0	0
778	PFR_JS9-1_767	Succinyl-diaminopimelate desuccinylase	855168	856256	+	PROKKA_00775	Succinyl-diaminopimelate desuccinylase	855168	856256	+	3.5.1.18	dapE_1	similar to AA sequence:UniProtKB:Q59284		1	0	0	0	0	0	0
779	PFR_JS9-1_768	Rossmann fold nucleotide-binding protein	856418	857254	+	PROKKA_00776	LOG family protein ORF6 in fasciation locus	856418	857254	+		fas6	similar to AA sequence:UniProtKB:P46378		1	0	0	0	0	0	0
780	PFR_JS9-1_769	Chloride transporter, chloride channel family	857346	858794	+	PROKKA_00777	H(+)/Cl(-) exchange transporter ClcA	857346	858794	+		clcA	similar to AA sequence:UniProtKB:Q8ZRP8		1	0	0	0	0	0	0
781	PFR_JS9-1_770	Hypothetical protein	858817	859209	+	PROKKA_00778	hypothetical protein	858817	859209	+					1	0	0	0	0	0	0
782	PFR_JS9-1_771	Hypothetical protein	859269	859436	+	PROKKA_00779	hypothetical protein	859269	859436	+					1	0	0	0	0	0	0
783	PFR_JS9-1_772	Starch synthase	859615	860832	-	PROKKA_00780	Capsular glucan synthase	859615	860832	-	2.4.1.21	glgA	similar to AA sequence:UniProtKB:O05313		1	0	0	0	0	0	0
784	PFR_JS9-1_773	Glucose-1-phosphate adenylyltransferase 1	860987	862177	+	PROKKA_00781	Glucose-1-phosphate adenylyltransferase	860987	862177	+	2.7.7.27	glgC	similar to AA sequence:UniProtKB:P64241		1	0	0	0	0	0	0
785	PFR_JS9-1_774	Putative insertion element ISCmi2 transposase	862174	863217	-	PROKKA_00782	IS2 transposase TnpB	862174	863217	-			protein motif:CLUSTERS:PRK09409		0	0	0	0	0	0	0
786	PFR_JS9-1_775	O-methyltransferase mdmC	863414	864079	-	PROKKA_00783	Putative O-methyltransferase/MSMEI_4947	863414	864079	-	2.1.1.-		similar to AA sequence:UniProtKB:A0R2D5		1	0	0	0	0	0	0
787	PFR_JS9-1_776	Dihydrodipicolinate synthase	864223	865104	+	PROKKA_00784	4-hydroxy-tetrahydrodipicolinate synthase	864223	865104	+	4.3.3.7	dapA_1	similar to AA sequence:UniProtKB:P63945		1	0	0	0	0	0	0
788	PFR_JS9-1_777	Sec-independent protein translocase protein TatB	865196	865645	+	PROKKA_00785	sec-independent translocase	865196	865645	+			protein motif:CLUSTERS:PRK01371		1	0	0	0	0	0	0
789	PFR_JS9-1_778	Mrp ATPase family protein	865827	866984	-	PROKKA_00786	Flagellum site-determining protein YlxH	865827	866984	-		ylxH	similar to AA sequence:UniProtKB:P40742		1	0	0	0	0	0	0
790	PFR_JS9-1_779	PF06210 family protein	867128	867691	-	PROKKA_00787	hypothetical protein	867128	867691	-					1	0	0	0	0	0	0
791	PFR_JS9-1_780	CBS domain pair protein	867688	868965	-	PROKKA_00788	Magnesium transporter MgtE	867688	868965	-			similar to AA sequence:UniProtKB:Q5SMG8		1	0	0	0	0	0	0
792	PFR_JS9-1_781	Citrate lyase beta chain citrase beta chain	869075	869938	+	PROKKA_00789	(3S)-malyl-CoA thioesterase	869075	869938	+	3.1.2.-	mcl2	similar to AA sequence:UniProtKB:D3JV05		1	0	0	0	0	0	0
793	PFR_JS9-1_782	Hypothetical protein	870083	870958	+	PROKKA_00790	hypothetical protein	870083	870958	+					1	0	0	0	0	0	0
794	PFR_JS9-1_783	Peptidase, M24 family	871081	872535	-	PROKKA_00791	Xaa-Pro aminopeptidase 1	871081	872535	-	3.4.11.9	pepPI	similar to AA sequence:UniProtKB:P0A3Z2		1	0	0	0	0	0	0
795	PFR_JS9-1_784	Zn-ribbon protein, possibly nucleic acid-binding	872708	873451	+	PROKKA_00792	Chromosome partition protein Smc	872708	873451	+		smc_1	protein motif:HAMAP:MF_01894		1	0	0	0	0	0	0
796	PFR_JS9-1_785	Hypothetical protein	873262	873972	-	PROKKA_00793	hypothetical protein	873262	873972	-					0	0	0	0	0	0	0
797	PFR_JS9-1_786	S-layer y domain ribonuclease	874030	874785	+	PROKKA_00794	S-layer protein precursor	874030	874785	+		ctc	similar to AA sequence:UniProtKB:Q9ZES5		1	0	0	0	0	0	0
798	PFR_JS9-1_787	Methionyl aminopeptidase	874924	875832	-	PROKKA_00795	Methionine aminopeptidase 2	874924	875832	-	3.4.11.18	map_1	similar to AA sequence:UniProtKB:P0A5J2		1	0	0	0	0	0	0
799	PFR_JS9-1_788	Hypothetical protein	875912	876817	-	PROKKA_00796	hypothetical protein	875912	876817	-					0	0	0	0	0	0	0
800	PFR_JS9-1_789	Glutamine synthetase, type I	877022	878356	+	PROKKA_00797	putative glutamine synthetase 2	877022	878356	+	6.3.1.2	glnA_1	similar to AA sequence:UniProtKB:A0R083		1	0	0	0	0	0	0
801	PFR_JS9-1_790	Hypothetical protein	878412	879149	-	PROKKA_00798	hypothetical protein	878412	879149	-					1	0	0	0	0	0	0
802	PFR_JS9-1_791	Glutamate-ammonia-ligase adenylyltransferase	879391	882357	+	PROKKA_00799	Glutamate-ammonia-ligase adenylyltransferase	879391	882357	+	2.7.7.42	glnE	similar to AA sequence:UniProtKB:P30870		1	0	0	0	0	0	0
803	PFR_JS9-1_792	Putative oxidoreductase in MprA 5'region	882354	883169	+	PROKKA_00800	3-oxoacyl-[acyl-carrier-protein] reductase FabG	882354	883169	+	1.1.1.100	fabG_1	similar to AA sequence:UniProtKB:O67610		1	0	0	0	0	0	0
804	PFR_JS9-1_793	Transcriptional regulator, TetR family	883189	883773	-	PROKKA_00801	Tetracycline repressor protein class B from transposon Tn10	883189	883773	-		tetR_2	similar to AA sequence:UniProtKB:P04483	Putative antibiotic resistance	1	0	0	0	0	0	0
805	PFR_JS9-1_794	Hypothetical protein	883861	884403	-	PROKKA_00802	hypothetical protein	883861	884403	-					1	0	0	0	0	0	0
806	PFR_JS9-1_795	Glutamate--ammonia ligase	884696	886135	-	PROKKA_00803	Glutamine synthetase	884696	886135	-	6.3.1.2	glnA_2	similar to AA sequence:UniProtKB:P15106		1	0	0	0	0	0	0
807	PFR_JS9-1_796	Oleandomycin resistance ATPase	886311	888122	-	PROKKA_00804	putative ABC transporter ATP-binding protein	886311	888122	-			similar to AA sequence:UniProtKB:P45127		1	0	0	0	0	0	0
808	PFR_JS9-1_797	Integral membrane protein	888155	888925	-	PROKKA_00805	hypothetical protein	888155	888925	-					1	0	0	0	0	0	0
809	PFR_JS9-1_798	Hypothetical protein	889226	890986	-	PROKKA_00806	Dihydrolipoyllysine-residue acetyltransferase component of pyruvate dehydrogenase complex	889226	890986	-	2.3.1.12	aceF	similar to AA sequence:UniProtKB:Q8NNJ2		1	0	0	0	0	0	0
810	PFR_JS9-1_799	Aminomethyltransferase	891287	892408	+	PROKKA_00807	Aminomethyltransferase	891287	892408	+	2.1.2.10	gcvT	similar to AA sequence:UniProtKB:P54378		1	0	0	0	0	0	0
811	PFR_JS9-1_800	Hypothetical protein	892584	892799	-	PROKKA_00808	hypothetical protein	892584	892799	-					1	0	0	0	0	0	0
812	PFR_JS9-1_801	Integral membrane protein	892799	893353	-	PROKKA_00809	hypothetical protein	892799	893353	-					1	0	0	0	0	0	0
813	PFR_JS9-1_802	Phage shock protein A, PspA	893653	894447	+	PROKKA_00810	hypothetical protein	893653	894447	+			similar to AA sequence:UniProtKB:P54617	note=Phage shock protein A homolog	1	0	0	0	0	0	0
814	PFR_JS9-1_803	Hypothetical protein	894444	894734	+	PROKKA_00811	hypothetical protein	894444	894734	+					1	0	0	0	0	0	0
815	PFR_JS9-1_804	Hypothetical protein	894738	895670	+	PROKKA_00812	glycerate kinase I	894738	895670	+			protein motif:CLUSTERS:PRK10342		1	0	0	0	0	0	0
816	PFR_JS9-1_805	Iron-sulfur cluster assembly accessory protein	895828	896178	+	PROKKA_00813	Iron-sulfur cluster insertion protein ErpA	895828	896178	+		erpA	similar to AA sequence:UniProtKB:P45344		1	0	0	0	0	0	0
817	PFR_JS9-1_806	IMP dehydrogenase family protein	896320	897783	-	PROKKA_00814	Inosine-5'-monophosphate dehydrogenase	896320	897783	-	1.1.1.205	guaB_1	similar to AA sequence:UniProtKB:P99106		1	0	0	0	0	0	0
818	PFR_JS9-1_807	Response regulator	897996	898520	+	PROKKA_00815	putative response regulatory protein/MT3230	897996	898520	+			similar to AA sequence:UniProtKB:P95183		1	0	0	0	0	0	0
819	PFR_JS9-1_808	Anthranilate phosphoribosyltransferase	898520	899569	+	PROKKA_00816	Anthranilate phosphoribosyltransferase	898520	899569	+	2.4.2.18	trpD	similar to AA sequence:UniProtKB:A0R048		1	0	0	0	0	0	0
820	PFR_JS9-1_809	Hypothetical protein	899610	900035	-	PROKKA_00817	hypothetical protein	899610	900035	-					1	0	0	0	0	0	0
821	PFR_JS9-1_810	Peptidase, A24 type IV prepilin peptidase family	900175	900858	-	PROKKA_00818	hypothetical protein	900175	900858	-					1	0	0	0	0	0	0
822	PFR_JS9-1_811	Hypothetical protein	900884	901534	-	PROKKA_00819	hypothetical protein	900884	901534	-					1	0	0	0	0	0	0
823	PFR_JS9-1_812	Acetyltransferase, GNAT family	901626	902723	-	PROKKA_00820	Phosphoribosyl-ATP pyrophosphohydrolase	901626	902723	-			protein motif:Pfam:PF01503.11		1	0	0	0	0	0	0
824	PFR_JS9-1_813	Hypothetical protein	902912	903928	-	PROKKA_00821	hypothetical protein	902912	903928	-					1	0	0	0	0	0	0
825	PFR_JS9-1_814	Peptidylprolyl isomerase	904255	904767	+	PROKKA_00822	Peptidyl-prolyl cis-trans isomerase B	904255	904767	+	5.2.1.8	cypB	similar to AA sequence:UniProtKB:P77949		1	0	0	0	0	0	0
826	PFR_JS9-1_815	Transcriptional regulator, AsnC family	904957	905226	-	PROKKA_00823	AsnC family protein	904957	905226	-			protein motif:Pfam:PF01037.15		1	0	0	0	0	0	0
827	PFR_JS9-1_816	Peptidase M23B family / metalloendopeptidase	905486	906607	+	PROKKA_00824	Murein DD-endopeptidase MepM	905486	906607	+	3.4.24.-	mepM_2	similar to AA sequence:UniProtKB:P0AFS9		1	0	0	0	0	0	0
828	PFR_JS9-1_817	Acyltransferase PlsC	906724	907569	+	PROKKA_00825	2-acyl-glycerophospho-ethanolamine acyltransferase	906724	907569	+			protein motif:CLUSTERS:PRK08633		1	0	0	0	0	0	0
829	PFR_JS9-1_818	1-acyl-sn-glycerol-3-phosphate acyltransferase	907562	908503	+	PROKKA_00826	Acyltransferase	907562	908503	+			protein motif:Pfam:PF01553.15		1	0	0	0	0	0	0
830	PFR_JS9-1_819	3-deoxy-7-phosphoheptulonate synthase	908652	909998	+	PROKKA_00827	Phospho-2-dehydro-3-deoxyheptonate aldolase	908652	909998	+	2.5.1.54	aroH	similar to AA sequence:UniProtKB:P80574		1	0	0	0	0	0	0
831	PFR_JS9-1_820	Zn-dependent hydrolase of the beta-lactamase	910029	910772	+	PROKKA_00828	metal-dependent hydrolase	910029	910772	+			protein motif:CLUSTERS:PRK00685		1	0	0	0	0	0	0
832	PFR_JS9-1_821	Membrane spanning protein DUF6	910785	911708	-	PROKKA_00829	EamA-like transporter family protein	910785	911708	-			protein motif:Pfam:PF00892.14		1	0	0	0	0	0	0
833	PFR_JS9-1_822	Hypothetical protein	911751	914018	-	PROKKA_00830	Serine/threonine-protein kinase PK-1	911751	914018	-	2.7.11.1	spk1	similar to AA sequence:UniProtKB:Q9KIG4		1	0	0	0	0	0	0
834	PFR_JS9-1_823	Polyprenyl synthetase	914142	915212	-	PROKKA_00831	(2E,6E)-farnesyl diphosphate synthase	914142	915212	-	2.5.1.10		similar to AA sequence:UniProtKB:P0A5H8		1	0	0	0	0	0	0
835	PFR_JS9-1_824	Methylenetetrahydrofolate reductase (NAD(P)H)	915258	916199	+	PROKKA_00832	5,10-methylenetetrahydrofolate reductase	915258	916199	+	1.5.1.20	metF	similar to AA sequence:UniProtKB:P0AEZ1		1	0	0	0	0	0	0
836	PFR_JS9-1_825	DNA or RNA helicase, Superfamily I family	916153	918363	-	PROKKA_00833	Helicase IV	916153	918363	-	3.6.4.12	helD	similar to AA sequence:UniProtKB:O32215		1	0	0	0	0	0	0
837	PFR_JS9-1_826	Hypothetical protein	918577	918978	+	PROKKA_00834	hypothetical protein	918577	918978	+					1	0	0	0	0	0	0
838	PFR_JS9-1_827	DNA polymerase III, alpha subunit	918990	922610	+	PROKKA_00835	DNA polymerase III subunit alpha	918990	922610	+	2.7.7.7	dnaE_1	similar to AA sequence:UniProtKB:P10443		1	0	0	0	0	0	0
839	PFR_JS9-1_828	DNA polymerase IV	922637	923878	+	PROKKA_00836	DNA polymerase IV	922637	923878	+	2.7.7.7	dinB_1	similar to AA sequence:UniProtKB:Q47155		1	0	0	0	0	0	0
840	PFR_JS9-1_829	Hypothetical protein	923918	924301	+	PROKKA_00837	hypothetical protein	923918	924301	+					1	0	0	0	0	0	0
841	PFR_JS9-1_830	Protein MraZ	924524	924961	+	PROKKA_00838	cell division protein MraZ	924524	924961	+			protein motif:CLUSTERS:PRK00326		1	0	0	0	0	0	0
842	PFR_JS9-1_831	Ribosomal RNA small subunit methyltransferase H	925140	926168	+	PROKKA_00839	Ribosomal RNA small subunit methyltransferase H	925140	926168	+	2.1.1.199	rsmH	similar to AA sequence:UniProtKB:P60392		1	0	0	0	0	0	0
843	PFR_JS9-1_832	Hypothetical protein	926165	926683	+	PROKKA_00840	Cell division protein FtsL	926165	926683	+		ftsL	protein motif:HAMAP:MF_00910		1	0	0	0	0	0	0
844	PFR_JS9-1_833	Penicillin binding protein transpeptidase domain	926680	928743	+	PROKKA_00841	Penicillin-binding protein PbpB	926680	928743	+	2.4.1.129	pbpB	similar to AA sequence:UniProtKB:A0R022		1	0	0	0	0	0	0
845	PFR_JS9-1_834	UDP-N-acetylmuramoyl-L-alanyl-D-glutamate--2,6-di	928743	930332	+	PROKKA_00842	UDP-N-acetylmuramoyl-L-alanyl-D-glutamate--2,6-diaminopimelate ligase	928743	930332	+	6.3.2.13	murE	similar to AA sequence:UniProtKB:P65477		1	0	0	0	0	0	0
846	PFR_JS9-1_835	UDP-N-acetylmuramoyl-tripeptide--D-alanyl-D-alani	930334	931818	+	PROKKA_00843	UDP-N-acetylmuramoyl-tripeptide--D-alanyl-D-alanine ligase	930334	931818	+	6.3.2.10	murF	similar to AA sequence:UniProtKB:P11880		1	0	0	0	0	0	0
847	PFR_JS9-1_836	Phospho-N-acetylmuramoyl-pentappeptidetransferase	931815	932891	+	PROKKA_00844	Phospho-N-acetylmuramoyl-pentapeptide-transferase	931815	932891	+	2.7.8.13	mraY	similar to AA sequence:UniProtKB:P0A6W3		1	0	0	0	0	0	0
848	PFR_JS9-1_837	UDP-N-acetylmuramoylalanine--D-glutamate ligase	932885	934372	+	PROKKA_00845	UDP-N-acetylmuramoylalanine--D-glutamate ligase	932885	934372	+	6.3.2.9	murD	similar to AA sequence:UniProtKB:A5U4I2		1	0	0	0	0	0	0
849	PFR_JS9-1_838	Cell division protein FtsW	934565	935830	+	PROKKA_00846	Lipid II flippase FtsW	934565	935830	+		ftsW_2	similar to AA sequence:UniProtKB:P63762		1	0	0	0	0	0	0
850	PFR_JS9-1_839	UDP-N-acetylglucosamine--N-acetylmuramyl-(Pentape	935830	936930	+	PROKKA_00847	UDP-N-acetylglucosamine--N-acetylmuramyl-(pentapeptide) pyrophosphoryl-undecaprenol N-acetylglucosamine transferase	935830	936930	+	2.4.1.227	murG	similar to AA sequence:UniProtKB:P17443		1	0	0	0	0	0	0
851	PFR_JS9-1_840	UDP-N-acetylmuramate--L-alanine ligase MurC	936927	938369	+	PROKKA_00848	UDP-N-acetylmuramate--L-alanine ligase	936927	938369	+	6.3.2.8	murC	similar to AA sequence:UniProtKB:Q3K745		1	0	0	0	0	0	0
852	PFR_JS9-1_841	POTRA domain protein, FtsQ-type	938366	939097	+	PROKKA_00849	Cell division protein FtsQ	938366	939097	+		ftsQ	similar to AA sequence:UniProtKB:P64168		1	0	0	0	0	0	0
853	PFR_JS9-1_842	Cell division protein FtsZ	939315	940556	+	PROKKA_00850	Cell division protein FtsZ	939315	940556	+		ftsZ	similar to AA sequence:UniProtKB:P94337		1	0	0	0	0	0	0
854	PFR_JS9-1_843	YfiH family protein	940566	941354	+	PROKKA_00851	Laccase domain protein YfiH	940566	941354	+		yfiH	similar to AA sequence:UniProtKB:P33644		1	0	0	0	0	0	0
855	PFR_JS9-1_844	Cell division protein sepF	941506	942027	+	PROKKA_00852	Cell division protein SepF	941506	942027	+		sepF	similar to AA sequence:UniProtKB:O31728		1	0	0	0	0	0	0
856	PFR_JS9-1_845	Hypothetical protein	942031	942324	+	PROKKA_00853	YGGT family protein	942031	942324	+			protein motif:Pfam:PF02325.11		1	0	0	0	0	0	0
857	PFR_JS9-1_846	DivIVA domain protein	942461	943459	+	PROKKA_00854	Cell wall synthesis protein Wag31	942461	943459	+			similar to AA sequence:UniProtKB:P0A5N2		1	0	0	0	0	0	0
858	PFR_JS9-1_847	C4-type zinc finger protein, DksA/TraR family	943534	943962	+	PROKKA_00855	RNA polymerase-binding transcription factor DksA	943534	943962	+		dksA	similar to AA sequence:UniProtKB:P0ABS1		1	0	0	0	0	0	0
859	PFR_JS9-1_848	Signal peptidase II	944019	944564	+	PROKKA_00856	lipoprotein signal peptidase	944019	944564	+			protein motif:CLUSTERS:PRK00376		1	0	0	0	0	0	0
860	PFR_JS9-1_849	Pseudouridylate synthase	944561	945481	+	PROKKA_00857	Ribosomal large subunit pseudouridine synthase D	944561	945481	+	5.4.99.23	rluD	similar to AA sequence:UniProtKB:P33643		1	0	0	0	0	0	0
861	PFR_JS9-1_850	Pyruvate kinase	945788	947230	+	PROKKA_00858	Pyruvate kinase	945788	947230	+	2.7.1.40	pyk	similar to AA sequence:UniProtKB:Q46078		1	0	0	0	0	0	0
862						PROKKA_00859	tRNA-Leu(caa)	947476	947560	-			COORDINATES:profile:Aragorn:1.2		0					0	0
863	PFR_JS9-1_851	Response regulator	947780	948403	+	PROKKA_00860	putative transcriptional regulatory protein pdtaR	947780	948403	+		pdtaR	similar to AA sequence:UniProtKB:O06143		1	0	0	0	0	0	0
864	PFR_JS9-1_852	DNA-directed DNA polymerase	948510	951188	+	PROKKA_00861	DNA polymerase I	948510	951188	+	2.7.7.7	polA	similar to AA sequence:UniProtKB:P52026		1	0	0	0	0	0	0
865	PFR_JS9-1_853	Sortase family protein	951208	951921	-	PROKKA_00862	hypothetical protein	951208	951921	-					1	0	0	0	0	0	0
866	PFR_JS9-1_854	Succinate-semialdehyde dehydrogenase [NADP( )]	952141	953607	+	PROKKA_00863	Succinate-semialdehyde dehydrogenase [NADP(+)] GabD	952141	953607	+	1.2.1.79	gabD	similar to AA sequence:UniProtKB:P25526		1	0	0	0	0	0	0
867	PFR_JS9-1_855	30S ribosomal protein S1	953970	955424	+	PROKKA_00864	30S ribosomal protein S1	953970	955424	+		rpsA	similar to AA sequence:UniProtKB:P0AG67		1	0	0	0	0	0	0
868	PFR_JS9-1_856	Phosphorylase family protein	955541	956317	+	PROKKA_00865	Purine nucleoside phosphorylase DeoD-type	955541	956317	+	2.4.2.1	deoD	similar to AA sequence:UniProtKB:Q5EEL8		1	0	0	0	0	0	0
869	PFR_JS9-1_857	Dephospho-CoA kinase	956321	956989	+	PROKKA_00866	Dephospho-CoA kinase	956321	956989	+	2.7.1.24	coaE	similar to AA sequence:UniProtKB:O67792		1	0	0	0	0	0	0
870	PFR_JS9-1_858	UvrABC system protein B	957064	959148	+	PROKKA_00867	UvrABC system protein B	957064	959148	+		uvrB	similar to AA sequence:UniProtKB:P56981		1	0	0	0	0	0	0
871	PFR_JS9-1_859	Integral membrane protein, TerC family	959339	960373	+	PROKKA_00868	Inner membrane protein alx	959339	960373	+		alx_1	similar to AA sequence:UniProtKB:P42601		1	0	0	0	0	0	0
872	PFR_JS9-1_860	Zn-dependent hydrolase including glyoxylase	960408	961001	-	PROKKA_00869	hydroxyacylglutathione hydrolase	960408	961001	-			protein motif:CLUSTERS:PRK10241		1	0	0	0	0	0	0
873	PFR_JS9-1_861	TIGR03083 family protein	961003	961749	-	PROKKA_00870	mycothiol-dependent maleylpyruvate isomerase	961003	961749	-			protein motif:CLUSTERS:PRK09583		1	0	0	0	0	0	0
874	PFR_JS9-1_862	UvrABC system protein A	961961	965026	+	PROKKA_00871	UvrABC system protein A	961961	965026	+		uvrA_2	similar to AA sequence:UniProtKB:P63380		1	0	0	0	0	0	0
875	PFR_JS9-1_863	GNAT family acetyltransferase	965041	965577	-	PROKKA_00872	hypothetical protein	965041	965577	-					1	0	0	0	0	0	0
876	PFR_JS9-1_864	ABC-type Na efflux pump, permease component	965719	966885	-	PROKKA_00873	ABC-2 family transporter protein	965719	966885	-			protein motif:Pfam:PF12698.1		1	0	0	0	0	0	0
877	PFR_JS9-1_865	YhaQ	966882	967763	-	PROKKA_00874	putative ABC transporter ATP-binding protein YxlF	966882	967763	-	3.6.3.-	yxlF	similar to AA sequence:UniProtKB:P94374		0	0	0	0	0	0	0
878	PFR_JS9-1_866	Two-component system response regulator	967866	968519	-	PROKKA_00875	Transcriptional regulatory protein LiaR	967866	968519	-		liaR_1	similar to AA sequence:UniProtKB:O32197		1	0	0	0	0	0	0
879	PFR_JS9-1_867	Histidine kinase	968522	969841	-	PROKKA_00876	Sensor histidine kinase DesK	968522	969841	-	2.7.13.3	desK_3	similar to AA sequence:UniProtKB:O34757		1	0	0	0	0	0	0
880	PFR_JS9-1_868	UvrABC system protein C	969982	971976	+	PROKKA_00877	UvrABC system protein C	969982	971976	+		uvrC	similar to AA sequence:UniProtKB:P0A8G0		1	0	0	0	0	0	0
881	PFR_JS9-1_869	P-loop ATP-binding domain protein, PF03668	972172	973056	+	PROKKA_00878	glmZ(sRNA)-inactivating NTPase	972172	973056	+			protein motif:CLUSTERS:PRK05416		1	0	0	0	0	0	0
882	PFR_JS9-1_870	UPF0052 protein ML0564	973053	974021	+	PROKKA_00879	Putative gluconeogenesis factor	973053	974021	+			similar to AA sequence:UniProtKB:P71691		1	0	0	0	0	0	0
883	PFR_JS9-1_871	Putative sporulation transcription regulator	974065	975048	+	PROKKA_00880	Putative sporulation transcription regulator WhiA	974065	975048	+		whiA	similar to AA sequence:UniProtKB:A0QWV9		1	0	0	0	0	0	0
884	PFR_JS9-1_872	ATP-binding protein of ABC transporter system	975114	975836	+	PROKKA_00881	Bacitracin export ATP-binding protein BceA	975114	975836	+		bceA	similar to AA sequence:UniProtKB:O34697		0	0	0	0	0	0	0
885	PFR_JS9-1_873	Efflux ABC transporter, permease protein	975833	977212	+	PROKKA_00882	hypothetical protein	975833	977212	+					0	0	0	0	0	0	0
886	PFR_JS9-1_874	Glyceraldehyde 3-phosphate dehydrogenase gap	977284	978330	+	PROKKA_00883	Glyceraldehyde-3-phosphate dehydrogenase	977284	978330	+	1.2.1.12	gap	similar to AA sequence:UniProtKB:Q01651		1	0	0	0	0	0	0
887	PFR_JS9-1_875	Phosphoglycerate kinase	978494	979705	+	PROKKA_00884	Phosphoglycerate kinase	978494	979705	+	2.7.2.3	pgk	similar to AA sequence:UniProtKB:Q01655		1	0	0	0	0	0	0
888	PFR_JS9-1_876	Triosephosphate isomerase 1	979708	980496	+	PROKKA_00885	Triosephosphate isomerase	979708	980496	+	5.3.1.1	tpiA_2	similar to AA sequence:UniProtKB:P66940		1	0	0	0	0	0	0
889	PFR_JS9-1_877	Hypothetical protein	980619	980879	+	PROKKA_00886	preprotein translocase subunit SecG	980619	980879	+			protein motif:CLUSTERS:PRK06870		1	0	0	0	0	0	0
890	PFR_JS9-1_878	Electron transport protein	980951	981307	+	PROKKA_00887	RNA polymerase-binding protein RbpA	980951	981307	+		rbpA_1	similar to AA sequence:UniProtKB:Q9RKY0		1	0	0	0	0	0	0
891	PFR_JS9-1_879	6-phosphogluconolactonase devB	981624	982382	-	PROKKA_00888	6-phosphogluconolactonase	981624	982382	-	3.1.1.31	pgl_1	similar to AA sequence:UniProtKB:P63338		1	0	0	0	0	0	0
892	PFR_JS9-1_880	Putative OpcA protein	982379	983281	-	PROKKA_00889	Glucose-6-phosphate dehydrogenase subunit	982379	983281	-			protein motif:Pfam:PF10128.3		1	0	0	0	0	0	0
893	PFR_JS9-1_881	Glucose-6-phosphate 1-dehydrogenase Zwf	983292	984911	-	PROKKA_00890	Glucose-6-phosphate 1-dehydrogenase	983292	984911	-	1.1.1.49	zwf	similar to AA sequence:UniProtKB:P0AC53		1	0	0	0	0	0	0
894	PFR_JS9-1_882	HTH-type pyridoxine biosynthesis transcriptional	985045	986475	-	PROKKA_00891	HTH-type transcriptional regulatory protein GabR	985045	986475	-		gabR	similar to AA sequence:UniProtKB:P94426		1	0	0	0	0	0	0
895	PFR_JS9-1_883	Pyridoxal biosynthesis lyase PdxS	986571	987461	+	PROKKA_00892	Pyridoxal biosynthesis lyase PdxS	986571	987461	+	4.-.-.-	pdxS	similar to AA sequence:UniProtKB:P82134		1	0	0	0	0	0	0
896	PFR_JS9-1_884	Glutamine amidotransferase subunit PdxT	987466	988086	+	PROKKA_00893	Glutamine amidotransferase subunit PdxT	987466	988086	+	2.6.-.-	pdxT	similar to AA sequence:UniProtKB:A0QWH0		1	0	0	0	0	0	0
897	PFR_JS9-1_885	Conserved domain protein	988238	989053	-	PROKKA_00894	hypothetical protein	988238	989053	-					1	0	0	0	0	0	0
898	PFR_JS9-1_886	ABC-type multidrug transport system, ATPase	989050	989748	-	PROKKA_00895	ABC-type transporter ATP-binding protein EcsA	989050	989748	-		ecsA	similar to AA sequence:UniProtKB:P55339		1	0	0	0	0	0	0
899	PFR_JS9-1_887	Transcriptional regulator, GntR family	989745	990119	-	PROKKA_00896	HTH-type transcriptional repressor YtrA	989745	990119	-		ytrA_2	similar to AA sequence:UniProtKB:O34712		1	0	0	0	0	0	0
900	PFR_JS9-1_888	Transcriptional regulator, ArsR family	990388	991152	+	PROKKA_00897	hypothetical protein	990388	991152	+					1	0	0	0	0	0	0
901	PFR_JS9-1_889	FeS assembly protein SufB	991149	992606	+	PROKKA_00898	FeS cluster assembly protein SufB	991149	992606	+		sufB	similar to AA sequence:UniProtKB:P77522		1	0	0	0	0	0	0
902	PFR_JS9-1_890	FeS assembly protein SufD	992606	993823	+	PROKKA_00899	FeS cluster assembly protein SufD	992606	993823	+		sufD	similar to AA sequence:UniProtKB:P77689		1	0	0	0	0	0	0
903	PFR_JS9-1_891	Putative ferredoxin subunit of phenylpropionate	993820	994167	+	PROKKA_00900	Benzene 1,2-dioxygenase system ferredoxin subunit	993820	994167	+		bnzC	similar to AA sequence:UniProtKB:P08086		1	0	0	0	0	0	0
904	PFR_JS9-1_892	FeS assembly ATPase SufC	994172	994921	+	PROKKA_00901	Vegetative protein 296	994172	994921	+		yurY	similar to AA sequence:UniProtKB:P80866		1	0	0	0	0	0	0
905	PFR_JS9-1_893	Cysteine desulfurase, SufS family protein	994911	996167	+	PROKKA_00902	putative cysteine desulfurase	994911	996167	+	2.8.1.7	csd	similar to AA sequence:UniProtKB:O32164		1	0	0	0	0	0	0
906	PFR_JS9-1_894	SUF system FeS assembly protein, NifU family	996164	996616	+	PROKKA_00903	NifU-like protein	996164	996616	+		nifU	similar to AA sequence:UniProtKB:O32163		1	0	0	0	0	0	0
907	PFR_JS9-1_895	Metal-sulfur cluster biosynthetic protein	996613	997083	+	PROKKA_00904	hypothetical protein	996613	997083	+					1	0	0	0	0	0	0
908	PFR_JS9-1_896	ABC transporter related protein	997356	998954	+	PROKKA_00905	putative ABC transporter ATP-binding protein YheS	997356	998954	+		yheS_1	similar to AA sequence:UniProtKB:P63389		1	0	0	0	0	0	0
909	PFR_JS9-1_897	Mycinamicin-resistance protein MyrA	999105	999938	-	PROKKA_00906	23S rRNA (guanine(748)-N(1))-methyltransferase	999105	999938	-	2.1.1.188	rlmAII	similar to AA sequence:UniProtKB:Q9S1M6		1	0	0	0	0	0	0
910	PFR_JS9-1_898	Short-chain dehydrogenase/reductase SDR	999946	1000692	-	PROKKA_00907	Rhamnolipids biosynthesis 3-oxoacyl-[acyl-carrier-protein] reductase	999946	1000692	-	1.1.1.100	rhlG	similar to AA sequence:UniProtKB:Q9RPT1		1	0	0	0	0	0	0
911	PFR_JS9-1_899	3-oxoacyl-[acyl-carrier protein] reductase fabG1	1000762	1001496	+	PROKKA_00908	3-oxoacyl-[acyl-carrier-protein] reductase FabG1	1000762	1001496	+	1.1.1.100	fabG1	similar to AA sequence:UniProtKB:P0A5Y4		1	0	0	0	0	0	0
912	PFR_JS9-1_900	Enoyl-(Acyl carrier protein) reductase	1001586	1002359	+	PROKKA_00909	Enoyl-[acyl-carrier-protein] reductase [NADH]	1001586	1002359	+	1.3.1.9	inhA	similar to AA sequence:UniProtKB:P0A5Y6		1	0	0	0	0	0	0
913	PFR_JS9-1_901	Hypothetical protein	1002434	1003183	-	PROKKA_00910	hypothetical protein	1002434	1003183	-					1	0	0	0	0	0	0
914	PFR_JS9-1_902	ABC-type molybdenum transport system, ATPase	1003336	1004130	+	PROKKA_00911	putative ABC transporter ATP-binding protein YlmA	1003336	1004130	+	3.6.3.-	ylmA	similar to AA sequence:UniProtKB:O31723		1	0	0	0	0	0	0
915	PFR_JS9-1_903	Sodium Bile acid symporter family protein	1004212	1005255	-	PROKKA_00912	Sodium Bile acid symporter family protein	1004212	1005255	-			protein motif:Pfam:PF01758.10		1	0	0	0	0	0	0
916	PFR_JS9-1_904	RNA methyltransferase, TrmH family	1005396	1006205	+	PROKKA_00913	Putative TrmH family tRNA/rRNA methyltransferase	1005396	1006205	+	2.1.1.-		similar to AA sequence:UniProtKB:Q7A794		1	0	0	0	0	0	0
917	PFR_JS9-1_905	Peptide deformylase	1006239	1006859	-	PROKKA_00914	Peptide deformylase	1006239	1006859	-	3.5.1.88	def	similar to AA sequence:UniProtKB:Q9I7A8		1	0	0	0	0	0	0
918	PFR_JS9-1_906	Tyrosine recombinase XerC 1	1007008	1007934	+	PROKKA_00915	Tyrosine recombinase XerC	1007008	1007934	+		xerC	similar to AA sequence:UniProtKB:O31207		1	0	0	0	0	0	0
919	PFR_JS9-1_907	Peptidase, M23 family	1007978	1009162	-	PROKKA_00916	Murein DD-endopeptidase MepM	1007978	1009162	-	3.4.24.-	mepM_3	similar to AA sequence:UniProtKB:P0AFS9		1	0	0	0	0	0	0
920	PFR_JS9-1_908	30S ribosomal protein S2	1009456	1010433	+	PROKKA_00917	30S ribosomal protein S2	1009456	1010433	+		rpsB	similar to AA sequence:UniProtKB:P66544		1	0	0	0	0	0	0
921	PFR_JS9-1_909	Translation elongation factor Ts	1010472	1011284	+	PROKKA_00918	Elongation factor Ts	1010472	1011284	+		tsf	similar to AA sequence:UniProtKB:A0QVB9		1	0	0	0	0	0	0
922	PFR_JS9-1_910	UMP kinase	1011457	1012170	+	PROKKA_00919	Uridylate kinase	1011457	1012170	+	2.7.4.22	pyrH	similar to AA sequence:UniProtKB:A0QVD9		1	0	0	0	0	0	0
923	PFR_JS9-1_911	Ribosome recycling factor	1012243	1012800	+	PROKKA_00920	Ribosome-recycling factor	1012243	1012800	+		frr	similar to AA sequence:UniProtKB:Q8NP03		1	0	0	0	0	0	0
924	PFR_JS9-1_912	Phosphatidate cytidylyltransferase	1012809	1013654	+	PROKKA_00921	Phosphatidate cytidylyltransferase	1012809	1013654	+	2.7.7.41	cdsA	similar to AA sequence:UniProtKB:P0ABG1		1	0	0	0	0	0	0
925	PFR_JS9-1_913	Ribosomal RNA large subunit methyltransferase N	1013651	1014787	+	PROKKA_00922	putative dual-specificity RNA methyltransferase RlmN	1013651	1014787	+	2.1.1.-	rlmN	similar to AA sequence:UniProtKB:Q7A600		1	0	0	0	0	0	0
926	PFR_JS9-1_914	1-deoxy-D-xylulose 5-phosphate reductoisomerase	1014858	1016051	+	PROKKA_00923	1-deoxy-D-xylulose 5-phosphate reductoisomerase	1014858	1016051	+	1.1.1.267	dxr	similar to AA sequence:UniProtKB:P64012		1	0	0	0	0	0	0
927	PFR_JS9-1_915	4-hydroxy-3-methylbut-2-en-1-yl diphosphate	1016124	1017290	+	PROKKA_00924	4-hydroxy-3-methylbut-2-en-1-yl diphosphate synthase	1016124	1017290	+	1.17.7.1	ispG	similar to AA sequence:UniProtKB:Q81LV7		1	0	0	0	0	0	0
928	PFR_JS9-1_916	Acetyltransferase, GNAT family	1017430	1018272	+	PROKKA_00925	Mycothiol acetyltransferase	1017430	1018272	+	2.3.1.189	mshD_2	protein motif:HAMAP:MF_01698		1	0	0	0	0	0	0
929	PFR_JS9-1_917	Prolyl-tRNA synthetase ProS	1018357	1020177	+	PROKKA_00926	Proline--tRNA ligase	1018357	1020177	+	6.1.1.15	proS	similar to AA sequence:UniProtKB:A0QVM0		1	0	0	0	0	0	0
930	PFR_JS9-1_918	Hypothetical protein	1020236	1021222	-	PROKKA_00927	hypothetical protein	1020236	1021222	-					1	0	0	0	0	0	0
931	PFR_JS9-1_919	Ribosome maturation factor RimP	1021567	1022040	+	PROKKA_00928	Ribosome maturation factor RimP	1021567	1022040	+		rimP	similar to AA sequence:UniProtKB:P67220		1	0	0	0	0	0	0
932	PFR_JS9-1_920	Transcription termination factor NusA	1022042	1023100	+	PROKKA_00929	hypothetical protein	1022042	1023100	+			similar to AA sequence:UniProtKB:P0A5M2	note=Transcription termination/antitermination protein NusA	1	0	0	0	0	0	0
933	PFR_JS9-1_921	Hypothetical protein	1023247	1023444	+	PROKKA_00930	hypothetical protein	1023247	1023444	+			protein motif:CLUSTERS:PRK09190		0	0	0	0	0	0	0
934	PFR_JS9-1_922	Translation initiation factor IF-2	1023640	1026561	+	PROKKA_00931	Translation initiation factor IF-2	1023640	1026561	+		infB	similar to AA sequence:UniProtKB:P04766		1	0	0	0	0	0	0
935	PFR_JS9-1_923	Ribosome-binding factor A	1026561	1027001	+	PROKKA_00932	Ribosome-binding factor A	1026561	1027001	+		rbfA	similar to AA sequence:UniProtKB:P65967		1	0	0	0	0	0	0
936	PFR_JS9-1_924	TRNA pseudouridine synthase B	1026998	1027894	+	PROKKA_00933	tRNA pseudouridine synthase B	1026998	1027894	+	5.4.99.25	truB	similar to AA sequence:UniProtKB:P62190		1	0	0	0	0	0	0
937	PFR_JS9-1_925	Putative glycerol uptake facilitator	1028139	1028930	+	PROKKA_00934	putative glycerol uptake facilitator protein	1028139	1028930	+		glpF	similar to AA sequence:UniProtKB:P19255		1	0	0	0	0	0	0
938	PFR_JS9-1_926	Glycerol kinase	1028988	1030514	+	PROKKA_00935	Glycerol kinase	1028988	1030514	+	2.7.1.30	glpK_1	similar to AA sequence:UniProtKB:Q5HGD2		1	0	0	0	0	0	0
939	PFR_JS9-1_927	Riboflavin biosynthesis protein RibF	1030840	1031817	+	PROKKA_00936	Riboflavin biosynthesis protein RibF	1030840	1031817	+		ribF	similar to AA sequence:UniProtKB:Q59263		1	0	0	0	0	0	0
940	PFR_JS9-1_928	30S ribosomal protein S15	1031921	1032184	+	PROKKA_00937	30S ribosomal protein S15	1031921	1032184	+		rpsO	similar to AA sequence:UniProtKB:P05766		1	0	0	0	0	0	0
941	PFR_JS9-1_929	Polyribonucleotide nucleotidyltransferase	1032509	1034731	+	PROKKA_00938	Polyribonucleotide nucleotidyltransferase	1032509	1034731	+	2.7.7.8	pnp	similar to AA sequence:UniProtKB:Q53597		1	0	0	0	0	0	0
942	PFR_JS9-1_930	Dihydrodipicolinate reductase	1034937	1035677	+	PROKKA_00939	4-hydroxy-tetrahydrodipicolinate reductase	1034937	1035677	+	1.17.1.8	dapB	similar to AA sequence:UniProtKB:P72024		1	0	0	0	0	0	0
943	PFR_JS9-1_931	Hypothetical protein	1035683	1036408	+	PROKKA_00940	hypothetical protein	1035683	1036408	+					1	0	0	0	0	0	0
944	PFR_JS9-1_932	Acetyltransferase, GNAT family	1036436	1036924	-	PROKKA_00941	Acetyltransferase (GNAT) family protein	1036436	1036924	-			protein motif:Pfam:PF00583.18		1	0	0	0	0	0	0
945	PFR_JS9-1_933	Putative insertion element ISCmi2 transposase	1037123	1038166	+	PROKKA_00942	IS2 transposase TnpB	1037123	1038166	+			protein motif:CLUSTERS:PRK09409		0	0	0	0	0	0	0
946	PFR_JS9-1_934	Putative hydrolase of the metallo-beta-lactamase	1038177	1039862	+	PROKKA_00943	Putative ribonuclease J	1038177	1039862	+	3.1.-.-		similar to AA sequence:UniProtKB:O33294		1	0	0	0	0	0	0
947	PFR_JS9-1_935	50S ribosomal protein L28 2	1039997	1040182	+	PROKKA_00944	50S ribosomal protein L28	1039997	1040182	+		rpmB	similar to AA sequence:UniProtKB:Q9WY96		1	0	0	0	0	0	0
948	PFR_JS9-1_936	Putative ATP-dependent DNA helicase RecG	1040313	1042592	+	PROKKA_00945	ATP-dependent DNA helicase RecG	1040313	1042592	+	3.6.4.12	recG	similar to AA sequence:UniProtKB:P24230		1	0	0	0	0	0	0
949	PFR_JS9-1_937	Pyridoxamine 5'-phosphate oxidase family protein	1042682	1043104	-	PROKKA_00946	Pyridoxamine 5'-phosphate oxidase	1042682	1043104	-			protein motif:Pfam:PF12900.1		1	0	0	0	0	0	0
950	PFR_JS9-1_938	RNA methyltransferase, RsmD family	1043180	1043779	+	PROKKA_00947	Ribosomal RNA small subunit methyltransferase D	1043180	1043779	+	2.1.1.171	rsmD	similar to AA sequence:UniProtKB:P0ADX9		1	0	0	0	0	0	0
951	PFR_JS9-1_939	Pantetheine-phosphate adenylyltransferase	1043772	1044257	+	PROKKA_00948	Phosphopantetheine adenylyltransferase	1043772	1044257	+	2.7.7.3	coaD	similar to AA sequence:UniProtKB:O34797		1	0	0	0	0	0	0
952	PFR_JS9-1_940	Protein of hypothetical function DUF177	1044420	1044905	+	PROKKA_00949	hypothetical protein	1044420	1044905	+					1	0	0	0	0	0	0
953	PFR_JS9-1_941	Hypothetical protein	1045056	1045268	+	PROKKA_00950	50S ribosomal protein L32	1045056	1045268	+		rpmF	similar to AA sequence:UniProtKB:P80339		1	0	0	0	0	0	0
954	PFR_JS9-1_942	Ribonuclease III	1045255	1045977	+	PROKKA_00951	Ribonuclease 3	1045255	1045977	+	3.1.26.3	rnc	similar to AA sequence:UniProtKB:Q9ZBQ7		1	0	0	0	0	0	0
955	PFR_JS9-1_943	Formamidopyrimidine-DNA glycosylase 2	1045977	1046882	+	PROKKA_00952	Formamidopyrimidine-DNA glycosylase 1	1045977	1046882	+	3.2.2.23	fpg1	similar to AA sequence:UniProtKB:P64150		1	0	0	0	0	0	0
956	PFR_JS9-1_944	GtrA family protein	1046894	1047508	+	PROKKA_00953	GtrA-like protein	1046894	1047508	+			protein motif:Pfam:PF04138.8		1	0	0	0	0	0	0
957	PFR_JS9-1_945	Chromosome partition protein Smc (Precursor)	1047546	1051091	+	PROKKA_00954	Chromosome partition protein Smc	1047546	1051091	+		smc_2	similar to AA sequence:UniProtKB:P51834		1	0	0	0	0	0	0
958	PFR_JS9-1_946	Hypothetical protein	1051172	1051369	+	PROKKA_00955	hypothetical protein	1051172	1051369	+					1	0	0	0	0	0	0
959	PFR_JS9-1_947	Putative insertion element ISCmi2 transposase	1051448	1052491	-	PROKKA_00956	IS2 transposase TnpB	1051448	1052491	-			protein motif:CLUSTERS:PRK09409		0	0	0	0	0	0	0
960	PFR_JS9-1_948	Signal recognition particle receptor FtsY	1052560	1053714	+	PROKKA_00957	Signal recognition particle receptor FtsY	1052560	1053714	+		ftsY	similar to AA sequence:UniProtKB:P51835		1	0	0	0	0	0	0
961	PFR_JS9-1_949	Signal recognition particle protein	1053841	1055412	+	PROKKA_00958	Signal recognition particle protein	1053841	1055412	+		ffh	similar to AA sequence:UniProtKB:P66844		1	0	0	0	0	0	0
962	PFR_JS9-1_950	Amidohydrolase family protein	1055477	1056535	+	PROKKA_00959	hypothetical protein	1055477	1056535	+					1	0	0	0	0	0	0
963	PFR_JS9-1_951	30S ribosomal protein S16	1056713	1057204	+	PROKKA_00960	30S ribosomal protein S16	1056713	1057204	+		rpsP	similar to AA sequence:UniProtKB:A0QV37		1	0	0	0	0	0	0
964	PFR_JS9-1_952	UPF0109 protein PPA1442	1057207	1057461	+	PROKKA_00961	hypothetical protein	1057207	1057461	+			protein motif:CLUSTERS:PRK02821		1	0	0	0	0	0	0
965	PFR_JS9-1_953	Ribosome maturation factor RimM	1057470	1058021	+	PROKKA_00962	Ribosome maturation factor RimM	1057470	1058021	+		rimM	similar to AA sequence:UniProtKB:A0QV39		1	0	0	0	0	0	0
966	PFR_JS9-1_954	TRNA (guanine-N(1)-)-methyltransferase	1058087	1058812	+	PROKKA_00963	tRNA (guanine-N(1)-)-methyltransferase	1058087	1058812	+	2.1.1.228	trmD	similar to AA sequence:UniProtKB:Q2GIL5		1	0	0	0	0	0	0
967	PFR_JS9-1_955	Putative xylan esterase	1058820	1059518	-	PROKKA_00964	Acetylxylan esterase precursor	1058820	1059518	-	3.1.1.72	axeA1_1	similar to AA sequence:UniProtKB:D5EV35		1	0	0	0	0	0	0
968	PFR_JS9-1_956	Succinate dehydrogenase cytochrome B-558 subunit	1059616	1060377	+	PROKKA_00965	hypothetical protein	1059616	1060377	+					1	0	0	0	0	0	0
969	PFR_JS9-1_957	Succinate dehydrogenase flavoprotein subunit	1060374	1062395	+	PROKKA_00966	Fumarate reductase flavoprotein subunit	1060374	1062395	+	1.3.5.4	frdA_2	similar to AA sequence:UniProtKB:P00363		1	0	0	0	0	0	0
970	PFR_JS9-1_958	Succinate dehydrogenase/fumarate reductase	1062392	1063156	+	PROKKA_00967	Fumarate reductase iron-sulfur subunit	1062392	1063156	+	1.3.99.1	frdB_1	similar to AA sequence:UniProtKB:P0AC47		1	0	0	0	0	0	0
971	PFR_JS9-1_959	50S ribosomal protein L19	1063430	1063786	+	PROKKA_00968	50S ribosomal protein L19	1063430	1063786	+		rplS	similar to AA sequence:UniProtKB:P66083		1	0	0	0	0	0	0
972	PFR_JS9-1_960	Signal peptidase I	1063798	1064622	+	PROKKA_00969	Signal peptidase I	1063798	1064622	+	3.4.21.89	lepB	similar to AA sequence:UniProtKB:Q10789		1	0	0	0	0	0	0
973	PFR_JS9-1_961	Ribonuclease HII	1064628	1065263	+	PROKKA_00970	Ribonuclease HII	1064628	1065263	+	3.1.26.4	rnhB	similar to AA sequence:UniProtKB:P10442		1	0	0	0	0	0	0
974	PFR_JS9-1_962	Protein often found in Actinomycetes clustered	1065260	1065574	+	PROKKA_00971	hypothetical protein	1065260	1065574	+					1	0	0	0	0	0	0
975	PFR_JS9-1_963	UPF0102 protein	1065728	1066090	+	PROKKA_00972	hypothetical protein	1065728	1066090	+			protein motif:CLUSTERS:PRK12497		1	0	0	0	0	0	0
976	PFR_JS9-1_964	Mg-chelatase subunit D/I family protein, ComM	1066087	1067625	+	PROKKA_00973	Competence protein ComM	1066087	1067625	+		comM	similar to AA sequence:UniProtKB:P45049		1	0	0	0	0	0	0
977	PFR_JS9-1_965	DNA protecting protein DprA	1067622	1068782	+	PROKKA_00974	hypothetical protein	1067622	1068782	+			protein motif:CLUSTERS:PRK10736		1	0	0	0	0	0	0
978	PFR_JS9-1_966	Tryptophan synthase beta chain 2	1068945	1070267	+	PROKKA_00975	Tryptophan synthase beta chain	1068945	1070267	+	4.2.1.20	trpB_1	similar to AA sequence:UniProtKB:Q81TL8		1	0	0	0	0	0	0
979	PFR_JS9-1_967	Hypothetical protein	1070270	1070656	+	PROKKA_00976	Dinitrogenase iron-molybdenum cofactor	1070270	1070656	+			protein motif:Pfam:PF02579.11		1	0	0	0	0	0	0
980	PFR_JS9-1_968	Undecaprenyl-diphosphatase UppP	1070727	1071563	-	PROKKA_00977	Undecaprenyl-diphosphatase	1070727	1071563	-	3.6.1.27	uppP	similar to AA sequence:UniProtKB:P60932		1	0	0	0	0	0	0
981	PFR_JS9-1_969	Hypothetical protein	1072078	1072572	-	PROKKA_00978	hypothetical protein	1072078	1072572	-					0	0	0	0	0	0	0
982	PFR_JS9-1_970	Hypothetical protein	1072619	1072942	-	PROKKA_00979	hypothetical protein	1072619	1072942	-					0	0	0	0	0	0	0
983						PROKKA_00980	tRNA-Leu(gag)	1073544	1073632	-			COORDINATES:profile:Aragorn:1.2		0					0	0
984	PFR_JS9-1_971	Hypothetical protein	1073847	1074098	+	PROKKA_00981	hypothetical protein	1073847	1074098	+					1	0	0	0	0	0	0
985	PFR_JS9-1_972	Aldo/keto reductase family oxidoreductase	1074116	1075105	-	PROKKA_00982	General stress protein 69	1074116	1075105	-	1.1.1.-	yhdN_1	similar to AA sequence:UniProtKB:P80874		1	0	0	0	0	0	0
986	PFR_JS9-1_973	Cysteine--tRNA ligase 3	1075172	1076428	+	PROKKA_00983	L-cysteine:1D-myo-inositol 2-amino-2-deoxy-alpha-D-glucopyranoside ligase	1075172	1076428	+	6.3.1.13	mshC	similar to AA sequence:UniProtKB:A0QZY0		1	0	0	0	0	0	0
987	PFR_JS9-1_974	ATP-dependent zinc metalloprotease FtsH	1076538	1078688	-	PROKKA_00984	ATP-dependent zinc metalloprotease FtsH	1076538	1078688	-	3.4.24.-	ftsH	similar to AA sequence:UniProtKB:P0AAI3		1	0	0	0	0	0	0
988	PFR_JS9-1_975	Phosphoribosyl-AMP pyrophosphatase hisE	1078861	1079127	+	PROKKA_00985	Phosphoribosyl-ATP pyrophosphatase	1078861	1079127	+	3.6.1.31	hisE	similar to AA sequence:UniProtKB:P0A5B1		1	0	0	0	0	0	0
989	PFR_JS9-1_976	ATP phosphoribosyltransferase	1079194	1080057	+	PROKKA_00986	ATP phosphoribosyltransferase	1079194	1080057	+	2.4.2.17	hisG	similar to AA sequence:UniProtKB:P60759		1	0	0	0	0	0	0
990	PFR_JS9-1_977	Hypothetical protein	1080121	1080603	-	PROKKA_00987	hypothetical protein	1080121	1080603	-					1	0	0	0	0	0	0
991	PFR_JS9-1_978	Translation initiation factor IF-3	1080909	1081637	+	PROKKA_00988	Translation initiation factor IF-3	1080909	1081637	+		infC	similar to AA sequence:UniProtKB:Q5SKU2		1	0	0	0	0	0	0
992	PFR_JS9-1_979	50S ribosomal protein L35	1081705	1081899	+	PROKKA_00989	50S ribosomal protein L35	1081705	1081899	+		rpmI	similar to AA sequence:UniProtKB:P80341		1	0	0	0	0	0	0
993	PFR_JS9-1_980	50S ribosomal protein L20	1081945	1082316	+	PROKKA_00990	50S ribosomal protein L20	1081945	1082316	+		rplT	similar to AA sequence:UniProtKB:A0QYU6		1	0	0	0	0	0	0
994	PFR_JS9-1_981	RNA 2'-O ribose methyltransferase substrate	1082327	1083187	+	PROKKA_00991	23S rRNA (uridine(2479)-2'-O)-methyltransferase	1082327	1083187	+	2.1.1.208	aviRb	similar to AA sequence:UniProtKB:Q9F5K6		1	0	0	0	0	0	0
995	PFR_JS9-1_982	Hypothetical protein	1083187	1083363	+	PROKKA_00992	hypothetical protein	1083187	1083363	+					1	0	0	0	0	0	0
996	PFR_JS9-1_983	Phenylalanine--tRNA ligase alpha subunit	1083519	1084613	+	PROKKA_00993	Phenylalanine--tRNA ligase alpha subunit	1083519	1084613	+	6.1.1.20	pheS	similar to AA sequence:UniProtKB:Q8NQN7		1	0	0	0	0	0	0
997	PFR_JS9-1_984	Phenylalanine--tRNA ligase beta subunit	1084610	1087138	+	PROKKA_00994	Phenylalanine--tRNA ligase beta subunit	1084610	1087138	+	6.1.1.20	pheT	similar to AA sequence:UniProtKB:P67041		1	0	0	0	0	0	0
998	PFR_JS9-1_985	Aminotransferase AlaT	1087266	1088480	-	PROKKA_00995	Glutamate-pyruvate aminotransferase AlaA	1087266	1088480	-	2.6.1.2	alaA	similar to AA sequence:UniProtKB:P0A959		1	0	0	0	0	0	0
999	PFR_JS9-1_986	N-acetyl-gamma-glutamyl-phosphate reductase ArgC	1088645	1089676	+	PROKKA_00996	N-acetyl-gamma-glutamyl-phosphate reductase	1088645	1089676	+	1.2.1.38	argC	similar to AA sequence:UniProtKB:P63562		1	0	0	0	0	0	0
1000	PFR_JS9-1_987	Arginine biosynthesis bifunctional protein ArgJ	1089673	1090824	+	PROKKA_00997	Arginine biosynthesis bifunctional protein ArgJ	1089673	1090824	+		argJ	similar to AA sequence:UniProtKB:Q8CK24		1	0	0	0	0	0	0
1001	PFR_JS9-1_988	Acetylglutamate kinase	1090821	1091732	+	PROKKA_00998	Acetylglutamate kinase	1090821	1091732	+	2.7.2.8	argB	similar to AA sequence:UniProtKB:A0QYT0		1	0	0	0	0	0	0
1002	PFR_JS9-1_989	Acetylornithine transaminase	1091725	1092948	+	PROKKA_00999	Acetylornithine aminotransferase	1091725	1092948	+	2.6.1.11	argD	similar to AA sequence:UniProtKB:A0QYS9		0	0	0	0	0	0	0
1003	PFR_JS9-1_990	Arginine repressor	1092945	1093499	+	PROKKA_01000	Arginine repressor	1092945	1093499	+		argR	similar to AA sequence:UniProtKB:P0A4Y8		1	0	0	0	0	0	0
1004	PFR_JS9-1_991	Argininosuccinate lyase	1093503	1094924	+	PROKKA_01001	Argininosuccinate lyase	1093503	1094924	+	4.3.2.1	argH	similar to AA sequence:UniProtKB:A0QYS5		1	0	0	0	0	0	0
1005	PFR_JS9-1_992	Tyrosyl-tRNA synthase tyrS	1095052	1096320	+	PROKKA_01002	Tyrosine--tRNA ligase	1095052	1096320	+	6.1.1.1	tyrS	similar to AA sequence:UniProtKB:P67611		1	0	0	0	0	0	0
1006	PFR_JS9-1_993	Hypothetical protein	1098273	1099268	-	PROKKA_01003	hypothetical protein	1098273	1099268	-					0	1	1	0	0	0	0
1007	PFR_JS9-1_994	Hypothetical protein	1102072	1103259	+	PROKKA_01004	hypothetical protein	1102072	1103259	+					0	1	1	0	0	0	0
1008	PFR_JS9-1_995	Hypothetical protein	1103334	1104359	+	PROKKA_01005	hypothetical protein	1103334	1104359	+					0	0	0	0	0	0	0
1009	PFR_JS9-1_996	HAD-superfamily hydrolase, subfamily IIA	1104356	1105387	+	PROKKA_01006	putative hydrolase YutF	1104356	1105387	+	3.-.-.-	yutF	similar to AA sequence:UniProtKB:O32125		1	0	0	0	0	0	0
1010	PFR_JS9-1_997	BioY family protein	1105576	1106205	+	PROKKA_01007	Biotin transporter BioY	1105576	1106205	+		bioY	similar to AA sequence:UniProtKB:Q2KBP7		1	0	0	0	0	0	0
1011	PFR_JS9-1_998	Biotin ABC transport system ATP-binding protein	1106219	1106947	+	PROKKA_01008	Biotin transport ATP-binding protein BioM	1106219	1106947	+	3.6.3.-	bioM	similar to AA sequence:UniProtKB:Q2KBP5		1	0	0	0	0	0	0
1012	PFR_JS9-1_999	Cobalt transport protein	1106944	1107552	+	PROKKA_01009	Energy-coupling factor transporter transmembrane protein BioN	1106944	1107552	+		bioN	similar to AA sequence:UniProtKB:Q2KBP6		1	0	0	0	0	0	0
1013	PFR_JS9-1_1000	Hypothetical protein	1107625	1107864	+	PROKKA_01010	hypothetical protein	1107625	1107864	+					1	0	0	0	0	0	0
1014	PFR_JS9-1_1001	Probable inorganic polyphosphate/ATP-NAD kinase	1107929	1108852	+	PROKKA_01011	Inorganic polyphosphate/ATP-NAD kinase	1107929	1108852	+	2.7.1.23	ppnK	similar to AA sequence:UniProtKB:P0A5S6		1	0	0	0	0	0	0
1015	PFR_JS9-1_1002	DNA repair protein RecN	1108846	1110537	+	PROKKA_01012	DNA repair protein RecN	1108846	1110537	+		recN	similar to AA sequence:UniProtKB:Q9WXF2		1	0	0	0	0	0	0
1016	PFR_JS9-1_1003	CTP synthase	1110624	1112378	+	PROKKA_01013	CTP synthase	1110624	1112378	+	6.3.4.2	pyrG	similar to AA sequence:UniProtKB:A0QYQ7		1	0	0	0	0	0	0
1017	PFR_JS9-1_1004	Hydrolase, NUDIX family	1112371	1113033	+	PROKKA_01014	ADP-ribose pyrophosphatase	1112371	1113033	+	3.6.1.13	nudF	similar to AA sequence:UniProtKB:P54570		1	0	0	0	0	0	0
1018	PFR_JS9-1_1005	Tyrosine recombinase XerC 2	1113026	1114021	+	PROKKA_01015	Tyrosine recombinase XerD	1113026	1114021	+		xerD_3	similar to AA sequence:UniProtKB:P0A0P0		1	0	0	0	0	0	0
1019	PFR_JS9-1_1006	Sporulation initiation inhibitor protein Soj	1114142	1115038	+	PROKKA_01016	Sporulation initiation inhibitor protein Soj	1114142	1115038	+	3.6.-.-	soj_1	similar to AA sequence:UniProtKB:P37522		1	0	0	0	0	0	0
1020	PFR_JS9-1_1007	Hypothetical protein	1115023	1115298	+	PROKKA_01017	hypothetical protein	1115023	1115298	+					1	0	0	0	0	0	0
1021	PFR_JS9-1_1008	Condensin subunit ScpA	1115279	1116193	+	PROKKA_01018	Segregation and condensation protein A	1115279	1116193	+		scpA	similar to AA sequence:UniProtKB:P35154		1	0	0	0	0	0	0
1022	PFR_JS9-1_1009	Transcriptional regulator	1116190	1116945	+	PROKKA_01019	Segregation and condensation protein B	1116190	1116945	+		scpB	similar to AA sequence:UniProtKB:C1CMI5		1	0	0	0	0	0	0
1023	PFR_JS9-1_1010	Pseudouridylate synthase	1116938	1117720	+	PROKKA_01020	Ribosomal large subunit pseudouridine synthase B	1116938	1117720	+	5.4.99.22	rluB	similar to AA sequence:UniProtKB:P35159		1	0	0	0	0	0	0
1024	PFR_JS9-1_1011	FKBP-type peptidylprolyl isomerase	1118017	1118427	+	PROKKA_01021	FK506-binding protein	1118017	1118427	+	5.2.1.8	fkbP_1	similar to AA sequence:UniProtKB:P28725		1	0	0	0	0	0	0
1025	PFR_JS9-1_1012	Peptidylprolyl isomerase	1118513	1119571	+	PROKKA_01022	FK506-binding protein	1118513	1119571	+	5.2.1.8	fkbP_2	similar to AA sequence:UniProtKB:P28725		1	0	0	0	0	0	0
1026	PFR_JS9-1_1013	TRNA synthetase class I, catalytic domain	1119714	1120673	-	PROKKA_01023	Glutamyl-Q tRNA(Asp) synthetase	1119714	1120673	-	6.1.1.-	gluQ	similar to AA sequence:UniProtKB:P27305		1	0	0	0	0	0	0
1027	PFR_JS9-1_1014	Protein pafB	1120742	1121710	+	PROKKA_01024	hypothetical protein	1120742	1121710	+					1	0	0	0	0	0	0
1028	PFR_JS9-1_1015	Protein pafC	1121697	1122656	+	PROKKA_01025	hypothetical protein	1121697	1122656	+					1	0	0	0	0	0	0
1029	PFR_JS9-1_1016	Sec-independent protein translocase protein TatA	1122758	1123066	+	PROKKA_01026	Sec-independent protein translocase protein TatAy	1122758	1123066	+		tatAy	similar to AA sequence:UniProtKB:O05522		1	0	0	0	0	0	0
1030	PFR_JS9-1_1017	Twin arginine-targeting protein translocase TatC	1123085	1123957	+	PROKKA_01027	Sec-independent protein translocase protein TatC	1123085	1123957	+		tatC	similar to AA sequence:UniProtKB:O67305		1	0	0	0	0	0	0
1031	PFR_JS9-1_1018	Diacylglycerol kinase	1123973	1124740	+	PROKKA_01028	Diacylglycerol kinase	1123973	1124740	+	2.7.1.107	dagK_2	similar to AA sequence:UniProtKB:O53526		1	0	0	0	0	0	0
1032	PFR_JS9-1_1019	Hypothetical protein	1124698	1124988	+	PROKKA_01029	Diacylglycerol kinase	1124698	1124988	+	2.7.1.107	dagK_3	similar to AA sequence:UniProtKB:O53526		0	0	0	0	0	0	0
1033	PFR_JS9-1_1020	HAD-superfamily hydrolase, subfamily IIB	1125052	1125852	-	PROKKA_01030	Sugar phosphatase YidA	1125052	1125852	-	3.1.3.23	yidA	similar to AA sequence:UniProtKB:P0A8Y5		1	0	0	0	0	0	0
1034	PFR_JS9-1_1021	DSH domain protein	1125988	1128789	+	PROKKA_01031	ski2-like helicase	1125988	1128789	+			protein motif:CLUSTERS:PRK02362		1	0	0	0	0	0	0
1035	PFR_JS9-1_1022	Antibiotic biosynthesis monooxygenase	1128801	1129178	+	PROKKA_01032	Putative monooxygenase YcnE	1128801	1129178	+	1.-.-.-	ycnE	similar to AA sequence:UniProtKB:P94425		1	0	0	0	0	0	0
1036	PFR_JS9-1_1023	Potassium channel beta chain	1129293	1130309	-	PROKKA_01033	L-glyceraldehyde 3-phosphate reductase	1129293	1130309	-	1.1.1.-	gpr_1	similar to AA sequence:UniProtKB:Q46851		1	0	0	0	0	0	0
1037	PFR_JS9-1_1024	Imidazole glycerol phosphate synthase subunit	1130394	1131158	+	PROKKA_01034	Imidazole glycerol phosphate synthase subunit HisF	1130394	1131158	+	4.1.3.-	hisF	similar to AA sequence:UniProtKB:O31139		1	0	0	0	0	0	0
1038	PFR_JS9-1_1025	Hypothetical protein	1131262	1132368	+	PROKKA_01035	hypothetical protein	1131262	1132368	+					1	0	0	0	0	0	0
1039	PFR_JS9-1_1026	Acetolactate synthase	1132667	1134427	+	PROKKA_01036	Acetolactate synthase large subunit	1132667	1134427	+	2.2.1.6	ilvB	similar to AA sequence:UniProtKB:P42463		1	0	0	0	0	0	0
1040	PFR_JS9-1_1027	Acetolactate synthase, small subunit	1134424	1134951	+	PROKKA_01037	Putative acetolactate synthase small subunit	1134424	1134951	+	2.2.1.6	ilvH	similar to AA sequence:UniProtKB:P65161		1	0	0	0	0	0	0
1041	PFR_JS9-1_1028	Ketol-acid reductoisomerase 2	1134996	1136027	+	PROKKA_01038	Ketol-acid reductoisomerase	1134996	1136027	+	1.1.1.86	ilvC	similar to AA sequence:UniProtKB:A0QUX8		1	0	0	0	0	0	0
1042	PFR_JS9-1_1029	Hypothetical protein	1136186	1136569	-	PROKKA_01039	hypothetical protein	1136186	1136569	-					1	0	0	0	0	0	0
1043	PFR_JS9-1_1030	Transposase of ISAar20, ISL3 family	1136624	1137931	-	PROKKA_01040	Transposase	1136624	1137931	-			protein motif:Pfam:PF01610.11		0	0	0	0	0	0	0
1044	PFR_JS9-1_1031	Hypothetical protein	1138038	1138493	-	PROKKA_01041	hypothetical protein	1138038	1138493	-					0	0	0	0	0	0	0
1045	PFR_JS9-1_1032	Hypothetical protein	1138475	1139062	-	PROKKA_01042	hypothetical protein	1138475	1139062	-					0	0	0	0	0	0	0
1046	PFR_JS9-1_1033	Tartrate dehydrogenase	1139350	1140414	-	PROKKA_01043	3-isopropylmalate dehydrogenase	1139350	1140414	-	1.1.1.85	leuB	similar to AA sequence:UniProtKB:P95313		1	0	0	0	0	0	0
1047	PFR_JS9-1_1034	Branched-chain-amino-acid transaminase	1140580	1141665	+	PROKKA_01044	Branched-chain-amino-acid aminotransferase	1140580	1141665	+	2.6.1.42	ilvE_1	similar to AA sequence:UniProtKB:A0R066		1	0	0	0	0	0	0
1048	PFR_JS9-1_1035	Putative alpha-isopropylmalate/homocitrate	1141697	1143295	+	PROKKA_01045	2-isopropylmalate synthase	1141697	1143295	+	2.3.3.13	leuA_1	similar to AA sequence:UniProtKB:P09151		1	0	0	0	0	0	0
1049	PFR_JS9-1_1036	FAH family protein	1143355	1144200	+	PROKKA_01046	Ureidoglycolate lyase	1143355	1144200	+	4.3.2.3		similar to AA sequence:UniProtKB:Q39BA7		1	0	0	0	0	0	0
1050	PFR_JS9-1_1037	CAAX amino terminal protease family protein	1144208	1145302	+	PROKKA_01047	CAAX amino terminal protease self- immunity	1144208	1145302	+			protein motif:Pfam:PF02517.10		1	0	0	0	0	0	0
1051						PROKKA_01048	tRNA-Gln(ctg)	1145367	1145439	+			COORDINATES:profile:Aragorn:1.2		0					0	0
1052						PROKKA_01049	tRNA-Glu(ctc)	1145532	1145605	+			COORDINATES:profile:Aragorn:1.2		0					0	0
1053	PFR_JS9-1_1038	Transcriptional regulator, IclR family protein	1145704	1146432	-	PROKKA_01050	HTH-type transcriptional regulator KipR	1145704	1146432	-		kipR	similar to AA sequence:UniProtKB:P42968		1	0	0	0	0	0	0
1054	PFR_JS9-1_1039	3-isopropylmalate dehydratase large subunit	1146476	1147885	+	PROKKA_01051	3-isopropylmalate dehydratase large subunit	1146476	1147885	+	4.2.1.33	leuC	similar to AA sequence:UniProtKB:Q7TXH6		1	0	0	0	0	0	0
1055	PFR_JS9-1_1040	3-isopropylmalate dehydratase small subunit	1147899	1148495	+	PROKKA_01052	3-isopropylmalate dehydratase small subunit	1147899	1148495	+	4.2.1.33	leuD	similar to AA sequence:UniProtKB:Q8NQV7		1	0	0	0	0	0	0
1056	PFR_JS9-1_1041	1-acylglycerol-3-phosphate O-acyltransferase,	1148626	1149429	+	PROKKA_01053	2-acyl-glycerophospho-ethanolamine acyltransferase	1148626	1149429	+			protein motif:CLUSTERS:PRK08633		1	0	0	0	0	0	0
1057	PFR_JS9-1_1042	D-alanine-D-alanine ligase A	1149503	1150630	+	PROKKA_01054	D-alanine--D-alanine ligase	1149503	1150630	+	6.3.2.4	ddl	similar to AA sequence:UniProtKB:P95114		1	0	0	0	0	0	0
1058	PFR_JS9-1_1043	Conserved hypothetical membrane spanning protein	1150669	1151670	-	PROKKA_01055	hypothetical protein	1150669	1151670	-					1	0	0	0	0	0	0
1059	PFR_JS9-1_1044	Putative dihydroxyacetone kinase regulator	1151774	1152508	+	PROKKA_01056	hypothetical protein	1151774	1152508	+					1	0	0	0	0	0	0
1060	PFR_JS9-1_1045	Thiamine monophosphate kinase	1152519	1153502	+	PROKKA_01057	Thiamine-monophosphate kinase	1152519	1153502	+	2.7.4.16	thiL	similar to AA sequence:UniProtKB:O67883		1	0	0	0	0	0	0
1061	PFR_JS9-1_1046	FtsK	1153736	1156057	+	PROKKA_01058	DNA translocase SpoIIIE	1153736	1156057	+		spoIIIE	similar to AA sequence:UniProtKB:P21458		1	0	0	0	0	0	0
1062	PFR_JS9-1_1047	Ribosomal protein S12 methylthiotransferase RimO	1156137	1157570	+	PROKKA_01059	Ribosomal protein S12 methylthiotransferase RimO	1156137	1157570	+	2.-.-.-	rimO	similar to AA sequence:UniProtKB:Q9X2H6		1	0	0	0	0	0	0
1063	PFR_JS9-1_1048	Phosphatidylglycerophosphate synthase pgsA3	1157575	1158228	+	PROKKA_01060	Putative CDP-diacylglycerol--glycerol-3-phosphate 3-phosphatidyl-transferase 2	1157575	1158228	+	2.7.8.5	pgsA2_1	similar to AA sequence:UniProtKB:O33288		1	0	0	0	0	0	0
1064	PFR_JS9-1_1049	CinA domain protein	1158221	1158724	+	PROKKA_01061	Nicotinamide-nucleotide amidohydrolase PncC	1158221	1158724	+	3.5.1.42	pncC	similar to AA sequence:UniProtKB:P0A6G3		1	0	0	0	0	0	0
1065	PFR_JS9-1_1050	Transcriptional regulator	1158892	1159197	+	PROKKA_01062	Transcriptional regulator ClgR	1158892	1159197	+		clgR	similar to AA sequence:UniProtKB:A0QVU1		1	0	0	0	0	0	0
1066	PFR_JS9-1_1051	Putative ATP-DEPENDENT HELICASE LHR	1159419	1164098	-	PROKKA_01063	putative ATP-dependent helicase Lhr	1159419	1164098	-			protein motif:CLUSTERS:PRK09751		1	0	0	0	0	0	0
1067	PFR_JS9-1_1052	Hypothetical protein	1164202	1164369	-	PROKKA_01064	hypothetical protein	1164202	1164369	-					1	0	0	0	0	0	0
1068	PFR_JS9-1_1053	Protein RecA 2	1164678	1165796	+	PROKKA_01065	recombinase A	1164678	1165796	+			protein motif:CLUSTERS:PRK09354		1	0	0	0	0	0	0
1069	PFR_JS9-1_1054	Regulatory protein RecX	1165799	1166413	+	PROKKA_01066	Regulatory protein RecX	1165799	1166413	+		recX	similar to AA sequence:UniProtKB:P0A5U8		1	0	0	0	0	0	0
1070	PFR_JS9-1_1055	Ribonuclease Y	1166575	1168110	+	PROKKA_01067	Ribonuclease Y	1166575	1168110	+	3.1.-.-	rny	similar to AA sequence:UniProtKB:P67278		1	0	0	0	0	0	0
1071	PFR_JS9-1_1056	Glutamate uptake system ATP-binding protein	1168120	1168935	-	PROKKA_01068	Glutamine transport ATP-binding protein GlnQ	1168120	1168935	-		glnQ_4	similar to AA sequence:UniProtKB:P27675		1	0	0	0	0	0	0
1072	PFR_JS9-1_1057	(Dimethylallyl)adenosine tRNA	1169039	1170553	+	PROKKA_01069	(Dimethylallyl)adenosine tRNA methylthiotransferase MiaB	1169039	1170553	+	2.-.-.-	miaB	similar to AA sequence:UniProtKB:O31778		1	0	0	0	0	0	0
1073	PFR_JS9-1_1058	TRNA dimethylallyltransferase	1170550	1171536	+	PROKKA_01070	tRNA dimethylallyltransferase	1170550	1171536	+	2.5.1.75	miaA	similar to AA sequence:UniProtKB:Q9KAC3		1	0	0	0	0	0	0
1074	PFR_JS9-1_1059	Diaminopimelate epimerase	1171551	1172393	+	PROKKA_01071	Diaminopimelate epimerase	1171551	1172393	+	5.1.1.7	dapF	similar to AA sequence:UniProtKB:A4QEV1		1	0	0	0	0	0	0
1075	PFR_JS9-1_1060	GTPase HflX	1172437	1173873	+	PROKKA_01072	GTPase HflX	1172437	1173873	+		hflX	similar to AA sequence:UniProtKB:P25519		1	0	0	0	0	0	0
1076	PFR_JS9-1_1061	ATP-dependent helicase DinG	1174040	1176103	+	PROKKA_01073	putative ATP-dependent helicase DinG	1174040	1176103	+	3.6.4.12	dinG	similar to AA sequence:UniProtKB:P27296		1	0	0	0	0	0	0
1077	PFR_JS9-1_1062	LexA repressor	1176107	1176949	-	PROKKA_01074	LexA repressor	1176107	1176949	-	3.4.21.88	lexA	similar to AA sequence:UniProtKB:Q50765		1	0	0	0	0	0	0
1078	PFR_JS9-1_1063	Hypothetical protein	1177219	1178004	+	PROKKA_01075	hypothetical protein	1177219	1178004	+					1	0	0	0	0	0	0
1079	PFR_JS9-1_1064	Transcriptional repressor NrdR	1178308	1178805	+	PROKKA_01076	Transcriptional repressor NrdR	1178308	1178805	+		nrdR	similar to AA sequence:UniProtKB:O69980		1	0	0	0	0	0	0
1080	PFR_JS9-1_1065	Vitamin B12-dependent ribonucleotide reductase	1178991	1181882	+	PROKKA_01077	Vitamin B12-dependent ribonucleotide reductase	1178991	1181882	+	1.17.4.1	nrdJ	similar to AA sequence:UniProtKB:O69981		1	0	0	0	0	0	0
1081	PFR_JS9-1_1066	Phospholipase, patatin family	1181955	1182896	-	PROKKA_01078	NTE family protein RssA	1181955	1182896	-		rssA	similar to AA sequence:UniProtKB:P0AFR0		1	0	0	0	0	0	0
1082	PFR_JS9-1_1067	Glycerol-3-phosphate dehydrogenase [NAD(P) ] A	1183088	1184716	+	PROKKA_01079	Anaerobic glycerol-3-phosphate dehydrogenase subunit A	1183088	1184716	+	1.1.5.3	glpA	similar to AA sequence:UniProtKB:P0A9C0		1	0	0	0	0	0	0
1083	PFR_JS9-1_1068	Glycerol-3-phosphate dehydrogenase [NAD(P) ] B	1184713	1186023	+	PROKKA_01080	Anaerobic glycerol-3-phosphate dehydrogenase subunit B	1184713	1186023	+	1.1.5.3	glpB	similar to AA sequence:UniProtKB:P13033		1	0	0	0	0	0	0
1084	PFR_JS9-1_1069	Anaerobic glycerol-3-phosphate dehydrogenase	1186020	1187411	+	PROKKA_01081	Anaerobic glycerol-3-phosphate dehydrogenase subunit C	1186020	1187411	+		glpC	similar to AA sequence:UniProtKB:P0A996		1	0	0	0	0	0	0
1085	PFR_JS9-1_1070	Sugar-binding family transcriptional regulator	1187494	1188462	-	PROKKA_01082	Deoxyribonucleoside regulator	1187494	1188462	-		deoR	similar to AA sequence:UniProtKB:P39140		1	0	0	0	0	0	0
1086	PFR_JS9-1_1071	Putative AEC family transporter	1188694	1189629	+	PROKKA_01083	Membrane transport protein	1188694	1189629	+			protein motif:Pfam:PF03547.12		1	0	0	0	0	0	0
1087	PFR_JS9-1_1072	Probable phosphoketolase	1189689	1192319	+	PROKKA_01084	Xylulose-5-phosphate phosphoketolase	1189689	1192319	+	4.1.2.9	xpkA	similar to AA sequence:UniProtKB:Q937F6		1	0	0	0	0	0	0
1088	PFR_JS9-1_1073	ATP-dependent helicase HrpA	1192457	1196425	+	PROKKA_01085	ATP-dependent RNA helicase HrpB	1192457	1196425	+	3.6.4.13	hrpB_1	similar to AA sequence:UniProtKB:P37024		0	0	0	0	0	0	0
1089	PFR_JS9-1_1074	Putative acyl-CoA thioesterase II	1196533	1197408	+	PROKKA_01086	Acyl-CoA thioesterase 2	1196533	1197408	+	3.1.2.-	tesB	similar to AA sequence:UniProtKB:P0AGG2		1	0	0	0	0	0	0
1090	PFR_JS9-1_1075	Probable solute binding protein of ABC	1197423	1198577	-	PROKKA_01087	putative arabinose-binding protein precursor	1197423	1198577	-		araN	similar to AA sequence:UniProtKB:P94528		0	0	0	0	0	0	0
1091	PFR_JS9-1_1076	Hypothetical protein	1198589	1198894	+	PROKKA_01088	hypothetical protein	1198589	1198894	+					0	0	0	0	0	0	0
1092	PFR_JS9-1_1077	Transcriptional regulator	1199061	1200050	+	PROKKA_01089	Catabolite control protein A	1199061	1200050	+		ccpA	similar to AA sequence:UniProtKB:P46828		1	0	0	0	0	0	0
1093	PFR_JS9-1_1078	RNA polymerase sigma factor SigB	1200153	1201082	-	PROKKA_01090	RNA polymerase sigma factor SigB	1200153	1201082	-		sigB	similar to AA sequence:UniProtKB:Q59563		1	0	0	0	0	0	0
1094	PFR_JS9-1_1079	RNA polymerase sigma factor	1201441	1202970	+	PROKKA_01091	RNA polymerase principal sigma factor HrdB	1201441	1202970	+		hrdB	similar to AA sequence:UniProtKB:P18183		1	0	0	0	0	0	0
1095	PFR_JS9-1_1080	L-lactate dehydrogenase 1 (Precursor)	1203058	1204023	-	PROKKA_01092	L-lactate dehydrogenase 2	1203058	1204023	-	1.1.1.27	ldh2	similar to AA sequence:UniProtKB:P0CW93		1	0	0	0	0	0	0
1096	PFR_JS9-1_1081	Hypothetical protein	1204169	1204360	-	PROKKA_01093	hypothetical protein	1204169	1204360	-					1	0	0	0	0	0	0
1097	PFR_JS9-1_1082	DNA gyrase, B subunit	1204523	1206643	+	PROKKA_01094	DNA topoisomerase 4 subunit B	1204523	1206643	+	5.99.1.3	parE	similar to AA sequence:UniProtKB:P66939		1	0	0	0	0	0	0
1098	PFR_JS9-1_1083	2-dehydropantoate 2-reductase (Ketopantoate	1206668	1207585	-	PROKKA_01095	2-dehydropantoate 2-reductase	1206668	1207585	-			protein motif:CLUSTERS:PRK06522		1	0	0	0	0	0	0
1099	PFR_JS9-1_1084	DNA gyrase/topoisomerase IV, A subunit	1207690	1210152	-	PROKKA_01096	DNA gyrase subunit A	1207690	1210152	-	5.99.1.3	gyrA_2	similar to AA sequence:UniProtKB:Q2G2Q0		1	0	0	0	0	0	0
1100	PFR_JS9-1_1085	PF09949 family protein	1210278	1211363	-	PROKKA_01097	hypothetical protein	1210278	1211363	-					1	0	0	0	0	0	0
1101	PFR_JS9-1_1086	Phosphodiesterase I	1211419	1212012	+	PROKKA_01098	hypothetical protein	1211419	1212012	+					1	0	0	0	0	0	0
1102	PFR_JS9-1_1087	Type I phosphodiesterase / nucleotide	1212016	1213167	+	PROKKA_01099	Type I phosphodiesterase / nucleotide pyrophosphatase	1212016	1213167	+			protein motif:Pfam:PF01663.16		1	0	0	0	0	0	0
1103	PFR_JS9-1_1088	Hypothetical protein	1213270	1214580	-	PROKKA_01100	hypothetical protein	1213270	1214580	-					1	0	0	0	0	0	0
1104	PFR_JS9-1_1089	PF13834 domain protein	1214796	1215170	+	PROKKA_01101	hypothetical protein	1214796	1215170	+					1	0	0	0	0	0	0
1105	PFR_JS9-1_1090	Hypothetical protein	1215282	1215602	-	PROKKA_01102	hypothetical protein	1215282	1215602	-					1	0	0	0	0	0	0
1106	PFR_JS9-1_1091	PF12502 family protein	1215892	1216713	+	PROKKA_01103	hypothetical protein	1215892	1216713	+					1	0	0	0	0	0	0
1107	PFR_JS9-1_1092	Nucleic acid-binding domain protein	1216710	1217090	+	PROKKA_01104	hypothetical protein	1216710	1217090	+					1	0	0	0	0	0	0
1108	PFR_JS9-1_1093	TrkB	1217097	1217765	-	PROKKA_01105	Trk system potassium uptake protein TrkA	1217097	1217765	-		trkA_1	similar to AA sequence:UniProtKB:P0AGI8		1	0	0	0	0	0	0
1109	PFR_JS9-1_1094	Trk system potassium uptake protein TrkA	1217779	1218441	-	PROKKA_01106	Trk system potassium uptake protein TrkA	1217779	1218441	-		trkA_2	similar to AA sequence:UniProtKB:P0AGI8		1	0	0	0	0	0	0
1110	PFR_JS9-1_1095	Conserved alanine, valine and leucine rich	1218566	1220608	+	PROKKA_01107	hypothetical protein	1218566	1220608	+					1	0	0	0	0	0	0
1111	PFR_JS9-1_1096	Putative 23S rRNA (Uracil-5-)-methyltransferase	1220605	1221783	+	PROKKA_01108	putative RNA methyltransferase/cg2084	1220605	1221783	+	2.1.1.-		similar to AA sequence:UniProtKB:Q6M4B7		1	0	0	0	0	0	0
1112	PFR_JS9-1_1097	Hypothetical protein	1221780	1222040	+	PROKKA_01109	hypothetical protein	1221780	1222040	+					1	0	0	0	0	0	0
1113	PFR_JS9-1_1098	Glutathione S-transferase domain protein	1222075	1223148	-	PROKKA_01110	Glutathionyl-hydroquinone reductase YqjG	1222075	1223148	-	1.8.-.-	yqjG_1	similar to AA sequence:UniProtKB:P42620		1	0	0	0	0	0	0
1114	PFR_JS9-1_1099	GCN5 N-acetyltransferase	1223145	1223795	-	PROKKA_01111	putative acetyltransferase	1223145	1223795	-			protein motif:CLUSTERS:PRK03624		1	0	0	0	0	0	0
1115	PFR_JS9-1_1100	Cysteine synthase	1223792	1224766	-	PROKKA_01112	O-acetylserine sulfhydrylase	1223792	1224766	-	2.5.1.47	cysK1_1	similar to AA sequence:UniProtKB:P0A534		0	0	0	0	0	0	0
1116	PFR_JS9-1_1101	Glutathione transferase	1225258	1225878	+	PROKKA_01113	Glutathionyl-hydroquinone reductase YqjG	1225258	1225878	+	1.8.-.-	yqjG_2	similar to AA sequence:UniProtKB:P42620		0	0	0	0	0	0	0
1117	PFR_JS9-1_1102	Hypothetical protein	1225936	1226286	+	PROKKA_01114	Glutathionyl-hydroquinone reductase YqjG	1225936	1226286	+	1.8.-.-	yqjG_3	similar to AA sequence:UniProtKB:P42620		0	0	0	0	0	0	0
1118	PFR_JS9-1_1103	Alpha-ketoglutarate transporter, MFS super	1226394	1227824	+	PROKKA_01115	Alpha-ketoglutarate permease	1226394	1227824	+		kgtP_2	similar to AA sequence:UniProtKB:P0AEX3		1	0	0	0	0	0	0
1119	PFR_JS9-1_1104	Aconitate hydratase 1	1228078	1230750	+	PROKKA_01116	Aconitate hydratase	1228078	1230750	+	4.2.1.3	acnA	similar to AA sequence:UniProtKB:A0QX20		1	0	0	0	0	0	0
1120	PFR_JS9-1_1105	Hypothetical protein	1230862	1231164	+	PROKKA_01117	hypothetical protein	1230862	1231164	+					1	0	0	0	0	0	0
1121	PFR_JS9-1_1106	Hypothetical protein	1231314	1231844	+	PROKKA_01118	hypothetical protein	1231314	1231844	+					1	0	0	0	0	0	0
1122	PFR_JS9-1_1107	1-deoxy-D-xylulose 5-phosphate synthase dxs1	1231895	1233910	+	PROKKA_01119	1-deoxy-D-xylulose-5-phosphate synthase	1231895	1233910	+	2.2.1.7	dxs	similar to AA sequence:UniProtKB:Q9RBN6		1	0	0	0	0	0	0
1123	PFR_JS9-1_1108	Ribonuclease D	1233962	1235227	-	PROKKA_01120	Ribonuclease D	1233962	1235227	-	3.1.13.5	rnd	similar to AA sequence:UniProtKB:P09155		1	0	0	0	0	0	0
1124	PFR_JS9-1_1109	Outer membrane receptor protein	1235296	1235895	-	PROKKA_01121	hypothetical protein	1235296	1235895	-					1	0	0	0	0	0	0
1125	PFR_JS9-1_1110	Conserved hypothetical protein	1235981	1236505	-	PROKKA_01122	hypothetical protein	1235981	1236505	-			protein motif:CLUSTERS:PRK10670		1	0	0	0	0	0	0
1126	PFR_JS9-1_1111	Peptide methionine sulfoxide reductase MsrB	1236529	1236981	-	PROKKA_01123	Peptide methionine sulfoxide reductase MsrB	1236529	1236981	-	1.8.4.12	msrB	similar to AA sequence:UniProtKB:Q3JRF0		1	0	0	0	0	0	0
1127	PFR_JS9-1_1112	Polyphosphate:nucleotide phosphotransferase, PPK2	1237129	1238004	+	PROKKA_01124	Polyphosphate kinase 2 (PPK2)	1237129	1238004	+			protein motif:Pfam:PF03976.8		1	0	0	0	0	0	0
1128	PFR_JS9-1_1113	Putative insertion element ISCmi2 transposase	1238060	1239103	+	PROKKA_01125	IS2 transposase TnpB	1238060	1239103	+			protein motif:CLUSTERS:PRK09409		0	0	0	0	0	0	0
1129	PFR_JS9-1_1114	Cobalamin biosynthesis protein CbiX	1239229	1240071	-	PROKKA_01126	sirohydrochlorin cobaltochelatase	1239229	1240071	-			protein motif:CLUSTERS:PRK00923		1	0	0	0	0	0	0
1130						PROKKA_01127	tRNA-Val(cac)	1240730	1240803	-			COORDINATES:profile:Aragorn:1.2		0					0	0
1131						PROKKA_01128	tRNA-Gly(gcc)	1241207	1241280	+			COORDINATES:profile:Aragorn:1.2		0					0	0
1132						PROKKA_01129	tRNA-Cys(gca)	1241341	1241412	+			COORDINATES:profile:Aragorn:1.2		0					0	0
1133						PROKKA_01130	tRNA-Val(gac)	1241413	1241485	+			COORDINATES:profile:Aragorn:1.2		0					0	0
1134	PFR_JS9-1_1115	Threonine--tRNA ligase (Precursor)	1241799	1243841	+	PROKKA_01131	Threonine--tRNA ligase	1241799	1243841	+	6.1.1.3	thrS	similar to AA sequence:UniProtKB:P56881		1	0	0	0	0	0	0
1135	PFR_JS9-1_1116	Histidine triad domain protein	1243834	1244439	+	PROKKA_01132	AP-4-A phosphorylase	1243834	1244439	+	2.7.7.53		similar to AA sequence:UniProtKB:O06201		1	0	0	0	0	0	0
1136	PFR_JS9-1_1117	Phosphatidylinositol synthase pgsA1	1244432	1245061	+	PROKKA_01133	CDP-diacylglycerol--inositol 3-phosphatidyltransferase	1244432	1245061	+	2.7.8.11	pgsA	similar to AA sequence:UniProtKB:Q9F7Y9		1	0	0	0	0	0	0
1137	PFR_JS9-1_1118	Lipid A biosynthesis lauroyl acyltransferase	1245094	1245936	+	PROKKA_01134	Phosphatidylinositol mannoside acyltransferase	1245094	1245936	+	2.3.1.-		similar to AA sequence:UniProtKB:A0QWG5		1	0	0	0	0	0	0
1138	PFR_JS9-1_1119	Alpha-mannosyltransferase pimA	1245933	1247078	+	PROKKA_01135	GDP-mannose-dependent alpha-(1-2)-phosphatidylinositol mannosyltransferase	1245933	1247078	+	2.4.1.57	pimA	similar to AA sequence:UniProtKB:A0QWG6		1	0	0	0	0	0	0
1139	PFR_JS9-1_1120	Putative phosphatidylglycerophosphate synthase	1247118	1247795	+	PROKKA_01136	Putative CDP-diacylglycerol--glycerol-3-phosphate 3-phosphatidyl-transferase 2	1247118	1247795	+	2.7.8.5	pgsA2_2	similar to AA sequence:UniProtKB:O33288		1	0	0	0	0	0	0
1140	PFR_JS9-1_1121	PF05949 family protein	1247846	1248643	+	PROKKA_01137	hypothetical protein	1247846	1248643	+					1	0	0	0	0	0	0
1141	PFR_JS9-1_1122	Small basic protein	1248671	1249003	+	PROKKA_01138	hypothetical protein	1248671	1249003	+					1	0	0	0	0	0	0
1142	PFR_JS9-1_1123	PF05949 family protein	1248996	1249730	+	PROKKA_01139	hypothetical protein	1248996	1249730	+					1	0	0	0	0	0	0
1143	PFR_JS9-1_1124	Glycine cleavage system H protein	1249842	1250225	+	PROKKA_01140	Glycine cleavage system H protein	1249842	1250225	+		gcvH	similar to AA sequence:UniProtKB:P0A6T9		1	0	0	0	0	0	0
1144	PFR_JS9-1_1125	FHA domain protein	1250391	1250879	+	PROKKA_01141	Glycogen accumulation regulator GarA	1250391	1250879	+		garA	similar to AA sequence:UniProtKB:A0QYG2		1	0	0	0	0	0	0
1145	PFR_JS9-1_1126	Transcriptional regulator, MerR family	1250879	1251613	+	PROKKA_01142	zinc-responsive transcriptional regulator	1250879	1251613	+			protein motif:CLUSTERS:PRK09514		1	0	0	0	0	0	0
1146	PFR_JS9-1_1127	Protein of hypothetical function DUF151	1251615	1252076	+	PROKKA_01143	hypothetical protein	1251615	1252076	+					1	0	0	0	0	0	0
1147	PFR_JS9-1_1128	Transcriptional regulator	1252257	1252832	+	PROKKA_01144	HTH-type transcriptional regulator GlnR	1252257	1252832	+		glnR	similar to AA sequence:UniProtKB:P37582		1	0	0	0	0	0	0
1148	PFR_JS9-1_1129	Glycine dehydrogenase	1252984	1255899	+	PROKKA_01145	Glycine dehydrogenase (decarboxylating)	1252984	1255899	+	1.4.4.2	gcvP	similar to AA sequence:UniProtKB:P74416		1	0	0	0	0	0	0
1149	PFR_JS9-1_1130	Inner membrane protein yhjD	1255935	1257365	+	PROKKA_01146	Inner membrane protein YhjD	1255935	1257365	+		yhjD	similar to AA sequence:UniProtKB:P37642		1	0	0	0	0	0	0
1150	PFR_JS9-1_1131	Phage infection protein	1257338	1259545	-	PROKKA_01147	ABC-2 family transporter protein	1257338	1259545	-			protein motif:Pfam:PF12698.1		1	0	0	0	0	0	0
1151	PFR_JS9-1_1132	ABC transporter related protein	1259550	1260362	-	PROKKA_01148	L-arabinose transporter ATP-binding protein	1259550	1260362	-			protein motif:CLUSTERS:PRK11288		1	0	0	0	0	0	0
1152	PFR_JS9-1_1133	Transcriptional regulator, TetR family	1260359	1260973	-	PROKKA_01149	HTH-type transcriptional regulator TtgR	1260359	1260973	-		ttgR	similar to AA sequence:UniProtKB:Q9AIU0		1	0	0	0	0	0	0
1153	PFR_JS9-1_1134	Adenosylcobinamide-GDP ribazoletransferase	1261067	1261888	-	PROKKA_01150	Cobalamin synthase	1261067	1261888	-	2.-.-.-	cobS	similar to AA sequence:UniProtKB:P36561		1	0	0	0	0	0	0
1154	PFR_JS9-1_1135	Bifunctional cobalamin biosynthesis protein cobU	1261848	1262519	-	PROKKA_01151	Bifunctional adenosylcobalamin biosynthesis protein CobU	1261848	1262519	-	2.7.1.156	cobU	similar to AA sequence:UniProtKB:P0AE76		1	0	0	0	0	0	0
1155	PFR_JS9-1_1136	Cobyrinic acid a,c-diamide synthase	1262516	1265101	-	PROKKA_01152	Cobyrinic acid A,C-diamide synthase	1262516	1265101	-		cobB_1	similar to AA sequence:UniProtKB:P21632		1	0	0	0	0	0	0
1156	PFR_JS9-1_1137	Cob(I)yrinic acid a,c-diamide	1265095	1265697	-	PROKKA_01153	Cob(I)yrinic acid a,c-diamide adenosyltransferase	1265095	1265697	-	2.5.1.17	btuR	similar to AA sequence:UniProtKB:P31570		1	0	0	0	0	0	0
1157	PFR_JS9-1_1138	Adenosylcobyric acid synthase	1265694	1267139	-	PROKKA_01154	Cobyric acid synthase	1265694	1267139	-		cobQ_1	similar to AA sequence:UniProtKB:P29932		1	0	0	0	0	0	0
1158	PFR_JS9-1_1139	Cobalamin biosynthesis protein CobD	1267136	1268167	-	PROKKA_01155	cobalamin biosynthesis protein	1267136	1268167	-			protein motif:CLUSTERS:PRK01209		1	0	0	0	0	0	0
1159	PFR_JS9-1_1140	Phosphoglycerate mutase family protein	1268171	1268749	+	PROKKA_01156	Phosphoserine phosphatase 1	1268171	1268749	+	3.1.3.3	pspA	similar to AA sequence:UniProtKB:D3DFG8		1	0	0	0	0	0	0
1160	PFR_JS9-1_1141	Alpha, alpha-trehalose-phosphate synthase otsA	1269008	1270489	-	PROKKA_01157	Trehalose-phosphate synthase	1269008	1270489	-	2.4.1.-	otsA	similar to AA sequence:UniProtKB:A0R4M9		1	0	0	0	0	0	0
1161	PFR_JS9-1_1142	Trehalose-phosphatase OtsB	1270651	1271508	+	PROKKA_01158	Trehalose-6-phosphate phosphatase	1270651	1271508	+	3.1.3.12	otsB	similar to AA sequence:UniProtKB:P31678		1	0	0	0	0	0	0
1162						PROKKA_01159	tRNA-Met(cat)	1271584	1271658	+			COORDINATES:profile:Aragorn:1.2		0					0	0
1163	PFR_JS9-1_1143	Hypothetical protein	1271759	1272421	+	PROKKA_01160	hypothetical protein	1271759	1272421	+					0	0	0	0	0	0	0
1164	PFR_JS9-1_1144	ADP-ribosyl-(Dinitrogen reductase) hydrolase	1272591	1273547	-	PROKKA_01161	ADP-ribosyl-[dinitrogen reductase] glycohydrolase	1272591	1273547	-	3.2.2.24	draG	similar to AA sequence:UniProtKB:P14300		0	0	0	0	0	0	0
1165	PFR_JS9-1_1145	Hypothetical protein	1273652	1275085	-	PROKKA_01162	hypothetical protein	1273652	1275085	-					0	0	0	0	0	0	0
1166	PFR_JS9-1_1146	Hypothetical protein	1275355	1275687	-	PROKKA_01163	hypothetical protein	1275355	1275687	-					1	0	0	0	0	0	0
1167	PFR_JS9-1_1147	Transcriptional activator, TenA family	1275725	1276420	-	PROKKA_01164	Thiaminase-2	1275725	1276420	-	3.5.99.2	tenA	similar to AA sequence:UniProtKB:P25052		1	0	0	0	0	0	0
1168	PFR_JS9-1_1148	DNA primase	1276590	1278458	+	PROKKA_01165	DNA primase	1276590	1278458	+	2.7.7.-	dnaG	similar to AA sequence:UniProtKB:P74893		1	0	0	0	0	0	0
1169	PFR_JS9-1_1149	RNA polymerase sigma factor	1278531	1279385	+	PROKKA_01166	RNA polymerase principal sigma factor HrdA	1278531	1279385	+		hrdA	similar to AA sequence:UniProtKB:P18182		1	0	0	0	0	0	0
1170	PFR_JS9-1_1150	Hypothetical protein	1279465	1280031	+	PROKKA_01167	hypothetical protein	1279465	1280031	+					1	0	0	0	0	0	0
1171						PROKKA_01168	tRNA-Asn(gtt)	1280115	1280190	+			COORDINATES:profile:Aragorn:1.2		0					0	0
1172	PFR_JS9-1_1151	Phosphofructokinase (Precursor)	1280362	1281576	-	PROKKA_01169	Pyrophosphate--fructose 6-phosphate 1-phosphotransferase	1280362	1281576	-	2.7.1.90	pfp	similar to AA sequence:UniProtKB:P29495		1	0	0	0	0	0	0
1173	PFR_JS9-1_1152	Hypothetical protein	1281800	1282222	+	PROKKA_01170	hypothetical protein	1281800	1282222	+					1	0	0	0	0	0	0
1174	PFR_JS9-1_1153	Translation factor SUA5	1282291	1282908	+	PROKKA_01171	Threonylcarbamoyl-AMP synthase	1282291	1282908	+	2.7.7.87	ywlC_1	similar to AA sequence:UniProtKB:P39153		1	0	0	0	0	0	0
1175	PFR_JS9-1_1154	Peptidase, S54 family	1282958	1283857	-	PROKKA_01172	intramembrane serine protease GlpG	1282958	1283857	-			protein motif:CLUSTERS:PRK10907		1	0	0	0	0	0	0
1176	PFR_JS9-1_1155	LmbE family protein	1284022	1284822	+	PROKKA_01173	1D-myo-inositol 2-acetamido-2-deoxy-alpha-D-glucopyranoside deacetylase	1284022	1284822	+	3.5.1.103	mshB_2	similar to AA sequence:UniProtKB:Q9F344		1	0	0	0	0	0	0
1177	PFR_JS9-1_1156	Proteasome assembly chaperones 2	1284961	1285998	-	PROKKA_01174	PAC2 family protein	1284961	1285998	-			protein motif:Pfam:PF09754.3		1	0	0	0	0	0	0
1178	PFR_JS9-1_1157	ABC-type uncharacterized transport system, ATPase	1286164	1286955	-	PROKKA_01175	Methionine import ATP-binding protein MetN 2	1286164	1286955	-	3.6.3.-	metN2	similar to AA sequence:UniProtKB:Q831K6		1	0	0	0	0	0	0
1179	PFR_JS9-1_1158	ABC transporter, permease protein	1286957	1287910	-	PROKKA_01176	ribose ABC transporter permease protein	1286957	1287910	-			protein motif:CLUSTERS:PRK09512		1	0	0	0	0	0	0
1180	PFR_JS9-1_1159	ABC transporter permease protein	1287917	1288918	-	PROKKA_01177	ABC transporter substrate binding protein	1287917	1288918	-			protein motif:Pfam:PF04392.6		1	0	0	0	0	0	0
1181	PFR_JS9-1_1160	Phosphoglycerate mutase family protein	1289086	1289709	+	PROKKA_01178	Glucosyl-3-phosphoglycerate phosphatase	1289086	1289709	+	3.1.3.-	gpgP_1	similar to AA sequence:UniProtKB:A1TC01		1	0	0	0	0	0	0
1182	PFR_JS9-1_1161	Glutamine--tRNA ligase (Precursor)	1289731	1291443	+	PROKKA_01179	Glutamine--tRNA ligase	1289731	1291443	+	6.1.1.18	glnS	similar to AA sequence:UniProtKB:P00962		1	0	0	0	0	0	0
1183	PFR_JS9-1_1162	TIGR03085 family protein	1291488	1292234	-	PROKKA_01180	hypothetical protein	1291488	1292234	-					1	0	0	0	0	0	0
1184	PFR_JS9-1_1163	Phosphoribosyl-AMP cyclohydrolase (Precursor)	1292250	1292702	+	PROKKA_01181	phosphoribosyl-AMP cyclohydrolase	1292250	1292702	+			protein motif:CLUSTERS:PRK00051		1	0	0	0	0	0	0
1185	PFR_JS9-1_1164	Anthranilate synthase component I	1292699	1294231	+	PROKKA_01182	Anthranilate synthase component 1	1292699	1294231	+	4.1.3.27	trpE	similar to AA sequence:UniProtKB:A0QX93		1	0	0	0	0	0	0
1186	PFR_JS9-1_1165	Indole-3-glycerol phosphate synthase 1	1294228	1295088	+	PROKKA_01183	Indole-3-glycerol phosphate synthase	1294228	1295088	+	4.1.1.48	trpC	similar to AA sequence:UniProtKB:A0QX95		1	0	0	0	0	0	0
1187	PFR_JS9-1_1166	Tryptophan synthase beta chain	1295081	1296334	+	PROKKA_01184	Tryptophan synthase beta chain	1295081	1296334	+	4.2.1.20	trpB_2	similar to AA sequence:UniProtKB:P66984		1	0	0	0	0	0	0
1188	PFR_JS9-1_1167	Tryptophan synthase alpha chain	1296331	1297227	+	PROKKA_01185	Tryptophan synthase alpha chain	1296331	1297227	+	4.2.1.20	trpA	similar to AA sequence:UniProtKB:O67502		1	0	0	0	0	0	0
1189	PFR_JS9-1_1168	Prolipoprotein diacylglyceryl transferase	1297224	1298195	+	PROKKA_01186	Prolipoprotein diacylglyceryl transferase	1297224	1298195	+	2.4.99.-	lgt	similar to AA sequence:UniProtKB:O34752		1	0	0	0	0	0	0
1190	PFR_JS9-1_1169	Class II glutamine amidotransferase	1298339	1302847	+	PROKKA_01187	Glutamate synthase [NADPH] large chain	1298339	1302847	+	1.4.1.13	gltB_1	similar to AA sequence:UniProtKB:P96218		1	0	0	0	0	0	0
1191	PFR_JS9-1_1170	Glutamate synthase subunit beta	1302840	1304309	+	PROKKA_01188	Glutamate synthase [NADPH] small chain	1302840	1304309	+	1.4.1.13	gltB_2	similar to AA sequence:UniProtKB:O34399		1	0	0	0	0	0	0
1192	PFR_JS9-1_1171	Hypothetical protein	1304329	1305000	-	PROKKA_01189	hypothetical protein	1304329	1305000	-					1	0	0	0	0	0	0
1193	PFR_JS9-1_1172	DNA polymerase III, alpha subunit	1305226	1308798	+	PROKKA_01190	DNA polymerase III subunit alpha	1305226	1308798	+	2.7.7.7	dnaE_2	similar to AA sequence:UniProtKB:Q9XDH5		0	0	0	0	0	0	0
1194	PFR_JS9-1_1173	Hypothetical protein	1308871	1309596	+	PROKKA_01191	hypothetical protein	1308871	1309596	+					0	0	0	0	0	0	0
1195	PFR_JS9-1_1174	Cys-tRNA(Pro)/Cys-tRNA(Cys) deacylase ybaK	1309633	1310151	-	PROKKA_01192	Cys-tRNA(Pro)/Cys-tRNA(Cys) deacylase YbaK	1309633	1310151	-	4.2.-.-	ybaK	similar to AA sequence:UniProtKB:P0AAR3		0	0	0	0	0	0	0
1196	PFR_JS9-1_1175	Uncharacterized membrane protein, possible Na	1310197	1310997	-	PROKKA_01193	putative membrane protein YdfK	1310197	1310997	-		ydfK	similar to AA sequence:UniProtKB:P96689		0	0	0	0	0	0	0
1197	PFR_JS9-1_1176	Histidinol dehydrogenase	1311075	1312388	+	PROKKA_01194	Histidinol dehydrogenase	1311075	1312388	+	1.1.1.23	hisD	similar to AA sequence:UniProtKB:P63950		1	0	0	0	0	0	0
1198	PFR_JS9-1_1177	Histidinol-phosphate aminotransferase 2	1312388	1313608	+	PROKKA_01195	Histidinol-phosphate aminotransferase	1312388	1313608	+	2.6.1.9	hisC	similar to AA sequence:UniProtKB:Q9KJU4		1	0	0	0	0	0	0
1199	PFR_JS9-1_1178	Imidazoleglycerol-phosphate dehydratase	1313605	1314213	+	PROKKA_01196	Imidazoleglycerol-phosphate dehydratase	1313605	1314213	+	4.2.1.19	hisB	similar to AA sequence:UniProtKB:P64368		1	0	0	0	0	0	0
1200	PFR_JS9-1_1179	Imidazole glycerol phosphate synthase subunit	1314210	1314887	+	PROKKA_01197	Imidazole glycerol phosphate synthase subunit HisH	1314210	1314887	+	2.4.2.-	hisH	similar to AA sequence:UniProtKB:P59957		1	0	0	0	0	0	0
1201	PFR_JS9-1_1180	Phosphoribosyl isomerase A	1314956	1315681	+	PROKKA_01198	Phosphoribosyl isomerase A	1314956	1315681	+	5.3.1.16	priA_1	similar to AA sequence:UniProtKB:P16250		1	0	0	0	0	0	0
1202	PFR_JS9-1_1181	Acetyltransferase, GNAT family	1315678	1316715	+	PROKKA_01199	putative acetyltransferase	1315678	1316715	+			protein motif:CLUSTERS:PRK03624		1	0	0	0	0	0	0
1203	PFR_JS9-1_1182	Probable transcriptional regulatory protein yebC	1316879	1317679	+	PROKKA_01200	putative transcriptional regulatory protein/MSMEI_2866	1316879	1317679	+			similar to AA sequence:UniProtKB:A0QWH1		1	0	0	0	0	0	0
1204	PFR_JS9-1_1183	Crossover junction endodeoxyribonuclease RuvC	1317948	1318559	+	PROKKA_01201	Crossover junction endodeoxyribonuclease RuvC	1317948	1318559	+	3.1.22.4	ruvC	similar to AA sequence:UniProtKB:Q5SJC4		1	0	0	0	0	0	0
1205	PFR_JS9-1_1184	Holliday junction ATP-dependent DNA helicase	1318556	1319167	+	PROKKA_01202	Holliday junction ATP-dependent DNA helicase RuvA	1318556	1319167	+	3.6.4.12	ruvA	similar to AA sequence:UniProtKB:A0QWH5		1	0	0	0	0	0	0
1206	PFR_JS9-1_1185	Holliday junction ATP-dependent DNA helicase	1319231	1320256	+	PROKKA_01203	Holliday junction ATP-dependent DNA helicase RuvB	1319231	1320256	+	3.6.4.12	ruvB	similar to AA sequence:UniProtKB:A0QWH6		1	0	0	0	0	0	0
1207	PFR_JS9-1_1186	Preprotein translocase, YajC subunit	1320367	1320870	+	PROKKA_01204	preprotein translocase subunit YajC	1320367	1320870	+			protein motif:CLUSTERS:PRK05585		1	0	0	0	0	0	0
1208	PFR_JS9-1_1187	Protein translocase subunit SecD	1320898	1322616	+	PROKKA_01205	preprotein translocase subunit SecD	1320898	1322616	+			protein motif:CLUSTERS:PRK05812		1	0	0	0	0	0	0
1209	PFR_JS9-1_1188	Protein translocase subunit SecF	1322616	1323863	+	PROKKA_01206	preprotein translocase subunit SecF	1322616	1323863	+			protein motif:CLUSTERS:PRK13022		1	0	0	0	0	0	0
1210	PFR_JS9-1_1189	Adenine phosphoribosyltransferase	1323866	1324405	+	PROKKA_01207	Adenine phosphoribosyltransferase	1323866	1324405	+	2.4.2.7	apt	similar to AA sequence:UniProtKB:Q66DQ2		1	0	0	0	0	0	0
1211	PFR_JS9-1_1190	GTP diphosphokinase	1324468	1326819	+	PROKKA_01208	Bifunctional (p)ppGpp synthase/hydrolase relA	1324468	1326819	+		relA_1	similar to AA sequence:UniProtKB:P66014		1	0	0	0	0	0	0
1212	PFR_JS9-1_1191	Conserved alanine and arginine rich protein	1326900	1328039	-	PROKKA_01209	hypothetical protein	1326900	1328039	-					1	0	0	0	0	0	0
1213	PFR_JS9-1_1192	Putative glyoxalase II (Hydroxyacylglutathione	1328143	1328862	+	PROKKA_01210	putative metallo-hydrolase	1328143	1328862	+	3.-.-.-		similar to AA sequence:UniProtKB:Q5XD24		1	0	0	0	0	0	0
1214	PFR_JS9-1_1193	HisS Histidyl-tRNA synthetase	1328862	1330193	+	PROKKA_01211	Histidine--tRNA ligase	1328862	1330193	+	6.1.1.21	hisS	similar to AA sequence:UniProtKB:Q8YMC2		1	0	0	0	0	0	0
1215	PFR_JS9-1_1194	Alpha-acetolactate decarboxylase AldC	1330307	1331122	+	PROKKA_01212	Alpha-acetolactate decarboxylase	1330307	1331122	+	4.1.1.5	alsD	similar to AA sequence:UniProtKB:Q04777		1	0	0	0	0	0	0
1216	PFR_JS9-1_1195	Hypothetical protein	1331331	1332404	+	PROKKA_01213	hypothetical protein	1331331	1332404	+					1	0	0	0	0	0	0
1217	PFR_JS9-1_1196	Aspartyl-tRNA synthetase aspS	1332604	1334451	+	PROKKA_01214	Aspartate--tRNA ligase	1332604	1334451	+	6.1.1.12	aspS	similar to AA sequence:UniProtKB:P21889		1	0	0	0	0	0	0
1218	PFR_JS9-1_1197	Recombination factor protein RarA	1334576	1336000	+	PROKKA_01215	Replication-associated recombination protein A	1334576	1336000	+		rarA	similar to AA sequence:UniProtKB:P0AAZ4		1	0	0	0	0	0	0
1219	PFR_JS9-1_1198	Lactate/malate dehydrogenase, NAD binding domain	1336055	1337035	+	PROKKA_01216	L-lactate dehydrogenase	1336055	1337035	+	1.1.1.27	ldh	similar to AA sequence:UniProtKB:Q9EVR0		1	0	0	0	0	0	0
1220	PFR_JS9-1_1199	Alanyl-tRNA synthetase AlaS	1337200	1339887	+	PROKKA_01217	Alanine--tRNA ligase	1337200	1339887	+	6.1.1.7	alaS	similar to AA sequence:UniProtKB:A0QWQ4		1	0	0	0	0	0	0
1221	PFR_JS9-1_1200	Putative crossover junction	1339871	1340416	+	PROKKA_01218	Putative Holliday junction resolvase	1339871	1340416	+	3.1.-.-	yrrK	similar to AA sequence:UniProtKB:O34634		1	0	0	0	0	0	0
1222	PFR_JS9-1_1201	Aminodeoxychorismate lyase	1340391	1341623	+	PROKKA_01219	putative aminodeoxychorismate lyase	1340391	1341623	+			protein motif:CLUSTERS:PRK10270		1	0	0	0	0	0	0
1223	PFR_JS9-1_1202	Chorismate synthase	1341761	1342963	+	PROKKA_01220	Chorismate synthase	1341761	1342963	+	4.2.3.5	aroC	similar to AA sequence:UniProtKB:P63611		1	0	0	0	0	0	0
1224	PFR_JS9-1_1203	Bifunctional shikimate kinase/3-dehydroquinate	1342960	1344609	+	PROKKA_01221	3-dehydroquinate synthase	1342960	1344609	+	4.2.3.4	aroB	similar to AA sequence:UniProtKB:P0A4Z4		1	0	0	0	0	0	0
1225	PFR_JS9-1_1204	Translation elongation factor P	1344768	1345349	+	PROKKA_01222	Elongation factor P	1344768	1345349	+		efp	similar to AA sequence:UniProtKB:A0QWR4		1	0	0	0	0	0	0
1226	PFR_JS9-1_1205	N utilization substance protein B homolog	1345349	1345975	+	PROKKA_01223	hypothetical protein	1345349	1345975	+			similar to AA sequence:UniProtKB:P95020	note=N utilization substance protein B homolog	1	0	0	0	0	0	0
1227	PFR_JS9-1_1206	Carbamoyl-phosphate synthase small chain	1346154	1347338	+	PROKKA_01224	Carbamoyl-phosphate synthase small chain	1346154	1347338	+	6.3.5.5	carA	similar to AA sequence:UniProtKB:P0A6F1		1	0	0	0	0	0	0
1228	PFR_JS9-1_1207	Carbamoyl-phosphate synthase large chain	1347338	1350679	+	PROKKA_01225	Carbamoyl-phosphate synthase large chain	1347338	1350679	+	6.3.5.5	carB	similar to AA sequence:UniProtKB:P00968		1	0	0	0	0	0	0
1229	PFR_JS9-1_1208	Dihydroorotate dehydrogenase (quinone)	1350761	1351861	+	PROKKA_01226	Dihydroorotate dehydrogenase (quinone)	1350761	1351861	+	1.3.5.2	pyrD	similar to AA sequence:UniProtKB:P0A7E1		1	0	0	0	0	0	0
1230	PFR_JS9-1_1209	Orotidine 5'-phosphate decarboxylase	1351858	1352667	+	PROKKA_01227	orotidine 5'-phosphate decarboxylase	1351858	1352667	+			protein motif:CLUSTERS:PRK00125		1	0	0	0	0	0	0
1231	PFR_JS9-1_1210	Integration host factor family protein	1352830	1353141	+	PROKKA_01228	hypothetical protein	1352830	1353141	+					1	0	0	0	0	0	0
1232	PFR_JS9-1_1211	Guanylate kinase	1353145	1353765	+	PROKKA_01229	Guanylate kinase	1353145	1353765	+	2.7.4.8	gmk	similar to AA sequence:UniProtKB:P0A5I4		1	0	0	0	0	0	0
1233	PFR_JS9-1_1212	DNA-directed RNA polymerase, omega subunit	1353825	1354193	+	PROKKA_01230	DNA-directed RNA polymerase subunit omega	1353825	1354193	+	2.7.7.6	rpoZ	similar to AA sequence:UniProtKB:Q9KXS1		1	0	0	0	0	0	0
1234	PFR_JS9-1_1213	S-adenosylmethionine synthase MetK	1354259	1355449	+	PROKKA_01231	S-adenosylmethionine synthase	1354259	1355449	+	2.5.1.6	metK	similar to AA sequence:UniProtKB:A0QWT3		1	0	0	0	0	0	0
1235	PFR_JS9-1_1214	Primosomal protein N' PriA	1355560	1357581	+	PROKKA_01232	Primosomal protein N'	1355560	1357581	+	3.6.4.-	priA_2	similar to AA sequence:UniProtKB:P17888		1	0	0	0	0	0	0
1236	PFR_JS9-1_1215	Methionyl-tRNA formyltransferase Fmt	1357659	1358606	+	PROKKA_01233	Methionyl-tRNA formyltransferase	1357659	1358606	+	2.1.2.9	fmt	similar to AA sequence:UniProtKB:A0QWU2		1	0	0	0	0	0	0
1237	PFR_JS9-1_1216	Putative ribosomal RNA small subunit	1358599	1360068	+	PROKKA_01234	Ribosomal RNA small subunit methyltransferase B	1358599	1360068	+	2.1.1.176	rsmB	similar to AA sequence:UniProtKB:P36929		1	0	0	0	0	0	0
1238	PFR_JS9-1_1217	Ribulose-phosphate 3-epimerase Rpe	1360103	1360765	+	PROKKA_01235	Ribulose-phosphate 3-epimerase	1360103	1360765	+	5.1.3.1	rpe	similar to AA sequence:UniProtKB:P0AG07		1	0	0	0	0	0	0
1239	PFR_JS9-1_1218	Aminopeptidase C	1360825	1362156	+	PROKKA_01236	Aminopeptidase C	1360825	1362156	+	3.4.22.40	pepC_1	similar to AA sequence:UniProtKB:Q04723		1	0	0	0	0	0	0
1240	PFR_JS9-1_1219	Proteasome assembly chaperones 2	1362257	1363066	-	PROKKA_01237	PAC2 family protein	1362257	1363066	-			protein motif:Pfam:PF09754.3		1	0	0	0	0	0	0
1241	PFR_JS9-1_1220	5-methyltetrahydrofolate-homocysteine	1363239	1366706	+	PROKKA_01238	Methionine synthase	1363239	1366706	+	2.1.1.13	metH	similar to AA sequence:UniProtKB:P13009		1	0	0	0	0	0	0
1242	PFR_JS9-1_1221	Signal peptide peptidase SppA	1366895	1368151	-	PROKKA_01239	Putative signal peptide peptidase SppA	1366895	1368151	-	3.4.21.-	sppA	similar to AA sequence:UniProtKB:O34525		1	0	0	0	0	0	0
1243	PFR_JS9-1_1222	HAD-superfamily hydrolase, subfamily IA, variant	1368335	1369060	+	PROKKA_01240	Phosphorylated carbohydrates phosphatase	1368335	1369060	+	3.1.3.-		similar to AA sequence:UniProtKB:Q9X0Y1		1	0	0	0	0	0	0
1244	PFR_JS9-1_1223	TRNA (Adenine-58-N(1)-) methyltransferase	1369057	1370127	+	PROKKA_01241	tRNA (adenine(58)-N(1))-methyltransferase TrmI	1369057	1370127	+	2.1.1.220	trmI	similar to AA sequence:UniProtKB:O33253		1	0	0	0	0	0	0
1245	PFR_JS9-1_1224	Proteasome subunit beta	1370120	1370986	+	PROKKA_01242	Proteasome subunit beta precursor	1370120	1370986	+	3.4.25.1	prcB	similar to AA sequence:UniProtKB:Q7AKQ5		1	0	0	0	0	0	0
1246	PFR_JS9-1_1225	Proteasome subunit alpha	1370983	1371708	+	PROKKA_01243	Proteasome subunit alpha	1370983	1371708	+	3.4.25.1	prcA	similar to AA sequence:UniProtKB:Q7AKQ6		1	0	0	0	0	0	0
1247	PFR_JS9-1_1226	Prephenate dehydrogenase	1371710	1372804	+	PROKKA_01244	T-protein	1371710	1372804	+		tyrA_1	similar to AA sequence:UniProtKB:P07023		1	0	0	0	0	0	0
1248	PFR_JS9-1_1227	Putative cytidylate kinase	1372844	1373515	+	PROKKA_01245	Cytidylate kinase	1372844	1373515	+	2.7.4.25	cmk	similar to AA sequence:UniProtKB:P63803		1	0	0	0	0	0	0
1249	PFR_JS9-1_1228	GTPase Der	1373630	1374979	+	PROKKA_01246	GTPase Der	1373630	1374979	+		der	similar to AA sequence:UniProtKB:P50743		1	0	0	0	0	0	0
1250	PFR_JS9-1_1229	Protein of hypothetical function DUF1706	1375015	1375524	-	PROKKA_01247	hypothetical protein	1375015	1375524	-					1	0	0	0	0	0	0
1251	PFR_JS9-1_1230	Major facilitator superfamily protein 35	1375648	1377150	+	PROKKA_01248	Antiseptic resistance protein	1375648	1377150	+		qacA_2	similar to AA sequence:UniProtKB:P0A0J9		1	0	0	0	0	0	0
1252	PFR_JS9-1_1231	TetR-family transcription regulator	1377176	1377754	+	PROKKA_01249	HTH-type transcriptional regulator RutR	1377176	1377754	+		rutR	similar to AA sequence:UniProtKB:P0ACU2		1	0	0	0	0	0	0
1253	PFR_JS9-1_1232	NADPH:quinone reductase	1377800	1378255	-	PROKKA_01250	hypothetical protein	1377800	1378255	-					0	0	0	0	0	0	0
1254	PFR_JS9-1_1233	Hypothetical protein	1378200	1378751	-	PROKKA_01251	ethanol-active dehydrogenase/acetaldehyde-active reductase	1378200	1378751	-			protein motif:CLUSTERS:PRK09422		0	0	0	0	0	0	0
1255	PFR_JS9-1_1234	Putative membrane protein	1378860	1379735	-	PROKKA_01252	Threonine/homoserine exporter RhtA	1378860	1379735	-		rhtA	similar to AA sequence:UniProtKB:P0AA67		0	0	0	0	0	0	0
1256	PFR_JS9-1_1235	Hypothetical protein	1379906	1380427	+	PROKKA_01253	hypothetical protein	1379906	1380427	+				ICE?	1	2	1	1	0	0	0
1257	PFR_JS9-1_1236	Transcriptional regulator	1380420	1380725	+	PROKKA_01254	Helix-turn-helix domain protein	1380420	1380725	+			protein motif:Pfam:PF12840.1	ICE?	1	2	1	1	0	0	0
1258	PFR_JS9-1_1237	Hypothetical protein	1381065	1383254	-	PROKKA_01255	hypothetical protein	1381065	1383254	-				ICE?	0	2	1	1	0	0	0
1259	PFR_JS9-1_1238	Hypothetical protein	1383336	1384835	-	PROKKA_01256	hypothetical protein	1383336	1384835	-				ICE?	0	2	1	1	0	0	0
1260	PFR_JS9-1_1239	Subtilase family	1384888	1387278	-	PROKKA_01257	hypothetical protein	1384888	1387278	-				ICE?	0	2	1	1	0	0	1
1261	PFR_JS9-1_1240	AAA ATPase central domain protein	1387497	1388453	-	PROKKA_01258	ATP-dependent zinc metalloprotease FtsH 3	1387497	1388453	-	3.4.24.-	ftsH3	similar to AA sequence:UniProtKB:P72991	ICE?	0	1	0	1	0	0	1
1262	PFR_JS9-1_1241	Sulfate permease	1388550	1388858	-	PROKKA_01259	hypothetical protein	1388550	1388858	-				ICE?	0	1	0	1	0	0	1
1263	PFR_JS9-1_1242	Toprim domain protein (Fragment)	1389010	1390389	-	PROKKA_01260	hypothetical protein	1389010	1390389	-				ICE?	0	1	0	1	0	0	1
1264	PFR_JS9-1_1243	TrwC relaxase	1390386	1391954	-	PROKKA_01261	ATP-dependent RecD-like DNA helicase	1390386	1391954	-	3.6.4.12	recD2_2	protein motif:HAMAP:MF_01488	ICE?	0	1	0	1	0	0	1
1265	PFR_JS9-1_1244	Transposase of ISAar46, IS3 family, IS3 group,	1392038	1392331	+	PROKKA_01262	Transposase	1392038	1392331	+			protein motif:Pfam:PF01527.14	ICE?	0	1	0	1	0	0	1
1266	PFR_JS9-1_1245	ISMsm7, transposase orfB	1392328	1393212	+	PROKKA_01263	Integrase core domain protein	1392328	1393212	+			protein motif:Pfam:PF00665.20	ICE?	0	1	0	1	0	0	1
1267	PFR_JS9-1_1246	Hypothetical protein	1393361	1393975	+	PROKKA_01264	TraM recognition site of TraD and TraG	1393361	1393975	+			protein motif:Pfam:PF12696.1	ICE?	0	1	0	1	0	0	1
1268	PFR_JS9-1_1247	Hypothetical protein	1394047	1394529	+	PROKKA_01265	hypothetical protein	1394047	1394529	+				ICE?	0	1	0	1	0	0	1
1269	PFR_JS9-1_1248	Hypothetical protein	1394540	1395121	+	PROKKA_01266	hypothetical protein	1394540	1395121	+				ICE?	0	1	0	1	0	0	1
1270	PFR_JS9-1_1249	Hypothetical protein	1395072	1395317	+	PROKKA_01267	hypothetical protein	1395072	1395317	+				ICE?	0	1	0	1	0	0	1
1271	PFR_JS9-1_1250	Prophage integrase	1395310	1396500	+	PROKKA_01268	Transposase from transposon Tn916	1395310	1396500	+		Int-Tn	similar to AA sequence:UniProtKB:P22886		0	0	0	0	0	0	1
1272						PROKKA_01269	tRNA-Pro(ggg)	1396734	1396808	-			COORDINATES:profile:Aragorn:1.2		0					0	0
1273	PFR_JS9-1_1251	S-ribosylhomocysteinase LuxS	1397061	1397525	+	PROKKA_01270	S-ribosylhomocysteine lyase	1397061	1397525	+	4.4.1.21	luxS	similar to AA sequence:UniProtKB:Q9ZMW8		1	0	0	0	0	0	0
1274	PFR_JS9-1_1252	Antiseptic resistance protein	1397717	1399297	+	PROKKA_01271	Antiseptic resistance protein	1397717	1399297	+		qacA_3	similar to AA sequence:UniProtKB:P0A0J9		1	0	0	0	0	0	0
1275	PFR_JS9-1_1253	Nitrate/sulfonate/bicarbonate ABC transporter,	1399604	1400494	+	PROKKA_01272	Carnitine transport permease protein OpuCD	1399604	1400494	+		opuCD	similar to AA sequence:UniProtKB:Q9KHT6		1	0	0	0	0	0	0
1276	PFR_JS9-1_1254	ABC-type nitrate/sulfonate/bicarbonate transport	1400491	1401498	+	PROKKA_01273	Putative thiamine biosynthesis protein	1400491	1401498	+			similar to AA sequence:UniProtKB:P44658		1	0	0	0	0	0	0
1277	PFR_JS9-1_1255	Homoserine O-acetyltransferase (Precursor)	1401680	1402933	+	PROKKA_01274	Homoserine O-acetyltransferase	1401680	1402933	+	2.3.1.31	metX	similar to AA sequence:UniProtKB:Q8F4I0		1	0	0	0	0	0	0
1278	PFR_JS9-1_1256	Methionine biosynthesis protein MetW	1402930	1403616	+	PROKKA_01275	hypothetical protein	1402930	1403616	+			protein motif:CLUSTERS:PRK08317		1	0	0	0	0	0	0
1279	PFR_JS9-1_1257	Transcriptional regulator, AsnC family	1403752	1404165	+	PROKKA_01276	HTH-type transcriptional regulator LrpC	1403752	1404165	+		lrpC	similar to AA sequence:UniProtKB:P96582		1	0	0	0	0	0	0
1280	PFR_JS9-1_1258	Hypothetical protein	1404259	1405893	+	PROKKA_01277	Apolipoprotein N-acyltransferase	1404259	1405893	+	2.3.1.-	lnt	similar to AA sequence:UniProtKB:P23930		1	0	0	0	0	0	0
1281	PFR_JS9-1_1259	ApolipoproteiN n-acyltransferase	1405980	1406786	+	PROKKA_01278	Undecaprenyl-phosphate mannosyltransferase	1405980	1406786	+	2.4.1.54		similar to AA sequence:UniProtKB:C5CBV8		1	0	0	0	0	0	0
1282	PFR_JS9-1_1260	PF13397 domain protein	1406882	1407220	-	PROKKA_01279	RNA polymerase-binding protein RbpA	1406882	1407220	-		rbpA_2	similar to AA sequence:UniProtKB:Q9RKY0		1	0	0	0	0	0	0
1283	PFR_JS9-1_1261	Glycerophosphodiester phosphodiesterase family	1407327	1408124	-	PROKKA_01280	Glycerophosphoryl diester phosphodiesterase	1407327	1408124	-	3.1.4.46	ugpQ_1	similar to AA sequence:UniProtKB:P10908		1	0	0	0	0	0	0
1284	PFR_JS9-1_1262	Hypothetical protein	1408169	1408693	-	PROKKA_01281	Putative transmembrane protein (PGPGW)	1408169	1408693	-			protein motif:Pfam:PF09656.4		1	0	0	0	0	0	0
1285	PFR_JS9-1_1263	Pyridoxal kinase	1408831	1409700	+	PROKKA_01282	Pyridoxamine kinase	1408831	1409700	+	2.7.1.35	pdxY	similar to AA sequence:UniProtKB:Q7CIR8		1	0	0	0	0	0	0
1286	PFR_JS9-1_1264	UDP-N-acetylglucosamine 1-carboxyvinyltransferase	1409791	1411260	-	PROKKA_01283	UDP-N-acetylglucosamine 1-carboxyvinyltransferase	1409791	1411260	-	2.5.1.7	murA	similar to AA sequence:UniProtKB:Q3KHZ4		1	0	0	0	0	0	0
1287	PFR_JS9-1_1265	Dihydrolipoyl dehydrogenase	1411473	1412873	+	PROKKA_01284	Dihydrolipoyl dehydrogenase	1411473	1412873	+	1.8.1.4	lpdC	similar to AA sequence:UniProtKB:P66004		1	0	0	0	0	0	0
1288	PFR_JS9-1_1266	Extracellular ligand-binding receptor	1413069	1414232	+	PROKKA_01285	hypothetical protein	1413069	1414232	+			similar to AA sequence:UniProtKB:Q8YEE8	note=Leu/Ile/Val-binding protein homolog 3 precursor	1	0	0	0	0	0	0
1289	PFR_JS9-1_1267	High-affinity branched-chain amino acid transport	1414329	1415213	+	PROKKA_01286	High-affinity branched-chain amino acid transport system permease protein LivH	1414329	1415213	+		livH_1	similar to AA sequence:UniProtKB:P0AEX7		1	0	0	0	0	0	0
1290	PFR_JS9-1_1268	Branched-chain amino acid ABC transporter,	1415210	1416229	+	PROKKA_01287	High-affinity branched-chain amino acid transport system permease protein LivH	1415210	1416229	+		livH_2	similar to AA sequence:UniProtKB:P0AEX7		1	0	0	0	0	0	0
1291	PFR_JS9-1_1269	Branched-chain amino acid ABC superfamily ATP	1416226	1417017	+	PROKKA_01288	Lipopolysaccharide export system ATP-binding protein LptB	1416226	1417017	+	3.6.3.-	lptB	similar to AA sequence:UniProtKB:P45073		1	0	0	0	0	0	0
1292	PFR_JS9-1_1270	Branched-chain amino acid ABC transporter,	1417010	1417714	+	PROKKA_01289	High-affinity branched-chain amino acid transport ATP-binding protein LivF	1417010	1417714	+		livF	similar to AA sequence:UniProtKB:P22731		1	0	0	0	0	0	0
1293	PFR_JS9-1_1271	CBS domain protein/ACT domain-containing protein	1417716	1418366	+	PROKKA_01290	Hypoxic response protein 1	1417716	1418366	+		hrp1	similar to AA sequence:UniProtKB:O06186		1	0	0	0	0	0	0
1294	PFR_JS9-1_1272	PTS system fructose IIA component	1418398	1418820	-	PROKKA_01291	PTS system mannose-specific EIIAB component	1418398	1418820	-		manX	similar to AA sequence:UniProtKB:P69797		1	0	0	0	0	0	0
1295	PFR_JS9-1_1273	Dipeptidase pepE	1419293	1420426	+	PROKKA_01292	Xaa-Pro dipeptidase	1419293	1420426	+	3.4.13.9	pepQ	similar to AA sequence:UniProtKB:Q9S6S1		0	0	0	0	0	0	0
1296	PFR_JS9-1_1274	Putative integral membrane esterase	1420456	1421772	-	PROKKA_01293	Putative esterase	1420456	1421772	-			protein motif:Pfam:PF00756.14		0	0	0	0	0	0	0
1297	PFR_JS9-1_1275	Integral membrane lysyl-tRNA synthetase	1421769	1423898	-	PROKKA_01294	Phosphatidylglycerol lysyltransferase	1421769	1423898	-	2.3.2.3	mprF	similar to AA sequence:UniProtKB:C0H3X7		0	0	0	0	0	0	0
1298	PFR_JS9-1_1276	Aspartyl/glutamyl-tRNA(Asn/Gln) amidotransferase	1424399	1425910	-	PROKKA_01295	Aspartyl/glutamyl-tRNA(Asn/Gln) amidotransferase subunit B	1424399	1425910	-	6.3.5.-	gatB	similar to AA sequence:UniProtKB:O66766		1	0	0	0	0	0	0
1299	PFR_JS9-1_1277	Glutamyl-tRNA(Gln) amidotransferase subunit A	1425907	1427439	-	PROKKA_01296	Glutamyl-tRNA(Gln) amidotransferase subunit A	1425907	1427439	-	6.3.5.-	gatA	similar to AA sequence:UniProtKB:Q8NR17		1	0	0	0	0	0	0
1300	PFR_JS9-1_1278	Aspartyl/glutamyl-tRNA(Asn/Gln) amidotransferase	1427447	1427749	-	PROKKA_01297	Aspartyl/glutamyl-tRNA(Asn/Gln) amidotransferase subunit C	1427447	1427749	-	6.3.5.-	gatC	similar to AA sequence:UniProtKB:P68808		1	0	0	0	0	0	0
1301	PFR_JS9-1_1279	Amino acid-binding ACT domain protein	1427970	1428596	+	PROKKA_01298	ACT domain protein	1427970	1428596	+			protein motif:Pfam:PF01842.19		1	0	0	0	0	0	0
1302	PFR_JS9-1_1280	Hypothetical membrane anchored protein	1428616	1428819	-	PROKKA_01299	hypothetical protein	1428616	1428819	-					1	0	0	0	0	0	0
1303	PFR_JS9-1_1281	Methionine synthase, vitamin-B12 independent	1428888	1429874	-	PROKKA_01300	hypothetical protein	1428888	1429874	-					1	0	0	0	0	0	0
1304	PFR_JS9-1_1282	TRNA	1429920	1430993	-	PROKKA_01301	tRNA-specific 2-thiouridylase MnmA	1429920	1430993	-	2.8.1.-	mnmA	similar to AA sequence:UniProtKB:Q931Q6		1	0	0	0	0	0	0
1305	PFR_JS9-1_1283	Glycogen debranching enzyme GlgX	1431250	1433442	+	PROKKA_01302	Glycogen debranching enzyme	1431250	1433442	+	3.2.1.-	glgX_2	similar to AA sequence:UniProtKB:P15067		1	0	0	0	0	0	0
1306	PFR_JS9-1_1284	Hypothetical protein	1433660	1434247	+	PROKKA_01303	hypothetical protein	1433660	1434247	+					0	0	0	0	0	0	0
1307	PFR_JS9-1_1285	Hypothetical protein	1434364	1434687	+	PROKKA_01304	hypothetical protein	1434364	1434687	+					0	0	0	0	0	0	0
1308	PFR_JS9-1_1286	Transposase IS6110	1434700	1435587	-	PROKKA_01305	Integrase core domain protein	1434700	1435587	-			protein motif:Pfam:PF00665.20		0	0	0	0	0	0	0
1309	PFR_JS9-1_1287	IS3 family element	1435620	1435964	-	PROKKA_01306	Transposase	1435620	1435964	-			protein motif:Pfam:PF01527.14		0	0	0	0	0	0	0
1310	PFR_JS9-1_1288	Hypothetical protein	1436044	1436412	+	PROKKA_01307	hypothetical protein	1436044	1436412	+					0	0	0	0	0	0	0
1311	PFR_JS9-1_1289	Glycogen phosphorylase	1436575	1439088	-	PROKKA_01308	Maltodextrin phosphorylase	1436575	1439088	-	2.4.1.1	malP	similar to AA sequence:UniProtKB:P00490		1	0	0	0	0	0	0
1312	PFR_JS9-1_1290	Alpha-1,4-glucan:maltose-1-phosphate	1439194	1441407	+	PROKKA_01309	Alpha-1,4-glucan:maltose-1-phosphate maltosyltransferase 2	1439194	1441407	+	2.4.99.16	glgE2	similar to AA sequence:UniProtKB:Q9KY04		1	0	0	0	0	0	0
1313	PFR_JS9-1_1291	Maltose alpha-D-glucosyltransferase	1441493	1443292	+	PROKKA_01310	Trehalose synthase/amylase TreS	1441493	1443292	+	3.2.1.1	treS	similar to AA sequence:UniProtKB:A0R6E0		1	0	0	0	0	0	0
1314	PFR_JS9-1_1292	Maltokinase	1443308	1444645	+	PROKKA_01311	Maltokinase	1443308	1444645	+	2.7.1.175	mak1	similar to AA sequence:UniProtKB:Q7WUM3		1	0	0	0	0	0	0
1315	PFR_JS9-1_1293	1,4-alpha-glucan branching enzyme GlgB	1444638	1446542	+	PROKKA_01312	1,4-alpha-glucan branching enzyme GlgB	1444638	1446542	+	2.4.1.18	glgB	similar to AA sequence:UniProtKB:Q10625		1	0	0	0	0	0	0
1316	PFR_JS9-1_1294	Hydrolase, NUDIX family	1446578	1447363	+	PROKKA_01313	hypothetical protein	1446578	1447363	+			protein motif:CLUSTERS:PRK08999		0	0	0	0	0	0	0
1317	PFR_JS9-1_1295	Phosphoglucomutase PgmA	1447478	1449109	-	PROKKA_01314	Phosphoglucomutase	1447478	1449109	-	5.4.2.2	pgm	similar to AA sequence:UniProtKB:P36938		1	0	0	0	0	0	0
1318	PFR_JS9-1_1296	Thioredoxin	1449241	1450233	+	PROKKA_01315	hypothetical protein	1449241	1450233	+					1	0	0	0	0	0	0
1319	PFR_JS9-1_1297	4-hydroxyphenylpyruvate dioxygenase C domain	1450465	1450911	+	PROKKA_01316	Glyoxalase/Bleomycin resistance protein/Dioxygenase superfamily protein	1450465	1450911	+			protein motif:Pfam:PF00903.19		1	0	0	0	0	0	0
1320	PFR_JS9-1_1298	Putative phosphate acyltransferase	1451067	1451642	+	PROKKA_01317	hypothetical protein	1451067	1451642	+					1	0	0	0	0	0	0
1321	PFR_JS9-1_1299	Hypothetical protein	1451801	1453594	+	PROKKA_01318	hypothetical protein	1451801	1453594	+					1	0	0	0	0	0	0
1322	PFR_JS9-1_1300	Endonuclease NucS	1453635	1454282	-	PROKKA_01319	hypothetical protein	1453635	1454282	-			protein motif:CLUSTERS:PRK03298		1	0	0	0	0	0	0
1323	PFR_JS9-1_1301	Hypothetical protein	1454439	1454717	+	PROKKA_01320	hypothetical protein	1454439	1454717	+					1	0	0	0	0	0	0
1324	PFR_JS9-1_1302	Abhydrolase domain-containing protein 11	1454714	1455544	+	PROKKA_01321	Esterase YbfF	1454714	1455544	+	3.1.-.-	ybfF	similar to AA sequence:UniProtKB:P75736		1	0	0	0	0	0	0
1325	PFR_JS9-1_1303	ATP:cob(I)alamin adenosyltransferase	1455623	1456231	+	PROKKA_01322	Cob(I)yrinic acid a,c-diamide adenosyltransferase	1455623	1456231	+	2.5.1.17		similar to AA sequence:UniProtKB:P64803		1	0	0	0	0	0	0
1326	PFR_JS9-1_1304	Lipoate-protein ligase LplJ	1456404	1457468	-	PROKKA_01323	putative lipoate-protein ligase A	1456404	1457468	-	2.7.7.63	lplA	similar to AA sequence:UniProtKB:P75394		1	0	0	0	0	0	0
1327	PFR_JS9-1_1305	Hypothetical protein	1457492	1457950	-	PROKKA_01324	hypothetical protein	1457492	1457950	-					1	0	0	0	0	0	0
1328	PFR_JS9-1_1306	ATP synthase F1, epsilon subunit	1457992	1458459	-	PROKKA_01325	ATP synthase epsilon chain	1457992	1458459	-		atpC	similar to AA sequence:UniProtKB:P0A2Z7		1	0	0	0	0	0	0
1329	PFR_JS9-1_1307	ATP synthase subunit beta	1458459	1459910	-	PROKKA_01326	ATP synthase subunit beta	1458459	1459910	-	3.6.3.14	atpD	similar to AA sequence:UniProtKB:A0R200		1	0	0	0	0	0	0
1330	PFR_JS9-1_1308	ATP synthase gamma chain	1459911	1460846	-	PROKKA_01327	ATP synthase gamma chain	1459911	1460846	-		atpG	similar to AA sequence:UniProtKB:P50007		1	0	0	0	0	0	0
1331	PFR_JS9-1_1309	ATP synthase subunit alpha	1460849	1462486	-	PROKKA_01328	ATP synthase subunit alpha	1460849	1462486	-	3.6.3.14	atpA	similar to AA sequence:UniProtKB:P50001		1	0	0	0	0	0	0
1332	PFR_JS9-1_1310	ATP synthase F1, delta subunit	1462561	1463340	-	PROKKA_01329	ATP synthase subunit delta	1462561	1463340	-		atpH	similar to AA sequence:UniProtKB:P50008		1	0	0	0	0	0	0
1333	PFR_JS9-1_1311	ATP synthase subunit b	1463337	1463891	-	PROKKA_01330	ATP synthase subunit b	1463337	1463891	-		atpF	similar to AA sequence:UniProtKB:P80285		1	0	0	0	0	0	0
1334	PFR_JS9-1_1312	ATP synthase C chain (F1F0-ATPase subunit c )	1463902	1464120	-	PROKKA_01331	ATP synthase subunit c	1463902	1464120	-		atpE	similar to AA sequence:UniProtKB:Q2RFX4		1	0	0	0	0	0	0
1335	PFR_JS9-1_1313	ATP synthase subunit a	1464166	1465047	-	PROKKA_01332	ATP synthase subunit a	1464166	1465047	-		atpB	similar to AA sequence:UniProtKB:O05330		1	0	0	0	0	0	0
1336	PFR_JS9-1_1314	Hypothetical protein	1465040	1465264	-	PROKKA_01333	Putative F0F1-ATPase subunit (ATPase_gene1)	1465040	1465264	-			protein motif:Pfam:PF09527.4		1	0	0	0	0	0	0
1337	PFR_JS9-1_1315	Hypothetical protein	1465261	1465698	-	PROKKA_01334	hypothetical protein	1465261	1465698	-					1	0	0	0	0	0	0
1338	PFR_JS9-1_1316	Glycosyltransferase, group 4 family	1465776	1466912	-	PROKKA_01335	Decaprenyl-phosphate N-acetylglucosaminephosphotransferase	1465776	1466912	-	2.7.8.35	wecA	similar to AA sequence:UniProtKB:Q10606		1	0	0	0	0	0	0
1339	PFR_JS9-1_1317	TRNA threonylcarbamoyladenosine biosynthesis	1466921	1467799	-	PROKKA_01336	Threonylcarbamoyl-AMP synthase	1466921	1467799	-	2.7.7.87	ywlC_2	similar to AA sequence:UniProtKB:P39153		1	0	0	0	0	0	0
1340	PFR_JS9-1_1318	Release factor glutamine methyltransferase	1467796	1468674	-	PROKKA_01337	Release factor glutamine methyltransferase	1467796	1468674	-	2.1.1.-	prmC	similar to AA sequence:UniProtKB:P0ACC1		1	0	0	0	0	0	0
1341	PFR_JS9-1_1319	Peptide chain release factor 1	1468671	1469750	-	PROKKA_01338	Peptide chain release factor 1	1468671	1469750	-		prfA	similar to AA sequence:UniProtKB:P96077		1	0	0	0	0	0	0
1342	PFR_JS9-1_1320	50S ribosomal protein L31	1469858	1470082	-	PROKKA_01339	50S ribosomal protein L31	1469858	1470082	-		rpmE	similar to AA sequence:UniProtKB:Q9K4E5		1	0	0	0	0	0	0
1343	PFR_JS9-1_1321	Transcription termination factor Rho	1470219	1472189	-	PROKKA_01340	hypothetical protein	1470219	1472189	-			similar to AA sequence:UniProtKB:P52157	note=Transcription termination factor Rho	1	0	0	0	0	0	0
1344	PFR_JS9-1_1322	Phosphoserine phosphatase/homoserine	1472583	1473206	-	PROKKA_01341	haloacid dehalogenase-like hydrolase	1472583	1473206	-			protein motif:Pfam:PF12710.1		1	0	0	0	0	0	0
1345	PFR_JS9-1_1323	Homoserine dehydrogenase	1473215	1474540	-	PROKKA_01342	Homoserine dehydrogenase	1473215	1474540	-	1.1.1.3	hom	similar to AA sequence:UniProtKB:P08499		1	0	0	0	0	0	0
1346	PFR_JS9-1_1324	Diaminopimelate decarboxylase	1474551	1475945	-	PROKKA_01343	Diaminopimelate decarboxylase	1474551	1475945	-	4.1.1.20	lysA	similar to AA sequence:UniProtKB:P0A5M4		0	0	0	0	0	0	0
1347						PROKKA_01344	tRNA-Arg(ccg)	1476083	1476158	+			COORDINATES:profile:Aragorn:1.2		0					0	0
1348	PFR_JS9-1_1325	Transmembrane protein dedA	1476325	1477092	-	PROKKA_01345	Inner membrane protein YohD	1476325	1477092	-		yohD	similar to AA sequence:UniProtKB:P33366		0	0	0	0	0	0	0
1349	PFR_JS9-1_1326	LigA	1477315	1478733	+	PROKKA_01346	hypothetical protein	1477315	1478733	+					0	0	0	0	0	0	0
1350	PFR_JS9-1_1327	LigA	1478874	1480169	+	PROKKA_01347	hypothetical protein	1478874	1480169	+					1	0	0	0	0	0	0
1351	PFR_JS9-1_1328	Hypothetical protein	1480162	1481568	+	PROKKA_01348	hypothetical protein	1480162	1481568	+					1	0	0	0	0	0	0
1352	PFR_JS9-1_1329	Oxoglutarate dehydrogenase	1481638	1485423	+	PROKKA_01349	Multifunctional 2-oxoglutarate metabolism enzyme	1481638	1485423	+	2.2.1.5	kgd	similar to AA sequence:UniProtKB:A0R2B1		1	0	0	0	0	0	0
1353	PFR_JS9-1_1330	Transcription factor WhiB	1485668	1485916	+	PROKKA_01350	Transcriptional regulator WhiB1	1485668	1485916	+		whiB1	similar to AA sequence:UniProtKB:O05847		1	0	0	0	0	0	0
1354	PFR_JS9-1_1331	Sensor histidine kinase	1486021	1487529	-	PROKKA_01351	putative sensor histidine kinase pdtaS	1486021	1487529	-	2.7.13.3	pdtaS	similar to AA sequence:UniProtKB:O05846		1	0	0	0	0	0	0
1355	PFR_JS9-1_1332	Hypothetical protein	1488031	1488342	-	PROKKA_01352	Anti-sigma factor RsrA	1488031	1488342	-		rsrA	similar to AA sequence:UniProtKB:Q7AKG8		1	0	0	0	0	0	0
1356	PFR_JS9-1_1333	RNA polymerase sigma factor	1488335	1488922	-	PROKKA_01353	ECF RNA polymerase sigma factor SigR	1488335	1488922	-		sigR	similar to AA sequence:UniProtKB:Q7AKG9		1	0	0	0	0	0	0
1357	PFR_JS9-1_1334	UPF0361 protein yoqW	1489063	1489815	-	PROKKA_01354	Putative SOS response-associated peptidase YedK	1489063	1489815	-	3.4.-.-	yedK	similar to AA sequence:UniProtKB:P76318		1	0	0	0	0	0	0
1358	PFR_JS9-1_1335	3-phosphoshikimate 1-carboxyvinyltransferase	1489963	1491315	+	PROKKA_01355	3-phosphoshikimate 1-carboxyvinyltransferase	1489963	1491315	+	2.5.1.19	aroA	similar to AA sequence:UniProtKB:P22487		1	0	0	0	0	0	0
1359	PFR_JS9-1_1336	Putative ribosome biogenesis GTPase RsgA	1491312	1492382	+	PROKKA_01356	Putative ribosome biogenesis GTPase RsgA	1491312	1492382	+	3.6.1.-	rsgA	similar to AA sequence:UniProtKB:Q8ZKB0		1	0	0	0	0	0	0
1360	PFR_JS9-1_1337	Putative histidinol-phosphate phosphatase,	1492436	1493251	+	PROKKA_01357	Histidinol-phosphatase	1492436	1493251	+	3.1.3.15	hisN	similar to AA sequence:UniProtKB:Q9K4B1		1	0	0	0	0	0	0
1361	PFR_JS9-1_1338	PF14262 domain protein	1493305	1495038	-	PROKKA_01358	hypothetical protein	1493305	1495038	-					1	0	0	0	0	0	0
1362	PFR_JS9-1_1339	VTC domain protein	1495035	1495847	-	PROKKA_01359	VTC domain protein	1495035	1495847	-			protein motif:Pfam:PF09359.4		1	0	0	0	0	0	0
1363	PFR_JS9-1_1340	Conserved domain protein	1495844	1496479	-	PROKKA_01360	hypothetical protein	1495844	1496479	-					1	0	0	0	0	0	0
1364	PFR_JS9-1_1341	Exopolysaccharide biosynthesis protein related to	1496636	1497583	+	PROKKA_01361	hypothetical protein	1496636	1497583	+					1	0	0	0	0	0	0
1365	PFR_JS9-1_1342	GtrA family protein	1497593	1498756	+	PROKKA_01362	GtrA-like protein	1497593	1498756	+			protein motif:Pfam:PF04138.8		0	0	0	0	0	0	0
1366	PFR_JS9-1_1343	Putative phosphoglycerate dehydrogenase	1498746	1499939	-	PROKKA_01363	D-3-phosphoglycerate dehydrogenase	1498746	1499939	-	1.1.1.95	serA	similar to AA sequence:UniProtKB:P0A9T0		1	0	0	0	0	0	0
1367	PFR_JS9-1_1344	Dipeptide ABC transporter ATP-binding protein	1500000	1500827	-	PROKKA_01364	Glutathione import ATP-binding protein GsiA	1500000	1500827	-	3.6.3.-	gsiA_1	similar to AA sequence:UniProtKB:P75796		1	0	0	0	0	0	0
1368	PFR_JS9-1_1345	Oligopeptide transport protein of the ABC	1500820	1501677	-	PROKKA_01365	Oligopeptide transport ATP-binding protein OppD	1500820	1501677	-		oppD	similar to AA sequence:UniProtKB:P24136		1	0	0	0	0	0	0
1369	PFR_JS9-1_1346	Putative oligopeptide ABC transport system	1501679	1502494	-	PROKKA_01366	Glutathione transport system permease protein GsiD	1501679	1502494	-		gsiD	similar to AA sequence:UniProtKB:P75799		1	0	0	0	0	0	0
1370	PFR_JS9-1_1347	Putative glutathione ABC transporter, permease	1502491	1503444	-	PROKKA_01367	Glutathione transport system permease protein GsiC	1502491	1503444	-		gsiC	similar to AA sequence:UniProtKB:P75798		1	0	0	0	0	0	0
1371	PFR_JS9-1_1348	ABC transporter, substrate-binding protein,	1503466	1504989	-	PROKKA_01368	Glutathione-binding protein GsiB precursor	1503466	1504989	-		gsiB	similar to AA sequence:UniProtKB:P75797		1	0	0	0	0	0	0
1372						PROKKA_01369	tRNA-Met(cat)	1505198	1505272	+			COORDINATES:profile:Aragorn:1.2		0					0	0
1373	PFR_JS9-1_1349	Biotin synthase	1505357	1506502	-	PROKKA_01370	Biotin synthase	1505357	1506502	-	2.8.1.6	bioB	similar to AA sequence:UniProtKB:P19206		1	0	0	0	0	0	0
1374	PFR_JS9-1_1350	Hypothetical protein	1506665	1506955	-	PROKKA_01371	hypothetical protein	1506665	1506955	-					1	0	0	0	0	0	0
1375	PFR_JS9-1_1351	Prolyl aminopeptidase	1507123	1508337	-	PROKKA_01372	Proline iminopeptidase	1507123	1508337	-	3.4.11.5	pip_1	similar to AA sequence:UniProtKB:P46547		1	0	0	0	0	0	0
1376	PFR_JS9-1_1352	Peptidase M16 inactive domain protein	1508482	1509756	+	PROKKA_01373	Protease 3 precursor	1508482	1509756	+	3.4.24.55	ptrA	similar to AA sequence:UniProtKB:P05458		1	0	0	0	0	0	0
1377	PFR_JS9-1_1353	Peptidase M16 inactive domain protein	1509753	1511117	+	PROKKA_01374	Peptidase M16 inactive domain protein	1509753	1511117	+			protein motif:Pfam:PF05193.15		1	0	0	0	0	0	0
1378	PFR_JS9-1_1354	UPF0182 protein	1511201	1514140	-	PROKKA_01375	hypothetical protein	1511201	1514140	-			protein motif:CLUSTERS:PRK00068		1	0	0	0	0	0	0
1379	PFR_JS9-1_1355	Hypothetical protein	1514137	1514736	-	PROKKA_01376	hypothetical protein	1514137	1514736	-					1	0	0	0	0	0	0
1380	PFR_JS9-1_1356	Lon protease proteolytic domain protein	1514853	1515896	-	PROKKA_01377	serine endoprotease	1514853	1515896	-			protein motif:CLUSTERS:PRK10942		1	0	0	0	0	0	0
1381	PFR_JS9-1_1357	UbiD family decarboxylase	1516137	1517540	+	PROKKA_01378	hypothetical protein	1516137	1517540	+					1	0	0	0	0	0	0
1382	PFR_JS9-1_1358	Similar to metal-dependent hydrolase	1517572	1518129	-	PROKKA_01379	hypothetical protein	1517572	1518129	-					1	0	0	0	0	0	0
1383	PFR_JS9-1_1359	Hypothetical protein	1518656	1518817	+	PROKKA_01380	hypothetical protein	1518656	1518817	+					1	0	0	0	0	0	0
1384	PFR_JS9-1_1360	Hypothetical protein	1519042	1520067	+	PROKKA_01381	hypothetical protein	1519042	1520067	+					1	0	0	0	0	0	0
1385	PFR_JS9-1_1361	HRDC domain protein	1520124	1522280	-	PROKKA_01382	ATP-dependent DNA helicase UvrD2	1520124	1522280	-	3.6.4.12	uvrD2	similar to AA sequence:UniProtKB:P64320		1	0	0	0	0	0	0
1386	PFR_JS9-1_1362	Exonuclease subunit V gamma recC	1522383	1525757	+	PROKKA_01383	RecBCD enzyme subunit RecC	1522383	1525757	+	3.1.11.5	recC	similar to AA sequence:UniProtKB:P07648		1	0	0	0	0	0	0
1387	PFR_JS9-1_1363	Putative exodeoxyribonuclease V, beta subunit	1525754	1529116	+	PROKKA_01384	RecBCD enzyme subunit RecB	1525754	1529116	+	3.1.11.5	recB	similar to AA sequence:UniProtKB:P08394		1	0	0	0	0	0	0
1388	PFR_JS9-1_1364	Exonuclease subunit V alpha recD	1529103	1530956	+	PROKKA_01385	RecBCD enzyme subunit RecD	1529103	1530956	+	3.1.11.5	recD	similar to AA sequence:UniProtKB:P04993		1	0	0	0	0	0	0
1389	PFR_JS9-1_1365	Hydrolase, NUDIX family	1531008	1531898	-	PROKKA_01386	NADH pyrophosphatase	1531008	1531898	-	3.6.1.22	nudC	similar to AA sequence:UniProtKB:P32664		1	0	0	0	0	0	0
1390	PFR_JS9-1_1366	ATP-dependent DNA helicase	1531908	1535264	-	PROKKA_01387	ATP-dependent DNA helicase PcrA	1531908	1535264	-	3.6.4.12	pcrA	similar to AA sequence:UniProtKB:P64319		1	0	0	0	0	0	0
1391	PFR_JS9-1_1367	ATP-dependent DNA helicase	1535261	1538632	-	PROKKA_01388	ATP-dependent DNA helicase UvrD1	1535261	1538632	-	3.6.4.12	uvrD1_1	similar to AA sequence:UniProtKB:P0A5A3		1	0	0	0	0	0	0
1392	PFR_JS9-1_1368	Cold shock-like protein CspA	1538972	1539178	+	PROKKA_01389	Cold shock-like protein 7.0	1538972	1539178	+			similar to AA sequence:UniProtKB:Q01761		1	0	0	0	0	0	0
1393	PFR_JS9-1_1369	Serine/threonine phosphatase stp	1539344	1540216	+	PROKKA_01390	Serine/threonine phosphatase stp	1539344	1540216	+	3.1.3.16	stp_2	similar to AA sequence:UniProtKB:Q8Y678		1	0	0	0	0	0	0
1394	PFR_JS9-1_1370	Hypothetical protein	1540344	1540628	+	PROKKA_01391	hypothetical protein	1540344	1540628	+					1	0	0	0	0	0	0
1395	PFR_JS9-1_1371	Hydroxylase for synthesis of	1540797	1541552	-	PROKKA_01392	hypothetical protein	1540797	1541552	-					1	0	0	0	0	0	0
1396	PFR_JS9-1_1372	DEAD/DEAH box helicase	1541828	1543333	+	PROKKA_01393	DEAD-box ATP-dependent RNA helicase CshA	1541828	1543333	+	3.6.4.13	cshA	similar to AA sequence:UniProtKB:P96614		1	0	0	0	0	0	0
1397	PFR_JS9-1_1373	Tryptophanyl-tRNA synthetase II	1543471	1544643	-	PROKKA_01394	Tryptophan--tRNA ligase 2	1543471	1544643	-	6.1.1.2	trpS2	similar to AA sequence:UniProtKB:Q9RVD6		1	0	0	0	0	0	0
1398	PFR_JS9-1_1374	PHP domain protein	1544612	1545493	-	PROKKA_01395	hypothetical protein	1544612	1545493	-			protein motif:CLUSTERS:PRK06361		1	0	0	0	0	0	0
1399	PFR_JS9-1_1375	Hypothetical protein	1545625	1546101	+	PROKKA_01396	hypothetical protein	1545625	1546101	+					1	0	0	0	0	0	0
1400	PFR_JS9-1_1376	Hypothetical protein	1546160	1546363	-	PROKKA_01397	hypothetical protein	1546160	1546363	-					1	0	0	0	0	0	0
1401	PFR_JS9-1_1377	Hypothetical protein	1546365	1546874	-	PROKKA_01398	hypothetical protein	1546365	1546874	-					0	0	0	0	0	0	0
1402	PFR_JS9-1_1378	Hypothetical protein	1546955	1547497	+	PROKKA_01399	hypothetical protein	1546955	1547497	+					1	0	0	0	0	0	0
1403	PFR_JS9-1_1379	Protein translocase subunit SecA	1547537	1550386	-	PROKKA_01400	preprotein translocase subunit SecA	1547537	1550386	-			protein motif:CLUSTERS:PRK12904		1	0	0	0	0	0	0
1404	PFR_JS9-1_1380	Putative ribosomal S30AE, sigma 54 modulation	1550631	1551227	-	PROKKA_01401	Light-repressed protein A	1550631	1551227	-		lrtA	similar to AA sequence:UniProtKB:P47908		1	0	0	0	0	0	0
1405	PFR_JS9-1_1381	Phosphoribosyl transferase domain protein	1551383	1552192	-	PROKKA_01402	DNA utilization protein GntX	1551383	1552192	-			protein motif:CLUSTERS:PRK11595		1	0	0	0	0	0	0
1406	PFR_JS9-1_1382	DNA-binding response regulator MtrA	1552274	1553014	-	PROKKA_01403	DNA-binding response regulator MtrA	1552274	1553014	-		mtrA	similar to AA sequence:UniProtKB:P0A5Z4		1	0	0	0	0	0	0
1407	PFR_JS9-1_1383	Conserved protein, DUF179	1553150	1553716	-	PROKKA_01404	hypothetical protein	1553150	1553716	-			protein motif:CLUSTERS:PRK00228		1	0	0	0	0	0	0
1408						PROKKA_01405	transfer-messenger RNA, SsrA	1553930	1554297	-		ssrA	COORDINATES:profile:Aragorn:1.2		0					0	0
1409	PFR_JS9-1_1384	Hypothetical protein	1554422	1555063	-	PROKKA_01406	hypothetical protein	1554422	1555063	-					1	0	0	0	0	0	0
1410	PFR_JS9-1_1385	TmRNA-binding protein SmpB	1555153	1555635	-	PROKKA_01407	SsrA-binding protein	1555153	1555635	-		smpB	similar to AA sequence:UniProtKB:A0QU63		1	0	0	0	0	0	0
1411	PFR_JS9-1_1386	MutG family lantibiotic protection ABC	1555786	1557738	-	PROKKA_01408	hypothetical protein	1555786	1557738	-					1	0	0	0	0	0	0
1412	PFR_JS9-1_1387	Hypothetical protein	1557922	1559241	-	PROKKA_01409	Murein DD-endopeptidase MepM	1557922	1559241	-	3.4.24.-	mepM_4	similar to AA sequence:UniProtKB:P0AFS9		1	0	0	0	0	0	0
1413	PFR_JS9-1_1388	Efflux ABC transporter, permease protein	1559308	1560225	-	PROKKA_01410	Cell division protein FtsX	1559308	1560225	-		ftsX	similar to AA sequence:UniProtKB:A5U7B6		1	0	0	0	0	0	0
1414	PFR_JS9-1_1389	Cell division ATP-binding protein FtsE	1560264	1560950	-	PROKKA_01411	Cell division ATP-binding protein FtsE	1560264	1560950	-		ftsE	similar to AA sequence:UniProtKB:O34814		1	0	0	0	0	0	0
1415	PFR_JS9-1_1390	Peptide chain release factor 2	1561102	1562211	-	PROKKA_01412	Peptide chain release factor 2	1561102	1562211	-		prfB	similar to AA sequence:UniProtKB:A0QU58		1	0	0	0	0	0	0
1416	PFR_JS9-1_1391	YqeY family protein	1562306	1562767	+	PROKKA_01413	Yqey-like protein	1562306	1562767	+			protein motif:Pfam:PF09424.4		1	0	0	0	0	0	0
1417						PROKKA_01414	tRNA-Val(tac)	1562808	1562883	+			COORDINATES:profile:Aragorn:1.2		0					0	0
1418	PFR_JS9-1_1392	Transposase, ISlxx5	1563412	1564446	-	PROKKA_01415	Integrase core domain protein	1563412	1564446	-			protein motif:Pfam:PF00665.20		0	0	0	0	0	0	0
1419	PFR_JS9-1_1393	Hypothetical protein	1564500	1565339	+	PROKKA_01416	hypothetical protein	1564500	1565339	+					0	0	0	0	0	0	0
1420	PFR_JS9-1_1394	Fructosamine kinase	1565920	1566951	-	PROKKA_01417	Fructosamine kinase	1565920	1566951	-			protein motif:Pfam:PF03881.8		1	0	0	0	0	0	0
1421	PFR_JS9-1_1395	4-aminobutyrate aminotransferase gabT	1567030	1568367	+	PROKKA_01418	4-aminobutyrate aminotransferase PuuE	1567030	1568367	+	2.6.1.19	puuE	similar to AA sequence:UniProtKB:P50457		1	0	0	0	0	0	0
1422	PFR_JS9-1_1396	Aliphatic amidase	1568545	1569405	-	PROKKA_01419	Aliphatic amidase	1568545	1569405	-	3.5.1.4	amiE	similar to AA sequence:UniProtKB:P11436		1	0	0	0	0	0	0
1423	PFR_JS9-1_1397	Putrescine importer	1569402	1570793	-	PROKKA_01420	Putrescine importer PuuP	1569402	1570793	-		puuP	similar to AA sequence:UniProtKB:P76037		1	0	0	0	0	0	0
1424	PFR_JS9-1_1398	Hsp20/alpha crystallin family protein	1571066	1571518	-	PROKKA_01421	18 kDa heat shock protein	1571066	1571518	-			similar to AA sequence:UniProtKB:Q53595		1	0	0	0	0	0	0
1425	PFR_JS9-1_1399	Putative ATP-binding/permease fusion ABC	1571768	1573561	+	PROKKA_01422	putative ABC transporter ATP-binding protein	1571768	1573561	+			similar to AA sequence:UniProtKB:Q9WYC4		1	0	0	0	0	0	0
1426	PFR_JS9-1_1400	PF11253 family protein	1573596	1574021	-	PROKKA_01423	hypothetical protein	1573596	1574021	-					1	0	0	0	0	0	0
1427	PFR_JS9-1_1401	Hypothetical protein	1574026	1574160	-	PROKKA_01424	hypothetical protein	1574026	1574160	-					0	0	0	0	0	0	0
1428	PFR_JS9-1_1402	Pyruvate dehydrogenase E1 component	1574123	1576870	-	PROKKA_01425	Pyruvate dehydrogenase E1 component	1574123	1576870	-	1.2.4.1	aceE	similar to AA sequence:UniProtKB:A0R0B0		1	0	0	0	0	0	0
1429	PFR_JS9-1_1403	Aromatic-amino-acid transaminase	1577125	1578321	+	PROKKA_01426	Aromatic-amino-acid aminotransferase	1577125	1578321	+	2.6.1.57	tyrB	similar to AA sequence:UniProtKB:P04693		1	0	0	0	0	0	0
1430	PFR_JS9-1_1404	Transcriptional regulator, PucR family	1578407	1579621	+	PROKKA_01427	Purine catabolism regulatory protein	1578407	1579621	+		pucR_2	similar to AA sequence:UniProtKB:O32138		1	0	0	0	0	0	0
1431	PFR_JS9-1_1405	Malonyl CoA:acyl carrier protein	1579778	1580734	+	PROKKA_01428	Malonyl CoA-acyl carrier protein transacylase	1579778	1580734	+	2.3.1.39	fabD	similar to AA sequence:UniProtKB:P63458		1	0	0	0	0	0	0
1432	PFR_JS9-1_1406	3-oxoacyl-[acyl-carrier-protein] synthase 3 2	1580738	1581742	+	PROKKA_01429	3-oxoacyl-[acyl-carrier-protein] synthase 3	1580738	1581742	+	2.3.1.180	fabH	similar to AA sequence:UniProtKB:Q9F6D4		1	0	0	0	0	0	0
1433	PFR_JS9-1_1407	Acyl carrier protein	1581804	1582055	+	PROKKA_01430	Acyl carrier protein	1581804	1582055	+		acpP	similar to AA sequence:UniProtKB:P80921		1	0	0	0	0	0	0
1434	PFR_JS9-1_1408	3-oxoacyl-[acyl-carrier-protein] synthase II	1582107	1583366	+	PROKKA_01431	3-oxoacyl-[acyl-carrier-protein] synthase 2	1582107	1583366	+	2.3.1.179	fabF	similar to AA sequence:UniProtKB:P73283		1	0	0	0	0	0	0
1435	PFR_JS9-1_1409	PF11343 family protein	1583533	1584027	-	PROKKA_01432	hypothetical protein	1583533	1584027	-					1	0	0	0	0	0	0
1436	PFR_JS9-1_1410	Peptidase, S9C (Acylaminoacyl-peptidase) family	1584178	1586157	+	PROKKA_01433	Prolyl tripeptidyl peptidase precursor	1584178	1586157	+	3.4.14.12	ptpA_1	similar to AA sequence:UniProtKB:Q7MUW6		1	0	0	0	0	0	0
1437	PFR_JS9-1_1411	Pyridoxal phosphate enzyme, YggS family	1586206	1586958	-	PROKKA_01434	hypothetical protein	1586206	1586958	-			protein motif:Pfam:PF01168.14	note=Alanine racemase, N-terminal domain	1	0	0	0	0	0	0
1438	PFR_JS9-1_1412	Von Willebrand factor type A domain protein	1586955	1587920	-	PROKKA_01435	von Willebrand factor type A domain protein	1586955	1587920	-			protein motif:Pfam:PF00092.22		1	0	0	0	0	0	0
1439	PFR_JS9-1_1413	Von Willebrand factor type A domain protein	1587920	1588894	-	PROKKA_01436	von Willebrand factor type A domain protein	1587920	1588894	-			protein motif:Pfam:PF00092.22		1	0	0	0	0	0	0
1440	PFR_JS9-1_1414	Protein containing DUF58	1588894	1589958	-	PROKKA_01437	hypothetical protein	1588894	1589958	-					1	0	0	0	0	0	0
1441	PFR_JS9-1_1415	Transcriptional regulator moxR1	1589955	1591007	-	PROKKA_01438	ATPase family associated with various cellular activities (AAA)	1589955	1591007	-			protein motif:Pfam:PF07726.5		1	0	0	0	0	0	0
1442	PFR_JS9-1_1416	Hypothetical protein	1591252	1592178	+	PROKKA_01439	hypothetical protein	1591252	1592178	+					1	0	0	0	0	0	0
1443	PFR_JS9-1_1417	HAD-superfamily hydrolase, subfamily IIB	1592186	1593028	+	PROKKA_01440	Putative phosphatase	1592186	1593028	+	3.1.3.-		similar to AA sequence:UniProtKB:Q5XD45		1	0	0	0	0	0	0
1444	PFR_JS9-1_1418	Mercuric reductase/transcriptional regulator,	1593049	1594479	-	PROKKA_01441	Dihydrolipoyl dehydrogenase	1593049	1594479	-	1.8.1.4	lpd	similar to AA sequence:UniProtKB:P85207		1	0	0	0	0	0	0
1445	PFR_JS9-1_1419	Predicted metal-binding protein (DUF2284)	1594840	1595529	+	PROKKA_01442	hypothetical protein	1594840	1595529	+					1	0	0	0	0	0	0
1446	PFR_JS9-1_1420	TIGR00245 family protein	1595537	1596295	+	PROKKA_01443	hypothetical protein	1595537	1596295	+					0	0	0	0	0	0	0
1447	PFR_JS9-1_1421	Putative dGTPase	1596312	1597457	-	PROKKA_01444	Deoxyguanosinetriphosphate triphosphohydrolase	1596312	1597457	-	3.1.5.1	dgt	similar to AA sequence:UniProtKB:Q59827		1	0	0	0	0	0	0
1448	PFR_JS9-1_1422	TIM-barrel protein, nifR3 family	1597508	1598695	-	PROKKA_01445	tRNA-dihydrouridine synthase C	1597508	1598695	-	1.-.-.-	dusC	similar to AA sequence:UniProtKB:P33371		1	0	0	0	0	0	0
1449	PFR_JS9-1_1423	Succinate dehydrogenase/fumarate reductase	1598772	1599530	-	PROKKA_01446	Fumarate reductase iron-sulfur subunit	1598772	1599530	-	1.3.99.1	frdB_2	similar to AA sequence:UniProtKB:P0AC47		1	0	0	0	0	0	0
1450	PFR_JS9-1_1424	Succinate dehydrogenase flavoprotein subunit	1599527	1601611	-	PROKKA_01447	Fumarate reductase flavoprotein subunit	1599527	1601611	-	1.3.5.4	frdA_3	similar to AA sequence:UniProtKB:P17412		1	0	0	0	0	0	0
1451	PFR_JS9-1_1425	Succinate dehydrogenase cytochrome B subunit,	1601608	1602363	-	PROKKA_01448	Succinate dehydrogenase/Fumarate reductase transmembrane subunit	1601608	1602363	-			protein motif:Pfam:PF01127.16		1	0	0	0	0	0	0
1452	PFR_JS9-1_1426	NUDIX hydrolase	1602611	1603363	-	PROKKA_01449	bifunctional nicotinamide mononucleotide adenylyltransferase/ADP-ribose pyrophosphatase	1602611	1603363	-			protein motif:CLUSTERS:PRK05379		1	0	0	0	0	0	0
1453	PFR_JS9-1_1427	Quinolinate synthase A	1603430	1604410	+	PROKKA_01450	Quinolinate synthase A	1603430	1604410	+	2.5.1.72	nadA	similar to AA sequence:UniProtKB:P11458		1	0	0	0	0	0	0
1454	PFR_JS9-1_1428	L-aspartate oxidase nadB	1604407	1606089	+	PROKKA_01451	L-aspartate oxidase	1604407	1606089	+	1.4.3.16	nadB	similar to AA sequence:UniProtKB:P10902		1	0	0	0	0	0	0
1455	PFR_JS9-1_1429	Nicotinate-nucleotide pyrophosphatase nadC	1606086	1607006	+	PROKKA_01452	Nicotinate-nucleotide pyrophosphorylase [carboxylating]	1606086	1607006	+	2.4.2.19	nadC	similar to AA sequence:UniProtKB:O06594		1	0	0	0	0	0	0
1456	PFR_JS9-1_1430	Glycyl-tRNA synthetase glyS	1607131	1608519	-	PROKKA_01453	Glycine--tRNA ligase	1607131	1608519	-	6.1.1.14	glyQS	similar to AA sequence:UniProtKB:P99129		1	0	0	0	0	0	0
1457	PFR_JS9-1_1431	Metal transport system ABC transporter	1608752	1609699	+	PROKKA_01454	High-affinity zinc uptake system binding-protein ZnuA precursor	1608752	1609699	+		znuA	similar to AA sequence:UniProtKB:O34966		1	0	0	0	0	0	0
1458	PFR_JS9-1_1432	Metal transport ABC transporter	1609794	1610582	+	PROKKA_01455	High-affinity zinc uptake system ATP-binding protein ZnuC	1609794	1610582	+	3.6.3.-	znuC	similar to AA sequence:UniProtKB:O34946		1	0	0	0	0	0	0
1459	PFR_JS9-1_1433	Metal transport ABC transporter	1610584	1611591	+	PROKKA_01456	High-affinity zinc uptake system membrane protein ZnuB	1610584	1611591	+		znuB	similar to AA sequence:UniProtKB:O34610		1	0	0	0	0	0	0
1460	PFR_JS9-1_1434	Fe(3 ) uptake regulation protein	1611557	1612069	+	PROKKA_01457	Zinc uptake regulation protein	1611557	1612069	+		zur	similar to AA sequence:UniProtKB:O05839		1	0	0	0	0	0	0
1461	PFR_JS9-1_1435	Phage integrase	1612322	1612996	+	PROKKA_01458	hypothetical protein	1612322	1612996	+					1	0	0	0	0	0	0
1462	PFR_JS9-1_1436	Transposase of ISAar20, ISL3 family	1613520	1614485	+	PROKKA_01459	Transposase	1613520	1614485	+			protein motif:Pfam:PF01610.11		0	0	0	0	0	0	0
1463	PFR_JS9-1_1437	DNA repair protein RecO	1614908	1615651	-	PROKKA_01460	DNA repair protein RecO	1614908	1615651	-		recO	similar to AA sequence:UniProtKB:P42095		1	0	0	0	0	0	0
1464	PFR_JS9-1_1438	Isoprenyl transferase 2	1615835	1616524	+	PROKKA_01461	Trans,polycis-polyprenyl diphosphate synthase ((2Z,6E)-farnesyl diphosphate specific)	1615835	1616524	+	2.5.1.88		similar to AA sequence:UniProtKB:Q47RM6		1	0	0	0	0	0	0
1465	PFR_JS9-1_1439	Protein of hypothetical function DUF488	1616585	1616947	+	PROKKA_01462	hypothetical protein	1616585	1616947	+					1	0	0	0	0	0	0
1466	PFR_JS9-1_1440	2-isopropylmalate synthase LeuA	1617060	1618826	-	PROKKA_01463	2-isopropylmalate synthase	1617060	1618826	-	2.3.3.13	leuA_2	similar to AA sequence:UniProtKB:P96420		1	0	0	0	0	0	0
1467	PFR_JS9-1_1441	Amidohydrolase family protein	1619058	1620563	+	PROKKA_01464	N-substituted formamide deformylase precursor	1619058	1620563	+	3.5.1.91	nfdA	similar to AA sequence:UniProtKB:Q68AP4		0	0	0	0	0	0	0
1468	PFR_JS9-1_1442	Hypothetical protein	1620693	1620827	-	PROKKA_01465	hypothetical protein	1620693	1620827	-					1	0	0	0	0	0	0
1469	PFR_JS9-1_1443	Hypothetical protein	1620938	1621546	-	PROKKA_01466	hypothetical protein	1620938	1621546	-					1	0	0	0	0	0	0
1470	PFR_JS9-1_1444	GTPase Era	1621596	1622540	-	PROKKA_01467	GTPase Era	1621596	1622540	-		era	similar to AA sequence:UniProtKB:P0A562		1	0	0	0	0	0	0
1471	PFR_JS9-1_1445	CBS domain pair protein	1622533	1623837	-	PROKKA_01468	Magnesium and cobalt efflux protein CorC	1622533	1623837	-		corC	similar to AA sequence:UniProtKB:P0A2L3		1	0	0	0	0	0	0
1472	PFR_JS9-1_1446	Probable rRNA maturation factor	1623995	1624453	-	PROKKA_01469	Endoribonuclease YbeY	1623995	1624453	-	3.1.-.-	ybeY	similar to AA sequence:UniProtKB:A0R0T0		1	0	0	0	0	0	0
1473	PFR_JS9-1_1447	PhoH family protein	1624500	1625507	-	PROKKA_01470	PhoH-like protein	1624500	1625507	-		ybeZ	similar to AA sequence:UniProtKB:P0A9K3		1	0	0	0	0	0	0
1474	PFR_JS9-1_1448	Inner membrane metabolite transport protein YhjE	1625639	1626712	-	PROKKA_01471	Inner membrane metabolite transport protein YhjE	1625639	1626712	-		yhjE	similar to AA sequence:UniProtKB:P37643		1	0	0	0	0	0	0
1475	PFR_JS9-1_1449	Hypothetical protein	1627158	1627649	-	PROKKA_01472	hypothetical protein	1627158	1627649	-					0	0	0	0	0	0	0
1476	PFR_JS9-1_1450	Prolyl aminopeptidase	1627705	1628763	-	PROKKA_01473	Proline iminopeptidase	1627705	1628763	-	3.4.11.5	pip_2	similar to AA sequence:UniProtKB:P52279		1	0	0	0	0	0	0
1477	PFR_JS9-1_1451	Hypothetical protein	1628845	1629396	-	PROKKA_01474	hypothetical protein	1628845	1629396	-					1	0	0	0	0	0	0
1478	PFR_JS9-1_1452	TRNA-guanine transglycosylase	1629509	1630777	-	PROKKA_01475	Queuine tRNA-ribosyltransferase	1629509	1630777	-	2.4.2.29	tgt	similar to AA sequence:UniProtKB:P66905		1	0	0	0	0	0	0
1479	PFR_JS9-1_1453	Putative Tat (Twin-arginine translocation)	1630897	1632225	+	PROKKA_01476	Calcineurin-like phosphoesterase	1630897	1632225	+			protein motif:Pfam:PF00149.22		1	0	0	0	0	0	0
1480	PFR_JS9-1_1454	Ribosomal RNA small subunit methyltransferase E	1632214	1632963	-	PROKKA_01477	Ribosomal RNA small subunit methyltransferase E	1632214	1632963	-	2.1.1.193	rsmE	similar to AA sequence:UniProtKB:P54461		1	0	0	0	0	0	0
1481	PFR_JS9-1_1455	Chaperone protein DnaJ 2	1632960	1634168	-	PROKKA_01478	Chaperone protein DnaJ	1632960	1634168	-		dnaJ_3	similar to AA sequence:UniProtKB:Q6RSN5		1	0	0	0	0	0	0
1482	PFR_JS9-1_1456	Heat-inducible transcription repressor hrcA	1634181	1635191	-	PROKKA_01479	Heat-inducible transcription repressor HrcA	1634181	1635191	-		hrcA	similar to AA sequence:UniProtKB:A0R0T9		1	0	0	0	0	0	0
1483	PFR_JS9-1_1457	Inositol monophosphatase family protein	1635450	1636226	-	PROKKA_01480	Inositol-1-monophosphatase	1635450	1636226	-	3.1.3.25	suhB	similar to AA sequence:UniProtKB:O33832		1	0	0	0	0	0	0
1484	PFR_JS9-1_1458	PF11296 family protein	1636304	1637185	-	PROKKA_01481	hypothetical protein	1636304	1637185	-					1	0	0	0	0	0	0
1485	PFR_JS9-1_1459	Putative coproporphyrinogen dehydrogenase	1637280	1638479	-	PROKKA_01482	Oxygen-independent coproporphyrinogen-III oxidase 1	1637280	1638479	-	1.3.99.22	hemN	similar to AA sequence:UniProtKB:P54304		1	0	0	0	0	0	0
1486	PFR_JS9-1_1460	Elongation factor 4	1638482	1640311	-	PROKKA_01483	Elongation factor 4	1638482	1640311	-	3.6.5.-	lepA	similar to AA sequence:UniProtKB:Q2FXY7		1	0	0	0	0	0	0
1487	PFR_JS9-1_1461	Hypothetical protein	1640612	1641097	-	PROKKA_01484	hypothetical protein	1640612	1641097	-					1	0	0	0	0	0	0
1488	PFR_JS9-1_1462	30S ribosomal protein S20	1641486	1641746	+	PROKKA_01485	30S ribosomal protein S20	1641486	1641746	+		rpsT	similar to AA sequence:UniProtKB:A0R102		1	0	0	0	0	0	0
1489	PFR_JS9-1_1463	Hypothetical protein	1641880	1642542	+	PROKKA_01486	hypothetical protein	1641880	1642542	+					1	0	0	0	0	0	0
1490	PFR_JS9-1_1464	DNA polymerase III, delta subunit	1642556	1643554	-	PROKKA_01487	hypothetical protein	1642556	1643554	-			protein motif:CLUSTERS:PRK07914		1	0	0	0	0	0	0
1491	PFR_JS9-1_1465	DNA internalization competence protein	1643637	1645211	-	PROKKA_01488	ComEC family competence protein	1643637	1645211	-			protein motif:CLUSTERS:PRK11539		0	0	0	0	0	0	0
1492	PFR_JS9-1_1466	PhiRv1 integrase	1645258	1646847	+	PROKKA_01489	hypothetical protein	1645258	1646847	+			protein motif:Pfam:PF00239.15	note=Resolvase, N terminal domain	0	1	0	1	0	0	0
1493	PFR_JS9-1_1467	Hypothetical protein	1647054	1647383	+	PROKKA_01490	hypothetical protein	1647054	1647383	+					0	1	0	1	0	0	0
1494	PFR_JS9-1_1468	Phage/plasmid primase, P4 family, C-terminal	1647385	1649124	+	PROKKA_01491	Poxvirus D5 protein-like protein	1647385	1649124	+			protein motif:Pfam:PF03288.10		0	1	0	1	0	0	0
1495	PFR_JS9-1_1469	Hypothetical protein	1649127	1649327	+	PROKKA_01492	hypothetical protein	1649127	1649327	+					0	1	0	1	0	0	0
1496	PFR_JS9-1_1470	Hypothetical protein	1649331	1649720	+	PROKKA_01493	hypothetical protein	1649331	1649720	+					0	1	0	1	0	0	0
1497	PFR_JS9-1_1471	Type IV secretory pathway VirD4 components-like	1649812	1651206	-	PROKKA_01494	TraM recognition site of TraD and TraG	1649812	1651206	-			protein motif:Pfam:PF12696.1		0	1	0	1	0	0	0
1498	PFR_JS9-1_1472	Hypothetical protein	1651209	1651472	-	PROKKA_01495	hypothetical protein	1651209	1651472	-					0	1	0	1	0	0	0
1499	PFR_JS9-1_1473	Hypothetical protein	1651605	1651793	+	PROKKA_01496	hypothetical protein	1651605	1651793	+					0	1	0	1	0	0	0
1500	PFR_JS9-1_1474	Hypothetical protein	1651777	1652451	+	PROKKA_01497	hypothetical protein	1651777	1652451	+					0	1	0	1	0	0	0
1501	PFR_JS9-1_1475	Hypothetical protein	1652448	1653014	+	PROKKA_01498	hypothetical protein	1652448	1653014	+					0	1	0	1	0	0	0
1502	PFR_JS9-1_1476	Hypothetical protein	1653016	1653387	+	PROKKA_01499	hypothetical protein	1653016	1653387	+					0	1	0	1	0	0	0
1503	PFR_JS9-1_1477	Hypothetical protein	1653806	1654264	+	PROKKA_01500	hypothetical protein	1653806	1654264	+					0	1	0	1	0	0	0
1504	PFR_JS9-1_1478	Hypothetical protein	1655132	1656097	+	PROKKA_01501	hypothetical protein	1655132	1656097	+				Unique Gene Cluster 5	0	2	0	1	1	0	0
1505	PFR_JS9-1_1479	Hypothetical protein	1656078	1656671	+	PROKKA_01502	hypothetical protein	1656078	1656671	+				Unique Gene Cluster 5	0	2	0	1	1	0	0
1506	PFR_JS9-1_1480	Hypothetical protein	1656748	1657125	-	PROKKA_01503	hypothetical protein	1656748	1657125	-				Unique Gene Cluster 5	0	2	0	1	1	0	0
1507	PFR_JS9-1_1481	Hypothetical protein	1657270	1657689	-	PROKKA_01504	hypothetical protein	1657270	1657689	-					0	2	0	1	1	0	0
1508	PFR_JS9-1_1482	Hypothetical protein	1657712	1658314	-	PROKKA_01505	hypothetical protein	1657712	1658314	-				Unique Gene Cluster 5	0	2	0	1	1	0	0
1509	PFR_JS9-1_1483	Hypothetical protein	1658455	1658736	+	PROKKA_01506	anaerobic benzoate catabolism transcriptional regulator	1658455	1658736	+			protein motif:CLUSTERS:PRK08154		0	2	0	1	1	0	0
1510	PFR_JS9-1_1484	Hypothetical protein	1658688	1658894	-	PROKKA_01507	hypothetical protein	1658688	1658894	-					0	2	0	1	1	0	0
1511	PFR_JS9-1_1485	Hypothetical protein	1658899	1659228	-	PROKKA_01508	hypothetical protein	1658899	1659228	-					0	2	0	1	1	0	0
1512	PFR_JS9-1_1486	Antirestriction family protein	1659243	1659794	-	PROKKA_01509	Antirestriction protein (ArdA)	1659243	1659794	-			protein motif:Pfam:PF07275.5	Unique Gene Cluster 5	0	2	0	1	1	0	0
1513	PFR_JS9-1_1487	Type I restriction enzyme EcoEI M protein	1660350	1662845	+	PROKKA_01510	putative type I restriction enzymeP M protein	1660350	1662845	+	2.1.1.72		similar to AA sequence:UniProtKB:Q89Z59	Unique Gene Cluster 5	0	2	0	1	1	0	0	M.PfrJS9II
1514	PFR_JS9-1_1488	Hypothetical protein	1662954	1663979	+	PROKKA_01511	hypothetical protein	1662954	1663979	+				Unique Gene Cluster 5	0	2	0	1	1	0	0
1515	PFR_JS9-1_1489	Hypothetical protein	1664114	1664785	-	PROKKA_01512	hypothetical protein	1664114	1664785	-				Unique Gene Cluster 5	0	2	0	1	1	0	0
1516	PFR_JS9-1_1490	Resolvase domain protein	1665250	1665825	+	PROKKA_01513	DNA-invertase hin	1665250	1665825	+		hin_3	similar to AA sequence:UniProtKB:P03013	Unique Gene Cluster 5	0	2	0	1	1	0	0
1517	PFR_JS9-1_1491	Putative Zn peptidase	1665844	1667025	+	PROKKA_01514	hypothetical protein	1665844	1667025	+				Unique Gene Cluster 5	0	2	0	1	1	0	0
1518	PFR_JS9-1_1492	Hypothetical protein	1667022	1667471	+	PROKKA_01515	hypothetical protein	1667022	1667471	+				Unique Gene Cluster 5	0	2	0	1	1	0	0
1519	PFR_JS9-1_1493	Hypothetical protein	1667471	1667692	+	PROKKA_01516	hypothetical protein	1667471	1667692	+				Unique Gene Cluster 5	0	1	0	1	0	0	0
1520	PFR_JS9-1_1494	Hypothetical protein	1668536	1669453	-	PROKKA_01517	hypothetical protein	1668536	1669453	-					0	0	0	0	0	0	0
1521	PFR_JS9-1_1495	Putative competence protein ComEA	1669437	1670348	-	PROKKA_01518	ComE operon protein 1	1669437	1670348	-		comEA	similar to AA sequence:UniProtKB:P39694		1	0	0	0	0	0	0
1522	PFR_JS9-1_1496	Malic enzyme, NAD binding domain protein	1670533	1672287	-	PROKKA_01519	putative NAD-dependent malic enzyme 2	1670533	1672287	-	1.1.1.38	maeA	similar to AA sequence:UniProtKB:P45868		1	0	0	0	0	0	0
1523	PFR_JS9-1_1497	Dihydroorotase	1672305	1673597	-	PROKKA_01520	Dihydroorotase	1672305	1673597	-	3.5.2.3	pyrC	similar to AA sequence:UniProtKB:Q81WF0		1	0	0	0	0	0	0
1524	PFR_JS9-1_1498	Leucine--tRNA ligase (Precursor)	1673654	1676182	-	PROKKA_01521	Leucine--tRNA ligase	1673654	1676182	-	6.1.1.4	leuS	similar to AA sequence:UniProtKB:Q9JXT2		1	0	0	0	0	0	0
1525	PFR_JS9-1_1499	Hypothetical protein	1676499	1677557	-	PROKKA_01522	hypothetical protein	1676499	1677557	-					1	0	0	0	0	0	0
1526	PFR_JS9-1_1500	Hypothetical protein	1677726	1678466	+	PROKKA_01523	hypothetical protein	1677726	1678466	+					1	0	0	0	0	0	0
1527						PROKKA_01524	tRNA-Ala(ggc)	1678569	1678642	+			COORDINATES:profile:Aragorn:1.2		0					0	0
1528	PFR_JS9-1_1501	NADPH-dependent glutamate synthase beta chain and	1678769	1679689	-	PROKKA_01525	NAD dependent epimerase/dehydratase family protein	1678769	1679689	-			protein motif:Pfam:PF01370.15		1	0	0	0	0	0	0
1529	PFR_JS9-1_1502	Hypothetical protein	1679805	1680242	-	PROKKA_01526	hypothetical protein	1679805	1680242	-					0	0	0	0	0	0	0
1530	PFR_JS9-1_1503	Phosphoglycerate mutase family protein	1680302	1680910	-	PROKKA_01527	Glucosyl-3-phosphoglycerate phosphatase	1680302	1680910	-	3.1.3.-	gpgP_2	similar to AA sequence:UniProtKB:P71724		1	0	0	0	0	0	0
1531	PFR_JS9-1_1504	Ribosome-associated protein, iojap family	1680910	1681293	-	PROKKA_01528	Ribosomal silencing factor RsfS	1680910	1681293	-		rsfS	similar to AA sequence:UniProtKB:Q9KD89		1	0	0	0	0	0	0
1532	PFR_JS9-1_1505	Nicotinate (Nicotinamide) nucleotide	1681290	1682060	-	PROKKA_01529	Nicotinate-nucleotide adenylyltransferase	1681290	1682060	-	2.7.7.18	nadD	similar to AA sequence:UniProtKB:P54455		1	0	0	0	0	0	0
1533	PFR_JS9-1_1506	Gamma-glutamyl phosphate reductase 2	1682134	1683378	-	PROKKA_01530	Gamma-glutamyl phosphate reductase	1682134	1683378	-	1.2.1.41	proA	similar to AA sequence:UniProtKB:Q9WYC9		1	0	0	0	0	0	0
1534	PFR_JS9-1_1507	Hypothetical protein	1683385	1684053	-	PROKKA_01531	hypothetical protein	1683385	1684053	-					1	0	0	0	0	0	0
1535	PFR_JS9-1_1508	Glutamate 5-kinase ProB	1684086	1685255	-	PROKKA_01532	Glutamate 5-kinase	1684086	1685255	-	2.7.2.11	proB	similar to AA sequence:UniProtKB:A0R148		1	0	0	0	0	0	0
1536	PFR_JS9-1_1509	GTPase obg	1685248	1686849	-	PROKKA_01533	GTPase Obg	1685248	1686849	-		obg	similar to AA sequence:UniProtKB:P95722		1	0	0	0	0	0	0
1537	PFR_JS9-1_1510	50S ribosomal protein L27	1686998	1687261	-	PROKKA_01534	50S ribosomal protein L27	1686998	1687261	-		rpmA	similar to AA sequence:UniProtKB:A0R150		1	0	0	0	0	0	0
1538	PFR_JS9-1_1511	50S ribosomal protein L21	1687275	1687622	-	PROKKA_01535	50S ribosomal protein L21	1687275	1687622	-		rplU	similar to AA sequence:UniProtKB:A0R151		1	0	0	0	0	0	0
1539	PFR_JS9-1_1512	Hypothetical protein	1687819	1690605	-	PROKKA_01536	Ribonuclease G	1687819	1690605	-	3.1.26.-	rng	similar to AA sequence:UniProtKB:P0A9J0		1	0	0	0	0	0	0
1540	PFR_JS9-1_1513	Radical SAM domain protein	1690859	1691611	-	PROKKA_01537	hypothetical protein	1690859	1691611	-					1	0	0	0	0	0	0
1541	PFR_JS9-1_1514	Hypothetical protein	1691675	1692130	-	PROKKA_01538	MarR family protein	1691675	1692130	-			protein motif:Pfam:PF12802.1		1	0	0	0	0	0	0
1542	PFR_JS9-1_1515	Integral membrane protein TerC	1692345	1693601	+	PROKKA_01539	Inner membrane protein alx	1692345	1693601	+		alx_2	similar to AA sequence:UniProtKB:P42601		1	0	0	0	0	0	0
1543	PFR_JS9-1_1516	Ionic transporter membrane protein chaA	1693598	1694698	+	PROKKA_01540	Sodium/proton antiporter ChaA	1693598	1694698	+		chaA	similar to AA sequence:UniProtKB:P31801		1	0	0	0	0	0	0
1544	PFR_JS9-1_1517	Radical SAM domain protein	1694762	1696705	-	PROKKA_01541	Radical SAM superfamily protein	1694762	1696705	-			protein motif:Pfam:PF04055.15		1	0	0	0	0	0	0
1545	PFR_JS9-1_1518	Hypothetical protein	1696782	1697912	-	PROKKA_01542	CAAX amino terminal protease self- immunity	1696782	1697912	-			protein motif:Pfam:PF02517.10		0	0	0	0	0	0	0
1546	PFR_JS9-1_1519	Nucleoside diphosphate kinase	1698119	1698595	-	PROKKA_01543	Nucleoside diphosphate kinase	1698119	1698595	-	2.7.4.6	ndkA	similar to AA sequence:UniProtKB:P84284		0	0	0	0	0	0	0
1547	PFR_JS9-1_1520	Protein FolC	1698706	1700211	-	PROKKA_01544	Folylpolyglutamate synthase	1698706	1700211	-	6.3.2.17	fgs	similar to AA sequence:UniProtKB:P15925		1	0	0	0	0	0	0
1548	PFR_JS9-1_1521	Putative type IV conjugative transfer system	1700326	1700937	+	PROKKA_01545	DoxX	1700326	1700937	+			protein motif:Pfam:PF07681.6		1	0	0	0	0	0	0
1549	PFR_JS9-1_1522	DSBA oxidoreductase	1700973	1701767	+	PROKKA_01546	hypothetical protein	1700973	1701767	+					1	0	0	0	0	0	0
1550	PFR_JS9-1_1523	DSBA-like thioredoxin domain protein	1702031	1702825	+	PROKKA_01547	hypothetical protein	1702031	1702825	+					0	0	0	0	0	0	0
1551	PFR_JS9-1_1524	Valyl tRNA synthetase	1702924	1705542	+	PROKKA_01548	Valine--tRNA ligase	1702924	1705542	+	6.1.1.9	valS	similar to AA sequence:UniProtKB:P96142		1	0	0	0	0	0	0
1552	PFR_JS9-1_1525	Haloacid dehalogenase superfamily enzyme,	1705649	1706356	-	PROKKA_01549	(S)-2-haloacid dehalogenase 4A	1705649	1706356	-	3.8.1.2	hdl IVa	similar to AA sequence:UniProtKB:Q51645		1	0	0	0	0	0	0
1553	PFR_JS9-1_1526	Phosphofructokinase	1706483	1707604	-	PROKKA_01550	6-phosphofructokinase	1706483	1707604	-	2.7.1.11	pfkA	similar to AA sequence:UniProtKB:Q8NR14		1	0	0	0	0	0	0
1554	PFR_JS9-1_1527	Threonine synthase	1707683	1709125	-	PROKKA_01551	Threonine synthase	1707683	1709125	-	4.2.3.1	thrC	similar to AA sequence:UniProtKB:P23669		1	0	0	0	0	0	0
1555	PFR_JS9-1_1528	Hypothetical protein	1709214	1709558	+	PROKKA_01552	hypothetical protein	1709214	1709558	+					0	0	0	0	0	0	0
1556						PROKKA_01553	tRNA-Pro(ggg)	1710725	1710806	+			COORDINATES:profile:Aragorn:1.2		0					0	0
1557	PFR_JS9-1_1529	ATP-dependent Clp protease ATP-binding subunit	1709670	1710947	-											0	0	0	0	0	0
1558	PFR_JS9-1_1530	ATP-dependent Clp protease proteolytic subunit 1	1711069	1711758	-	PROKKA_01554	ATP-dependent Clp protease proteolytic subunit 2	1711069	1711758	-	3.4.21.92	clpP2_1	similar to AA sequence:UniProtKB:Q9ZH58		1	0	0	0	0	0	0
1559	PFR_JS9-1_1531	ATP-dependent Clp protease proteolytic subunit 2	1711782	1712417	-	PROKKA_01555	ATP-dependent Clp protease proteolytic subunit 2	1711782	1712417	-	3.4.21.92	clpP2_2	similar to AA sequence:UniProtKB:Q8NN01		1	0	0	0	0	0	0
1560	PFR_JS9-1_1532	Pheromone autoinducer 2 transporter	1712504	1713736	-	PROKKA_01556	AI-2 transport protein TqsA	1712504	1713736	-		tqsA_1	similar to AA sequence:UniProtKB:P0AFS5		1	0	0	0	0	0	0
1561	PFR_JS9-1_1533	Inner membrane protein YhhT	1713969	1715162	-	PROKKA_01557	AI-2 transport protein TqsA	1713969	1715162	-		tqsA_2	similar to AA sequence:UniProtKB:P0AFS5		1	0	0	0	0	0	0
1562	PFR_JS9-1_1534	Trigger factor	1715387	1716952	-	PROKKA_01558	Trigger factor	1715387	1716952	-	5.2.1.8	tig	similar to AA sequence:UniProtKB:A0R199		1	0	0	0	0	0	0
1563						PROKKA_01559	tRNA-Gly(tcc)	1717083	1717156	-			COORDINATES:profile:Aragorn:1.2		0					0	0
1564						PROKKA_01560	tRNA-Pro(tgg)	1717416	1717490	+			COORDINATES:profile:Aragorn:1.2		0					0	0
1565	PFR_JS9-1_1535	Quaternary ammonium compound-resistance protein	1717688	1718002	-	PROKKA_01561	Quaternary ammonium compound-resistance protein SugE	1717688	1718002	-		sugE	similar to AA sequence:UniProtKB:P69937		1	0	0	0	0	0	0
1566	PFR_JS9-1_1536	Hypothetical protein	1718130	1718321	+	PROKKA_01562	hypothetical protein	1718130	1718321	+					1	0	0	0	0	0	0
1567	PFR_JS9-1_1537	Hypothetical protein	1718556	1720109	+	PROKKA_01563	hypothetical protein	1718556	1720109	+					1	0	0	0	0	0	0
1568	PFR_JS9-1_1538	DNA ligase	1720106	1722400	-	PROKKA_01564	DNA ligase	1720106	1722400	-	6.5.1.2	ligA	similar to AA sequence:UniProtKB:A0QUW7		1	0	0	0	0	0	0
1569	PFR_JS9-1_1539	Hypothetical protein	1722477	1723271	-	PROKKA_01565	hypothetical protein	1722477	1723271	-					1	0	0	0	0	0	0
1570	PFR_JS9-1_1540	DSBA oxidoreductase	1723496	1724110	-	PROKKA_01566	hypothetical protein	1723496	1724110	-					0	0	0	0	0	0	0
1571	PFR_JS9-1_1541	Aminopeptidase	1724453	1727056	+	PROKKA_01567	Aminopeptidase N	1724453	1727056	+	3.4.11.2	pepN	similar to AA sequence:UniProtKB:Q11010		1	0	0	0	0	0	0
1572	PFR_JS9-1_1542	6-phosphogluconate dehydrogenase, decarboxylating	1727269	1728726	+	PROKKA_01568	6-phosphogluconate dehydrogenase, decarboxylating	1727269	1728726	+	1.1.1.44	gnd	similar to AA sequence:UniProtKB:P00350		1	0	0	0	0	0	0
1573	PFR_JS9-1_1543	Putative phosphomethylpyrimidine kinase	1728856	1729677	+	PROKKA_01569	Pyridoxine kinase	1728856	1729677	+	2.7.1.35	pdxK	similar to AA sequence:UniProtKB:P39610		0	0	0	0	0	0	0
1574	PFR_JS9-1_1544	Acyl-CoA thioester hydrolase, YbgC/YbaW family	1729824	1730705	-	PROKKA_01570	Thioesterase superfamily protein	1729824	1730705	-			protein motif:Pfam:PF03061.16		1	0	0	0	0	0	0
1575	PFR_JS9-1_1545	AMP-dependent synthetase/ligase	1730711	1732600	-	PROKKA_01571	Long-chain-fatty-acid--CoA ligase FadD15	1730711	1732600	-	6.2.1.3		similar to AA sequence:UniProtKB:O53521		1	0	0	0	0	0	0
1576	PFR_JS9-1_1546	Transcriptional regulator, MarR family	1732766	1733224	+	PROKKA_01572	Transcriptional repressor MprA	1732766	1733224	+		mprA_1	similar to AA sequence:UniProtKB:P0ACR9		1	0	0	0	0	0	0
1577	PFR_JS9-1_1547	FAD linked oxidase protein	1733230	1736058	+	PROKKA_01573	putative FAD-linked oxidoreductase	1733230	1736058	+	1.-.-.-		similar to AA sequence:UniProtKB:Q50685		1	0	0	0	0	0	0
1578	PFR_JS9-1_1548	Peptidyl-dipeptidase Dcp	1736250	1738286	-	PROKKA_01574	Peptidyl-dipeptidase dcp	1736250	1738286	-	3.4.15.5	dcp	similar to AA sequence:UniProtKB:P24171		1	0	0	0	0	0	0
1579	PFR_JS9-1_1549	Hypothetical protein	1738343	1739713	+	PROKKA_01575	hypothetical protein	1738343	1739713	+					1	0	0	0	0	0	0
1580	PFR_JS9-1_1550	Dihydroxyacetone kinase subunit M	1739700	1741220	-	PROKKA_01576	PTS-dependent dihydroxyacetone kinase, phosphotransferase subunit DhaM	1739700	1741220	-		dhaM	similar to AA sequence:UniProtKB:P37349		1	0	0	0	0	0	0
1581	PFR_JS9-1_1551	Dihydroxyacetone kinase, L subunit	1741233	1741862	-	PROKKA_01577	PTS-dependent dihydroxyacetone kinase, ADP-binding subunit DhaL	1741233	1741862	-	2.7.-.-	dhaL	similar to AA sequence:UniProtKB:P76014		1	0	0	0	0	0	0
1582	PFR_JS9-1_1552	Dihydroxyacetone kinase, DhaK subunit	1741862	1742857	-	PROKKA_01578	PTS-dependent dihydroxyacetone kinase, dihydroxyacetone-binding subunit DhaK	1741862	1742857	-	2.7.-.-	dhaK_2	similar to AA sequence:UniProtKB:P76015		1	0	0	0	0	0	0
1583	PFR_JS9-1_1553	ATP-binding cassette protein, ChvD family	1743029	1744717	-	PROKKA_01579	putative ABC transporter ATP-binding protein/MT2552	1743029	1744717	-			similar to AA sequence:UniProtKB:O53204		1	0	0	0	0	0	0
1584	PFR_JS9-1_1554	Hypothetical protein	1744913	1745413	-	PROKKA_01580	Single-stranded DNA-binding protein 1	1744913	1745413	-		ssb1_1	similar to AA sequence:UniProtKB:Q9KYI9		1	0	0	0	0	0	0
1585	PFR_JS9-1_1555	Hypothetical protein	1745630	1746292	-	PROKKA_01581	hypothetical protein	1745630	1746292	-					1	0	0	0	0	0	0
1586	PFR_JS9-1_1556	Dynamin domain protein	1746289	1747932	-	PROKKA_01582	GTPase Era	1746289	1747932	-			protein motif:CLUSTERS:PRK00089		0	0	0	0	0	0	0
1587	PFR_JS9-1_1557	ATP-binding protein SCC61A06c	1747929	1749761	-	PROKKA_01583	Dynamin family protein	1747929	1749761	-			protein motif:Pfam:PF00350.17		1	0	0	0	0	0	0
1588	PFR_JS9-1_1558	Protease PrsW family protein	1749831	1751333	-	PROKKA_01584	hypothetical protein	1749831	1751333	-					1	0	0	0	0	0	0
1589	PFR_JS9-1_1559	Transporter, major facilitator family protein	1751387	1752838	+	PROKKA_01585	tRNA-Arg(tct)	1751405	1751479	-			COORDINATES:profile:Aragorn:1.2		0	0	0	0	0	0	0
1590	PFR_JS9-1_1560	Oligoribonuclease	1752850	1753530	+	PROKKA_01586	Oligoribonuclease	1752850	1753530	+	3.1.-.-	orn	similar to AA sequence:UniProtKB:P57666		1	0	0	0	0	0	0
1591						PROKKA_01587	tRNA-His(gtg)	1753606	1753681	+			COORDINATES:profile:Aragorn:1.2		0					0	0
1592	PFR_JS9-1_1561	Cassette chromosome recombinase B	1753617	1755353	-											0	0	0	0	0	0
1593	PFR_JS9-1_1562	Hypothetical protein	1755531	1755737	-	PROKKA_01588	hypothetical protein	1755531	1755737	-				Unique Gene Cluster 6	0	0	0	0	0	0	0
1594	PFR_JS9-1_1563	Hypothetical protein	1755741	1756304	-	PROKKA_01589	hypothetical protein	1755741	1756304	-				Unique Gene Cluster 6	0	0	0	0	0	0	0
1595	PFR_JS9-1_1564	Hypothetical protein	1756316	1756753	-	PROKKA_01590	Single-stranded DNA-binding protein	1756316	1756753	-		ssb_2	similar to AA sequence:UniProtKB:Q8NLG0	partially 91% id to Microbacterium sp. No. 7 (single-stranded DNA-binding protein)	0	0	0	0	0	0	0
1596	PFR_JS9-1_1565	Type IV secretory pathway VirD4 protein-like	1756836	1758611	-	PROKKA_01591	TraM recognition site of TraD and TraG	1756836	1758611	-			protein motif:Pfam:PF12696.1	91% id to Microbacterium sp. No. 7 (type VI secretion protein)	0	0	0	0	0	0	0
1597	PFR_JS9-1_1566	Hypothetical protein	1758608	1759159	-	PROKKA_01592	hypothetical protein	1758608	1759159	-				91% id to Microbacterium sp. No. 7 (hypothetical protein)	0	0	0	0	0	0	0
1598	PFR_JS9-1_1567	Type IV secretory pathway VirB4 protein-like	1759156	1760640	-	PROKKA_01593	AAA-like domain protein	1759156	1760640	-			protein motif:Pfam:PF12846.1	91% id to Microbacterium sp. No. 7 (ATP-binding protein)	0	0	0	0	0	0	0
1599	PFR_JS9-1_1568	Exopolyphosphatase	1760637	1761467	-	PROKKA_01594	hypothetical protein	1760637	1761467	-				91% id to Microbacterium sp. No. 7 (hypothetical protein)	0	0	0	0	0	0	0
1600	PFR_JS9-1_1569	Hypothetical protein	1761663	1762523	-	PROKKA_01595	hypothetical protein	1761663	1762523	-				Unique Gene Cluster 6	0	0	0	0	0	0	0
1601	PFR_JS9-1_1570	Integral membrane protein	1762600	1764069	-	PROKKA_01596	hypothetical protein	1762600	1764069	-				91% id to Microbacterium sp. No. 7 (hypothetical protein)	0	0	0	0	0	0	0
1602	PFR_JS9-1_1571	ATP-binding integral membrane protein	1764073	1765443	-	PROKKA_01597	hypothetical protein	1764073	1765443	-				91% id to Microbacterium sp. No. 7 (conjugal transfer proteinTrbL)	0	0	0	0	0	0	0
1603	PFR_JS9-1_1572	Integral membrane protein	1765475	1765795	-	PROKKA_01598	hypothetical protein	1765475	1765795	-				91% id to Microbacterium sp. No. 7 (hypothetical protein)	0	0	0	0	0	0	0
1604	PFR_JS9-1_1573	Hypothetical protein	1765942	1766208	-	PROKKA_01599	hypothetical protein	1765942	1766208	-				91% id to Microbacterium sp. No. 7 (hypothetical protein)	0	0	0	0	0	0	0
1605	PFR_JS9-1_1574	Peptidase M23 (Precursor)	1766215	1767825	-	PROKKA_01600	Murein DD-endopeptidase MepM	1766215	1767825	-	3.4.24.-	mepM_5	similar to AA sequence:UniProtKB:P0AFS9	91% id to Microbacterium sp. No. 7 (metalloendopeptidase)	0	0	0	0	0	0	0
1606	PFR_JS9-1_1575	Vegetative cell wall protein gp1	1767839	1768489	-	PROKKA_01601	hypothetical protein	1767839	1768489	-				91% id to Microbacterium sp. No. 7 (hypothetical protein)	0	0	0	0	0	0	0
1607	PFR_JS9-1_1576	ParB family protein (Fragment)	1768568	1769566	-	PROKKA_01602	ParB-like nuclease domain protein	1768568	1769566	-			protein motif:Pfam:PF02195.12	91% id to Microbacterium sp. No. 7 (chromosome partitioning protein ParB)	0	0	0	0	0	0	0
1608	PFR_JS9-1_1577	Serine/arginine repetitive matrix protein 2	1769563	1770462	-	PROKKA_01603	hypothetical protein	1769563	1770462	-				91% id to Microbacterium sp. No. 7 (hypothetical protein)	0	0	0	0	0	0	0
1609	PFR_JS9-1_1578	Hypothetical protein	1770556	1770960	-	PROKKA_01604	hypothetical protein	1770556	1770960	-				91% id to Microbacterium sp. No. 7 (hypothetical protein)	0	0	0	0	0	0	0
1610	PFR_JS9-1_1579	Phage excisionase (Precursor)	1770957	1771520	-	PROKKA_01605	hypothetical protein	1770957	1771520	-				91% id to Microbacterium sp. No. 7 (excisionase)	0	0	0	0	0	0	0
1611	PFR_JS9-1_1580	Putative prophage Lp4 protein 7, DNA replication	1771517	1772449	-	PROKKA_01606	hypothetical protein	1771517	1772449	-			protein motif:Pfam:PF09250.5	note=Bifunctional DNA primase/polymerase, N-terminal /90% id to Microbacterium sp. No. 7 (excisionase)	0	0	0	0	0	0	0
1612	PFR_JS9-1_1581	LtrC	1772449	1773522	-	PROKKA_01607	hypothetical protein	1772449	1773522	-				90% id to Microbacterium sp. No. 7 (DNA primase)	0	0	0	0	0	0	0
1613	PFR_JS9-1_1582	Hypothetical protein	1773834	1774265	+	PROKKA_01608	hypothetical protein	1773834	1774265	+				90% id to Microbacterium sp. No. 7 (serine-arginine repetitive matrix protein 2)	0	0	0	0	0	0	0
1614	PFR_JS9-1_1583	Hypothetical protein	1774326	1774790	+	PROKKA_01609	hypothetical protein	1774326	1774790	+				90% id to Microbacterium sp. No. 7 (hypothetical protein)	0	0	0	0	0	0	0
1615	PFR_JS9-1_1584	Hypothetical protein	1774787	1775797	+	PROKKA_01610	hypothetical protein	1774787	1775797	+				90% id to Microbacterium sp. No. 7 (hypothetical protein)	0	0	0	0	0	0	0
1616	PFR_JS9-1_1585	Bem46 protein	1775794	1776933	+	PROKKA_01611	Alpha/beta hydrolase family protein	1775794	1776933	+			protein motif:Pfam:PF12697.1	90% id to Microbacterium sp. No. 7 (hypothetical protein)	0	0	0	0	0	0	0
1617	PFR_JS9-1_1586	DNA-binding protein, excisionase family	1777028	1777216	+	PROKKA_01612	Helix-turn-helix domain protein	1777028	1777216	+			protein motif:Pfam:PF12728.1	90% id to Microbacterium sp. No. 7 (phospholipase)	0	0	0	0	0	0	0
1618	PFR_JS9-1_1587	AAA family ATPase	1777278	1780556	+	PROKKA_01613	hypothetical protein	1777278	1780556	+				Unique Gene Cluster 6	0	0	0	0	0	0	0
1619	PFR_JS9-1_1588	Hypothetical protein	1780592	1780891	-	PROKKA_01614	hypothetical protein	1780592	1780891	-				Unique Gene Cluster 6	0	0	0	0	0	0	0
1620	PFR_JS9-1_1589	Hypothetical protein	1780928	1781023	+	PROKKA_01615	hypothetical protein	1780928	1781023	+				Unique Gene Cluster 6	0	0	0	0	0	0	0
1621	PFR_JS9-1_1590	Adenine-specific DNA methylase containing a	1781579	1783939	+	PROKKA_01616	hypothetical protein	1781579	1783939	+				Unique Gene Cluster 6	0	1	1	0	0	0	0	M.PfrJS9IV
1622	PFR_JS9-1_1591	Helicase domain protein	1783941	1787249	+	PROKKA_01617	RNA polymerase-associated protein RapA	1783941	1787249	+	3.6.4.-	rapA	similar to AA sequence:UniProtKB:P60240	Unique Gene Cluster 6	0	1	1	0	0	0	0	PfrJS9IVP
1623	PFR_JS9-1_1592	Hypothetical protein	1787440	1787934	-	PROKKA_01618	hypothetical protein	1787440	1787934	-				Unique Gene Cluster 6	0	1	1	0	0	0	0
1624	PFR_JS9-1_1593	TrwC relaxase	1788628	1792239	+	PROKKA_01619	Multifunctional conjugation protein TraI	1788628	1792239	+		traI_2	similar to AA sequence:UniProtKB:P14565	90% id to Microbacterium sp. No. 7 (conjugal transfer protein)	0	0	0	0	0	0	0
1625	PFR_JS9-1_1594	Patatin family protein	1792326	1793390	+	PROKKA_01620	Putative sporulation hydrolase CotR	1792326	1793390	+	3.1.1.-	cotR	similar to AA sequence:UniProtKB:O06996	Unique Gene Cluster 6	0	0	0	0	0	0	0
1626	PFR_JS9-1_1595	Hypothetical protein	1793387	1794379	+	PROKKA_01621	hypothetical protein	1793387	1794379	+				Unique Gene Cluster 6	0	0	0	0	0	0	0
1627	PFR_JS9-1_1596	UBA/THIF-type NAD/FAD binding fold	1794376	1796157	+	PROKKA_01622	thiamine biosynthesis protein ThiF	1794376	1796157	+			protein motif:CLUSTERS:PRK08644	Unique Gene Cluster 6	0	0	0	0	0	0	0
1628	PFR_JS9-1_1597	Sulfate permease	1796371	1796736	+	PROKKA_01623	hypothetical protein	1796371	1796736	+				Unique Gene Cluster 6	0	0	0	0	0	0	0
1629	PFR_JS9-1_1598	DNA processing Smf-family protein	1796771	1797757	-	PROKKA_01624	hypothetical protein	1796771	1797757	-			protein motif:CLUSTERS:PRK10736	Unique Gene Cluster 6	0	0	0	0	0	0	0
1630	PFR_JS9-1_1599	Recombinase	1797831	1799423	-	PROKKA_01625	Recombinase	1797831	1799423	-			protein motif:Pfam:PF07508.7	Unique Gene Cluster 6	0	0	0	0	0	0	0
1631	PFR_JS9-1_1600	Phage integrase (Site-specific recombinase)	1799389	1799997	-	PROKKA_01626	hypothetical protein	1799389	1799997	-			protein motif:Pfam:PF00239.15	note=Resolvase, N terminal domain	0	0	0	0	0	0	0
1632	PFR_JS9-1_1601	Hypothetical protein	1800176	1800394	-	PROKKA_01627	hypothetical protein	1800176	1800394	-					0	0	0	0	0	0	0
1633	PFR_JS9-1_1602	Hypothetical protein	1800391	1800954	-	PROKKA_01628	hypothetical protein	1800391	1800954	-					0	0	0	0	0	0	0
1634	PFR_JS9-1_1603	Single-strand binding protein/Primosomal	1800966	1801406	-	PROKKA_01629	Single-stranded DNA-binding protein 1	1800966	1801406	-		ssb1_2	similar to AA sequence:UniProtKB:Q9KYI9		0	0	0	0	0	0	0
1635	PFR_JS9-1_1604	Type IV secretory pathway VirD4 protein-like	1801488	1803269	-	PROKKA_01630	Type IV secretory system Conjugative DNA transfer	1801488	1803269	-			protein motif:Pfam:PF02534.8		0	0	0	0	0	0	0
1636	PFR_JS9-1_1605	Hypothetical protein	1803266	1803661	-	PROKKA_01631	hypothetical protein	1803266	1803661	-					0	0	0	0	0	0	0
1637	PFR_JS9-1_1606	Transcriptional regulator type FNR	1803898	1804581	-	PROKKA_01632	Fumarate and nitrate reduction regulatory protein	1803898	1804581	-		fnr_1	similar to AA sequence:UniProtKB:P0A9E5	Heat Shock island unique to JS9 and JS20	0	0	0	0	0	0	0
1638	PFR_JS9-1_1607	Heavy metal transport/detoxification protein	1804746	1804979	+	PROKKA_01633	Copper chaperone CopZ	1804746	1804979	+		copZ	similar to AA sequence:UniProtKB:O32221	Heat Shock island unique to JS9 and JS20	0	0	0	0	0	0	0
1639	PFR_JS9-1_1608	Cadmium transporting P-type ATPase	1805071	1807161	+	PROKKA_01634	putative cadmium-transporting ATPase	1805071	1807161	+	3.6.3.3	cadA	similar to AA sequence:UniProtKB:Q60048	Heat Shock island unique to JS9 and JS20	0	0	0	0	0	0	0
1640	PFR_JS9-1_1609	Conserved barrel domain-containing protein	1807195	1807620	+	PROKKA_01635	Cupin domain protein	1807195	1807620	+			protein motif:Pfam:PF07883.5	Heat Shock island unique to JS9 and JS20	0	0	0	0	0	0	0
1641	PFR_JS9-1_1610	NADPH:quinone reductase and related Zn-dependent	1807682	1808587	+	PROKKA_01636	Quinone oxidoreductase 1	1807682	1808587	+	1.6.5.5	qorA_1	similar to AA sequence:UniProtKB:P28304	Heat Shock island unique to JS9 and JS20	0	0	0	0	0	0	0
1642	PFR_JS9-1_1611	Hypothetical protein	1808724	1808990	+	PROKKA_01637	hypothetical protein	1808724	1808990	+					0	0	0	0	0	0	0
1643	PFR_JS9-1_1612	Integrase catalytic region (Fragment)	1809570	1809929	-	PROKKA_01638	hypothetical protein	1809570	1809929	-					0	0	0	0	0	0	0
1644	PFR_JS9-1_1613	Transposase of ISAar4, IS3 family, IS3 group,	1810216	1810512	-	PROKKA_01639	Transposase	1810216	1810512	-			protein motif:Pfam:PF01527.14	Heat Shock island unique to JS9 and JS20	0	0	0	0	0	0	0
1645	PFR_JS9-1_1614	TRNA processing ribonuclease BN	1810624	1811733	-	PROKKA_01640	hypothetical protein	1810624	1811733	-			protein motif:CLUSTERS:PRK01637	Heat Shock island unique to JS9 and JS20	0	0	0	0	0	0	0
1646	PFR_JS9-1_1615	Cyclic nucleotide-regulated FAD-dependent	1812297	1813478	-	PROKKA_01641	Thioredoxin reductase	1812297	1813478	-	1.8.1.9	trxB_1	similar to AA sequence:UniProtKB:P66011	Heat Shock island unique to JS9 and JS20	0	0	0	0	0	0	0
1647	PFR_JS9-1_1616	Zinc finger protein	1813475	1813735	-	PROKKA_01642	Zn-finger in ubiquitin-hydrolases and other protein	1813475	1813735	-			protein motif:Pfam:PF02148.13		0	0	0	0	0	0	0
1648	PFR_JS9-1_1617	Thioredoxin	1813732	1814184	-	PROKKA_01643	Thioredoxin	1813732	1814184	-		trxA_2	similar to AA sequence:UniProtKB:P0A616	Heat Shock island unique to JS9 and JS20	0	0	0	0	0	0	0
1649	PFR_JS9-1_1618	Chaperone ClpB	1814181	1816808	-	PROKKA_01644	Chaperone protein ClpB	1814181	1816808	-		clpB_3	similar to AA sequence:UniProtKB:Q8Y570	Heat Shock island unique to JS9 and JS20	0	0	0	0	0	0	0
1650	PFR_JS9-1_1619	Hypothetical protein	1816799	1817110	-	PROKKA_01645	chaperone-modulator protein CbpM	1816799	1817110	-			protein motif:CLUSTERS:PRK10265	Heat Shock island unique to JS9 and JS20	0	0	0	0	0	0	0
1651	PFR_JS9-1_1620	Curved DNA-binding protein	1817107	1817994	-	PROKKA_01646	Curved DNA-binding protein	1817107	1817994	-		cbpA	similar to AA sequence:UniProtKB:P36659	Heat Shock island unique to JS9 and JS20	0	0	0	0	0	0	0
1652	PFR_JS9-1_1621	Protein GrpE 2	1817998	1818537	-	PROKKA_01647	heat shock protein GrpE	1817998	1818537	-			protein motif:CLUSTERS:PRK10325	Heat Shock island unique to JS9 and JS20	0	0	0	0	0	0	0
1653	PFR_JS9-1_1622	Chaperone protein DnaK 1	1818556	1820421	-	PROKKA_01648	Chaperone protein dnaK2	1818556	1820421	-		dnaK2	similar to AA sequence:UniProtKB:P22358	Heat Shock island unique to JS9 and JS20	0	0	0	0	0	0	0
1654	PFR_JS9-1_1623	Hypothetical protein	1820457	1820891	-	PROKKA_01649	18 kDa heat shock protein	1820457	1820891	-			similar to AA sequence:UniProtKB:Q53595	Heat Shock island unique to JS9 and JS20	0	0	0	0	0	0	0
1655	PFR_JS9-1_1624	Hypothetical protein	1821368	1821697	-	PROKKA_01650	hypothetical protein	1821368	1821697	-					0	0	0	0	0	0	0
1656	PFR_JS9-1_1625	Hypothetical protein	1822049	1822831	+	PROKKA_01651	hypothetical protein	1822049	1822831	+				Heat Shock island unique to JS9 and JS20	0	0	0	0	0	0	0
1657	PFR_JS9-1_1626	Metal dependent phosphohydrolase	1823453	1823965	-	PROKKA_01652	Bifunctional (p)ppGpp synthase/hydrolase RelA	1823453	1823965	-		relA_2	similar to AA sequence:UniProtKB:Q54089		1	0	0	0	0	0	0
1658	PFR_JS9-1_1627	Putative excision nuclease ABC subunit	1824040	1826373	+	PROKKA_01653	UvrABC system protein A	1824040	1826373	+		uvrA_3	similar to AA sequence:UniProtKB:Q9WYV0		1	0	0	0	0	0	0
1659	PFR_JS9-1_1628	Putative secreted tyrosine phosphatase	1826444	1827259	+	PROKKA_01654	Tyrosine-protein phosphatase precursor	1826444	1827259	+	3.1.3.48	iphP	similar to AA sequence:UniProtKB:Q05918		1	0	0	0	0	0	0
1660	PFR_JS9-1_1629	Mur ligase middle domain protein	1827363	1828685	+	PROKKA_01655	UDP-N-acetylmuramoylalanyl-D-glutamate--2,6-diaminopimelate ligase	1827363	1828685	+			protein motif:CLUSTERS:PRK00139		1	0	0	0	0	0	0
1661	PFR_JS9-1_1630	CobB/CobQ-like glutamine amidotransferase domain	1828679	1829452	+	PROKKA_01656	Cobyric acid synthase	1828679	1829452	+		cobQ_2	similar to AA sequence:UniProtKB:P29932		1	0	0	0	0	0	0
1662						PROKKA_01657	tRNA-Lys(ctt)	1829583	1829656	-			COORDINATES:profile:Aragorn:1.2		0					0	0
1663	PFR_JS9-1_1631	10 kDa chaperonin	1829714	1830163	-	PROKKA_01658	10 kDa chaperonin 5	1829714	1830163	-		groS5	similar to AA sequence:UniProtKB:P35474		1	0	0	0	0	0	0
1664	PFR_JS9-1_1632	Hypothetical protein	1830190	1830489	-	PROKKA_01659	hypothetical protein	1830190	1830489	-					1	0	0	0	0	0	0
1665	PFR_JS9-1_1633	Bacterioferritin comigratory protein	1830663	1831151	+	PROKKA_01660	Putative peroxiredoxin/MT2597	1830663	1831151	+	1.11.1.15	bcp	similar to AA sequence:UniProtKB:O53226		1	0	0	0	0	0	0
1666						PROKKA_01661	tRNA-Leu(tag)	1831295	1831378	+			COORDINATES:profile:Aragorn:1.2		0					0	0
1667	PFR_JS9-1_1634	Class II aldolase/adducin family protein	1831444	1832136	+	PROKKA_01662	L-ribulose-5-phosphate 4-epimerase UlaF	1831444	1832136	+	5.1.3.4	ulaF	similar to AA sequence:UniProtKB:P39306		1	0	0	0	0	0	0
1668	PFR_JS9-1_1635	Precorrin-6x reductase cobK	1832117	1832884	+	PROKKA_01663	Precorrin-6A reductase	1832117	1832884	+	1.3.1.54	cobK	similar to AA sequence:UniProtKB:P21920		1	0	0	0	0	0	0
1669	PFR_JS9-1_1636	Precorrin-6Y C5,15-methyltransferase, CbiT	1832957	1833547	+	PROKKA_01664	Precorrin-6Y C(5,15)-methyltransferase [decarboxylating]	1832957	1833547	+	2.1.1.132	cobL	similar to AA sequence:UniProtKB:P21921		1	0	0	0	0	0	0
1670	PFR_JS9-1_1637	Precorrin-8X methylmutase	1833644	1834297	+	PROKKA_01665	Precorrin-8X methylmutase	1833644	1834297	+	5.4.1.2	cobH	similar to AA sequence:UniProtKB:P21638		1	0	0	0	0	0	0
1671	PFR_JS9-1_1638	Cobalamin biosynthesis protein CbiD (Precursor)	1834294	1835586	+	PROKKA_01666	cobalt-precorrin-6A synthase	1834294	1835586	+			protein motif:CLUSTERS:PRK00075		1	0	0	0	0	0	0
1672	PFR_JS9-1_1639	Cobalamin synthesis protein, fusion CysG CbiX	1835618	1836859	-	PROKKA_01667	Sirohydrochlorin cobaltochelatase	1835618	1836859	-	4.99.1.3	cbiX	similar to AA sequence:UniProtKB:O87690		1	0	0	0	0	0	0
1673	PFR_JS9-1_1640	Bifunctional cbiH protein and precorrin-3B	1836852	1839512	-	PROKKA_01668	Cobalt-precorrin-3B C(17)-methyltransferase	1836852	1839512	-	2.1.1.-	cbiH	similar to AA sequence:UniProtKB:Q05590		0	0	0	0	0	0	0
1674	PFR_JS9-1_1641	Tetrapyrrole methylase, precorrin-3 methylase,	1839509	1840468	-	PROKKA_01669	Cobalt-precorrin-4 C(11)-methyltransferase	1839509	1840468	-	2.1.1.271	cbiF	similar to AA sequence:UniProtKB:P0A2G9		1	0	0	0	0	0	0
1675	PFR_JS9-1_1642	Precorrin-2 C20-methyltransferase CbiL	1840498	1841271	-	PROKKA_01670	Precorrin-2 C(20)-methyltransferase	1840498	1841271	-	2.1.1.130	cobI	similar to AA sequence:UniProtKB:P21639		1	0	0	0	0	0	0
1676	PFR_JS9-1_1643	Hypothetical protein	1841846	1842109	+	PROKKA_01671	hypothetical protein	1841846	1842109	+					1	0	0	0	0	0	0
1677	PFR_JS9-1_1644	Methylmalonyl-CoA mutase small subunit mutA	1842106	1844022	+	PROKKA_01672	Methylmalonyl-CoA mutase small subunit	1842106	1844022	+	5.4.99.2	mutA	similar to AA sequence:UniProtKB:P11652		1	0	0	0	0	0	0
1678	PFR_JS9-1_1645	Methylmalonyl-CoA mutase large subunit mutB	1844019	1846205	+	PROKKA_01673	Methylmalonyl-CoA mutase large subunit	1844019	1846205	+	5.4.99.2	mutB	similar to AA sequence:UniProtKB:P11653		1	0	0	0	0	0	0
1679	PFR_JS9-1_1646	LAO/AO transport system ATPase	1846198	1847211	+	PROKKA_01674	putative GTPase/MT1543	1846198	1847211	+	3.6.-.-		similar to AA sequence:UniProtKB:P63577		1	0	0	0	0	0	0
1680	PFR_JS9-1_1647	DNA polymerase IV	1847415	1848866	-	PROKKA_01675	DNA polymerase IV	1847415	1848866	-	2.7.7.7	dinB_2	similar to AA sequence:UniProtKB:Q47155		1	0	0	0	0	0	0
1681	PFR_JS9-1_1648	Dihydrofolate reductase	1848870	1849472	-	PROKKA_01676	Dihydrofolate reductase	1848870	1849472	-	1.5.1.3	folA	similar to AA sequence:UniProtKB:P04174		1	0	0	0	0	0	0
1682	PFR_JS9-1_1649	Thymidylate synthase	1849587	1850399	-	PROKKA_01677	Thymidylate synthase	1849587	1850399	-	2.1.1.45	thyA	similar to AA sequence:UniProtKB:P67042		1	0	0	0	0	0	0
1683	PFR_JS9-1_1650	Non-canonical purine NTP pyrophosphatase	1850401	1851207	-	PROKKA_01678	dITP/XTP pyrophosphatase	1850401	1851207	-	3.6.1.19	rdgB	similar to AA sequence:UniProtKB:P52061		1	0	0	0	0	0	0
1684	PFR_JS9-1_1651	TRNA nucleotidyltransferase	1851204	1851965	-	PROKKA_01679	Ribonuclease PH	1851204	1851965	-	2.7.7.56	rph	similar to AA sequence:UniProtKB:P50597		1	0	0	0	0	0	0
1685	PFR_JS9-1_1652	Glutamate racemase	1852119	1852937	-	PROKKA_01680	Glutamate racemase	1852119	1852937	-	5.1.1.3	murI	similar to AA sequence:UniProtKB:O31332		1	0	0	0	0	0	0
1686	PFR_JS9-1_1653	Hypothetical protein	1853025	1853633	-	PROKKA_01681	hypothetical protein	1853025	1853633	-					1	0	0	0	0	0	0
1687	PFR_JS9-1_1654	ATP-dependent Clp protease adapter protein ClpS	1853630	1853923	-	PROKKA_01682	ATP-dependent Clp protease adaptor protein ClpS	1853630	1853923	-			protein motif:CLUSTERS:PRK00033		1	0	0	0	0	0	0
1688	PFR_JS9-1_1655	Putative insertion element ISCmi2 transposase	1854037	1855080	-	PROKKA_01683	IS2 transposase TnpB	1854037	1855080	-			protein motif:CLUSTERS:PRK09409		0	0	0	0	0	0	0
1689	PFR_JS9-1_1656	Nicotinate phosphoribosyltransferase	1855149	1856504	+	PROKKA_01684	Nicotinate phosphoribosyltransferase pncB1	1855149	1856504	+	6.3.4.21	pncB1	similar to AA sequence:UniProtKB:Q10641		1	0	0	0	0	0	0
1690	PFR_JS9-1_1657	Naphthoate synthase	1856586	1857671	+	PROKKA_01685	1,4-Dihydroxy-2-naphthoyl-CoA synthase	1856586	1857671	+	4.1.3.36	menB	similar to AA sequence:UniProtKB:A0QRD3		1	0	0	0	0	0	0
1691	PFR_JS9-1_1658	O-succinylbenzoic acid-CoA ligase menE	1857744	1858976	+	PROKKA_01686	2-succinylbenzoate--CoA ligase	1857744	1858976	+	6.2.1.26	menE	similar to AA sequence:UniProtKB:P63526		1	0	0	0	0	0	0
1692	PFR_JS9-1_1659	Isochorismate synthase	1859088	1860311	+	PROKKA_01687	Isochorismate synthase EntC	1859088	1860311	+	5.4.4.2	entC	similar to AA sequence:UniProtKB:P0AEJ2		1	0	0	0	0	0	0
1693	PFR_JS9-1_1660	Hypothetical protein	1860459	1860890	-	PROKKA_01688	hypothetical protein	1860459	1860890	-					0	0	0	0	0	0	0
1694	PFR_JS9-1_1661	Transposase, ISlxx5	1860965	1861999	+	PROKKA_01689	Integrase core domain protein	1860965	1861999	+			protein motif:Pfam:PF00665.20		0	0	0	0	0	0	0
1695	PFR_JS9-1_1662	Putative excinuclease ABC, A subunit	1862215	1864785	-	PROKKA_01690	UvrABC system protein A	1862215	1864785	-		uvrA_4	similar to AA sequence:UniProtKB:P63383		0	0	0	0	0	0	0
1696	PFR_JS9-1_1663	2-succinyl-5-enolpyruvyl-6-hydroxy-3-cyclohexene-1-carboxylate	1864893	1866548	-	PROKKA_01691	2-succinyl-5-enolpyruvyl-6-hydroxy-3-cyclohexene-1-carboxylate synthase	1864893	1866548	-	2.2.1.9	menD	similar to AA sequence:UniProtKB:Q99V50		1	0	0	0	0	0	0
1697	PFR_JS9-1_1664	Mandelate racemase/muconate lactonizing protein	1866673	1867671	-	PROKKA_01692	L-Ala-D/L-Glu epimerase	1866673	1867671	-	5.1.1.-		similar to AA sequence:UniProtKB:Q97MK4		1	0	0	0	0	0	0
1698	PFR_JS9-1_1665	4-alpha-glucanotransferase malQ	1867668	1869857	-	PROKKA_01693	4-alpha-glucanotransferase	1867668	1869857	-	2.4.1.25	malQ_2	similar to AA sequence:UniProtKB:Q59266		1	0	0	0	0	0	0
1699	PFR_JS9-1_1666	Hypothetical protein	1869988	1870995	-	PROKKA_01694	RDD family protein	1869988	1870995	-			protein motif:Pfam:PF06271.6		1	0	0	0	0	0	0
1700	PFR_JS9-1_1667	Multidrug resistance efflux protein	1871169	1872680	-	PROKKA_01695	Multidrug resistance protein 3	1871169	1872680	-		bmr3_1	similar to AA sequence:UniProtKB:P96712	Putative antibiotic resistance	1	0	0	0	0	0	0
1701	PFR_JS9-1_1668	PF11238 family protein	1872739	1873002	+	PROKKA_01696	hypothetical protein	1872739	1873002	+					1	0	0	0	0	0	0
1702	PFR_JS9-1_1669	Cation diffusion facilitator family transporter	1873157	1874197	-	PROKKA_01697	ferrous iron efflux protein F	1873157	1874197	-			protein motif:CLUSTERS:PRK09509		1	0	0	0	0	0	0
1703	PFR_JS9-1_1670	SIS regulatory protein	1874309	1875325	-	PROKKA_01698	hypothetical protein	1874309	1875325	-			protein motif:Pfam:PF10432.3	note=Bacterial phospho-glucose isomerase C-terminal region	1	0	0	0	0	0	0
1704	PFR_JS9-1_1671	Hypothetical protein	1875333	1875533	-	PROKKA_01699	hypothetical protein	1875333	1875533	-			protein motif:CLUSTERS:PRK11827		1	0	0	0	0	0	0
1705	PFR_JS9-1_1672	HAD-superfamily hydrolase, subfamily IIB	1875594	1876409	-	PROKKA_01700	Eukaryotic phosphomannomutase	1875594	1876409	-			protein motif:Pfam:PF03332.7		1	0	0	0	0	0	0
1706	PFR_JS9-1_1673	Hypothetical protein	1876525	1877025	-	PROKKA_01701	hypothetical protein	1876525	1877025	-					1	0	0	0	0	0	0
1707	PFR_JS9-1_1674	Hypothetical protein	1877092	1877532	+	PROKKA_01702	Possibl zinc metallo-peptidase	1877092	1877532	+			protein motif:Pfam:PF06262.5		1	0	0	0	0	0	0
1708	PFR_JS9-1_1675	Hypothetical protein	1877638	1878990	-	PROKKA_01703	hypothetical protein	1877638	1878990	-					1	0	0	0	0	0	0
1709	PFR_JS9-1_1676	Putative glycosyltransferase	1878987	1882238	-	PROKKA_01704	hypothetical protein	1878987	1882238	-					1	0	0	0	0	0	0
1710	PFR_JS9-1_1677	Transcription factor WhiB	1882435	1882695	-	PROKKA_01705	Transcriptional regulator WhiB	1882435	1882695	-		whiB	similar to AA sequence:UniProtKB:Q7AKN0		1	0	0	0	0	0	0
1711	PFR_JS9-1_1678	Hypothetical protein	1883028	1884110	-	PROKKA_01706	hypothetical protein	1883028	1884110	-					0	0	0	0	0	0	0
1712	PFR_JS9-1_1679	Mannose-1-phosphate guanylyltransferase (GDP)	1884107	1885186	-	PROKKA_01707	Mannose-1-phosphate guanylyltransferase RfbM	1884107	1885186	-	2.7.7.13	rfbM	similar to AA sequence:UniProtKB:P26404		1	0	0	0	0	0	0
1713	PFR_JS9-1_1680	Cell envelope function transcriptional attenuator	1885312	1886670	+	PROKKA_01708	Regulatory protein MsrR	1885312	1886670	+		msrR	similar to AA sequence:UniProtKB:Q99Q02		1	0	0	0	0	0	0
1714	PFR_JS9-1_1681	Phosphoribosylaminoimidazole carboxylase,	1886708	1887268	-	PROKKA_01709	N5-carboxyaminoimidazole ribonucleotide mutase	1886708	1887268	-	5.4.99.18	purE	similar to AA sequence:UniProtKB:P96880		1	0	0	0	0	0	0
1715	PFR_JS9-1_1682	Phosphoribosylaminoimidazole carboxylase, ATPase	1887261	1888433	-	PROKKA_01710	N5-carboxyaminoimidazole ribonucleotide synthase	1887261	1888433	-	6.3.4.18	purK	similar to AA sequence:UniProtKB:O66608		1	0	0	0	0	0	0
1716	PFR_JS9-1_1683	Peptidase family S51	1888511	1889227	+	PROKKA_01711	Peptidase family S51	1888511	1889227	+			protein motif:Pfam:PF03575.1		1	0	0	0	0	0	0
1717	PFR_JS9-1_1684	Transcriptional regulator	1889255	1890328	-	PROKKA_01712	HTH-type transcriptional regulator AscG	1889255	1890328	-		ascG_2	similar to AA sequence:UniProtKB:P24242		0	0	0	0	0	0	0
1718	PFR_JS9-1_1685	Dihydrodipicolinate synthase	1890469	1891404	-	PROKKA_01713	4-hydroxy-tetrahydrodipicolinate synthase	1890469	1891404	-	4.3.3.7	dapA_2	similar to AA sequence:UniProtKB:Q04796		0	0	0	0	0	0	0
1719	PFR_JS9-1_1686	CitT protein	1891401	1892882	-	PROKKA_01714	Putative malate transporter YflS	1891401	1892882	-		yflS	similar to AA sequence:UniProtKB:O34726		0	0	0	0	0	0	0
1720	PFR_JS9-1_1687	3-carboxy-cis,cis-muconate cycloisomerase	1892906	1894297	-	PROKKA_01715	3-carboxy-cis,cis-muconate cycloisomerase	1892906	1894297	-	5.5.1.2	pcaB	similar to AA sequence:UniProtKB:Q59092		0	0	0	0	0	0	0
1721	PFR_JS9-1_1688	Transcriptional regulator, TetR family	1894442	1895026	-	PROKKA_01716	Bacterial regulatory proteins, tetR family	1894442	1895026	-			protein motif:Pfam:PF00440.17		1	0	0	0	0	0	0
1722	PFR_JS9-1_1689	Hypothetical protein	1895108	1895611	-	PROKKA_01717	Bacterial membrane flanked domain protein	1895108	1895611	-			protein motif:Pfam:PF03703.8		1	0	0	0	0	0	0
1723	PFR_JS9-1_1690	Biotin apo-protein ligase	1895645	1896436	-	PROKKA_01718	Bifunctional ligase/repressor BirA	1895645	1896436	-	6.3.4.15	birA	similar to AA sequence:UniProtKB:P0CI75		1	0	0	0	0	0	0
1724	PFR_JS9-1_1691	Transcriptional regulator	1896586	1897191	+	PROKKA_01719	DNA-binding transcriptional repressor AcrR	1896586	1897191	+			protein motif:CLUSTERS:PRK10668		1	0	0	0	0	0	0
1725	PFR_JS9-1_1692	Transcription regulator	1897205	1897783	-	PROKKA_01720	MarR family protein	1897205	1897783	-			protein motif:Pfam:PF01047.16		1	0	0	0	0	0	0
1726	PFR_JS9-1_1693	Hypothetical protein	1897898	1898416	-	PROKKA_01721	hypothetical protein	1897898	1898416	-					1	0	0	0	0	0	0
1727	PFR_JS9-1_1694	Tetronasin ABC transporter ATP-binding protein	1898521	1899465	+	PROKKA_01722	Daunorubicin/doxorubicin resistance ATP-binding protein DrrA	1898521	1899465	+	3.6.3.-	drrA_4	similar to AA sequence:UniProtKB:P32010		1	0	0	0	0	0	0
1728	PFR_JS9-1_1695	Tetronasin-transport membrane protein ABC	1899462	1901102	+	PROKKA_01723	ABC-2 family transporter protein	1899462	1901102	+			protein motif:Pfam:PF12730.1		1	0	0	0	0	0	0
1729	PFR_JS9-1_1696	Integral membrane protein	1901210	1902556	-	PROKKA_01724	Inner membrane protein YjjP	1901210	1902556	-		yjjP	similar to AA sequence:UniProtKB:P0ADD5		1	0	0	0	0	0	0
1730	PFR_JS9-1_1697	Carboxyl transferase domain protein	1902688	1904262	+	PROKKA_01725	putative propionyl-CoA carboxylase beta chain 5	1902688	1904262	+	6.4.1.3	accD5	similar to AA sequence:UniProtKB:P96885		1	0	0	0	0	0	0
1731	PFR_JS9-1_1698	Hypothetical protein	1904268	1904522	+	PROKKA_01726	hypothetical protein	1904268	1904522	+					1	0	0	0	0	0	0
1732	PFR_JS9-1_1699	Septum formation protein Maf	1904573	1905301	+	PROKKA_01727	Maf-like protein YceF	1904573	1905301	+		yceF	similar to AA sequence:UniProtKB:P0A729		1	0	0	0	0	0	0
1733	PFR_JS9-1_1700	Hydrolase, NUDIX family	1905305	1905805	+	PROKKA_01728	dihydroneopterin triphosphate pyrophosphatase	1905305	1905805	+			protein motif:CLUSTERS:PRK09438		0	0	0	0	0	0	0
1734	PFR_JS9-1_1701	Hypothetical protein	1905896	1906447	-	PROKKA_01729	hypothetical protein	1905896	1906447	-					1	0	0	0	0	0	0
1735	PFR_JS9-1_1702	Hypothetical protein	1906661	1906876	+	PROKKA_01730	hypothetical protein	1906661	1906876	+					1	0	0	0	0	0	0
1736	PFR_JS9-1_1703	Endonuclease VIII and DNA N-glycosylase with an	1907027	1907842	+	PROKKA_01731	Endonuclease 8 1	1907027	1907842	+	3.2.2.-	nei1	similar to AA sequence:UniProtKB:P64158		1	0	0	0	0	0	0
1737	PFR_JS9-1_1704	Phosphoribosylglycinamide synthetase, ATP-grasp	1907998	1909779	+	PROKKA_01732	2-oxoglutarate carboxylase small subunit	1907998	1909779	+	6.4.1.7	cfiB	similar to AA sequence:UniProtKB:D3DJ42		1	0	0	0	0	0	0
1738	PFR_JS9-1_1705	Hypothetical protein	1909832	1910374	+	PROKKA_01733	hypothetical protein	1909832	1910374	+					1	0	0	0	0	0	0
1739	PFR_JS9-1_1706	Genome sequencing data, contig C257	1910402	1911409	-	PROKKA_01734	NAD-dependent dihydropyrimidine dehydrogenase subunit PreA	1910402	1911409	-	1.3.1.1	preA_1	similar to AA sequence:UniProtKB:P25889		1	0	0	0	0	0	0
1740	PFR_JS9-1_1707	Pyruvate-flavodoxin oxidoreductase (Precursor)	1911413	1915132	-	PROKKA_01735	Pyruvate-flavodoxin oxidoreductase	1911413	1915132	-	1.2.7.-	nifJ_1	similar to AA sequence:UniProtKB:Q06879		1	0	0	0	0	0	0
1741	PFR_JS9-1_1708	Hypothetical protein	1915444	1915725	+	PROKKA_01736	hypothetical protein	1915444	1915725	+					1	0	0	0	0	0	0
1742	PFR_JS9-1_1709	Hypothetical protein	1915773	1916279	+	PROKKA_01737	hypothetical protein	1915773	1916279	+					0	0	0	0	0	0	0
1743	PFR_JS9-1_1710	Hypothetical protein	1916355	1917230	+	PROKKA_01738	hypothetical protein	1916355	1917230	+					0	0	0	0	0	0	0
1744	PFR_JS9-1_1711	Chlorophyll synthesis pathway protein BchC	1917368	1918411	+	PROKKA_01739	Alcohol dehydrogenase	1917368	1918411	+	1.1.1.1	adhT	similar to AA sequence:UniProtKB:P12311		1	0	0	0	0	0	0
1745	PFR_JS9-1_1712	Hypothetical protein	1918543	1918941	-	PROKKA_01740	hypothetical protein	1918543	1918941	-					0	0	0	0	0	0	0
1746	PFR_JS9-1_1713	Puromycin N-acetyltransferase	1919262	1919882	+	PROKKA_01741	Acetyltransferase (GNAT) family protein	1919262	1919882	+			protein motif:Pfam:PF00583.18		1	0	0	0	0	0	0
1747	PFR_JS9-1_1714	Carboxymuconolactone decarboxylase	1919922	1920329	-	PROKKA_01742	Carboxymuconolactone decarboxylase family protein	1919922	1920329	-			protein motif:Pfam:PF02627.1		1	0	0	0	0	0	0
1748	PFR_JS9-1_1715	Transcriptional regulator, MerR family	1920442	1920807	+	PROKKA_01743	HTH-type transcriptional regulator AdhR	1920442	1920807	+		adhR	similar to AA sequence:UniProtKB:O06008		1	0	0	0	0	0	0
1749	PFR_JS9-1_1716	Hypothetical protein	1920980	1921426	+	PROKKA_01744	hypothetical protein	1920980	1921426	+					0	0	0	0	0	0	0
1750	PFR_JS9-1_1717	PF04239 family protein	1921432	1922082	+	PROKKA_01745	hypothetical protein	1921432	1922082	+					1	0	0	0	0	0	0
1751	PFR_JS9-1_1718	Silent information regulator protein Sir2	1922101	1923024	-	PROKKA_01746	NAD-dependent protein deacetylase	1922101	1923024	-	3.5.1.-	cobB_2	similar to AA sequence:UniProtKB:Q9WYW0		1	0	0	0	0	0	0
1752	PFR_JS9-1_1719	Methionyl-tRNA synthetase (Methionine--tRNA	1923217	1925163	-	PROKKA_01747	Methionine--tRNA ligase	1923217	1925163	-	6.1.1.10	metG	similar to AA sequence:UniProtKB:P00959		1	0	0	0	0	0	0
1753	PFR_JS9-1_1720	Enoyl-CoA hydratase echA9	1925204	1926136	+	PROKKA_01748	putative enoyl-CoA hydratase	1925204	1926136	+	4.2.1.17	fadB	similar to AA sequence:UniProtKB:P94549		1	0	0	0	0	0	0
1754	PFR_JS9-1_1721	Hypothetical protein	1926212	1926727	-	PROKKA_01749	hypothetical protein	1926212	1926727	-					1	0	0	0	0	0	0
1755	PFR_JS9-1_1722	Ribonuclease H	1926804	1927835	-	PROKKA_01750	Ribonuclease HI	1926804	1927835	-	3.1.26.4	rnhA	similar to AA sequence:UniProtKB:P0A7Y4		1	0	0	0	0	0	0
1756	PFR_JS9-1_1723	Basic membrane protein	1927907	1928851	-	PROKKA_01751	Basic membrane protein	1927907	1928851	-			protein motif:Pfam:PF02608.8		1	0	0	0	0	0	0
1757	PFR_JS9-1_1724	Aminoglycoside phosphotransferase	1929101	1930390	-	PROKKA_01752	Phosphotransferase enzyme family protein	1929101	1930390	-			protein motif:Pfam:PF01636.17		1	0	0	0	0	0	0
1758	PFR_JS9-1_1725	CBS domain pair protein	1930454	1931974	-	PROKKA_01753	Hemolysin C	1930454	1931974	-		tlyC	similar to AA sequence:UniProtKB:O05961		1	0	0	0	0	0	0
1759	PFR_JS9-1_1726	Predicted branched-chain amino acidpermease	1932268	1932936	+	PROKKA_01754	AzlC protein	1932268	1932936	+			protein motif:Pfam:PF03591.8		0	0	0	0	0	0	0
1760	PFR_JS9-1_1727	Hypothetical protein	1932933	1933244	+	PROKKA_01755	hypothetical protein	1932933	1933244	+					1	0	0	0	0	0	0
1761	PFR_JS9-1_1728	Isocitrate dehydrogenase [NADP]	1933405	1934622	-	PROKKA_01756	Isocitrate dehydrogenase [NADP]	1933405	1934622	-	1.1.1.42	icd	similar to AA sequence:UniProtKB:P65097		1	0	0	0	0	0	0
1762	PFR_JS9-1_1729	Malate dehydrogenase	1934800	1935786	+	PROKKA_01757	Malate dehydrogenase	1934800	1935786	+	1.1.1.37	mdh	similar to AA sequence:UniProtKB:P10584		1	0	0	0	0	0	0
1763	PFR_JS9-1_1730	Hypothetical protein	1935968	1936291	-	PROKKA_01758	hypothetical protein	1935968	1936291	-					1	0	0	0	0	0	0
1764	PFR_JS9-1_1731	Bifunctional protein FolD	1936297	1937157	-	PROKKA_01759	Bifunctional protein FolD protein	1936297	1937157	-		folD	similar to AA sequence:UniProtKB:A0QSY5		1	0	0	0	0	0	0
1765	PFR_JS9-1_1732	Bifunctional purine biosynthesis protein PurH	1937231	1938784	-	PROKKA_01760	Bifunctional purine biosynthesis protein PurH	1937231	1938784	-		purH	similar to AA sequence:UniProtKB:Q8NS21		1	0	0	0	0	0	0
1766	PFR_JS9-1_1733	Phosphoribosylglycinamide formyltransferase	1938922	1939533	-	PROKKA_01761	Phosphoribosylglycinamide formyltransferase	1938922	1939533	-	2.1.2.2	purN	similar to AA sequence:UniProtKB:P71554		1	0	0	0	0	0	0
1767	PFR_JS9-1_1734	Hypothetical protein	1939544	1941022	-	PROKKA_01762	hypothetical protein	1939544	1941022	-					1	0	0	0	0	0	0
1768	PFR_JS9-1_1735	ATP-dependent DNA helicase PcrA	1941116	1943605	-	PROKKA_01763	ATP-dependent DNA helicase UvrD1	1941116	1943605	-	3.6.4.12	uvrD1_2	similar to AA sequence:UniProtKB:P0A5A3		1	0	0	0	0	0	0
1769	PFR_JS9-1_1736	Phospholipase D domain protein	1943742	1944995	+	PROKKA_01764	Cardiolipin synthase	1943742	1944995	+	2.7.8.-	cls	similar to AA sequence:UniProtKB:P63801		1	0	0	0	0	0	0
1770	PFR_JS9-1_1737	Fe(3 ) dicitrate transport ATP-binding protein	1945068	1945823	-	PROKKA_01765	putative siderophore transport system ATP-binding protein YusV	1945068	1945823	-		yusV_1	similar to AA sequence:UniProtKB:O32188		1	0	0	0	0	0	0
1771	PFR_JS9-1_1738	ABC-type cobalamin/Fe3-siderophores transport	1945820	1946938	-	PROKKA_01766	Iron-uptake system permease protein FeuC	1945820	1946938	-		feuC	similar to AA sequence:UniProtKB:P40411		1	0	0	0	0	0	0
1772	PFR_JS9-1_1739	ABC-type enterochelin transport system, permease	1946931	1947962	-	PROKKA_01767	Iron-uptake system permease protein FeuB	1946931	1947962	-		feuB	similar to AA sequence:UniProtKB:P40410		1	0	0	0	0	0	0
1773	PFR_JS9-1_1740	Iron compound ABC transporter, iron	1947959	1948975	-	PROKKA_01768	putative ABC transporter solute-binding protein YclQ precursor	1947959	1948975	-		yclQ	similar to AA sequence:UniProtKB:P94421		1	0	0	0	0	0	0
1774	PFR_JS9-1_1741	Hypothetical protein	1949266	1949517	+	PROKKA_01769	hypothetical protein	1949266	1949517	+			protein motif:CLUSTERS:PRK10457		1	0	0	0	0	0	0
1775	PFR_JS9-1_1742	Response regulator	1949754	1950452	-	PROKKA_01770	Transcriptional regulatory protein LiaR	1949754	1950452	-		liaR_2	similar to AA sequence:UniProtKB:O32197		1	0	0	0	0	0	0
1776	PFR_JS9-1_1743	Sensor histidine kinase	1950449	1951792	-	PROKKA_01771	Sensor histidine kinase LiaS	1950449	1951792	-	2.7.13.3	liaS_2	similar to AA sequence:UniProtKB:O32198		1	0	0	0	0	0	0
1777	PFR_JS9-1_1744	Possible stress-response transcriptional	1952034	1952324	+	PROKKA_01772	PspC domain protein	1952034	1952324	+			protein motif:Pfam:PF04024.6		1	0	0	0	0	0	0
1778	PFR_JS9-1_1745	NADPH:quinone reductase and related Zn-dependent	1952621	1953565	+	PROKKA_01773	Phthiocerol synthesis polyketide synthase type I PpsC	1952621	1953565	+	2.3.1.41	ppsC	similar to AA sequence:UniProtKB:P96202		1	0	0	0	0	0	0
1779	PFR_JS9-1_1746	Protein containing DUF1963	1953616	1954503	-	PROKKA_01774	hypothetical protein	1953616	1954503	-					1	0	0	0	0	0	0
1780	PFR_JS9-1_1747	Hypothetical protein	1954556	1954819	+	PROKKA_01775	hypothetical protein	1954556	1954819	+					0	0	0	0	0	0	0
1781	PFR_JS9-1_1748	GMP synthase (glutamine-hydrolyzing)	1954708	1956147	-	PROKKA_01776	GMP synthase [glutamine-hydrolyzing]	1954708	1956147	-	6.3.5.2	guaA_2	similar to AA sequence:UniProtKB:P0A5A1		1	0	0	0	0	0	0
1782	PFR_JS9-1_1749	ABC transporter, permease protein YjfF	1956570	1957598	-	PROKKA_01777	Inner membrane ABC transporter permease protein YjfF	1956570	1957598	-		yjfF	similar to AA sequence:UniProtKB:P37772		1	0	0	0	0	0	0
1783	PFR_JS9-1_1750	Permease component of	1957595	1958653	-	PROKKA_01778	Inner membrane ABC transporter permease protein YtfT	1957595	1958653	-		ytfT	similar to AA sequence:UniProtKB:P39328		1	0	0	0	0	0	0
1784	PFR_JS9-1_1751	Monosaccharide ABC transporter ATP-binding	1958650	1960182	-	PROKKA_01779	Ribose import ATP-binding protein RbsA	1958650	1960182	-	3.6.3.17	rbsA	similar to AA sequence:UniProtKB:P04983		0	0	0	0	0	0	0
1785	PFR_JS9-1_1752	Hypothetical protein	1960295	1961293	+	PROKKA_01780	hypothetical protein	1960295	1961293	+					0	0	0	0	0	0	0
1786	PFR_JS9-1_1753	Transcriptional regulator	1961547	1962584	-	PROKKA_01781	Lactose operon repressor	1961547	1962584	-		lacI	similar to AA sequence:UniProtKB:P03023		1	0	0	0	0	0	0
1787	PFR_JS9-1_1754	L-arabinose isomerase 2	1962690	1964132	-	PROKKA_01782	L-arabinose isomerase	1962690	1964132	-	5.3.1.4	araA	similar to AA sequence:UniProtKB:Q9S467		1	0	0	0	0	0	0
1788	PFR_JS9-1_1755	Class II aldolase/adducin family protein	1964202	1964906	-	PROKKA_01783	L-ribulose-5-phosphate 4-epimerase	1964202	1964906	-	5.1.3.4	araD	similar to AA sequence:UniProtKB:P94525		1	0	0	0	0	0	0
1789	PFR_JS9-1_1756	Ribulokinase	1964903	1966522	-	PROKKA_01784	Ribulokinase	1964903	1966522	-	2.7.1.16	araB_3	similar to AA sequence:UniProtKB:P94524		0	0	0	0	0	0	0
1790	PFR_JS9-1_1757	Hypothetical protein	1966467	1966673	-	PROKKA_01785	Ribulokinase	1966467	1966673	-	2.7.1.16	araB_4	similar to AA sequence:UniProtKB:P94524		0	0	0	0	0	0	0
1791	PFR_JS9-1_1758	Cysteine synthase	1966877	1967803	+	PROKKA_01786	O-acetylserine sulfhydrylase	1966877	1967803	+	2.5.1.47	cysK1_2	similar to AA sequence:UniProtKB:P0A534		1	0	0	0	0	0	0
1792	PFR_JS9-1_1759	Serine acetyltransferase	1967800	1968351	+	PROKKA_01787	Serine acetyltransferase	1967800	1968351	+	2.3.1.30	cysE	similar to AA sequence:UniProtKB:Q06750		1	0	0	0	0	0	0
1793	PFR_JS9-1_1760	Hypothetical protein	1968386	1969225	-	PROKKA_01788	N-acetylmuramoyl-L-alanine amidase	1968386	1969225	-			protein motif:Pfam:PF01520.12		1	0	0	0	0	0	0
1794	PFR_JS9-1_1761	Hypothetical protein	1969293	1970528	-	PROKKA_01789	hypothetical protein	1969293	1970528	-					0	0	0	0	0	0	0
1795	PFR_JS9-1_1762	Hypothetical protein	1970541	1972253	-	PROKKA_01790	hypothetical protein	1970541	1972253	-					0	0	0	0	0	0	0
1796	PFR_JS9-1_1763	Hypothetical protein	1972278	1973609	-	PROKKA_01791	hypothetical protein	1972278	1973609	-					0	0	0	0	0	0	0
1797	PFR_JS9-1_1764	Chorismate mutase	1973923	1974276	-	PROKKA_01792	T-protein	1973923	1974276	-		tyrA_2	similar to AA sequence:UniProtKB:P07023		1	0	0	0	0	0	0
1798	PFR_JS9-1_1765	IMP dehydrogenase family protein	1974284	1975387	-	PROKKA_01793	putative oxidoreductase/MSMEI_1564	1974284	1975387	-	1.-.-.-		similar to AA sequence:UniProtKB:A0QSU4		1	0	0	0	0	0	0
1799	PFR_JS9-1_1766	Inosine-5'-monophosphate dehydrogenase GuaB	1975539	1977059	-	PROKKA_01794	Inosine-5'-monophosphate dehydrogenase	1975539	1977059	-	1.1.1.205	guaB_2	similar to AA sequence:UniProtKB:P65167		1	0	0	0	0	0	0
1800	PFR_JS9-1_1767	Putative insertion element ISCmi2 transposase	1977099	1978109	-	PROKKA_01795	Integrase core domain protein	1977099	1978109	-			protein motif:Pfam:PF00665.20		0	0	0	0	0	0	0
1801	PFR_JS9-1_1768	60 kDa chaperonin 2	1978330	1979922	-	PROKKA_01796	60 kDa chaperonin 1	1978330	1979922	-		groL1_2	similar to AA sequence:UniProtKB:Q00767		1	0	0	0	0	0	0
1802	PFR_JS9-1_1769	10 kDa chaperonin	1979944	1980240	-	PROKKA_01797	10 kDa chaperonin	1979944	1980240	-		groS	similar to AA sequence:UniProtKB:Q8NSS1		1	0	0	0	0	0	0
1803	PFR_JS9-1_1770	ProXL	1980477	1981508	-	PROKKA_01798	Putative osmoprotectant uptake system substrate-binding protein OsmF precursor	1980477	1981508	-		osmF_2	similar to AA sequence:UniProtKB:P33362		1	0	0	0	0	0	0
1804	PFR_JS9-1_1771	ProWL	1981512	1982249	-	PROKKA_01799	Glycine betaine/carnitine/choline transport system permease protein OpuCB	1981512	1982249	-		opuCB_1	similar to AA sequence:UniProtKB:O34878		1	0	0	0	0	0	0
1805	PFR_JS9-1_1772	Osmoprotectant transport ATP-binding protein ABC	1982246	1983580	-	PROKKA_01800	Choline transport ATP-binding protein OpuBA	1982246	1983580	-		opuBA_1	similar to AA sequence:UniProtKB:Q45460		1	0	0	0	0	0	0
1806	PFR_JS9-1_1773	ABC transporter, permease protein OpuCB	1983577	1984218	-	PROKKA_01801	Choline transport system permease protein OpuBB	1983577	1984218	-		opuBB	similar to AA sequence:UniProtKB:Q45461		1	0	0	0	0	0	0
1807	PFR_JS9-1_1774	RNA cap guanine-N2 methyltransferase	1984437	1985819	-	PROKKA_01802	Methyltransferase domain protein	1984437	1985819	-			protein motif:Pfam:PF12847.1		0	0	0	0	0	0	0
1808	PFR_JS9-1_1775	MFS transporter	1985844	1987139	-	PROKKA_01803	enterobactin exporter EntS	1985844	1987139	-			protein motif:CLUSTERS:PRK10489		1	0	0	0	0	0	0
1809	PFR_JS9-1_1776	Hydrolase, NUDIX family	1987283	1987768	-	PROKKA_01804	8-oxo-dGTP diphosphatase	1987283	1987768	-	3.6.1.55	mutX	similar to AA sequence:UniProtKB:P41354		1	0	0	0	0	0	0
1810	PFR_JS9-1_1777	Aminopeptidase C	1987823	1989271	-	PROKKA_01805	Aminopeptidase C	1987823	1989271	-	3.4.22.40	pepC_2	similar to AA sequence:UniProtKB:Q04723		1	0	0	0	0	0	0
1811	PFR_JS9-1_1778	Nicotinate-nucleotide--dimethylbenzimidazole	1989455	1991335	-	PROKKA_01806	5,6-dimethylbenzimidazole synthase	1989455	1991335	-	1.14.99.40	bluB	similar to AA sequence:UniProtKB:Q92PC8		1	0	0	0	0	0	0
1812	PFR_JS9-1_1779	Probable tRNA threonylcarbamoyladenosine	1991409	1992482	-	PROKKA_01807	tRNA N6-adenosine threonylcarbamoyltransferase	1991409	1992482	-	2.3.1.-	tsaD	similar to AA sequence:UniProtKB:Q2FWL2		1	0	0	0	0	0	0
1813	PFR_JS9-1_1780	Hypothetical protein	1992479	1993000	-	PROKKA_01808	ribosomal-protein-alanine N-acetyltransferase	1992479	1993000	-			protein motif:CLUSTERS:PRK09491		1	0	0	0	0	0	0
1814	PFR_JS9-1_1781	Universal bacterial protein YeaZ	1992997	1993683	-	PROKKA_01809	tRNA threonylcarbamoyladenosine biosynthesis protein TsaB	1992997	1993683	-		tsaB	similar to AA sequence:UniProtKB:Q7CQE0		1	0	0	0	0	0	0
1815	PFR_JS9-1_1782	Putative ATPase or kinase	1993680	1994675	-	PROKKA_01810	tRNA threonylcarbamoyladenosine biosynthesis protein TsaE	1993680	1994675	-		tsaE	similar to AA sequence:UniProtKB:O05515		1	0	0	0	0	0	0
1816	PFR_JS9-1_1783	Hypothetical protein	1994906	1997938	-	PROKKA_01811	ATP-dependent RNA helicase DeaD	1994906	1997938	-	3.6.4.13	deaD	similar to AA sequence:UniProtKB:P0A9P6		1	0	0	0	0	0	0
1817	PFR_JS9-1_1784	Glycosyltransferase, group 1 family	1998216	1999361	+	PROKKA_01812	GDP-mannose-dependent alpha-mannosyltransferase	1998216	1999361	+	2.4.1.-	mgtA_2	similar to AA sequence:UniProtKB:O06423		1	0	0	0	0	0	0
1818	PFR_JS9-1_1785	YjeF protein	1999390	2000808	-	PROKKA_01813	Bifunctional NAD(P)H-hydrate repair enzyme Nnr	1999390	2000808	-		nnr	similar to AA sequence:UniProtKB:P31806		1	0	0	0	0	0	0
1819	PFR_JS9-1_1786	Holo-[acyl-carrier-protein] synthase AcpS	2000810	2001277	-	PROKKA_01814	Holo-[acyl-carrier-protein] synthase	2000810	2001277	-	2.7.8.7	acpS	similar to AA sequence:UniProtKB:O86785		0	0	0	0	0	0	0
1820	PFR_JS9-1_1787	Glucosamine--fructose-6-phosphate	2001318	2003168	-	PROKKA_01815	Glutamine--fructose-6-phosphate aminotransferase [isomerizing]	2001318	2003168	-	2.6.1.16	glmS	similar to AA sequence:UniProtKB:P17169		1	0	0	0	0	0	0
1821	PFR_JS9-1_1788	Pantothenate kinase	2003317	2004399	+	PROKKA_01816	Pantothenate kinase	2003317	2004399	+	2.7.1.33	coaA_1	similar to AA sequence:UniProtKB:P63810		1	0	0	0	0	0	0
1822	PFR_JS9-1_1789	Phosphoglucosamine mutase	2004525	2005868	-	PROKKA_01817	Phosphoglucosamine mutase	2004525	2005868	-	5.4.2.10	glmM	similar to AA sequence:UniProtKB:P99087		1	0	0	0	0	0	0
1823	PFR_JS9-1_1790	30S ribosomal protein S9	2006019	2006570	-	PROKKA_01818	30S ribosomal protein S9	2006019	2006570	-		rpsI	similar to AA sequence:UniProtKB:A0QSP9		1	0	0	0	0	0	0
1824	PFR_JS9-1_1791	50S ribosomal protein L13	2006567	2007010	-	PROKKA_01819	50S ribosomal protein L13	2006567	2007010	-		rplM	similar to AA sequence:UniProtKB:A0QSP8		1	0	0	0	0	0	0
1825	PFR_JS9-1_1792	Elongation factor G fusA2	2007311	2009407	+	PROKKA_01820	Elongation factor G	2007311	2009407	+		fus	similar to AA sequence:UniProtKB:Q5XDW4		1	0	0	0	0	0	0
1826	PFR_JS9-1_1793	PF03733 domain protein	2009539	2009934	-	PROKKA_01821	Inner membrane protein YccF	2009539	2009934	-		yccF	similar to AA sequence:UniProtKB:P0AB12		1	0	0	0	0	0	0
1827	PFR_JS9-1_1794	TRNA (guanine-N(7)-)-methyltransferase	2010147	2011031	+	PROKKA_01822	tRNA (guanine-N(7)-)-methyltransferase	2010147	2011031	+	2.1.1.33	trmB	similar to AA sequence:UniProtKB:P44648		1	0	0	0	0	0	0
1828	PFR_JS9-1_1795	TRNA pseudouridine synthase A	2011024	2011902	+	PROKKA_01823	tRNA pseudouridine synthase A	2011024	2011902	+	5.4.99.12	truA	similar to AA sequence:UniProtKB:P07649		1	0	0	0	0	0	0
1829	PFR_JS9-1_1796	Methyltransferase small domain protein	2011940	2012539	+	PROKKA_01824	Ribosomal RNA small subunit methyltransferase C	2011940	2012539	+	2.1.1.172	rsmC_2	similar to AA sequence:UniProtKB:P39406		1	0	0	0	0	0	0
1830	PFR_JS9-1_1797	Hypothetical protein	2012849	2013400	+	PROKKA_01825	hypothetical protein	2012849	2013400	+					1	0	0	0	0	0	0
1831	PFR_JS9-1_1798	Cobalt transport protein	2013446	2014546	+	PROKKA_01826	Energy-coupling factor transporter transmembrane protein EcfT	2013446	2014546	+		ecfT	similar to AA sequence:UniProtKB:Q03ZL4		1	0	0	0	0	0	0
1832	PFR_JS9-1_1799	ABC transporter	2014543	2016159	+	PROKKA_01827	Putative HMP/thiamine import ATP-binding protein YkoD	2014543	2016159	+	3.6.3.-	ykoD_2	similar to AA sequence:UniProtKB:O34362		1	0	0	0	0	0	0
1833	PFR_JS9-1_1800	Substrate-specific component CbrT of predicted	2016156	2017007	+	PROKKA_01828	hypothetical protein	2016156	2017007	+					1	0	0	0	0	0	0
1834	PFR_JS9-1_1801	Putative integral membrane transport protein	2017022	2018614	-	PROKKA_01829	hypothetical protein	2017022	2018614	-					1	0	0	0	0	0	0
1835	PFR_JS9-1_1802	ABC transporter domain-containing ATP-binding	2018584	2019624	-	PROKKA_01830	Fluoroquinolones export ATP-binding protein/MT2762	2018584	2019624	-	3.6.3.-		similar to AA sequence:UniProtKB:O07190		1	0	0	0	0	0	0
1836	PFR_JS9-1_1803	Superoxide dismutase	2019720	2020388	+	PROKKA_01831	Superoxide dismutase [Mn/Fe]	2019720	2020388	+	1.15.1.1	sodA	similar to AA sequence:UniProtKB:P80293		1	0	0	0	0	0	0
1837	PFR_JS9-1_1804	Resuscitation-promoting factor RpfB	2020683	2021768	+	PROKKA_01832	Resuscitation-promoting factor Rpf2 precursor	2020683	2021768	+	3.-.-.-	rpf2	similar to AA sequence:UniProtKB:Q6M6N7		1	0	0	0	0	0	0
1838	PFR_JS9-1_1805	Glycosyltransferase, group 1 family	2021878	2023119	-	PROKKA_01833	GDP-mannose-dependent alpha-(1-6)-phosphatidylinositol dimannoside mannosyltransferase	2021878	2023119	-	2.4.1.57	pimC	similar to AA sequence:UniProtKB:P0CF99		1	0	0	0	0	0	0
1839	PFR_JS9-1_1806	50S ribosomal protein L17	2023160	2023747	-	PROKKA_01834	50S ribosomal protein L17	2023160	2023747	-		rplQ	similar to AA sequence:UniProtKB:A0QSL9		1	0	0	0	0	0	0
1840	PFR_JS9-1_1807	DNA-directed RNA polymerase, alpha subunit	2023791	2024810	-	PROKKA_01835	DNA-directed RNA polymerase subunit alpha	2023791	2024810	-	2.7.7.6	rpoA	similar to AA sequence:UniProtKB:P66701		1	0	0	0	0	0	0
1841	PFR_JS9-1_1808	30S ribosomal protein S4	2024935	2025540	-	PROKKA_01836	30S ribosomal protein S4	2024935	2025540	-		rpsD	similar to AA sequence:UniProtKB:A0QSL7		1	0	0	0	0	0	0
1842	PFR_JS9-1_1809	30S ribosomal protein S11	2025571	2025978	-	PROKKA_01837	30S ribosomal protein S11	2025571	2025978	-		rpsK	similar to AA sequence:UniProtKB:P66357		1	0	0	0	0	0	0
1843	PFR_JS9-1_1810	30S ribosomal protein S13	2026024	2026398	-	PROKKA_01838	30S ribosomal protein S13	2026024	2026398	-		rpsM	similar to AA sequence:UniProtKB:A0QSL5		1	0	0	0	0	0	0
1844	PFR_JS9-1_1811	Hypothetical protein	2026651	2026764	-	PROKKA_01839	50S ribosomal protein L36	2026651	2026764	-		rpmJ	similar to AA sequence:UniProtKB:P07841		0	0	0	0	0	0	0
1845	PFR_JS9-1_1812	Translation initiation factor IF-1	2026857	2027078	-	PROKKA_01840	Translation initiation factor IF-1	2026857	2027078	-		infA	similar to AA sequence:UniProtKB:P0A5H5		1	0	0	0	0	0	0
1846	PFR_JS9-1_1813	Hypothetical protein	2027437	2027721	+	PROKKA_01841	YciI-like protein	2027437	2027721	+			protein motif:CLUSTERS:PRK12863		1	0	0	0	0	0	0
1847	PFR_JS9-1_1814	Putative insertion element ISCmi2 transposase	2027752	2028795	-	PROKKA_01842	IS2 transposase TnpB	2027752	2028795	-			protein motif:CLUSTERS:PRK09409		0	0	0	0	0	0	0
1848	PFR_JS9-1_1815	Hypothetical protein	2028851	2029237	-	PROKKA_01843	hypothetical protein	2028851	2029237	-					1	0	0	0	0	0	0
1849	PFR_JS9-1_1816	Methionyl aminopeptidase	2029263	2030096	-	PROKKA_01844	Methionine aminopeptidase 1	2029263	2030096	-	3.4.11.18	map_2	similar to AA sequence:UniProtKB:P19994		1	0	0	0	0	0	0
1850	PFR_JS9-1_1817	Adenylate kinase	2030108	2030668	-	PROKKA_01845	Adenylate kinase	2030108	2030668	-	2.7.4.3	adk	similar to AA sequence:UniProtKB:A0QSH8		1	0	0	0	0	0	0
1851	PFR_JS9-1_1818	Protein translocase subunit SecY	2030680	2031993	-	PROKKA_01846	preprotein translocase subunit SecY	2030680	2031993	-			protein motif:CLUSTERS:PRK09204		1	0	0	0	0	0	0
1852	PFR_JS9-1_1819	Dipeptide/oligopeptide ABC superfamily ATP	2032293	2033366	+	PROKKA_01847	Dipeptide transport system permease protein DppB	2032293	2033366	+		dppB_1	similar to AA sequence:UniProtKB:P0AEF8		0	0	0	0	0	0	0
1853	PFR_JS9-1_1820	Oligopeptide transport system permease protein	2033368	2034354	+	PROKKA_01848	Oligopeptide transport system permease protein OppC	2033368	2034354	+		oppC	similar to AA sequence:UniProtKB:P08006		1	0	0	0	0	0	0
1854	PFR_JS9-1_1821	Oligopeptide transport ATP-binding protein	2034351	2036450	+	PROKKA_01849	Glutathione import ATP-binding protein GsiA	2034351	2036450	+	3.6.3.-	gsiA_2	similar to AA sequence:UniProtKB:P75796		1	0	0	0	0	0	0
1855	PFR_JS9-1_1822	Putative extracellular solute-binding dependent	2036521	2038239	+	PROKKA_01850	putative monoacyl phosphatidylinositol tetramannoside-binding protein LpqW precursor	2036521	2038239	+			similar to AA sequence:UniProtKB:A0R2I8		0	0	0	0	0	0	0
1856	PFR_JS9-1_1823	Putative luciferase-like monooxygenase,	2038491	2039687	+	PROKKA_01851	hypothetical protein	2038491	2039687	+			protein motif:CLUSTERS:PRK10508		1	0	0	0	0	0	0
1857	PFR_JS9-1_1824	FMN reductase	2039798	2040445	+	PROKKA_01852	NAD(P)H-dependent FAD/FMN reductase	2039798	2040445	+	1.5.1.45		similar to AA sequence:UniProtKB:A4IT49		1	0	0	0	0	0	0
1858	PFR_JS9-1_1825	50S ribosomal protein L15	2040802	2041245	-	PROKKA_01853	50S ribosomal protein L15	2040802	2041245	-		rplO	similar to AA sequence:UniProtKB:P19946		1	0	0	0	0	0	0
1859	PFR_JS9-1_1826	50S ribosomal protein L30	2041247	2041429	-	PROKKA_01854	50S ribosomal protein L30	2041247	2041429	-		rpmD	similar to AA sequence:UniProtKB:P0AG51		1	0	0	0	0	0	0
1860	PFR_JS9-1_1827	30S ribosomal protein S5	2041429	2042040	-	PROKKA_01855	30S ribosomal protein S5	2041429	2042040	-		rpsE	similar to AA sequence:UniProtKB:Q6A6P3		1	0	0	0	0	0	0
1861	PFR_JS9-1_1828	50S ribosomal protein L18	2042063	2042446	-	PROKKA_01856	50S ribosomal protein L18	2042063	2042446	-		rplR	similar to AA sequence:UniProtKB:P46899		1	0	0	0	0	0	0
1862	PFR_JS9-1_1829	50S ribosomal protein L6	2042449	2042991	-	PROKKA_01857	50S ribosomal protein L6	2042449	2042991	-		rplF	similar to AA sequence:UniProtKB:A0QSG4		1	0	0	0	0	0	0
1863	PFR_JS9-1_1830	30S ribosomal protein S8	2043022	2043429	-	PROKKA_01858	30S ribosomal protein S8	2043022	2043429	-		rpsH	similar to AA sequence:UniProtKB:A0QSG3		1	0	0	0	0	0	0
1864	PFR_JS9-1_1831	30S ribosomal protein S14 type Z	2043589	2043774	-	PROKKA_01859	30S ribosomal protein S14 type Z	2043589	2043774	-		rpsZ	similar to AA sequence:UniProtKB:P54798		1	0	0	0	0	0	0
1865	PFR_JS9-1_1832	50S ribosomal protein L5	2043783	2044445	-	PROKKA_01860	50S ribosomal protein L5	2043783	2044445	-		rplE	similar to AA sequence:UniProtKB:A0QSG1		1	0	0	0	0	0	0
1866	PFR_JS9-1_1833	50S ribosomal protein L24	2044445	2044816	-	PROKKA_01861	50S ribosomal protein L24	2044445	2044816	-		rplX	similar to AA sequence:UniProtKB:P60735		1	0	0	0	0	0	0
1867	PFR_JS9-1_1834	50S ribosomal protein L14	2044818	2045189	-	PROKKA_01862	50S ribosomal protein L14	2044818	2045189	-		rplN	similar to AA sequence:UniProtKB:A0QSF9		1	0	0	0	0	0	0
1868	PFR_JS9-1_1835	30S ribosomal protein S17	2045320	2045595	-	PROKKA_01863	30S ribosomal protein S17	2045320	2045595	-		rpsQ	similar to AA sequence:UniProtKB:A0QSE0		1	0	0	0	0	0	0
1869	PFR_JS9-1_1836	50S ribosomal protein L29	2045592	2045840	-	PROKKA_01864	50S ribosomal protein L29	2045592	2045840	-		rpmC	similar to AA sequence:UniProtKB:P95057		1	0	0	0	0	0	0
1870	PFR_JS9-1_1837	50S ribosomal protein L16	2045842	2046261	-	PROKKA_01865	50S ribosomal protein L16	2045842	2046261	-		rplP	similar to AA sequence:UniProtKB:A0QSD8		1	0	0	0	0	0	0
1871	PFR_JS9-1_1838	30S ribosomal protein S3	2046267	2047085	-	PROKKA_01866	30S ribosomal protein S3	2046267	2047085	-		rpsC	similar to AA sequence:UniProtKB:P23309		1	0	0	0	0	0	0
1872	PFR_JS9-1_1839	50S ribosomal protein L22	2047088	2047573	-	PROKKA_01867	50S ribosomal protein L22	2047088	2047573	-		rplV	similar to AA sequence:UniProtKB:A0QSD6		1	0	0	0	0	0	0
1873	PFR_JS9-1_1840	30S ribosomal protein S19	2047599	2047880	-	PROKKA_01868	30S ribosomal protein S19	2047599	2047880	-		rpsS	similar to AA sequence:UniProtKB:P0A5X5		1	0	0	0	0	0	0
1874	PFR_JS9-1_1841	50S ribosomal protein L2	2047898	2048734	-	PROKKA_01869	50S ribosomal protein L2	2047898	2048734	-		rplB	similar to AA sequence:UniProtKB:A0QSD4		1	0	0	0	0	0	0
1875	PFR_JS9-1_1842	50S ribosomal protein L23	2048773	2049084	-	PROKKA_01870	50S ribosomal protein L23	2048773	2049084	-		rplW	similar to AA sequence:UniProtKB:A0QSD3		1	0	0	0	0	0	0
1876	PFR_JS9-1_1843	50S ribosomal protein L4	2049081	2049782	-	PROKKA_01871	50S ribosomal protein L4	2049081	2049782	-		rplD	similar to AA sequence:UniProtKB:A0QSD2		1	0	0	0	0	0	0
1877	PFR_JS9-1_1844	50S ribosomal protein L3	2049779	2050438	-	PROKKA_01872	50S ribosomal protein L3	2049779	2050438	-		rplC	similar to AA sequence:UniProtKB:A0QSD1		1	0	0	0	0	0	0
1878	PFR_JS9-1_1845	30S ribosomal protein S10	2050450	2050761	-	PROKKA_01873	30S ribosomal protein S10	2050450	2050761	-		rpsJ	similar to AA sequence:UniProtKB:A0QSD0		1	0	0	0	0	0	0
1879	PFR_JS9-1_1846	Aminotransferase, class IV	2051196	2052068	-	PROKKA_01874	Branched-chain-amino-acid aminotransferase	2051196	2052068	-	2.6.1.42	ilvE_2	similar to AA sequence:UniProtKB:O86428		0	0	0	0	0	0	0
1880	PFR_JS9-1_1847	Putative insertion element ISCmi2 transposase	2052218	2053213	+	PROKKA_01875	Integrase core domain protein	2052218	2053213	+			protein motif:Pfam:PF00665.20		0	0	0	0	0	0	0
1881	PFR_JS9-1_1848	Glutamate--tRNA ligase (Precursor)	2053210	2054604	-	PROKKA_01876	Glutamate--tRNA ligase	2053210	2054604	-	6.1.1.17	gltX	similar to AA sequence:UniProtKB:P27000		1	0	0	0	0	0	0
1882	PFR_JS9-1_1849	Acetyltransferase, gnlAT family	2054843	2055532	-	PROKKA_01877	Acetyltransferase (GNAT) family protein	2054843	2055532	-			protein motif:Pfam:PF00583.18		1	0	0	0	0	0	0
1883	PFR_JS9-1_1850	Membrane protein, PF09852 family	2055574	2057004	+	PROKKA_01878	hypothetical protein	2055574	2057004	+					1	0	0	0	0	0	0
1884	PFR_JS9-1_1851	Translation elongation factor Tu	2057232	2058422	-	PROKKA_01879	Elongation factor Tu	2057232	2058422	-		tuf	similar to AA sequence:UniProtKB:A0QS98		1	0	0	0	0	0	0
1885	PFR_JS9-1_1852	Translation elongation factor G	2058657	2060756	-	PROKKA_01880	Elongation factor G	2058657	2060756	-		fusA	similar to AA sequence:UniProtKB:P0A556		1	0	0	0	0	0	0
1886	PFR_JS9-1_1853	30S ribosomal protein S7	2060927	2061397	-	PROKKA_01881	30S ribosomal protein S7	2060927	2061397	-		rpsG	similar to AA sequence:UniProtKB:A0QS97		1	0	0	0	0	0	0
1887	PFR_JS9-1_1854	30S ribosomal protein S12	2061397	2061768	-	PROKKA_01882	30S ribosomal protein S12	2061397	2061768	-		rpsL	similar to AA sequence:UniProtKB:P0A4A5		1	0	0	0	0	0	0
1888	PFR_JS9-1_1855	DNA-directed RNA polymerase, beta' subunit	2062227	2066117	-	PROKKA_01883	DNA-directed RNA polymerase subunit beta'	2062227	2066117	-	2.7.7.6	rpoC	similar to AA sequence:UniProtKB:A0QS66		1	0	0	0	0	0	0
1889	PFR_JS9-1_1856	DNA-directed RNA polymerase, beta subunit	2066219	2069695	-	PROKKA_01884	DNA-directed RNA polymerase subunit beta	2066219	2069695	-	2.7.7.6	rpoB	similar to AA sequence:UniProtKB:Q9L0L0		1	0	0	0	0	0	0
1890	PFR_JS9-1_1857	Hypothetical protein	2070021	2070647	-	PROKKA_01885	hypothetical protein	2070021	2070647	-					1	0	0	0	0	0	0
1891	PFR_JS9-1_1858	LSU ribosomal protein L7/L12 (P1/P2)	2070918	2071313	-	PROKKA_01886	50S ribosomal protein L7/L12	2070918	2071313	-		rplL	similar to AA sequence:UniProtKB:Q8NT28		1	0	0	0	0	0	0
1892	PFR_JS9-1_1859	50S ribosomal protein L10	2071330	2071977	-	PROKKA_01887	50S ribosomal protein L10	2071330	2071977	-		rplJ	similar to AA sequence:UniProtKB:A0QS62		1	0	0	0	0	0	0
1893	PFR_JS9-1_1860	Lipoyl synthase	2072346	2073296	-	PROKKA_01888	Lipoyl synthase	2072346	2073296	-	2.8.1.8	lipA	similar to AA sequence:UniProtKB:A8I4L8		1	0	0	0	0	0	0
1894	PFR_JS9-1_1861	Octanoyltransferase	2073293	2074228	-	PROKKA_01889	Octanoyltransferase	2073293	2074228	-	2.3.1.181	lipB	similar to AA sequence:UniProtKB:Q10404		1	0	0	0	0	0	0
1895	PFR_JS9-1_1862	50S ribosomal protein L1	2074318	2075028	-	PROKKA_01890	50S ribosomal protein L1	2074318	2075028	-		rplA	similar to AA sequence:UniProtKB:A0QS46		1	0	0	0	0	0	0
1896	PFR_JS9-1_1863	50S ribosomal protein L11	2075148	2075576	-	PROKKA_01891	50S ribosomal protein L11	2075148	2075576	-		rplK	similar to AA sequence:UniProtKB:A0QS45		1	0	0	0	0	0	0
1897	PFR_JS9-1_1864	Transcription antitermination protein nusG	2075686	2076564	-	PROKKA_01892	hypothetical protein	2075686	2076564	-			similar to AA sequence:UniProtKB:P65589	note=Transcription termination/antitermination protein NusG	1	0	0	0	0	0	0
1898	PFR_JS9-1_1865	Putative SecE/Sec61-gamma subunit of protein	2076584	2077171	-	PROKKA_01893	preprotein translocase subunit SecE	2076584	2077171	-			protein motif:CLUSTERS:PRK07597		1	0	0	0	0	0	0
1899						PROKKA_01894	tRNA-Trp(cca)	2077340	2077413	-			COORDINATES:profile:Aragorn:1.2		0					0	0
1900	PFR_JS9-1_1866	Hypothetical protein	2077604	2079088	-	PROKKA_01895	hypothetical protein	2077604	2079088	-					1	0	0	0	0	0	0
1901	PFR_JS9-1_1867	UDP-N-acetylenolpyruvoylglucosamine reductase	2079110	2080243	-	PROKKA_01896	UDP-N-acetylenolpyruvoylglucosamine reductase	2079110	2080243	-	1.3.1.98	murB	similar to AA sequence:UniProtKB:Q9HZM7		1	0	0	0	0	0	0
1902	PFR_JS9-1_1868	MaoC-like protein	2080314	2080745	-	PROKKA_01897	MaoC like domain protein	2080314	2080745	-			protein motif:Pfam:PF01575.13		1	0	0	0	0	0	0
1903	PFR_JS9-1_1869	UPF0336 protein	2080742	2081176	-	PROKKA_01898	hypothetical protein	2080742	2081176	-					1	0	0	0	0	0	0
1904	PFR_JS9-1_1870	50S ribosomal protein L33	2081346	2081516	-	PROKKA_01899	50S ribosomal protein L33 1	2081346	2081516	-		rpmGA	similar to AA sequence:UniProtKB:P23375		1	0	0	0	0	0	0
1905						PROKKA_01900	tRNA-Met(cat)	2081645	2081719	-			COORDINATES:profile:Aragorn:1.2		0					0	0
1906						PROKKA_01901	tRNA-Thr(ggt)	2081797	2081870	-			COORDINATES:profile:Aragorn:1.2		0					0	0
1907	PFR_JS9-1_1871	Alkyl hydroperoxide reductase, F subunit	2081915	2083570	-	PROKKA_01902	NADH dehydrogenase	2081915	2083570	-	1.6.99.3	ahpF	similar to AA sequence:UniProtKB:P26829		1	0	0	0	0	0	0
1908	PFR_JS9-1_1872	Alkyl hydroperoxide reductase, C22 subunit,	2083794	2084357	-	PROKKA_01903	Alkyl hydroperoxide reductase subunit C	2083794	2084357	-	1.11.1.15	ahpC	similar to AA sequence:UniProtKB:P80239		1	0	0	0	0	0	0
1909						PROKKA_01904	tRNA-Tyr(gta)	2084700	2084783	-			COORDINATES:profile:Aragorn:1.2		0					0	0
1910	PFR_JS9-1_1873	Hypothetical protein	2084881	2085375	-	PROKKA_01905	hypothetical protein	2084881	2085375	-					1	0	0	0	0	0	0
1911	PFR_JS9-1_1874	Exodeoxyribonuclease	2085454	2086395	+	PROKKA_01906	Exodeoxyribonuclease	2085454	2086395	+	3.1.11.2	exoA	similar to AA sequence:UniProtKB:P37454		1	0	0	0	0	0	0
1912	PFR_JS9-1_1875	Hypothetical protein	2086454	2086840	-	PROKKA_01907	hypothetical protein	2086454	2086840	-					1	0	0	0	0	0	0
1913	PFR_JS9-1_1876	Mannosyltransferase MptA	2087007	2088641	-	PROKKA_01908	hypothetical protein	2087007	2088641	-					1	0	0	0	0	0	0
1914	PFR_JS9-1_1877	Ferredoxin oxidoreductase, alpha subunit	2088768	2090657	+	PROKKA_01909	2-oxoglutarate oxidoreductase subunit KorA	2088768	2090657	+	1.2.-.-	korA	similar to AA sequence:UniProtKB:O53182		1	0	0	0	0	0	0
1915	PFR_JS9-1_1878	2-oxoglutarate ferredoxin oxidoreductase subunit	2090654	2091733	+	PROKKA_01910	2-oxoglutarate oxidoreductase subunit KorB	2090654	2091733	+	1.2.-.-	korB	similar to AA sequence:UniProtKB:O53181		1	0	0	0	0	0	0
1916	PFR_JS9-1_1879	Peptidase family M13	2091863	2093836	+	PROKKA_01911	Neutral endopeptidase	2091863	2093836	+	3.4.24.-	pepO	similar to AA sequence:UniProtKB:Q07744		1	0	0	0	0	0	0
1917	PFR_JS9-1_1880	Hypothetical protein	2093924	2095129	+	PROKKA_01912	Inner membrane protein YhaI	2093924	2095129	+		yhaI	similar to AA sequence:UniProtKB:P64592		1	0	0	0	0	0	0
1918	PFR_JS9-1_1881	Inner membrane protein YhaI	2095202	2095657	+	PROKKA_01913	Inner membrane protein YhaH	2095202	2095657	+		yhaH	similar to AA sequence:UniProtKB:P64590		1	0	0	0	0	0	0
1919	PFR_JS9-1_1882	Polyprenyl synthetase	2095787	2096764	-	PROKKA_01914	Heptaprenyl diphosphate synthase component 2	2095787	2096764	-	2.5.1.30	hepT	similar to AA sequence:UniProtKB:P31114		1	0	0	0	0	0	0
1920	PFR_JS9-1_1883	NADH-quinone oxidoreductase subunit N	2096778	2098334	-	PROKKA_01915	NADH-quinone oxidoreductase subunit N	2096778	2098334	-	1.6.99.5	nuoN	similar to AA sequence:UniProtKB:P0AFF0		1	0	0	0	0	0	0
1921	PFR_JS9-1_1884	NADH dehydrogenase subunit M	2098338	2099879	-	PROKKA_01916	NADH-quinone oxidoreductase subunit M	2098338	2099879	-	1.6.99.5	nuoM	similar to AA sequence:UniProtKB:P0AFE8		1	0	0	0	0	0	0
1922	PFR_JS9-1_1885	NADH dehydrogenase subunit L	2099894	2101801	-	PROKKA_01917	NADH-quinone oxidoreductase subunit 12	2099894	2101801	-	1.6.99.5		similar to AA sequence:UniProtKB:Q56227		1	0	0	0	0	0	0
1923	PFR_JS9-1_1886	NADH-quinone oxidoreductase subunit K	2101812	2102111	-	PROKKA_01918	NADH-quinone oxidoreductase subunit 11	2101812	2102111	-	1.6.99.5		similar to AA sequence:UniProtKB:Q56226		1	0	0	0	0	0	0
1924	PFR_JS9-1_1887	NADH-ubiquinone/plastoquinone oxidoreductase	2102108	2102977	-	PROKKA_01919	NADH-quinone oxidoreductase subunit J	2102108	2102977	-	1.6.99.5	nuoJ	similar to AA sequence:UniProtKB:P0AFE0		1	0	0	0	0	0	0
1925	PFR_JS9-1_1888	NADH-quinone oxidoreductase subunit I	2102974	2103546	-	PROKKA_01920	NADH-quinone oxidoreductase subunit 9	2102974	2103546	-	1.6.99.5	nqo9	similar to AA sequence:UniProtKB:Q56224		1	0	0	0	0	0	0
1926	PFR_JS9-1_1889	NADH-quinone oxidoreductase subunit H	2103547	2104917	-	PROKKA_01921	NADH-quinone oxidoreductase subunit H	2103547	2104917	-	1.6.99.5	nuoH	similar to AA sequence:UniProtKB:P42032		1	0	0	0	0	0	0
1927	PFR_JS9-1_1890	NADH dehydrogenase, G subunit	2104914	2107325	-	PROKKA_01922	NADH-quinone oxidoreductase chain 3	2104914	2107325	-	1.6.99.5	nqo3	similar to AA sequence:UniProtKB:P29915		1	0	0	0	0	0	0
1928	PFR_JS9-1_1891	NADH oxidoreductase, F subunit	2107322	2108662	-	PROKKA_01923	NADH-quinone oxidoreductase subunit 1	2107322	2108662	-	1.6.99.5	nqo1	similar to AA sequence:UniProtKB:Q56222		1	0	0	0	0	0	0
1929	PFR_JS9-1_1892	NADH dehydrogenase subunit E	2108659	2109390	-	PROKKA_01924	NADH-quinone oxidoreductase subunit E	2108659	2109390	-	1.6.99.5	nuoE	similar to AA sequence:UniProtKB:P65573		1	0	0	0	0	0	0
1930	PFR_JS9-1_1893	NADH-quinone oxidoreductase subunit D	2109446	2110819	-	PROKKA_01925	NADH-quinone oxidoreductase subunit 4	2109446	2110819	-	1.6.99.5	nqo4	similar to AA sequence:UniProtKB:Q56220		1	0	0	0	0	0	0
1931	PFR_JS9-1_1894	NADH-quinone oxidoreductase subunit C	2110816	2111583	-	PROKKA_01926	NADH-quinone oxidoreductase subunit C 1	2110816	2111583	-	1.6.99.5	nuoC1	similar to AA sequence:UniProtKB:O68854		1	0	0	0	0	0	0
1932	PFR_JS9-1_1895	NADH-quinone oxidoreductase subunit B	2111580	2112137	-	PROKKA_01927	NADH-quinone oxidoreductase subunit 6	2111580	2112137	-	1.6.99.5	nqo6	similar to AA sequence:UniProtKB:Q56218		1	0	0	0	0	0	0
1933	PFR_JS9-1_1896	NADH-quinone oxidoreductase subunit A	2112156	2112521	-	PROKKA_01928	NAD(P)H-quinone oxidoreductase subunit 3	2112156	2112521	-	1.6.5.-	ndhC	similar to AA sequence:UniProtKB:P19045		1	0	0	0	0	0	0
1934	PFR_JS9-1_1897	Geranylgeranyl reductase family protein	2112578	2113909	-	PROKKA_01929	Putative oxidoreductase/MT0587	2112578	2113909	-	1.-.-.-		similar to AA sequence:UniProtKB:O06427		1	0	0	0	0	0	0
1935	PFR_JS9-1_1898	Chorismate binding enzyme	2114254	2115492	+	PROKKA_01930	Isochorismate synthase DhbC	2114254	2115492	+	5.4.4.2	dhbC	similar to AA sequence:UniProtKB:P45744		1	0	0	0	0	0	0
1936	PFR_JS9-1_1899	ABC transporter, permease protein	2115538	2117343	-	PROKKA_01931	hypothetical protein	2115538	2117343	-					1	0	0	0	0	0	0
1937	PFR_JS9-1_1900	Heme ABC exporter, ATP-binding protein CcmA	2117340	2118023	-	PROKKA_01932	SkfA peptide export ATP-binding protein SkfE	2117340	2118023	-	3.6.3.25	skfE	similar to AA sequence:UniProtKB:O31427		1	0	0	0	0	0	0
1938	PFR_JS9-1_1901	Demethylmenaquinone methyltransferase	2118200	2118847	+	PROKKA_01933	Ubiquinone/menaquinone biosynthesis C-methyltransferase UbiE	2118200	2118847	+	2.1.1.163	ubiE_2	similar to AA sequence:UniProtKB:P0A887		1	0	0	0	0	0	0
1939	PFR_JS9-1_1902	Nuclease, RecB family	2118974	2120743	+	PROKKA_01934	hypothetical protein	2118974	2120743	+					1	0	0	0	0	0	0
1940	PFR_JS9-1_1903	1,4-dihydroxy-2-naphthoate octaprenyltransferase	2120760	2121641	-	PROKKA_01935	1,4-dihydroxy-2-naphthoate octaprenyltransferase	2120760	2121641	-	2.5.1.74	menA	similar to AA sequence:UniProtKB:P32166		1	0	0	0	0	0	0
1941	PFR_JS9-1_1904	Hypothetical protein	2121822	2122076	+	PROKKA_01936	hypothetical protein	2121822	2122076	+					1	0	0	0	0	0	0
1942	PFR_JS9-1_1905	Transporter, major facilitator family protein	2122414	2123238	+	PROKKA_01937	Tetracycline resistance protein, class C	2122414	2123238	+		tetA	similar to AA sequence:UniProtKB:P02981	Putative antibiotic resistance	1	0	0	0	0	0	0
1943	PFR_JS9-1_1906	Membrane efflux protein MFS	2123272	2123700	+	PROKKA_01938	enterobactin exporter EntS	2123272	2123700	+			protein motif:CLUSTERS:PRK10489		0	0	0	0	0	0	0
1944	PFR_JS9-1_1907	Hypothetical protein	2123863	2124261	+	PROKKA_01939	PRC-barrel domain protein	2123863	2124261	+			protein motif:Pfam:PF05239.10		1	0	0	0	0	0	0
1945	PFR_JS9-1_1908	Cytidine and deoxycytidylate deaminase	2124287	2124751	-	PROKKA_01940	Riboflavin biosynthesis protein RibD	2124287	2124751	-		ribD_2	similar to AA sequence:UniProtKB:P25539		1	0	0	0	0	0	0
1946	PFR_JS9-1_1909	Cation diffusion facilitator family transporter	2124780	2125748	-	PROKKA_01941	Ferrous-iron efflux pump FieF	2124780	2125748	-		fieF	similar to AA sequence:UniProtKB:P69380		1	0	0	0	0	0	0
1947	PFR_JS9-1_1910	Phospholipase, patatin family	2125894	2127483	+	PROKKA_01942	hypothetical protein	2125894	2127483	+			protein motif:CLUSTERS:PRK10279		1	0	0	0	0	0	0
1948	PFR_JS9-1_1911	Hypothetical protein	2127589	2127936	+	PROKKA_01943	hypothetical protein	2127589	2127936	+					0	0	0	0	0	0	0
1949	PFR_JS9-1_1912	Hypothetical protein	2128057	2128716	+	PROKKA_01944	hypothetical protein	2128057	2128716	+					1	0	0	0	0	0	0
1950	PFR_JS9-1_1913	Transaldolase	2128915	2129997	+	PROKKA_01945	Transaldolase	2128915	2129997	+	2.2.1.2	tal_2	similar to AA sequence:UniProtKB:A0QWX9		1	0	0	0	0	0	0
1951	PFR_JS9-1_1914	Hypothetical protein	2130383	2130808	+	PROKKA_01946	hypothetical protein	2130383	2130808	+					1	0	0	0	0	0	0
1952	PFR_JS9-1_1915	Zinc-binding dehydrogenase family oxidoreductase	2131075	2132100	+	PROKKA_01947	NADP-dependent isopropanol dehydrogenase	2131075	2132100	+	1.1.1.80	adh_2	similar to AA sequence:UniProtKB:P14941		1	0	0	0	0	0	0
1953	PFR_JS9-1_1916	Ketopantoate reductase protein	2132097	2133062	+	PROKKA_01948	2-dehydropantoate 2-reductase	2132097	2133062	+	1.1.1.169	panE	similar to AA sequence:UniProtKB:P0A9J4		0	0	0	0	0	0	0
1954	PFR_JS9-1_1917	Aspartate/tyrosine/aromatic aminotransferase	2133125	2134291	+	PROKKA_01949	Putative N-acetyl-LL-diaminopimelate aminotransferase	2133125	2134291	+	2.6.1.-	patA	similar to AA sequence:UniProtKB:P16524		1	0	0	0	0	0	0
1955	PFR_JS9-1_1918	Putative cation transporting P-type ATPase	2134429	2136300	-											0	0	0	0	0	0
1956						PROKKA_01950	tRNA-Ala(agc)	2136009	2136100	-			COORDINATES:profile:Aragorn:1.2		0					0	0
1957	PFR_JS9-1_1919	HTH-type transcriptional regulator CmtR	2136297	2136710	-	PROKKA_01951	HTH-type transcriptional regulator KmtR	2136297	2136710	-		kmtR	similar to AA sequence:UniProtKB:O53838		1	0	0	0	0	0	0
1958	PFR_JS9-1_1920	Transposase for IS3514a	2136932	2138137	+	PROKKA_01952	Integrase core domain protein	2136932	2138137	+			protein motif:Pfam:PF00665.20		0	0	0	0	0	0	0
1959						PROKKA_01953	tRNA-Lys(ttt)	2138559	2138632	-			COORDINATES:profile:Aragorn:1.2		0					0	0
1960	PFR_JS9-1_1921	Transcriptional regulator	2138745	2139512	-	PROKKA_01954	HTH-type transcriptional regulator MtrR	2138745	2139512	-		mtrR	similar to AA sequence:UniProtKB:P39897		1	0	0	0	0	0	0
1961	PFR_JS9-1_1922	Sodium ABC transporter ATP-binding protein	2139681	2140172	+	PROKKA_01955	Doxorubicin resistance ATP-binding protein DrrA	2139681	2140172	+	3.6.3.-	drrA_5	similar to AA sequence:UniProtKB:P96205		0	0	0	0	0	0	0
1962	PFR_JS9-1_1923	ABC-type multidrug transport system (Fragment)	2140132	2140719	+	PROKKA_01956	Daunorubicin/doxorubicin resistance ATP-binding protein DrrA	2140132	2140719	+	3.6.3.-	drrA_6	similar to AA sequence:UniProtKB:P32010		0	0	0	0	0	0	0
1963	PFR_JS9-1_1924	ABC transporter, permease protein	2140716	2141522	+	PROKKA_01957	ABC-2 type transporter	2140716	2141522	+			protein motif:Pfam:PF01061.18		1	0	0	0	0	0	0
1964	PFR_JS9-1_1925	Hypothetical protein	2141960	2143705	+	PROKKA_01958	putative endopeptidase precursor	2141960	2143705	+	3.4.-.-		similar to AA sequence:UniProtKB:A4QFQ3		0	0	0	0	0	0	0
1965						PROKKA_01959	tRNA-Glu(ttc)	2143822	2143895	+			COORDINATES:profile:Aragorn:1.2		0					0	0
1966						PROKKA_01960	tRNA-Asp(gtc)	2144096	2144170	+			COORDINATES:profile:Aragorn:1.2		0					0	0
1967						PROKKA_01961	tRNA-Phe(gaa)	2144183	2144257	+			COORDINATES:profile:Aragorn:1.2		0					0	0
1968	PFR_JS9-1_1926	Domain family protein, hydrolase, alpha/beta fold	2144426	2145508	-	PROKKA_01962	Alpha/beta hydrolase family protein	2144426	2145508	-			protein motif:Pfam:PF12697.1		1	0	0	0	0	0	0
1969	PFR_JS9-1_1927	Hypothetical protein	2145760	2145990	-	PROKKA_01963	hypothetical protein	2145760	2145990	-					1	0	0	0	0	0	0
1970	PFR_JS9-1_1928	Phosphoribosylformylglycinamidine cyclo-ligase	2146224	2147285	-	PROKKA_01964	Phosphoribosylformylglycinamidine cyclo-ligase	2146224	2147285	-	6.3.3.1	purM	similar to AA sequence:UniProtKB:Q9KPY6		1	0	0	0	0	0	0
1971	PFR_JS9-1_1929	Amidophosphoribosyltransferase	2147282	2148823	-	PROKKA_01965	Amidophosphoribosyltransferase precursor	2147282	2148823	-	2.4.2.14	purF	similar to AA sequence:UniProtKB:P00497		1	0	0	0	0	0	0
1972	PFR_JS9-1_1930	Hypothetical protein	2148924	2149763	-	PROKKA_01966	hypothetical protein	2148924	2149763	-					1	0	0	0	0	0	0
1973	PFR_JS9-1_1931	UPF0237 protein	2150033	2150302	+	PROKKA_01967	hypothetical protein	2150033	2150302	+			protein motif:CLUSTERS:PRK00194		1	0	0	0	0	0	0
1974	PFR_JS9-1_1932	UPF0210 protein	2150306	2151655	+	PROKKA_01968	hypothetical protein	2150306	2151655	+			protein motif:CLUSTERS:PRK05313		1	0	0	0	0	0	0
1975	PFR_JS9-1_1933	Chloramphenicol phosphotransferase family	2151714	2152283	+	PROKKA_01969	Chromatin associated protein KTI12	2151714	2152283	+			protein motif:Pfam:PF08433.4		1	0	0	0	0	0	0
1976	PFR_JS9-1_1934	Formate-tetrahydrofolate ligase	2152343	2154019	-	PROKKA_01970	Formate--tetrahydrofolate ligase	2152343	2154019	-	6.3.4.3	fhs	similar to AA sequence:UniProtKB:Q2RM91		1	0	0	0	0	0	0
1977	PFR_JS9-1_1935	Hypothetical protein	2154150	2154626	-	PROKKA_01971	hypothetical protein	2154150	2154626	-					1	0	0	0	0	0	0
1978	PFR_JS9-1_1936	Peptidase dimerization domain protein	2154626	2155972	-	PROKKA_01972	Succinyl-diaminopimelate desuccinylase	2154626	2155972	-	3.5.1.18	dapE_2	similar to AA sequence:UniProtKB:Q9JYL2		0	0	0	0	0	0	0
1979	PFR_JS9-1_1937	Phosphoribosylformylglycinamidine synthase 2	2155977	2158403	-	PROKKA_01973	Phosphoribosylformylglycinamidine synthase 2	2155977	2158403	-	6.3.5.3	purL	similar to AA sequence:UniProtKB:A6X1J9		1	0	0	0	0	0	0
1980	PFR_JS9-1_1938	ATPase BadF/BadG/BcrA/BcrD type	2158541	2159497	+	PROKKA_01974	BadF/BadG/BcrA/BcrD ATPase family protein	2158541	2159497	+			protein motif:Pfam:PF01869.14		1	0	0	0	0	0	0
1981	PFR_JS9-1_1939	Transcriptional regulator, MerR family	2159656	2160090	-	PROKKA_01975	Putative heat shock protein HspR	2159656	2160090	-		hspR_2	similar to AA sequence:UniProtKB:P40183		1	0	0	0	0	0	0
1982	PFR_JS9-1_1940	Chaperone protein DnaJ 1	2160183	2161355	-	PROKKA_01976	Chaperone protein DnaJ	2160183	2161355	-		dnaJ_4	similar to AA sequence:UniProtKB:P08622		1	0	0	0	0	0	0
1983	PFR_JS9-1_1941	Protein GrpE	2161417	2162067	-	PROKKA_01977	heat shock protein GrpE	2161417	2162067	-			protein motif:CLUSTERS:PRK10325		1	0	0	0	0	0	0
1984	PFR_JS9-1_1942	Chaperone protein DnaK	2162232	2164106	-	PROKKA_01978	Chaperone protein DnaK	2162232	2164106	-		dnaK_3	similar to AA sequence:UniProtKB:Q8NLY6		1	0	0	0	0	0	0
1985	PFR_JS9-1_1943	6-phosphogluconate dehydrogenase, decarboxylating	2164514	2165404	-	PROKKA_01979	6-phosphogluconate dehydrogenase, NAD(+)-dependent, decarboxylating	2164514	2165404	-	1.1.1.343	gntZ	similar to AA sequence:UniProtKB:P12013		1	0	0	0	0	0	0
1986	PFR_JS9-1_1944	Putative gluconate permease	2165562	2166905	-	PROKKA_01980	Gnt-II system L-idonate transporter	2165562	2166905	-		idnT	similar to AA sequence:UniProtKB:P39344		1	0	0	0	0	0	0
1987	PFR_JS9-1_1945	GntR domain protein	2167254	2168018	+	PROKKA_01981	transcriptional regulator NanR	2167254	2168018	+			protein motif:CLUSTERS:PRK03837		1	0	0	0	0	0	0
1988	PFR_JS9-1_1946	Cobalt transport protein CbiM	2168328	2169035	+	PROKKA_01982	Cobalt transport protein CbiM	2168328	2169035	+		cbiM	similar to AA sequence:UniProtKB:D5AUZ9		1	0	0	0	0	0	0
1989	PFR_JS9-1_1947	Cobalt transport protein CbiN	2169028	2169528	+	PROKKA_01983	Cobalt transport protein CbiN	2169028	2169528	+		cbiN	similar to AA sequence:UniProtKB:Q05595		1	0	0	0	0	0	0
1990	PFR_JS9-1_1948	Cobalt ABC transporter, permease protein CbiQ	2169532	2170326	+	PROKKA_01984	Cobalt transport protein CbiQ	2169532	2170326	+		cbiQ	similar to AA sequence:UniProtKB:D5AUZ7		1	0	0	0	0	0	0
1991	PFR_JS9-1_1949	Putative ABC transporter ATP-binding protein in	2170323	2171216	+	PROKKA_01985	Energy-coupling factor transporter ATP-binding protein EcfA3	2170323	2171216	+	3.6.3.-	ecfA3	similar to AA sequence:UniProtKB:Q0TUN8		1	0	0	0	0	0	0
1992	PFR_JS9-1_1950	Putative uroporphyrinogen III methyltransferase	2171213	2171986	+	PROKKA_01986	Siroheme synthase	2171213	2171986	+		cysG	similar to AA sequence:UniProtKB:P25924		1	0	0	0	0	0	0
1993	PFR_JS9-1_1951	Putative ATP-dependent helicase HrpB	2172025	2174646	+	PROKKA_01987	ATP-dependent RNA helicase HrpB	2172025	2174646	+	3.6.4.13	hrpB_2	similar to AA sequence:UniProtKB:P37024		1	0	0	0	0	0	0
1994	PFR_JS9-1_1952	Uncharacterized conserved protein UCP007542	2174737	2176596	+	PROKKA_01988	hypothetical protein	2174737	2176596	+					1	0	0	0	0	0	0
1995	PFR_JS9-1_1953	Azoreductase B	2176648	2177259	-	PROKKA_01989	NmrA-like family protein	2176648	2177259	-			protein motif:Pfam:PF05368.7		1	0	0	0	0	0	0
1996	PFR_JS9-1_1954	Azoreductase B	2177265	2177876	-	PROKKA_01990	hypothetical protein	2177265	2177876	-					1	0	0	0	0	0	0
1997	PFR_JS9-1_1955	Hypothetical protein	2178113	2178343	-	PROKKA_01991	hypothetical protein	2178113	2178343	-					1	0	0	0	0	0	0
1998	PFR_JS9-1_1956	Phosphate transporter family protein	2178340	2179611	-	PROKKA_01992	Low-affinity inorganic phosphate transporter 1	2178340	2179611	-		pitA	similar to AA sequence:UniProtKB:P0AFJ7		1	0	0	0	0	0	0
1999	PFR_JS9-1_1957	VPDSG-CTERM exosortase interaction domain	2179823	2180569	-	PROKKA_01993	hypothetical protein	2179823	2180569	-					0	0	0	0	0	0	0
[truncated: 456 more rows]
