# Supplementary material for: De novo assembly of genomes from long sequence reads reveals uncharted territories of Propionibacterium freudenreichii
Source: BMC Genomics. 2017 Oct 16;18:790. doi: 10.1186/s12864-017-4165-9 (PMC5644110; doi:10.1186/s12864-017-4165-9)
Supplement: Supplementary file 8 — Annotation file of the strain JS10 with the cumulative results of bioinformatics analyses. (XLSX 315 kb) [file 12864_2017_4165_MOESM8_ESM.xlsx]

## Sheet: LT576035
No.	Prodigal ID	product name	gene start	gene end	strand	PROKKA ID	product name	gene start	gene end	strand	eC_number	gene_name	database similar protein	note	Core	Island Viewer Predicted by at least one method	IV SIGI	IV Island Path	IV Island Pick	Prophinder	Phaster	Rebase	CRISPR
1	PFR_JS10_1	Chromosomal replication initiator protein DnaA	1	1467	+	PROKKA_00001	Chromosomal replication initiator protein DnaA	61	1467	+		dnaA_1	similar to AA sequence:UniProtKB:Q9ZH75		1	0	0	0	0	0	0
2	PFR_JS10_2	Drug resistance transporter, EmrB/QacA subfamily	1442	2911	-	PROKKA_00002	Multidrug export protein EmrB	1442	2911	-		emrB_1	similar to AA sequence:UniProtKB:P0AEJ0	Putative antibiotic resistance	1	0	0	0	0	0	0
3	PFR_JS10_3	Transcriptional regulator, MerR family	3153	3770	+	PROKKA_00003	hypothetical protein	3153	3770	+					1	0	0	0	0	0	0
4	PFR_JS10_4	SqdX	3767	4948	-	PROKKA_00004	GDP-mannose-dependent alpha-mannosyltransferase	3767	4948	-	2.4.1.-	mgtA_1	similar to AA sequence:UniProtKB:Q8NT41		1	0	0	0	0	0	0
5	PFR_JS10_5	Sulfolipid (UDP-sulfoquinovose) biosynthesis	4962	6209	-	PROKKA_00005	NAD dependent epimerase/dehydratase family protein	4962	6209	-			protein motif:Pfam:PF01370.15		1	0	0	0	0	0	0
6	PFR_JS10_6	ABC transport system ATP-binding protein	6682	7626	+	PROKKA_00006	ABC transporter ATP-binding protein YxdL	6682	7626	+		yxdL	similar to AA sequence:UniProtKB:P42423		0	0	0	0	0	0	0
7	PFR_JS10_7	ABC lipoprotein transporter, permease component	7628	10186	+	PROKKA_00007	ABC transporter permease YtrF precursor	7628	10186	+		ytrF_1	similar to AA sequence:UniProtKB:O35005		0	0	0	0	0	0	0
8	PFR_JS10_8	Hypothetical protein	11158	11934	-	PROKKA_00008	hypothetical protein	11158	11934	-					0	0	0	0	0	0	0
9	PFR_JS10_9	DNA polymerase III, beta subunit	12062	13222	+	PROKKA_00009	DNA polymerase III subunit beta	12062	13222	+	2.7.7.7	dnaN	similar to AA sequence:UniProtKB:Q50790		1	0	0	0	0	0	0
10	PFR_JS10_10	DNA replication and repair protein RecF	13296	14585	+	PROKKA_00010	DNA replication and repair protein RecF	13296	14585	+		recF	similar to AA sequence:UniProtKB:Q9RVE0		1	0	0	0	0	0	0
11	PFR_JS10_11	Hypothetical protein	14614	15360	+	PROKKA_00011	hypothetical protein	14614	15360	+			protein motif:CLUSTERS:PRK03195		1	0	0	0	0	0	0
12	PFR_JS10_12	Hypothetical protein	15613	17280	+	PROKKA_00012	Endo-1,4-beta-xylanase A precursor	15613	17280	+	3.2.1.8	xynA1_1	similar to AA sequence:UniProtKB:C6CRV0		0	0	0	0	0	0	0
13	PFR_JS10_13	Hypothetical protein	17562	18083	+	PROKKA_00013	hypothetical protein	17562	18083	+					0	0	0	0	0	0	0
14	PFR_JS10_14	Uma4 protein	18165	19472	+	PROKKA_00014	Transposase	18165	19472	+			protein motif:Pfam:PF01610.11		0	1	1	0	0	0	0
15	PFR_JS10_15	Family 2 glycosyl transferase	19520	21442	-	PROKKA_00015	putative glycosyl transferase	19520	21442	-			protein motif:CLUSTERS:PRK10073		0	1	1	0	0	0	0
16	PFR_JS10_16	Rhamnosyltransferase , Glycosyl transferase	21464	23227	-	PROKKA_00016	UDP-Glc:alpha-D-GlcNAc-diphosphoundecaprenol beta-1,3-glucosyltransferase WfgD	21464	23227	-	2.4.1.305	wfgD	similar to AA sequence:UniProtKB:B5L3F2		0	1	1	0	0	0	0
17	PFR_JS10_17	Alpha-1,6-rhamnosyltransferase MigA	23238	24119	-	PROKKA_00017	GalNAc(5)-diNAcBac-PP-undecaprenol beta-1,3-glucosyltransferase	23238	24119	-	2.4.1.293	pglI	similar to AA sequence:UniProtKB:Q0P9C6		0	0	0	0	0	0	0
18	PFR_JS10_18	Hypothetical protein	24180	24632	-	PROKKA_00018	hypothetical protein	24180	24632	-					0	0	0	0	0	0	0
19	PFR_JS10_19	Dolichyl-phosphate mannose synthase	24629	25375	-	PROKKA_00019	Undecaprenyl-phosphate mannosyltransferase	24629	25375	-	2.4.1.54		similar to AA sequence:UniProtKB:C5CBV8		0	0	0	0	0	0	0
20	PFR_JS10_20	Glucose-1-phosphate thymidylyltransferase	25540	26409	+	PROKKA_00020	Glucose-1-phosphate thymidylyltransferase	25540	26409	+	2.7.7.24	rmlA	similar to AA sequence:UniProtKB:A0QPF9		0	0	0	0	0	0	0
21	PFR_JS10_21	Conserved domain protein	26504	28624	+	PROKKA_00021	hypothetical protein	26504	28624	+					0	0	0	0	0	0	0
22	PFR_JS10_22	Hypothetical protein	28649	29389	+	PROKKA_00022	hypothetical protein	28649	29389	+					0	1	1	0	0	0	0
23	PFR_JS10_23	Transposase, ISlxx5	29406	30440	+	PROKKA_00023	Integrase core domain protein	29406	30440	+			protein motif:Pfam:PF00665.20		0	1	1	0	0	0	0
24	PFR_JS10_24	Conserved domain protein	30421	31797	+	PROKKA_00024	hypothetical protein	30421	31797	+					0	1	1	0	0	0	0
25	PFR_JS10_25	Uma4 protein	31957	33264	-	PROKKA_00025	Transposase	31957	33264	-			protein motif:Pfam:PF01610.11		0	1	1	0	0	0	0
26	PFR_JS10_26	Nitroreductase	33326	33844	-	PROKKA_00026	malonic semialdehyde reductase	33326	33844	-			protein motif:CLUSTERS:PRK05365		0	0	0	0	0	0	0
27	PFR_JS10_27	IMPACT family member yvyE	33942	34601	+	PROKKA_00027	IMPACT family member YigZ	33942	34601	+		yigZ	similar to AA sequence:UniProtKB:P27862		0	0	0	0	0	0	0
28	PFR_JS10_28	Hypothetical protein	34782	35036	+	PROKKA_00028	Phd_YefM	34782	35036	+			protein motif:Pfam:PF02604.13		0	0	0	0	0	0	0
29	PFR_JS10_29	Cytotoxic translational repressor of	35033	35284	+	PROKKA_00029	Plasmid stabilisation system protein	35033	35284	+			protein motif:Pfam:PF05016.8		0	0	0	0	0	0	0
30	PFR_JS10_30	Hypothetical protein	35313	35600	-	PROKKA_00030	Acylphosphatase	35313	35600	-	3.6.1.7	acyP	similar to AA sequence:UniProtKB:O35031		0	0	0	0	0	0	0
31	PFR_JS10_31	Hypothetical protein	35833	35973	-	PROKKA_00031	hypothetical protein	35833	35973	-					0	0	0	0	0	0	0
32	PFR_JS10_32	Putative conserved lipoprotein lppS	35988	37187	+	PROKKA_00032	Putative L,D-transpeptidase LppS precursor	35988	37187	+	2.-.-.-	lppS	similar to AA sequence:UniProtKB:Q8NMT9		1	0	0	0	0	0	0
33	PFR_JS10_33	Amino acid permease	37401	38939	-	PROKKA_00033	D-serine/D-alanine/glycine transporter	37401	38939	-		cycA_1	similar to AA sequence:UniProtKB:P0AAE0		1	0	0	0	0	0	0
34	PFR_JS10_34	Alanine dehydrogenase	39308	40423	-	PROKKA_00034	Alanine dehydrogenase	39308	40423	-	1.4.1.1	ald	similar to AA sequence:UniProtKB:Q8KY18		1	0	0	0	0	0	0
35	PFR_JS10_35	ABC bifunctional lipid A exporter	40647	42464	-	PROKKA_00035	Putative multidrug export ATP-binding/permease protein	40647	42464	-	3.6.3.-		similar to AA sequence:UniProtKB:Q99T13	Putative antibiotic resistance	0	0	0	0	0	0	0
36	PFR_JS10_36	ABC transporter	42464	44356	-	PROKKA_00036	Putative multidrug export ATP-binding/permease protein	42464	44356	-	3.6.3.-		similar to AA sequence:UniProtKB:Q99T13	Putative antibiotic resistance	1	0	0	0	0	0	0
37	PFR_JS10_37	Peptidase M20D, amidohydrolase	44727	45938	+	PROKKA_00037	putative hydrolase YxeP	44727	45938	+	3.-.-.-	yxeP_1	similar to AA sequence:UniProtKB:P54955		1	0	0	0	0	0	0
38	PFR_JS10_38	Putative MFS dicarboxylate transporter	45957	47291	+	PROKKA_00038	Alpha-ketoglutarate permease	45957	47291	+		kgtP_1	similar to AA sequence:UniProtKB:P0AEX3		1	0	0	0	0	0	0
39	PFR_JS10_39	Two-component system sensor kinase	47493	48995	+	PROKKA_00039	Sensor histidine kinase DesK	47493	48995	+	2.7.13.3	desK_1	similar to AA sequence:UniProtKB:O34757		1	0	0	0	0	0	0
40	PFR_JS10_40	Two-component system response regulator	48992	49651	+	PROKKA_00040	Oxygen regulatory protein NreC	48992	49651	+		nreC_1	similar to AA sequence:UniProtKB:Q7WZY4		1	0	0	0	0	0	0
41	PFR_JS10_41	MFS transporter, sugar porter family protein	49887	51539	-	PROKKA_00041	Major myo-inositol transporter IolT	49887	51539	-		iolT_1	similar to AA sequence:UniProtKB:O34718		0	0	0	0	0	0	0
42	PFR_JS10_42	Oxidoreductase, NAD-binding domain protein	51556	52746	-	PROKKA_00042	1,5-anhydro-D-fructose reductase	51556	52746	-	1.1.1.292	afr_1	similar to AA sequence:UniProtKB:Q2I8V6		0	0	0	0	0	0	0
43	PFR_JS10_43	Hypothetical protein	53124	53282	-	PROKKA_00043	hypothetical protein	53124	53282	-					0	0	0	0	0	0	0
44	PFR_JS10_44	Transcriptional regulator	53417	54199	-	PROKKA_00044	Catabolite control protein A	53417	54199	-		ccpA_1	similar to AA sequence:UniProtKB:P46828		1	0	0	0	0	0	0
45	PFR_JS10_45	Hypothetical protein	54472	54882	+	PROKKA_00045	hypothetical protein	54472	54882	+					1	0	0	0	0	0	0
46	PFR_JS10_46	Hypothetical protein	54919	55377	-	PROKKA_00046	hypothetical protein	54919	55377	-					1	0	0	0	0	0	0
47	PFR_JS10_47	Hypothetical protein	55392	55838	-	PROKKA_00047	hypothetical protein	55392	55838	-					1	0	0	0	0	0	0
48						PROKKA_00048	tRNA-Ile(gat)	55927	56002	-			COORDINATES:profile:Aragorn:1.2		0					0	0
49	PFR_JS10_48	Integral membrane protein	56076	56594	-	PROKKA_00049	hypothetical protein	56076	56594	-					1	0	0	0	0	0	0
50	PFR_JS10_49	Pyruvate formate lyase activating protein pflA	56751	57839	-	PROKKA_00050	4-hydroxyphenylacetate decarboxylase activating enzyme	56751	57839	-	1.97.1.-	csdA	similar to AA sequence:UniProtKB:Q38HX2		1	0	0	0	0	0	0
51	PFR_JS10_50	AMMECR1 domain protein	57836	58408	-	PROKKA_00051	hypothetical protein	57836	58408	-			protein motif:CLUSTERS:PRK00801		1	0	0	0	0	0	0
52	PFR_JS10_51	UPF0103 protein	58472	59269	-	PROKKA_00052	hypothetical protein	58472	59269	-			protein motif:CLUSTERS:PRK00782		1	0	0	0	0	0	0
53	PFR_JS10_52	PF07561 domain protein	59510	59785	+	PROKKA_00053	hypothetical protein	59510	59785	+					1	0	0	0	0	0	0
54	PFR_JS10_53	Hypothetical protein	59916	60800	-	PROKKA_00054	hypothetical protein	59916	60800	-					1	0	0	0	0	0	0
55	PFR_JS10_54	Transcriptional regulator UidR	61128	61745	-	PROKKA_00055	transcriptional regulator BetI	61128	61745	-			protein motif:CLUSTERS:PRK00767		0	0	0	0	0	0	0
56	PFR_JS10_55	Puromycin resistance protein Pur8	61892	63439	+	PROKKA_00056	Multidrug resistance protein stp	61892	63439	+		stp_1	similar to AA sequence:UniProtKB:P71879	Putative antibiotic resistance	0	0	0	0	0	0	0
57	PFR_JS10_56	DNA gyrase, A subunit	63596	66301	-	PROKKA_00057	DNA gyrase subunit A	63596	66301	-	5.99.1.3	gyrA_1	similar to AA sequence:UniProtKB:Q07702		1	0	0	0	0	0	0
58	PFR_JS10_57	DNA gyrase, B subunit	66348	68390	-	PROKKA_00058	DNA gyrase subunit B	66348	68390	-	5.99.1.3	gyrB	similar to AA sequence:UniProtKB:P0C5C5		1	0	0	0	0	0	0
59	PFR_JS10_58	Hypothetical protein	68811	69287	-	PROKKA_00059	hypothetical protein	68811	69287	-					0	0	0	0	0	0	0
60	PFR_JS10_59	Uma4 protein	69310	70617	-	PROKKA_00060	Transposase	69310	70617	-			protein motif:Pfam:PF01610.11		0	0	0	0	0	0	0
61	PFR_JS10_60	DTDP-rhamnosyl transferase RfbF	70781	71695	+	PROKKA_00061	N-acetylglucosaminyl-diphospho-decaprenol L-rhamnosyltransferase	70781	71695	+	2.4.1.289	wbbL	similar to AA sequence:UniProtKB:Q7D5T2		0	0	0	0	0	0	0
62	PFR_JS10_61	Polysaccharide biosynthesis protein	71791	72981	+	PROKKA_00062	hypothetical protein	71791	72981	+					0	0	0	0	0	0	0
63	PFR_JS10_62	Fused dTDP-4-keto-L-rhamnose reductase and	73048	74466	-	PROKKA_00063	putative dTDP-4-dehydrorhamnose 3,5-epimerase	73048	74466	-	5.1.3.13	rfbC	similar to AA sequence:UniProtKB:Q5XCG7		0	0	0	0	0	0	0
64	PFR_JS10_63	DTDP-glucose 4,6-dehydratase RmlB	74471	75469	-	PROKKA_00064	dTDP-glucose 4,6-dehydratase	74471	75469	-	4.2.1.46	rmlB	similar to AA sequence:UniProtKB:P95780		0	0	0	0	0	0	0
65	PFR_JS10_64	Hypothetical protein	75600	78998	-	PROKKA_00065	Exo-glucosaminidase LytG precursor	75600	78998	-	3.2.1.-	lytG	similar to AA sequence:UniProtKB:O32083		0	0	0	0	0	0	0
66	PFR_JS10_65	UDP-galactopyranose mutase glf	79291	80478	+	PROKKA_00066	UDP-galactopyranose mutase	79291	80478	+	5.4.99.9	glf	similar to AA sequence:UniProtKB:O06934		1	0	0	0	0	0	0
67	PFR_JS10_66	UDP-galactofuranosyl transferase GlfT2	80475	82511	+	PROKKA_00067	Galactofuranosyl transferase GlfT2	80475	82511	+	2.4.1.288	glfT2	similar to AA sequence:UniProtKB:O53585		0	0	0	0	0	0	0
68	PFR_JS10_67	Polysaccharide ABC superfamily ATP binding	82483	83400	+	PROKKA_00068	Teichoic acid translocation permease protein TagG	82483	83400	+		tagG	similar to AA sequence:UniProtKB:P42953		0	0	0	0	0	0	0
69	PFR_JS10_68	O-antigen export system ATP-binding protein RfbB	83400	84179	+	PROKKA_00069	Teichoic acids export ATP-binding protein TagH	83400	84179	+	3.6.3.40	tagH	similar to AA sequence:UniProtKB:P42954		1	0	0	0	0	0	0
70	PFR_JS10_69	Hypothetical protein	84330	86645	-	PROKKA_00070	Putative glycosyltransferase EpsE	84330	86645	-	2.4.-.-	epsE	similar to AA sequence:UniProtKB:P71054		0	0	0	0	0	0	0
71	PFR_JS10_70	Amylovoran biosynthesis glycosyltransferase AmsE	86790	87647	-	PROKKA_00071	UDP-Gal:alpha-D-GlcNAc-diphosphoundecaprenol beta-1,3-galactosyltransferase	86790	87647	-	2.4.1.303	wbbD	similar to AA sequence:UniProtKB:Q03084		0	0	0	0	0	0	0
72	PFR_JS10_71	Hypothetical protein	87644	88099	-	PROKKA_00072	hypothetical protein	87644	88099	-					0	0	0	0	0	0	0
73	PFR_JS10_72	Hypothetical protein	88087	88605	-	PROKKA_00073	Galactofuranosyl transferase GlfT1	88087	88605	-	2.4.1.287	glfT1	similar to AA sequence:UniProtKB:A0R5Z2		0	0	0	0	0	0	0
74	PFR_JS10_73	Thioredoxin	88829	89245	-	PROKKA_00074	Thioredoxin	88829	89245	-			protein motif:Pfam:PF00085.14		1	0	0	0	0	0	0
75	PFR_JS10_74	Integral membrane protein	89250	89759	-	PROKKA_00075	hypothetical protein	89250	89759	-					1	0	0	0	0	0	0
76	PFR_JS10_75	1-acyl-sn-glycerol-3-phosphate acyltransferase	90878	91672	-	PROKKA_00076	Bifunctional protein Aas	90878	91672	-		aas	similar to AA sequence:UniProtKB:P31119		1	0	0	0	0	0	0
77	PFR_JS10_76	Oxidoreductase, short chain	91672	92568	-	PROKKA_00077	Gluconate 5-dehydrogenase	91672	92568	-	1.1.1.69	gno	similar to AA sequence:UniProtKB:P50199		1	0	0	0	0	0	0
78	PFR_JS10_77	Acetate kinase	92581	93771	-	PROKKA_00078	Acetate kinase	92581	93771	-	2.7.2.1	ackA	similar to AA sequence:UniProtKB:P77845		1	0	0	0	0	0	0
79	PFR_JS10_78	Phospho acetyltransferase	93933	95465	-	PROKKA_00079	Phosphate acetyltransferase	93933	95465	-	2.3.1.8	pta	similar to AA sequence:UniProtKB:Q8ZND6		1	0	0	0	0	0	0
80	PFR_JS10_79	Hypothetical protein	96063	96527	+	PROKKA_00080	hypothetical protein	96063	96527	+					0	0	0	0	0	0	0
81	PFR_JS10_80	Hypothetical protein	96591	97139	+	PROKKA_00081	hypothetical protein	96591	97139	+					0	0	0	0	0	0	0
82	PFR_JS10_81	Hypothetical protein	97507	98439	+	PROKKA_00082	hypothetical protein	97507	98439	+					0	0	0	0	0	0	0
83	PFR_JS10_82	Hypothetical protein	98394	98534	+	PROKKA_00083	hypothetical protein	98394	98534	+					0	0	0	0	0	0	0
84	PFR_JS10_83	Lipoprotein-releasing system ATP-binding protein	98531	99223	+	PROKKA_00084	ABC transporter ATP-binding protein YtrE	98531	99223	+		ytrE	similar to AA sequence:UniProtKB:O34392		0	0	0	0	0	0	0
85	PFR_JS10_84	ABC-type antimicrobial peptide transporter,	99220	100368	+	PROKKA_00085	Macrolide export ATP-binding/permease protein MacB	99220	100368	+	3.6.3.-	macB_1	similar to AA sequence:UniProtKB:Q5MK06		0	0	0	0	0	0	0
86	PFR_JS10_85	DNA/RNA helicase, superfamily II, SNF2 family	100526	103924	-	PROKKA_00086	ATP-dependent helicase HepA	100526	103924	-			protein motif:CLUSTERS:PRK04914		1	0	0	0	0	0	0
87	PFR_JS10_86	Hypothetical protein	104481	106049	+	PROKKA_00087	Endo-1,4-beta-xylanase A precursor	104481	106049	+	3.2.1.8	xynA1_2	similar to AA sequence:UniProtKB:C6CRV0		0	0	0	0	0	0	0
88	PFR_JS10_87	Hypothetical protein	106152	106871	+	PROKKA_00088	hypothetical protein	106152	106871	+					1	0	0	0	0	0	0
89	PFR_JS10_88	Apurinic endonuclease	107103	107906	+	PROKKA_00089	putative endonuclease 4	107103	107906	+	3.1.21.2	end	similar to AA sequence:UniProtKB:P63535		1	0	0	0	0	0	0
90	PFR_JS10_89	AMP-dependent synthetase/ligase	107903	109909	+	PROKKA_00090	Long-chain-fatty-acid--CoA ligase FadD15	107903	109909	+	6.2.1.3		similar to AA sequence:UniProtKB:O53521		1	0	0	0	0	0	0
91	PFR_JS10_90	YdjK	109949	111577	-	PROKKA_00091	Major myo-inositol transporter IolT	109949	111577	-		iolT_2	similar to AA sequence:UniProtKB:O34718		1	0	0	0	0	0	0
92	PFR_JS10_91	Hydroxypyruvate isomerase	111712	112509	-	PROKKA_00092	Hydroxypyruvate isomerase	111712	112509	-	5.3.1.22	hyi	similar to AA sequence:UniProtKB:P30147		1	0	0	0	0	0	0
93	PFR_JS10_92	Transcriptional regulator, LacI family	113001	114023	+	PROKKA_00093	HTH-type transcriptional regulator AscG	113001	114023	+		ascG	similar to AA sequence:UniProtKB:P24242		1	0	0	0	0	0	0
94	PFR_JS10_93	Isochorismatase family protein yddQ	114214	114786	+	PROKKA_00094	Streptothricin hydrolase	114214	114786	+	3.5.2.19	sttH_1	similar to AA sequence:UniProtKB:Q1MW86	Putative antibiotic resistance	1	0	0	0	0	0	0
95	PFR_JS10_94	Serine/threonine-protein kinase PknD	115167	116186	+	PROKKA_00095	Cystine-binding periplasmic protein precursor	115167	116186	+		fliY	similar to AA sequence:UniProtKB:P0AEM9		1	0	0	0	0	0	0
96	PFR_JS10_95	ABC-type amino acid transport system, secreted	116322	117233	+	PROKKA_00096	Glutamine-binding periplasmic protein precursor	116322	117233	+		glnH_1	similar to AA sequence:UniProtKB:P0AEQ3		1	0	0	0	0	0	0
97	PFR_JS10_96	ABC-type amino acid transport system, secreted	117400	118311	+	PROKKA_00097	Glutamine-binding periplasmic protein precursor	117400	118311	+		glnH_2	similar to AA sequence:UniProtKB:P0AEQ3		1	0	0	0	0	0	0
98	PFR_JS10_97	Permease protein of ABC transporter system	118393	119373	+	PROKKA_00098	Inner membrane amino-acid ABC transporter permease protein YecS	118393	119373	+		yecS_1	similar to AA sequence:UniProtKB:P0AFT2		1	0	0	0	0	0	0
99	PFR_JS10_98	Phosphate ABC transporter, ATP-binding protein	119375	120202	+	PROKKA_00099	Glutamine transport ATP-binding protein GlnQ	119375	120202	+		glnQ_1	similar to AA sequence:UniProtKB:P27675		1	0	0	0	0	0	0
100	PFR_JS10_99	Hypothetical protein	121064	121945	+	PROKKA_00100	Transcriptional regulator YqjI	121064	121945	+		yqjI_1	similar to AA sequence:UniProtKB:P64588		0	0	0	0	0	0	0
101	PFR_JS10_100	Glutamine-dependent NAD( ) synthetase nadE	122158	124272	-	PROKKA_00101	Glutamine-dependent NAD(+) synthetase	122158	124272	-	6.3.5.1	nadE	similar to AA sequence:UniProtKB:P0A5L6		1	0	0	0	0	0	0
102	PFR_JS10_101	Bifunctional PLP-dependent enzyme with	124440	125645	+	PROKKA_00102	Cystathionine beta-lyase PatB	124440	125645	+	4.4.1.8	patB	similar to AA sequence:UniProtKB:Q08432		1	0	0	0	0	0	0
103	PFR_JS10_102	Ribose-5-phosphate isomerase B	125748	126194	+	PROKKA_00103	Ribose-5-phosphate isomerase B	125748	126194	+	5.3.1.6	rpiB_1	similar to AA sequence:UniProtKB:P37351		1	0	0	0	0	0	0
104	PFR_JS10_103	Pyridoxal phosphate biosynthesis protein	126487	127497	+	PROKKA_00104	4-hydroxythreonine-4-phosphate dehydrogenase 2	126487	127497	+	1.1.1.262	pdxA2_1	similar to AA sequence:UniProtKB:P58718		0	0	0	0	0	0	0
105	PFR_JS10_104	Transporter, gluconate:H symporter family	127503	128846	+	PROKKA_00105	High-affinity gluconate transporter	127503	128846	+		gntT	similar to AA sequence:UniProtKB:P39835		0	0	0	0	0	0	0
106	PFR_JS10_105	L-ribulose-5-phosphate 3-epimerase ulaE	128891	129871	+	PROKKA_00106	Xylose isomerase-like TIM barrel	128891	129871	+			protein motif:Pfam:PF01261.18		0	0	0	0	0	0	0
107	PFR_JS10_106	Major facilitator superfamily transporter ACS	130098	131387	+	PROKKA_00107	putative sulfoacetate transporter SauU	130098	131387	+		sauU	similar to AA sequence:UniProtKB:Q0K843		0	0	0	0	0	0	0
108	PFR_JS10_107	Hypothetical protein	131406	131771	+	PROKKA_00108	hypothetical protein	131406	131771	+					0	0	0	0	0	0	0
109	PFR_JS10_108	Uma4 protein	131831	133177	+	PROKKA_00109	Transposase	131831	133177	+			protein motif:Pfam:PF01610.11		0	0	0	0	0	0	0
110	PFR_JS10_109	Hypothetical protein	133116	133595	+	PROKKA_00110	hypothetical protein	133116	133595	+					0	0	0	0	0	0	0
111	PFR_JS10_110	Hypothetical protein	133555	134187	+	PROKKA_00111	hypothetical protein	133555	134187	+					0	0	0	0	0	0	0
112	PFR_JS10_111	Min	134219	134800	-	PROKKA_00112	DNA-invertase hin	134219	134800	-		hin	similar to AA sequence:UniProtKB:P03013		0	0	0	0	0	0	0
113	PFR_JS10_112	Nucleotidyl transferase, PF08843 family	134797	135576	-	PROKKA_00113	hypothetical protein	134797	135576	-					0	0	0	0	0	0	0
114	PFR_JS10_113	Transcriptional regulator	135573	135905	-	PROKKA_00114	hypothetical protein	135573	135905	-					0	0	0	0	0	0	0
115	PFR_JS10_114	Hsp20/alpha crystallin family protein	136265	136747	+	PROKKA_00115	18 kDa heat shock protein	136265	136747	+			similar to AA sequence:UniProtKB:Q53595		0	0	0	0	0	0	0
116	PFR_JS10_115	Heat shock protein Hsp20	137000	137464	+	PROKKA_00116	Spore protein SP21	137000	137464	+		hspA	similar to AA sequence:UniProtKB:Q06823		0	0	0	0	0	0	0
117	PFR_JS10_116	Probable potassium transport system protein kup	137621	139498	-	PROKKA_00117	potassium transport protein Kup	137621	139498	-			protein motif:CLUSTERS:PRK10745		0	0	0	0	0	0	0
118	PFR_JS10_117	Uma4 protein	139821	141167	-	PROKKA_00118	Transposase	139821	141167	-			protein motif:Pfam:PF01610.11		0	0	0	0	0	0	1
119	PFR_JS10_118	Hypothetical protein	141216	141407	-	PROKKA_00119	hypothetical protein	141216	141407	-					0	0	0	0	0	0	1
120	PFR_JS10_119	Hypothetical protein	141590	141937	-	PROKKA_00120	hypothetical protein	141590	141937	-					0	0	0	0	0	0	1
121	PFR_JS10_120	Putative membrane protein	142864	143343	+	PROKKA_00121	hypothetical protein	142864	143343	+					0	1	0	1	0	0	1
122	PFR_JS10_121	Transposase, ISlxx5	143739	144896	+	PROKKA_00122	Integrase core domain protein	143739	144896	+			protein motif:Pfam:PF00665.20		0	1	0	1	0	0	1
123	PFR_JS10_122	Hypothetical protein	144858	145166	-	PROKKA_00123	Transposase	144858	145166	-			protein motif:Pfam:PF01527.14		0	1	0	1	0	0	1
124	PFR_JS10_123	Hypothetical protein	145172	145348	-	PROKKA_00124	hypothetical protein	145172	145348	-					0	1	0	1	0	0	1
125	PFR_JS10_124	Hypothetical protein	145637	145921	+	PROKKA_00125	Sigma-70, region 4	145637	145921	+			protein motif:Pfam:PF08281.6		0	1	0	1	0	0	1
126	PFR_JS10_125	Hypothetical protein	145995	146162	+	PROKKA_00126	hypothetical protein	145995	146162	+					0	2	1	1	0	0	1
127	PFR_JS10_126	Putative integrase/recombinase y4rC	146289	146714	-	PROKKA_00127	Tyrosine recombinase XerD	146289	146714	-		xerD_1	similar to AA sequence:UniProtKB:P0A0P0		0	2	1	1	0	0	1
128	PFR_JS10_127	Integrase family protein	146711	147280	-	PROKKA_00128	site-specific tyrosine recombinase XerC	146711	147280	-			protein motif:CLUSTERS:PRK00236		0	2	1	1	0	0	1
129	PFR_JS10_128	Site-specific recombinase, phage integrase	147273	147806	-	PROKKA_00129	Tyrosine recombinase XerC	147273	147806	-		xerC_1	similar to AA sequence:UniProtKB:O31207		0	2	1	1	0	0	1
130	PFR_JS10_129	Hypothetical protein	147857	148204	-	PROKKA_00130	hypothetical protein	147857	148204	-					0	2	1	1	0	0	1
131	PFR_JS10_130	Tyrosine recombinase XerD	148201	149142	-	PROKKA_00131	Tyrosine recombinase XerD	148201	149142	-		xerD_2	similar to AA sequence:UniProtKB:O31206		0	2	1	1	0	0	1
132	PFR_JS10_131	PF13834 domain protein	149726	150028	+	PROKKA_00132	hypothetical protein	149726	150028	+					0	2	1	1	0	0	0
133	PFR_JS10_132	Hypothetical protein	150032	150295	+	PROKKA_00133	hypothetical protein	150032	150295	+					0	2	1	1	0	0	0
134	PFR_JS10_133	Hypothetical protein	150292	150819	+	PROKKA_00134	hypothetical protein	150292	150819	+					0	2	1	1	0	0	0
135	PFR_JS10_134	Glycogen debranching enzyme GlgX	150773	152905	+	PROKKA_00135	Glycogen debranching enzyme	150773	152905	+	3.2.1.-	glgX_1	similar to AA sequence:UniProtKB:P15067		0	2	1	1	0	0	0
136	PFR_JS10_135	Hypothetical protein	152975	153268	+	PROKKA_00136	Nucleoid-associated protein EspR	152975	153268	+		espR	similar to AA sequence:UniProtKB:P96228		0	1	0	1	0	0	0
137	PFR_JS10_136	Uma4 protein	154050	155396	+	PROKKA_00137	Transposase	154050	155396	+			protein motif:Pfam:PF01610.11		0	1	0	1	0	0	0
138	PFR_JS10_137	Putative TIM-barrel fold metal-dependent	155396	156037	+	PROKKA_00138	Amidohydrolase	155396	156037	+			protein motif:Pfam:PF04909.8		0	1	0	1	0	0	0
139	PFR_JS10_138	Arylformamidase	156177	156902	+	PROKKA_00139	Kynurenine formamidase	156177	156902	+	3.5.1.9	kynB	similar to AA sequence:UniProtKB:Q81CK1		0	1	0	1	0	0	0
140	PFR_JS10_139	MFS transporter	156892	158184	+	PROKKA_00140	Putative tartrate transporter	156892	158184	+		ttuB_1	similar to AA sequence:UniProtKB:Q44470		0	1	0	1	0	0	0
141	PFR_JS10_140	Propionate catabolism operon transcriptional	158223	159053	-	PROKKA_00141	HTH-type transcriptional regulator LutR	158223	159053	-		lutR	similar to AA sequence:UniProtKB:O07007		0	0	0	0	0	0	0
142	PFR_JS10_141	DAK1 domain protein	159201	159668	+	PROKKA_00142	PTS-dependent dihydroxyacetone kinase, dihydroxyacetone-binding subunit DhaK	159201	159668	+	2.7.-.-	dhaK_1	similar to AA sequence:UniProtKB:Q9CIV8		0	0	0	0	0	0	0
143	PFR_JS10_142	DAK1 domain protein	159665	160918	+	PROKKA_00143	PTS-dependent dihydroxyacetone kinase, dihydroxyacetone-binding subunit DhaK	159665	160918	+	2.7.-.-	dhaK_2	similar to AA sequence:UniProtKB:Q9CIV8		0	0	0	0	0	0	0
144	PFR_JS10_143	Triosephosphate isomerase 2	160993	161745	+	PROKKA_00144	Triosephosphate isomerase	160993	161745	+	5.3.1.1	tpiA_1	similar to AA sequence:UniProtKB:Q5XD48		1	0	0	0	0	0	0
145	PFR_JS10_144	Transcriptional regulator	161907	162737	+	PROKKA_00145	Glycerol-3-phosphate regulon repressor	161907	162737	+		glpR	similar to AA sequence:UniProtKB:P0ACL0		1	0	0	0	0	0	0
146	PFR_JS10_145	Oxidoreductase, short chain	162891	163574	-	PROKKA_00146	putative oxidoreductase	162891	163574	-	1.-.-.-		similar to AA sequence:UniProtKB:Q99RF5		1	0	0	0	0	0	0
147	PFR_JS10_146	Putative ribose 5-phosphate isomerase	163986	164474	+	PROKKA_00147	Putative sugar phosphate isomerase YwlF	163986	164474	+	5.3.1.-	ywlF	similar to AA sequence:UniProtKB:P39156		1	0	0	0	0	0	0
148	PFR_JS10_147	Putative membrane protein	165019	166098	+	PROKKA_00148	hypothetical protein	165019	166098	+					1	0	0	0	0	0	0
149	PFR_JS10_148	HAD-superfamily hydrolase, subfamily IIA	166158	167030	+	PROKKA_00149	Arabinose operon protein AraL	166158	167030	+		araL	similar to AA sequence:UniProtKB:P94526		1	0	0	0	0	0	0
150	PFR_JS10_149	FGGY-family pentulose kinase	167062	168636	+	PROKKA_00150	Ribulokinase	167062	168636	+	2.7.1.16	araB_1	similar to AA sequence:UniProtKB:Q9KBQ3		1	0	0	0	0	0	0
151	PFR_JS10_150	Arabinose operon protein AraM	168649	170025	+	PROKKA_00151	Glycerol-1-phosphate dehydrogenase [NAD(P)+]	168649	170025	+	1.1.1.261	egsA	similar to AA sequence:UniProtKB:P94527		1	0	0	0	0	0	0
152	PFR_JS10_151	Ribulokinase	170263	172047	+	PROKKA_00152	Ribulokinase	170263	172047	+	2.7.1.16	araB_2	similar to AA sequence:UniProtKB:P94524		1	0	0	0	0	0	0
153	PFR_JS10_152	Transketolase	172166	174232	+	PROKKA_00153	Transketolase	172166	174232	+	2.2.1.1	tkt	similar to AA sequence:UniProtKB:O06811		1	0	0	0	0	0	0
154	PFR_JS10_153	CHY zinc finger	174361	174672	-	PROKKA_00154	CHY zinc finger	174361	174672	-			protein motif:Pfam:PF05495.6		0	0	0	0	0	0	0
155	PFR_JS10_154	Putative excinuclease ABC, A subunit	174855	177137	+	PROKKA_00155	UvrABC system protein A	174855	177137	+		uvrA_1	similar to AA sequence:UniProtKB:Q9WYV0		1	0	0	0	0	0	0
156	PFR_JS10_155	Aldose 1-epimerase family protein	177213	178109	-	PROKKA_00156	Putative glucose-6-phosphate 1-epimerase	177213	178109	-	5.1.3.15	yeaD	similar to AA sequence:UniProtKB:P39173		1	0	0	0	0	0	0
157	PFR_JS10_156	DNA polymerase beta domain protein region	178224	179057	+	PROKKA_00157	hypothetical protein	178224	179057	+					1	0	0	0	0	0	0
158	PFR_JS10_157	Hypothetical protein	179050	180135	+	PROKKA_00158	hypothetical protein	179050	180135	+					1	0	0	0	0	0	0
159	PFR_JS10_158	Hypothetical protein	180136	180993	-	PROKKA_00159	hypothetical protein	180136	180993	-					1	0	0	0	0	0	0
160	PFR_JS10_159	D-inositol-3-phosphate glycosyltransferase 2	181166	182395	+	PROKKA_00160	D-inositol 3-phosphate glycosyltransferase	181166	182395	+	2.4.1.250	mshA	similar to AA sequence:UniProtKB:A0QQZ8		1	0	0	0	0	0	0
161	PFR_JS10_160	1D-myo-inositol	182392	183210	+	PROKKA_00161	1D-myo-inositol 2-acetamido-2-deoxy-alpha-D-glucopyranoside deacetylase	182392	183210	+	3.5.1.103	mshB_1	similar to AA sequence:UniProtKB:Q9F344		1	0	0	0	0	0	0
162	PFR_JS10_161	Integral membrane protein	183381	183992	+	PROKKA_00162	acid-resistance membrane protein	183381	183992	+			protein motif:CLUSTERS:PRK10209		1	0	0	0	0	0	0
163	PFR_JS10_162	Ribose-phosphate diphosphokinase	184110	185090	-	PROKKA_00163	Ribose-phosphate pyrophosphokinase	184110	185090	-	2.7.6.1	prs_1	similar to AA sequence:UniProtKB:P65235		1	0	0	0	0	0	0
164	PFR_JS10_163	Glutamine amidotransferase class-I	185174	185863	-	PROKKA_00164	GMP synthase [glutamine-hydrolyzing]	185174	185863	-	6.3.5.2	guaA_1	similar to AA sequence:UniProtKB:P99105		1	0	0	0	0	0	0
165	PFR_JS10_164	Multidrug resistance protein	185889	187136	-	PROKKA_00165	4-hydroxybenzoate transporter PcaK	185889	187136	-		pcaK	similar to AA sequence:UniProtKB:Q51955		1	0	0	0	0	0	0
166	PFR_JS10_165	Transcriptional regulator, MerR	187174	187518	+	PROKKA_00166	HTH-type transcriptional regulator HmrR	187174	187518	+		hmrR	similar to AA sequence:UniProtKB:Q9X5X4		1	0	0	0	0	0	0
167	PFR_JS10_166	Hypothetical protein	187601	188155	+	PROKKA_00167	hypothetical protein	187601	188155	+					1	0	0	0	0	0	0
168	PFR_JS10_167	Hypothetical acetyltransferase YafP	188226	188771	-	PROKKA_00168	putative N-acetyltransferase YafP	188226	188771	-	2.3.1.-	yafP	similar to AA sequence:UniProtKB:Q47158		1	0	0	0	0	0	0
169	PFR_JS10_168	Transcriptional regulator	188903	189250	+	PROKKA_00169	HTH-type transcriptional regulator CmtR	188903	189250	+		cmtR	similar to AA sequence:UniProtKB:P67731		1	0	0	0	0	0	0
170	PFR_JS10_169	Metal cation transporting P-type ATPase ctpG	189247	191361	+	PROKKA_00170	Zinc-transporting ATPase	189247	191361	+	3.6.3.-	zosA	similar to AA sequence:UniProtKB:O31688		1	0	0	0	0	0	0
171	PFR_JS10_170	Hypothetical protein	191413	191904	+	PROKKA_00171	hypothetical protein	191413	191904	+					0	0	0	0	0	0	0
172	PFR_JS10_171	Hypothetical protein	192023	192628	+	PROKKA_00172	hypothetical protein	192023	192628	+					1	0	0	0	0	0	0
173	PFR_JS10_172	ABC-type Fe3-siderophores transport systems	192684	193493	+	PROKKA_00173	hypothetical protein	192684	193493	+					1	0	0	0	0	0	0
174	PFR_JS10_173	Hypothetical protein	193566	193790	-	PROKKA_00174	hypothetical protein	193566	193790	-					1	0	0	0	0	0	0
175	PFR_JS10_174	Transcriptional Regulator, TetR family	193936	194550	-	PROKKA_00175	HTH-type transcriptional repressor KstR2	193936	194550	-		kstR2_1	similar to AA sequence:UniProtKB:A0R4Z6		1	0	0	0	0	0	0
176	PFR_JS10_175	AmyC	194591	195409	-	PROKKA_00176	L-arabinose transport system permease protein AraQ	194591	195409	-		araQ_1	similar to AA sequence:UniProtKB:P94530		0	0	0	0	0	0	0
177	PFR_JS10_176	AmyD	195411	196331	-	PROKKA_00177	L-arabinose transport system permease protein AraP	195411	196331	-		araP	similar to AA sequence:UniProtKB:P94529		0	0	0	0	0	0	0
178	PFR_JS10_177	Multiple sugar-binding lipoprotein	196400	197662	-	PROKKA_00178	putative arabinose-binding protein precursor	196400	197662	-		araN	similar to AA sequence:UniProtKB:P94528		0	0	0	0	0	0	0
179	PFR_JS10_178	Glycoside hydrolase clan GH-D	197732	199918	-	PROKKA_00179	Alpha-galactosidase	197732	199918	-	3.2.1.22	rafA	similar to AA sequence:UniProtKB:P16551		0	0	0	0	0	0	0
180	PFR_JS10_179	Ribose operon repressor	200244	201263	+	PROKKA_00180	Catabolite control protein A	200244	201263	+		ccpA_2	similar to AA sequence:UniProtKB:P46828		0	0	0	0	0	0	0
181	PFR_JS10_180	UPF0126 domain protein	201412	202101	+	PROKKA_00181	hypothetical protein	201412	202101	+			protein motif:CLUSTERS:PRK10578		1	0	0	0	0	0	0
182	PFR_JS10_181	Transposase, ISlxx5	202181	203215	+	PROKKA_00182	Integrase core domain protein	202181	203215	+			protein motif:Pfam:PF00665.20		0	0	0	0	0	0	0
183	PFR_JS10_182	SAF domain protein	203752	204462	+	PROKKA_00183	hypothetical protein	203752	204462	+					1	0	0	0	0	0	0
184	PFR_JS10_183	Hypothetical protein	204462	205499	+	PROKKA_00184	hypothetical protein	204462	205499	+					1	0	0	0	0	0	0
185	PFR_JS10_184	Secretion system protein	205496	207271	+	PROKKA_00185	Putative conjugal transfer protein/MT3759	205496	207271	+			similar to AA sequence:UniProtKB:Q7D547		1	0	0	0	0	0	0
186	PFR_JS10_185	Type II secretion system protein (Precursor)	207268	208161	+	PROKKA_00186	Bacterial type II secretion system protein F domain protein	207268	208161	+			protein motif:Pfam:PF00482.17		1	0	0	0	0	0	0
187	PFR_JS10_186	Type II secretion system F domain protein	208154	209059	+	PROKKA_00187	hypothetical protein	208154	209059	+					1	0	0	0	0	0	0
188	PFR_JS10_187	Hypothetical protein	209144	209368	+	PROKKA_00188	hypothetical protein	209144	209368	+					1	0	0	0	0	0	0
189	PFR_JS10_188	Hypothetical protein	209343	209765	+	PROKKA_00189	TadE-like protein	209343	209765	+			protein motif:Pfam:PF07811.6		1	0	0	0	0	0	0
190	PFR_JS10_189	Hypothetical protein	209831	210388	+	PROKKA_00190	hypothetical protein	209831	210388	+					1	0	0	0	0	0	0
191						PROKKA_00191	tRNA-His(atg)	210593	210683	+			COORDINATES:profile:Aragorn:1.2		0					0	0
192	PFR_JS10_190	Hypothetical protein	210385	213162	+											0	0	0	0	0	0
193	PFR_JS10_191	Conserved domain protein	213162	214094	+	PROKKA_00192	hypothetical protein	213162	214094	+					0	0	0	0	0	0	0
194	PFR_JS10_192	Multiple Putative antibiotic resistanceistance (MarC)-related	214105	214695	-	PROKKA_00193	putative antibiotic transporter	214105	214695	-			protein motif:CLUSTERS:PRK10739	Putative antibiotic resistance	1	0	0	0	0	0	0
195	PFR_JS10_193	Transporter, major facilitator family protein	214695	216122	-	PROKKA_00194	2-acyl-glycerophospho-ethanolamine acyltransferase	214695	216122	-			protein motif:CLUSTERS:PRK08633		1	0	0	0	0	0	0
196	PFR_JS10_194	Hypothetical protein	216456	217424	-	PROKKA_00195	hypothetical protein	216456	217424	-					1	0	0	0	0	0	0
197	PFR_JS10_195	Response regulator receiver domain protein	217778	218440	-	PROKKA_00196	Transcriptional regulatory protein DegU	217778	218440	-		degU	similar to AA sequence:UniProtKB:P13800		1	0	0	0	0	0	0
198	PFR_JS10_196	Histidine kinase	218474	219883	-	PROKKA_00197	Sensor histidine kinase DesK	218474	219883	-	2.7.13.3	desK_2	similar to AA sequence:UniProtKB:O34757		1	0	0	0	0	0	0
199	PFR_JS10_197	Hypothetical protein	220257	222011	+	PROKKA_00198	hypothetical protein	220257	222011	+					0	0	0	0	0	0	0
200	PFR_JS10_198	Hypothetical protein	222033	222140	+	PROKKA_00199	hypothetical protein	222033	222140	+					0	0	0	0	0	0	0
201	PFR_JS10_199	Hypothetical protein	222227	222355	-	PROKKA_00200	hypothetical protein	222227	222355	-					1	0	0	0	0	0	0
202	PFR_JS10_200	Hypothetical protein	222583	222735	+	PROKKA_00201	hypothetical protein	222583	222735	+					0	0	0	0	0	0	0
203	PFR_JS10_201	Transposase for IS3514a	222842	224047	+	PROKKA_00202	Integrase core domain protein	222842	224047	+			protein motif:Pfam:PF00665.20		0	0	0	0	0	0	0
204	PFR_JS10_202	Translation regulator	224221	225717	-	PROKKA_00203	Purine catabolism regulatory protein	224221	225717	-		pucR_1	similar to AA sequence:UniProtKB:O32138		1	0	0	0	0	0	0
205	PFR_JS10_203	4-aminobutyrate aminotransferase apoenzyme	225897	227231	+	PROKKA_00204	5-aminovalerate aminotransferase DavT	225897	227231	+	2.6.1.48	davT	similar to AA sequence:UniProtKB:Q9I6M4		1	0	0	0	0	0	0
206	PFR_JS10_204	McyI protein	227228	228307	+	PROKKA_00205	Glycerate dehydrogenase	227228	228307	+	1.1.1.29	hprA	similar to AA sequence:UniProtKB:Q59516		1	0	0	0	0	0	0
207	PFR_JS10_205	Threonine dehydrogenase and related Zn-dependent	228311	229357	+	PROKKA_00206	Formaldehyde dismutase	228311	229357	+	1.2.99.4	fdm	similar to AA sequence:UniProtKB:Q52078		0	0	0	0	0	0	0
208	PFR_JS10_206	Probable amino-acid ABC transporter permease	229474	230112	+	PROKKA_00207	Inner membrane amino-acid ABC transporter permease protein YecS	229474	230112	+		yecS_2	similar to AA sequence:UniProtKB:P0AFT2		1	0	0	0	0	0	0
209	PFR_JS10_207	Amino acid ABC transporter, permease protein	230109	230765	+	PROKKA_00208	L-cystine transport system permease protein TcyB	230109	230765	+		tcyB	similar to AA sequence:UniProtKB:P42200		1	0	0	0	0	0	0
210	PFR_JS10_208	Periplasmic component of amino acid ABC-type	230832	231692	+	PROKKA_00209	Lysine-arginine-ornithine-binding periplasmic protein precursor	230832	231692	+		argT	similar to AA sequence:UniProtKB:P02911		1	0	0	0	0	0	0
211	PFR_JS10_209	Glutamine ABC transporter, ATP-binding protein	231762	232565	+	PROKKA_00210	Glutamine transport ATP-binding protein GlnQ	231762	232565	+	3.6.3.-	glnQ_2	similar to AA sequence:UniProtKB:O34677		1	0	0	0	0	0	0
212	PFR_JS10_210	Translation initiation inhibitor involved in	232573	232956	+	PROKKA_00211	Putative reactive intermediate deaminase TdcF	232573	232956	+	3.5.4.-	tdcF	similar to AA sequence:UniProtKB:P0AGL2		1	0	0	0	0	0	0
213	PFR_JS10_211	D-amino acid dehydrogenase	232953	234206	+	PROKKA_00212	D-amino acid dehydrogenase small subunit	232953	234206	+	1.4.99.1	dadA	similar to AA sequence:UniProtKB:P0A6J5		1	0	0	0	0	0	0
214	PFR_JS10_212	Asp/Glu/Hydantoin racemase superfamily protein	234203	234979	+	PROKKA_00213	hypothetical protein	234203	234979	+			protein motif:CLUSTERS:PRK07475		1	0	0	0	0	0	0
215	PFR_JS10_213	Histidine triad protein	235808	236347	+	PROKKA_00214	HIT-like protein	235808	236347	+	3.-.-.-		similar to AA sequence:UniProtKB:P44956		1	0	0	0	0	0	0
216	PFR_JS10_214	Molybdenum cofactor synthesis domain protein	236351	236935	+	PROKKA_00215	Molybdenum cofactor biosynthesis protein B	236351	236935	+		moaB	similar to AA sequence:UniProtKB:P99137		0	0	0	0	0	0	0
217	PFR_JS10_215	Molybdenum cofactor biosynthesis protein	236994	237566	-	PROKKA_00216	Cyclic pyranopterin monophosphate synthase accessory protein 2	236994	237566	-		moaC2	similar to AA sequence:UniProtKB:P0A5K6		1	0	0	0	0	0	0
218	PFR_JS10_216	Molybdenum cofactor synthesis domain protein	237559	239085	-	PROKKA_00217	Molybdopterin molybdenumtransferase	237559	239085	-	2.10.1.1	moeA_1	similar to AA sequence:UniProtKB:P12281		0	0	0	0	0	0	0
219	PFR_JS10_217	Molybdopterin biosynthesis-like protein MoeZ	239082	239957	-	PROKKA_00218	putative adenylyltransferase/sulfurtransferase MoeZ	239082	239957	-		moeZ_1	similar to AA sequence:UniProtKB:Q7D5X9		1	0	0	0	0	0	0
220	PFR_JS10_218	Molybdopterin converting factor, subunit 2	239957	240376	-	PROKKA_00219	Molybdopterin synthase catalytic subunit 1	239957	240376	-	2.8.1.12	moaE1	similar to AA sequence:UniProtKB:O05795		1	0	0	0	0	0	0
221	PFR_JS10_219	ThiS family protein	240478	241593	-	PROKKA_00220	ThiS family protein	240478	241593	-			protein motif:Pfam:PF02597.14		1	0	0	0	0	0	0
222	PFR_JS10_220	Respiratory nitrate reductase, gamma subunit	241686	242405	-	PROKKA_00221	Nitrate reductase-like protein NarX	241686	242405	-	1.7.99.4	narX_1	similar to AA sequence:UniProtKB:P71994		0	0	0	0	0	0	0
223	PFR_JS10_221	Nitrate reductase molybdenum cofactor assembly	242411	243220	-	PROKKA_00222	Nitrate reductase-like protein NarX	242411	243220	-	1.7.99.4	narX_2	similar to AA sequence:UniProtKB:P71994		0	0	0	0	0	0	0
224	PFR_JS10_222	Hypothetical protein	243220	243969	-	PROKKA_00223	Respiratory nitrate reductase 2 beta chain	243220	243969	-	1.7.99.4	narY	similar to AA sequence:UniProtKB:P19318		1	0	0	0	0	0	0
225	PFR_JS10_223	Hypothetical protein	244003	244512	+	PROKKA_00224	molybdate transporter ATP-binding protein	244003	244512	+			protein motif:CLUSTERS:PRK11144		1	0	0	0	0	0	0
226	PFR_JS10_224	Putative CoA-substrate-specific enzyme activase	244704	249080	+	PROKKA_00225	Activator of (R)-2-hydroxyglutaryl-CoA dehydratase	244704	249080	+		hgdC	similar to AA sequence:UniProtKB:P11568		1	0	0	0	0	0	0
227	PFR_JS10_225	L-aspartate oxidase (Quinolinate synthetase B)	249131	250720	-	PROKKA_00226	Fumarate reductase flavoprotein subunit	249131	250720	-	1.3.5.4	frdA_1	similar to AA sequence:UniProtKB:P00363		0	0	0	0	0	0	0
228	PFR_JS10_226	Mebrane associated protein	251331	252128	+	PROKKA_00227	VIT family protein	251331	252128	+			protein motif:Pfam:PF01988.13		0	0	0	0	0	0	0
229	PFR_JS10_227	Methylase involved in ubiquinone/menaquinone	252139	252819	+	PROKKA_00228	Demethylrebeccamycin-D-glucose O-methyltransferase	252139	252819	+	2.1.1.164	rebM	similar to AA sequence:UniProtKB:Q8KZ94		0	0	0	0	0	0	0
230	PFR_JS10_228	Ribose-5-phosphate isomerase B	253154	253636	+	PROKKA_00229	Ribose-5-phosphate isomerase B	253154	253636	+	5.3.1.6	rpiB_2	similar to AA sequence:UniProtKB:P37351		0	0	0	0	0	0	0
231	PFR_JS10_229	Sulfate adenylyltransferase subunit 1	253969	255318	-	PROKKA_00230	Bifunctional enzyme CysN/CysC	253969	255318	-		cysNC	similar to AA sequence:UniProtKB:Q10600		1	0	0	0	0	0	0
232	PFR_JS10_230	Sulfate adenylyltransferase subunit 2	255321	256388	-	PROKKA_00231	Sulfate adenylyltransferase subunit 2	255321	256388	-	2.7.7.4	cysD	similar to AA sequence:UniProtKB:P65670		1	0	0	0	0	0	0
233	PFR_JS10_231	Phosphoadenosine phosphosulfate reductase	256415	257164	-	PROKKA_00232	Phosphoadenosine phosphosulfate reductase	256415	257164	-	1.8.4.8	cysH	similar to AA sequence:UniProtKB:P94498		1	0	0	0	0	0	0
234	PFR_JS10_232	Sulfite reductase	257161	258966	-	PROKKA_00233	Sulfite reductase [ferredoxin]	257161	258966	-	1.8.7.1	sir	similar to AA sequence:UniProtKB:P71753		1	0	0	0	0	0	0
235	PFR_JS10_233	SubI	259755	260861	+	PROKKA_00234	Sulfate-binding protein precursor	259755	260861	+		sbpA	similar to AA sequence:UniProtKB:P27366		1	0	0	0	0	0	0
236	PFR_JS10_234	Sulfate-transport membrane protein ABC	260858	261892	+	PROKKA_00235	Sulfate transport system permease protein CysT	260858	261892	+		cysT	similar to AA sequence:UniProtKB:P27367		1	0	0	0	0	0	0
237	PFR_JS10_235	CysW	261882	262691	+	PROKKA_00236	Sulfate transport system permease protein CysW	261882	262691	+		cysW	similar to AA sequence:UniProtKB:P27370		1	0	0	0	0	0	0
238	PFR_JS10_236	Sulfate-transport ATP-binding protein ABC	262688	263740	+	PROKKA_00237	Sulfate/thiosulfate import ATP-binding protein CysA	262688	263740	+	3.6.3.25	cysA	similar to AA sequence:UniProtKB:P0A4W2		1	0	0	0	0	0	0
239	PFR_JS10_237	ABC-transporter transmembrane component	264053	264883	-	PROKKA_00238	Daunorubicin/doxorubicin resistance ABC transporter permease protein DrrB	264053	264883	-		drrB	similar to AA sequence:UniProtKB:P32011		1	0	0	0	0	0	0
240	PFR_JS10_238	Daunorubicin resistance ABC transporter ATPase	264880	265950	-	PROKKA_00239	Daunorubicin/doxorubicin resistance ATP-binding protein DrrA	264880	265950	-	3.6.3.-	drrA_1	similar to AA sequence:UniProtKB:P32010		1	0	0	0	0	0	0
241	PFR_JS10_239	Transcription regulator	266469	267503	-	PROKKA_00240	MarR family protein	266469	267503	-			protein motif:Pfam:PF01047.16		1	0	0	0	0	0	0
242	PFR_JS10_240	NAD(P)( ) transhydrogenase (AB-specific), alpha	267862	269415	+	PROKKA_00241	NAD(P) transhydrogenase subunit alpha	267862	269415	+	1.6.1.2	pntA	similar to AA sequence:UniProtKB:P07001		1	0	0	0	0	0	0
243	PFR_JS10_241	NAD(P) transhydrogenase subunit beta	269422	270834	+	PROKKA_00242	NAD(P) transhydrogenase subunit beta	269422	270834	+	1.6.1.2	pntB	similar to AA sequence:UniProtKB:P0AB67		1	0	0	0	0	0	0
244	PFR_JS10_242	Hypothetical protein	271043	271420	-	PROKKA_00243	hypothetical protein	271043	271420	-					0	0	0	0	0	0	0
245	PFR_JS10_243	4-alpha-glucanotransferase malQ	272095	274050	-	PROKKA_00244	4-alpha-glucanotransferase	272095	274050	-	2.4.1.25	malQ_1	similar to AA sequence:UniProtKB:Q59266		1	0	0	0	0	0	0
246	PFR_JS10_244	Hypothetical protein	274121	274603	-	PROKKA_00245	Lichenan-specific phosphotransferase enzyme IIA component	274121	274603	-	2.7.1.-	licA	similar to AA sequence:UniProtKB:P46319		1	0	0	0	0	0	0
247	PFR_JS10_245	Hypothetical protein	274661	275020	-	PROKKA_00246	hypothetical protein	274661	275020	-					0	0	0	0	0	0	0
248	PFR_JS10_246	Riboflavin biosynthesis protein RibD	275421	276641	+	PROKKA_00247	Riboflavin biosynthesis protein RibD	275421	276641	+		ribD_1	similar to AA sequence:UniProtKB:P25539		0	0	0	0	0	0	0
249	PFR_JS10_247	Riboflavin synthase, alpha subunit	276731	277393	+	PROKKA_00248	Riboflavin synthase	276731	277393	+	2.5.1.9	ribE	similar to AA sequence:UniProtKB:P16440		1	0	0	0	0	0	0
250	PFR_JS10_248	Riboflavin biosynthesis protein ribA2	277390	278859	+	PROKKA_00249	Riboflavin biosynthesis protein RibBA	277390	278859	+		ribBA	similar to AA sequence:UniProtKB:A5U2B7		1	0	0	0	0	0	0
251	PFR_JS10_249	6,7-dimethyl-8-ribityllumazine synthase RibH	278856	279323	+	PROKKA_00250	6,7-dimethyl-8-ribityllumazine synthase	278856	279323	+	2.5.1.78	ribH	similar to AA sequence:UniProtKB:P66034		1	0	0	0	0	0	0
252	PFR_JS10_250	CitT protein	279480	280988	-	PROKKA_00251	Putative malate transporter YflS	279480	280988	-		yflS	similar to AA sequence:UniProtKB:O34726		0	0	0	0	0	0	0
253	PFR_JS10_251	Transposase of ISAar20, ISL3 family	281105	282397	-	PROKKA_00252	Transposase	281105	282397	-			protein motif:Pfam:PF01610.11		0	1	1	0	0	0	0
254	PFR_JS10_252	Hypothetical protein	282660	283028	-	PROKKA_00253	hypothetical protein	282660	283028	-					0	1	1	0	0	0	0
255	PFR_JS10_253	YbfG	283130	285271	-	PROKKA_00254	Putative peptidoglycan binding domain protein	283130	285271	-			protein motif:Pfam:PF01471.12		0	1	1	0	0	0	0
256	PFR_JS10_254	Transposase of ISAar20, ISL3 family	286269	287189	+	PROKKA_00255	Transposase	286269	287189	+			protein motif:Pfam:PF01610.11		0	0	0	0	0	0	0
257	PFR_JS10_255	Hypothetical protein	287230	287853	+	PROKKA_00256	hypothetical protein	287230	287853	+					0	0	0	0	0	0	0
258	PFR_JS10_256	Hypothetical protein	288067	288204	+	PROKKA_00257	hypothetical protein	288067	288204	+					0	0	0	0	0	0	0
259	PFR_JS10_257	Transposase of ISAar20, ISL3 family	288548	289624	+	PROKKA_00258	Transposase	288548	289624	+			protein motif:Pfam:PF01610.11		0	0	0	0	0	0	0
260	PFR_JS10_258	Hydrolase, NUDIX family	289965	290855	-	PROKKA_00259	Diadenosine hexaphosphate hydrolase	289965	290855	-	3.6.1.61	ndx1	similar to AA sequence:UniProtKB:Q75UV1		1	0	0	0	0	0	0
261	PFR_JS10_259	Polyphosphate kinase	290852	293041	-	PROKKA_00260	Polyphosphate kinase	290852	293041	-	2.7.4.1	ppk	similar to AA sequence:UniProtKB:P0A7B1		1	0	0	0	0	0	0
262	PFR_JS10_260	Mycothiol acetyltransferase	293038	293976	-	PROKKA_00261	Mycothiol acetyltransferase	293038	293976	-	2.3.1.189	mshD_1	similar to AA sequence:UniProtKB:O53831		1	0	0	0	0	0	0
263	PFR_JS10_261	UDP-glucose 4-epimerase (UDP-galactose	294178	295206	+	PROKKA_00262	UDP-glucose 4-epimerase	294178	295206	+	5.1.3.2	galE_1	similar to AA sequence:UniProtKB:P09147		0	0	0	0	0	0	0
264	PFR_JS10_262	Carboxymuconolactone decarboxylase family	295238	295963	-	PROKKA_00263	Carboxymuconolactone decarboxylase family protein	295238	295963	-			protein motif:Pfam:PF02627.1		1	0	0	0	0	0	0
265	PFR_JS10_263	Putative oxidoreductase GLYR1 isoform 1	296142	296942	-	PROKKA_00264	3-hydroxyisobutyrate dehydrogenase	296142	296942	-	1.1.1.31	mmsB	similar to AA sequence:UniProtKB:P28811		0	0	0	0	0	0	0
266	PFR_JS10_264	Inositol 1-phosphate synthase	297342	298421	-	PROKKA_00265	Inositol-3-phosphate synthase	297342	298421	-	5.5.1.4	ino1	similar to AA sequence:UniProtKB:P71703		1	0	0	0	0	0	0
267	PFR_JS10_265	Hypothetical protein	299033	299521	+	PROKKA_00266	hypothetical protein	299033	299521	+					0	0	0	0	0	0	0
268	PFR_JS10_266	Transcriptional regulatory protein GlnR	299586	300245	-	PROKKA_00267	Transcriptional regulatory protein YycF	299586	300245	-		yycF	similar to AA sequence:UniProtKB:P37478		1	0	0	0	0	0	0
269	PFR_JS10_267	D-tyrosyl-tRNA(Tyr) deacylase 1	300410	300841	-	PROKKA_00268	D-tyrosyl-tRNA(Tyr) deacylase	300410	300841	-	3.1.-.-	dtd	similar to AA sequence:UniProtKB:O66742		1	0	0	0	0	0	0
270	PFR_JS10_268	UPF0678 fatty acid-binding protein-like protein	301154	301657	+	PROKKA_00269	hypothetical protein	301154	301657	+					1	0	0	0	0	0	0
271	PFR_JS10_269	Folate-binding protein YgfZ	301725	302774	+	PROKKA_00270	putative global regulator	301725	302774	+			protein motif:CLUSTERS:PRK09559		1	0	0	0	0	0	0
272	PFR_JS10_270	GTP-binding translation elongation factor typA	302864	304747	-	PROKKA_00271	GTP-binding protein TypA/BipA	302864	304747	-		typA	similar to AA sequence:UniProtKB:P32132		1	0	0	0	0	0	0
273	PFR_JS10_271	Surface-anchored fimbrial subunit	306077	308665	+	PROKKA_00272	hypothetical protein	306077	308665	+				Pilus 1	0	0	0	0	0	0	0
274	PFR_JS10_272	Type-2 fimbrial major subunit	308662	309801	+	PROKKA_00273	Fimbrial subunit type 1 precursor	308662	309801	+			similar to AA sequence:UniProtKB:P18477	Pilus 1	0	0	0	0	0	0	0
275	PFR_JS10_273	Hypothetical protein	309894	310166	+	PROKKA_00274	Fimbrial subunit type 1 precursor	309894	310166	+			similar to AA sequence:UniProtKB:P18477	Pilus 1	0	0	0	0	0	0	0
276	PFR_JS10_274	Uma4 protein	310241	311548	-	PROKKA_00275	Transposase	310241	311548	-			protein motif:Pfam:PF01610.11		0	0	0	0	0	0	0
277	PFR_JS10_275	Hypothetical protein	312602	312904	+	PROKKA_00276	hypothetical protein	312602	312904	+				Pilus 1	0	0	0	0	0	0	0
278	PFR_JS10_276	Putative fimbrial associated sortase-like	313101	314027	+	PROKKA_00277	Sortase family protein	313101	314027	+			protein motif:Pfam:PF04203.7	Pilus 1	1	0	0	0	0	0	0
279	PFR_JS10_277	Uracil phosphoribosyltransferase	313970	314611	-	PROKKA_00278	Uracil phosphoribosyltransferase	313970	314611	-	2.4.2.9	upp	similar to AA sequence:UniProtKB:P70881		1	0	0	0	0	0	0
280	PFR_JS10_278	Putative tRNA adenosine deaminase-associated	314800	315528	+	PROKKA_00279	hypothetical protein	314800	315528	+					1	0	0	0	0	0	0
281	PFR_JS10_279	Cytidine and deoxycytidylate deaminase	315600	316031	+	PROKKA_00280	tRNA-specific adenosine deaminase	315600	316031	+	3.5.4.33	tadA	similar to AA sequence:UniProtKB:P68398		1	0	0	0	0	0	0
282						PROKKA_00281	tRNA-Ser(cga)	316089	316176	+			COORDINATES:profile:Aragorn:1.2		0					0	0
283	PFR_JS10_280	Hypothetical protein	316506	318425	+	PROKKA_00282	hypothetical protein	316506	318425	+					0	0	0	0	0	0	0
284	PFR_JS10_281	Na /H and K /H antiporter	318441	320021	+	PROKKA_00283	K(+)/H(+) antiporter NhaP	318441	320021	+		nhaP	similar to AA sequence:UniProtKB:Q0ZAH6		1	0	0	0	0	0	0
285	PFR_JS10_282	Hypothetical protein	320103	320702	-	PROKKA_00284	hypothetical protein	320103	320702	-					1	0	0	0	0	0	0
286	PFR_JS10_283	Ferrous iron transport protein A	321066	321425	+	PROKKA_00285	FeoA domain protein	321066	321425	+			protein motif:Pfam:PF04023.8		1	0	0	0	0	0	0
287	PFR_JS10_284	Ferrous iron transport protein B	321604	323568	+	PROKKA_00286	Ferrous iron transport protein B	321604	323568	+		feoB	similar to AA sequence:UniProtKB:P33650		1	0	0	0	0	0	0
288	PFR_JS10_285	NifU domain protein	323695	324342	+	PROKKA_00287	Fe/S biogenesis protein NfuA	323695	324342	+		nfuA	protein motif:HAMAP:MF_01637		1	0	0	0	0	0	0
289	PFR_JS10_286	Galactokinase	324532	325680	+	PROKKA_00288	Galactokinase	324532	325680	+	2.7.1.6	galK_1	similar to AA sequence:UniProtKB:P0A6T3		1	0	0	0	0	0	0
290	PFR_JS10_287	Transposase of ISAar20, ISL3 family	325760	326836	-	PROKKA_00289	Transposase	325760	326836	-			protein motif:Pfam:PF01610.11		0	0	0	0	0	0	0
291	PFR_JS10_288	Hypothetical protein	327344	329116	-	PROKKA_00290	Serine/threonine-protein kinase PknB	327344	329116	-	2.7.11.1	pknB_1	similar to AA sequence:UniProtKB:A0QNG1		1	0	0	0	0	0	0
292	PFR_JS10_289	Protein kinase family protein with PASTA domain	329240	331030	-	PROKKA_00291	Serine/threonine-protein kinase PknB	329240	331030	-	2.7.11.1	pknB_2	similar to AA sequence:UniProtKB:A0QNG1		1	0	0	0	0	0	0
293	PFR_JS10_290	Penicillin binding protein transpeptidase domain	331122	332546	-	PROKKA_00292	Penicillin-binding protein A	331122	332546	-		pbpA	similar to AA sequence:UniProtKB:P71586		1	0	0	0	0	0	0
294	PFR_JS10_291	Cell cycle protein, FtsW/RodA/SpoVE family	332543	333931	-	PROKKA_00293	Lipid II flippase FtsW	332543	333931	-		ftsW_1	similar to AA sequence:UniProtKB:O07639		1	0	0	0	0	0	0
295	PFR_JS10_292	Protein phosphatase 2C	333928	335463	-	PROKKA_00294	PP2C-family Ser/Thr phosphatase	333928	335463	-	3.1.3.16	pstP	similar to AA sequence:UniProtKB:P71588		1	0	0	0	0	0	0
296	PFR_JS10_293	FHA domain protein	335466	335939	-	PROKKA_00295	FHA domain-containing protein FhaB	335466	335939	-		fhaB	similar to AA sequence:UniProtKB:P71589		1	0	0	0	0	0	0
297	PFR_JS10_294	FHA domain protein	335942	336658	-	PROKKA_00296	FHA domain-containing protein FhaA	335942	336658	-		fhaA	similar to AA sequence:UniProtKB:P71590		1	0	0	0	0	0	0
298	PFR_JS10_295	Thioredoxin	336829	337257	-	PROKKA_00297	Putative thioredoxin-2	336829	337257	-		trxC_1	similar to AA sequence:UniProtKB:Q9RD25		1	0	0	0	0	0	0
299	PFR_JS10_296	Glycoside hydrolase family 2 multidomain protein	337395	339272	-	PROKKA_00298	Beta-glucuronidase	337395	339272	-	3.2.1.31	uidA	similar to AA sequence:UniProtKB:P05804		1	0	0	0	0	0	0
300	PFR_JS10_297	Hypothetical protein	339321	339671	+	PROKKA_00299	hypothetical protein	339321	339671	+					0	0	0	0	0	0	0
301	PFR_JS10_298	Hypothetical protein	339875	340354	+	PROKKA_00300	hypothetical protein	339875	340354	+					0	0	0	0	0	0	0
302	PFR_JS10_299	Hypothetical protein	340351	341088	+	PROKKA_00301	hypothetical protein	340351	341088	+					0	0	0	0	0	0	0
303	PFR_JS10_300	Transposase, ISlxx5	341140	342174	+	PROKKA_00302	Integrase core domain protein	341140	342174	+			protein motif:Pfam:PF00665.20		0	0	0	0	0	0	0
304	PFR_JS10_301	Hypothetical protein	342189	342596	+	PROKKA_00303	hypothetical protein	342189	342596	+					0	0	0	0	0	0	0
305	PFR_JS10_302	Mannosyltransferase PIG-V domain protein	342635	343852	-	PROKKA_00304	Mannosyltransferase (PIG-V))	342635	343852	-			protein motif:Pfam:PF04188.7		1	0	0	0	0	0	0
306	PFR_JS10_303	Putative cation transporting P-type ATPase	343984	346629	-	PROKKA_00305	Silver exporting P-type ATPase	343984	346629	-	3.6.3.53	silP	similar to AA sequence:UniProtKB:Q9ZHC7		0	0	0	0	0	0	0
307	PFR_JS10_304	Phosphocarrier protein HPr	346743	347009	-	PROKKA_00306	Phosphocarrier protein HPr	346743	347009	-	2.7.11.-	ptsH	similar to AA sequence:UniProtKB:O50515		1	0	0	0	0	0	0
308	PFR_JS10_305	Phosphoenolpyruvate-protein phosphotransferase	347248	348993	+	PROKKA_00307	Phosphoenolpyruvate-protein phosphotransferase	347248	348993	+	2.7.3.9	ptsI	similar to AA sequence:UniProtKB:P08838		1	0	0	0	0	0	0
309	PFR_JS10_306	S4 domain protein	349097	349450	-	PROKKA_00308	Heat shock protein 15	349097	349450	-		hslR	similar to AA sequence:UniProtKB:P0ACG8		1	0	0	0	0	0	0
310	PFR_JS10_307	Hydrolase, NUDIX family	349489	350184	-	PROKKA_00309	putative NUDIX hydrolase	349489	350184	-			protein motif:CLUSTERS:PRK10707		1	0	0	0	0	0	0
311	PFR_JS10_308	Endonuclease III	350270	351028	-	PROKKA_00310	Ultraviolet N-glycosylase/AP lyase	350270	351028	-		pdg	similar to AA sequence:UniProtKB:P46303		1	0	0	0	0	0	0
312	PFR_JS10_309	Endoribonuclease L-PSP family protein	351036	351491	-	PROKKA_00311	Enamine/imine deaminase	351036	351491	-	3.5.4.-	yabJ	similar to AA sequence:UniProtKB:P37552		1	0	0	0	0	0	0
313	PFR_JS10_310	Hypothetical protein	351488	351679	-	PROKKA_00312	hypothetical protein	351488	351679	-					1	0	0	0	0	0	0
314	PFR_JS10_311	Transcription factor WhiB	351669	352052	-	PROKKA_00313	Transcriptional regulator WhiB4	351669	352052	-		whiB4	similar to AA sequence:UniProtKB:O69649		1	0	0	0	0	0	0
315	PFR_JS10_312	Transglycosylase	352248	354455	+	PROKKA_00314	Penicillin-binding protein 1A/1B	352248	354455	+		ponA	similar to AA sequence:UniProtKB:P39793		1	0	0	0	0	0	0
316	PFR_JS10_313	Putative metallophosphoesterase ykuE	354452	355423	+	PROKKA_00315	phosphodiesterase YaeI	354452	355423	+			protein motif:CLUSTERS:PRK11340		1	0	0	0	0	0	0
317						PROKKA_00316	tRNA-Pro(cgg)	355574	355648	+			COORDINATES:profile:Aragorn:1.2		0					0	0
318	PFR_JS10_314	Putative polysaccharide syntase	355765	357300	-	PROKKA_00317	Cellulose synthase catalytic subunit [UDP-forming]	355765	357300	-	2.4.1.12	bcsA	similar to AA sequence:UniProtKB:P37653		1	0	0	0	0	0	0
319	PFR_JS10_315	Hypothetical protein	357297	357476	-	PROKKA_00318	hypothetical protein	357297	357476	-					0	0	0	0	0	0	0
320	PFR_JS10_316	Transposase IS6110	357526	358413	-	PROKKA_00319	Integrase core domain protein	357526	358413	-			protein motif:Pfam:PF00665.20		0	0	0	0	0	0	0
321	PFR_JS10_317	IS3 family element	358446	358790	-	PROKKA_00320	Transposase	358446	358790	-			protein motif:Pfam:PF01527.14		0	0	0	0	0	0	0
322	PFR_JS10_318	Multicopper oxidase	359216	360736	-	PROKKA_00321	Copper resistance protein A precursor	359216	360736	-		copA_1	similar to AA sequence:UniProtKB:P12374		1	0	0	0	0	0	0
323	PFR_JS10_319	O-6-methylguanine DNA methyltransferase	360957	361592	-	PROKKA_00322	Methylated-DNA--protein-cysteine methyltransferase	360957	361592	-	2.1.1.63	ogt_1	similar to AA sequence:UniProtKB:P0A696		0	0	0	0	0	0	0
324	PFR_JS10_320	Methylated-DNA--protein-cysteine	361589	362143	-	PROKKA_00323	Methylated-DNA--protein-cysteine methyltransferase	361589	362143	-	2.1.1.63	ogt_2	similar to AA sequence:UniProtKB:P0A696		1	0	0	0	0	0	0
325	PFR_JS10_321	Putative membrane protein	362422	363102	+	PROKKA_00324	hypothetical protein	362422	363102	+			protein motif:CLUSTERS:PRK11212		1	0	0	0	0	0	0
326	PFR_JS10_322	Purine nucleosidase	363202	364215	-	PROKKA_00325	Pyrimidine-specific ribonucleoside hydrolase RihA	363202	364215	-	3.2.-.-	rihA	similar to AA sequence:UniProtKB:P41409		1	0	0	0	0	0	0
327	PFR_JS10_323	Aldehyde dehydrogenase	364634	366130	+	PROKKA_00326	Putative aldehyde dehydrogenase AldA	364634	366130	+	1.2.1.3	aldA	similar to AA sequence:UniProtKB:Q7A825		1	0	0	0	0	0	0
328	PFR_JS10_324	Hypothetical protein	366325	366540	+	PROKKA_00327	hypothetical protein	366325	366540	+					1	0	0	0	0	0	0
329	PFR_JS10_325	Adenylosuccinate synthase	366737	368020	+	PROKKA_00328	Adenylosuccinate synthetase	366737	368020	+	6.3.4.4	purA	similar to AA sequence:UniProtKB:P65880		1	0	0	0	0	0	0
330	PFR_JS10_326	Amino acid transporter, APC family protein	368555	370210	+	PROKKA_00329	putative amino acid permease YhdG	368555	370210	+		yhdG_1	similar to AA sequence:UniProtKB:O07576		1	0	0	0	0	0	0
331	PFR_JS10_327	Glutamate-1-semialdehyde aminotransferase	370352	371719	+	PROKKA_00330	Glutamate-1-semialdehyde 2,1-aminomutase 2	370352	371719	+	5.4.3.8	hemL2	similar to AA sequence:UniProtKB:Q81LD0		1	0	0	0	0	0	0
332	PFR_JS10_328	ATP-dependent chaperone protein ClpB	372078	374678	+	PROKKA_00331	Chaperone protein ClpB	372078	374678	+		clpB	similar to AA sequence:UniProtKB:Q7WSY8		1	0	0	0	0	0	0
333	PFR_JS10_329	Oligopeptide transporter, OPT family	374799	376790	-	PROKKA_00332	OPT oligopeptide transporter protein	374799	376790	-			protein motif:Pfam:PF03169.9		1	0	0	0	0	0	0
334	PFR_JS10_330	Spermidine synthase	377005	377922	+	PROKKA_00333	spermidine synthase	377005	377922	+			protein motif:CLUSTERS:PRK04457		1	0	0	0	0	0	0
335	PFR_JS10_331	Sortase family protein, LPXTG-site	378074	378682	+	PROKKA_00334	Sortase family protein	378074	378682	+			protein motif:Pfam:PF04203.7		0	0	0	0	0	0	0
336	PFR_JS10_332	Orotate phosphoribosyltransferase	378762	379319	+	PROKKA_00335	Orotate phosphoribosyltransferase	378762	379319	+	2.4.2.10	pyrE	similar to AA sequence:UniProtKB:Q8NM11		1	0	0	0	0	0	0
337	PFR_JS10_333	LemA family protein	379589	380458	+	PROKKA_00336	LemA family protein	379589	380458	+			protein motif:Pfam:PF04011.6		1	0	0	0	0	0	0
338	PFR_JS10_334	SNARE associated protein	380666	381409	-	PROKKA_00337	Inner membrane protein YqjA	380666	381409	-		yqjA	similar to AA sequence:UniProtKB:P0AA63		1	0	0	0	0	0	0
339	PFR_JS10_335	TRNA/rRNA methyltransferase (SpoU)	381485	382177	+	PROKKA_00338	Putative TrmH family tRNA/rRNA methyltransferase	381485	382177	+	2.1.1.-		similar to AA sequence:UniProtKB:Q7A794		1	0	0	0	0	0	0
340	PFR_JS10_336	Hypothetical protein	382183	382809	+	PROKKA_00339	hypothetical protein	382183	382809	+					1	0	0	0	0	0	0
341	PFR_JS10_337	Fructose-bisphosphate aldolase, class II	383038	384060	+	PROKKA_00340	Fructose-bisphosphate aldolase	383038	384060	+	4.1.2.13	fba	similar to AA sequence:UniProtKB:Q9ZEM7		1	0	0	0	0	0	0
342	PFR_JS10_338	Hypothetical protein	384314	384589	+	PROKKA_00341	hypothetical protein	384314	384589	+					1	0	0	0	0	0	0
343	PFR_JS10_339	Hypothetical protein	384550	384717	-	PROKKA_00342	hypothetical protein	384550	384717	-					1	0	0	0	0	0	0
344	PFR_JS10_340	Possible alcohol dehydrogenase	384889	386037	-	PROKKA_00343	Alcohol dehydrogenase	384889	386037	-	1.1.1.1	adh_1	similar to AA sequence:UniProtKB:P42327		1	0	0	0	0	0	0
345	PFR_JS10_341	Hypothetical protein	386163	387455	-	PROKKA_00344	Sugar (and other) transporter	386163	387455	-			protein motif:Pfam:PF00083.18		1	0	0	0	0	0	0
346	PFR_JS10_342	MFS transporter, sugar porter family protein	387621	389219	-	PROKKA_00345	Major myo-inositol transporter IolT	387621	389219	-		iolT_3	similar to AA sequence:UniProtKB:O34718		1	0	0	0	0	0	0
347	PFR_JS10_343	Methylmalonic acid semialdehyde dehydrogenase	389558	391063	-	PROKKA_00346	Methylmalonate-semialdehyde dehydrogenase [acylating]	389558	391063	-	1.2.1.27	mmsA	similar to AA sequence:UniProtKB:P28810		1	0	0	0	0	0	0
348	PFR_JS10_344	Thiamine pyrophosphate enzyme, TPP binding domain	391329	393236	-	PROKKA_00347	3D-(3,5/4)-trihydroxycyclohexane-1,2-dione hydrolase	391329	393236	-	3.7.1.-	iolD	similar to AA sequence:UniProtKB:P42415		1	0	0	0	0	0	0
349	PFR_JS10_345	Myo-inositol catabolism IolB domain protein	393336	394208	-	PROKKA_00348	5-deoxy-glucuronate isomerase	393336	394208	-	5.3.1.-	iolB	similar to AA sequence:UniProtKB:P42413		1	0	0	0	0	0	0
350	PFR_JS10_346	Deoxyribose-phosphate aldolase superfamily	394205	395074	-	PROKKA_00349	hypothetical protein	394205	395074	-					1	0	0	0	0	0	0
351	PFR_JS10_347	Kinase, PfkB family	395077	396066	-	PROKKA_00350	5-dehydro-2-deoxygluconokinase	395077	396066	-	2.7.1.92	iolC_1	similar to AA sequence:UniProtKB:Q9KAG8		1	0	0	0	0	0	0
352	PFR_JS10_348	UbiC transcription regulator-associated	396340	397092	+	PROKKA_00351	HTH-type transcriptional repressor YvoA	396340	397092	+		yvoA	similar to AA sequence:UniProtKB:O34817		1	0	0	0	0	0	0
353	PFR_JS10_349	Transaldolase	397286	398362	+	PROKKA_00352	Transaldolase	397286	398362	+	2.2.1.2	tal_1	similar to AA sequence:UniProtKB:Q31C15		1	0	0	0	0	0	0
354	PFR_JS10_350	Inositol 2-dehydrogenase IdhA	398676	399665	+	PROKKA_00353	Inositol 2-dehydrogenase	398676	399665	+	1.1.1.18	idhA_1	similar to AA sequence:UniProtKB:O68965		1	0	0	0	0	0	0
355	PFR_JS10_351	Hypothetical protein	399809	400156	+	PROKKA_00354	hypothetical protein	399809	400156	+					1	0	0	0	0	0	0
356	PFR_JS10_352	Inosose dehydratase	400331	401254	+	PROKKA_00355	Inosose dehydratase	400331	401254	+	4.2.1.44	iolE_1	similar to AA sequence:UniProtKB:P42416		1	0	0	0	0	0	0
357	PFR_JS10_353	Lysine exporter protein (LYSE/YGGA) (Precursor)	401501	402109	+	PROKKA_00356	Arginine exporter protein ArgO	401501	402109	+		argO	similar to AA sequence:UniProtKB:P11667		1	0	0	0	0	0	0
358	PFR_JS10_354	Dihydroxy-acid dehydratase 2	402437	404278	-	PROKKA_00357	Dihydroxy-acid dehydratase	402437	404278	-	4.2.1.9	ilvD	similar to AA sequence:UniProtKB:P05791		1	0	0	0	0	0	0
359	PFR_JS10_355	Aspartate--ammonia ligase	404411	406321	-	PROKKA_00358	Putative asparagine synthetase [glutamine-hydrolyzing]	404411	406321	-	6.3.5.4	asnB	similar to AA sequence:UniProtKB:P64248		1	0	0	0	0	0	0
360	PFR_JS10_356	Glutamyl-tRNA reductase HemA	406530	407783	+	PROKKA_00359	Glutamyl-tRNA reductase	406530	407783	+	1.2.1.70	hemA	similar to AA sequence:UniProtKB:P16618		1	0	0	0	0	0	0
361	PFR_JS10_357	Porphobilinogen deaminase 1	407780	408712	+	PROKKA_00360	Porphobilinogen deaminase	407780	408712	+	2.5.1.61	hemC	similar to AA sequence:UniProtKB:P06983		1	0	0	0	0	0	0
362	PFR_JS10_358	Uroporphyrinogen decarboxylase	408709	410607	+	PROKKA_00361	Uroporphyrinogen decarboxylase	408709	410607	+	4.1.1.37	hemE	similar to AA sequence:UniProtKB:Q8NT75		1	0	0	0	0	0	0
363	PFR_JS10_359	Coenzyme PQQ synthesis protein	410609	411730	+	PROKKA_00362	pyrroloquinoline quinone biosynthesis protein PqqE	410609	411730	+			protein motif:CLUSTERS:PRK05301		1	0	0	0	0	0	0
364	PFR_JS10_360	Protoporphyrinogen oxidase	411734	413317	+	PROKKA_00363	Protoporphyrinogen oxidase	411734	413317	+	1.3.3.4	hemY	similar to AA sequence:UniProtKB:P32397		1	0	0	0	0	0	0
365	PFR_JS10_361	Ferrochelatase	413314	414372	+	PROKKA_00364	Ferrochelatase	413314	414372	+	4.99.1.1	hemH	similar to AA sequence:UniProtKB:P0A576		1	0	0	0	0	0	0
366	PFR_JS10_362	Porphobilinogen synthase	414527	415525	+	PROKKA_00365	Delta-aminolevulinic acid dehydratase	414527	415525	+	4.2.1.24	hemB	similar to AA sequence:UniProtKB:P64334		1	0	0	0	0	0	0
367	PFR_JS10_363	Drug resistance transporter, EmrB/QacA subfamily	415554	417014	-	PROKKA_00366	putative transport protein HsrA	415554	417014	-		hsrA_1	similar to AA sequence:UniProtKB:P31474		1	0	0	0	0	0	0
368	PFR_JS10_364	Transcriptional regulator	417066	417845	+	PROKKA_00367	Bacterial regulatory proteins, tetR family	417066	417845	+			protein motif:Pfam:PF00440.17		1	0	0	0	0	0	0
369	PFR_JS10_365	Glutamate-1-semialdehyde 2,1-aminomutase hemL	417903	419228	+	PROKKA_00368	Glutamate-1-semialdehyde 2,1-aminomutase	417903	419228	+	5.4.3.8	hemL	similar to AA sequence:UniProtKB:Q5SJS4		1	0	0	0	0	0	0
370	PFR_JS10_366	Pyruvate carboxylase subunit B	419497	421014	+	PROKKA_00369	Methylmalonyl-CoA carboxyltransferase 5S subunit	419497	421014	+	2.1.3.1		similar to AA sequence:UniProtKB:Q70AC7		1	0	0	0	0	0	0
371	PFR_JS10_367	Methylmalonyl-CoA carboxyltransferase 12S	421030	422604	+	PROKKA_00370	Methylmalonyl-CoA carboxyltransferase 12S subunit	421030	422604	+	2.1.3.1		similar to AA sequence:UniProtKB:Q8GBW6		1	0	0	0	0	0	0
372	PFR_JS10_368	Hypothetical protein	422620	422868	+	PROKKA_00371	Methylmalonyl-CoA carboxyltransferase 12S subunit	422620	422868	+	2.1.3.1		similar to AA sequence:UniProtKB:Q8GBW6		1	0	0	0	0	0	0
373	PFR_JS10_369	Methylmalonyl-CoA carboxyltransferase 1.3S	422885	423256	+	PROKKA_00372	Methylmalonyl-CoA carboxyltransferase 1.3S subunit	422885	423256	+	2.1.3.1		similar to AA sequence:UniProtKB:P02904		1	0	0	0	0	0	0
374	PFR_JS10_370	Oxidoreductase, short chain	423387	424106	-	PROKKA_00373	Serine 3-dehydrogenase	423387	424106	-	1.1.1.276	sdh	similar to AA sequence:UniProtKB:Q9KWN1		1	0	0	0	0	0	0
375	PFR_JS10_371	Putative transcription regulator TetR/AcrR	424221	424952	-	PROKKA_00374	Bacterial regulatory proteins, tetR family	424221	424952	-			protein motif:Pfam:PF00440.17		1	0	0	0	0	0	0
376	PFR_JS10_372	2,3-bisphosphoglycerate-dependent	425283	426032	+	PROKKA_00375	2,3-bisphosphoglycerate-dependent phosphoglycerate mutase	425283	426032	+	5.4.2.11	gpmA	similar to AA sequence:UniProtKB:P33158		1	0	0	0	0	0	0
377	PFR_JS10_373	Phosphate transport system regulatory protein	426232	426909	-	PROKKA_00376	hypothetical protein	426232	426909	-			similar to AA sequence:UniProtKB:P65720	note=Phosphate-specific transport system accessory protein PhoU homolog 2	1	0	0	0	0	0	0
378	PFR_JS10_374	ATPase/histidine kinase/DNA gyrase B/HSP90 domain	427373	428389	+	PROKKA_00377	Signal-transduction histidine kinase senX3	427373	428389	+	2.7.13.3	senX3	similar to AA sequence:UniProtKB:A0QR01		1	0	0	0	0	0	0
379	PFR_JS10_375	Response regulator	428395	429072	+	PROKKA_00378	Sensory transduction protein regX3	428395	429072	+		regX3	similar to AA sequence:UniProtKB:Q11156		1	0	0	0	0	0	0
380	PFR_JS10_376	Transcriptional regulator, CarD family	429213	429698	+	PROKKA_00379	RNA polymerase-binding transcription factor CarD	429213	429698	+		carD	similar to AA sequence:UniProtKB:A0R561		1	0	0	0	0	0	0
381	PFR_JS10_377	2-C-methyl-D-erythritol 4-phosphate	429762	430526	+	PROKKA_00380	2-C-methyl-D-erythritol 4-phosphate cytidylyltransferase	429780	430526	+	2.7.7.60	ispD	similar to AA sequence:UniProtKB:P96864		1	0	0	0	0	0	0
382	PFR_JS10_378	2-C-methyl-D-erythritol 2,4-cyclodiphosphate	430523	431023	+	PROKKA_00381	2-C-methyl-D-erythritol 2,4-cyclodiphosphate synthase	430523	431023	+	4.6.1.12	ispF	similar to AA sequence:UniProtKB:P65183		1	0	0	0	0	0	0
383	PFR_JS10_379	Serine hydroxymethyltransferase (Precursor)	431223	432671	-	PROKKA_00382	Serine hydroxymethyltransferase	431223	432671	-	2.1.2.1	glyA	similar to AA sequence:UniProtKB:A0R2V7		1	0	0	0	0	0	0
384	PFR_JS10_380	L-asparaginase, type I	432892	433893	-	PROKKA_00383	L-asparaginase 1	432892	433893	-	3.5.1.1	ansA	similar to AA sequence:UniProtKB:P0A962		1	0	0	0	0	0	0
385	PFR_JS10_381	Amino acid permease	433904	435394	-	PROKKA_00384	GABA permease	433904	435394	-		gabP_1	similar to AA sequence:UniProtKB:P46349		1	0	0	0	0	0	0
386	PFR_JS10_382	Amino acid permease	435713	437215	-	PROKKA_00385	GABA permease	435713	437215	-		gabP_2	similar to AA sequence:UniProtKB:P46349		1	0	0	0	0	0	0
387	PFR_JS10_383	RNA methyltransferase, TrmH family, group 3	437428	438351	-	PROKKA_00386	Putative TrmH family tRNA/rRNA methyltransferase	437428	438351	-	2.1.1.-		similar to AA sequence:UniProtKB:Q7A794		1	0	0	0	0	0	0
388	PFR_JS10_384	Cysteinyl-tRNA synthetase CysS	438351	439754	-	PROKKA_00387	Cysteine--tRNA ligase	438351	439754	-	6.1.1.16	cysS	similar to AA sequence:UniProtKB:P21888		1	0	0	0	0	0	0
389	PFR_JS10_385	FCD domain protein	439881	440882	-	PROKKA_00388	Putative L-lactate dehydrogenase operon regulatory protein	439881	440882	-		lldR	similar to AA sequence:UniProtKB:P0ACL7		1	0	0	0	0	0	0
390	PFR_JS10_386	Transporter, lactate permease family protein	441386	443089	+	PROKKA_00389	Glycolate permease GlcA	441386	443089	+		glcA	similar to AA sequence:UniProtKB:Q46839		1	0	0	0	0	0	0
391	PFR_JS10_387	Putative oxididoreductase subunit	443130	443939	+	PROKKA_00390	Lactate utilization protein A	443130	443939	+		lutA	similar to AA sequence:UniProtKB:O07020		1	0	0	0	0	0	0
392	PFR_JS10_388	Iron-sulfur cluster-binding protein	443936	445474	+	PROKKA_00391	Lactate utilization protein B	443936	445474	+		lutB	similar to AA sequence:UniProtKB:O07021		1	0	0	0	0	0	0
393	PFR_JS10_389	Protein of hypothetical function DUF162	445480	446136	+	PROKKA_00392	Lactate utilization protein C	445480	446136	+		lutC	similar to AA sequence:UniProtKB:O32259		1	0	0	0	0	0	0
394	PFR_JS10_390	Hypothetical protein	446378	446779	+	PROKKA_00393	hypothetical protein	446378	446779	+					1	0	0	0	0	0	0
395	PFR_JS10_391	Lipopolysaccharide kinase, Kdo/WaaP family	446836	448218	-	PROKKA_00394	Lipopolysaccharide kinase (Kdo/WaaP) family protein	446836	448218	-			protein motif:Pfam:PF06293.8		1	0	0	0	0	0	0
396	PFR_JS10_392	Cystathionine gamma-synthase (Cgs)	448332	449519	-	PROKKA_00395	Cystathionine gamma-synthase	448332	449519	-	2.5.1.48	metB	similar to AA sequence:UniProtKB:P00935		1	0	0	0	0	0	0
397	PFR_JS10_393	ATP binding protein of ABC transporter for	449769	450878	-	PROKKA_00396	sn-glycerol-3-phosphate import ATP-binding protein UgpC	449769	450878	-	3.6.3.20	ugpC	similar to AA sequence:UniProtKB:P10907		1	0	0	0	0	0	0
398	PFR_JS10_394	L-serine dehydratase 1	451094	452485	-	PROKKA_00397	L-serine dehydratase 1	451094	452485	-	4.3.1.17	sdaA	similar to AA sequence:UniProtKB:P16095		1	0	0	0	0	0	0
399	PFR_JS10_395	Amidohydrolase	452661	453935	+	PROKKA_00398	putative hydrolase YxeP	452661	453935	+	3.-.-.-	yxeP_2	similar to AA sequence:UniProtKB:P54955		1	0	0	0	0	0	0
400	PFR_JS10_396	Hypothetical membrane protein (DedA family)	454006	455019	+	PROKKA_00399	SNARE associated Golgi protein	454006	455019	+			protein motif:Pfam:PF09335.5		1	0	0	0	0	0	0
401	PFR_JS10_397	Putative RNase III regulator YmdB	455044	455553	-	PROKKA_00400	O-acetyl-ADP-ribose deacetylase	455044	455553	-	3.5.1.-	ymdB_1	similar to AA sequence:UniProtKB:P0A8D6		1	0	0	0	0	0	0
402	PFR_JS10_398	Hypothetical protein	455638	456021	+	PROKKA_00401	hypothetical protein	455638	456021	+					1	0	0	0	0	0	0
403	PFR_JS10_399	Ktn nad-binding domain involved with k transport	456028	458169	+	PROKKA_00402	potassium transporter peripheral membrane component	456028	458169	+			protein motif:CLUSTERS:PRK09496		1	0	0	0	0	0	0
404	PFR_JS10_400	Conserved transmembrane transport protein MmpL13	458290	460620	-	PROKKA_00403	Membrane protein YdfJ	458290	460620	-		ydfJ_1	similar to AA sequence:UniProtKB:P96687		1	0	0	0	0	0	0
405						PROKKA_00404	tRNA-Thr(tgt)	460900	460975	-			COORDINATES:profile:Aragorn:1.2		0					0	0
406	PFR_JS10_401	Mannose-6-phosphate isomerase, class I	461109	462308	-	PROKKA_00405	Mannose-6-phosphate isomerase	461109	462308	-	5.3.1.8	manA	similar to AA sequence:UniProtKB:P00946		1	0	0	0	0	0	0
407	PFR_JS10_402	Hypothetical protein	462527	462808	+	PROKKA_00406	hypothetical protein	462527	462808	+					1	1	0	1	0	1	0
408	PFR_JS10_403	60 kDa chaperonin 1	463152	464774	+	PROKKA_00407	60 kDa chaperonin 1	463152	464774	+		groL1_1	similar to AA sequence:UniProtKB:A0QQU5	S-layer_island	1	1	0	1	0	1	0
409	PFR_JS10_404	Hypothetical protein	467346	468341	-	PROKKA_00408	hypothetical protein	467346	468341	-				S-layer_island	1	1	0	1	0	1	0
410	PFR_JS10_405	NUDIX hydrolase	471559	472119	+	PROKKA_00409	hypothetical protein	471559	472119	+			protein motif:CLUSTERS:PRK08999	S-layer_island	1	1	0	1	0	1	0
411	PFR_JS10_406	Surface layer protein A (S-layer protein A)	472669	474348	+	PROKKA_00410	hypothetical protein	472669	474348	+			protein motif:Pfam:PF00395.14	S-layer_island	0	1	0	1	0	1	0
412	PFR_JS10_407	Surface layer protein A (S-layer protein A)	474997	476379	+	PROKKA_00411	Endoglucanase C precursor	474997	476379	+	3.2.1.4	cenC_1	similar to AA sequence:UniProtKB:P14090	S-layer_island	1	1	0	1	0	1	0
413	PFR_JS10_408	Hypothetical protein	476777	477730	+	PROKKA_00412	hypothetical protein	476777	477730	+					0	1	0	1	0	1	0
414	PFR_JS10_409	Hypothetical protein	477756	478343	+	PROKKA_00413	Endoglucanase C precursor	477756	478343	+	3.2.1.4	cenC_2	similar to AA sequence:UniProtKB:P14090		0	1	0	1	0	1	0
415	PFR_JS10_410	Uma4 protein	478441	479748	+	PROKKA_00414	Transposase	478441	479748	+			protein motif:Pfam:PF01610.11		0	1	0	1	0	1	0
416	PFR_JS10_411	Hypothetical protein	479772	480098	+	PROKKA_00415	Endo-1,4-beta-xylanase A precursor	479772	480098	+	3.2.1.8	xynA1_3	similar to AA sequence:UniProtKB:C6CRV0		0	1	0	1	0	1	0
417	PFR_JS10_412	DEAD/DEAH box helicase	480261	481940	-	PROKKA_00416	Type III restriction enzyme, res subunit	480261	481940	-			protein motif:Pfam:PF04851.9		0	0	0	0	0	1	0
418	PFR_JS10_413	Hypothetical protein	482013	482942	-	PROKKA_00417	hypothetical protein	482013	482942	-					0	0	0	0	0	0	0
419	PFR_JS10_414	Hypothetical protein	482942	484318	-	PROKKA_00418	hypothetical protein	482942	484318	-					0	0	0	0	0	0	0
420	PFR_JS10_415	Hypothetical protein	484315	485343	-	PROKKA_00419	hypothetical protein	484315	485343	-					0	0	0	0	0	0	0
421	PFR_JS10_416	Cold shock protein	485570	485956	+	PROKKA_00420	Cold shock-like protein	485570	485956	+		csp	similar to AA sequence:UniProtKB:O54310		1	0	0	0	0	0	0
422	PFR_JS10_417	PF11228 family protein	485960	486739	+	PROKKA_00421	hypothetical protein	485960	486739	+					1	0	0	0	0	0	0
423	PFR_JS10_418	Hypothetical protein	486817	487158	-	PROKKA_00422	hypothetical protein	486817	487158	-					1	0	0	0	0	0	0
424	PFR_JS10_419	Guanine/hypoxanthine permease PbuG	487204	488766	+	PROKKA_00423	Guanine/hypoxanthine permease PbuG	487204	488766	+		pbuG	similar to AA sequence:UniProtKB:O34987		1	0	0	0	0	0	0
425	PFR_JS10_420	Hypothetical protein	488882	489268	+	PROKKA_00424	hypothetical protein	488882	489268	+					1	0	0	0	0	0	0
426	PFR_JS10_421	Phosphoserine transaminase	489311	490432	-	PROKKA_00425	Phosphoserine aminotransferase	489311	490432	-	2.6.1.52	serC	similar to AA sequence:UniProtKB:P63514		1	0	0	0	0	0	0
427	PFR_JS10_422	Iron-dependent repressor and activator IdeR	490609	491286	+	PROKKA_00426	Diphtheria toxin repressor	490609	491286	+		dtxR	similar to AA sequence:UniProtKB:P0DJL7		1	0	0	0	0	0	0
428	PFR_JS10_423	Thioredoxin	491402	491737	+	PROKKA_00427	Putative thioredoxin-2	491402	491737	+		trxC_2	similar to AA sequence:UniProtKB:Q9RD25		1	0	0	0	0	0	0
429	PFR_JS10_424	Hypothetical protein	491902	492261	-	PROKKA_00428	hypothetical protein	491902	492261	-					1	0	0	0	0	0	0
430	PFR_JS10_425	Carboxylic ester hydrolase	492413	493222	+	PROKKA_00429	acetyl esterase	492413	493222	+			protein motif:CLUSTERS:PRK10162		0	0	0	0	0	0	0
431	PFR_JS10_426	Isochorismatase family protein	493219	493839	+	PROKKA_00430	nicotinamidase/pyrazinamidase	493219	493839	+			protein motif:CLUSTERS:PRK11609		1	0	0	0	0	0	0
432	PFR_JS10_427	Hypothetical protein	493984	494316	-	PROKKA_00431	hypothetical protein	493984	494316	-					1	0	0	0	0	0	0
433						PROKKA_00432	tRNA-Arg(cct)	494413	494488	-			COORDINATES:profile:Aragorn:1.2		0					0	0
434	PFR_JS10_428	UDP-glucose pyrophosphorylase 2	494891	496264	+	PROKKA_00433	UTP--glucose-1-phosphate uridylyltransferase	494891	496264	+			protein motif:Pfam:PF01704.12		1	0	0	0	0	0	0
435	PFR_JS10_429	Hypothetical protein	496257	496667	+	PROKKA_00434	hypothetical protein	496257	496667	+					1	0	0	0	0	0	0
436	PFR_JS10_430	Large conductance mechanosensitive channel	496721	497164	-	PROKKA_00435	Large-conductance mechanosensitive channel	496721	497164	-		mscL	similar to AA sequence:UniProtKB:A5U127		1	0	0	0	0	0	0
437	PFR_JS10_431	Hypothetical protein	497257	497898	-	PROKKA_00436	flagellar basal body P-ring biosynthesis protein FlgA	497257	497898	-			protein motif:CLUSTERS:PRK12617		1	0	0	0	0	0	0
438	PFR_JS10_432	Type I antifreeze protein	497998	498405	-	PROKKA_00437	Zinc ribbon domain protein	497998	498405	-			protein motif:Pfam:PF09723.4		0	0	0	0	0	0	0
439	PFR_JS10_433	Hypothetical protein	498561	499232	-	PROKKA_00438	5-formyltetrahydrofolate cyclo-ligase family protein	498561	499232	-			protein motif:CLUSTERS:PRK10333		1	0	0	0	0	0	0
440	PFR_JS10_434	Molybdopterin molybdenumtransferase	499288	500574	+	PROKKA_00439	Molybdopterin molybdenumtransferase	499288	500574	+	2.10.1.1	moeA_2	similar to AA sequence:UniProtKB:P99139		1	0	0	0	0	0	0
441	PFR_JS10_435	Acetytransferase	500578	501288	+	PROKKA_00440	Putative ribosomal N-acetyltransferase YdaF	500578	501288	+	2.3.1.-	ydaF_1	similar to AA sequence:UniProtKB:P96579		1	0	0	0	0	0	0
442	PFR_JS10_436	Hypothetical protein	501363	502166	+	PROKKA_00441	hypothetical protein	501363	502166	+					1	0	0	0	0	0	0
443						PROKKA_00442	tRNA-Ala(cgc)	502242	502316	+			COORDINATES:profile:Aragorn:1.2		0					0	0
444	PFR_JS10_437	Site-specific DNA recombinase	502214	503968	-											0	0	0	0	0	0
445	PFR_JS10_438	Hypothetical protein	504149	504376	-	PROKKA_00443	hypothetical protein	504149	504376	-					0	0	0	0	0	0	0
446	PFR_JS10_439	Hypothetical protein	504381	504980	-	PROKKA_00444	hypothetical protein	504381	504980	-					0	0	0	0	0	0	0
447	PFR_JS10_440	Single-strand binding protein/Primosomal	504997	505440	-	PROKKA_00445	Single-stranded DNA-binding protein	504997	505440	-			protein motif:HAMAP:MF_00984		0	0	0	0	0	0	0
448	PFR_JS10_441	Type IV secretory pathway VirD4 protein-like	505520	507295	-	PROKKA_00446	Type IV secretory system Conjugative DNA transfer	505520	507295	-			protein motif:Pfam:PF02534.8	ICE?	0	1	1	0	0	0	0
449	PFR_JS10_442	Hypothetical protein	507292	507843	-	PROKKA_00447	hypothetical protein	507292	507843	-				ICE?	0	1	1	0	0	0	0
450	PFR_JS10_443	Type IV secretory pathway VirB4 protein-like	507840	509324	-	PROKKA_00448	AAA-like domain protein	507840	509324	-			protein motif:Pfam:PF12846.1	ICE?	0	1	1	0	0	0	0
451	PFR_JS10_444	Exopolyphosphatase	509321	510151	-	PROKKA_00449	hypothetical protein	509321	510151	-				ICE?	0	1	1	0	0	0	0
452	PFR_JS10_445	Hypothetical protein	510288	511991	+	PROKKA_00450	hypothetical protein	510288	511991	+				ICE?	0	1	1	0	0	0	0
453	PFR_JS10_446	Hypothetical protein	512009	512827	+	PROKKA_00451	hypothetical protein	512009	512827	+				ICE?	0	1	1	0	0	0	0
454	PFR_JS10_447	Integral membrane protein	512849	514318	-	PROKKA_00452	hypothetical protein	512849	514318	-				ICE?	0	1	1	0	0	0	0
455	PFR_JS10_448	ATP-binding integral membrane protein	514322	515701	-	PROKKA_00453	hypothetical protein	514322	515701	-				ICE?	0	1	0	0	1	0	0
456	PFR_JS10_449	Integral membrane protein	515732	516052	-	PROKKA_00454	hypothetical protein	515732	516052	-				ICE?	0	1	0	0	1	0	0
457	PFR_JS10_450	Hypothetical protein	516207	516473	-	PROKKA_00455	hypothetical protein	516207	516473	-				ICE?	0	1	0	0	1	0	0
458	PFR_JS10_451	Putative restriction enzyme	516681	518858	+	PROKKA_00456	hypothetical protein	516681	518858	+				ICE?	0	1	0	0	1	0	0	PfrJS10ORF451P
459	PFR_JS10_452	PF03235 family protein	518889	520667	+	PROKKA_00457	hypothetical protein	518889	520667	+				ICE?	0	1	0	0	1	0	0
460	PFR_JS10_453	Hypothetical protein	520679	520804	-	PROKKA_00458	hypothetical protein	520679	520804	-				ICE?	0	2	1	0	1	0	0
461	PFR_JS10_454	Hypothetical protein	520852	521346	-	PROKKA_00459	hypothetical protein	520852	521346	-				ICE?	0	2	1	0	1	0	0	M.PfrJS10ORF451P
462	PFR_JS10_455	Hypothetical protein	521405	521770	-	PROKKA_00460	Modification methylase HhaI	521405	521770	-	2.1.1.37	hhaIM	similar to AA sequence:UniProtKB:P05102	ICE?	0	2	1	0	1	0	0
463	PFR_JS10_456	TrwC relaxase	522041	524599	+	PROKKA_00461	Multifunctional conjugation protein TraI	522041	524599	+		traI	similar to AA sequence:UniProtKB:P14565	ICE?	0	2	1	0	1	0	0
464	PFR_JS10_457	Hypothetical protein	524790	525218	-	PROKKA_00462	T5orf172 domain protein	524790	525218	-			protein motif:Pfam:PF10544.3	ICE?	0	1	1	0	0	0	0
465	PFR_JS10_458	TrwC relaxase	525667	529122	-	PROKKA_00463	ATP-dependent RecD-like DNA helicase	525667	529122	-	3.6.4.12	recD2	protein motif:HAMAP:MF_01488	ICE?	0	1	1	0	0	0	0
466	PFR_JS10_459	Transcriptional regulator	529313	529849	-	PROKKA_00464	transcriptional regulator BetI	529313	529849	-			protein motif:CLUSTERS:PRK00767	ICE?	0	2	1	0	1	0	0
467	PFR_JS10_460	Hypothetical protein	529986	530441	+	PROKKA_00465	hypothetical protein	529986	530441	+				ICE?	0	2	1	0	1	0	0
468	PFR_JS10_461	Flavodoxin/nitric oxide synthase	530438	530947	+	PROKKA_00466	hypothetical protein	530438	530947	+				ICE?	0	2	1	0	1	0	0
469	PFR_JS10_462	Serine/arginine repetitive matrix protein 2	531373	532119	+	PROKKA_00467	hypothetical protein	531373	532119	+				ICE?	0	2	1	0	1	0	0
470	PFR_JS10_463	Recombinase	532409	533980	-	PROKKA_00468	hypothetical protein	532409	533980	-			protein motif:Pfam:PF00239.15	note=Resolvase, N terminal domain	0	1	0	0	1	0	0
471	PFR_JS10_464	Hypothetical protein	534016	535038	+	PROKKA_00469	hypothetical protein	534016	535038	+				ICE?	0	1	0	0	1	0	0
472	PFR_JS10_465	Cell division AAA ATPase FtsH	535155	536111	+	PROKKA_00470	ATP-dependent zinc metalloprotease FtsH 4	535155	536111	+	3.4.24.-	ftsH4	similar to AA sequence:UniProtKB:P73437		0	0	0	0	0	0	0
473	PFR_JS10_466	Y4bN protein	536108	538723	+	PROKKA_00471	hypothetical protein	536108	538723	+					0	0	0	0	0	0	0
474	PFR_JS10_467	DNA processing Smf-family protein	538742	539740	-	PROKKA_00472	hypothetical protein	538742	539740	-			protein motif:CLUSTERS:PRK10736		0	0	0	0	0	0	0
475	PFR_JS10_468	Sulfate permease	539937	540308	+	PROKKA_00473	hypothetical protein	539937	540308	+					0	0	0	0	0	0	0
476	PFR_JS10_469	Uma4 protein	540658	541731	-	PROKKA_00474	Transposase	540658	541731	-			protein motif:Pfam:PF01610.11		0	0	0	0	0	0	0
477	PFR_JS10_470	Transposase of ISAar20, ISL3 family	542120	543196	-	PROKKA_00475	Transposase	542120	543196	-			protein motif:Pfam:PF01610.11		0	0	0	0	0	0	0
478	PFR_JS10_471	Hypothetical protein	543590	544153	-	PROKKA_00476	hypothetical protein	543590	544153	-					0	0	0	0	0	0	0
479	PFR_JS10_472	Integral membrane sensor signal transduction	544304	545491	+	PROKKA_00477	Sensor histidine kinase DesK	544304	545491	+	2.7.13.3	desK_3	similar to AA sequence:UniProtKB:O34757		0	0	0	0	0	0	0
480	PFR_JS10_473	Two-component system response regulator	545488	546147	+	PROKKA_00478	Transcriptional regulatory protein LiaR	545488	546147	+		liaR_1	similar to AA sequence:UniProtKB:O32197		0	0	0	0	0	0	0
481	PFR_JS10_474	Hypothetical protein	546687	546932	-	PROKKA_00479	hypothetical protein	546687	546932	-					0	0	0	0	0	0	0
482	PFR_JS10_475	Transposase, ISlxx5	546913	547947	-	PROKKA_00480	Integrase core domain protein	546913	547947	-			protein motif:Pfam:PF00665.20		0	0	0	0	0	0	0
483	PFR_JS10_476	Hypothetical protein	548305	548454	+	PROKKA_00481	hypothetical protein	548305	548454	+					0	0	0	0	0	0	0
484	PFR_JS10_477	Secreted peptidase	548564	549154	+	PROKKA_00482	Glycyl-glycine endopeptidase LytM precursor	548564	549154	+	3.4.24.75	lytM	similar to AA sequence:UniProtKB:O33599		1	0	0	0	0	0	0
485	PFR_JS10_478	Lactoylglutathione lyase and lyase	549204	549572	-	PROKKA_00483	Glyoxalase-like domain protein	549204	549572	-			protein motif:Pfam:PF12681.1		0	0	0	0	0	0	0
486	PFR_JS10_479	Putative HTH-type transcriptional regulator MarR	549651	550070	+	PROKKA_00484	Transcriptional regulator HosA	549651	550070	+		hosA	similar to AA sequence:UniProtKB:P69782		1	0	0	0	0	0	0
487	PFR_JS10_480	Transcriptional regulator	550186	550458	+	PROKKA_00485	Transcriptional repressor SdpR	550186	550458	+		sdpR	similar to AA sequence:UniProtKB:O32242		1	0	0	0	0	0	0
488	PFR_JS10_481	Drug resistance transporter, EmrB/QacA subfamily	550498	551964	+	PROKKA_00486	Multidrug export protein EmrB	550498	551964	+		emrB_2	similar to AA sequence:UniProtKB:P0AEJ0	Putative antibiotic resistance	1	0	0	0	0	0	0
489	PFR_JS10_482	Proline/glycine betaine transporter	552103	553542	+	PROKKA_00487	Proline/betaine transporter	552103	553542	+		proP	similar to AA sequence:UniProtKB:P0C0L7		1	0	0	0	0	0	0
490	PFR_JS10_483	Regulatory protein TetR	553618	554211	-	PROKKA_00488	Bacterial regulatory proteins, tetR family	553618	554211	-			protein motif:Pfam:PF00440.17		1	0	0	0	0	0	0
491	PFR_JS10_484	Probable multidrug resistance transporter, MFS	554324	555811	+	PROKKA_00489	Multidrug resistance protein 3	554324	555811	+		bmr3_1	similar to AA sequence:UniProtKB:P96712	Putative antibiotic resistance	1	0	0	0	0	0	0
492	PFR_JS10_485	Glutamate dehydrogenase	555966	557330	+	PROKKA_00490	NADP-specific glutamate dehydrogenase	555966	557330	+	1.4.1.4	gdhA	similar to AA sequence:UniProtKB:P00370		1	0	0	0	0	0	0
493	PFR_JS10_486	Transcriptional regulatory protein PadR	557450	557923	-	PROKKA_00491	acetyltransferase	557450	557923	-			protein motif:CLUSTERS:PRK07757		1	0	0	0	0	0	0
494	PFR_JS10_487	CrcB-like protein	557983	558369	-	PROKKA_00492	Putative fluoride ion transporter CrcB	557983	558369	-		crcB_1	similar to AA sequence:UniProtKB:P37002		1	0	0	0	0	0	0
495	PFR_JS10_488	CrcB-like protein	558366	558782	-	PROKKA_00493	Putative fluoride ion transporter CrcB	558366	558782	-		crcB_2	similar to AA sequence:UniProtKB:P37002		1	0	0	0	0	0	0
496	PFR_JS10_489	UspA domain protein	558779	559312	-	PROKKA_00494	Universal stress protein family protein	558779	559312	-			protein motif:Pfam:PF00582.20		1	0	0	0	0	0	0
497	PFR_JS10_490	Galactokinase	559469	560665	-	PROKKA_00495	Galactokinase	559469	560665	-	2.7.1.6	galK_2	similar to AA sequence:UniProtKB:P0A6T3		1	0	0	0	0	0	0
498	PFR_JS10_491	Twin-arginine translocation pathway signal and	560929	561450	+	PROKKA_00496	hypothetical protein	560929	561450	+					1	0	0	0	0	0	0
499	PFR_JS10_492	Transporter YcdG	561481	562245	-	PROKKA_00497	Putative pyrimidine permease RutG	561481	562245	-		rutG_1	similar to AA sequence:UniProtKB:P75892		1	0	0	0	0	0	0
500	PFR_JS10_493	Hypothetical protein	562185	563030	-	PROKKA_00498	Putative pyrimidine permease RutG	562185	563030	-		rutG_2	similar to AA sequence:UniProtKB:P75892		0	0	0	0	0	0	0
501	PFR_JS10_494	Integral membrane protein with DUF218 domain	563152	564216	-	PROKKA_00499	hypothetical protein	563152	564216	-					1	0	0	0	0	0	0
502	PFR_JS10_495	Dolichyl-phosphate-mannose-protein	564266	565825	-	PROKKA_00500	putative dolichyl-phosphate-mannose--protein mannosyltransferase	564266	565825	-	2.4.1.109	pmt	similar to AA sequence:UniProtKB:O05586		1	0	0	0	0	0	0
503	PFR_JS10_496	Glycoside hydrolase family 95	566112	568499	+	PROKKA_00501	hypothetical protein	566112	568499	+					1	0	0	0	0	0	0
504	PFR_JS10_497	Ribosomal RNA small subunit methyltransferase I	568513	569463	+	PROKKA_00502	Ribosomal RNA small subunit methyltransferase I	568513	569463	+	2.1.1.198	rsmI	similar to AA sequence:UniProtKB:P0A640		1	0	0	0	0	0	0
505	PFR_JS10_498	Hydrolase, TatD family	569596	570624	+	PROKKA_00503	putative deoxyribonuclease YcfH	569596	570624	+	3.1.21.-	ycfH	similar to AA sequence:UniProtKB:P0AFQ7		1	0	0	0	0	0	0
506	PFR_JS10_499	Ribosomal RNA small subunit methyltransferase A	570621	571490	+	PROKKA_00504	Ribosomal RNA small subunit methyltransferase A	570621	571490	+	2.1.1.182	rsmA	similar to AA sequence:UniProtKB:P66662		1	0	0	0	0	0	0
507	PFR_JS10_500	4-diphosphocytidyl-2-C-methyl-D-erythritol kinase	571567	572544	+	PROKKA_00505	4-diphosphocytidyl-2-C-methyl-D-erythritol kinase	571567	572544	+	2.7.1.148	ispE	similar to AA sequence:UniProtKB:P65178		1	0	0	0	0	0	0
508	PFR_JS10_501	Transcriptional regulator	572579	573340	-	PROKKA_00506	Biofilm operon icaADBC HTH-type negative transcriptional regulator IcaR	572579	573340	-		icaR	similar to AA sequence:UniProtKB:A6QKF4		1	0	0	0	0	0	0
509	PFR_JS10_502	Aspartate carbomyltransferase	573483	574529	-	PROKKA_00507	Aspartate carbamoyltransferase	573483	574529	-	2.1.3.2	pyrB	similar to AA sequence:UniProtKB:Q8ZB39		1	0	0	0	0	0	0
510						PROKKA_00508	tRNA-Gln(ttg)	574691	574770	+			COORDINATES:profile:Aragorn:1.2		0					0	0
511	PFR_JS10_503	Bifunctional protein GlmU	574956	576503	+	PROKKA_00509	Bifunctional protein GlmU	574956	576503	+		glmU	similar to AA sequence:UniProtKB:P96382		1	0	0	0	0	0	0
512	PFR_JS10_504	Ribose-phosphate diphosphokinase	576537	577532	+	PROKKA_00510	Ribose-phosphate pyrophosphokinase	576537	577532	+	2.7.6.1	prs_2	similar to AA sequence:UniProtKB:P65232		1	0	0	0	0	0	0
513	PFR_JS10_505	50S ribosomal protein L25	577910	578569	+	PROKKA_00511	50S ribosomal protein L25	577910	578569	+		rplY	similar to AA sequence:UniProtKB:Q92N68		1	0	0	0	0	0	0
514	PFR_JS10_506	Peptidyl-tRNA hydrolase (Precursor)	578777	579367	+	PROKKA_00512	Peptidyl-tRNA hydrolase	578777	579367	+	3.1.1.29	pth	similar to AA sequence:UniProtKB:A0R3D3		1	0	0	0	0	0	0
515	PFR_JS10_507	Hypothetical protein	579435	579800	+	PROKKA_00513	hypothetical protein	579435	579800	+					1	0	0	0	0	0	0
516	PFR_JS10_508	Transcription-repair coupling factor	579879	583370	+	PROKKA_00514	Transcription-repair-coupling factor	579879	583370	+	3.6.4.-	mfd	similar to AA sequence:UniProtKB:P64326		1	0	0	0	0	0	0
517	PFR_JS10_509	Hypothetical protein	583334	583573	+	PROKKA_00515	hypothetical protein	583334	583573	+					0	0	0	0	0	0	0
518	PFR_JS10_510	Hypothetical protein	583695	584228	+	PROKKA_00516	hypothetical protein	583695	584228	+					1	0	0	0	0	0	0
519	PFR_JS10_511	MazG family protein	584228	584899	+	PROKKA_00517	Nucleoside triphosphate pyrophosphohydrolase	584228	584899	+	3.6.1.8	mazG	similar to AA sequence:UniProtKB:P0AEY3		1	0	0	0	0	0	0
520	PFR_JS10_512	Phosphopyruvate hydratase	585014	586303	+	PROKKA_00518	Enolase	585014	586303	+	4.2.1.11	eno_1	similar to AA sequence:UniProtKB:A0R3B8		1	0	0	0	0	0	0
521	PFR_JS10_513	Hypothetical protein	586581	587222	+											0	0	0	0	0	0
522						PROKKA_00519	tRNA-Pro(tgg)	587159	587241	-			COORDINATES:profile:Aragorn:1.2		0					0	0
523	PFR_JS10_514	PF04417 family protein	587302	587817	+	PROKKA_00520	hypothetical protein	587302	587817	+					1	0	0	0	0	0	0
524	PFR_JS10_515	Exopolyphosphatase	587814	588770	+	PROKKA_00521	Guanosine-5'-triphosphate,3'-diphosphate pyrophosphatase	587814	588770	+	3.6.1.40	gppA	similar to AA sequence:UniProtKB:P25552		1	0	0	0	0	0	0
525						PROKKA_00522	tRNA-Leu(taa)	588880	588953	+			COORDINATES:profile:Aragorn:1.2		0					0	0
526	PFR_JS10_516	Transcriptional regulator	589067	589705	-	PROKKA_00523	Tetracycline repressor protein class A from transposon 1721	589067	589705	-		tetR_1	similar to AA sequence:UniProtKB:P03038	Putative antibiotic resistance	0	0	0	0	0	0	0
527	PFR_JS10_517	ABC transporter family protein	589702	590475	-	PROKKA_00524	Inner membrane transport permease YbhR	589702	590475	-		ybhR_1	similar to AA sequence:UniProtKB:P0AFP9		0	0	0	0	0	0	0
528	PFR_JS10_518	Nod factor export ATP-binding protein I	590459	591391	-	PROKKA_00525	Daunorubicin/doxorubicin resistance ATP-binding protein DrrA	590459	591391	-	3.6.3.-	drrA_2	similar to AA sequence:UniProtKB:P32010	Putative antibiotic resistance	0	0	0	0	0	0	0
529	PFR_JS10_519	Actinorhodin transporter	591539	592966	-	PROKKA_00526	putative transport protein HsrA	591539	592966	-		hsrA_2	similar to AA sequence:UniProtKB:P31474		1	0	0	0	0	0	0
530	PFR_JS10_520	Transcriptional regulator	593031	593669	+	PROKKA_00527	Bacterial regulatory proteins, tetR family	593031	593669	+			protein motif:Pfam:PF00440.17		1	0	0	0	0	0	0
531	PFR_JS10_521	Phosphopyruvate hydratase	593960	595231	+	PROKKA_00528	Enolase	593960	595231	+	4.2.1.11	eno_2	similar to AA sequence:UniProtKB:P64074		1	0	0	0	0	0	0
532	PFR_JS10_522	Cationic amino acid transporter	595289	596752	-	PROKKA_00529	putative amino acid permease YhdG	595289	596752	-		yhdG_2	similar to AA sequence:UniProtKB:O07576		1	0	0	0	0	0	0
533	PFR_JS10_523	Similar to Nucleoside-diphosphate-sugar	596970	597743	-	PROKKA_00530	putative sugar epimerase YhfK	596970	597743	-	4.-.-.-	yhfK	similar to AA sequence:UniProtKB:O07609		0	0	0	0	0	0	0
534	PFR_JS10_524	Methyltransferase type 11	598046	598795	+	PROKKA_00531	Methyltransferase domain protein	598046	598795	+			protein motif:Pfam:PF08241.6		1	0	0	0	0	0	0
535	PFR_JS10_525	Putative CONSERVED TRANSMEMBRANE PROTEIN	598932	599744	+	PROKKA_00532	Bax inhibitor 1 like protein	598932	599744	+			protein motif:Pfam:PF12811.1		1	0	0	0	0	0	0
536	PFR_JS10_526	Hydrolase, NUDIX family	599919	600545	-	PROKKA_00533	Nucleoside triphosphatase NudI	599919	600545	-	3.6.1.-	nudI	similar to AA sequence:UniProtKB:P52006		1	0	0	0	0	0	0
537	PFR_JS10_527	Hypothetical protein	600672	601622	-	PROKKA_00534	hypothetical protein	600672	601622	-					1	0	0	0	0	0	0
538	PFR_JS10_528	Putative 3-methyladenine DNA glycosylase	601831	602481	+	PROKKA_00535	3-methyladenine DNA glycosylase	601831	602481	+			protein motif:CLUSTERS:PRK00802		1	0	0	0	0	0	0
539	PFR_JS10_529	Hypothetical protein	602509	602598	+	PROKKA_00536	hypothetical protein	602509	602598	+					0	0	0	0	0	0	0
540	PFR_JS10_530	Hypothetical protein	602611	603015	+	PROKKA_00537	hypothetical protein	602611	603015	+			protein motif:Pfam:PF08327.5	note=Activator of Hsp90 ATPase homolog 1-like protein	1	0	0	0	0	0	0
541	PFR_JS10_531	Hypothetical protein	603149	603604	+	PROKKA_00538	hypothetical protein	603149	603604	+					1	0	0	0	0	0	0
542	PFR_JS10_532	PF04978 family protein	603630	604136	-	PROKKA_00539	DinB superfamily protein	603630	604136	-			protein motif:Pfam:PF12867.1		1	0	0	0	0	0	0
543	PFR_JS10_533	HAD-superfamily hydrolase, subfamily IA,	604133	604747	-	PROKKA_00540	?-D-glucose-1-phosphatase	604133	604747	-			protein motif:CLUSTERS:PRK09456		1	0	0	0	0	0	0
544	PFR_JS10_534	Hypothetical protein	604925	605398	+	PROKKA_00541	Pyridoxamine 5'-phosphate oxidase	604925	605398	+			protein motif:Pfam:PF12900.1		0	0	0	0	0	0	0
545	PFR_JS10_535	Hypothetical protein	605356	605571	+	PROKKA_00542	hypothetical protein	605356	605571	+					1	0	0	0	0	0	0
546	PFR_JS10_536	Hypothetical protein	605676	606206	-	PROKKA_00543	hypothetical protein	605676	606206	-					1	0	0	0	0	0	0
547	PFR_JS10_537	Peptide methionine sulfoxide reductase MsrA	606326	606961	-	PROKKA_00544	Peptide methionine sulfoxide reductase MsrA	606326	606961	-	1.8.4.11	msrA	similar to AA sequence:UniProtKB:Q93S39		1	0	0	0	0	0	0
548	PFR_JS10_538	Uracil-DNA glycosylase 2	607072	607761	-	PROKKA_00545	Uracil-DNA glycosylase	607072	607761	-	3.2.2.27	ung	similar to AA sequence:UniProtKB:P67071		1	0	0	0	0	0	0
549	PFR_JS10_539	PF01594 domain protein	607942	609372	+	PROKKA_00546	pheromone autoinducer 2 transporter	607942	609372	+			protein motif:CLUSTERS:PRK12287		1	0	0	0	0	0	0
550	PFR_JS10_540	Hypothetical protein	609458	610420	+	PROKKA_00547	hypothetical protein	609458	610420	+					1	0	0	0	0	0	0
551	PFR_JS10_541	DoxX protein	610536	610970	-	PROKKA_00548	DoxX	610536	610970	-			protein motif:Pfam:PF07681.6		1	0	0	0	0	0	0
552	PFR_JS10_542	Transcription elongation factor GreA	611057	611560	-	PROKKA_00549	Transcription elongation factor GreA	611057	611560	-		greA	similar to AA sequence:UniProtKB:P64279		1	0	0	0	0	0	0
553	PFR_JS10_543	Mycothiol conjugate amidase Mca	611655	612581	+	PROKKA_00550	Mycothiol S-conjugate amidase	611655	612581	+	3.5.1.115	mca	similar to AA sequence:UniProtKB:A0R2W9		1	0	0	0	0	0	0
554	PFR_JS10_544	Conserved protein containing thioredoxin domain	612754	615438	+	PROKKA_00551	ASCH domain protein	612754	615438	+			protein motif:Pfam:PF04266.8		1	0	0	0	0	0	0
555	PFR_JS10_545	ASCH domain protein	615476	615994	+	PROKKA_00552	ASCH domain protein	615476	615994	+			protein motif:Pfam:PF04266.8		1	0	0	0	0	0	0
556	PFR_JS10_546	Isoprenyl transferase 2	616007	616816	-	PROKKA_00553	(2Z,6E)-farnesyl diphosphate synthase	616007	616816	-	2.5.1.68		similar to AA sequence:UniProtKB:Q47SS3		1	0	0	0	0	0	0
557	PFR_JS10_547	Channel protein, hemolysin III family protein	617015	617752	+	PROKKA_00554	Haemolysin-III related	617015	617752	+			protein motif:Pfam:PF03006.14		1	0	0	0	0	0	0
558	PFR_JS10_548	Exodeoxyribonuclease 7 small subunit	617797	618039	-	PROKKA_00555	Exodeoxyribonuclease 7 small subunit	617797	618039	-	3.1.11.6	xseB	similar to AA sequence:UniProtKB:Q7VV85		1	0	0	0	0	0	0
559	PFR_JS10_549	Exodeoxyribonuclease VII, large subunit	618087	619238	-	PROKKA_00556	Exodeoxyribonuclease 7 large subunit	618087	619238	-	3.1.11.6	xseA	similar to AA sequence:UniProtKB:P04994		1	0	0	0	0	0	0
560	PFR_JS10_550	4-hydroxy-3-methylbut-2-enyl diphosphate	619255	620493	+	PROKKA_00557	4-hydroxy-3-methylbut-2-enyl diphosphate reductase	619255	620493	+	1.17.1.2	ispH	similar to AA sequence:UniProtKB:P62623		1	0	0	0	0	0	0
561	PFR_JS10_551	RmuC family DNA recombination protein	620425	621768	-	PROKKA_00558	DNA recombination protein RmuC	620425	621768	-		rmuC	similar to AA sequence:UniProtKB:P0AG71		1	0	0	0	0	0	0
562	PFR_JS10_552	M18 family aminopeptidase	621918	623189	+	PROKKA_00559	putative M18 family aminopeptidase 2	621918	623189	+	3.4.11.-	apeB	similar to AA sequence:UniProtKB:Q9HYZ3		1	0	0	0	0	0	0
563	PFR_JS10_553	GTP-dependent nucleic acid-binding protein EngD	623284	624357	+	PROKKA_00560	Ribosome-binding ATPase YchF	623284	624357	+		ychF	similar to AA sequence:UniProtKB:P44681		1	1	0	1	0	0	0
564	PFR_JS10_554	Guanylate cyclase	624475	625170	+	PROKKA_00561	Adenylate and Guanylate cyclase catalytic domain protein	624475	625170	+			protein motif:Pfam:PF00211.14		0	1	0	1	0	0	0
565	PFR_JS10_555	Putative adenylyl cyclase class-3/4/guanylyl	625180	625911	-	PROKKA_00562	Adenylate and Guanylate cyclase catalytic domain protein	625180	625911	-			protein motif:Pfam:PF00211.14		0	1	0	1	0	0	0
566	PFR_JS10_556	Hypothetical protein	625919	626392	-	PROKKA_00563	hypothetical protein	625919	626392	-					0	1	0	1	0	0	0
567	PFR_JS10_557	PF03235 family protein	626849	628675	+	PROKKA_00564	hypothetical protein	626849	628675	+					0	1	0	1	0	0	0
568	PFR_JS10_558	Hypothetical protein	628871	629428	+	PROKKA_00565	hypothetical protein	628871	629428	+					0	1	0	1	0	0	0
569	PFR_JS10_559	Hypothetical protein	630216	630440	+	PROKKA_00566	hypothetical protein	630216	630440	+					0	1	0	1	0	0	0
570	PFR_JS10_560	Putative insertion element ISCmi2 transposase	630553	631596	+	PROKKA_00567	IS2 transposase TnpB	630553	631596	+			protein motif:CLUSTERS:PRK09409		0	1	0	1	0	0	0
571	PFR_JS10_561	Hypothetical protein	631623	632648	+	PROKKA_00568	hypothetical protein	631623	632648	+					0	1	0	1	0	0	0
572	PFR_JS10_562	Hypothetical protein	632742	633512	+	PROKKA_00569	hypothetical protein	632742	633512	+					0	1	0	1	0	0	0
573	PFR_JS10_563	Transcriptional regulator	633476	634441	-	PROKKA_00570	HTH-type transcriptional regulator GltC	633476	634441	-		gltC	similar to AA sequence:UniProtKB:P20668		0	1	0	1	0	0	0
574	PFR_JS10_564	Inner membrane transport protein ynfM	634599	635750	+	PROKKA_00571	Inner membrane transport protein YnfM	634599	635750	+		ynfM	similar to AA sequence:UniProtKB:P43531		0	0	0	0	0	0	0
575	PFR_JS10_565	FrnE protein	636157	636852	+	PROKKA_00572	DSBA-like thioredoxin domain protein	636157	636852	+			protein motif:Pfam:PF01323.14		0	0	0	0	0	0	0
576	PFR_JS10_566	Mobile element protein	636985	637884	-	PROKKA_00573	Transposase	636985	637884	-			protein motif:Pfam:PF01610.11		0	0	0	0	0	0	1
577	PFR_JS10_567	Excisionase	638431	638865	+	PROKKA_00574	Helix-turn-helix domain protein	638431	638865	+			protein motif:Pfam:PF12728.1		0	1	0	1	0	0	1
578	PFR_JS10_568	Hypothetical protein	638869	639885	-	PROKKA_00575	hypothetical protein	638869	639885	-					0	1	0	1	0	0	1
579	PFR_JS10_569	Insertion element IS6110 uncharacterized 12.0 kDa	640176	640487	+	PROKKA_00576	hypothetical protein	640176	640487	+					0	1	0	1	0	0	1
580	PFR_JS10_570	ISRs2 transposase	640487	641509	+	PROKKA_00577	Integrase core domain protein	640487	641509	+			protein motif:Pfam:PF00665.20		0	1	0	1	0	0	1
581	PFR_JS10_571	Transposase, ISlxx5	641451	642650	+	PROKKA_00578	Integrase core domain protein	641451	642650	+			protein motif:Pfam:PF00665.20		0	1	0	1	0	0	1
582	PFR_JS10_572	ISRs2 transposase	642673	642969	+	PROKKA_00579	hypothetical protein	642673	642969	+					0	1	0	1	0	0	1
583	PFR_JS10_573	Hypothetical protein	642933	643169	-	PROKKA_00580	hypothetical protein	642933	643169	-					0	1	0	1	0	0	0
584	PFR_JS10_574	Transposase for IS3514b	643115	643735	-	PROKKA_00581	hypothetical protein	643115	643735	-					0	1	0	1	0	0	0
585	PFR_JS10_575	D-lactate dehydrogenase, FAD-binding, NADH	644109	645824	-	PROKKA_00582	D-lactate dehydrogenase	644109	645824	-	1.1.1.28	dld	similar to AA sequence:UniProtKB:P06149	D-lactate dehydrogenase	0	1	0	1	0	0	0
586	PFR_JS10_576	Uma4 protein	646476	647585	+	PROKKA_00583	Transposase	646476	647585	+			protein motif:Pfam:PF01610.11		0	1	0	1	0	0	0
587	PFR_JS10_577	Hypothetical protein	647678	647944	+	PROKKA_00584	anaerobic benzoate catabolism transcriptional regulator	647678	647944	+			protein motif:CLUSTERS:PRK08154		0	1	0	1	0	0	0
588	PFR_JS10_578	GlpP family transcriptional regulator	647923	648582	-	PROKKA_00585	Glycerol-3-phosphate responsive antiterminator	647923	648582	-			protein motif:Pfam:PF04309.6		0	1	0	1	0	0	0
589	PFR_JS10_579	Alkylglycerone-phosphate synthase	648671	650203	-	PROKKA_00586	putative FAD-linked oxidoreductase	648671	650203	-	1.-.-.-		similar to AA sequence:UniProtKB:Q50685		0	0	0	0	0	0	0
590	PFR_JS10_580	Glycerol-3-phosphate dehydrogenase glpD2	650200	651885	-	PROKKA_00587	Aerobic glycerol-3-phosphate dehydrogenase	650200	651885	-	1.1.5.3	glpD	similar to AA sequence:UniProtKB:P18158		0	0	0	0	0	0	0
591	PFR_JS10_581	Bile acid:sodium symporter	652201	653127	+	PROKKA_00588	Sodium Bile acid symporter family protein	652201	653127	+			protein motif:Pfam:PF01758.10		0	0	0	0	0	0	0
592	PFR_JS10_582	UPF0324 membrane protein	653212	654375	-	PROKKA_00589	hypothetical protein	653212	654375	-					0	0	0	0	0	0	0
593	PFR_JS10_583	Hypothetical protein	654372	654545	-	PROKKA_00590	hypothetical protein	654372	654545	-					0	0	0	0	0	0	0
594	PFR_JS10_584	Thiamine-phosphate diphosphorylase	655060	655707	-	PROKKA_00591	Thiamine-phosphate synthase	655060	655707	-	2.5.1.3	thiE_1	similar to AA sequence:UniProtKB:P66916		0	0	0	0	0	0	0
595	PFR_JS10_585	Glycine oxidase ThiO	655883	657136	+	PROKKA_00592	Hydrogen cyanide synthase subunit HcnC precursor	655883	657136	+	1.4.99.5	hcnC	similar to AA sequence:UniProtKB:G3XD12		0	0	0	0	0	0	0
596	PFR_JS10_586	Thiamine biosynthesis protein	657133	657366	+	PROKKA_00593	sulfur carrier protein ThiS	657133	657366	+			protein motif:CLUSTERS:PRK05863		0	0	0	0	0	0	0
597	PFR_JS10_587	Thiazole synthase	657369	658184	+	PROKKA_00594	Thiazole synthase	657369	658184	+	2.8.1.10	thiG	similar to AA sequence:UniProtKB:A0QQL0		0	0	0	0	0	0	0
598	PFR_JS10_588	Molybdenum cofactor biosynthesis protein moeB2	658193	659389	+	PROKKA_00595	putative adenylyltransferase/sulfurtransferase MoeZ	658193	659389	+		moeZ_2	similar to AA sequence:UniProtKB:Q7D5X9		0	0	0	0	0	0	0
599	PFR_JS10_589	UPF0324 membrane protein	659416	660486	-	PROKKA_00596	hypothetical protein	659416	660486	-					0	0	0	0	0	0	0
600	PFR_JS10_590	Transcriptional regulator	660556	661476	+	PROKKA_00597	HTH-type transcriptional regulator CysL	660556	661476	+		cysL	similar to AA sequence:UniProtKB:P39647		0	0	0	0	0	0	0
601	PFR_JS10_591	Transposase, ISlxx5	661702	662736	+	PROKKA_00598	Integrase core domain protein	661702	662736	+			protein motif:Pfam:PF00665.20		0	0	0	0	0	0	0
602	PFR_JS10_592	Carbon starvation protein	662794	665355	-	PROKKA_00599	Carbon starvation protein A	662794	665355	-		cstA	similar to AA sequence:UniProtKB:P15078		0	0	0	0	0	0	0
603	PFR_JS10_593	DeoR ramily regulatory protein	665543	666382	+	PROKKA_00600	Glucitol operon repressor	665543	666382	+		srlR_1	similar to AA sequence:UniProtKB:P15082		0	0	0	0	0	0	0
604	PFR_JS10_594	Type III effector Hrp-dependent outer protein	666604	667875	+	PROKKA_00601	hypothetical protein	666604	667875	+					0	0	0	0	0	0	0
605	PFR_JS10_595	4-hydroxythreonine-4-phosphate dehydrogenase	667962	668999	+	PROKKA_00602	4-hydroxythreonine-4-phosphate dehydrogenase 2	667962	668999	+	1.1.1.262	pdxA2_2	similar to AA sequence:UniProtKB:P58718		0	0	0	0	0	0	0
606	PFR_JS10_596	MFS transporter, anion:cation symporter (ACS)	669075	670385	+	PROKKA_00603	Putative tartrate transporter	669075	670385	+		ttuB_2	similar to AA sequence:UniProtKB:Q44470		0	0	0	0	0	0	0
607	PFR_JS10_597	Glycerate kinase	670420	671535	+	PROKKA_00604	Glycerate 2-kinase	670420	671535	+	2.7.1.165	garK	similar to AA sequence:UniProtKB:P23524		0	0	0	0	0	0	0
608	PFR_JS10_598	Putative insertion element ISCmi2 transposase	671591	672634	+	PROKKA_00605	IS2 transposase TnpB	671591	672634	+			protein motif:CLUSTERS:PRK09409		0	0	0	0	0	0	0
609	PFR_JS10_599	MFS transporter	672644	674368	-	PROKKA_00606	Antiseptic resistance protein	672644	674368	-		qacA_1	similar to AA sequence:UniProtKB:P0A0J9		0	0	0	0	0	0	0
610	PFR_JS10_600	Uncharacterized conserved protein, phnB family	674601	675098	-	PROKKA_00607	3-demethylubiquinone-9 3-methyltransferase	674601	675098	-			protein motif:Pfam:PF06983.7		0	0	0	0	0	0	0
611	PFR_JS10_601	Hypothetical protein	675135	675494	-	PROKKA_00608	3-demethylubiquinone-9 3-methyltransferase	675135	675494	-			protein motif:Pfam:PF06983.7		0	0	0	0	0	0	0
612	PFR_JS10_602	Peptidyl-tRNA hydrolase PTH2	675634	676329	+	PROKKA_00609	hypothetical protein	675634	676329	+					0	0	0	0	0	0	0
613	PFR_JS10_603	ABC transporter, quaternary amine uptake	676367	677266	+	PROKKA_00610	Putative osmoprotectant uptake system substrate-binding protein OsmF precursor	676367	677266	+		osmF_1	similar to AA sequence:UniProtKB:P33362		0	0	0	0	0	0	0
614	PFR_JS10_604	Cyanate permease	677397	678674	+	PROKKA_00611	putative transporter YycB	677397	678674	+		yycB	similar to AA sequence:UniProtKB:P37482		0	0	0	0	0	0	0
615	PFR_JS10_605	Hypothetical protein	678864	679112	-	PROKKA_00612	hypothetical protein	678864	679112	-					0	0	0	0	0	0	0
616	PFR_JS10_606	SPFH domain/Band 7	679126	680097	-	PROKKA_00613	SPFH domain / Band 7 family protein	679126	680097	-			protein motif:Pfam:PF01145.19		0	0	0	0	0	0	0
617	PFR_JS10_607	Cysteine synthase	680314	681282	-	PROKKA_00614	Cysteine synthase	680314	681282	-	2.5.1.47	cysK	similar to AA sequence:UniProtKB:P63871		1	0	0	0	0	0	0
618	PFR_JS10_608	Diacylglycerol kinase catalytic region	681727	682782	+	PROKKA_00615	Diacylglycerol kinase	681727	682782	+	2.7.1.107	dagK_1	similar to AA sequence:UniProtKB:O31502		0	0	0	0	0	0	0
619	PFR_JS10_609	Hypothetical protein	682873	684036	-	PROKKA_00616	hypothetical protein	682873	684036	-					0	0	0	0	0	0	0
620	PFR_JS10_610	Peptidase M20D, amidohydrolase	684197	685366	+	PROKKA_00617	putative hydrolase YxeP	684197	685366	+	3.-.-.-	yxeP_3	similar to AA sequence:UniProtKB:P54955		1	0	0	0	0	0	0
621	PFR_JS10_611	Phosphoribosyl transferase domain protein	685452	685958	-	PROKKA_00618	Xanthine phosphoribosyltransferase	685452	685958	-	2.4.2.22	gpt	similar to AA sequence:UniProtKB:P0A9M5		0	0	0	0	0	0	0
622	PFR_JS10_612	N-acetyltransferase yncA	686018	686530	-	PROKKA_00619	N-acyltransferase YncA	686018	686530	-	2.3.1.-	yncA	similar to AA sequence:UniProtKB:P76112		0	0	0	0	0	0	0
623	PFR_JS10_613	Regulatory protein, MarR	686670	687215	+	PROKKA_00620	DNA-binding transcriptional repressor MarR	686670	687215	+			protein motif:CLUSTERS:PRK11512		0	0	0	0	0	0	0
624	PFR_JS10_614	Major facilitator superfamily (MFS) multidrug	687212	688549	+	PROKKA_00621	enterobactin exporter EntS	687212	688549	+			protein motif:CLUSTERS:PRK10489		0	0	0	0	0	0	0
625	PFR_JS10_615	Transporter, anaerobic C4-dicarboxylate uptake	688646	689941	-	PROKKA_00622	Anaerobic C4-dicarboxylate transporter DcuA	688646	689941	-		dcuA_1	similar to AA sequence:UniProtKB:P0ABN5		0	0	0	0	0	0	0
626	PFR_JS10_616	Putative insertion element ISCmi2 transposase	690005	691048	+	PROKKA_00623	IS2 transposase TnpB	690005	691048	+			protein motif:CLUSTERS:PRK09409		0	0	0	0	0	0	0
627	PFR_JS10_617	Aspartate ammonia-lyase (Aspartase)	691045	692517	-	PROKKA_00624	Aspartate ammonia-lyase	691045	692517	-	4.3.1.1	aspA_1	similar to AA sequence:UniProtKB:P0AC38		0	0	0	0	0	0	0
628	PFR_JS10_618	Aspartate ammonia-lyase (Aspartase)	692844	694313	-	PROKKA_00625	Aspartate ammonia-lyase	692844	694313	-	4.3.1.1	aspA_2	similar to AA sequence:UniProtKB:P0AC38		1	0	0	0	0	0	0
629	PFR_JS10_619	Hypothetical protein	694441	694887	-	PROKKA_00626	hypothetical protein	694441	694887	-					1	0	0	0	0	0	0
630	PFR_JS10_620	Fumarate hydratase class II	695051	696475	-	PROKKA_00627	Fumarate hydratase class II	695051	696475	-	4.2.1.2	fumC	similar to AA sequence:UniProtKB:Q92PB6		1	0	0	0	0	0	0
631	PFR_JS10_621	Putative glyoxylate reductase	696639	697607	-	PROKKA_00628	Putative 2-hydroxyacid dehydrogenase	696639	697607	-	1.1.1.-		similar to AA sequence:UniProtKB:Q99RW8		1	0	0	0	0	0	0
632	PFR_JS10_622	Putative FERREDOXIN FDXC	697843	698163	+	PROKKA_00629	Ferredoxin	697843	698163	+			similar to AA sequence:UniProtKB:P13279		1	0	0	0	0	0	0
633	PFR_JS10_623	Succinyldiaminopimelate transaminase	698160	699251	+	PROKKA_00630	LL-diaminopimelate aminotransferase	698160	699251	+	2.6.1.83	dapL	similar to AA sequence:UniProtKB:Q7NDX4		1	0	0	0	0	0	0
634	PFR_JS10_624	Conserved hypothetical secreted protein	699279	700124	-	PROKKA_00631	hypothetical protein	699279	700124	-					1	0	0	0	0	0	0
635	PFR_JS10_625	2,3,4,5-tetrahydropyridine-2-carboxylateN-succiny	700131	701069	-	PROKKA_00632	2,3,4,5-tetrahydropyridine-2,6-dicarboxylate N-succinyltransferase	700131	701069	-	2.3.1.117	dapD	similar to AA sequence:UniProtKB:O05302		1	0	0	0	0	0	0
636	PFR_JS10_626	Succinyl-diaminopimelate desuccinylase	701169	702257	+	PROKKA_00633	Succinyl-diaminopimelate desuccinylase	701169	702257	+	3.5.1.18	dapE_1	similar to AA sequence:UniProtKB:Q59284		1	0	0	0	0	0	0
637	PFR_JS10_627	Rossmann fold nucleotide-binding protein	702419	703255	+	PROKKA_00634	LOG family protein ORF6 in fasciation locus	702419	703255	+		fas6	similar to AA sequence:UniProtKB:P46378		1	0	0	0	0	0	0
638	PFR_JS10_628	Chloride transporter, chloride channel family	703347	704795	+	PROKKA_00635	H(+)/Cl(-) exchange transporter ClcA	703347	704795	+		clcA	similar to AA sequence:UniProtKB:Q8ZRP8		1	0	0	0	0	0	0
639	PFR_JS10_629	Hypothetical protein	704818	705210	+	PROKKA_00636	hypothetical protein	704818	705210	+					1	0	0	0	0	0	0
640	PFR_JS10_630	Hypothetical protein	705270	705437	+	PROKKA_00637	hypothetical protein	705270	705437	+					1	0	0	0	0	0	0
641	PFR_JS10_631	Starch synthase	705616	706833	-	PROKKA_00638	Capsular glucan synthase	705616	706833	-	2.4.1.21	glgA	similar to AA sequence:UniProtKB:O05313		1	0	0	0	0	0	0
642	PFR_JS10_632	Glucose-1-phosphate adenylyltransferase 2	706988	708178	+	PROKKA_00639	Glucose-1-phosphate adenylyltransferase	706988	708178	+	2.7.7.27	glgC	similar to AA sequence:UniProtKB:P64241		1	0	0	0	0	0	0
643	PFR_JS10_633	O-methyltransferase mdmC	708316	708981	-	PROKKA_00640	Putative O-methyltransferase/MSMEI_4947	708316	708981	-	2.1.1.-		similar to AA sequence:UniProtKB:A0R2D5		1	0	0	0	0	0	0
644	PFR_JS10_634	Dihydrodipicolinate synthase	709125	710090	+	PROKKA_00641	4-hydroxy-tetrahydrodipicolinate synthase	709125	710090	+	4.3.3.7	dapA	similar to AA sequence:UniProtKB:P63945		1	0	0	0	0	0	0
645	PFR_JS10_635	Sec-independent protein translocase protein TatB	710100	710549	+	PROKKA_00642	sec-independent translocase	710100	710549	+			protein motif:CLUSTERS:PRK01371		1	0	0	0	0	0	0
646	PFR_JS10_636	Mrp ATPase family protein	710731	711888	-	PROKKA_00643	Flagellum site-determining protein YlxH	710731	711888	-		ylxH	similar to AA sequence:UniProtKB:P40742		1	0	0	0	0	0	0
647	PFR_JS10_637	PF06210 family protein	712032	712595	-	PROKKA_00644	hypothetical protein	712032	712595	-					1	0	0	0	0	0	0
648	PFR_JS10_638	CBS domain pair protein	712592	713869	-	PROKKA_00645	Magnesium transporter MgtE	712592	713869	-			similar to AA sequence:UniProtKB:Q5SMG8		1	0	0	0	0	0	0
649	PFR_JS10_639	Citrate lyase beta chain citrase beta chain	714050	714913	+	PROKKA_00646	(3S)-malyl-CoA thioesterase	714050	714913	+	3.1.2.-	mcl2	similar to AA sequence:UniProtKB:D3JV05		1	0	0	0	0	0	0
650	PFR_JS10_640	Hypothetical protein	715058	715924	+	PROKKA_00647	hypothetical protein	715058	715924	+					1	0	0	0	0	0	0
651	PFR_JS10_641	Peptidase, M24 family	716052	717506	-	PROKKA_00648	Xaa-Pro aminopeptidase 1	716052	717506	-	3.4.11.9	pepPI	similar to AA sequence:UniProtKB:P0A3Z2		1	0	0	0	0	0	0
652	PFR_JS10_642	Zn-ribbon protein, possibly nucleic acid-binding	717679	718422	+	PROKKA_00649	Putative zinc ribbon domain protein	717679	718422	+			protein motif:Pfam:PF02591.9		1	0	0	0	0	0	0
653	PFR_JS10_643	Hypothetical protein	718233	718955	-	PROKKA_00650	hypothetical protein	718233	718955	-					0	0	0	0	0	0	0
654	PFR_JS10_644	Hypothetical protein	719013	719672	+	PROKKA_00651	S-layer protein precursor	719013	719672	+		ctc	similar to AA sequence:UniProtKB:Q9ZES5		1	0	0	0	0	0	0
655	PFR_JS10_645	Methionyl aminopeptidase	719811	720719	-	PROKKA_00652	Methionine aminopeptidase 2	719811	720719	-	3.4.11.18	map_1	similar to AA sequence:UniProtKB:P0A5J2		1	0	0	0	0	0	0
656	PFR_JS10_646	Hypothetical protein	720799	721746	-	PROKKA_00653	hypothetical protein	720799	721746	-					0	0	0	0	0	0	0
657	PFR_JS10_647	Hypothetical protein	721831	722712	-	PROKKA_00654	hypothetical protein	721831	722712	-					0	0	0	0	0	0	0
658	PFR_JS10_648	Glutamine synthetase, type I	722919	724253	+	PROKKA_00655	putative glutamine synthetase 2	722919	724253	+	6.3.1.2	glnA_1	similar to AA sequence:UniProtKB:A0R083		1	0	0	0	0	0	0
659	PFR_JS10_649	Hypothetical protein	724309	725046	-	PROKKA_00656	hypothetical protein	724309	725046	-					1	0	0	0	0	0	0
660	PFR_JS10_650	Glutamate-ammonia-ligase adenylyltransferase	725288	728254	+	PROKKA_00657	Glutamate-ammonia-ligase adenylyltransferase	725288	728254	+	2.7.7.42	glnE	similar to AA sequence:UniProtKB:P30870		1	0	0	0	0	0	0
661	PFR_JS10_651	Putative oxidoreductase in MprA 5'region	728251	729066	+	PROKKA_00658	short chain dehydrogenase	728251	729066	+			protein motif:CLUSTERS:PRK07904		1	0	0	0	0	0	0
662	PFR_JS10_652	Transcriptional regulator	729086	729670	-	PROKKA_00659	Tetracycline repressor protein class A from transposon 1721	729086	729670	-		tetR_2	similar to AA sequence:UniProtKB:P03038	Putative antibiotic resistance	1	0	0	0	0	0	0
663	PFR_JS10_653	Hypothetical protein	729761	730351	-	PROKKA_00660	hypothetical protein	729761	730351	-					1	0	0	0	0	0	0
664	PFR_JS10_654	Glutamate--ammonia ligase	730596	732017	-	PROKKA_00661	Glutamine synthetase	730596	732017	-	6.3.1.2	glnA_2	similar to AA sequence:UniProtKB:P15106		1	0	0	0	0	0	0
665	PFR_JS10_655	Oleandomycin resistance ATPase	732211	734022	-	PROKKA_00662	putative ABC transporter ATP-binding protein	732211	734022	-			similar to AA sequence:UniProtKB:P45127		1	0	0	0	0	0	0
666	PFR_JS10_656	Integral membrane protein	734055	734825	-	PROKKA_00663	hypothetical protein	734055	734825	-					1	0	0	0	0	0	0
667	PFR_JS10_657	Hypothetical protein	735109	736878	-	PROKKA_00664	Dihydrolipoyllysine-residue acetyltransferase component of pyruvate dehydrogenase complex	735109	736878	-	2.3.1.12	aceF	similar to AA sequence:UniProtKB:Q8NNJ2		1	0	0	0	0	0	0
668	PFR_JS10_658	Aminomethyltransferase	737179	738300	+	PROKKA_00665	Aminomethyltransferase	737179	738300	+	2.1.2.10	gcvT	similar to AA sequence:UniProtKB:P54378		1	0	0	0	0	0	0
669	PFR_JS10_659	Hypothetical protein	738455	738670	-	PROKKA_00666	hypothetical protein	738455	738670	-					1	0	0	0	0	0	0
670	PFR_JS10_660	Integral membrane protein	738670	739224	-	PROKKA_00667	hypothetical protein	738670	739224	-					1	0	0	0	0	0	0
671	PFR_JS10_661	Phage shock protein A, PspA	739524	740318	+	PROKKA_00668	hypothetical protein	739524	740318	+			similar to AA sequence:UniProtKB:P54617	note=Phage shock protein A homolog	1	0	0	0	0	0	0
672	PFR_JS10_662	Hypothetical protein	740315	740605	+	PROKKA_00669	hypothetical protein	740315	740605	+					1	0	0	0	0	0	0
673	PFR_JS10_663	Hypothetical protein	740666	741541	+	PROKKA_00670	glycerate kinase I	740666	741541	+			protein motif:CLUSTERS:PRK10342		1	0	0	0	0	0	0
674	PFR_JS10_664	Iron-sulfur cluster assembly accessory protein	741699	742049	+	PROKKA_00671	Iron-sulfur cluster insertion protein ErpA	741699	742049	+		erpA	similar to AA sequence:UniProtKB:P45344		1	0	0	0	0	0	0
675	PFR_JS10_665	IMP dehydrogenase family protein	742191	743654	-	PROKKA_00672	Inosine-5'-monophosphate dehydrogenase	742191	743654	-	1.1.1.205	guaB_1	similar to AA sequence:UniProtKB:P99106		1	0	0	0	0	0	0
676	PFR_JS10_666	Response regulator	743867	744391	+	PROKKA_00673	putative response regulatory protein/MT3230	743867	744391	+			similar to AA sequence:UniProtKB:P95183		1	0	0	0	0	0	0
677	PFR_JS10_667	Anthranilate phosphoribosyltransferase	744391	745440	+	PROKKA_00674	Anthranilate phosphoribosyltransferase	744391	745440	+	2.4.2.18	trpD	similar to AA sequence:UniProtKB:A0R048		1	0	0	0	0	0	0
678	PFR_JS10_668	Hypothetical protein	745481	745906	-	PROKKA_00675	hypothetical protein	745481	745906	-					1	0	0	0	0	0	0
679	PFR_JS10_669	Hypothetical protein	746046	746729	-	PROKKA_00676	hypothetical protein	746046	746729	-					1	0	0	0	0	0	0
680	PFR_JS10_670	Hypothetical protein	746755	747423	-	PROKKA_00677	hypothetical protein	746755	747423	-					1	0	0	0	0	0	0
681	PFR_JS10_671	Acetyltransferase, GNAT family	747515	748612	-	PROKKA_00678	Putative ribosomal N-acetyltransferase YdaF	747515	748612	-	2.3.1.-	ydaF_2	similar to AA sequence:UniProtKB:P96579		1	0	0	0	0	0	0
682	PFR_JS10_672	Hypothetical protein	748801	749817	-	PROKKA_00679	hypothetical protein	748801	749817	-					1	0	0	0	0	0	0
683	PFR_JS10_673	Peptidylprolyl isomerase	750144	750656	+	PROKKA_00680	Peptidyl-prolyl cis-trans isomerase B	750144	750656	+	5.2.1.8	cypB	similar to AA sequence:UniProtKB:P77949		1	0	0	0	0	0	0
684	PFR_JS10_674	Transcriptional regulator, AsnC family	750787	751056	-	PROKKA_00681	AsnC family protein	750787	751056	-			protein motif:Pfam:PF01037.15		1	0	0	0	0	0	0
685	PFR_JS10_675	Peptidase M23B family / metalloendopeptidase	751317	752438	+	PROKKA_00682	Murein DD-endopeptidase MepM	751317	752438	+	3.4.24.-	mepM_1	similar to AA sequence:UniProtKB:P0AFS9		1	0	0	0	0	0	0
686	PFR_JS10_676	Acyltransferase PlsC	752555	753400	+	PROKKA_00683	2-acyl-glycerophospho-ethanolamine acyltransferase	752555	753400	+			protein motif:CLUSTERS:PRK08633		1	0	0	0	0	0	0
687	PFR_JS10_677	1-acyl-sn-glycerol-3-phosphate acyltransferase	753393	754334	+	PROKKA_00684	Acyltransferase	753393	754334	+			protein motif:Pfam:PF01553.15		1	0	0	0	0	0	0
688	PFR_JS10_678	3-deoxy-7-phosphoheptulonate synthase	754485	755831	+	PROKKA_00685	Phospho-2-dehydro-3-deoxyheptonate aldolase	754485	755831	+	2.5.1.54	aroH	similar to AA sequence:UniProtKB:P80574		1	0	0	0	0	0	0
689	PFR_JS10_679	Zn-dependent hydrolase of the beta-lactamase	755862	756605	+	PROKKA_00686	metal-dependent hydrolase	755862	756605	+			protein motif:CLUSTERS:PRK00685		1	0	0	0	0	0	0
690	PFR_JS10_680	Membrane spanning protein DUF6	756618	757541	-	PROKKA_00687	EamA-like transporter family protein	756618	757541	-			protein motif:Pfam:PF00892.14		1	0	0	0	0	0	0
691	PFR_JS10_681	Hypothetical protein	757584	759854	-	PROKKA_00688	Serine/threonine-protein kinase PK-1	757584	759854	-	2.7.11.1	spk1	similar to AA sequence:UniProtKB:Q9KIG4		1	0	0	0	0	0	0
692	PFR_JS10_682	Polyprenyl synthetase	759978	761048	-	PROKKA_00689	(2E,6E)-farnesyl diphosphate synthase	759978	761048	-	2.5.1.10		similar to AA sequence:UniProtKB:P0A5H8		1	0	0	0	0	0	0
693	PFR_JS10_683	Methylenetetrahydrofolate reductase (NAD(P)H)	761094	762035	+	PROKKA_00690	5,10-methylenetetrahydrofolate reductase	761094	762035	+	1.5.1.20	metF	similar to AA sequence:UniProtKB:P0AEZ1		1	0	0	0	0	0	0
694	PFR_JS10_684	DNA or RNA helicase, Superfamily I family	761989	764199	-	PROKKA_00691	Helicase IV	761989	764199	-	3.6.4.12	helD	similar to AA sequence:UniProtKB:O32215		1	0	0	0	0	0	0
695	PFR_JS10_685	Hypothetical protein	764413	764814	+	PROKKA_00692	hypothetical protein	764413	764814	+					1	0	0	0	0	0	0
696	PFR_JS10_686	DNA polymerase III, alpha subunit	764826	768446	+	PROKKA_00693	DNA polymerase III subunit alpha	764826	768446	+	2.7.7.7	dnaE_1	similar to AA sequence:UniProtKB:P10443		1	0	0	0	0	0	0
697	PFR_JS10_687	DNA polymerase IV	768473	769714	+	PROKKA_00694	DNA polymerase IV	768473	769714	+	2.7.7.7	dinB_1	similar to AA sequence:UniProtKB:Q47155		1	0	0	0	0	0	0
698	PFR_JS10_688	Hypothetical protein	769754	770137	+	PROKKA_00695	hypothetical protein	769754	770137	+					1	0	0	0	0	0	0
699	PFR_JS10_689	Protein MraZ	770360	770797	+	PROKKA_00696	cell division protein MraZ	770360	770797	+			protein motif:CLUSTERS:PRK00326		1	0	0	0	0	0	0
700	PFR_JS10_690	Ribosomal RNA small subunit methyltransferase H	770976	772004	+	PROKKA_00697	Ribosomal RNA small subunit methyltransferase H	770976	772004	+	2.1.1.199	rsmH	similar to AA sequence:UniProtKB:P60392		1	0	0	0	0	0	0
701	PFR_JS10_691	Hypothetical protein	772001	772531	+	PROKKA_00698	Cell division protein FtsL	772001	772531	+		ftsL	protein motif:HAMAP:MF_00910		1	0	0	0	0	0	0
702	PFR_JS10_692	Penicillin binding protein transpeptidase domain	772528	774591	+	PROKKA_00699	Penicillin-binding protein PbpB	772528	774591	+	2.4.1.129	pbpB	similar to AA sequence:UniProtKB:A0R022		1	0	0	0	0	0	0
703	PFR_JS10_693	UDP-N-acetylmuramoyl-L-alanyl-D-glutamate--2,6-di	774591	776180	+	PROKKA_00700	UDP-N-acetylmuramoyl-L-alanyl-D-glutamate--2,6-diaminopimelate ligase	774591	776180	+	6.3.2.13	murE	similar to AA sequence:UniProtKB:P65477		1	0	0	0	0	0	0
704	PFR_JS10_694	UDP-N-acetylmuramoyl-tripeptide--D-alanyl-D-alani	776182	777666	+	PROKKA_00701	UDP-N-acetylmuramoyl-tripeptide--D-alanyl-D-alanine ligase	776182	777666	+	6.3.2.10	murF	similar to AA sequence:UniProtKB:P11880		1	0	0	0	0	0	0
705	PFR_JS10_695	Phospho-N-acetylmuramoyl-pentappeptidetransferase	777663	778739	+	PROKKA_00702	Phospho-N-acetylmuramoyl-pentapeptide-transferase	777663	778739	+	2.7.8.13	mraY	similar to AA sequence:UniProtKB:P0A6W3		1	0	0	0	0	0	0
706	PFR_JS10_696	UDP-N-acetylmuramoylalanine--D-glutamate ligase	778799	780220	+	PROKKA_00703	UDP-N-acetylmuramoylalanine--D-glutamate ligase	778799	780220	+	6.3.2.9	murD	similar to AA sequence:UniProtKB:A5U4I2		1	0	0	0	0	0	0
707	PFR_JS10_697	Cell division protein FtsW	780413	781678	+	PROKKA_00704	Lipid II flippase FtsW	780413	781678	+		ftsW_2	similar to AA sequence:UniProtKB:P63762		1	0	0	0	0	0	0
708	PFR_JS10_698	UDP-N-acetylglucosamine--N-acetylmuramyl-(Pentape	781678	782778	+	PROKKA_00705	UDP-N-acetylglucosamine--N-acetylmuramyl-(pentapeptide) pyrophosphoryl-undecaprenol N-acetylglucosamine transferase	781678	782778	+	2.4.1.227	murG	similar to AA sequence:UniProtKB:P17443		1	0	0	0	0	0	0
709	PFR_JS10_699	UDP-N-acetylmuramate--L-alanine ligase MurC	782775	784217	+	PROKKA_00706	UDP-N-acetylmuramate--L-alanine ligase	782775	784217	+	6.3.2.8	murC	similar to AA sequence:UniProtKB:P45066		1	0	0	0	0	0	0
710	PFR_JS10_700	POTRA domain protein, FtsQ-type	784214	784945	+	PROKKA_00707	Cell division protein FtsQ	784214	784945	+		ftsQ	similar to AA sequence:UniProtKB:P64168		1	0	0	0	0	0	0
711	PFR_JS10_701	Cell division protein FtsZ	785163	786404	+	PROKKA_00708	Cell division protein FtsZ	785163	786404	+		ftsZ	similar to AA sequence:UniProtKB:P94337		1	0	0	0	0	0	0
712	PFR_JS10_702	YfiH family protein	786414	787202	+	PROKKA_00709	Laccase domain protein YfiH	786414	787202	+		yfiH	similar to AA sequence:UniProtKB:P33644		1	0	0	0	0	0	0
713	PFR_JS10_703	Cell division protein sepF	787354	787875	+	PROKKA_00710	Cell division protein SepF	787354	787875	+		sepF	similar to AA sequence:UniProtKB:O31728		1	0	0	0	0	0	0
714	PFR_JS10_704	Hypothetical protein	787879	788172	+	PROKKA_00711	YGGT family protein	787879	788172	+			protein motif:Pfam:PF02325.11		1	0	0	0	0	0	0
715	PFR_JS10_705	DivIVA domain protein	788309	789307	+	PROKKA_00712	Cell wall synthesis protein Wag31	788309	789307	+			similar to AA sequence:UniProtKB:P0A5N2		1	0	0	0	0	0	0
716	PFR_JS10_706	C4-type zinc finger protein, DksA/TraR family	789382	789810	+	PROKKA_00713	RNA polymerase-binding transcription factor DksA	789382	789810	+		dksA	similar to AA sequence:UniProtKB:P0ABS1		1	0	0	0	0	0	0
717	PFR_JS10_707	Signal peptidase II	789867	790412	+	PROKKA_00714	lipoprotein signal peptidase	789867	790412	+			protein motif:CLUSTERS:PRK00376		1	0	0	0	0	0	0
718	PFR_JS10_708	Pseudouridylate synthase	790409	791329	+	PROKKA_00715	Ribosomal large subunit pseudouridine synthase D	790409	791329	+	5.4.99.23	rluD	similar to AA sequence:UniProtKB:P33643		1	0	0	0	0	0	0
719	PFR_JS10_709	Pyruvate kinase	791676	793109	+	PROKKA_00716	Pyruvate kinase	791676	793109	+	2.7.1.40	pyk	similar to AA sequence:UniProtKB:Q46078		1	0	0	0	0	0	0
720						PROKKA_00717	tRNA-Leu(caa)	793341	793425	-			COORDINATES:profile:Aragorn:1.2		0					0	0
721	PFR_JS10_710	Response regulator	793644	794267	+	PROKKA_00718	putative transcriptional regulatory protein pdtaR	793644	794267	+		pdtaR	similar to AA sequence:UniProtKB:O06143		1	0	0	0	0	0	0
722	PFR_JS10_711	DNA-directed DNA polymerase	794374	797052	+	PROKKA_00719	DNA polymerase I	794374	797052	+	2.7.7.7	polA	similar to AA sequence:UniProtKB:P52026		1	0	0	0	0	0	0
723	PFR_JS10_712	Sortase family protein	797072	797785	-	PROKKA_00720	hypothetical protein	797072	797785	-					1	0	0	0	0	0	0
724	PFR_JS10_713	Succinate-semialdehyde dehydrogenase [NADP( )]	798005	799471	+	PROKKA_00721	Succinate-semialdehyde dehydrogenase [NADP(+)] GabD	798005	799471	+	1.2.1.79	gabD	similar to AA sequence:UniProtKB:P25526		1	0	0	0	0	0	0
725	PFR_JS10_714	30S ribosomal protein S1	799834	801288	+	PROKKA_00722	30S ribosomal protein S1	799834	801288	+		rpsA	similar to AA sequence:UniProtKB:P0AG67		1	0	0	0	0	0	0
726	PFR_JS10_715	Phosphorylase family protein	801405	802181	+	PROKKA_00723	Purine nucleoside phosphorylase DeoD-type	801405	802181	+	2.4.2.1	deoD	similar to AA sequence:UniProtKB:Q5EEL8		1	0	0	0	0	0	0
727	PFR_JS10_716	Dephospho-CoA kinase	802185	802853	+	PROKKA_00724	Dephospho-CoA kinase	802185	802853	+	2.7.1.24	coaE	similar to AA sequence:UniProtKB:O67792		1	0	0	0	0	0	0
728	PFR_JS10_717	UvrABC system protein B	802928	805012	+	PROKKA_00725	UvrABC system protein B	802928	805012	+		uvrB	similar to AA sequence:UniProtKB:P56981		1	0	0	0	0	0	0
729	PFR_JS10_718	Integral membrane protein, TerC family	805203	806237	+	PROKKA_00726	Inner membrane protein alx	805203	806237	+		alx_1	similar to AA sequence:UniProtKB:P42601		1	0	0	0	0	0	0
730	PFR_JS10_719	Zn-dependent hydrolases	806272	806865	-	PROKKA_00727	hydroxyacylglutathione hydrolase	806272	806865	-			protein motif:CLUSTERS:PRK10241		1	0	0	0	0	0	0
731	PFR_JS10_720	TIGR03083 family protein	806867	807613	-	PROKKA_00728	mycothiol-dependent maleylpyruvate isomerase	806867	807613	-			protein motif:CLUSTERS:PRK09583		1	0	0	0	0	0	0
732	PFR_JS10_721	UvrABC system protein A	807825	810890	+	PROKKA_00729	UvrABC system protein A	807825	810890	+		uvrA_2	similar to AA sequence:UniProtKB:P63380		1	0	0	0	0	0	0
733	PFR_JS10_722	GNAT family acetyltransferase	810905	811441	-	PROKKA_00730	hypothetical protein	810905	811441	-					1	0	0	0	0	0	0
734	PFR_JS10_723	ABC-type Na efflux pump permease component	811583	812749	-	PROKKA_00731	ABC-2 family transporter protein	811583	812749	-			protein motif:Pfam:PF12698.1		1	0	0	0	0	0	0
735	PFR_JS10_724	YhaQ	812746	813627	-	PROKKA_00732	putative ABC transporter ATP-binding protein YxlF	812746	813627	-	3.6.3.-	yxlF_1	similar to AA sequence:UniProtKB:P94374		0	0	0	0	0	0	0
736	PFR_JS10_725	Two-component system response regulator	813729	814382	-	PROKKA_00733	Transcriptional regulatory protein LiaR	813729	814382	-		liaR_2	similar to AA sequence:UniProtKB:O32197		1	0	0	0	0	0	0
737	PFR_JS10_726	Histidine kinase	814385	815704	-	PROKKA_00734	Sensor histidine kinase DesK	814385	815704	-	2.7.13.3	desK_4	similar to AA sequence:UniProtKB:O34757		1	0	0	0	0	0	0
738	PFR_JS10_727	UvrABC system protein C	815846	817840	+	PROKKA_00735	UvrABC system protein C	815846	817840	+		uvrC	similar to AA sequence:UniProtKB:P0A8G0		1	0	0	0	0	0	0
739	PFR_JS10_728	P-loop ATP-binding domain protein, PF03668	818035	818919	+	PROKKA_00736	glmZ(sRNA)-inactivating NTPase	818035	818919	+			protein motif:CLUSTERS:PRK05416		1	0	0	0	0	0	0
740	PFR_JS10_729	UPF0052 protein ML0564	818916	819884	+	PROKKA_00737	Putative gluconeogenesis factor	818916	819884	+			similar to AA sequence:UniProtKB:P71691		1	0	0	0	0	0	0
741	PFR_JS10_730	Putative sporulation transcription regulator	819928	820911	+	PROKKA_00738	Putative sporulation transcription regulator WhiA	819928	820911	+		whiA	similar to AA sequence:UniProtKB:A0QWV9		1	0	0	0	0	0	0
742	PFR_JS10_731	ATP-binding protein of ABC transporter system	820977	821699	+	PROKKA_00739	Bacitracin export ATP-binding protein BceA	820977	821699	+		bceA	similar to AA sequence:UniProtKB:O34697		0	0	0	0	0	0	0
743	PFR_JS10_732	Efflux ABC transporter, permease protein	821696	823075	+	PROKKA_00740	hypothetical protein	821696	823075	+					0	0	0	0	0	0	0
744	PFR_JS10_733	Glyceraldehyde 3-phosphate dehydrogenase gap	823147	824193	+	PROKKA_00741	Glyceraldehyde-3-phosphate dehydrogenase	823147	824193	+	1.2.1.12	gap	similar to AA sequence:UniProtKB:Q01651		1	0	0	0	0	0	0
745	PFR_JS10_734	Phosphoglycerate kinase	824357	825568	+	PROKKA_00742	Phosphoglycerate kinase	824357	825568	+	2.7.2.3	pgk	similar to AA sequence:UniProtKB:Q01655		1	0	0	0	0	0	0
746	PFR_JS10_735	Triosephosphate isomerase 1	825571	826359	+	PROKKA_00743	Triosephosphate isomerase	825571	826359	+	5.3.1.1	tpiA_2	similar to AA sequence:UniProtKB:P66940		1	0	0	0	0	0	0
747	PFR_JS10_736	Hypothetical protein	826482	826742	+	PROKKA_00744	preprotein translocase subunit SecG	826482	826742	+			protein motif:CLUSTERS:PRK06870		1	0	0	0	0	0	0
748	PFR_JS10_737	Electron transport protein	826816	827172	+	PROKKA_00745	RNA polymerase-binding protein RbpA	826816	827172	+		rbpA_1	similar to AA sequence:UniProtKB:Q9RKY0		1	0	0	0	0	0	0
749	PFR_JS10_738	6-phosphogluconolactonase devB	827484	828242	-	PROKKA_00746	6-phosphogluconolactonase	827484	828242	-	3.1.1.31	pgl_1	similar to AA sequence:UniProtKB:P63338		1	0	0	0	0	0	0
750	PFR_JS10_739	Putative OpcA protein	828239	829141	-	PROKKA_00747	Glucose-6-phosphate dehydrogenase subunit	828239	829141	-			protein motif:Pfam:PF10128.3		1	0	0	0	0	0	0
751	PFR_JS10_740	Glucose-6-phosphate 1-dehydrogenase Zwf	829152	830747	-	PROKKA_00748	Glucose-6-phosphate 1-dehydrogenase	829152	830747	-	1.1.1.49	zwf	similar to AA sequence:UniProtKB:P0AC53		1	0	0	0	0	0	0
752	PFR_JS10_741	HTH-type pyridoxine biosynthesis transcriptional	830900	832330	-	PROKKA_00749	HTH-type transcriptional regulatory protein GabR	830900	832330	-		gabR	similar to AA sequence:UniProtKB:P94426		1	0	0	0	0	0	0
753	PFR_JS10_742	Pyridoxal biosynthesis lyase PdxS	832426	833316	+	PROKKA_00750	Pyridoxal biosynthesis lyase PdxS	832426	833316	+	4.-.-.-	pdxS	similar to AA sequence:UniProtKB:P82134		1	0	0	0	0	0	0
754	PFR_JS10_743	Glutamine amidotransferase subunit PdxT	833321	833941	+	PROKKA_00751	Glutamine amidotransferase subunit PdxT	833321	833941	+	2.6.-.-	pdxT	similar to AA sequence:UniProtKB:A0QWH0		1	0	0	0	0	0	0
755	PFR_JS10_744	Conserved domain protein	834093	834908	-	PROKKA_00752	hypothetical protein	834093	834908	-					1	0	0	0	0	0	0
756	PFR_JS10_745	ABC-type multidrug transport system, ATPase	834905	835603	-	PROKKA_00753	ABC-type transporter ATP-binding protein EcsA	834905	835603	-		ecsA	similar to AA sequence:UniProtKB:P55339		1	0	0	0	0	0	0
757	PFR_JS10_746	Transcriptional regulator, GntR family	835600	835974	-	PROKKA_00754	HTH-type transcriptional repressor YtrA	835600	835974	-		ytrA_1	similar to AA sequence:UniProtKB:O34712		1	0	0	0	0	0	0
758	PFR_JS10_747	Transcriptional regulator, ArsR family	836243	837007	+	PROKKA_00755	hypothetical protein	836243	837007	+					1	0	0	0	0	0	0
759	PFR_JS10_748	FeS assembly protein SufB	837004	838461	+	PROKKA_00756	FeS cluster assembly protein SufB	837004	838461	+		sufB	similar to AA sequence:UniProtKB:P77522		1	0	0	0	0	0	0
760	PFR_JS10_749	FeS assembly protein SufD	838461	839678	+	PROKKA_00757	FeS cluster assembly protein SufD	838461	839678	+		sufD	similar to AA sequence:UniProtKB:P77689		1	0	0	0	0	0	0
761	PFR_JS10_750	Putative ferredoxin subunit of phenylpropionate	839675	840022	+	PROKKA_00758	Benzene 1,2-dioxygenase system ferredoxin subunit	839675	840022	+		bnzC	similar to AA sequence:UniProtKB:P08086		1	0	0	0	0	0	0
762	PFR_JS10_751	FeS assembly ATPase SufC	840027	840776	+	PROKKA_00759	Vegetative protein 296	840027	840776	+		yurY	similar to AA sequence:UniProtKB:P80866		1	0	0	0	0	0	0
763	PFR_JS10_752	Cysteine desulfurase, SufS family protein	840766	842022	+	PROKKA_00760	putative cysteine desulfurase	840766	842022	+	2.8.1.7	csd	similar to AA sequence:UniProtKB:O32164		1	0	0	0	0	0	0
764	PFR_JS10_753	SUF system FeS assembly protein, NifU family	842019	842471	+	PROKKA_00761	NifU-like protein	842019	842471	+		nifU	similar to AA sequence:UniProtKB:O32163		1	0	0	0	0	0	0
765	PFR_JS10_754	Metal-sulfur cluster biosynthetic protein	842468	842917	+	PROKKA_00762	hypothetical protein	842468	842917	+					1	0	0	0	0	0	0
766	PFR_JS10_755	ABC transporter related protein	843191	844789	+	PROKKA_00763	putative ABC transporter ATP-binding protein YheS	843191	844789	+		yheS_1	similar to AA sequence:UniProtKB:P63389		1	0	0	0	0	0	0
767	PFR_JS10_756	Mycinamicin-resistance protein MyrA	844974	845753	-	PROKKA_00764	23S rRNA (guanine(748)-N(1))-methyltransferase	844974	845753	-	2.1.1.188	rlmAII	similar to AA sequence:UniProtKB:Q9S1M6		1	0	0	0	0	0	0
768	PFR_JS10_757	Short-chain dehydrogenase/reductase SDR	845814	846560	-	PROKKA_00765	Rhamnolipids biosynthesis 3-oxoacyl-[acyl-carrier-protein] reductase	845814	846560	-	1.1.1.100	rhlG	similar to AA sequence:UniProtKB:Q9RPT1		1	0	0	0	0	0	0
769	PFR_JS10_758	Hypothetical protein	846782	847189	+	PROKKA_00766	3-oxoacyl-[acyl-carrier-protein] reductase FabG1	846782	847189	+	1.1.1.100	fabG1	similar to AA sequence:UniProtKB:P0A5Y4		1	0	0	0	0	0	0
770	PFR_JS10_759	Hypothetical protein	847186	847362	+	PROKKA_00767	3-oxoacyl-[acyl-carrier-protein] reductase FabG	847186	847362	+	1.1.1.100	fabG_1	similar to AA sequence:UniProtKB:P99093		0	0	0	0	0	0	0
771	PFR_JS10_760	Enoyl-(Acyl carrier protein) reductase	847452	848225	+	PROKKA_00768	Enoyl-[acyl-carrier-protein] reductase [NADH]	847452	848225	+	1.3.1.9	inhA	similar to AA sequence:UniProtKB:P0A5Y6		1	0	0	0	0	0	0
772	PFR_JS10_761	Hypothetical protein	848300	849049	-	PROKKA_00769	hypothetical protein	848300	849049	-					1	0	0	0	0	0	0
773	PFR_JS10_762	ABC-type molybdenum transport system, ATPase	849202	849996	+	PROKKA_00770	putative ABC transporter ATP-binding protein YlmA	849202	849996	+	3.6.3.-	ylmA	similar to AA sequence:UniProtKB:O31723		1	0	0	0	0	0	0
774	PFR_JS10_763	Sodium Bile acid symporter family protein	850078	851109	-	PROKKA_00771	Sodium Bile acid symporter family protein	850078	851109	-			protein motif:Pfam:PF01758.10		1	0	0	0	0	0	0
775	PFR_JS10_764	RNA methyltransferase, TrmH family	851250	852059	+	PROKKA_00772	Putative TrmH family tRNA/rRNA methyltransferase	851250	852059	+	2.1.1.-		similar to AA sequence:UniProtKB:Q7A794		1	0	0	0	0	0	0
776	PFR_JS10_765	Peptide deformylase	852093	852713	-	PROKKA_00773	Peptide deformylase	852093	852713	-	3.5.1.88	def	similar to AA sequence:UniProtKB:Q9I7A8		1	0	0	0	0	0	0
777	PFR_JS10_766	Tyrosine recombinase XerC 1	852862	853788	+	PROKKA_00774	Tyrosine recombinase XerC	852862	853788	+		xerC_2	similar to AA sequence:UniProtKB:O31207		1	0	0	0	0	0	0
778	PFR_JS10_767	Peptidase, M23 family	853832	855016	-	PROKKA_00775	Murein DD-endopeptidase MepM	853832	855016	-	3.4.24.-	mepM_2	similar to AA sequence:UniProtKB:P0AFS9		1	0	0	0	0	0	0
779	PFR_JS10_768	30S ribosomal protein S2	855310	856287	+	PROKKA_00776	30S ribosomal protein S2	855310	856287	+		rpsB	similar to AA sequence:UniProtKB:P66544		1	0	0	0	0	0	0
780	PFR_JS10_769	Translation elongation factor Ts	856326	857138	+	PROKKA_00777	Elongation factor Ts	856326	857138	+		tsf	similar to AA sequence:UniProtKB:A0QVB9		1	0	0	0	0	0	0
781	PFR_JS10_770	UMP kinase	857275	858024	+	PROKKA_00778	Uridylate kinase	857275	858024	+	2.7.4.22	pyrH	similar to AA sequence:UniProtKB:A0QVD9		1	0	0	0	0	0	0
782	PFR_JS10_771	Ribosome recycling factor	858097	858654	+	PROKKA_00779	Ribosome-recycling factor	858097	858654	+		frr	similar to AA sequence:UniProtKB:Q8NP03		1	0	0	0	0	0	0
783	PFR_JS10_772	Phosphatidate cytidylyltransferase	858663	859508	+	PROKKA_00780	Phosphatidate cytidylyltransferase	858663	859508	+	2.7.7.41	cdsA	similar to AA sequence:UniProtKB:P0ABG1		1	0	0	0	0	0	0
784	PFR_JS10_773	Ribosomal RNA large subunit methyltransferase N	859505	860641	+	PROKKA_00781	putative dual-specificity RNA methyltransferase RlmN	859505	860641	+	2.1.1.-	rlmN	similar to AA sequence:UniProtKB:Q7A600		1	0	0	0	0	0	0
785	PFR_JS10_774	1-deoxy-D-xylulose 5-phosphate reductoisomerase	860712	861905	+	PROKKA_00782	1-deoxy-D-xylulose 5-phosphate reductoisomerase	860712	861905	+	1.1.1.267	dxr	similar to AA sequence:UniProtKB:P64012		1	0	0	0	0	0	0
786	PFR_JS10_775	4-hydroxy-3-methylbut-2-en-1-yl diphosphate	861978	863144	+	PROKKA_00783	4-hydroxy-3-methylbut-2-en-1-yl diphosphate synthase	861978	863144	+	1.17.7.1	ispG	similar to AA sequence:UniProtKB:Q81LV7		1	0	0	0	0	0	0
787	PFR_JS10_776	Acetyltransferase, GNAT family	863284	864126	+	PROKKA_00784	Mycothiol acetyltransferase	863284	864126	+	2.3.1.189	mshD_2	protein motif:HAMAP:MF_01698		1	0	0	0	0	0	0
788	PFR_JS10_777	Prolyl-tRNA synthetase ProS	864211	866031	+	PROKKA_00785	Proline--tRNA ligase	864211	866031	+	6.1.1.15	proS	similar to AA sequence:UniProtKB:A0QVM0		1	0	0	0	0	0	0
789	PFR_JS10_778	Hypothetical protein	866089	867075	-	PROKKA_00786	hypothetical protein	866089	867075	-					1	0	0	0	0	0	0
790	PFR_JS10_779	Ribosome maturation factor RimP	867319	867792	+	PROKKA_00787	Ribosome maturation factor RimP	867319	867792	+		rimP	similar to AA sequence:UniProtKB:P67220		1	0	0	0	0	0	0
791	PFR_JS10_780	Transcription termination factor NusA	867794	868852	+	PROKKA_00788	hypothetical protein	867794	868852	+			similar to AA sequence:UniProtKB:P0A5M2	note=Transcription termination/antitermination protein NusA	1	0	0	0	0	0	0
792	PFR_JS10_781	Hypothetical protein	869000	869197	+	PROKKA_00789	hypothetical protein	869000	869197	+			protein motif:CLUSTERS:PRK09190		0	0	0	0	0	0	0
793	PFR_JS10_782	Hypothetical protein	869393	870547	+	PROKKA_00790	Translation initiation factor IF-2	869393	870547	+		infB_1	similar to AA sequence:UniProtKB:P48515		0	0	0	0	0	0	0
794	PFR_JS10_783	Translation initiation factor IF-2	870490	872313	+	PROKKA_00791	Translation initiation factor IF-2	870490	872313	+		infB_2	similar to AA sequence:UniProtKB:P04766		1	0	0	0	0	0	0
795	PFR_JS10_784	Ribosome-binding factor A	872313	872753	+	PROKKA_00792	Ribosome-binding factor A	872313	872753	+		rbfA	similar to AA sequence:UniProtKB:P65967		1	0	0	0	0	0	0
796	PFR_JS10_785	TRNA pseudouridine synthase B	872750	873646	+	PROKKA_00793	tRNA pseudouridine synthase B	872750	873646	+	5.4.99.25	truB	similar to AA sequence:UniProtKB:P62190		1	0	0	0	0	0	0
797	PFR_JS10_786	Transposase, ISlxx5	873898	874932	-	PROKKA_00794	Integrase core domain protein	873898	874932	-			protein motif:Pfam:PF00665.20		0	0	0	0	0	0	0
798	PFR_JS10_787	Putative glycerol uptake facilitator	874970	875791	+	PROKKA_00795	putative glycerol uptake facilitator protein	874970	875791	+		glpF	similar to AA sequence:UniProtKB:P19255		1	0	0	0	0	0	0
799	PFR_JS10_788	Glycerol kinase	875849	877375	+	PROKKA_00796	Glycerol kinase	875849	877375	+	2.7.1.30	glpK_1	similar to AA sequence:UniProtKB:Q5HGD2		1	0	0	0	0	0	0
800	PFR_JS10_789	Riboflavin biosynthesis protein RibF	877701	878678	+	PROKKA_00797	Riboflavin biosynthesis protein RibF	877701	878678	+		ribF	similar to AA sequence:UniProtKB:Q59263		1	0	0	0	0	0	0
801	PFR_JS10_790	30S ribosomal protein S15	878782	879045	+	PROKKA_00798	30S ribosomal protein S15	878782	879045	+		rpsO	similar to AA sequence:UniProtKB:P05766		1	0	0	0	0	0	0
802	PFR_JS10_791	Polyribonucleotide nucleotidyltransferase	879370	881592	+	PROKKA_00799	Polyribonucleotide nucleotidyltransferase	879370	881592	+	2.7.7.8	pnp	similar to AA sequence:UniProtKB:Q53597		1	0	0	0	0	0	0
803	PFR_JS10_792	Dihydrodipicolinate reductase	881798	882538	+	PROKKA_00800	4-hydroxy-tetrahydrodipicolinate reductase	881798	882538	+	1.17.1.8	dapB	similar to AA sequence:UniProtKB:P72024		1	0	0	0	0	0	0
804	PFR_JS10_793	Hypothetical protein	882544	883269	+	PROKKA_00801	hypothetical protein	882544	883269	+					1	0	0	0	0	0	0
805	PFR_JS10_794	Acetyltransferase, GNAT family	883297	883785	-	PROKKA_00802	Acetyltransferase (GNAT) family protein	883297	883785	-			protein motif:Pfam:PF00583.18		1	0	0	0	0	0	0
806	PFR_JS10_795	Putative hydrolase of the metallo-beta-lactamase	883873	885624	+	PROKKA_00803	Putative ribonuclease J	883873	885624	+	3.1.-.-		similar to AA sequence:UniProtKB:O33294		1	0	0	0	0	0	0
807	PFR_JS10_796	50S ribosomal protein L28 2	885759	885944	+	PROKKA_00804	50S ribosomal protein L28	885759	885944	+		rpmB	similar to AA sequence:UniProtKB:Q9WY96		1	0	0	0	0	0	0
808	PFR_JS10_797	Putative ATP-dependent DNA helicase RecG	886075	888354	+	PROKKA_00805	ATP-dependent DNA helicase RecG	886075	888354	+	3.6.4.12	recG	similar to AA sequence:UniProtKB:P24230		1	0	0	0	0	0	0
809	PFR_JS10_798	Pyridoxamine 5'-phosphate oxidase family protein	888444	888866	-	PROKKA_00806	Pyridoxamine 5'-phosphate oxidase	888444	888866	-			protein motif:Pfam:PF12900.1		1	0	0	0	0	0	0
810	PFR_JS10_799	RNA methyltransferase, RsmD family	888942	889541	+	PROKKA_00807	Ribosomal RNA small subunit methyltransferase D	888942	889541	+	2.1.1.171	rsmD	similar to AA sequence:UniProtKB:P0ADX9		1	0	0	0	0	0	0
811	PFR_JS10_800	Pantetheine-phosphate adenylyltransferase	889534	890019	+	PROKKA_00808	Phosphopantetheine adenylyltransferase	889534	890019	+	2.7.7.3	coaD	similar to AA sequence:UniProtKB:O34797		1	0	0	0	0	0	0
812	PFR_JS10_801	Protein of hypothetical function DUF177	890182	890667	+	PROKKA_00809	hypothetical protein	890182	890667	+					1	0	0	0	0	0	0
813	PFR_JS10_802	Hypothetical protein	890818	891030	+	PROKKA_00810	50S ribosomal protein L32	890818	891030	+		rpmF	similar to AA sequence:UniProtKB:P80339		1	0	0	0	0	0	0
814	PFR_JS10_803	Ribonuclease III	891017	891739	+	PROKKA_00811	Ribonuclease 3	891017	891739	+	3.1.26.3	rnc	similar to AA sequence:UniProtKB:Q9ZBQ7		1	0	0	0	0	0	0
815	PFR_JS10_804	Formamidopyrimidine-DNA glycosylase 2	891739	892644	+	PROKKA_00812	Formamidopyrimidine-DNA glycosylase 1	891739	892644	+	3.2.2.23	fpg1	similar to AA sequence:UniProtKB:P64150		1	0	0	0	0	0	0
816	PFR_JS10_805	GtrA family protein	892656	893270	+	PROKKA_00813	GtrA-like protein	892656	893270	+			protein motif:Pfam:PF04138.8		1	0	0	0	0	0	0
817	PFR_JS10_806	Chromosome partition protein Smc (Precursor)	893308	896853	+	PROKKA_00814	Chromosome partition protein Smc	893308	896853	+		smc	similar to AA sequence:UniProtKB:P51834		1	0	0	0	0	0	0
818	PFR_JS10_807	Hypothetical protein	896934	897131	+	PROKKA_00815	hypothetical protein	896934	897131	+					1	0	0	0	0	0	0
819	PFR_JS10_808	Signal recognition particle receptor FtsY	897222	898376	+	PROKKA_00816	Signal recognition particle receptor FtsY	897222	898376	+		ftsY	similar to AA sequence:UniProtKB:P51835		1	0	0	0	0	0	0
820	PFR_JS10_809	Signal recognition particle protein	898503	900074	+	PROKKA_00817	Signal recognition particle protein	898503	900074	+		ffh	similar to AA sequence:UniProtKB:P66844		1	0	0	0	0	0	0
821	PFR_JS10_810	Amidohydrolase family protein	900139	901197	+	PROKKA_00818	hypothetical protein	900139	901197	+					1	0	0	0	0	0	0
822	PFR_JS10_811	30S ribosomal protein S16	901375	901866	+	PROKKA_00819	30S ribosomal protein S16	901375	901866	+		rpsP	similar to AA sequence:UniProtKB:A0QV37		1	0	0	0	0	0	0
823	PFR_JS10_812	UPF0109 protein PPA1442	901869	902123	+	PROKKA_00820	hypothetical protein	901869	902123	+			protein motif:CLUSTERS:PRK02821		1	0	0	0	0	0	0
824	PFR_JS10_813	Ribosome maturation factor RimM	902132	902683	+	PROKKA_00821	Ribosome maturation factor RimM	902132	902683	+		rimM	similar to AA sequence:UniProtKB:A0QV39		1	0	0	0	0	0	0
825	PFR_JS10_814	TRNA (guanine-N(1)-)-methyltransferase	902749	903474	+	PROKKA_00822	tRNA (guanine-N(1)-)-methyltransferase	902749	903474	+	2.1.1.228	trmD	similar to AA sequence:UniProtKB:Q2GIL5		1	0	0	0	0	0	0
826	PFR_JS10_815	Putative xylan esterase	903482	904180	-	PROKKA_00823	Acetylxylan esterase precursor	903482	904180	-	3.1.1.72	axeA1_1	similar to AA sequence:UniProtKB:D5EV35		1	0	0	0	0	0	0
827	PFR_JS10_816	Succinate dehydrogenase cytochrome B-558 subunit	904278	905039	+	PROKKA_00824	hypothetical protein	904278	905039	+					1	0	0	0	0	0	0
828	PFR_JS10_817	Succinate dehydrogenase flavoprotein subunit	905036	907057	+	PROKKA_00825	Fumarate reductase flavoprotein subunit	905036	907057	+	1.3.5.4	frdA_2	similar to AA sequence:UniProtKB:P00363		1	0	0	0	0	0	0
829	PFR_JS10_818	Succinate dehydrogenase/fumarate reductase	907054	907818	+	PROKKA_00826	Fumarate reductase iron-sulfur subunit	907054	907818	+	1.3.99.1	frdB_1	similar to AA sequence:UniProtKB:P0AC47		1	0	0	0	0	0	0
830	PFR_JS10_819	50S ribosomal protein L19	908092	908448	+	PROKKA_00827	50S ribosomal protein L19	908092	908448	+		rplS	similar to AA sequence:UniProtKB:P66083		1	0	0	0	0	0	0
831	PFR_JS10_820	Signal peptidase I	908460	909284	+	PROKKA_00828	Signal peptidase I	908460	909284	+	3.4.21.89	lepB	similar to AA sequence:UniProtKB:Q10789		1	0	0	0	0	0	0
832	PFR_JS10_821	Ribonuclease HII	909290	909925	+	PROKKA_00829	Ribonuclease HII	909290	909925	+	3.1.26.4	rnhB	similar to AA sequence:UniProtKB:P10442		1	0	0	0	0	0	0
833	PFR_JS10_822	Protein often found in Actinomycetes clustered	909922	910236	+	PROKKA_00830	hypothetical protein	909922	910236	+					1	0	0	0	0	0	0
834	PFR_JS10_823	UPF0102 protein	910390	910752	+	PROKKA_00831	hypothetical protein	910390	910752	+			protein motif:CLUSTERS:PRK12497		1	0	0	0	0	0	0
835	PFR_JS10_824	Mg-chelatase subunit D/I family protein, ComM	910749	912287	+	PROKKA_00832	Competence protein ComM	910749	912287	+		comM	similar to AA sequence:UniProtKB:P45049		1	0	0	0	0	0	0
836	PFR_JS10_825	DNA protecting protein DprA	912284	913444	+	PROKKA_00833	hypothetical protein	912284	913444	+			protein motif:CLUSTERS:PRK10736		1	0	0	0	0	0	0
837	PFR_JS10_826	Tryptophan synthase beta chain 2	913606	914928	+	PROKKA_00834	Tryptophan synthase beta chain	913606	914928	+	4.2.1.20	trpB_1	similar to AA sequence:UniProtKB:Q81TL8		1	0	0	0	0	0	0
838	PFR_JS10_827	Hypothetical protein	914931	915317	+	PROKKA_00835	Dinitrogenase iron-molybdenum cofactor	914931	915317	+			protein motif:Pfam:PF02579.11		1	0	0	0	0	0	0
839	PFR_JS10_828	Undecaprenyl-diphosphatase UppP	915388	916224	-	PROKKA_00836	Undecaprenyl-diphosphatase	915388	916224	-	3.6.1.27	uppP	similar to AA sequence:UniProtKB:P60932		1	0	0	0	0	0	0
840	PFR_JS10_829	Hypothetical protein	916739	917236	-	PROKKA_00837	hypothetical protein	916739	917236	-					0	0	0	0	0	0	0
841	PFR_JS10_830	Hypothetical protein	917283	917606	-	PROKKA_00838	hypothetical protein	917283	917606	-					0	0	0	0	0	0	0
842						PROKKA_00839	tRNA-Leu(gag)	918208	918296	-			COORDINATES:profile:Aragorn:1.2		0					0	0
843	PFR_JS10_831	Hypothetical protein	918511	918762	+	PROKKA_00840	hypothetical protein	918511	918762	+					1	0	0	0	0	0	0
844	PFR_JS10_832	Aldo/keto reductase family oxidoreductase	918780	919769	-	PROKKA_00841	General stress protein 69	918780	919769	-	1.1.1.-	yhdN	similar to AA sequence:UniProtKB:P80874		1	0	0	0	0	0	0
845	PFR_JS10_833	Cysteine--tRNA ligase 3	919836	921092	+	PROKKA_00842	L-cysteine:1D-myo-inositol 2-amino-2-deoxy-alpha-D-glucopyranoside ligase	919836	921092	+	6.3.1.13	mshC	similar to AA sequence:UniProtKB:A0QZY0		1	0	0	0	0	0	0
846	PFR_JS10_834	ATP-dependent zinc metalloprotease FtsH	921202	923352	-	PROKKA_00843	ATP-dependent zinc metalloprotease FtsH	921202	923352	-	3.4.24.-	ftsH	similar to AA sequence:UniProtKB:P0AAI3		1	0	0	0	0	0	0
847	PFR_JS10_835	Phosphoribosyl-AMP pyrophosphatase hisE	923525	923791	+	PROKKA_00844	Phosphoribosyl-ATP pyrophosphatase	923525	923791	+	3.6.1.31	hisE	similar to AA sequence:UniProtKB:P0A5B1		1	0	0	0	0	0	0
848	PFR_JS10_836	ATP phosphoribosyltransferase	924172	924720	+	PROKKA_00845	ATP phosphoribosyltransferase	924172	924720	+	2.4.2.17	hisG	similar to AA sequence:UniProtKB:Q9Z472		1	0	0	0	0	0	0
849	PFR_JS10_837	Hypothetical protein	924784	925266	-	PROKKA_00846	hypothetical protein	924784	925266	-					1	0	0	0	0	0	0
850	PFR_JS10_838	Translation initiation factor IF-3	925572	926300	+	PROKKA_00847	Translation initiation factor IF-3	925572	926300	+		infC	similar to AA sequence:UniProtKB:Q5SKU2		1	0	0	0	0	0	0
851	PFR_JS10_839	50S ribosomal protein L35	926368	926562	+	PROKKA_00848	50S ribosomal protein L35	926368	926562	+		rpmI	similar to AA sequence:UniProtKB:P80341		1	0	0	0	0	0	0
852	PFR_JS10_840	50S ribosomal protein L20	926608	926979	+	PROKKA_00849	50S ribosomal protein L20	926608	926979	+		rplT	similar to AA sequence:UniProtKB:A0QYU6		1	0	0	0	0	0	0
853	PFR_JS10_841	RNA 2'-O ribose methyltransferase substrate	926990	927850	+	PROKKA_00850	23S rRNA (uridine(2479)-2'-O)-methyltransferase	926990	927850	+	2.1.1.208	aviRb	similar to AA sequence:UniProtKB:Q9F5K6		1	0	0	0	0	0	0
854	PFR_JS10_842	Hypothetical protein	927850	928026	+	PROKKA_00851	hypothetical protein	927850	928026	+					1	0	0	0	0	0	0
855	PFR_JS10_843	Phenylalanine--tRNA ligase alpha subunit	928182	929276	+	PROKKA_00852	Phenylalanine--tRNA ligase alpha subunit	928182	929276	+	6.1.1.20	pheS	similar to AA sequence:UniProtKB:Q8NQN7		1	0	0	0	0	0	0
856	PFR_JS10_844	Phenylalanine--tRNA ligase beta subunit	929273	931801	+	PROKKA_00853	Phenylalanine--tRNA ligase beta subunit	929273	931801	+	6.1.1.20	pheT	similar to AA sequence:UniProtKB:P67041		1	0	0	0	0	0	0
857	PFR_JS10_845	Aminotransferase AlaT	931929	933143	-	PROKKA_00854	Glutamate-pyruvate aminotransferase AlaA	931929	933143	-	2.6.1.2	alaA	similar to AA sequence:UniProtKB:P0A959		1	0	0	0	0	0	0
858	PFR_JS10_846	N-acetyl-gamma-glutamyl-phosphate reductase ArgC	933308	934339	+	PROKKA_00855	N-acetyl-gamma-glutamyl-phosphate reductase	933308	934339	+	1.2.1.38	argC	similar to AA sequence:UniProtKB:P63562		1	0	0	0	0	0	0
859	PFR_JS10_847	Arginine biosynthesis bifunctional protein ArgJ	934336	935487	+	PROKKA_00856	Arginine biosynthesis bifunctional protein ArgJ	934336	935487	+		argJ	similar to AA sequence:UniProtKB:Q8CK24		1	0	0	0	0	0	0
860	PFR_JS10_848	Acetylglutamate kinase	935484	936395	+	PROKKA_00857	Acetylglutamate kinase	935484	936395	+	2.7.2.8	argB	similar to AA sequence:UniProtKB:A0QYT0		1	0	0	0	0	0	0
861	PFR_JS10_849	Acetylornithine transaminase	936388	937611	+	PROKKA_00858	Acetylornithine aminotransferase	936388	937611	+	2.6.1.11	argD	similar to AA sequence:UniProtKB:A0QYS9		0	0	0	0	0	0	0
862	PFR_JS10_850	Arginine repressor	937608	938162	+	PROKKA_00859	Arginine repressor	937608	938162	+		argR	similar to AA sequence:UniProtKB:P0A4Y8		1	0	0	0	0	0	0
863	PFR_JS10_851	Argininosuccinate lyase	938166	939587	+	PROKKA_00860	Argininosuccinate lyase	938166	939587	+	4.3.2.1	argH	similar to AA sequence:UniProtKB:A0QYS5		1	0	0	0	0	0	0
864	PFR_JS10_852	Tyrosyl-tRNA synthase tyrS	939715	940983	+	PROKKA_00861	Tyrosine--tRNA ligase	939715	940983	+	6.1.1.1	tyrS	similar to AA sequence:UniProtKB:P67611		1	0	0	0	0	0	0
865	PFR_JS10_853	Hypothetical protein	942936	943931	-	PROKKA_00862	hypothetical protein	942936	943931	-					0	1	1	0	0	0	0
866	PFR_JS10_854	Hypothetical protein	946862	947920	+	PROKKA_00863	hypothetical protein	946862	947920	+					0	1	1	0	0	0	0
867	PFR_JS10_855	Hypothetical protein	947995	949020	+	PROKKA_00864	hypothetical protein	947995	949020	+					0	0	0	0	0	0	0
868	PFR_JS10_856	HAD-superfamily hydrolase, subfamily IIA	949017	950000	+	PROKKA_00865	putative hydrolase YutF	949017	950000	+	3.-.-.-	yutF	similar to AA sequence:UniProtKB:O32125		1	0	0	0	0	0	0
869	PFR_JS10_857	BioY family protein	950236	950865	+	PROKKA_00866	Biotin transporter BioY	950236	950865	+		bioY	similar to AA sequence:UniProtKB:Q2KBP7		1	0	0	0	0	0	0
870	PFR_JS10_858	Biotin ABC transport system ATP-binding protein	950879	951607	+	PROKKA_00867	Biotin transport ATP-binding protein BioM	950879	951607	+	3.6.3.-	bioM	similar to AA sequence:UniProtKB:Q2KBP5		1	0	0	0	0	0	0
871	PFR_JS10_859	Cobalt transport protein	951604	952212	+	PROKKA_00868	Energy-coupling factor transporter transmembrane protein BioN	951604	952212	+		bioN	similar to AA sequence:UniProtKB:Q2KBP6		1	0	0	0	0	0	0
872	PFR_JS10_860	Hypothetical protein	952285	952524	+	PROKKA_00869	hypothetical protein	952285	952524	+					1	0	0	0	0	0	0
873	PFR_JS10_861	Probable inorganic polyphosphate/ATP-NAD kinase	952589	953512	+	PROKKA_00870	Inorganic polyphosphate/ATP-NAD kinase	952589	953512	+	2.7.1.23	ppnK	similar to AA sequence:UniProtKB:P0A5S6		1	0	0	0	0	0	0
874	PFR_JS10_862	DNA repair protein RecN	953506	955197	+	PROKKA_00871	DNA repair protein RecN	953506	955197	+		recN	similar to AA sequence:UniProtKB:Q9WXF2		1	0	0	0	0	0	0
875	PFR_JS10_863	CTP synthase	955284	957038	+	PROKKA_00872	CTP synthase	955284	957038	+	6.3.4.2	pyrG	similar to AA sequence:UniProtKB:A0QYQ7		1	0	0	0	0	0	0
876	PFR_JS10_864	Hydrolase, NUDIX family	957031	957693	+	PROKKA_00873	ADP-ribose pyrophosphatase	957031	957693	+	3.6.1.13	nudF	similar to AA sequence:UniProtKB:P54570		1	0	0	0	0	0	0
877	PFR_JS10_865	Tyrosine recombinase XerC 2	957686	958681	+	PROKKA_00874	Tyrosine recombinase XerD	957686	958681	+		xerD_3	similar to AA sequence:UniProtKB:P0A0P0		1	0	0	0	0	0	0
878	PFR_JS10_866	Sporulation initiation inhibitor protein Soj	958802	959698	+	PROKKA_00875	Sporulation initiation inhibitor protein Soj	958802	959698	+	3.6.-.-	soj_1	similar to AA sequence:UniProtKB:P37522		1	0	0	0	0	0	0
879	PFR_JS10_867	Hypothetical protein	959683	959958	+	PROKKA_00876	hypothetical protein	959683	959958	+					1	0	0	0	0	0	0
880	PFR_JS10_868	Condensin subunit ScpA	959939	960853	+	PROKKA_00877	Segregation and condensation protein A	959939	960853	+		scpA	similar to AA sequence:UniProtKB:P35154		1	0	0	0	0	0	0
881	PFR_JS10_869	Transcriptional regulator	960850	961605	+	PROKKA_00878	Segregation and condensation protein B	960850	961605	+		scpB	similar to AA sequence:UniProtKB:C1CMI5		1	0	0	0	0	0	0
882	PFR_JS10_870	Pseudouridylate synthase	961598	962380	+	PROKKA_00879	Ribosomal large subunit pseudouridine synthase B	961598	962380	+	5.4.99.22	rluB	similar to AA sequence:UniProtKB:P35159		1	0	0	0	0	0	0
883	PFR_JS10_871	FKBP-type peptidylprolyl isomerase	962677	963087	+	PROKKA_00880	FK506-binding protein	962677	963087	+	5.2.1.8	fkbP_1	similar to AA sequence:UniProtKB:P28725		1	0	0	0	0	0	0
884	PFR_JS10_872	Peptidylprolyl isomerase	963173	964231	+	PROKKA_00881	FK506-binding protein	963173	964231	+	5.2.1.8	fkbP_2	similar to AA sequence:UniProtKB:P28725		1	0	0	0	0	0	0
885	PFR_JS10_873	TRNA synthetase class I, catalytic domain	964374	965333	-	PROKKA_00882	Glutamyl-Q tRNA(Asp) synthetase	964374	965333	-	6.1.1.-	gluQ	similar to AA sequence:UniProtKB:P27305		1	0	0	0	0	0	0
886	PFR_JS10_874	Protein pafB	965402	966370	+	PROKKA_00883	hypothetical protein	965402	966370	+					1	0	0	0	0	0	0
887	PFR_JS10_875	Protein pafC	966357	967316	+	PROKKA_00884	hypothetical protein	966357	967316	+					1	0	0	0	0	0	0
888	PFR_JS10_876	Sec-independent protein translocase protein TatA	967418	967726	+	PROKKA_00885	Sec-independent protein translocase protein TatAy	967418	967726	+		tatAy	similar to AA sequence:UniProtKB:O05522		1	0	0	0	0	0	0
889	PFR_JS10_877	Twin arginine-targeting protein translocase TatC	967745	968617	+	PROKKA_00886	Sec-independent protein translocase protein TatC	967745	968617	+		tatC	similar to AA sequence:UniProtKB:O67305		1	0	0	0	0	0	0
890	PFR_JS10_878	Diacylglycerol kinase	968633	969646	+	PROKKA_00887	Diacylglycerol kinase	968633	969646	+	2.7.1.107	dagK_2	similar to AA sequence:UniProtKB:O53526		1	0	0	0	0	0	0
891	PFR_JS10_879	Phosphatase YidA	969687	970544	-	PROKKA_00888	Sugar phosphatase YidA	969687	970544	-	3.1.3.23	yidA	similar to AA sequence:UniProtKB:P0A8Y5		1	0	0	0	0	0	0
892	PFR_JS10_880	DSH domain protein	970680	973481	+	PROKKA_00889	ski2-like helicase	970680	973481	+			protein motif:CLUSTERS:PRK02362		1	0	0	0	0	0	0
893	PFR_JS10_881	Antibiotic biosynthesis monooxygenase	973493	973870	+	PROKKA_00890	Putative monooxygenase YcnE	973493	973870	+	1.-.-.-	ycnE	similar to AA sequence:UniProtKB:P94425		1	0	0	0	0	0	0
894	PFR_JS10_882	Potassium channel beta chain	973940	974956	-	PROKKA_00891	L-glyceraldehyde 3-phosphate reductase	973940	974956	-	1.1.1.-	gpr_1	similar to AA sequence:UniProtKB:Q46851		1	0	0	0	0	0	0
895	PFR_JS10_883	Imidazole glycerol phosphate synthase subunit	975041	975805	+	PROKKA_00892	Imidazole glycerol phosphate synthase subunit HisF	975041	975805	+	4.1.3.-	hisF	similar to AA sequence:UniProtKB:O31139		1	0	0	0	0	0	0
896	PFR_JS10_884	Hypothetical protein	975990	977015	+	PROKKA_00893	hypothetical protein	975990	977015	+					1	0	0	0	0	0	0
897	PFR_JS10_885	Acetolactate synthase	977314	979074	+	PROKKA_00894	Acetolactate synthase large subunit	977314	979074	+	2.2.1.6	ilvB	similar to AA sequence:UniProtKB:P42463		1	0	0	0	0	0	0
898	PFR_JS10_886	Acetolactate synthase, small subunit	979071	979598	+	PROKKA_00895	Putative acetolactate synthase small subunit	979071	979598	+	2.2.1.6	ilvH	similar to AA sequence:UniProtKB:P65161		1	0	0	0	0	0	0
899	PFR_JS10_887	Ketol-acid reductoisomerase 2	979643	980674	+	PROKKA_00896	Ketol-acid reductoisomerase	979643	980674	+	1.1.1.86	ilvC	similar to AA sequence:UniProtKB:A0QUX8		1	0	0	0	0	0	0
900	PFR_JS10_888	Hypothetical protein	980833	981696	-	PROKKA_00897	hypothetical protein	980833	981696	-					1	0	0	0	0	0	0
901	PFR_JS10_889	Hypothetical protein	981678	982265	-	PROKKA_00898	hypothetical protein	981678	982265	-					0	0	0	0	0	0	0
902	PFR_JS10_890	Tartrate dehydrogenase	982553	983617	-	PROKKA_00899	3-isopropylmalate dehydrogenase	982553	983617	-	1.1.1.85	leuB	similar to AA sequence:UniProtKB:P95313		1	0	0	0	0	0	0
903	PFR_JS10_891	Branched-chain-amino-acid transaminase	983783	984868	+	PROKKA_00900	Branched-chain-amino-acid aminotransferase	983783	984868	+	2.6.1.42	ilvE_1	similar to AA sequence:UniProtKB:A0R066		1	0	0	0	0	0	0
904	PFR_JS10_892	Putative alpha-isopropylmalate/homocitrate	984900	986498	+	PROKKA_00901	2-isopropylmalate synthase	984900	986498	+	2.3.3.13	leuA_1	similar to AA sequence:UniProtKB:P09151		1	0	0	0	0	0	0
905	PFR_JS10_893	FAH family protein	986558	987403	+	PROKKA_00902	Ureidoglycolate lyase	986558	987403	+	4.3.2.3		similar to AA sequence:UniProtKB:Q39BA7		1	0	0	0	0	0	0
906	PFR_JS10_894	CAAX amino terminal protease family protein	987411	988505	+	PROKKA_00903	CAAX amino terminal protease self- immunity	987411	988505	+			protein motif:Pfam:PF02517.10		1	0	0	0	0	0	0
907						PROKKA_00904	tRNA-Gln(ctg)	988570	988642	+			COORDINATES:profile:Aragorn:1.2		0					0	0
908						PROKKA_00905	tRNA-Glu(ctc)	988735	988808	+			COORDINATES:profile:Aragorn:1.2		0					0	0
909	PFR_JS10_895	Transcriptional regulator, IclR family protein	988907	989635	-	PROKKA_00906	HTH-type transcriptional regulator KipR	988907	989635	-		kipR	similar to AA sequence:UniProtKB:P42968		1	0	0	0	0	0	0
910	PFR_JS10_896	3-isopropylmalate dehydratase large subunit	989679	991088	+	PROKKA_00907	3-isopropylmalate dehydratase large subunit	989679	991088	+	4.2.1.33	leuC	similar to AA sequence:UniProtKB:Q7TXH6		1	0	0	0	0	0	0
911	PFR_JS10_897	3-isopropylmalate dehydratase small subunit	991102	991698	+	PROKKA_00908	3-isopropylmalate dehydratase small subunit	991102	991698	+	4.2.1.33	leuD	similar to AA sequence:UniProtKB:Q8NQV7		1	0	0	0	0	0	0
912	PFR_JS10_898	1-acylglycerol-3-phosphate O-acyltransferase,	991829	992632	+	PROKKA_00909	2-acyl-glycerophospho-ethanolamine acyltransferase	991829	992632	+			protein motif:CLUSTERS:PRK08633		1	0	0	0	0	0	0
913	PFR_JS10_899	D-alanine-D-alanine ligase A	992706	993833	+	PROKKA_00910	D-alanine--D-alanine ligase	992706	993833	+	6.3.2.4	ddl	similar to AA sequence:UniProtKB:P95114		1	0	0	0	0	0	0
914	PFR_JS10_900	Conserved hypothetical membrane spanning protein	993872	994867	-	PROKKA_00911	hypothetical protein	993872	994867	-					1	0	0	0	0	0	0
915	PFR_JS10_901	Putative dihydroxyacetone kinase regulator	994977	995711	+	PROKKA_00912	hypothetical protein	994977	995711	+					1	0	0	0	0	0	0
916	PFR_JS10_902	Thiamine monophosphate kinase	995722	996705	+	PROKKA_00913	Thiamine-monophosphate kinase	995722	996705	+	2.7.4.16	thiL	similar to AA sequence:UniProtKB:O67883		1	0	0	0	0	0	0
917	PFR_JS10_903	Hypothetical protein	996951	997805	+	PROKKA_00914	hypothetical protein	996951	997805	+					0	0	0	0	0	0	0
918	PFR_JS10_904	FtsK	997745	999259	+	PROKKA_00915	DNA translocase SpoIIIE	997745	999259	+		spoIIIE	similar to AA sequence:UniProtKB:P21458		1	0	0	0	0	0	0
919	PFR_JS10_905	Ribosomal protein S12 methylthiotransferase RimO	999339	1000772	+	PROKKA_00916	Ribosomal protein S12 methylthiotransferase RimO	999339	1000772	+	2.-.-.-	rimO	similar to AA sequence:UniProtKB:Q9X2H6		1	0	0	0	0	0	0
920	PFR_JS10_906	Phosphatidylglycerophosphate synthase pgsA3	1000777	1001430	+	PROKKA_00917	Putative CDP-diacylglycerol--glycerol-3-phosphate 3-phosphatidyl-transferase 2	1000777	1001430	+	2.7.8.5	pgsA2_1	similar to AA sequence:UniProtKB:O33288		1	0	0	0	0	0	0
921	PFR_JS10_907	CinA domain protein	1001423	1001926	+	PROKKA_00918	Nicotinamide-nucleotide amidohydrolase PncC	1001423	1001926	+	3.5.1.42	pncC	similar to AA sequence:UniProtKB:P0A6G3		1	0	0	0	0	0	0
922	PFR_JS10_908	Transcriptional regulator	1002094	1002399	+	PROKKA_00919	Transcriptional regulator ClgR	1002094	1002399	+		clgR	similar to AA sequence:UniProtKB:A0QVU1		1	0	0	0	0	0	0
923	PFR_JS10_909	Putative ATP-DEPENDENT HELICASE LHR	1002621	1007300	-	PROKKA_00920	putative ATP-dependent helicase Lhr	1002621	1007300	-			protein motif:CLUSTERS:PRK09751		1	0	0	0	0	0	0
924	PFR_JS10_910	Hypothetical protein	1007403	1007570	-	PROKKA_00921	hypothetical protein	1007403	1007570	-					1	0	0	0	0	0	0
925	PFR_JS10_911	Protein RecA 2	1007879	1008997	+	PROKKA_00922	recombinase A	1007879	1008997	+			protein motif:CLUSTERS:PRK09354		1	0	0	0	0	0	0
926	PFR_JS10_912	Regulatory protein RecX	1009000	1009614	+	PROKKA_00923	Regulatory protein RecX	1009000	1009614	+		recX	similar to AA sequence:UniProtKB:P0A5U8		1	0	0	0	0	0	0
927	PFR_JS10_913	Ribonuclease Y	1009776	1011311	+	PROKKA_00924	Ribonuclease Y	1009776	1011311	+	3.1.-.-	rny	similar to AA sequence:UniProtKB:P67278		1	0	0	0	0	0	0
928	PFR_JS10_914	Glutamate uptake system ATP-binding protein	1011321	1012136	-	PROKKA_00925	Glutamine transport ATP-binding protein GlnQ	1011321	1012136	-		glnQ_3	similar to AA sequence:UniProtKB:P27675		1	0	0	0	0	0	0
929	PFR_JS10_915	(Dimethylallyl)adenosine tRNA	1012240	1013754	+	PROKKA_00926	(Dimethylallyl)adenosine tRNA methylthiotransferase MiaB	1012240	1013754	+	2.-.-.-	miaB	similar to AA sequence:UniProtKB:O31778		1	0	0	0	0	0	0
930	PFR_JS10_916	TRNA dimethylallyltransferase	1013751	1014737	+	PROKKA_00927	tRNA dimethylallyltransferase	1013751	1014737	+	2.5.1.75	miaA	similar to AA sequence:UniProtKB:Q9KAC3		1	0	0	0	0	0	0
931	PFR_JS10_917	Diaminopimelate epimerase	1014752	1015594	+	PROKKA_00928	Diaminopimelate epimerase	1014752	1015594	+	5.1.1.7	dapF	similar to AA sequence:UniProtKB:A4QEV1		1	0	0	0	0	0	0
932	PFR_JS10_918	GTPase HflX	1015638	1017074	+	PROKKA_00929	GTPase HflX	1015638	1017074	+		hflX	similar to AA sequence:UniProtKB:P25519		1	0	0	0	0	0	0
933	PFR_JS10_919	ATP-dependent helicase DinG	1017241	1019304	+	PROKKA_00930	putative ATP-dependent helicase DinG	1017241	1019304	+	3.6.4.12	dinG	similar to AA sequence:UniProtKB:P27296		1	0	0	0	0	0	0
934	PFR_JS10_920	LexA repressor	1019308	1020150	-	PROKKA_00931	LexA repressor	1019308	1020150	-	3.4.21.88	lexA_1	similar to AA sequence:UniProtKB:Q50765		1	0	0	0	0	0	0
935	PFR_JS10_921	Hypothetical protein	1020420	1021223	+	PROKKA_00932	hypothetical protein	1020420	1021223	+					1	0	0	0	0	0	0
936	PFR_JS10_922	Transcriptional repressor NrdR	1021526	1022023	+	PROKKA_00933	Transcriptional repressor NrdR	1021526	1022023	+		nrdR	similar to AA sequence:UniProtKB:O69980		1	0	0	0	0	0	0
937	PFR_JS10_923	Vitamin B12-dependent ribonucleotide reductase	1022209	1025100	+	PROKKA_00934	Vitamin B12-dependent ribonucleotide reductase	1022209	1025100	+	1.17.4.1	nrdJ	similar to AA sequence:UniProtKB:O69981		1	0	0	0	0	0	0
938	PFR_JS10_924	Phospholipase, patatin family	1025209	1026150	-	PROKKA_00935	NTE family protein RssA	1025209	1026150	-		rssA	similar to AA sequence:UniProtKB:P0AFR0		1	0	0	0	0	0	0
939	PFR_JS10_925	Glycerol-3-phosphate dehydrogenase [NAD(P) ] A	1026342	1027970	+	PROKKA_00936	Anaerobic glycerol-3-phosphate dehydrogenase subunit A	1026342	1027970	+	1.1.5.3	glpA	similar to AA sequence:UniProtKB:P0A9C0		1	0	0	0	0	0	0
940	PFR_JS10_926	Glycerol-3-phosphate dehydrogenase [NAD(P) ] B	1027967	1029277	+	PROKKA_00937	Anaerobic glycerol-3-phosphate dehydrogenase subunit B	1027967	1029277	+	1.1.5.3	glpB	similar to AA sequence:UniProtKB:P13033		1	0	0	0	0	0	0
941	PFR_JS10_927	Anaerobic glycerol-3-phosphate dehydrogenase	1029274	1030665	+	PROKKA_00938	Anaerobic glycerol-3-phosphate dehydrogenase subunit C	1029274	1030665	+		glpC	similar to AA sequence:UniProtKB:P0A996		1	0	0	0	0	0	0
942	PFR_JS10_928	Sugar-binding family transcriptional regulator	1030748	1031716	-	PROKKA_00939	Deoxyribonucleoside regulator	1030748	1031716	-		deoR	similar to AA sequence:UniProtKB:P39140		1	0	0	0	0	0	0
943	PFR_JS10_929	Putative AEC family transporter	1031926	1032861	+	PROKKA_00940	Membrane transport protein	1031926	1032861	+			protein motif:Pfam:PF03547.12		1	0	0	0	0	0	0
944	PFR_JS10_930	Probable phosphoketolase	1032954	1035551	+	PROKKA_00941	Xylulose-5-phosphate phosphoketolase	1032954	1035551	+	4.1.2.9	xpkA	similar to AA sequence:UniProtKB:Q937F6		1	0	0	0	0	0	0
945	PFR_JS10_931	Helicase HrpA (Fragment)	1035689	1037035	+	PROKKA_00942	ATP-dependent RNA helicase HrpB	1035689	1037035	+	3.6.4.13	hrpB_1	similar to AA sequence:UniProtKB:P37024		0	0	0	0	0	0	0
946	PFR_JS10_932	ATP-dependent helicase HrpA	1037089	1039656	+	PROKKA_00943	ATP-dependent RNA helicase HrpA	1037089	1039656	+			protein motif:CLUSTERS:PRK11131		0	0	0	0	0	0	0
947	PFR_JS10_933	Putative acyl-CoA thioesterase II	1039764	1040639	+	PROKKA_00944	Acyl-CoA thioesterase 2	1039764	1040639	+	3.1.2.-	tesB	similar to AA sequence:UniProtKB:P0AGG2		1	0	0	0	0	0	0
948	PFR_JS10_934	Probable solute binding protein of ABC	1040654	1041994	-	PROKKA_00945	Lactose-binding protein precursor	1040654	1041994	-		lacE	similar to AA sequence:UniProtKB:P29822		0	0	0	0	0	0	0
949	PFR_JS10_935	Transcriptional regulator	1042291	1043280	+	PROKKA_00946	Catabolite control protein A	1042291	1043280	+		ccpA_3	similar to AA sequence:UniProtKB:P46828		1	0	0	0	0	0	0
950	PFR_JS10_936	RNA polymerase sigma factor SigB	1043383	1044312	-	PROKKA_00947	RNA polymerase sigma factor SigB	1043383	1044312	-		sigB	similar to AA sequence:UniProtKB:Q59563		1	0	0	0	0	0	0
951	PFR_JS10_937	RNA polymerase sigma factor	1044671	1046200	+	PROKKA_00948	RNA polymerase principal sigma factor HrdB	1044671	1046200	+		hrdB	similar to AA sequence:UniProtKB:P18183		1	0	0	0	0	0	0
952	PFR_JS10_938	L-lactate dehydrogenase 1 (Precursor)	1046290	1047255	-	PROKKA_00949	L-lactate dehydrogenase 2	1046290	1047255	-	1.1.1.27	ldh2	similar to AA sequence:UniProtKB:P0CW93		1	0	0	0	0	0	0
953	PFR_JS10_939	Hypothetical protein	1047401	1047592	-	PROKKA_00950	hypothetical protein	1047401	1047592	-					1	0	0	0	0	0	0
954	PFR_JS10_940	DNA gyrase, B subunit	1047755	1049875	+	PROKKA_00951	DNA topoisomerase 4 subunit B	1047755	1049875	+	5.99.1.3	parE	similar to AA sequence:UniProtKB:P66939		1	0	0	0	0	0	0
955	PFR_JS10_941	2-dehydropantoate 2-reductase (Ketopantoate	1049900	1050817	-	PROKKA_00952	2-dehydropantoate 2-reductase	1049900	1050817	-			protein motif:CLUSTERS:PRK06522		1	0	0	0	0	0	0
956	PFR_JS10_942	Putative DNA topoisomerase IV subunit A	1050922	1051293	-	PROKKA_00953	hypothetical protein	1050922	1051293	-					0	0	0	0	0	0	0
957	PFR_JS10_943	DNA gyrase/topoisomerase IV, A subunit	1051242	1053383	-	PROKKA_00954	DNA gyrase subunit A	1051242	1053383	-	5.99.1.3	gyrA_2	similar to AA sequence:UniProtKB:Q99XG5		1	0	0	0	0	0	0
958	PFR_JS10_944	PF09949 family protein	1053509	1054594	-	PROKKA_00955	hypothetical protein	1053509	1054594	-					1	0	0	0	0	0	0
959	PFR_JS10_945	Phosphodiesterase I	1054650	1055243	+	PROKKA_00956	hypothetical protein	1054650	1055243	+					1	0	0	0	0	0	0
960	PFR_JS10_946	Type I phosphodiesterase / nucleotide	1055247	1056398	+	PROKKA_00957	Type I phosphodiesterase / nucleotide pyrophosphatase	1055247	1056398	+			protein motif:Pfam:PF01663.16		1	0	0	0	0	0	0
961	PFR_JS10_947	Hypothetical protein	1056501	1057829	-	PROKKA_00958	hypothetical protein	1056501	1057829	-					1	0	0	0	0	0	0
962	PFR_JS10_948	PF13834 domain protein	1058045	1058419	+	PROKKA_00959	hypothetical protein	1058045	1058419	+					1	0	0	0	0	0	0
963	PFR_JS10_949	Hypothetical protein	1058531	1058851	-	PROKKA_00960	hypothetical protein	1058531	1058851	-					1	0	0	0	0	0	0
964	PFR_JS10_950	PF12502 family protein	1059141	1059962	+	PROKKA_00961	hypothetical protein	1059141	1059962	+					1	0	0	0	0	0	0
965	PFR_JS10_951	Nucleic acid-binding domain protein	1059959	1060339	+	PROKKA_00962	hypothetical protein	1059959	1060339	+					1	0	0	0	0	0	0
966	PFR_JS10_952	TrkB	1060346	1061014	-	PROKKA_00963	Trk system potassium uptake protein TrkA	1060346	1061014	-		trkA_1	similar to AA sequence:UniProtKB:P0AGI8		1	0	0	0	0	0	0
967	PFR_JS10_953	Trk system potassium uptake protein TrkA	1061028	1061690	-	PROKKA_00964	Trk system potassium uptake protein TrkA	1061028	1061690	-		trkA_2	similar to AA sequence:UniProtKB:P0AGI8		1	0	0	0	0	0	0
968	PFR_JS10_954	Conserved alanine, valine and leucine rich	1061863	1063857	+	PROKKA_00965	hypothetical protein	1061863	1063857	+					1	0	0	0	0	0	0
969	PFR_JS10_955	Putative 23S rRNA (Uracil-5-)-methyltransferase	1063854	1065032	+	PROKKA_00966	putative RNA methyltransferase/cg2084	1063854	1065032	+	2.1.1.-		similar to AA sequence:UniProtKB:Q6M4B7		1	0	0	0	0	0	0
970	PFR_JS10_956	Hypothetical protein	1065029	1065289	+	PROKKA_00967	hypothetical protein	1065029	1065289	+					1	0	0	0	0	0	0
971	PFR_JS10_957	Glutathione S-transferase domain protein	1065324	1066397	-	PROKKA_00968	Glutathionyl-hydroquinone reductase YqjG	1065324	1066397	-	1.8.-.-	yqjG_1	similar to AA sequence:UniProtKB:P42620		1	0	0	0	0	0	0
972	PFR_JS10_958	GCN5 N-acetyltransferase	1066394	1067044	-	PROKKA_00969	putative acetyltransferase	1066394	1067044	-			protein motif:CLUSTERS:PRK03624		1	0	0	0	0	0	0
973	PFR_JS10_959	Cysteine synthase	1067041	1067874	-	PROKKA_00970	O-acetylserine sulfhydrylase	1067041	1067874	-	2.5.1.47	cysK1_1	similar to AA sequence:UniProtKB:P0A534		0	0	0	0	0	0	0
974	PFR_JS10_960	Hypothetical protein	1067896	1068015	-	PROKKA_00971	hypothetical protein	1067896	1068015	-					0	0	0	0	0	0	0
975	PFR_JS10_961	Glutathione S-transferase domain protein	1068507	1069535	+	PROKKA_00972	Glutathionyl-hydroquinone reductase YqjG	1068507	1069535	+	1.8.-.-	yqjG_2	similar to AA sequence:UniProtKB:P42620		0	0	0	0	0	0	0
976	PFR_JS10_962	Alpha-ketoglutarate transporter, MFS super	1069643	1071073	+	PROKKA_00973	Alpha-ketoglutarate permease	1069643	1071073	+		kgtP_2	similar to AA sequence:UniProtKB:P0AEX3		1	0	0	0	0	0	0
977	PFR_JS10_963	Aconitate hydratase 1	1071327	1073999	+	PROKKA_00974	Aconitate hydratase	1071327	1073999	+	4.2.1.3	acnA	similar to AA sequence:UniProtKB:A0QX20		1	0	0	0	0	0	0
978	PFR_JS10_964	Hypothetical protein	1074111	1074413	+	PROKKA_00975	hypothetical protein	1074111	1074413	+					1	0	0	0	0	0	0
979	PFR_JS10_965	Hypothetical protein	1074563	1075093	+	PROKKA_00976	hypothetical protein	1074563	1075093	+					1	0	0	0	0	0	0
980	PFR_JS10_966	1-deoxy-D-xylulose 5-phosphate synthase dxs1	1075144	1077159	+	PROKKA_00977	1-deoxy-D-xylulose-5-phosphate synthase	1075144	1077159	+	2.2.1.7	dxs	similar to AA sequence:UniProtKB:Q9RBN6		1	0	0	0	0	0	0
981	PFR_JS10_967	Ribonuclease D	1077211	1078476	-	PROKKA_00978	Ribonuclease D	1077211	1078476	-	3.1.13.5	rnd	similar to AA sequence:UniProtKB:P09155		1	0	0	0	0	0	0
982	PFR_JS10_968	Outer membrane receptor protein	1078545	1079144	-	PROKKA_00979	hypothetical protein	1078545	1079144	-					1	0	0	0	0	0	0
983	PFR_JS10_969	Conserved hypothetical protein	1079230	1079754	-	PROKKA_00980	hypothetical protein	1079230	1079754	-			protein motif:CLUSTERS:PRK10670		1	0	0	0	0	0	0
984	PFR_JS10_970	Peptide methionine sulfoxide reductase MsrB	1079778	1080230	-	PROKKA_00981	Peptide methionine sulfoxide reductase MsrB	1079778	1080230	-	1.8.4.12	msrB	similar to AA sequence:UniProtKB:Q3JRF0		1	0	0	0	0	0	0
985	PFR_JS10_971	Polyphosphate:nucleotide phosphotransferase, PPK2	1080378	1081253	+	PROKKA_00982	Polyphosphate kinase 2 (PPK2)	1080378	1081253	+			protein motif:Pfam:PF03976.8		1	0	0	0	0	0	0
986	PFR_JS10_972	Putative insertion element ISCmi2 transposase	1081250	1082254	-	PROKKA_00983	Integrase core domain protein	1081250	1082254	-			protein motif:Pfam:PF00665.20		0	0	0	0	0	0	0
987	PFR_JS10_973	Cobalamin biosynthesis protein CbiX	1082482	1083324	-	PROKKA_00984	sirohydrochlorin cobaltochelatase	1082482	1083324	-			protein motif:CLUSTERS:PRK00923		1	0	0	0	0	0	0
988						PROKKA_00985	tRNA-Val(cac)	1083983	1084056	-			COORDINATES:profile:Aragorn:1.2		0					0	0
989						PROKKA_00986	tRNA-Gly(gcc)	1084460	1084533	+			COORDINATES:profile:Aragorn:1.2		0					0	0
990						PROKKA_00987	tRNA-Cys(gca)	1084594	1084665	+			COORDINATES:profile:Aragorn:1.2		0					0	0
991						PROKKA_00988	tRNA-Val(gac)	1084666	1084738	+			COORDINATES:profile:Aragorn:1.2		0					0	0
992	PFR_JS10_974	Threonine--tRNA ligase (Precursor)	1085052	1087094	+	PROKKA_00989	Threonine--tRNA ligase	1085052	1087094	+	6.1.1.3	thrS	similar to AA sequence:UniProtKB:P56881		1	0	0	0	0	0	0
993	PFR_JS10_975	Histidine triad domain protein	1087087	1087692	+	PROKKA_00990	AP-4-A phosphorylase	1087087	1087692	+	2.7.7.53		similar to AA sequence:UniProtKB:O06201		1	0	0	0	0	0	0
994	PFR_JS10_976	Putative CDP-diacylglycerol--inositol	1087685	1088314	+	PROKKA_00991	CDP-diacylglycerol--inositol 3-phosphatidyltransferase	1087685	1088314	+	2.7.8.11	pgsA	similar to AA sequence:UniProtKB:Q9F7Y9		1	0	0	0	0	0	0
995	PFR_JS10_977	Lipid A biosynthesis lauroyl acyltransferase	1088347	1089189	+	PROKKA_00992	Phosphatidylinositol mannoside acyltransferase	1088347	1089189	+	2.3.1.-		similar to AA sequence:UniProtKB:A0QWG5		1	0	0	0	0	0	0
996	PFR_JS10_978	Alpha-mannosyltransferase pimA	1089186	1090331	+	PROKKA_00993	GDP-mannose-dependent alpha-(1-2)-phosphatidylinositol mannosyltransferase	1089186	1090331	+	2.4.1.57	pimA	similar to AA sequence:UniProtKB:A0QWG6		1	0	0	0	0	0	0
997	PFR_JS10_979	Putative phosphatidylglycerophosphate synthase	1090371	1091048	+	PROKKA_00994	Putative CDP-diacylglycerol--glycerol-3-phosphate 3-phosphatidyl-transferase 2	1090371	1091048	+	2.7.8.5	pgsA2_2	similar to AA sequence:UniProtKB:O33288		1	0	0	0	0	0	0
998	PFR_JS10_980	PF05949 family protein	1091099	1091896	+	PROKKA_00995	hypothetical protein	1091099	1091896	+					1	0	0	0	0	0	0
999	PFR_JS10_981	Small basic protein	1091924	1092256	+	PROKKA_00996	hypothetical protein	1091924	1092256	+					1	0	0	0	0	0	0
1000	PFR_JS10_982	Division initiation protein	1092249	1092983	+	PROKKA_00997	hypothetical protein	1092249	1092983	+					1	0	0	0	0	0	0
1001	PFR_JS10_983	Glycine cleavage system H protein	1093095	1093478	+	PROKKA_00998	Glycine cleavage system H protein	1093095	1093478	+		gcvH	similar to AA sequence:UniProtKB:P0A6T9		1	0	0	0	0	0	0
1002	PFR_JS10_984	FHA domain protein	1093644	1094132	+	PROKKA_00999	Glycogen accumulation regulator GarA	1093644	1094132	+		garA	similar to AA sequence:UniProtKB:A0QYG2		1	0	0	0	0	0	0
1003	PFR_JS10_985	Transcriptional regulator, MerR family	1094132	1094866	+	PROKKA_01000	zinc-responsive transcriptional regulator	1094132	1094866	+			protein motif:CLUSTERS:PRK09514		1	0	0	0	0	0	0
1004	PFR_JS10_986	Protein of hypothetical function DUF151	1094868	1095329	+	PROKKA_01001	hypothetical protein	1094868	1095329	+					1	0	0	0	0	0	0
1005	PFR_JS10_987	Transcriptional regulator	1095510	1096085	+	PROKKA_01002	HTH-type transcriptional regulator GlnR	1095510	1096085	+		glnR	similar to AA sequence:UniProtKB:P37582		1	0	0	0	0	0	0
1006	PFR_JS10_988	Glycine dehydrogenase	1096237	1099152	+	PROKKA_01003	Glycine dehydrogenase (decarboxylating)	1096237	1099152	+	1.4.4.2	gcvP	similar to AA sequence:UniProtKB:P74416		1	0	0	0	0	0	0
1007	PFR_JS10_989	Inner membrane protein yhjD	1099406	1100521	+	PROKKA_01004	Inner membrane protein YhjD	1099406	1100521	+		yhjD	similar to AA sequence:UniProtKB:P37642		1	0	0	0	0	0	0
1008	PFR_JS10_990	Phage infection protein	1100589	1102796	-	PROKKA_01005	ABC-2 family transporter protein	1100589	1102796	-			protein motif:Pfam:PF12698.1		1	0	0	0	0	0	0
1009	PFR_JS10_991	ABC transporter related protein	1102801	1103613	-	PROKKA_01006	Autoinducer 2 import ATP-binding protein LsrA	1102801	1103613	-	3.6.3.-	lsrA	similar to AA sequence:UniProtKB:P77257		1	0	0	0	0	0	0
1010	PFR_JS10_992	Transcriptional regulator, TetR family	1103610	1104224	-	PROKKA_01007	HTH-type transcriptional regulator TtgR	1103610	1104224	-		ttgR	similar to AA sequence:UniProtKB:Q9AIU0		1	0	0	0	0	0	0
1011	PFR_JS10_993	Adenosylcobinamide-GDP ribazoletransferase	1104318	1105139	-	PROKKA_01008	Cobalamin synthase	1104318	1105139	-	2.-.-.-	cobS	similar to AA sequence:UniProtKB:P36561		1	0	0	0	0	0	0
1012	PFR_JS10_994	Bifunctional cobalamin biosynthesis protein cobU	1105099	1105770	-	PROKKA_01009	Bifunctional adenosylcobalamin biosynthesis protein CobU	1105099	1105770	-	2.7.1.156	cobU	similar to AA sequence:UniProtKB:P0AE76		1	0	0	0	0	0	0
1013	PFR_JS10_995	Cobyrinic acid a,c-diamide synthase	1105767	1108352	-	PROKKA_01010	Cobyrinic acid A,C-diamide synthase	1105767	1108352	-		cobB_1	similar to AA sequence:UniProtKB:P21632		1	0	0	0	0	0	0
1014	PFR_JS10_996	Cob(I)yrinic acid a,c-diamide	1108346	1108948	-	PROKKA_01011	Cob(I)yrinic acid a,c-diamide adenosyltransferase	1108346	1108948	-	2.5.1.17	cobO	similar to AA sequence:UniProtKB:P29930		1	0	0	0	0	0	0
1015	PFR_JS10_997	Adenosylcobyric acid synthase	1108945	1110390	-	PROKKA_01012	Cobyric acid synthase	1108945	1110390	-		cobQ_1	similar to AA sequence:UniProtKB:P29932		1	0	0	0	0	0	0
1016	PFR_JS10_998	Cobalamin biosynthesis protein CobD	1110387	1111418	-	PROKKA_01013	cobalamin biosynthesis protein	1110387	1111418	-			protein motif:CLUSTERS:PRK01209		1	0	0	0	0	0	0
1017	PFR_JS10_999	Phosphoglycerate mutase family protein	1111422	1112000	+	PROKKA_01014	Phosphoserine phosphatase 1	1111422	1112000	+	3.1.3.3	pspA	similar to AA sequence:UniProtKB:D3DFG8		1	0	0	0	0	0	0
1018	PFR_JS10_1000	Alpha, alpha-trehalose-phosphate synthase otsA	1112259	1113740	-	PROKKA_01015	Trehalose-phosphate synthase	1112259	1113740	-	2.4.1.-	otsA	similar to AA sequence:UniProtKB:A0R4M9		1	0	0	0	0	0	0
1019	PFR_JS10_1001	Trehalose-phosphatase OtsB	1113902	1114759	+	PROKKA_01016	Trehalose-6-phosphate phosphatase	1113902	1114759	+	3.1.3.12	otsB	similar to AA sequence:UniProtKB:P31678		1	0	0	0	0	0	0
1020						PROKKA_01017	tRNA-Met(cat)	1114835	1114909	+			COORDINATES:profile:Aragorn:1.2		0					0	0
1021	PFR_JS10_1002	Hypothetical protein	1115514	1115720	-	PROKKA_01018	hypothetical protein	1115514	1115720	-					0	0	0	0	0	0	0
1022	PFR_JS10_1003	ADP-ribosyl-(Dinitrogen reductase) hydrolase	1115844	1116800	-	PROKKA_01019	ADP-ribosyl-[dinitrogen reductase] glycohydrolase	1115844	1116800	-	3.2.2.24	draG	similar to AA sequence:UniProtKB:P14300		0	0	0	0	0	0	0
1023	PFR_JS10_1004	Hypothetical protein	1116905	1118338	-	PROKKA_01020	hypothetical protein	1116905	1118338	-					0	0	0	0	0	0	0
1024	PFR_JS10_1005	Hypothetical protein	1118608	1118940	-	PROKKA_01021	hypothetical protein	1118608	1118940	-					1	0	0	0	0	0	0
1025	PFR_JS10_1006	Transcriptional activator, TenA family	1118978	1119673	-	PROKKA_01022	Thiaminase-2	1118978	1119673	-	3.5.99.2	tenA	similar to AA sequence:UniProtKB:P25052		1	0	0	0	0	0	0
1026	PFR_JS10_1007	DNA primase	1119843	1121711	+	PROKKA_01023	DNA primase	1119843	1121711	+	2.7.7.-	dnaG_1	similar to AA sequence:UniProtKB:P74893		1	0	0	0	0	0	0
1027	PFR_JS10_1008	RNA polymerase sigma factor	1121784	1122638	+	PROKKA_01024	RNA polymerase principal sigma factor HrdA	1121784	1122638	+		hrdA	similar to AA sequence:UniProtKB:P18182		1	0	0	0	0	0	0
1028	PFR_JS10_1009	Hypothetical protein	1122718	1123284	+	PROKKA_01025	hypothetical protein	1122718	1123284	+					1	0	0	0	0	0	0
1029						PROKKA_01026	tRNA-Asn(gtt)	1123368	1123443	+			COORDINATES:profile:Aragorn:1.2		0					0	0
1030	PFR_JS10_1010	Phosphofructokinase (Precursor)	1123615	1124829	-	PROKKA_01027	Pyrophosphate--fructose 6-phosphate 1-phosphotransferase	1123615	1124829	-	2.7.1.90	pfp	similar to AA sequence:UniProtKB:P29495		1	0	0	0	0	0	0
1031	PFR_JS10_1011	Hypothetical protein	1125053	1125475	+	PROKKA_01028	hypothetical protein	1125053	1125475	+					1	0	0	0	0	0	0
1032	PFR_JS10_1012	Translation factor SUA5	1125544	1126161	+	PROKKA_01029	Threonylcarbamoyl-AMP synthase	1125544	1126161	+	2.7.7.87	ywlC_1	similar to AA sequence:UniProtKB:P39153		1	0	0	0	0	0	0
1033	PFR_JS10_1013	Rhomboid family membrane protein	1126211	1126828	-	PROKKA_01030	intramembrane serine protease GlpG	1126211	1126828	-			protein motif:CLUSTERS:PRK10907		1	0	0	0	0	0	0
1034	PFR_JS10_1014	LmbE family protein	1127276	1128076	+	PROKKA_01031	1D-myo-inositol 2-acetamido-2-deoxy-alpha-D-glucopyranoside deacetylase	1127276	1128076	+	3.5.1.103	mshB_2	similar to AA sequence:UniProtKB:Q9F344		1	0	0	0	0	0	0
1035	PFR_JS10_1015	Proteasome assembly chaperones 2	1128215	1129252	-	PROKKA_01032	PAC2 family protein	1128215	1129252	-			protein motif:Pfam:PF09754.3		1	0	0	0	0	0	0
1036	PFR_JS10_1016	ABC-type uncharacterized transport system, ATPase	1129418	1130209	-	PROKKA_01033	Methionine import ATP-binding protein MetN 2	1129418	1130209	-	3.6.3.-	metN2	similar to AA sequence:UniProtKB:Q831K6		1	0	0	0	0	0	0
1037	PFR_JS10_1017	ABC transporter, permease protein	1130211	1131164	-	PROKKA_01034	ribose ABC transporter permease protein	1130211	1131164	-			protein motif:CLUSTERS:PRK09512		1	0	0	0	0	0	0
1038	PFR_JS10_1018	ABC transporter permease protein	1131171	1132151	-	PROKKA_01035	ABC transporter substrate binding protein	1131171	1132151	-			protein motif:Pfam:PF04392.6		1	0	0	0	0	0	0
1039	PFR_JS10_1019	Phosphoglycerate mutase family protein	1132340	1132963	+	PROKKA_01036	Glucosyl-3-phosphoglycerate phosphatase	1132340	1132963	+	3.1.3.-	gpgP_1	similar to AA sequence:UniProtKB:A1TC01		1	0	0	0	0	0	0
1040	PFR_JS10_1020	Glutamine--tRNA ligase (Precursor)	1132985	1134697	+	PROKKA_01037	Glutamine--tRNA ligase	1132985	1134697	+	6.1.1.18	glnS	similar to AA sequence:UniProtKB:P00962		1	0	0	0	0	0	0
1041	PFR_JS10_1021	TIGR03085 family protein	1134768	1135487	-	PROKKA_01038	hypothetical protein	1134768	1135487	-					1	0	0	0	0	0	0
1042	PFR_JS10_1022	Phosphoribosyl-AMP cyclohydrolase (Precursor)	1135503	1135955	+	PROKKA_01039	phosphoribosyl-AMP cyclohydrolase	1135503	1135955	+			protein motif:CLUSTERS:PRK00051		1	0	0	0	0	0	0
1043	PFR_JS10_1023	Anthranilate synthase component I	1135952	1137484	+	PROKKA_01040	Anthranilate synthase component 1	1135952	1137484	+	4.1.3.27	trpE	similar to AA sequence:UniProtKB:A0QX93		1	0	0	0	0	0	0
1044	PFR_JS10_1024	Indole-3-glycerol phosphate synthase 1	1137481	1138341	+	PROKKA_01041	Indole-3-glycerol phosphate synthase	1137481	1138341	+	4.1.1.48	trpC	similar to AA sequence:UniProtKB:A0QX95		1	0	0	0	0	0	0
1045	PFR_JS10_1025	Tryptophan synthase beta chain	1138334	1139587	+	PROKKA_01042	Tryptophan synthase beta chain	1138334	1139587	+	4.2.1.20	trpB_2	similar to AA sequence:UniProtKB:P66984		1	0	0	0	0	0	0
1046	PFR_JS10_1026	Tryptophan synthase alpha chain	1139584	1140480	+	PROKKA_01043	Tryptophan synthase alpha chain	1139584	1140480	+	4.2.1.20	trpA	similar to AA sequence:UniProtKB:O67502		1	0	0	0	0	0	0
1047	PFR_JS10_1027	Prolipoprotein diacylglyceryl transferase	1140477	1141448	+	PROKKA_01044	Prolipoprotein diacylglyceryl transferase	1140477	1141448	+	2.4.99.-	lgt	similar to AA sequence:UniProtKB:O34752		1	0	0	0	0	0	0
1048	PFR_JS10_1028	Class II glutamine amidotransferase	1141592	1146100	+	PROKKA_01045	Glutamate synthase [NADPH] large chain	1141592	1146100	+	1.4.1.13	gltB_1	similar to AA sequence:UniProtKB:P96218		1	0	0	0	0	0	0
1049	PFR_JS10_1029	Glutamate synthase subunit beta	1146093	1147562	+	PROKKA_01046	Glutamate synthase [NADPH] small chain	1146093	1147562	+	1.4.1.13	gltB_2	similar to AA sequence:UniProtKB:O34399		1	0	0	0	0	0	0
1050	PFR_JS10_1030	Hypothetical protein	1147582	1147929	-	PROKKA_01047	hypothetical protein	1147582	1147929	-					1	0	0	0	0	0	0
1051	PFR_JS10_1031	Hypothetical protein	1147929	1148252	-	PROKKA_01048	hypothetical protein	1147929	1148252	-					0	0	0	0	0	0	0
1052	PFR_JS10_1032	DNA polymerase III, alpha subunit	1148478	1152050	+	PROKKA_01049	DNA polymerase III subunit alpha	1148478	1152050	+	2.7.7.7	dnaE_2	similar to AA sequence:UniProtKB:Q9XDH5		0	0	0	0	0	0	0
1053	PFR_JS10_1033	Hypothetical protein	1152123	1152848	+	PROKKA_01050	hypothetical protein	1152123	1152848	+					0	0	0	0	0	0	0
1054	PFR_JS10_1034	Cys-tRNA(Pro)/Cys-tRNA(Cys) deacylase ybaK	1152885	1153403	-	PROKKA_01051	Cys-tRNA(Pro)/Cys-tRNA(Cys) deacylase YbaK	1152885	1153403	-	4.2.-.-	ybaK	similar to AA sequence:UniProtKB:P0AAR3		0	0	0	0	0	0	0
1055	PFR_JS10_1035	Uncharacterized membrane protein, possible Na	1153449	1154249	-	PROKKA_01052	putative membrane protein YdfK	1153449	1154249	-		ydfK	similar to AA sequence:UniProtKB:P96689		0	0	0	0	0	0	0
1056	PFR_JS10_1036	Histidinol dehydrogenase	1154327	1155640	+	PROKKA_01053	Histidinol dehydrogenase	1154327	1155640	+	1.1.1.23	hisD	similar to AA sequence:UniProtKB:P63950		1	0	0	0	0	0	0
1057	PFR_JS10_1037	Histidinol-phosphate aminotransferase 2	1155640	1156860	+	PROKKA_01054	Histidinol-phosphate aminotransferase	1155640	1156860	+	2.6.1.9	hisC	similar to AA sequence:UniProtKB:Q9KJU4		1	0	0	0	0	0	0
1058	PFR_JS10_1038	Imidazoleglycerol-phosphate dehydratase	1156857	1157465	+	PROKKA_01055	Imidazoleglycerol-phosphate dehydratase	1156857	1157465	+	4.2.1.19	hisB	similar to AA sequence:UniProtKB:P64368		1	0	0	0	0	0	0
1059	PFR_JS10_1039	Imidazole glycerol phosphate synthase subunit	1157462	1158139	+	PROKKA_01056	Imidazole glycerol phosphate synthase subunit HisH	1157462	1158139	+	2.4.2.-	hisH	similar to AA sequence:UniProtKB:P59957		1	0	0	0	0	0	0
1060	PFR_JS10_1040	Phosphoribosyl isomerase A	1158208	1158933	+	PROKKA_01057	Phosphoribosyl isomerase A	1158208	1158933	+	5.3.1.16	priA_1	similar to AA sequence:UniProtKB:P16250		1	0	0	0	0	0	0
1061	PFR_JS10_1041	Acetyltransferase, GNAT family	1158930	1159967	+	PROKKA_01058	putative acetyltransferase	1158930	1159967	+			protein motif:CLUSTERS:PRK03624		1	0	0	0	0	0	0
1062	PFR_JS10_1042	Probable transcriptional regulatory protein yebC	1160131	1160931	+	PROKKA_01059	putative transcriptional regulatory protein/MSMEI_2866	1160131	1160931	+			similar to AA sequence:UniProtKB:A0QWH1		1	0	0	0	0	0	0
1063	PFR_JS10_1043	Crossover junction endodeoxyribonuclease RuvC	1161200	1161811	+	PROKKA_01060	Crossover junction endodeoxyribonuclease RuvC	1161200	1161811	+	3.1.22.4	ruvC	similar to AA sequence:UniProtKB:Q5SJC4		1	0	0	0	0	0	0
1064	PFR_JS10_1044	Holliday junction ATP-dependent DNA helicase	1161808	1162419	+	PROKKA_01061	Holliday junction ATP-dependent DNA helicase RuvA	1161808	1162419	+	3.6.4.12	ruvA	similar to AA sequence:UniProtKB:A0QWH5		1	0	0	0	0	0	0
1065	PFR_JS10_1045	Holliday junction ATP-dependent DNA helicase	1162483	1163508	+	PROKKA_01062	Holliday junction ATP-dependent DNA helicase RuvB	1162483	1163508	+	3.6.4.12	ruvB	similar to AA sequence:UniProtKB:A0QWH6		1	0	0	0	0	0	0
1066	PFR_JS10_1046	Preprotein translocase, YajC subunit	1163619	1164122	+	PROKKA_01063	preprotein translocase subunit YajC	1163619	1164122	+			protein motif:CLUSTERS:PRK05585		1	0	0	0	0	0	0
1067	PFR_JS10_1047	Protein translocase subunit SecD	1164150	1165868	+	PROKKA_01064	preprotein translocase subunit SecD	1164150	1165868	+			protein motif:CLUSTERS:PRK05812		1	0	0	0	0	0	0
1068	PFR_JS10_1048	Protein translocase subunit SecF	1165868	1167115	+	PROKKA_01065	preprotein translocase subunit SecF	1165868	1167115	+			protein motif:CLUSTERS:PRK13022		1	0	0	0	0	0	0
1069	PFR_JS10_1049	Adenine phosphoribosyltransferase	1167118	1167657	+	PROKKA_01066	Adenine phosphoribosyltransferase	1167118	1167657	+	2.4.2.7	apt	similar to AA sequence:UniProtKB:Q66DQ2		1	0	0	0	0	0	0
1070	PFR_JS10_1050	GTP diphosphokinase	1167720	1170071	+	PROKKA_01067	Bifunctional (p)ppGpp synthase/hydrolase relA	1167720	1170071	+		relA_1	similar to AA sequence:UniProtKB:P66014		1	0	0	0	0	0	0
1071	PFR_JS10_1051	Conserved alanine and arginine rich protein	1170152	1171291	-	PROKKA_01068	hypothetical protein	1170152	1171291	-					1	0	0	0	0	0	0
1072	PFR_JS10_1052	Putative glyoxalase II (Hydroxyacylglutathione	1171395	1172114	+	PROKKA_01069	putative metallo-hydrolase	1171395	1172114	+	3.-.-.-		similar to AA sequence:UniProtKB:Q5XD24		1	0	0	0	0	0	0
1073	PFR_JS10_1053	HisS Histidyl-tRNA synthetase	1172114	1173445	+	PROKKA_01070	Histidine--tRNA ligase	1172114	1173445	+	6.1.1.21	hisS	similar to AA sequence:UniProtKB:Q8YMC2		1	0	0	0	0	0	0
1074	PFR_JS10_1054	Alpha-acetolactate decarboxylase AldC	1173559	1174374	+	PROKKA_01071	Alpha-acetolactate decarboxylase	1173559	1174374	+	4.1.1.5	alsD	similar to AA sequence:UniProtKB:Q04777		1	0	0	0	0	0	0
1075	PFR_JS10_1055	Hypothetical protein	1174583	1175656	+	PROKKA_01072	hypothetical protein	1174583	1175656	+					1	0	0	0	0	0	0
1076	PFR_JS10_1056	Aspartyl-tRNA synthetase aspS	1175856	1177703	+	PROKKA_01073	Aspartate--tRNA ligase	1175856	1177703	+	6.1.1.12	aspS	similar to AA sequence:UniProtKB:P21889		1	0	0	0	0	0	0
1077	PFR_JS10_1057	Recombination factor protein RarA	1177828	1179252	+	PROKKA_01074	Replication-associated recombination protein A	1177828	1179252	+		rarA	similar to AA sequence:UniProtKB:P0AAZ4		1	0	0	0	0	0	0
1078	PFR_JS10_1058	Lactate/malate dehydrogenase, NAD binding domain	1179307	1180287	+	PROKKA_01075	L-lactate dehydrogenase	1179307	1180287	+	1.1.1.27	ldh	similar to AA sequence:UniProtKB:Q9EVR0		1	0	0	0	0	0	0
1079	PFR_JS10_1059	Alanyl-tRNA synthetase AlaS	1180452	1183139	+	PROKKA_01076	Alanine--tRNA ligase	1180452	1183139	+	6.1.1.7	alaS	similar to AA sequence:UniProtKB:A0QWQ4		1	0	0	0	0	0	0
1080	PFR_JS10_1060	Putative crossover junction	1183123	1183668	+	PROKKA_01077	Putative Holliday junction resolvase	1183123	1183668	+	3.1.-.-	yrrK	similar to AA sequence:UniProtKB:O34634		1	0	0	0	0	0	0
1081	PFR_JS10_1061	Aminodeoxychorismate lyase	1183643	1184875	+	PROKKA_01078	putative aminodeoxychorismate lyase	1183643	1184875	+			protein motif:CLUSTERS:PRK10270		1	0	0	0	0	0	0
1082	PFR_JS10_1062	Chorismate synthase	1185030	1186232	+	PROKKA_01079	Chorismate synthase	1185030	1186232	+	4.2.3.5	aroC	similar to AA sequence:UniProtKB:P63611		1	0	0	0	0	0	0
1083	PFR_JS10_1063	Bifunctional shikimate kinase/3-dehydroquinate	1186229	1187878	+	PROKKA_01080	3-dehydroquinate synthase	1186229	1187878	+	4.2.3.4	aroB	similar to AA sequence:UniProtKB:P0A4Z4		1	0	0	0	0	0	0
1084	PFR_JS10_1064	Translation elongation factor P	1188037	1188618	+	PROKKA_01081	Elongation factor P	1188037	1188618	+		efp	similar to AA sequence:UniProtKB:A0QWR4		1	0	0	0	0	0	0
1085	PFR_JS10_1065	N utilization substance protein B homolog	1188618	1189259	+	PROKKA_01082	hypothetical protein	1188618	1189259	+			similar to AA sequence:UniProtKB:P95020	note=N utilization substance protein B homolog	1	0	0	0	0	0	0
1086	PFR_JS10_1066	Carbamoyl-phosphate synthase small chain	1189422	1190606	+	PROKKA_01083	Carbamoyl-phosphate synthase small chain	1189422	1190606	+	6.3.5.5	carA	similar to AA sequence:UniProtKB:P0A6F1		1	0	0	0	0	0	0
1087	PFR_JS10_1067	Carbamoyl-phosphate synthase large chain	1190606	1193947	+	PROKKA_01084	Carbamoyl-phosphate synthase large chain	1190606	1193947	+	6.3.5.5	carB_1	similar to AA sequence:UniProtKB:P00968		1	0	0	0	0	0	0
1088	PFR_JS10_1068	Dihydroorotate dehydrogenase (quinone)	1194029	1195129	+	PROKKA_01085	Dihydroorotate dehydrogenase (quinone)	1194029	1195129	+	1.3.5.2	pyrD	similar to AA sequence:UniProtKB:P0A7E1		1	0	0	0	0	0	0
1089	PFR_JS10_1069	Orotidine 5'-phosphate decarboxylase	1195126	1195935	+	PROKKA_01086	orotidine 5'-phosphate decarboxylase	1195126	1195935	+			protein motif:CLUSTERS:PRK00125		1	0	0	0	0	0	0
1090	PFR_JS10_1070	Integration host factor family protein	1196098	1196409	+	PROKKA_01087	hypothetical protein	1196098	1196409	+					1	0	0	0	0	0	0
1091	PFR_JS10_1071	Guanylate kinase	1196413	1197033	+	PROKKA_01088	Guanylate kinase	1196413	1197033	+	2.7.4.8	gmk	similar to AA sequence:UniProtKB:P0A5I4		1	0	0	0	0	0	0
1092	PFR_JS10_1072	DNA-directed RNA polymerase, omega subunit	1197093	1197461	+	PROKKA_01089	DNA-directed RNA polymerase subunit omega	1197093	1197461	+	2.7.7.6	rpoZ	similar to AA sequence:UniProtKB:Q9KXS1		1	0	0	0	0	0	0
1093	PFR_JS10_1073	S-adenosylmethionine synthase MetK	1197527	1198717	+	PROKKA_01090	S-adenosylmethionine synthase	1197527	1198717	+	2.5.1.6	metK	similar to AA sequence:UniProtKB:A0QWT3		1	0	0	0	0	0	0
1094	PFR_JS10_1074	Primosomal protein N priA (Fragment)	1198828	1200099	+	PROKKA_01091	Primosomal protein N'	1198828	1200099	+	3.6.4.-	priA_2	similar to AA sequence:UniProtKB:P17888		1	0	0	0	0	0	0
1095	PFR_JS10_1075	Primosome assembly protein PriA (Fragment)	1200144	1200848	+	PROKKA_01092	primosome assembly protein PriA	1200144	1200848	+			protein motif:CLUSTERS:PRK05580		0	0	0	0	0	0	0
1096	PFR_JS10_1076	Hypothetical protein	1200926	1201297	+	PROKKA_01093	Methionyl-tRNA formyltransferase	1200926	1201297	+	2.1.2.9	fmt_1	similar to AA sequence:UniProtKB:A0QWU2		0	0	0	0	0	0	0
1097	PFR_JS10_1077	Formyl transferase protein	1201297	1201872	+	PROKKA_01094	Methionyl-tRNA formyltransferase	1201297	1201872	+	2.1.2.9	fmt_2	similar to AA sequence:UniProtKB:A0QWU2		1	0	0	0	0	0	0
1098	PFR_JS10_1078	Putative ribosomal RNA small subunit	1201865	1203352	+	PROKKA_01095	Ribosomal RNA small subunit methyltransferase B	1201865	1203352	+	2.1.1.176	rsmB	similar to AA sequence:UniProtKB:P36929		1	0	0	0	0	0	0
1099	PFR_JS10_1079	Ribulose-phosphate 3-epimerase Rpe	1203368	1204030	+	PROKKA_01096	Ribulose-phosphate 3-epimerase	1203368	1204030	+	5.1.3.1	rpe	similar to AA sequence:UniProtKB:P0AG07		1	0	0	0	0	0	0
1100	PFR_JS10_1080	Bleomycin hydrolase	1204129	1205322	+	PROKKA_01097	Aminopeptidase C	1204129	1205322	+	3.4.22.40	pepC_1	similar to AA sequence:UniProtKB:Q04723		1	0	0	0	0	0	0
1101	PFR_JS10_1081	Proteasome assembly chaperones 2	1205423	1206232	-	PROKKA_01098	PAC2 family protein	1205423	1206232	-			protein motif:Pfam:PF09754.3		1	0	0	0	0	0	0
1102	PFR_JS10_1082	5-methyltetrahydrofolate-homocysteine	1206405	1209872	+	PROKKA_01099	Methionine synthase	1206405	1209872	+	2.1.1.13	metH	similar to AA sequence:UniProtKB:P13009		1	0	0	0	0	0	0
1103	PFR_JS10_1083	Signal peptide peptidase SppA	1210095	1211351	-	PROKKA_01100	Putative signal peptide peptidase SppA	1210095	1211351	-	3.4.21.-	sppA	similar to AA sequence:UniProtKB:O34525		1	0	0	0	0	0	0
1104	PFR_JS10_1084	HAD-superfamily hydrolase, subfamily IA, variant	1211535	1212260	+	PROKKA_01101	Phosphorylated carbohydrates phosphatase	1211535	1212260	+	3.1.3.-		similar to AA sequence:UniProtKB:Q9X0Y1		1	0	0	0	0	0	0
1105	PFR_JS10_1085	TRNA (Adenine-58-N(1)-) methyltransferase	1212257	1213327	+	PROKKA_01102	tRNA (adenine(58)-N(1))-methyltransferase TrmI	1212257	1213327	+	2.1.1.220	trmI	similar to AA sequence:UniProtKB:O33253		1	0	0	0	0	0	0
1106	PFR_JS10_1086	Proteasome subunit beta	1213320	1214186	+	PROKKA_01103	Proteasome subunit beta precursor	1213320	1214186	+	3.4.25.1	prcB	similar to AA sequence:UniProtKB:Q7AKQ5		1	0	0	0	0	0	0
1107	PFR_JS10_1087	Proteasome subunit alpha	1214183	1214908	+	PROKKA_01104	Proteasome subunit alpha	1214183	1214908	+	3.4.25.1	prcA	similar to AA sequence:UniProtKB:Q7AKQ6		1	0	0	0	0	0	0
1108	PFR_JS10_1088	Prephenate dehydrogenase	1214910	1216004	+	PROKKA_01105	T-protein	1214910	1216004	+		tyrA_1	similar to AA sequence:UniProtKB:P07023		1	0	0	0	0	0	0
1109	PFR_JS10_1089	Putative cytidylate kinase	1216044	1216715	+	PROKKA_01106	Cytidylate kinase	1216044	1216715	+	2.7.4.25	cmk	similar to AA sequence:UniProtKB:P63803		1	0	0	0	0	0	0
1110	PFR_JS10_1090	GTPase Der	1216830	1218179	+	PROKKA_01107	GTPase Der	1216830	1218179	+		der	similar to AA sequence:UniProtKB:P50743		1	0	0	0	0	0	0
1111	PFR_JS10_1091	Protein of hypothetical function DUF1706	1218214	1218723	-	PROKKA_01108	hypothetical protein	1218214	1218723	-					1	0	0	0	0	0	0
1112	PFR_JS10_1092	Major facilitator superfamily protein 35	1218847	1220349	+	PROKKA_01109	Antiseptic resistance protein	1218847	1220349	+		qacA_2	similar to AA sequence:UniProtKB:P0A0J9		1	0	0	0	0	0	0
1113	PFR_JS10_1093	TetR-family transcription regulator	1220375	1220953	+	PROKKA_01110	HTH-type transcriptional regulator RutR	1220375	1220953	+		rutR	similar to AA sequence:UniProtKB:P0ACU2		1	0	0	0	0	0	0
1114	PFR_JS10_1094	Zinc-containing alcohol dehydrogenase (ADH)	1220999	1221949	-	PROKKA_01111	ethanol-active dehydrogenase/acetaldehyde-active reductase	1220999	1221949	-			protein motif:CLUSTERS:PRK09422		0	0	0	0	0	0	0
1115	PFR_JS10_1095	Putative membrane protein	1222058	1222933	-	PROKKA_01112	Threonine/homoserine exporter RhtA	1222058	1222933	-		rhtA	similar to AA sequence:UniProtKB:P0AA67		0	0	0	0	0	0	0
1116	PFR_JS10_1096	Hypothetical protein	1223104	1223625	+	PROKKA_01113	hypothetical protein	1223104	1223625	+					1	0	0	0	0	0	0
1117	PFR_JS10_1097	Transcriptional regulator	1223618	1223923	+	PROKKA_01114	Helix-turn-helix domain protein	1223618	1223923	+			protein motif:Pfam:PF12840.1		1	0	0	0	0	0	0
1118						PROKKA_01115	tRNA-Pro(ggg)	1224085	1224160	-			COORDINATES:profile:Aragorn:1.2		0					0	0
1119	PFR_JS10_1098	S-ribosylhomocysteinase LuxS	1224320	1224784	+	PROKKA_01116	S-ribosylhomocysteine lyase	1224320	1224784	+	4.4.1.21	luxS	similar to AA sequence:UniProtKB:Q9ZMW8		1	0	0	0	0	0	0
1120	PFR_JS10_1099	Antiseptic resistance protein	1224976	1226556	+	PROKKA_01117	Antiseptic resistance protein	1224976	1226556	+		qacA_3	similar to AA sequence:UniProtKB:P0A0J9		1	0	0	0	0	0	0
1121	PFR_JS10_1100	Nitrate/sulfonate/bicarbonate ABC transporter,	1226863	1227753	+	PROKKA_01118	Carnitine transport permease protein OpuCD	1226863	1227753	+		opuCD	similar to AA sequence:UniProtKB:Q9KHT6		1	0	0	0	0	0	0
1122	PFR_JS10_1101	ABC-type nitrate/sulfonate/bicarbonate transport	1227750	1228757	+	PROKKA_01119	Putative thiamine biosynthesis protein	1227750	1228757	+			similar to AA sequence:UniProtKB:P44658		1	0	0	0	0	0	0
1123	PFR_JS10_1102	Homoserine O-acetyltransferase (Precursor)	1228939	1230192	+	PROKKA_01120	Homoserine O-acetyltransferase	1228939	1230192	+	2.3.1.31	metX	similar to AA sequence:UniProtKB:Q8F4I0		1	0	0	0	0	0	0
1124	PFR_JS10_1103	Methionine biosynthesis protein MetW	1230189	1230875	+	PROKKA_01121	hypothetical protein	1230189	1230875	+			protein motif:CLUSTERS:PRK08317		1	0	0	0	0	0	0
1125	PFR_JS10_1104	Transcriptional regulator, AsnC family	1231011	1231424	+	PROKKA_01122	HTH-type transcriptional regulator LrpC	1231011	1231424	+		lrpC	similar to AA sequence:UniProtKB:P96582		1	0	0	0	0	0	0
1126	PFR_JS10_1105	Hypothetical protein	1231518	1233152	+	PROKKA_01123	Apolipoprotein N-acyltransferase	1231518	1233152	+	2.3.1.-	lnt	similar to AA sequence:UniProtKB:P23930		1	0	0	0	0	0	0
1127	PFR_JS10_1106	ApolipoproteiN n-acyltransferase	1233239	1234045	+	PROKKA_01124	Undecaprenyl-phosphate mannosyltransferase	1233239	1234045	+	2.4.1.54		similar to AA sequence:UniProtKB:C5CBV8		1	0	0	0	0	0	0
1128	PFR_JS10_1107	Hypothetical protein	1234139	1234414	-	PROKKA_01125	RNA polymerase-binding protein RbpA	1234139	1234414	-		rbpA_2	similar to AA sequence:UniProtKB:Q9RKY0		1	0	0	0	0	0	0
1129	PFR_JS10_1108	Glycerophosphodiester phosphodiesterase family	1234583	1235380	-	PROKKA_01126	Glycerophosphoryl diester phosphodiesterase	1234583	1235380	-	3.1.4.46	ugpQ_1	similar to AA sequence:UniProtKB:P10908		1	0	0	0	0	0	0
1130	PFR_JS10_1109	Hypothetical protein	1235425	1235949	-	PROKKA_01127	Putative transmembrane protein (PGPGW)	1235425	1235949	-			protein motif:Pfam:PF09656.4		1	0	0	0	0	0	0
1131	PFR_JS10_1110	Pyridoxal kinase	1236087	1236956	+	PROKKA_01128	Pyridoxamine kinase	1236087	1236956	+	2.7.1.35	pdxY	similar to AA sequence:UniProtKB:Q7CIR8		1	0	0	0	0	0	0
1132	PFR_JS10_1111	UDP-N-acetylglucosamine 1-carboxyvinyltransferase	1237047	1238582	-	PROKKA_01129	UDP-N-acetylglucosamine 1-carboxyvinyltransferase	1237047	1238582	-	2.5.1.7	murA	similar to AA sequence:UniProtKB:Q3KHZ4		1	0	0	0	0	0	0
1133	PFR_JS10_1112	Dihydrolipoyl dehydrogenase	1238729	1240129	+	PROKKA_01130	Dihydrolipoyl dehydrogenase	1238729	1240129	+	1.8.1.4	lpdC	similar to AA sequence:UniProtKB:P66004		1	0	0	0	0	0	0
1134	PFR_JS10_1113	Extracellular ligand-binding receptor	1240325	1241488	+	PROKKA_01131	hypothetical protein	1240325	1241488	+			similar to AA sequence:UniProtKB:Q8YEE8	note=Leu/Ile/Val-binding protein homolog 3 precursor	1	0	0	0	0	0	0
1135	PFR_JS10_1114	High-affinity branched-chain amino acid transport	1241585	1242469	+	PROKKA_01132	High-affinity branched-chain amino acid transport system permease protein LivH	1241585	1242469	+		livH_1	similar to AA sequence:UniProtKB:P0AEX7		1	0	0	0	0	0	0
1136	PFR_JS10_1115	Branched-chain amino acid ABC transporter,	1242466	1243485	+	PROKKA_01133	High-affinity branched-chain amino acid transport system permease protein LivH	1242466	1243485	+		livH_2	similar to AA sequence:UniProtKB:P0AEX7		1	0	0	0	0	0	0
1137	PFR_JS10_1116	Branched-chain amino acid ABC superfamily ATP	1243482	1244273	+	PROKKA_01134	Lipopolysaccharide export system ATP-binding protein LptB	1243482	1244273	+	3.6.3.-	lptB	similar to AA sequence:UniProtKB:P45073		1	0	0	0	0	0	0
1138	PFR_JS10_1117	Branched-chain amino acid ABC transporter,	1244266	1244970	+	PROKKA_01135	High-affinity branched-chain amino acid transport ATP-binding protein LivF	1244266	1244970	+		livF	similar to AA sequence:UniProtKB:P22731		1	0	0	0	0	0	0
1139	PFR_JS10_1118	CBS domain protein/ACT domain-containing protein	1244972	1245622	+	PROKKA_01136	Hypoxic response protein 1	1244972	1245622	+		hrp1	similar to AA sequence:UniProtKB:O06186		1	0	0	0	0	0	0
1140	PFR_JS10_1119	PTS system fructose IIA component	1245654	1246076	-	PROKKA_01137	PTS system mannose-specific EIIAB component	1245654	1246076	-		manX	similar to AA sequence:UniProtKB:P69797		1	0	0	0	0	0	0
1141	PFR_JS10_1120	Dipeptidase pepE	1246549	1247682	+	PROKKA_01138	Xaa-Pro dipeptidase	1246549	1247682	+	3.4.13.9	pepQ	similar to AA sequence:UniProtKB:Q9S6S1		0	0	0	0	0	0	0
1142	PFR_JS10_1121	Esterase	1247648	1249027	-	PROKKA_01139	Putative esterase	1247648	1249027	-			protein motif:Pfam:PF00756.14		0	0	0	0	0	0	0
1143	PFR_JS10_1122	Hypothetical protein	1249024	1251507	-	PROKKA_01140	Phosphatidylglycerol lysyltransferase	1249024	1251507	-	2.3.2.3	mprF	similar to AA sequence:UniProtKB:C0H3X7		0	0	0	0	0	0	0
1144	PFR_JS10_1123	Aspartyl/glutamyl-tRNA(Asn/Gln) amidotransferase	1251716	1253227	-	PROKKA_01141	Aspartyl/glutamyl-tRNA(Asn/Gln) amidotransferase subunit B	1251716	1253227	-	6.3.5.-	gatB	similar to AA sequence:UniProtKB:O66766		1	0	0	0	0	0	0
1145	PFR_JS10_1124	Glutamyl-tRNA(Gln) amidotransferase subunit A	1253224	1254756	-	PROKKA_01142	Glutamyl-tRNA(Gln) amidotransferase subunit A	1253224	1254756	-	6.3.5.-	gatA	similar to AA sequence:UniProtKB:Q8NR17		1	0	0	0	0	0	0
1146	PFR_JS10_1125	Aspartyl/glutamyl-tRNA(Asn/Gln) amidotransferase	1254764	1255066	-	PROKKA_01143	Aspartyl/glutamyl-tRNA(Asn/Gln) amidotransferase subunit C	1254764	1255066	-	6.3.5.-	gatC	similar to AA sequence:UniProtKB:P68808		1	0	0	0	0	0	0
1147	PFR_JS10_1126	Amino acid-binding ACT domain protein	1255287	1255913	+	PROKKA_01144	ACT domain protein	1255287	1255913	+			protein motif:Pfam:PF01842.19		1	0	0	0	0	0	0
1148	PFR_JS10_1127	Hypothetical membrane anchored protein	1255934	1256137	-	PROKKA_01145	hypothetical protein	1255934	1256137	-					1	0	0	0	0	0	0
1149	PFR_JS10_1128	Methionine synthase, vitamin-B12 independent	1256206	1257192	-	PROKKA_01146	Cobalamin-independent synthase, Catalytic domain	1256206	1257192	-			protein motif:Pfam:PF01717.12		1	0	0	0	0	0	0
1150	PFR_JS10_1129	TRNA	1257238	1258311	-	PROKKA_01147	tRNA-specific 2-thiouridylase MnmA	1257238	1258311	-	2.8.1.-	mnmA	similar to AA sequence:UniProtKB:Q931Q6		1	0	0	0	0	0	0
1151	PFR_JS10_1130	Glycogen debranching enzyme GlgX	1258568	1260760	+	PROKKA_01148	Glycogen debranching enzyme	1258568	1260760	+	3.2.1.-	glgX_2	similar to AA sequence:UniProtKB:P15067		1	0	0	0	0	0	0
1152	PFR_JS10_1131	Hypothetical protein	1260978	1261565	+	PROKKA_01149	hypothetical protein	1260978	1261565	+					0	0	0	0	0	0	0
1153	PFR_JS10_1132	Hypothetical protein	1261682	1262392	+	PROKKA_01150	hypothetical protein	1261682	1262392	+					0	0	0	0	0	0	0
1154	PFR_JS10_1133	Glycogen phosphorylase	1262554	1265067	-	PROKKA_01151	Maltodextrin phosphorylase	1262554	1265067	-	2.4.1.1	malP	similar to AA sequence:UniProtKB:P00490		1	0	0	0	0	0	0
1155	PFR_JS10_1134	Alpha-1,4-glucan:maltose-1-phosphate	1265173	1267386	+	PROKKA_01152	Alpha-1,4-glucan:maltose-1-phosphate maltosyltransferase 2	1265173	1267386	+	2.4.99.16	glgE2	similar to AA sequence:UniProtKB:Q9KY04		1	0	0	0	0	0	0
1156	PFR_JS10_1135	Maltose alpha-D-glucosyltransferase	1267472	1269271	+	PROKKA_01153	Trehalose synthase/amylase TreS	1267472	1269271	+	3.2.1.1	treS	similar to AA sequence:UniProtKB:A0R6E0		1	0	0	0	0	0	0
1157	PFR_JS10_1136	Maltokinase	1269287	1270624	+	PROKKA_01154	Maltokinase	1269287	1270624	+	2.7.1.175	mak1	similar to AA sequence:UniProtKB:Q7WUM3		1	0	0	0	0	0	0
1158	PFR_JS10_1137	1,4-alpha-glucan branching enzyme GlgB	1270617	1272521	+	PROKKA_01155	1,4-alpha-glucan branching enzyme GlgB	1270617	1272521	+	2.4.1.18	glgB	similar to AA sequence:UniProtKB:Q10625		1	0	0	0	0	0	0
1159	PFR_JS10_1138	Hydrolase, NUDIX family	1272557	1273342	+	PROKKA_01156	hypothetical protein	1272557	1273342	+			protein motif:CLUSTERS:PRK08999		0	0	0	0	0	0	0
1160	PFR_JS10_1139	Phosphoglucomutase PgmA	1273457	1275088	-	PROKKA_01157	Phosphoglucomutase	1273457	1275088	-	5.4.2.2	pgm	similar to AA sequence:UniProtKB:P36938		1	0	0	0	0	0	0
1161	PFR_JS10_1140	Thioredoxin	1275220	1276212	+	PROKKA_01158	hypothetical protein	1275220	1276212	+					1	0	0	0	0	0	0
1162	PFR_JS10_1141	4-hydroxyphenylpyruvate dioxygenase C domain	1276444	1276890	+	PROKKA_01159	Glyoxalase/Bleomycin resistance protein/Dioxygenase superfamily protein	1276444	1276890	+			protein motif:Pfam:PF00903.19		1	0	0	0	0	0	0
1163	PFR_JS10_1142	Putative phosphate acyltransferase	1277046	1277621	+	PROKKA_01160	hypothetical protein	1277046	1277621	+					1	0	0	0	0	0	0
1164	PFR_JS10_1143	Hypothetical protein	1277780	1279573	+	PROKKA_01161	hypothetical protein	1277780	1279573	+					1	0	0	0	0	0	0
1165	PFR_JS10_1144	Endonuclease NucS	1279614	1280249	-	PROKKA_01162	hypothetical protein	1279614	1280249	-			protein motif:CLUSTERS:PRK03298		1	0	0	0	0	0	0
1166	PFR_JS10_1145	Hypothetical protein	1280406	1280684	+	PROKKA_01163	hypothetical protein	1280406	1280684	+					1	0	0	0	0	0	0
1167	PFR_JS10_1146	Abhydrolase domain-containing protein 11	1280681	1281511	+	PROKKA_01164	Esterase YbfF	1280681	1281511	+	3.1.-.-	ybfF	similar to AA sequence:UniProtKB:P75736		1	0	0	0	0	0	0
1168	PFR_JS10_1147	ATP:cob(I)alamin adenosyltransferase	1281590	1282198	+	PROKKA_01165	Cob(I)yrinic acid a,c-diamide adenosyltransferase	1281590	1282198	+	2.5.1.17		similar to AA sequence:UniProtKB:P64803		1	0	0	0	0	0	0
1169	PFR_JS10_1148	Lipoate-protein ligase LplJ	1282370	1283434	-	PROKKA_01166	putative lipoate-protein ligase A	1282370	1283434	-	2.7.7.63	lplA	similar to AA sequence:UniProtKB:P75394		1	0	0	0	0	0	0
1170	PFR_JS10_1149	Hypothetical protein	1283458	1283916	-	PROKKA_01167	hypothetical protein	1283458	1283916	-					1	0	0	0	0	0	0
1171	PFR_JS10_1150	ATP synthase F1, epsilon subunit	1283958	1284425	-	PROKKA_01168	ATP synthase epsilon chain	1283958	1284425	-		atpC	similar to AA sequence:UniProtKB:P0A2Z7		1	0	0	0	0	0	0
1172	PFR_JS10_1151	ATP synthase subunit beta	1284425	1285876	-	PROKKA_01169	ATP synthase subunit beta	1284425	1285876	-	3.6.3.14	atpD	similar to AA sequence:UniProtKB:A0R200		1	0	0	0	0	0	0
1173	PFR_JS10_1152	ATP synthase gamma chain	1285877	1286812	-	PROKKA_01170	ATP synthase gamma chain	1285877	1286812	-		atpG	similar to AA sequence:UniProtKB:P50007		1	0	0	0	0	0	0
1174	PFR_JS10_1153	ATP synthase subunit alpha	1286815	1288299	-	PROKKA_01171	ATP synthase subunit alpha	1286815	1288299	-	3.6.3.14	atpA	similar to AA sequence:UniProtKB:P50001		1	0	0	0	0	0	0
1175	PFR_JS10_1154	ATP synthase F1, delta subunit	1288526	1289305	-	PROKKA_01172	ATP synthase subunit delta	1288526	1289305	-		atpH	similar to AA sequence:UniProtKB:P50008		1	0	0	0	0	0	0
1176	PFR_JS10_1155	ATP synthase subunit b	1289302	1289856	-	PROKKA_01173	ATP synthase subunit b	1289302	1289856	-		atpF	similar to AA sequence:UniProtKB:P80285		1	0	0	0	0	0	0
1177	PFR_JS10_1156	ATP synthase C chain (F1F0-ATPase subunit c )	1289867	1290085	-	PROKKA_01174	ATP synthase subunit c	1289867	1290085	-		atpE	similar to AA sequence:UniProtKB:Q2RFX4		1	0	0	0	0	0	0
1178	PFR_JS10_1157	ATP synthase subunit a	1290131	1291012	-	PROKKA_01175	ATP synthase subunit a	1290131	1291012	-		atpB	similar to AA sequence:UniProtKB:O05330		1	0	0	0	0	0	0
1179	PFR_JS10_1158	Hypothetical protein	1291005	1291229	-	PROKKA_01176	Putative F0F1-ATPase subunit (ATPase_gene1)	1291005	1291229	-			protein motif:Pfam:PF09527.4		1	0	0	0	0	0	0
1180	PFR_JS10_1159	Hypothetical protein	1291226	1291663	-	PROKKA_01177	hypothetical protein	1291226	1291663	-					1	0	0	0	0	0	0
1181	PFR_JS10_1160	Glycosyltransferase, group 4 family	1291741	1292877	-	PROKKA_01178	Decaprenyl-phosphate N-acetylglucosaminephosphotransferase	1291741	1292877	-	2.7.8.35	wecA	similar to AA sequence:UniProtKB:Q10606		1	0	0	0	0	0	0
1182	PFR_JS10_1161	TRNA threonylcarbamoyladenosine biosynthesis	1292886	1293764	-	PROKKA_01179	Threonylcarbamoyl-AMP synthase	1292886	1293764	-	2.7.7.87	ywlC_2	similar to AA sequence:UniProtKB:P39153		1	0	0	0	0	0	0
1183	PFR_JS10_1162	Release factor glutamine methyltransferase	1293761	1294639	-	PROKKA_01180	Release factor glutamine methyltransferase	1293761	1294639	-	2.1.1.-	prmC	similar to AA sequence:UniProtKB:P0ACC1		1	0	0	0	0	0	0
1184	PFR_JS10_1163	Peptide chain release factor 1	1294636	1295715	-	PROKKA_01181	Peptide chain release factor 1	1294636	1295715	-		prfA	similar to AA sequence:UniProtKB:P96077		1	0	0	0	0	0	0
1185	PFR_JS10_1164	50S ribosomal protein L31	1295823	1296047	-	PROKKA_01182	50S ribosomal protein L31	1295823	1296047	-		rpmE	similar to AA sequence:UniProtKB:Q9K4E5		1	0	0	0	0	0	0
1186	PFR_JS10_1165	Transcription termination factor Rho	1296184	1298154	-	PROKKA_01183	hypothetical protein	1296184	1298154	-			similar to AA sequence:UniProtKB:P52157	note=Transcription termination factor Rho	1	0	0	0	0	0	0
1187	PFR_JS10_1166	Phosphoserine phosphatase/homoserine	1298548	1299171	-	PROKKA_01184	haloacid dehalogenase-like hydrolase	1298548	1299171	-			protein motif:Pfam:PF12710.1		1	0	0	0	0	0	0
1188	PFR_JS10_1167	Homoserine dehydrogenase	1299180	1300505	-	PROKKA_01185	Homoserine dehydrogenase	1299180	1300505	-	1.1.1.3	hom	similar to AA sequence:UniProtKB:P08499		1	0	0	0	0	0	0
1189	PFR_JS10_1168	Diaminopimelate decarboxylase	1300516	1301910	-	PROKKA_01186	Diaminopimelate decarboxylase	1300516	1301910	-	4.1.1.20	lysA	similar to AA sequence:UniProtKB:P0A5M4		0	0	0	0	0	0	0
1190						PROKKA_01187	tRNA-Arg(ccg)	1302049	1302122	+			COORDINATES:profile:Aragorn:1.2		0					0	0
1191	PFR_JS10_1169	Hypothetical protein	1302286	1302645	-	PROKKA_01188	hypothetical protein	1302286	1302645	-					0	0	0	0	0	0	0
1192	PFR_JS10_1170	Hypothetical protein	1302735	1303064	-	PROKKA_01189	SNARE associated Golgi protein	1302735	1303064	-			protein motif:Pfam:PF09335.5		0	0	0	0	0	0	0
1193	PFR_JS10_1171	LigA	1303287	1304705	+	PROKKA_01190	hypothetical protein	1303287	1304705	+					0	0	0	0	0	0	0
1194	PFR_JS10_1172	LigA	1304846	1306141	+	PROKKA_01191	hypothetical protein	1304846	1306141	+					1	0	0	0	0	0	0
1195	PFR_JS10_1173	Hypothetical protein	1306134	1307540	+	PROKKA_01192	hypothetical protein	1306134	1307540	+					1	0	0	0	0	0	0
1196	PFR_JS10_1174	Oxoglutarate dehydrogenase	1307610	1311395	+	PROKKA_01193	Multifunctional 2-oxoglutarate metabolism enzyme	1307610	1311395	+	2.2.1.5	kgd	similar to AA sequence:UniProtKB:A0R2B1		1	0	0	0	0	0	0
1197	PFR_JS10_1175	Transcription factor WhiB	1311640	1311888	+	PROKKA_01194	Transcriptional regulator WhiB1	1311640	1311888	+		whiB1	similar to AA sequence:UniProtKB:O05847		1	0	0	0	0	0	0
1198	PFR_JS10_1176	Sensor histidine kinase	1311993	1313501	-	PROKKA_01195	putative sensor histidine kinase pdtaS	1311993	1313501	-	2.7.13.3	pdtaS	similar to AA sequence:UniProtKB:O05846		1	0	0	0	0	0	0
1199	PFR_JS10_1177	Hypothetical protein	1314003	1314314	-	PROKKA_01196	Anti-sigma factor RsrA	1314003	1314314	-		rsrA	similar to AA sequence:UniProtKB:Q7AKG8		1	0	0	0	0	0	0
1200	PFR_JS10_1178	RNA polymerase sigma factor	1314307	1314894	-	PROKKA_01197	ECF RNA polymerase sigma factor SigR	1314307	1314894	-		sigR	similar to AA sequence:UniProtKB:Q7AKG9		1	0	0	0	0	0	0
1201	PFR_JS10_1179	UPF0361 protein yoqW	1315035	1315787	-	PROKKA_01198	Putative SOS response-associated peptidase YedK	1315035	1315787	-	3.4.-.-	yedK	similar to AA sequence:UniProtKB:P76318		1	0	0	0	0	0	0
1202	PFR_JS10_1180	3-phosphoshikimate 1-carboxyvinyltransferase	1315935	1317287	+	PROKKA_01199	3-phosphoshikimate 1-carboxyvinyltransferase	1315935	1317287	+	2.5.1.19	aroA	similar to AA sequence:UniProtKB:P22487		1	0	0	0	0	0	0
1203	PFR_JS10_1181	Putative ribosome biogenesis GTPase RsgA	1317284	1318354	+	PROKKA_01200	Putative ribosome biogenesis GTPase RsgA	1317284	1318354	+	3.6.1.-	rsgA	similar to AA sequence:UniProtKB:Q8ZKB0		1	0	0	0	0	0	0
1204	PFR_JS10_1182	Putative histidinol-phosphate phosphatase,	1318408	1319223	+	PROKKA_01201	Histidinol-phosphatase	1318408	1319223	+	3.1.3.15	hisN	similar to AA sequence:UniProtKB:Q9K4B1		1	0	0	0	0	0	0
1205	PFR_JS10_1183	PF14262 domain protein	1319277	1321010	-	PROKKA_01202	hypothetical protein	1319277	1321010	-					1	0	0	0	0	0	0
1206	PFR_JS10_1184	VTC domain protein	1321007	1321819	-	PROKKA_01203	VTC domain protein	1321007	1321819	-			protein motif:Pfam:PF09359.4		1	0	0	0	0	0	0
1207	PFR_JS10_1185	Conserved domain protein	1321816	1322451	-	PROKKA_01204	hypothetical protein	1321816	1322451	-					1	0	0	0	0	0	0
1208	PFR_JS10_1186	Exopolysaccharide biosynthesis protein related to	1322608	1323555	+	PROKKA_01205	hypothetical protein	1322608	1323555	+					1	0	0	0	0	0	0
1209	PFR_JS10_1187	Dolichyl-phosphate beta-D-mannosyltransferase	1323565	1324722	+	PROKKA_01206	GtrA-like protein	1323565	1324722	+			protein motif:Pfam:PF04138.8		0	0	0	0	0	0	0
1210	PFR_JS10_1188	Putative phosphoglycerate dehydrogenase	1324712	1325905	-	PROKKA_01207	D-3-phosphoglycerate dehydrogenase	1324712	1325905	-	1.1.1.95	serA	similar to AA sequence:UniProtKB:P0A9T0		1	0	0	0	0	0	0
1211	PFR_JS10_1189	Dipeptide ABC transporter ATP-binding protein	1325966	1326793	-	PROKKA_01208	Glutathione import ATP-binding protein GsiA	1325966	1326793	-	3.6.3.-	gsiA	similar to AA sequence:UniProtKB:P75796		1	0	0	0	0	0	0
1212	PFR_JS10_1190	Oligopeptide transport protein of the ABC	1326786	1327643	-	PROKKA_01209	Oligopeptide transport ATP-binding protein OppD	1326786	1327643	-		oppD_1	similar to AA sequence:UniProtKB:P24136		1	0	0	0	0	0	0
1213	PFR_JS10_1191	Putative oligopeptide ABC transport system	1327645	1328460	-	PROKKA_01210	Glutathione transport system permease protein GsiD	1327645	1328460	-		gsiD	similar to AA sequence:UniProtKB:P75799		1	0	0	0	0	0	0
1214	PFR_JS10_1192	Putative glutathione ABC transporter, permease	1328457	1329410	-	PROKKA_01211	Glutathione transport system permease protein GsiC	1328457	1329410	-		gsiC	similar to AA sequence:UniProtKB:P75798		1	0	0	0	0	0	0
1215	PFR_JS10_1193	ABC transporter, substrate-binding protein,	1329432	1330955	-	PROKKA_01212	Glutathione-binding protein GsiB precursor	1329432	1330955	-		gsiB	similar to AA sequence:UniProtKB:P75797		1	0	0	0	0	0	0
1216						PROKKA_01213	tRNA-Met(cat)	1331164	1331238	+			COORDINATES:profile:Aragorn:1.2		0					0	0
1217	PFR_JS10_1194	Biotin synthase	1331323	1332468	-	PROKKA_01214	Biotin synthase	1331323	1332468	-	2.8.1.6	bioB	similar to AA sequence:UniProtKB:P19206		1	0	0	0	0	0	0
1218	PFR_JS10_1195	Hypothetical protein	1332631	1332921	-	PROKKA_01215	hypothetical protein	1332631	1332921	-					1	0	0	0	0	0	0
1219	PFR_JS10_1196	Prolyl aminopeptidase	1333088	1334302	-	PROKKA_01216	Proline iminopeptidase	1333088	1334302	-	3.4.11.5	pip_1	similar to AA sequence:UniProtKB:P46547		1	0	0	0	0	0	0
1220	PFR_JS10_1197	Peptidase M16 inactive domain protein	1334447	1335718	+	PROKKA_01217	Protease 3 precursor	1334447	1335718	+	3.4.24.55	ptrA	similar to AA sequence:UniProtKB:P05458		1	0	0	0	0	0	0
1221	PFR_JS10_1198	Peptidase M16 inactive domain protein	1335718	1337082	+	PROKKA_01218	Peptidase M16 inactive domain protein	1335718	1337082	+			protein motif:Pfam:PF05193.15		1	0	0	0	0	0	0
1222	PFR_JS10_1199	UPF0182 protein	1337166	1340105	-	PROKKA_01219	hypothetical protein	1337166	1340105	-			protein motif:CLUSTERS:PRK00068		1	0	0	0	0	0	0
1223	PFR_JS10_1200	Hypothetical protein	1340102	1340701	-	PROKKA_01220	hypothetical protein	1340102	1340701	-					1	0	0	0	0	0	0
1224	PFR_JS10_1201	Lon protease proteolytic domain protein	1340820	1341863	-	PROKKA_01221	serine endoprotease	1340820	1341863	-			protein motif:CLUSTERS:PRK10942		1	0	0	0	0	0	0
1225	PFR_JS10_1202	UbiD family decarboxylase	1342104	1343507	+	PROKKA_01222	hypothetical protein	1342104	1343507	+					1	0	0	0	0	0	0
1226	PFR_JS10_1203	Similar to metal-dependent hydrolase	1343539	1344186	-	PROKKA_01223	hypothetical protein	1343539	1344186	-					1	0	0	0	0	0	0
1227	PFR_JS10_1204	Hypothetical protein	1344623	1344784	+	PROKKA_01224	hypothetical protein	1344623	1344784	+					1	0	0	0	0	0	0
1228	PFR_JS10_1205	Hypothetical protein	1344941	1346068	+	PROKKA_01225	hypothetical protein	1344941	1346068	+					1	0	0	0	0	0	0
1229	PFR_JS10_1206	HRDC domain protein	1346125	1348281	-	PROKKA_01226	ATP-dependent DNA helicase UvrD2	1346125	1348281	-	3.6.4.12	uvrD2	similar to AA sequence:UniProtKB:P64320		1	0	0	0	0	0	0
1230	PFR_JS10_1207	Exonuclease subunit V gamma recC	1348384	1351758	+	PROKKA_01227	RecBCD enzyme subunit RecC	1348384	1351758	+	3.1.11.5	recC	similar to AA sequence:UniProtKB:P07648		1	0	0	0	0	0	0
1231	PFR_JS10_1208	Putative exodeoxyribonuclease V, beta subunit	1351755	1355117	+	PROKKA_01228	RecBCD enzyme subunit RecB	1351755	1355117	+	3.1.11.5	recB	similar to AA sequence:UniProtKB:P08394		1	0	0	0	0	0	0
1232	PFR_JS10_1209	Exonuclease subunit V alpha recD	1355104	1356957	+	PROKKA_01229	RecBCD enzyme subunit RecD	1355104	1356957	+	3.1.11.5	recD	similar to AA sequence:UniProtKB:P04993		1	0	0	0	0	0	0
1233	PFR_JS10_1210	Hydrolase, NUDIX family	1357009	1357899	-	PROKKA_01230	NADH pyrophosphatase	1357009	1357899	-	3.6.1.22	nudC	similar to AA sequence:UniProtKB:P32664		1	0	0	0	0	0	0
1234	PFR_JS10_1211	ATP-dependent DNA helicase	1357909	1361265	-	PROKKA_01231	ATP-dependent DNA helicase PcrA	1357909	1361265	-	3.6.4.12	pcrA	similar to AA sequence:UniProtKB:P64319		1	0	0	0	0	0	0
1235	PFR_JS10_1212	ATP-dependent DNA helicase	1361262	1364633	-	PROKKA_01232	ATP-dependent DNA helicase UvrD1	1361262	1364633	-	3.6.4.12	uvrD1_1	similar to AA sequence:UniProtKB:P0A5A3		1	0	0	0	0	0	0
1236	PFR_JS10_1213	Cold shock-like protein CspA	1364973	1365179	+	PROKKA_01233	Cold shock-like protein 7.0	1364973	1365179	+			similar to AA sequence:UniProtKB:Q01761		1	0	0	0	0	0	0
1237	PFR_JS10_1214	Serine/threonine phosphatase stp	1365345	1366217	+	PROKKA_01234	Serine/threonine phosphatase stp	1365345	1366217	+	3.1.3.16	stp_2	similar to AA sequence:UniProtKB:Q8Y678		1	0	0	0	0	0	0
1238	PFR_JS10_1215	Hypothetical protein	1366274	1366558	+	PROKKA_01235	hypothetical protein	1366274	1366558	+					1	0	0	0	0	0	0
1239	PFR_JS10_1216	Hydroxylase for synthesis of	1366745	1367500	-	PROKKA_01236	hypothetical protein	1366745	1367500	-					1	0	0	0	0	0	0
1240	PFR_JS10_1217	DEAD/DEAH box helicase	1367776	1369281	+	PROKKA_01237	DEAD-box ATP-dependent RNA helicase CshA	1367776	1369281	+	3.6.4.13	cshA	similar to AA sequence:UniProtKB:P96614		1	0	0	0	0	0	0
1241	PFR_JS10_1218	Tryptophanyl-tRNA synthetase II	1369419	1370591	-	PROKKA_01238	Tryptophan--tRNA ligase 2	1369419	1370591	-	6.1.1.2	trpS2	similar to AA sequence:UniProtKB:Q9RVD6		1	0	0	0	0	0	0
1242	PFR_JS10_1219	PHP domain protein	1370560	1371441	-	PROKKA_01239	hypothetical protein	1370560	1371441	-			protein motif:CLUSTERS:PRK06361		1	0	0	0	0	0	0
1243	PFR_JS10_1220	Hypothetical protein	1371573	1372049	+	PROKKA_01240	hypothetical protein	1371573	1372049	+					1	0	0	0	0	0	0
1244	PFR_JS10_1221	Hypothetical protein	1372108	1372311	-	PROKKA_01241	hypothetical protein	1372108	1372311	-					1	0	0	0	0	0	0
1245	PFR_JS10_1222	Hypothetical protein	1372313	1372822	-	PROKKA_01242	hypothetical protein	1372313	1372822	-					0	0	0	0	0	0	0
1246	PFR_JS10_1223	Hypothetical protein	1372903	1373445	+	PROKKA_01243	hypothetical protein	1372903	1373445	+					1	0	0	0	0	0	0
1247	PFR_JS10_1224	Protein translocase subunit SecA	1373485	1376334	-	PROKKA_01244	preprotein translocase subunit SecA	1373485	1376334	-			protein motif:CLUSTERS:PRK12904		1	0	0	0	0	0	0
1248	PFR_JS10_1225	Putative ribosomal S30AE, sigma 54 modulation	1376579	1377175	-	PROKKA_01245	Light-repressed protein A	1376579	1377175	-		lrtA	similar to AA sequence:UniProtKB:P47908		1	0	0	0	0	0	0
1249	PFR_JS10_1226	Phosphoribosyl transferase domain protein	1377331	1378140	-	PROKKA_01246	DNA utilization protein GntX	1377331	1378140	-			protein motif:CLUSTERS:PRK11595		1	0	0	0	0	0	0
1250	PFR_JS10_1227	DNA-binding response regulator MtrA	1378222	1378962	-	PROKKA_01247	DNA-binding response regulator MtrA	1378222	1378962	-		mtrA	similar to AA sequence:UniProtKB:P0A5Z4		1	0	0	0	0	0	0
1251	PFR_JS10_1228	UPF0301 protein algH	1379098	1379664	-	PROKKA_01248	hypothetical protein	1379098	1379664	-			protein motif:CLUSTERS:PRK00228		1	0	0	0	0	0	0
1252						PROKKA_01249	transfer-messenger RNA%2C SsrA	1379878	1380245	-		ssrA	COORDINATES:profile:Aragorn:1.2		0					0	0
1253	PFR_JS10_1229	Hypothetical protein	1380370	1381011	-	PROKKA_01250	hypothetical protein	1380370	1381011	-					1	0	0	0	0	0	0
1254	PFR_JS10_1230	TmRNA-binding protein SmpB	1381101	1381583	-	PROKKA_01251	SsrA-binding protein	1381101	1381583	-		smpB	similar to AA sequence:UniProtKB:A0QU63		1	0	0	0	0	0	0
1255	PFR_JS10_1231	MutG family lantibiotic protection ABC	1381734	1383686	-	PROKKA_01252	hypothetical protein	1381734	1383686	-					1	0	0	0	0	0	0
1256	PFR_JS10_1232	Hypothetical protein	1383870	1385252	-	PROKKA_01253	Murein DD-endopeptidase MepM	1383870	1385252	-	3.4.24.-	mepM_3	similar to AA sequence:UniProtKB:P0AFS9		1	0	0	0	0	0	0
1257	PFR_JS10_1233	Efflux ABC transporter, permease protein	1385256	1386173	-	PROKKA_01254	Cell division protein FtsX	1385256	1386173	-		ftsX	similar to AA sequence:UniProtKB:A5U7B6		1	0	0	0	0	0	0
1258	PFR_JS10_1234	Cell division ATP-binding protein FtsE	1386212	1386898	-	PROKKA_01255	Cell division ATP-binding protein FtsE	1386212	1386898	-		ftsE	similar to AA sequence:UniProtKB:O34814		1	0	0	0	0	0	0
1259	PFR_JS10_1235	Peptide chain release factor 2	1387050	1388159	-	PROKKA_01256	Peptide chain release factor 2	1387050	1388159	-		prfB	similar to AA sequence:UniProtKB:A0QU58		1	0	0	0	0	0	0
1260	PFR_JS10_1236	YqeY family protein	1388254	1388715	+	PROKKA_01257	Yqey-like protein	1388254	1388715	+			protein motif:Pfam:PF09424.4		1	1	0	1	0	0	0
1261						PROKKA_01258	tRNA-Val(tac)	1388756	1388831	+			COORDINATES:profile:Aragorn:1.2		0					0	0
1262	PFR_JS10_1237	CcrB	1388789	1390465	-											2	0	1	1	0	0
1263	PFR_JS10_1238	Transcriptional regulator, TetR family	1390821	1391423	-	PROKKA_01259	putative HTH-type transcriptional regulator YxaF	1390821	1391423	-		yxaF	similar to AA sequence:UniProtKB:P42105		0	2	0	1	1	0	0
1264	PFR_JS10_1239	Type I DNA methyltransferase M subunit HsdM	1391664	1393634	+	PROKKA_01260	Type I restriction enzyme EcoKI M protein	1391664	1393634	+	2.1.1.72	hsdM	similar to AA sequence:UniProtKB:P08957		0	2	0	1	1	0	0	M.PfrJS10I
1265	PFR_JS10_1240	Type I restriction-modification system, S	1393634	1394998	+	PROKKA_01261	EcoKI restriction-modification system protein HsdS	1393634	1394998	+			protein motif:CLUSTERS:PRK09737		0	2	0	1	1	0	0	S.PfrJS10I
1266	PFR_JS10_1241	Hypothetical protein	1395050	1395343	+	PROKKA_01262	Plasmid maintenance system killer protein	1395050	1395343	+			protein motif:Pfam:PF05015.7		0	2	0	1	1	0	0
1267	PFR_JS10_1242	Plasmid maintenance system antidote protein, XRE	1395355	1396425	+	PROKKA_01263	putative HTH-type transcriptional regulator YddM	1395355	1396425	+		yddM	similar to AA sequence:UniProtKB:P67700		0	2	0	1	1	0	0
1268	PFR_JS10_1243	Putative type I site-specific	1396425	1399364	+	PROKKA_01264	hypothetical protein	1396425	1399364	+			protein motif:Pfam:PF04313.8	note=Type I restriction enzyme R protein N terminus (HSDR_N)	0	3	1	1	1	0	0	PfrJS10IP
1269	PFR_JS10_1244	TIR protein	1399361	1400191	+	PROKKA_01265	TIR domain protein	1399361	1400191	+			protein motif:Pfam:PF01582.14		0	3	1	1	1	0	0
1270	PFR_JS10_1245	EcsC domain protein	1400293	1401417	+	PROKKA_01266	EcsC protein family protein	1400293	1401417	+			protein motif:Pfam:PF12787.1		0	3	1	1	1	0	0
1271	PFR_JS10_1246	Hypothetical protein	1402208	1403473	+	PROKKA_01267	hypothetical protein	1402208	1403473	+					0	3	1	1	1	0	0
1272	PFR_JS10_1247	Transposase, ISlxx5	1403470	1404396	+	PROKKA_01268	Integrase core domain protein	1403470	1404396	+			protein motif:Pfam:PF00665.20		0	3	1	1	1	0	0
1273	PFR_JS10_1248	Fructosamine kinase	1404840	1405871	-	PROKKA_01269	Fructosamine kinase	1404840	1405871	-			protein motif:Pfam:PF03881.8		1	2	0	1	1	0	0
1274	PFR_JS10_1249	4-aminobutyrate aminotransferase gabT	1405950	1407287	+	PROKKA_01270	4-aminobutyrate aminotransferase PuuE	1405950	1407287	+	2.6.1.19	puuE	similar to AA sequence:UniProtKB:P50457		1	1	0	1	0	0	0
1275	PFR_JS10_1250	Aliphatic amidase	1407466	1408326	-	PROKKA_01271	Aliphatic amidase	1407466	1408326	-	3.5.1.4	amiE	similar to AA sequence:UniProtKB:P11436		1	0	0	0	0	0	0
1276	PFR_JS10_1251	Putrescine importer	1408323	1409714	-	PROKKA_01272	Putrescine importer PuuP	1408323	1409714	-		puuP	similar to AA sequence:UniProtKB:P76037		1	0	0	0	0	0	0
1277	PFR_JS10_1252	Hsp20/alpha crystallin family protein	1409987	1410439	-	PROKKA_01273	18 kDa heat shock protein	1409987	1410439	-			similar to AA sequence:UniProtKB:Q53595		1	0	0	0	0	0	0
1278	PFR_JS10_1253	Putative ATP-binding/permease fusion ABC	1410689	1412482	+	PROKKA_01274	putative ABC transporter ATP-binding protein	1410689	1412482	+			similar to AA sequence:UniProtKB:Q9WYC4		1	0	0	0	0	0	0
1279	PFR_JS10_1254	PF11253 family protein	1412517	1412942	-	PROKKA_01275	hypothetical protein	1412517	1412942	-					1	0	0	0	0	0	0
1280	PFR_JS10_1255	Hypothetical protein	1412947	1413081	-	PROKKA_01276	hypothetical protein	1412947	1413081	-					0	0	0	0	0	0	0
1281	PFR_JS10_1256	Pyruvate dehydrogenase E1 component	1413044	1415791	-	PROKKA_01277	Pyruvate dehydrogenase E1 component	1413044	1415791	-	1.2.4.1	aceE	similar to AA sequence:UniProtKB:A0R0B0		1	0	0	0	0	0	0
1282	PFR_JS10_1257	Aromatic-amino-acid transaminase	1416045	1417241	+	PROKKA_01278	Aromatic-amino-acid aminotransferase	1416045	1417241	+	2.6.1.57	tyrB	similar to AA sequence:UniProtKB:P04693		1	0	0	0	0	0	0
1283	PFR_JS10_1258	Transcriptional regulator, PucR family	1417327	1418541	+	PROKKA_01279	Purine catabolism regulatory protein	1417327	1418541	+		pucR_2	similar to AA sequence:UniProtKB:O32138		1	0	0	0	0	0	0
1284	PFR_JS10_1259	Malonyl CoA:acyl carrier protein	1418698	1419654	+	PROKKA_01280	Malonyl CoA-acyl carrier protein transacylase	1418698	1419654	+	2.3.1.39	fabD	similar to AA sequence:UniProtKB:P63458		1	0	0	0	0	0	0
1285	PFR_JS10_1260	3-oxoacyl-[acyl-carrier-protein] synthase 3 2	1419658	1420662	+	PROKKA_01281	3-oxoacyl-[acyl-carrier-protein] synthase 3	1419658	1420662	+	2.3.1.180	fabH	similar to AA sequence:UniProtKB:Q9F6D4		1	0	0	0	0	0	0
1286	PFR_JS10_1261	Acyl carrier protein	1420724	1420975	+	PROKKA_01282	Acyl carrier protein	1420724	1420975	+		acpP	similar to AA sequence:UniProtKB:P80921		1	0	0	0	0	0	0
1287	PFR_JS10_1262	3-oxoacyl-[acyl-carrier-protein] synthase II	1421027	1422286	+	PROKKA_01283	3-oxoacyl-[acyl-carrier-protein] synthase 2	1421027	1422286	+	2.3.1.179	fabF	similar to AA sequence:UniProtKB:P73283		1	0	0	0	0	0	0
1288	PFR_JS10_1263	PF11343 family protein	1422470	1422964	-	PROKKA_01284	hypothetical protein	1422470	1422964	-					1	0	0	0	0	0	0
1289	PFR_JS10_1264	Peptidase, S9C (Acylaminoacyl-peptidase) family	1423115	1425094	+	PROKKA_01285	Prolyl tripeptidyl peptidase precursor	1423115	1425094	+	3.4.14.12	ptpA_1	similar to AA sequence:UniProtKB:Q7MUW6		1	0	0	0	0	0	0
1290	PFR_JS10_1265	Pyridoxal phosphate enzyme, YggS family	1425143	1425895	-	PROKKA_01286	hypothetical protein	1425143	1425895	-			protein motif:Pfam:PF01168.14	note=Alanine racemase, N-terminal domain	1	0	0	0	0	0	0
1291	PFR_JS10_1266	Von Willebrand factor type A domain protein	1425892	1426857	-	PROKKA_01287	von Willebrand factor type A domain protein	1425892	1426857	-			protein motif:Pfam:PF00092.22		1	0	0	0	0	0	0
1292	PFR_JS10_1267	Von Willebrand factor type A domain protein	1426857	1427831	-	PROKKA_01288	von Willebrand factor type A domain protein	1426857	1427831	-			protein motif:Pfam:PF00092.22		1	0	0	0	0	0	0
1293	PFR_JS10_1268	Protein containing DUF58	1427831	1428895	-	PROKKA_01289	hypothetical protein	1427831	1428895	-					1	0	0	0	0	0	0
1294	PFR_JS10_1269	Transcriptional regulator moxR1	1428892	1429944	-	PROKKA_01290	ATPase family associated with various cellular activities (AAA)	1428892	1429944	-			protein motif:Pfam:PF07726.5		1	0	0	0	0	0	0
1295	PFR_JS10_1270	Hypothetical protein	1430189	1431115	+	PROKKA_01291	hypothetical protein	1430189	1431115	+					1	0	0	0	0	0	0
1296	PFR_JS10_1271	HAD-superfamily hydrolase, subfamily IIB	1431123	1431965	+	PROKKA_01292	Putative phosphatase	1431123	1431965	+	3.1.3.-		similar to AA sequence:UniProtKB:Q5XD45		1	0	0	0	0	0	0
1297	PFR_JS10_1272	Mercuric reductase/transcriptional regulator,	1431986	1433416	-	PROKKA_01293	Dihydrolipoyl dehydrogenase	1431986	1433416	-	1.8.1.4	lpd	similar to AA sequence:UniProtKB:P85207		1	0	0	0	0	0	0
1298	PFR_JS10_1273	Predicted metal-binding protein (DUF2284)	1433825	1434466	+	PROKKA_01294	hypothetical protein	1433825	1434466	+					1	0	0	0	0	0	0
1299	PFR_JS10_1274	TIGR00245 family protein	1434474	1435232	+	PROKKA_01295	hypothetical protein	1434474	1435232	+					0	0	0	0	0	0	0
1300	PFR_JS10_1275	Putative dGTPase	1435249	1436382	-	PROKKA_01296	Deoxyguanosinetriphosphate triphosphohydrolase	1435249	1436382	-	3.1.5.1	dgt	similar to AA sequence:UniProtKB:Q59827		1	0	0	0	0	0	0
1301	PFR_JS10_1276	TIM-barrel protein, nifR3 family	1436445	1437632	-	PROKKA_01297	tRNA-dihydrouridine synthase C	1436445	1437632	-	1.-.-.-	dusC	similar to AA sequence:UniProtKB:P33371		1	0	0	0	0	0	0
1302	PFR_JS10_1277	Succinate dehydrogenase/fumarate reductase	1437709	1438467	-	PROKKA_01298	Fumarate reductase iron-sulfur subunit	1437709	1438467	-	1.3.99.1	frdB_2	similar to AA sequence:UniProtKB:P0AC47		1	0	0	0	0	0	0
1303	PFR_JS10_1278	Succinate dehydrogenase flavoprotein subunit	1438464	1440548	-	PROKKA_01299	Fumarate reductase flavoprotein subunit	1438464	1440548	-	1.3.5.4	frdA_3	similar to AA sequence:UniProtKB:P17412		1	0	0	0	0	0	0
1304	PFR_JS10_1279	Succinate dehydrogenase cytochrome B subunit,	1440545	1441300	-	PROKKA_01300	Succinate dehydrogenase/Fumarate reductase transmembrane subunit	1440545	1441300	-			protein motif:Pfam:PF01127.16		1	0	0	0	0	0	0
1305	PFR_JS10_1280	NUDIX hydrolase	1441548	1442300	-	PROKKA_01301	bifunctional nicotinamide mononucleotide adenylyltransferase/ADP-ribose pyrophosphatase	1441548	1442300	-			protein motif:CLUSTERS:PRK05379		1	0	0	0	0	0	0
1306	PFR_JS10_1281	Quinolinate synthase A	1442367	1443347	+	PROKKA_01302	Quinolinate synthase A	1442367	1443347	+	2.5.1.72	nadA	similar to AA sequence:UniProtKB:P11458		1	0	0	0	0	0	0
1307	PFR_JS10_1282	L-aspartate oxidase nadB	1443344	1444708	+	PROKKA_01303	L-aspartate oxidase	1443344	1444708	+	1.4.3.16	nadB	similar to AA sequence:UniProtKB:P10902		1	0	0	0	0	0	0
1308	PFR_JS10_1283	Hypothetical protein	1444705	1445025	+	PROKKA_01304	L-aspartate oxidase	1444705	1445025	+			protein motif:CLUSTERS:PRK07804		0	0	0	0	0	0	0
1309	PFR_JS10_1284	Nicotinate-nucleotide pyrophosphatase nadC	1445022	1445942	+	PROKKA_01305	Nicotinate-nucleotide pyrophosphorylase [carboxylating]	1445022	1445942	+	2.4.2.19	nadC	similar to AA sequence:UniProtKB:O06594		1	0	0	0	0	0	0
1310	PFR_JS10_1285	Glycyl-tRNA synthetase glyS	1446067	1447455	-	PROKKA_01306	Glycine--tRNA ligase	1446067	1447455	-	6.1.1.14	glyQS	similar to AA sequence:UniProtKB:P99129		1	0	0	0	0	0	0
1311	PFR_JS10_1286	Metal transport system ABC transporter	1447688	1448635	+	PROKKA_01307	High-affinity zinc uptake system binding-protein ZnuA precursor	1447688	1448635	+		znuA	similar to AA sequence:UniProtKB:O34966		1	0	0	0	0	0	0
1312	PFR_JS10_1287	Metal transport ABC transporter	1448730	1449518	+	PROKKA_01308	High-affinity zinc uptake system ATP-binding protein ZnuC	1448730	1449518	+	3.6.3.-	znuC	similar to AA sequence:UniProtKB:O34946		1	0	0	0	0	0	0
1313	PFR_JS10_1288	Metal transport ABC transporter	1449520	1450527	+	PROKKA_01309	High-affinity zinc uptake system membrane protein ZnuB	1449520	1450527	+		znuB	similar to AA sequence:UniProtKB:O34610		1	0	0	0	0	0	0
1314	PFR_JS10_1289	Hypothetical protein	1450493	1450636	+	PROKKA_01310	hypothetical protein	1450493	1450636	+					0	0	0	0	0	0	0
1315	PFR_JS10_1290	Fe(3 ) uptake regulation protein	1450645	1451004	+	PROKKA_01311	Zinc uptake regulation protein	1450645	1451004	+		zur	similar to AA sequence:UniProtKB:O05839		1	0	0	0	0	0	0
1316	PFR_JS10_1291	Phage integrase	1451257	1451931	+	PROKKA_01312	Phage integrase family protein	1451257	1451931	+			protein motif:Pfam:PF00589.16		1	0	0	0	0	0	0
1317	PFR_JS10_1292	CoA-dependent propionaldehyde dehydrogenase	1452161	1453570	-	PROKKA_01313	Aldehyde-alcohol dehydrogenase	1452161	1453570	-		adhE	similar to AA sequence:UniProtKB:P0A9Q7		0	0	0	0	0	0	0
1318	PFR_JS10_1293	PduO	1453567	1454652	-	PROKKA_01314	Cob(I)yrinic acid a,c-diamide adenosyltransferase	1453567	1454652	-	2.5.1.17	yvqK	similar to AA sequence:UniProtKB:O34899		0	0	0	0	0	0	0
1319	PFR_JS10_1294	Propanediol utilization protein PduN	1454655	1454927	-	PROKKA_01315	Carbon dioxide concentrating mechanism protein CcmL	1454655	1454927	-		ccmL	similar to AA sequence:UniProtKB:P72759		0	0	0	0	0	0	0
1320	PFR_JS10_1295	Ethanolamine utilization flavoprotein	1454929	1455813	-	PROKKA_01316	Flavoprotein	1454929	1455813	-			protein motif:Pfam:PF02441.13		0	0	0	0	0	0	0
1321	PFR_JS10_1296	Ethanolamine utilization protein EutJ	1455810	1456667	-	PROKKA_01317	Chaperone protein DnaK	1455810	1456667	-		dnaK_1	similar to AA sequence:UniProtKB:A0QQC8		0	0	0	0	0	0	0
1322	PFR_JS10_1297	Propanediol utilization protein PduJ	1456814	1457092	-	PROKKA_01318	Propanediol utilization protein PduA	1456814	1457092	-		pduA_1	similar to AA sequence:UniProtKB:P0A1C7		0	0	0	0	0	0	0
1323	PFR_JS10_1298	Propanediol utilization protein PduK	1457137	1457754	-	PROKKA_01319	hypothetical protein	1457137	1457754	-			similar to AA sequence:UniProtKB:P72761	note=Carbon dioxide-concentrating mechanism protein CcmK homolog 2	0	0	0	0	0	0	0
1324	PFR_JS10_1299	Glycerol dehydratase reactivation factor DhaG	1457771	1458115	-	PROKKA_01320	hypothetical protein	1457771	1458115	-					0	0	0	0	0	0	0
1325	PFR_JS10_1300	Putative dioal dehydratase-reactivating factor,	1458112	1459926	-	PROKKA_01321	Diol dehydratase-reactivating factor alpha subunit	1458112	1459926	-		ddrA	similar to AA sequence:UniProtKB:O68195		0	0	0	0	0	0	0
1326	PFR_JS10_1301	Dehydratase small subunit	1459962	1460495	-	PROKKA_01322	Propanediol dehydratase small subunit	1459962	1460495	-	4.2.1.28	pduE	similar to AA sequence:UniProtKB:O31042		0	0	0	0	0	0	0
1327	PFR_JS10_1302	Dehydratase medium subunit	1460504	1461187	-	PROKKA_01323	Propanediol dehydratase medium subunit	1460504	1461187	-	4.2.1.28	pduD	similar to AA sequence:UniProtKB:O31041		0	0	0	0	0	0	0
1328	PFR_JS10_1303	Glycerol dehydratase large subunit	1461198	1462859	-	PROKKA_01324	Glycerol dehydratase large subunit	1461198	1462859	-	4.2.1.30	dhaB	similar to AA sequence:UniProtKB:P45514		0	0	0	0	0	0	0
1329	PFR_JS10_1304	Propanediol utilization protein PduB	1462874	1463683	-	PROKKA_01325	Propanediol utilization protein PduB	1462874	1463683	-		pduB	similar to AA sequence:UniProtKB:P37449		0	0	0	0	0	0	0
1330	PFR_JS10_1305	Carbon dioxide concentrating	1463698	1463982	-	PROKKA_01326	Propanediol utilization protein PduA	1463698	1463982	-		pduA_2	similar to AA sequence:UniProtKB:P0A1C7		0	0	0	0	0	0	0
1331	PFR_JS10_1306	PduU protein	1464309	1464650	+	PROKKA_01327	Propanediol utilization protein PduU	1464309	1464650	+		pduU	similar to AA sequence:UniProtKB:P0A1D1		0	0	0	0	0	0	0
1332	PFR_JS10_1307	Ethanolamine utilization protein, EutP	1464647	1465072	+	PROKKA_01328	Propanediol utilization protein PduV	1464647	1465072	+		pduV	similar to AA sequence:UniProtKB:Q9XDM6		0	0	0	0	0	0	0
1333	PFR_JS10_1308	PduQ	1465125	1466255	-	PROKKA_01329	NAD-dependent methanol dehydrogenase	1465125	1466255	-	1.1.1.244	mdh_1	similar to AA sequence:UniProtKB:P31005		0	0	0	0	0	0	0
1334	PFR_JS10_1309	Transcriptional regulator	1466212	1467690	-	PROKKA_01330	Arabinose operon regulatory protein	1466212	1467690	-		araC	similar to AA sequence:UniProtKB:P0A9E0		0	0	0	0	0	0	0
1335	PFR_JS10_1310	DNA repair protein RecO	1467854	1468597	-	PROKKA_01331	DNA repair protein RecO	1467854	1468597	-		recO	similar to AA sequence:UniProtKB:P42095		1	0	0	0	0	0	0
1336	PFR_JS10_1311	Isoprenyl transferase 2	1468781	1469470	+	PROKKA_01332	Trans,polycis-polyprenyl diphosphate synthase ((2Z,6E)-farnesyl diphosphate specific)	1468781	1469470	+	2.5.1.88		similar to AA sequence:UniProtKB:Q47RM6		1	0	0	0	0	0	0
1337	PFR_JS10_1312	Protein of hypothetical function DUF488	1469531	1469893	+	PROKKA_01333	hypothetical protein	1469531	1469893	+					1	0	0	0	0	0	0
1338	PFR_JS10_1313	2-isopropylmalate synthase LeuA	1470008	1471774	-	PROKKA_01334	2-isopropylmalate synthase	1470008	1471774	-	2.3.3.13	leuA_2	similar to AA sequence:UniProtKB:P96420		1	0	0	0	0	0	0
1339	PFR_JS10_1314	Amidohydrolase family protein	1472006	1473511	+	PROKKA_01335	N-substituted formamide deformylase precursor	1472006	1473511	+	3.5.1.91	nfdA	similar to AA sequence:UniProtKB:Q68AP4		0	0	0	0	0	0	0
1340	PFR_JS10_1315	Hypothetical protein	1473641	1473775	-	PROKKA_01336	hypothetical protein	1473641	1473775	-					1	0	0	0	0	0	0
1341	PFR_JS10_1316	Hypothetical protein	1473886	1474494	-	PROKKA_01337	hypothetical protein	1473886	1474494	-					1	0	0	0	0	0	0
1342	PFR_JS10_1317	GTPase Era	1474544	1475488	-	PROKKA_01338	GTPase Era	1474544	1475488	-		era	similar to AA sequence:UniProtKB:P0A562		1	0	0	0	0	0	0
1343	PFR_JS10_1318	CBS domain pair protein	1475481	1476785	-	PROKKA_01339	Magnesium and cobalt efflux protein CorC	1475481	1476785	-		corC	similar to AA sequence:UniProtKB:P0A2L3		1	0	0	0	0	0	0
1344	PFR_JS10_1319	Probable rRNA maturation factor	1476939	1477397	-	PROKKA_01340	Endoribonuclease YbeY	1476939	1477397	-	3.1.-.-	ybeY	similar to AA sequence:UniProtKB:A0R0T0		1	0	0	0	0	0	0
1345	PFR_JS10_1320	PhoH family protein	1477444	1478451	-	PROKKA_01341	PhoH-like protein	1477444	1478451	-		ybeZ	similar to AA sequence:UniProtKB:P0A9K3		1	0	0	0	0	0	0
1346	PFR_JS10_1321	Inner membrane metabolite transport protein YhjE	1478583	1479965	-	PROKKA_01342	Inner membrane metabolite transport protein YhjE	1478583	1479965	-		yhjE	similar to AA sequence:UniProtKB:P37643		1	0	0	0	0	0	0
1347	PFR_JS10_1322	Hypothetical protein	1480134	1480625	-	PROKKA_01343	hypothetical protein	1480134	1480625	-					0	0	0	0	0	0	0
1348	PFR_JS10_1323	Prolyl aminopeptidase	1480681	1481739	-	PROKKA_01344	Proline iminopeptidase	1480681	1481739	-	3.4.11.5	pip_2	similar to AA sequence:UniProtKB:P52279		1	0	0	0	0	0	0
1349	PFR_JS10_1324	Hypothetical protein	1481821	1482372	-	PROKKA_01345	hypothetical protein	1481821	1482372	-					1	0	0	0	0	0	0
1350	PFR_JS10_1325	TRNA-guanine transglycosylase	1482485	1483753	-	PROKKA_01346	Queuine tRNA-ribosyltransferase	1482485	1483753	-	2.4.2.29	tgt	similar to AA sequence:UniProtKB:P66905		1	0	0	0	0	0	0
1351	PFR_JS10_1326	Putative Tat (Twin-arginine translocation)	1483873	1485201	+	PROKKA_01347	Calcineurin-like phosphoesterase	1483873	1485201	+			protein motif:Pfam:PF00149.22		1	0	0	0	0	0	0
1352	PFR_JS10_1327	Ribosomal RNA small subunit methyltransferase E	1485190	1485939	-	PROKKA_01348	Ribosomal RNA small subunit methyltransferase E	1485190	1485939	-	2.1.1.193	rsmE	similar to AA sequence:UniProtKB:P0AGL7		1	0	0	0	0	0	0
1353	PFR_JS10_1328	Chaperone protein DnaJ 2	1485936	1487144	-	PROKKA_01349	Chaperone protein DnaJ	1485936	1487144	-		dnaJ_1	similar to AA sequence:UniProtKB:Q6RSN5		1	0	0	0	0	0	0
1354	PFR_JS10_1329	Heat-inducible transcription repressor hrcA	1487157	1488167	-	PROKKA_01350	Heat-inducible transcription repressor HrcA	1487157	1488167	-		hrcA	similar to AA sequence:UniProtKB:A0R0T9		1	0	0	0	0	0	0
1355	PFR_JS10_1330	Inositol monophosphatase family protein	1488425	1489201	-	PROKKA_01351	Inositol-1-monophosphatase	1488425	1489201	-	3.1.3.25	suhB	similar to AA sequence:UniProtKB:O33832		1	0	0	0	0	0	0
1356	PFR_JS10_1331	PF11296 family protein	1489279	1490160	-	PROKKA_01352	hypothetical protein	1489279	1490160	-					1	0	0	0	0	0	0
1357	PFR_JS10_1332	Putative coproporphyrinogen dehydrogenase	1490255	1491454	-	PROKKA_01353	Oxygen-independent coproporphyrinogen-III oxidase 1	1490255	1491454	-	1.3.99.22	hemN	similar to AA sequence:UniProtKB:P54304		1	0	0	0	0	0	0
1358	PFR_JS10_1333	Elongation factor 4	1491457	1493286	-	PROKKA_01354	Elongation factor 4	1491457	1493286	-	3.6.5.-	lepA	similar to AA sequence:UniProtKB:Q2FXY7		1	0	0	0	0	0	0
1359	PFR_JS10_1334	Hypothetical protein	1493587	1494207	-	PROKKA_01355	hypothetical protein	1493587	1494207	-					1	0	0	0	0	0	0
1360	PFR_JS10_1335	30S ribosomal protein S20	1494462	1494722	+	PROKKA_01356	30S ribosomal protein S20	1494462	1494722	+		rpsT	similar to AA sequence:UniProtKB:A0R102		1	0	0	0	0	0	0
1361	PFR_JS10_1336	Hypothetical protein	1494856	1495518	+	PROKKA_01357	hypothetical protein	1494856	1495518	+					1	0	0	0	0	0	0
1362	PFR_JS10_1337	DNA polymerase III, delta subunit	1495532	1496530	-	PROKKA_01358	hypothetical protein	1495532	1496530	-			protein motif:CLUSTERS:PRK07914		1	0	0	0	0	0	0
1363	PFR_JS10_1338	DNA internalization competence protein	1496613	1498934	-	PROKKA_01359	ComEC family competence protein	1496613	1498934	-			protein motif:CLUSTERS:PRK11539		0	0	0	0	0	0	0
1364	PFR_JS10_1339	Putative competence protein ComEA	1499053	1499964	-	PROKKA_01360	ComE operon protein 1	1499053	1499964	-		comEA	similar to AA sequence:UniProtKB:P39694		1	0	0	0	0	0	0
1365	PFR_JS10_1340	Malic enzyme, NAD binding domain protein	1500149	1501903	-	PROKKA_01361	putative NAD-dependent malic enzyme 2	1500149	1501903	-	1.1.1.38	maeA	similar to AA sequence:UniProtKB:P45868		1	0	0	0	0	0	0
1366	PFR_JS10_1341	Dihydroorotase	1501921	1503213	-	PROKKA_01362	Dihydroorotase	1501921	1503213	-	3.5.2.3	pyrC	similar to AA sequence:UniProtKB:Q81WF0		1	0	0	0	0	0	0
1367	PFR_JS10_1342	Leucine--tRNA ligase (Precursor)	1503270	1505798	-	PROKKA_01363	Leucine--tRNA ligase	1503270	1505798	-	6.1.1.4	leuS	similar to AA sequence:UniProtKB:Q9JXT2		1	0	0	0	0	0	0
1368	PFR_JS10_1343	Hypothetical protein	1506115	1507173	-	PROKKA_01364	hypothetical protein	1506115	1507173	-					1	0	0	0	0	0	0
1369	PFR_JS10_1344	Hypothetical protein	1507343	1508083	+	PROKKA_01365	hypothetical protein	1507343	1508083	+					1	0	0	0	0	0	0
1370						PROKKA_01366	tRNA-Ala(ggc)	1508186	1508259	+			COORDINATES:profile:Aragorn:1.2		0					0	0
1371	PFR_JS10_1345	NADPH-dependent glutamate synthase beta chain and	1508386	1509306	-	PROKKA_01367	NAD dependent epimerase/dehydratase family protein	1508386	1509306	-			protein motif:Pfam:PF01370.15		1	0	0	0	0	0	0
1372	PFR_JS10_1346	Hypothetical protein	1509421	1509780	-	PROKKA_01368	hypothetical protein	1509421	1509780	-					0	0	0	0	0	0	0
1373	PFR_JS10_1347	Phosphoglycerate mutase family protein	1509840	1510448	-	PROKKA_01369	Glucosyl-3-phosphoglycerate phosphatase	1509840	1510448	-	3.1.3.-	gpgP_2	similar to AA sequence:UniProtKB:P71724		1	0	0	0	0	0	0
1374	PFR_JS10_1348	Ribosome-associated protein, iojap family	1510448	1510831	-	PROKKA_01370	Ribosomal silencing factor RsfS	1510448	1510831	-		rsfS	similar to AA sequence:UniProtKB:Q9KD89		1	0	0	0	0	0	0
1375	PFR_JS10_1349	Nicotinate (Nicotinamide) nucleotide	1510828	1511598	-	PROKKA_01371	Nicotinate-nucleotide adenylyltransferase	1510828	1511598	-	2.7.7.18	nadD	similar to AA sequence:UniProtKB:P54455		1	0	0	0	0	0	0
1376	PFR_JS10_1350	Gamma-glutamyl phosphate reductase 2	1511672	1512913	-	PROKKA_01372	Gamma-glutamyl phosphate reductase	1511672	1512913	-	1.2.1.41	proA	similar to AA sequence:UniProtKB:Q9WYC9		1	0	0	0	0	0	0
1377	PFR_JS10_1351	Hypothetical protein	1512966	1513592	-	PROKKA_01373	hypothetical protein	1512966	1513592	-					1	0	0	0	0	0	0
1378	PFR_JS10_1352	Hypothetical protein	1513625	1513975	-	PROKKA_01374	Glutamate 5-kinase	1513625	1513975	-	2.7.2.11	proB_1	similar to AA sequence:UniProtKB:A0R148		0	0	0	0	0	0	0
1379	PFR_JS10_1353	Glutamate 5-kinase ProB	1513921	1514793	-	PROKKA_01375	Glutamate 5-kinase	1513921	1514793	-	2.7.2.11	proB_2	similar to AA sequence:UniProtKB:A0R148		1	0	0	0	0	0	0
1380	PFR_JS10_1354	GTPase obg	1514786	1516387	-	PROKKA_01376	GTPase Obg	1514786	1516387	-		obg	similar to AA sequence:UniProtKB:P95722		1	0	0	0	0	0	0
1381	PFR_JS10_1355	50S ribosomal protein L27	1516536	1516799	-	PROKKA_01377	50S ribosomal protein L27	1516536	1516799	-		rpmA	similar to AA sequence:UniProtKB:A0R150		1	0	0	0	0	0	0
1382	PFR_JS10_1356	50S ribosomal protein L21	1516813	1517160	-	PROKKA_01378	50S ribosomal protein L21	1516813	1517160	-		rplU	similar to AA sequence:UniProtKB:A0R151		1	0	0	0	0	0	0
1383	PFR_JS10_1357	Hypothetical protein	1517357	1520143	-	PROKKA_01379	Ribonuclease G	1517357	1520143	-	3.1.26.-	rng	similar to AA sequence:UniProtKB:P0A9J0		1	0	0	0	0	0	0
1384	PFR_JS10_1358	Hypothetical protein	1520397	1520696	-	PROKKA_01380	hypothetical protein	1520397	1520696	-					1	0	0	0	0	0	0
1385	PFR_JS10_1359	Hypothetical protein	1521212	1521667	-	PROKKA_01381	MarR family protein	1521212	1521667	-			protein motif:Pfam:PF12802.1		1	0	0	0	0	0	0
1386	PFR_JS10_1360	Integral membrane protein TerC	1521882	1523018	+	PROKKA_01382	Inner membrane protein alx	1521882	1523018	+		alx_2	similar to AA sequence:UniProtKB:P42601		1	0	0	0	0	0	0
1387	PFR_JS10_1361	Ionic transporter membrane protein chaA	1523134	1524234	+	PROKKA_01383	Sodium/proton antiporter ChaA	1523134	1524234	+		chaA	similar to AA sequence:UniProtKB:P31801		1	0	0	0	0	0	0
1388	PFR_JS10_1362	Radical SAM domain protein	1524298	1526241	-	PROKKA_01384	Radical SAM superfamily protein	1524298	1526241	-			protein motif:Pfam:PF04055.15		1	0	0	0	0	0	0
1389	PFR_JS10_1363	Hypothetical protein	1526318	1527448	-	PROKKA_01385	CAAX amino terminal protease self- immunity	1526318	1527448	-			protein motif:Pfam:PF02517.10		0	0	0	0	0	0	0
1390	PFR_JS10_1364	Nucleoside diphosphate kinase	1527655	1528131	-	PROKKA_01386	Nucleoside diphosphate kinase	1527655	1528131	-	2.7.4.6	ndkA	similar to AA sequence:UniProtKB:P84284		0	0	0	0	0	0	0
1391	PFR_JS10_1365	Protein FolC	1528242	1529747	-	PROKKA_01387	Folylpolyglutamate synthase	1528242	1529747	-	6.3.2.17	fgs	similar to AA sequence:UniProtKB:P15925		1	0	0	0	0	0	0
1392	PFR_JS10_1366	Putative type IV conjugative transfer system	1529862	1530473	+	PROKKA_01388	DoxX	1529862	1530473	+			protein motif:Pfam:PF07681.6		1	0	0	0	0	0	0
1393	PFR_JS10_1367	DSBA oxidoreductase	1530509	1531303	+	PROKKA_01389	hypothetical protein	1530509	1531303	+					1	0	0	0	0	0	0
1394	PFR_JS10_1368	DSBA-like thioredoxin domain protein	1531567	1532361	+	PROKKA_01390	DSBA-like thioredoxin domain protein	1531567	1532361	+			protein motif:Pfam:PF01323.14		0	0	0	0	0	0	0
1395	PFR_JS10_1369	Valyl tRNA synthetase	1532460	1535078	+	PROKKA_01391	Valine--tRNA ligase	1532460	1535078	+	6.1.1.9	valS	similar to AA sequence:UniProtKB:P11931		1	0	0	0	0	0	0
1396	PFR_JS10_1370	Haloacid dehalogenase superfamily enzyme,	1535185	1535892	-	PROKKA_01392	(S)-2-haloacid dehalogenase 4A	1535185	1535892	-	3.8.1.2	hdl IVa	similar to AA sequence:UniProtKB:Q51645		1	0	0	0	0	0	0
1397	PFR_JS10_1371	Phosphofructokinase	1536019	1537140	-	PROKKA_01393	6-phosphofructokinase	1536019	1537140	-	2.7.1.11	pfkA	similar to AA sequence:UniProtKB:Q8NR14		1	0	0	0	0	0	0
1398	PFR_JS10_1372	Threonine synthase	1537219	1538661	-	PROKKA_01394	Threonine synthase	1537219	1538661	-	4.2.3.1	thrC	similar to AA sequence:UniProtKB:P23669		1	0	0	0	0	0	0
1399	PFR_JS10_1373	Hypothetical protein	1538750	1539094	+	PROKKA_01395	hypothetical protein	1538750	1539094	+					0	0	0	0	0	0	0
1400						PROKKA_01396	tRNA-Pro(ggg)	1540261	1540342	+			COORDINATES:profile:Aragorn:1.2		0					0	0
1401	PFR_JS10_1374	ATP-dependent Clp protease ATP-binding subunit	1539206	1540483	-											0	0	0	0	0	0
1402	PFR_JS10_1375	ATP-dependent Clp protease proteolytic subunit 1	1540605	1541294	-	PROKKA_01397	ATP-dependent Clp protease proteolytic subunit 2	1540605	1541294	-	3.4.21.92	clpP2_1	similar to AA sequence:UniProtKB:Q9ZH58		1	0	0	0	0	0	0
1403	PFR_JS10_1376	ATP-dependent Clp protease proteolytic subunit 2	1541318	1541953	-	PROKKA_01398	ATP-dependent Clp protease proteolytic subunit 2	1541318	1541953	-	3.4.21.92	clpP2_2	similar to AA sequence:UniProtKB:Q8NN01		1	0	0	0	0	0	0
1404	PFR_JS10_1377	Pheromone autoinducer 2 transporter	1542040	1543272	-	PROKKA_01399	AI-2 transport protein TqsA	1542040	1543272	-		tqsA_1	similar to AA sequence:UniProtKB:P0AFS5		1	0	0	0	0	0	0
1405	PFR_JS10_1378	Inner membrane protein YhhT	1543505	1544698	-	PROKKA_01400	AI-2 transport protein TqsA	1543505	1544698	-		tqsA_2	similar to AA sequence:UniProtKB:P0AFS5		1	0	0	0	0	0	0
1406	PFR_JS10_1379	Putative insertion element ISCmi2 transposase	1544907	1545911	+	PROKKA_01401	Integrase core domain protein	1544907	1545911	+			protein motif:Pfam:PF00665.20		0	0	0	0	0	0	0
1407	PFR_JS10_1380	Trigger factor	1546026	1547609	-	PROKKA_01402	Trigger factor	1546026	1547609	-	5.2.1.8	tig	similar to AA sequence:UniProtKB:A0R199		1	0	0	0	0	0	0
1408						PROKKA_01403	tRNA-Gly(tcc)	1547740	1547813	-			COORDINATES:profile:Aragorn:1.2		0					0	0
1409						PROKKA_01404	tRNA-Pro(tgg)	1548073	1548147	+			COORDINATES:profile:Aragorn:1.2		0					0	0
1410	PFR_JS10_1381	Quaternary ammonium compound-resistance protein	1548345	1548659	-	PROKKA_01405	Quaternary ammonium compound-resistance protein SugE	1548345	1548659	-		sugE	similar to AA sequence:UniProtKB:P69937		1	0	0	0	0	0	0
1411	PFR_JS10_1382	Hypothetical protein	1548787	1548978	+	PROKKA_01406	hypothetical protein	1548787	1548978	+					1	0	0	0	0	0	0
1412	PFR_JS10_1383	Hypothetical protein	1549213	1550766	+	PROKKA_01407	hypothetical protein	1549213	1550766	+					1	0	0	0	0	0	0
1413	PFR_JS10_1384	DNA ligase	1550763	1553072	-	PROKKA_01408	DNA ligase	1550763	1553072	-	6.5.1.2	ligA	similar to AA sequence:UniProtKB:A0QUW7		1	0	0	0	0	0	0
1414	PFR_JS10_1385	Hypothetical protein	1553148	1553942	-	PROKKA_01409	hypothetical protein	1553148	1553942	-					1	0	0	0	0	0	0
1415	PFR_JS10_1386	DSBA oxidoreductase	1554167	1554781	-	PROKKA_01410	hypothetical protein	1554167	1554781	-					0	0	0	0	0	0	0
1416	PFR_JS10_1387	Aminopeptidase	1555124	1557727	+	PROKKA_01411	Aminopeptidase N	1555124	1557727	+	3.4.11.2	pepN	similar to AA sequence:UniProtKB:Q11010		1	0	0	0	0	0	0
1417	PFR_JS10_1388	6-phosphogluconate dehydrogenase, decarboxylating	1557940	1559397	+	PROKKA_01412	6-phosphogluconate dehydrogenase, decarboxylating	1557940	1559397	+	1.1.1.44	gnd	similar to AA sequence:UniProtKB:P00350		1	0	0	0	0	0	0
1418	PFR_JS10_1389	Putative phosphomethylpyrimidine kinase	1559527	1560348	+	PROKKA_01413	Pyridoxine kinase	1559527	1560348	+	2.7.1.35	pdxK	similar to AA sequence:UniProtKB:P39610		0	0	0	0	0	0	0
1419	PFR_JS10_1390	Acyl-CoA thioester hydrolase, YbgC/YbaW family	1560495	1561376	-	PROKKA_01414	Thioesterase superfamily protein	1560495	1561376	-			protein motif:Pfam:PF03061.16		1	0	0	0	0	0	0
1420	PFR_JS10_1391	AMP-dependent synthetase/ligase	1561382	1563271	-	PROKKA_01415	Long-chain-fatty-acid--CoA ligase FadD15	1561382	1563271	-	6.2.1.3		similar to AA sequence:UniProtKB:O53521		1	0	0	0	0	0	0
1421	PFR_JS10_1392	Transcriptional regulator, MarR family	1563437	1563895	+	PROKKA_01416	Transcriptional repressor MprA	1563437	1563895	+		mprA_1	similar to AA sequence:UniProtKB:P0ACR9		1	0	0	0	0	0	0
1422	PFR_JS10_1393	FAD linked oxidase protein	1563901	1566729	+	PROKKA_01417	putative FAD-linked oxidoreductase	1563901	1566729	+	1.-.-.-		similar to AA sequence:UniProtKB:Q50685		1	0	0	0	0	0	0
1423	PFR_JS10_1394	Peptidyl-dipeptidase Dcp	1566850	1568886	-	PROKKA_01418	Peptidyl-dipeptidase dcp	1566850	1568886	-	3.4.15.5	dcp	similar to AA sequence:UniProtKB:P24171		1	0	0	0	0	0	0
1424	PFR_JS10_1395	Hypothetical protein	1568943	1570313	+	PROKKA_01419	hypothetical protein	1568943	1570313	+					1	0	0	0	0	0	0
1425	PFR_JS10_1396	Dihydroxyacetone kinase subunit M	1570300	1571820	-	PROKKA_01420	PTS-dependent dihydroxyacetone kinase, phosphotransferase subunit DhaM	1570300	1571820	-		dhaM	similar to AA sequence:UniProtKB:P37349		1	0	0	0	0	0	0
1426	PFR_JS10_1397	Dihydroxyacetone kinase, L subunit	1571833	1572462	-	PROKKA_01421	PTS-dependent dihydroxyacetone kinase, ADP-binding subunit DhaL	1571833	1572462	-	2.7.-.-	dhaL	similar to AA sequence:UniProtKB:P76014		1	0	0	0	0	0	0
1427	PFR_JS10_1398	Dihydroxyacetone kinase, DhaK subunit	1572462	1573457	-	PROKKA_01422	PTS-dependent dihydroxyacetone kinase, dihydroxyacetone-binding subunit DhaK	1572462	1573457	-	2.7.-.-	dhaK_3	similar to AA sequence:UniProtKB:P76015		1	0	0	0	0	0	0
1428	PFR_JS10_1399	ATP-binding cassette protein, ChvD family	1573629	1575317	-	PROKKA_01423	putative ABC transporter ATP-binding protein/MT2552	1573629	1575317	-			similar to AA sequence:UniProtKB:O53204		1	0	0	0	0	0	0
1429	PFR_JS10_1400	Hypothetical protein	1575514	1576014	-	PROKKA_01424	Single-stranded DNA-binding protein 1	1575514	1576014	-		ssb1	similar to AA sequence:UniProtKB:Q9KYI9		1	0	0	0	0	0	0
1430	PFR_JS10_1401	Hypothetical protein	1576231	1576893	-	PROKKA_01425	hypothetical protein	1576231	1576893	-					1	0	0	0	0	0	0
1431	PFR_JS10_1402	Putative ABC transporter (Precursor)	1576890	1578533	-	PROKKA_01426	GTPase Era	1576890	1578533	-			protein motif:CLUSTERS:PRK00089		0	0	0	0	0	0	0
1432	PFR_JS10_1403	ATP-binding protein SCC61A06c	1578530	1580362	-	PROKKA_01427	Dynamin family protein	1578530	1580362	-			protein motif:Pfam:PF00350.17		1	0	0	0	0	0	0
1433	PFR_JS10_1404	Protease PrsW family protein	1580432	1581934	-	PROKKA_01428	hypothetical protein	1580432	1581934	-					1	0	0	0	0	0	0
1434						PROKKA_01429	tRNA-Arg(tct)	1582127	1582201	-			COORDINATES:profile:Aragorn:1.2		0					0	0
1435	PFR_JS10_1405	Transporter, major facilitator family protein	1582349	1583560	+	PROKKA_01430	multidrug resistance protein MdtH	1582349	1583560	+			protein motif:CLUSTERS:PRK11646	Putative antibiotic resistance	0	0	0	0	0	0	0
1436	PFR_JS10_1406	Oligoribonuclease	1583572	1584252	+	PROKKA_01431	Oligoribonuclease	1583572	1584252	+	3.1.-.-	orn	similar to AA sequence:UniProtKB:P57666		1	0	0	0	0	0	0
1437						PROKKA_01432	tRNA-His(gtg)	1584328	1584403	+			COORDINATES:profile:Aragorn:1.2		0					0	0
1438	PFR_JS10_1407	Metal dependent phosphohydrolase	1584978	1585484	-	PROKKA_01433	Bifunctional (p)ppGpp synthase/hydrolase RelA	1584978	1585484	-		relA_2	similar to AA sequence:UniProtKB:Q54089		1	0	0	0	0	0	0
1439	PFR_JS10_1408	Putative excision nuclease ABC subunit	1585559	1587892	+	PROKKA_01434	UvrABC system protein A	1585559	1587892	+		uvrA_3	similar to AA sequence:UniProtKB:Q9WYV0		1	0	0	0	0	0	0
1440	PFR_JS10_1409	Putative secreted tyrosine phosphatase	1587962	1588777	+	PROKKA_01435	Tyrosine-protein phosphatase precursor	1587962	1588777	+	3.1.3.48	iphP	similar to AA sequence:UniProtKB:Q05918		1	0	0	0	0	0	0
1441	PFR_JS10_1410	Mur ligase middle domain protein	1588881	1590203	+	PROKKA_01436	UDP-N-acetylmuramoylalanyl-D-glutamate--2,6-diaminopimelate ligase	1588881	1590203	+			protein motif:CLUSTERS:PRK00139		1	0	0	0	0	0	0
1442	PFR_JS10_1411	CobB/CobQ-like glutamine amidotransferase domain	1590197	1590970	+	PROKKA_01437	Cobyric acid synthase	1590197	1590970	+		cobQ_2	similar to AA sequence:UniProtKB:P29932		1	0	0	0	0	0	0
1443						PROKKA_01438	tRNA-Lys(ctt)	1591101	1591174	-			COORDINATES:profile:Aragorn:1.2		0					0	0
1444	PFR_JS10_1412	10 kDa chaperonin	1591232	1591681	-	PROKKA_01439	10 kDa chaperonin 5	1591232	1591681	-		groS5	similar to AA sequence:UniProtKB:P35474		1	0	0	0	0	0	0
1445	PFR_JS10_1413	Hypothetical protein	1591708	1592007	-	PROKKA_01440	hypothetical protein	1591708	1592007	-					1	0	0	0	0	0	0
1446	PFR_JS10_1414	Bacterioferritin comigratory protein	1592181	1592669	+	PROKKA_01441	Putative peroxiredoxin/MT2597	1592181	1592669	+	1.11.1.15	bcp	similar to AA sequence:UniProtKB:O53226		1	0	0	0	0	0	0
1447						PROKKA_01442	tRNA-Leu(tag)	1592812	1592895	+			COORDINATES:profile:Aragorn:1.2		0					0	0
1448	PFR_JS10_1415	Class II aldolase/adducin family protein	1592961	1593653	+	PROKKA_01443	L-ribulose-5-phosphate 4-epimerase UlaF	1592961	1593653	+	5.1.3.4	ulaF	similar to AA sequence:UniProtKB:P39306		1	0	0	0	0	0	0
1449	PFR_JS10_1416	Precorrin-6x reductase cobK	1593634	1594401	+	PROKKA_01444	Precorrin-6A reductase	1593634	1594401	+	1.3.1.54	cobK	similar to AA sequence:UniProtKB:P21920		1	0	0	0	0	0	0
1450	PFR_JS10_1417	Precorrin-6Y C5,15-methyltransferase, CbiT	1594474	1595064	+	PROKKA_01445	Precorrin-6Y C(5,15)-methyltransferase [decarboxylating]	1594474	1595064	+	2.1.1.132	cobL	similar to AA sequence:UniProtKB:P21921		1	0	0	0	0	0	0
1451	PFR_JS10_1418	Precorrin-8X methylmutase	1595161	1595814	+	PROKKA_01446	Precorrin-8X methylmutase	1595161	1595814	+	5.4.1.2	cobH	similar to AA sequence:UniProtKB:P21638		1	0	0	0	0	0	0
1452	PFR_JS10_1419	Cobalamin biosynthesis protein CbiD (Precursor)	1595811	1597103	+	PROKKA_01447	cobalt-precorrin-6A synthase	1595811	1597103	+			protein motif:CLUSTERS:PRK00075		1	0	0	0	0	0	0
1453	PFR_JS10_1420	Cobalamin synthesis protein, fusion CysG CbiX	1597135	1598376	-	PROKKA_01448	Sirohydrochlorin cobaltochelatase	1597135	1598376	-	4.99.1.3	cbiX	similar to AA sequence:UniProtKB:O87690		1	0	0	0	0	0	0
1454	PFR_JS10_1421	Bifunctional cbiH protein and precorrin-3B	1598369	1601014	-	PROKKA_01449	Cobalt-precorrin-3B C(17)-methyltransferase	1598369	1601014	-	2.1.1.-	cbiH	similar to AA sequence:UniProtKB:Q05590		0	0	0	0	0	0	0
1455	PFR_JS10_1422	Tetrapyrrole methylase, precorrin-3 methylase,	1601011	1601970	-	PROKKA_01450	Cobalt-precorrin-4 C(11)-methyltransferase	1601011	1601970	-	2.1.1.271	cbiF	similar to AA sequence:UniProtKB:P0A2G9		1	0	0	0	0	0	0
1456	PFR_JS10_1423	Precorrin-2 C20-methyltransferase CbiL	1602000	1602773	-	PROKKA_01451	Precorrin-2 C(20)-methyltransferase	1602000	1602773	-	2.1.1.130	cobI	similar to AA sequence:UniProtKB:P21639		1	0	0	0	0	0	0
1457	PFR_JS10_1424	Hypothetical protein	1603348	1603611	+	PROKKA_01452	hypothetical protein	1603348	1603611	+					1	0	0	0	0	0	0
1458	PFR_JS10_1425	Methylmalonyl-CoA mutase small subunit	1603608	1605524	+	PROKKA_01453	Methylmalonyl-CoA mutase small subunit	1603608	1605524	+	5.4.99.2	mutA	similar to AA sequence:UniProtKB:P11652		1	0	0	0	0	0	0
1459	PFR_JS10_1426	Methylmalonyl-CoA mutase large subunit mutB	1605521	1607707	+	PROKKA_01454	Methylmalonyl-CoA mutase large subunit	1605521	1607707	+	5.4.99.2	mutB	similar to AA sequence:UniProtKB:P11653		1	0	0	0	0	0	0
1460	PFR_JS10_1427	LAO/AO transport system ATPase	1607700	1608713	+	PROKKA_01455	putative GTPase/MT1543	1607700	1608713	+	3.6.-.-		similar to AA sequence:UniProtKB:P63577		1	0	0	0	0	0	0
1461	PFR_JS10_1428	DNA polymerase IV	1608917	1610368	-	PROKKA_01456	DNA polymerase IV	1608917	1610368	-	2.7.7.7	dinB_2	similar to AA sequence:UniProtKB:Q47155		1	0	0	0	0	0	0
1462	PFR_JS10_1429	Dihydrofolate reductase	1610372	1610974	-	PROKKA_01457	Dihydrofolate reductase	1610372	1610974	-	1.5.1.3	folA	similar to AA sequence:UniProtKB:P04174		1	0	0	0	0	0	0
1463	PFR_JS10_1430	Thymidylate synthase	1611089	1611901	-	PROKKA_01458	Thymidylate synthase	1611089	1611901	-	2.1.1.45	thyA	similar to AA sequence:UniProtKB:P67042		1	0	0	0	0	0	0
1464	PFR_JS10_1431	Non-canonical purine NTP pyrophosphatase	1611903	1612709	-	PROKKA_01459	dITP/XTP pyrophosphatase	1611903	1612709	-	3.6.1.19	rdgB	similar to AA sequence:UniProtKB:P52061		1	0	0	0	0	0	0
1465	PFR_JS10_1432	TRNA nucleotidyltransferase	1612706	1613467	-	PROKKA_01460	Ribonuclease PH	1612706	1613467	-	2.7.7.56	rph	similar to AA sequence:UniProtKB:P50597		1	0	0	0	0	0	0
1466	PFR_JS10_1433	Glutamate racemase	1613621	1614439	-	PROKKA_01461	Glutamate racemase	1613621	1614439	-	5.1.1.3	murI	similar to AA sequence:UniProtKB:O31332		1	0	0	0	0	0	0
1467	PFR_JS10_1434	Hypothetical protein	1614527	1615135	-	PROKKA_01462	hypothetical protein	1614527	1615135	-					1	0	0	0	0	0	0
1468	PFR_JS10_1435	ATP-dependent Clp protease adapter protein ClpS	1615132	1615425	-	PROKKA_01463	ATP-dependent Clp protease adaptor protein ClpS	1615132	1615425	-			protein motif:CLUSTERS:PRK00033		1	0	0	0	0	0	0
1469	PFR_JS10_1436	Nicotinate phosphoribosyltransferase	1615552	1616907	+	PROKKA_01464	Nicotinate phosphoribosyltransferase pncB1	1615552	1616907	+	6.3.4.21	pncB1	similar to AA sequence:UniProtKB:Q10641		1	0	0	0	0	0	0
1470	PFR_JS10_1437	Naphthoate synthase	1616989	1618074	+	PROKKA_01465	1,4-Dihydroxy-2-naphthoyl-CoA synthase	1616989	1618074	+	4.1.3.36	menB	similar to AA sequence:UniProtKB:A0QRD3		1	0	0	0	0	0	0
1471	PFR_JS10_1438	O-succinylbenzoic acid-CoA ligase menE	1618147	1619379	+	PROKKA_01466	2-succinylbenzoate--CoA ligase	1618147	1619379	+	6.2.1.26	menE	similar to AA sequence:UniProtKB:P63526		1	0	0	0	0	0	0
1472	PFR_JS10_1439	Isochorismate synthase	1619490	1620713	+	PROKKA_01467	Isochorismate synthase EntC	1619490	1620713	+	5.4.4.2	entC	similar to AA sequence:UniProtKB:P0AEJ2		1	0	0	0	0	0	0
1473	PFR_JS10_1440	Transposase, ISlxx5	1620916	1621950	-	PROKKA_01468	Integrase core domain protein	1620916	1621950	-			protein motif:Pfam:PF00665.20		0	0	0	0	0	0	0
1474	PFR_JS10_1441	Excinuclease ATPase subunit	1622263	1623936	-	PROKKA_01469	UvrABC system protein A	1622263	1623936	-		uvrA_4	similar to AA sequence:UniProtKB:Q9WYV0		0	0	0	0	0	0	0
1475	PFR_JS10_1442	Excinuclease ABC, ATP binding subunit	1624007	1624822	-	PROKKA_01470	UvrABC system protein A	1624007	1624822	-		uvrA_5	similar to AA sequence:UniProtKB:Q9WYV0		0	0	0	0	0	0	0
1476	PFR_JS10_1443	2-succinyl-5-enolpyruvyl-6-hydroxy-3-cyclohexene-1-carboxylate	1624930	1626585	-	PROKKA_01471	2-succinyl-5-enolpyruvyl-6-hydroxy-3-cyclohexene-1-carboxylate synthase	1624930	1626585	-	2.2.1.9	menD	similar to AA sequence:UniProtKB:Q99V50		1	0	0	0	0	0	0
1477	PFR_JS10_1444	Mandelate racemase/muconate lactonizing protein	1626710	1627708	-	PROKKA_01472	L-Ala-D/L-Glu epimerase	1626710	1627708	-	5.1.1.-		similar to AA sequence:UniProtKB:Q97MK4		1	0	0	0	0	0	0
1478	PFR_JS10_1445	4-alpha-glucanotransferase malQ	1627705	1629894	-	PROKKA_01473	4-alpha-glucanotransferase	1627705	1629894	-	2.4.1.25	malQ_2	similar to AA sequence:UniProtKB:Q59266		1	0	0	0	0	0	0
1479	PFR_JS10_1446	Hypothetical protein	1630025	1631077	-	PROKKA_01474	RDD family protein	1630025	1631077	-			protein motif:Pfam:PF06271.6		1	0	0	0	0	0	0
1480	PFR_JS10_1447	Multidrug resistance efflux protein	1631251	1632762	-	PROKKA_01475	Multidrug resistance protein 3	1631251	1632762	-		bmr3_2	similar to AA sequence:UniProtKB:P96712	Putative antibiotic resistance	1	0	0	0	0	0	0
1481	PFR_JS10_1448	PF11238 family protein	1632821	1633084	+	PROKKA_01476	hypothetical protein	1632821	1633084	+					1	0	0	0	0	0	0
1482	PFR_JS10_1449	Cation diffusion facilitator family transporter	1633239	1634279	-	PROKKA_01477	ferrous iron efflux protein F	1633239	1634279	-			protein motif:CLUSTERS:PRK09509		1	0	0	0	0	0	0
1483	PFR_JS10_1450	SIS regulatory protein	1634391	1635407	-	PROKKA_01478	hypothetical protein	1634391	1635407	-			protein motif:Pfam:PF10432.3	note=Bacterial phospho-glucose isomerase C-terminal region	1	0	0	0	0	0	0
1484	PFR_JS10_1451	Hypothetical protein	1635415	1635615	-	PROKKA_01479	hypothetical protein	1635415	1635615	-			protein motif:CLUSTERS:PRK11827		1	0	0	0	0	0	0
1485	PFR_JS10_1452	HAD-superfamily hydrolase, subfamily IIB	1635676	1636491	-	PROKKA_01480	Eukaryotic phosphomannomutase	1635676	1636491	-			protein motif:Pfam:PF03332.7		1	0	0	0	0	0	0
1486	PFR_JS10_1453	Hypothetical protein	1636607	1637107	-	PROKKA_01481	hypothetical protein	1636607	1637107	-					1	0	0	0	0	0	0
1487	PFR_JS10_1454	Hypothetical protein	1637174	1637614	+	PROKKA_01482	Possibl zinc metallo-peptidase	1637174	1637614	+			protein motif:Pfam:PF06262.5		1	0	0	0	0	0	0
1488	PFR_JS10_1455	Hypothetical protein	1637719	1639071	-	PROKKA_01483	hypothetical protein	1637719	1639071	-					1	0	0	0	0	0	0
1489	PFR_JS10_1456	Putative glycosyltransferase	1639068	1642319	-	PROKKA_01484	hypothetical protein	1639068	1642319	-					1	0	0	0	0	0	0
1490	PFR_JS10_1457	Transcription factor WhiB	1642516	1642776	-	PROKKA_01485	Transcriptional regulator WhiB	1642516	1642776	-		whiB	similar to AA sequence:UniProtKB:Q7AKN0		1	0	0	0	0	0	0
1491	PFR_JS10_1458	Hypothetical protein	1643109	1644191	-	PROKKA_01486	hypothetical protein	1643109	1644191	-					0	0	0	0	0	0	0
1492	PFR_JS10_1459	Mannose-1-phosphate guanylyltransferase (GDP)	1644188	1644946	-	PROKKA_01487	Alginate biosynthesis protein AlgA	1644188	1644946	-		algA	similar to AA sequence:UniProtKB:P07874		1	0	0	0	0	0	0
1493	PFR_JS10_1460	Hypothetical protein	1644943	1645266	-	PROKKA_01488	Mannose-1-phosphate guanylyltransferase RfbM	1644943	1645266	-	2.7.7.13	rfbM	similar to AA sequence:UniProtKB:P26404		0	0	0	0	0	0	0
1494	PFR_JS10_1461	Cell envelope function transcriptional attenuator	1645392	1646750	+	PROKKA_01489	Regulatory protein MsrR	1645392	1646750	+		msrR	similar to AA sequence:UniProtKB:Q99Q02		1	0	0	0	0	0	0
1495	PFR_JS10_1462	Phosphoribosylaminoimidazole carboxylase,	1646788	1647348	-	PROKKA_01490	N5-carboxyaminoimidazole ribonucleotide mutase	1646788	1647348	-	5.4.99.18	purE	similar to AA sequence:UniProtKB:P96880		1	0	0	0	0	0	0
1496	PFR_JS10_1463	Phosphoribosylaminoimidazole carboxylase, ATPase	1647341	1648513	-	PROKKA_01491	N5-carboxyaminoimidazole ribonucleotide synthase	1647341	1648513	-	6.3.4.18	purK	similar to AA sequence:UniProtKB:O66608		1	0	0	0	0	0	0
1497	PFR_JS10_1464	Peptidase family S51	1648591	1649307	+	PROKKA_01492	Peptidase family S51	1648591	1649307	+			protein motif:Pfam:PF03575.1		1	0	0	0	0	0	0
1498	PFR_JS10_1465	Transcriptional regulator, TetR family	1649377	1649961	-	PROKKA_01493	Bacterial regulatory proteins, tetR family	1649377	1649961	-			protein motif:Pfam:PF00440.17		1	0	0	0	0	0	0
1499	PFR_JS10_1466	Hypothetical protein	1650043	1650546	-	PROKKA_01494	Bacterial membrane flanked domain protein	1650043	1650546	-			protein motif:Pfam:PF03703.8		1	0	0	0	0	0	0
1500	PFR_JS10_1467	Biotin apo-protein ligase	1650580	1651371	-	PROKKA_01495	Bifunctional ligase/repressor BirA	1650580	1651371	-	6.3.4.15	birA	similar to AA sequence:UniProtKB:P0CI75		1	0	0	0	0	0	0
1501	PFR_JS10_1468	Transcriptional regulator	1651521	1652126	+	PROKKA_01496	DNA-binding transcriptional repressor AcrR	1651521	1652126	+			protein motif:CLUSTERS:PRK10668		1	0	0	0	0	0	0
1502	PFR_JS10_1469	Transcription regulator	1652140	1652718	-	PROKKA_01497	MarR family protein	1652140	1652718	-			protein motif:Pfam:PF01047.16		1	0	0	0	0	0	0
1503	PFR_JS10_1470	Hypothetical protein	1652833	1653351	-	PROKKA_01498	hypothetical protein	1652833	1653351	-					1	0	0	0	0	0	0
1504	PFR_JS10_1471	Tetronasin ABC transporter ATP-binding protein	1653447	1654400	+	PROKKA_01499	Daunorubicin/doxorubicin resistance ATP-binding protein DrrA	1653447	1654400	+	3.6.3.-	drrA_3	similar to AA sequence:UniProtKB:P32010		1	0	0	0	0	0	0
1505	PFR_JS10_1472	Tetronasin-transport membrane protein ABC	1654397	1656037	+	PROKKA_01500	ABC-2 family transporter protein	1654397	1656037	+			protein motif:Pfam:PF12730.1		1	0	0	0	0	0	0
1506	PFR_JS10_1473	Integral membrane protein	1656145	1657491	-	PROKKA_01501	Inner membrane protein YjjP	1656145	1657491	-		yjjP	similar to AA sequence:UniProtKB:P0ADD5		1	0	0	0	0	0	0
1507	PFR_JS10_1474	Carboxyl transferase domain protein	1657623	1659197	+	PROKKA_01502	putative propionyl-CoA carboxylase beta chain 5	1657623	1659197	+	6.4.1.3	accD5	similar to AA sequence:UniProtKB:P96885		1	0	0	0	0	0	0
1508	PFR_JS10_1475	Hypothetical protein	1659203	1659457	+	PROKKA_01503	hypothetical protein	1659203	1659457	+					1	0	0	0	0	0	0
1509	PFR_JS10_1476	Septum formation protein Maf	1659508	1660236	+	PROKKA_01504	Maf-like protein YceF	1659508	1660236	+		yceF	similar to AA sequence:UniProtKB:P0A729		1	0	0	0	0	0	0
1510	PFR_JS10_1477	Hypothetical protein	1660240	1660491	+	PROKKA_01505	hypothetical protein	1660240	1660491	+					0	0	0	0	0	0	0
1511	PFR_JS10_1478	NUDIX hydrolase	1660437	1660739	+	PROKKA_01506	hypothetical protein	1660437	1660739	+					0	0	0	0	0	0	0
1512	PFR_JS10_1479	Hypothetical protein	1660830	1661309	-	PROKKA_01507	hypothetical protein	1660830	1661309	-					1	0	0	0	0	0	0
1513	PFR_JS10_1480	Hypothetical protein	1661590	1661805	+	PROKKA_01508	hypothetical protein	1661590	1661805	+					1	0	0	0	0	0	0
1514	PFR_JS10_1481	Endonuclease VIII and DNA N-glycosylase with an	1661956	1662771	+	PROKKA_01509	Endonuclease 8 1	1661956	1662771	+	3.2.2.-	nei1	similar to AA sequence:UniProtKB:P64158		1	0	0	0	0	0	0
1515	PFR_JS10_1482	Phosphoribosylglycinamide synthetase, ATP-grasp	1662927	1664708	+	PROKKA_01510	2-oxoglutarate carboxylase small subunit	1662927	1664708	+	6.4.1.7	cfiB	similar to AA sequence:UniProtKB:D3DJ42		1	0	0	0	0	0	0
1516	PFR_JS10_1483	Hypothetical protein	1664761	1665303	+	PROKKA_01511	hypothetical protein	1664761	1665303	+					1	0	0	0	0	0	0
1517	PFR_JS10_1484	Genome sequencing data, contig C257	1665331	1666338	-	PROKKA_01512	NAD-dependent dihydropyrimidine dehydrogenase subunit PreA	1665331	1666338	-	1.3.1.1	preA_1	similar to AA sequence:UniProtKB:P25889		1	0	0	0	0	0	0
1518	PFR_JS10_1485	Pyruvate-flavodoxin oxidoreductase (Precursor)	1666342	1670061	-	PROKKA_01513	Pyruvate-flavodoxin oxidoreductase	1666342	1670061	-	1.2.7.-	nifJ_1	similar to AA sequence:UniProtKB:Q06879		1	0	0	0	0	0	0
1519	PFR_JS10_1486	Hypothetical protein	1670373	1671383	+	PROKKA_01514	hypothetical protein	1670373	1671383	+					1	0	0	0	0	0	0
1520	PFR_JS10_1487	Hypothetical protein	1671395	1672159	+	PROKKA_01515	hypothetical protein	1671395	1672159	+					0	0	0	0	0	0	0
1521	PFR_JS10_1488	Chlorophyll synthesis pathway protein BchC	1672297	1673340	+	PROKKA_01516	Alcohol dehydrogenase	1672297	1673340	+	1.1.1.1	adhT	similar to AA sequence:UniProtKB:P12311		1	0	0	0	0	0	0
1522	PFR_JS10_1489	Hypothetical protein	1673472	1673870	-	PROKKA_01517	hypothetical protein	1673472	1673870	-					0	0	0	0	0	0	0
1523	PFR_JS10_1490	Puromycin N-acetyltransferase	1674191	1674811	+	PROKKA_01518	Acetyltransferase (GNAT) family protein	1674191	1674811	+			protein motif:Pfam:PF00583.18		1	0	0	0	0	0	0
1524	PFR_JS10_1491	Hypothetical protein	1675943	1676113	-	PROKKA_01519	NAD-dependent protein deacetylase	1675943	1676113	-		cobB_2	protein motif:HAMAP:MF_01968		0	0	0	0	0	0	0
1525	PFR_JS10_1492	Carboxymuconolactone decarboxylase	1676110	1676517	-	PROKKA_01520	Carboxymuconolactone decarboxylase family protein	1676110	1676517	-			protein motif:Pfam:PF02627.1		1	0	0	0	0	0	0
1526	PFR_JS10_1493	Hypothetical protein	1676797	1676994	+	PROKKA_01521	hypothetical protein	1676797	1676994	+					1	0	0	0	0	0	0
1527	PFR_JS10_1494	Hypothetical protein	1677167	1677622	+	PROKKA_01522	hypothetical protein	1677167	1677622	+					0	0	0	0	0	0	0
1528	PFR_JS10_1495	PF04239 family protein	1677619	1678263	+	PROKKA_01523	hypothetical protein	1677619	1678263	+					1	0	0	0	0	0	0
1529	PFR_JS10_1496	Silent information regulator protein Sir2	1678282	1679205	-	PROKKA_01524	NAD-dependent protein deacetylase	1678282	1679205	-	3.5.1.-	cobB_3	similar to AA sequence:UniProtKB:Q9WYW0		1	0	0	0	0	0	0
1530	PFR_JS10_1497	Methionyl-tRNA synthetase (Methionine--tRNA	1679446	1681392	-	PROKKA_01525	Methionine--tRNA ligase	1679446	1681392	-	6.1.1.10	metG	similar to AA sequence:UniProtKB:P00959		1	0	0	0	0	0	0
1531	PFR_JS10_1498	Enoyl-CoA hydratase echA9	1681433	1682365	+	PROKKA_01526	putative enoyl-CoA hydratase	1681433	1682365	+	4.2.1.17	fadB	similar to AA sequence:UniProtKB:P94549		1	0	0	0	0	0	0
1532	PFR_JS10_1499	Hypothetical protein	1682441	1682956	-	PROKKA_01527	hypothetical protein	1682441	1682956	-					1	0	0	0	0	0	0
1533	PFR_JS10_1500	Ribonuclease H	1683033	1684064	-	PROKKA_01528	Ribonuclease HI	1683033	1684064	-	3.1.26.4	rnhA	similar to AA sequence:UniProtKB:P0A7Y4		1	0	0	0	0	0	0
1534	PFR_JS10_1501	Basic membrane protein	1684136	1685080	-	PROKKA_01529	Basic membrane protein	1684136	1685080	-			protein motif:Pfam:PF02608.8		1	0	0	0	0	0	0
1535	PFR_JS10_1502	Phosphotransferase family protein	1685330	1686619	-	PROKKA_01530	Phosphotransferase enzyme family protein	1685330	1686619	-			protein motif:Pfam:PF01636.17		1	0	0	0	0	0	0
1536	PFR_JS10_1503	CBS domain pair protein	1686700	1688220	-	PROKKA_01531	Hemolysin C	1686700	1688220	-		tlyC	similar to AA sequence:UniProtKB:O05961		1	0	0	0	0	0	0
1537	PFR_JS10_1504	AzlC family protein (Amino acid permease)	1688707	1689183	+	PROKKA_01532	AzlC protein	1688707	1689183	+			protein motif:Pfam:PF03591.8		0	0	0	0	0	0	0
1538	PFR_JS10_1505	Hypothetical protein	1689180	1689491	+	PROKKA_01533	hypothetical protein	1689180	1689491	+					1	0	0	0	0	0	0
1539	PFR_JS10_1506	Isocitrate dehydrogenase [NADP]	1689652	1690869	-	PROKKA_01534	Isocitrate dehydrogenase [NADP]	1689652	1690869	-	1.1.1.42	icd	similar to AA sequence:UniProtKB:P65097		1	0	0	0	0	0	0
1540	PFR_JS10_1507	Malate dehydrogenase	1691047	1692033	+	PROKKA_01535	Malate dehydrogenase	1691047	1692033	+	1.1.1.37	mdh_2	similar to AA sequence:UniProtKB:P10584		1	0	0	0	0	0	0
1541	PFR_JS10_1508	Hypothetical protein	1692215	1692538	-	PROKKA_01536	hypothetical protein	1692215	1692538	-					1	0	0	0	0	0	0
1542	PFR_JS10_1509	Bifunctional protein FolD	1692544	1693404	-	PROKKA_01537	Bifunctional protein FolD protein	1692544	1693404	-		folD	similar to AA sequence:UniProtKB:A0QSY5		1	0	0	0	0	0	0
1543	PFR_JS10_1510	Bifunctional purine biosynthesis protein PurH	1693478	1695031	-	PROKKA_01538	Bifunctional purine biosynthesis protein PurH	1693478	1695031	-		purH	similar to AA sequence:UniProtKB:Q8NS21		1	0	0	0	0	0	0
1544	PFR_JS10_1511	Phosphoribosylglycinamide formyltransferase	1695153	1695764	-	PROKKA_01539	Phosphoribosylglycinamide formyltransferase	1695153	1695764	-	2.1.2.2	purN	similar to AA sequence:UniProtKB:P71554		1	0	0	0	0	0	0
1545	PFR_JS10_1512	Hypothetical protein	1695775	1697253	-	PROKKA_01540	hypothetical protein	1695775	1697253	-					1	0	0	0	0	0	0
1546	PFR_JS10_1513	ATP-dependent DNA helicase PcrA	1697347	1699836	-	PROKKA_01541	ATP-dependent DNA helicase UvrD1	1697347	1699836	-	3.6.4.12	uvrD1_2	similar to AA sequence:UniProtKB:P0A5A3		1	0	0	0	0	0	0
1547	PFR_JS10_1514	Phospholipase D domain protein	1699973	1701226	+	PROKKA_01542	Cardiolipin synthase	1699973	1701226	+	2.7.8.-	cls	similar to AA sequence:UniProtKB:P63801		1	0	0	0	0	0	0
1548	PFR_JS10_1515	Fe(3 ) dicitrate transport ATP-binding protein	1701299	1702054	-	PROKKA_01543	putative siderophore transport system ATP-binding protein YusV	1701299	1702054	-		yusV_1	similar to AA sequence:UniProtKB:O32188		1	0	0	0	0	0	0
1549	PFR_JS10_1516	ABC-type cobalamin/Fe3-siderophores transport	1702051	1703091	-	PROKKA_01544	Iron-uptake system permease protein FeuC	1702051	1703091	-		feuC	similar to AA sequence:UniProtKB:P40411		1	0	0	0	0	0	0
1550	PFR_JS10_1517	ABC-type enterochelin transport system, permease	1703160	1704191	-	PROKKA_01545	Iron-uptake system permease protein FeuB	1703160	1704191	-		feuB	similar to AA sequence:UniProtKB:P40410		1	0	0	0	0	0	0
1551	PFR_JS10_1518	Iron compound ABC transporter, iron	1704188	1705204	-	PROKKA_01546	putative ABC transporter solute-binding protein YclQ precursor	1704188	1705204	-		yclQ	similar to AA sequence:UniProtKB:P94421		1	0	0	0	0	0	0
1552	PFR_JS10_1519	Hypothetical protein	1705494	1705745	+	PROKKA_01547	hypothetical protein	1705494	1705745	+			protein motif:CLUSTERS:PRK10457		1	0	0	0	0	0	0		PossibleCrispr_1
1553	PFR_JS10_1520	Response regulator	1705982	1706680	-	PROKKA_01548	Transcriptional regulatory protein LiaR	1705982	1706680	-		liaR_3	similar to AA sequence:UniProtKB:O32197		1	0	0	0	0	0	0
1554	PFR_JS10_1521	Sensor histidine kinase	1706677	1708020	-	PROKKA_01549	Sensor histidine kinase LiaS	1706677	1708020	-	2.7.13.3	liaS_1	similar to AA sequence:UniProtKB:O32198		1	0	0	0	0	0	0
1555	PFR_JS10_1522	Possible stress-response transcriptional	1708261	1708551	+	PROKKA_01550	PspC domain protein	1708261	1708551	+			protein motif:Pfam:PF04024.6		1	0	0	0	0	0	0
1556	PFR_JS10_1523	NADPH:quinone reductase and related Zn-dependent	1708848	1709792	+	PROKKA_01551	Phthiocerol synthesis polyketide synthase type I PpsC	1708848	1709792	+	2.3.1.41	ppsC	similar to AA sequence:UniProtKB:P96202		1	0	0	0	0	0	0
1557	PFR_JS10_1524	Protein containing DUF1963	1709843	1710730	-	PROKKA_01552	hypothetical protein	1709843	1710730	-					1	0	0	0	0	0	0
1558	PFR_JS10_1525	GMP synthase (glutamine-hydrolyzing)	1710935	1712359	-	PROKKA_01553	GMP synthase [glutamine-hydrolyzing]	1710935	1712359	-	6.3.5.2	guaA_2	similar to AA sequence:UniProtKB:P0A5A1		1	0	0	0	0	0	0
1559	PFR_JS10_1526	ABC transporter, permease protein YjfF	1712797	1713825	-	PROKKA_01554	Inner membrane ABC transporter permease protein YjfF	1712797	1713825	-		yjfF	similar to AA sequence:UniProtKB:P37772		1	0	0	0	0	0	0
1560	PFR_JS10_1527	Permease component of	1713822	1714880	-	PROKKA_01555	Inner membrane ABC transporter permease protein YtfT	1713822	1714880	-		ytfT	similar to AA sequence:UniProtKB:P39328		1	0	0	0	0	0	0
1561	PFR_JS10_1528	Monosaccharide ABC transporter ATP-binding	1714877	1716211	-	PROKKA_01556	Ribose import ATP-binding protein RbsA	1714877	1716211	-	3.6.3.17	rbsA	similar to AA sequence:UniProtKB:P04983		0	0	0	0	0	0	0
1562	PFR_JS10_1529	Periplasmic binding protein/LacI transcriptional	1716548	1717528	-	PROKKA_01557	ABC transporter periplasmic-binding protein YtfQ precursor	1716548	1717528	-		ytfQ	similar to AA sequence:UniProtKB:P39325		0	0	0	0	0	0	0
1563	PFR_JS10_1530	Transcriptional regulator	1717772	1718809	-	PROKKA_01558	Lactose operon repressor	1717772	1718809	-		lacI	similar to AA sequence:UniProtKB:P03023		1	0	0	0	0	0	0
1564	PFR_JS10_1531	L-arabinose isomerase 1	1718836	1720356	-	PROKKA_01559	L-arabinose isomerase	1718836	1720356	-	5.3.1.4	araA	similar to AA sequence:UniProtKB:Q9S467		1	0	0	0	0	0	0
1565	PFR_JS10_1532	Hypothetical protein	1720426	1720524	-	PROKKA_01560	hypothetical protein	1720426	1720524	-					0	0	0	0	0	0	0
1566	PFR_JS10_1533	Class II aldolase/adducin family protein	1720484	1721131	-	PROKKA_01561	L-ribulose-5-phosphate 4-epimerase	1720484	1721131	-	5.1.3.4	araD	similar to AA sequence:UniProtKB:P94525		1	0	0	0	0	0	0
1567	PFR_JS10_1534	Ribulokinase	1721128	1722897	-	PROKKA_01562	Ribulokinase	1721128	1722897	-	2.7.1.16	araB_3	similar to AA sequence:UniProtKB:P94524		0	0	0	0	0	0	0
1568	PFR_JS10_1535	Cysteine synthase	1723102	1724028	+	PROKKA_01563	O-acetylserine sulfhydrylase	1723102	1724028	+	2.5.1.47	cysK1_2	similar to AA sequence:UniProtKB:P0A534		1	0	0	0	0	0	0
1569	PFR_JS10_1536	Serine acetyltransferase	1724025	1724576	+	PROKKA_01564	Serine acetyltransferase	1724025	1724576	+	2.3.1.30	cysE	similar to AA sequence:UniProtKB:Q06750		1	0	0	0	0	0	0
1570	PFR_JS10_1537	Hypothetical protein	1724611	1725450	-	PROKKA_01565	N-acetylmuramoyl-L-alanine amidase	1724611	1725450	-			protein motif:Pfam:PF01520.12		1	0	0	0	0	0	0
1571	PFR_JS10_1538	Hypothetical protein	1725518	1726735	-	PROKKA_01566	hypothetical protein	1725518	1726735	-					0	0	0	0	0	0	0
1572	PFR_JS10_1539	Hypothetical protein	1726748	1728460	-	PROKKA_01567	hypothetical protein	1726748	1728460	-					0	0	0	0	0	0	0
1573	PFR_JS10_1540	Transcription initiation factor	1728485	1729801	-	PROKKA_01568	hypothetical protein	1728485	1729801	-					0	0	0	0	0	0	0
1574	PFR_JS10_1541	Chorismate mutase	1730105	1730434	-	PROKKA_01569	T-protein	1730105	1730434	-		tyrA_2	similar to AA sequence:UniProtKB:P07023		1	0	0	0	0	0	0
1575	PFR_JS10_1542	IMP dehydrogenase family protein	1730466	1731569	-	PROKKA_01570	putative oxidoreductase/MSMEI_1564	1730466	1731569	-	1.-.-.-		similar to AA sequence:UniProtKB:A0QSU4		1	0	0	0	0	0	0
1576	PFR_JS10_1543	Inosine-5'-monophosphate dehydrogenase GuaB	1731721	1733241	-	PROKKA_01571	Inosine-5'-monophosphate dehydrogenase	1731721	1733241	-	1.1.1.205	guaB_2	similar to AA sequence:UniProtKB:P65167		1	0	0	0	0	0	0
1577	PFR_JS10_1544	60 kDa chaperonin 2	1733388	1734980	-	PROKKA_01572	60 kDa chaperonin 1	1733388	1734980	-		groL1_2	similar to AA sequence:UniProtKB:Q00767		1	0	0	0	0	0	0
1578	PFR_JS10_1545	10 kDa chaperonin	1735002	1735298	-	PROKKA_01573	10 kDa chaperonin	1735002	1735298	-		groS	similar to AA sequence:UniProtKB:Q8NSS1		1	0	0	0	0	0	0
1579	PFR_JS10_1546	ProXL	1735535	1736449	-	PROKKA_01574	Putative osmoprotectant uptake system substrate-binding protein OsmF precursor	1735535	1736449	-		osmF_2	similar to AA sequence:UniProtKB:P33362		1	0	0	0	0	0	0
1580	PFR_JS10_1547	ProWL	1736571	1737308	-	PROKKA_01575	Glycine betaine/carnitine/choline transport system permease protein OpuCB	1736571	1737308	-		opuCB_1	similar to AA sequence:UniProtKB:O34878		1	0	0	0	0	0	0
1581	PFR_JS10_1548	Osmoprotectant transport ATP-binding protein ABC	1737305	1738639	-	PROKKA_01576	Choline transport ATP-binding protein OpuBA	1737305	1738639	-		opuBA_1	similar to AA sequence:UniProtKB:Q45460		1	0	0	0	0	0	0
1582	PFR_JS10_1549	ABC transporter, permease protein OpuCB	1738636	1739277	-	PROKKA_01577	Choline transport system permease protein OpuBB	1738636	1739277	-		opuBB	similar to AA sequence:UniProtKB:Q45461		1	0	0	0	0	0	0
1583	PFR_JS10_1550	RNA cap guanine-N2 methyltransferase	1739489	1740859	-	PROKKA_01578	Methyltransferase domain protein	1739489	1740859	-			protein motif:Pfam:PF12847.1		0	0	0	0	0	0	0
1584	PFR_JS10_1551	MFS transporter	1740884	1742179	-	PROKKA_01579	enterobactin exporter EntS	1740884	1742179	-			protein motif:CLUSTERS:PRK10489		1	0	0	0	0	0	0
1585	PFR_JS10_1552	Hydrolase, NUDIX family	1742322	1742807	-	PROKKA_01580	8-oxo-dGTP diphosphatase	1742322	1742807	-	3.6.1.55	mutX	similar to AA sequence:UniProtKB:P41354		1	0	0	0	0	0	0
1586	PFR_JS10_1553	Aminopeptidase C	1742862	1744310	-	PROKKA_01581	Aminopeptidase C	1742862	1744310	-	3.4.22.40	pepC_2	similar to AA sequence:UniProtKB:Q04723		1	0	0	0	0	0	0
1587	PFR_JS10_1554	Nicotinate-nucleotide--dimethylbenzimidazole	1744494	1746374	-	PROKKA_01582	5,6-dimethylbenzimidazole synthase	1744494	1746374	-	1.14.99.40	bluB	similar to AA sequence:UniProtKB:Q92PC8		1	0	0	0	0	0	0
1588	PFR_JS10_1555	Probable tRNA threonylcarbamoyladenosine	1746448	1747521	-	PROKKA_01583	tRNA N6-adenosine threonylcarbamoyltransferase	1746448	1747521	-	2.3.1.-	tsaD	similar to AA sequence:UniProtKB:Q2FWL2		1	0	0	0	0	0	0
1589	PFR_JS10_1556	Hypothetical protein	1747518	1748039	-	PROKKA_01584	ribosomal-protein-alanine N-acetyltransferase	1747518	1748039	-			protein motif:CLUSTERS:PRK09491		1	0	0	0	0	0	0
1590	PFR_JS10_1557	Universal bacterial protein YeaZ	1748036	1748722	-	PROKKA_01585	tRNA threonylcarbamoyladenosine biosynthesis protein TsaB	1748036	1748722	-		tsaB	similar to AA sequence:UniProtKB:Q7CQE0		1	0	0	0	0	0	0
1591	PFR_JS10_1558	Putative ATPase or kinase	1748719	1749714	-	PROKKA_01586	tRNA threonylcarbamoyladenosine biosynthesis protein TsaE	1748719	1749714	-		tsaE	similar to AA sequence:UniProtKB:O05515		1	0	0	0	0	0	0
1592	PFR_JS10_1559	Hypothetical protein	1750103	1753075	-	PROKKA_01587	ATP-dependent RNA helicase RhlE	1750103	1753075	-	3.6.4.13	rhlE	similar to AA sequence:UniProtKB:P25888		1	0	0	0	0	0	0
1593	PFR_JS10_1560	Glycosyltransferase, group 1 family	1753353	1754498	+	PROKKA_01588	GDP-mannose-dependent alpha-mannosyltransferase	1753353	1754498	+	2.4.1.-	mgtA_2	similar to AA sequence:UniProtKB:O06423		1	0	0	0	0	0	0
1594	PFR_JS10_1561	YjeF protein	1754527	1755945	-	PROKKA_01589	Bifunctional NAD(P)H-hydrate repair enzyme Nnr	1754527	1755945	-		nnr	similar to AA sequence:UniProtKB:P31806		1	0	0	0	0	0	0
1595	PFR_JS10_1562	Holo-[acyl-carrier-protein] synthase AcpS	1755947	1756402	-	PROKKA_01590	Holo-[acyl-carrier-protein] synthase	1755947	1756402	-	2.7.8.7	acpS	similar to AA sequence:UniProtKB:O86785		0	0	0	0	0	0	0
1596	PFR_JS10_1563	Glucosamine--fructose-6-phosphate	1756443	1758293	-	PROKKA_01591	Glutamine--fructose-6-phosphate aminotransferase [isomerizing]	1756443	1758293	-	2.6.1.16	glmS	similar to AA sequence:UniProtKB:P17169		1	0	0	0	0	0	0
1597	PFR_JS10_1564	Pantothenate kinase	1758442	1759524	+	PROKKA_01592	Pantothenate kinase	1758442	1759524	+	2.7.1.33	coaA_1	similar to AA sequence:UniProtKB:P63810		1	0	0	0	0	0	0
1598	PFR_JS10_1565	Phosphoglucosamine mutase	1759660	1761003	-	PROKKA_01593	Phosphoglucosamine mutase	1759660	1761003	-	5.4.2.10	glmM	similar to AA sequence:UniProtKB:P99087		1	0	0	0	0	0	0
1599	PFR_JS10_1566	30S ribosomal protein S9	1761155	1761706	-	PROKKA_01594	30S ribosomal protein S9	1761155	1761706	-		rpsI	similar to AA sequence:UniProtKB:A0QSP9		1	0	0	0	0	0	0
1600	PFR_JS10_1567	50S ribosomal protein L13	1761703	1762146	-	PROKKA_01595	50S ribosomal protein L13	1761703	1762146	-		rplM	similar to AA sequence:UniProtKB:A0QSP8		1	0	0	0	0	0	0
1601	PFR_JS10_1568	Elongation factor G fusA2	1762447	1764543	+	PROKKA_01596	Elongation factor G	1762447	1764543	+		fus	similar to AA sequence:UniProtKB:Q5XDW4		1	0	0	0	0	0	0
1602	PFR_JS10_1569	PF03733 domain protein	1764675	1765070	-	PROKKA_01597	Inner membrane protein YccF	1764675	1765070	-		yccF	similar to AA sequence:UniProtKB:P0AB12		1	0	0	0	0	0	0
1603	PFR_JS10_1570	TRNA (guanine-N(7)-)-methyltransferase	1765151	1766197	+	PROKKA_01598	tRNA (guanine-N(7)-)-methyltransferase	1765151	1766197	+	2.1.1.33	trmB	similar to AA sequence:UniProtKB:P44648		1	0	0	0	0	0	0
1604	PFR_JS10_1571	TRNA pseudouridine synthase A	1766190	1767068	+	PROKKA_01599	tRNA pseudouridine synthase A	1766190	1767068	+	5.4.99.12	truA	similar to AA sequence:UniProtKB:P07649		1	0	0	0	0	0	0
1605	PFR_JS10_1572	Methyltransferase small domain protein	1767106	1767705	+	PROKKA_01600	Ribosomal RNA small subunit methyltransferase C	1767106	1767705	+	2.1.1.172	rsmC_1	similar to AA sequence:UniProtKB:P39406		1	0	0	0	0	0	0
1606	PFR_JS10_1573	Hypothetical protein	1768015	1768566	+	PROKKA_01601	hypothetical protein	1768015	1768566	+					1	0	0	0	0	0	0
1607	PFR_JS10_1574	Cobalt transport protein	1768612	1769712	+	PROKKA_01602	Energy-coupling factor transporter transmembrane protein EcfT	1768612	1769712	+		ecfT	similar to AA sequence:UniProtKB:Q03ZL4		1	0	0	0	0	0	0
1608	PFR_JS10_1575	ABC transporter	1769709	1771325	+	PROKKA_01603	Putative HMP/thiamine import ATP-binding protein YkoD	1769709	1771325	+	3.6.3.-	ykoD_1	similar to AA sequence:UniProtKB:O34362		1	0	0	0	0	0	0
1609	PFR_JS10_1576	Substrate-specific component CbrT of predicted	1771322	1772173	+	PROKKA_01604	hypothetical protein	1771322	1772173	+					1	0	0	0	0	0	0
1610	PFR_JS10_1577	Putative integral membrane transport protein	1772188	1773780	-	PROKKA_01605	hypothetical protein	1772188	1773780	-					1	0	0	0	0	0	0
1611	PFR_JS10_1578	ABC transporter domain-containing ATP-binding	1773750	1774790	-	PROKKA_01606	putative ABC transporter ATP-binding protein YxlF	1773750	1774790	-	3.6.3.-	yxlF_2	similar to AA sequence:UniProtKB:P94374		1	0	0	0	0	0	0
1612	PFR_JS10_1579	Superoxide dismutase	1774886	1775554	+	PROKKA_01607	Superoxide dismutase [Mn/Fe]	1774886	1775554	+	1.15.1.1	sodA	similar to AA sequence:UniProtKB:P80293		1	0	0	0	0	0	0
1613	PFR_JS10_1580	Resuscitation-promoting factor RpfB	1775849	1776934	+	PROKKA_01608	Resuscitation-promoting factor Rpf2 precursor	1775849	1776934	+	3.-.-.-	rpf2	similar to AA sequence:UniProtKB:Q6M6N7		1	0	0	0	0	0	0
1614	PFR_JS10_1581	Glycosyltransferase, group 1 family	1777044	1778225	-	PROKKA_01609	GDP-mannose-dependent alpha-(1-6)-phosphatidylinositol dimannoside mannosyltransferase	1777044	1778225	-	2.4.1.57	pimC	similar to AA sequence:UniProtKB:P0CF99		1	0	0	0	0	0	0
1615	PFR_JS10_1582	50S ribosomal protein L17	1778325	1778912	-	PROKKA_01610	50S ribosomal protein L17	1778325	1778912	-		rplQ	similar to AA sequence:UniProtKB:A0QSL9		1	0	0	0	0	0	0
1616	PFR_JS10_1583	DNA-directed RNA polymerase, alpha subunit	1778956	1779975	-	PROKKA_01611	DNA-directed RNA polymerase subunit alpha	1778956	1779975	-	2.7.7.6	rpoA	similar to AA sequence:UniProtKB:P66701		1	0	0	0	0	0	0
1617	PFR_JS10_1584	30S ribosomal protein S4	1780100	1780705	-	PROKKA_01612	30S ribosomal protein S4	1780100	1780705	-		rpsD	similar to AA sequence:UniProtKB:A0QSL7		1	0	0	0	0	0	0
1618	PFR_JS10_1585	30S ribosomal protein S11	1780736	1781143	-	PROKKA_01613	30S ribosomal protein S11	1780736	1781143	-		rpsK	similar to AA sequence:UniProtKB:P66357		1	0	0	0	0	0	0
1619	PFR_JS10_1586	30S ribosomal protein S13	1781189	1781563	-	PROKKA_01614	30S ribosomal protein S13	1781189	1781563	-		rpsM	similar to AA sequence:UniProtKB:A0QSL5		1	0	0	0	0	0	0
1620	PFR_JS10_1587	Hypothetical protein	1781816	1781929	-	PROKKA_01615	50S ribosomal protein L36	1781816	1781929	-		rpmJ	similar to AA sequence:UniProtKB:P07841		0	0	0	0	0	0	0
1621	PFR_JS10_1588	Translation initiation factor IF-1	1782022	1782243	-	PROKKA_01616	Translation initiation factor IF-1	1782022	1782243	-		infA	similar to AA sequence:UniProtKB:P0A5H5		1	0	0	0	0	0	0
1622	PFR_JS10_1589	Hypothetical protein	1782602	1782886	+	PROKKA_01617	YciI-like protein	1782602	1782886	+			protein motif:CLUSTERS:PRK12863		1	0	0	0	0	0	0
1623	PFR_JS10_1590	Hypothetical protein	1782917	1783303	-	PROKKA_01618	hypothetical protein	1782917	1783303	-					1	0	0	0	0	0	0
1624	PFR_JS10_1591	Methionyl aminopeptidase	1783329	1784159	-	PROKKA_01619	Methionine aminopeptidase 1	1783329	1784159	-	3.4.11.18	map_2	similar to AA sequence:UniProtKB:P19994		1	0	0	0	0	0	0
1625	PFR_JS10_1592	Adenylate kinase	1784171	1784731	-	PROKKA_01620	Adenylate kinase	1784171	1784731	-	2.7.4.3	adk	similar to AA sequence:UniProtKB:A0QSH8		1	0	0	0	0	0	0
1626	PFR_JS10_1593	Protein translocase subunit SecY	1784743	1786056	-	PROKKA_01621	preprotein translocase subunit SecY	1784743	1786056	-			protein motif:CLUSTERS:PRK09204		1	0	0	0	0	0	0
1627	PFR_JS10_1594	Dipeptide/oligopeptide ABC superfamily ATP	1786356	1787429	+	PROKKA_01622	Dipeptide transport system permease protein DppB	1786356	1787429	+		dppB	similar to AA sequence:UniProtKB:P0AEF8		0	0	0	0	0	0	0
1628	PFR_JS10_1595	Putative oligopeptide-transport integral membrane	1787431	1788417	+	PROKKA_01623	Oligopeptide transport system permease protein OppC	1787431	1788417	+		oppC	similar to AA sequence:UniProtKB:P08006		1	0	0	0	0	0	0
1629	PFR_JS10_1596	Oligopeptide transport ATP-binding protein	1788414	1789937	+	PROKKA_01624	Oligopeptide transport ATP-binding protein OppD	1788414	1789937	+		oppD_2	similar to AA sequence:UniProtKB:P24136		0	0	0	0	0	0	0
1630	PFR_JS10_1597	Oligopeptide ABC transporter, ATP-binding protein	1789937	1790518	+	PROKKA_01625	Oligopeptide transport ATP-binding protein OppF	1789937	1790518	+		oppF	similar to AA sequence:UniProtKB:P24137		1	0	0	0	0	0	0
1631	PFR_JS10_1598	Oligopeptide-binding protein OppA	1790589	1792307	+	PROKKA_01626	putative monoacyl phosphatidylinositol tetramannoside-binding protein LpqW precursor	1790589	1792307	+			similar to AA sequence:UniProtKB:A0R2I8		0	0	0	0	0	0	0
1632	PFR_JS10_1599	Putative luciferase-like monooxygenase,	1792558	1793754	+	PROKKA_01627	hypothetical protein	1792558	1793754	+			protein motif:CLUSTERS:PRK10508		1	0	0	0	0	0	0
1633	PFR_JS10_1600	FMN reductase	1793865	1794512	+	PROKKA_01628	NAD(P)H-dependent FAD/FMN reductase	1793865	1794512	+	1.5.1.45		similar to AA sequence:UniProtKB:A4IT49		1	0	0	0	0	0	0
1634	PFR_JS10_1601	50S ribosomal protein L15	1794869	1795312	-	PROKKA_01629	50S ribosomal protein L15	1794869	1795312	-		rplO	similar to AA sequence:UniProtKB:P19946		1	0	0	0	0	0	0
1635	PFR_JS10_1602	50S ribosomal protein L30	1795314	1795496	-	PROKKA_01630	50S ribosomal protein L30	1795314	1795496	-		rpmD	similar to AA sequence:UniProtKB:P0AG51		1	0	0	0	0	0	0
1636	PFR_JS10_1603	30S ribosomal protein S5	1795496	1796107	-	PROKKA_01631	30S ribosomal protein S5	1795496	1796107	-		rpsE	similar to AA sequence:UniProtKB:Q6A6P3		1	0	0	0	0	0	0
1637	PFR_JS10_1604	50S ribosomal protein L18	1796130	1796513	-	PROKKA_01632	50S ribosomal protein L18	1796130	1796513	-		rplR	similar to AA sequence:UniProtKB:P46899		1	0	0	0	0	0	0
1638	PFR_JS10_1605	50S ribosomal protein L6	1796516	1797058	-	PROKKA_01633	50S ribosomal protein L6	1796516	1797058	-		rplF	similar to AA sequence:UniProtKB:C5CC48		1	0	0	0	0	0	0
1639	PFR_JS10_1606	30S ribosomal protein S8	1797089	1797496	-	PROKKA_01634	30S ribosomal protein S8	1797089	1797496	-		rpsH	similar to AA sequence:UniProtKB:A0QSG3		1	0	0	0	0	0	0
1640	PFR_JS10_1607	30S ribosomal protein S14 type Z	1797656	1797841	-	PROKKA_01635	30S ribosomal protein S14 type Z	1797656	1797841	-		rpsZ	similar to AA sequence:UniProtKB:P54798		1	0	0	0	0	0	0
1641	PFR_JS10_1608	50S ribosomal protein L5	1797850	1798512	-	PROKKA_01636	50S ribosomal protein L5	1797850	1798512	-		rplE	similar to AA sequence:UniProtKB:A0QSG1		1	0	0	0	0	0	0
1642	PFR_JS10_1609	50S ribosomal protein L24	1798512	1798883	-	PROKKA_01637	50S ribosomal protein L24	1798512	1798883	-		rplX	similar to AA sequence:UniProtKB:P60735		1	0	0	0	0	0	0
1643	PFR_JS10_1610	50S ribosomal protein L14	1798885	1799256	-	PROKKA_01638	50S ribosomal protein L14	1798885	1799256	-		rplN	similar to AA sequence:UniProtKB:A0QSF9		1	0	0	0	0	0	0
1644	PFR_JS10_1611	30S ribosomal protein S17	1799387	1799662	-	PROKKA_01639	30S ribosomal protein S17	1799387	1799662	-		rpsQ	similar to AA sequence:UniProtKB:A0QSE0		1	0	0	0	0	0	0
1645	PFR_JS10_1612	50S ribosomal protein L29	1799659	1799907	-	PROKKA_01640	50S ribosomal protein L29	1799659	1799907	-		rpmC	similar to AA sequence:UniProtKB:P95057		1	0	0	0	0	0	0
1646	PFR_JS10_1613	50S ribosomal protein L16	1799909	1800328	-	PROKKA_01641	50S ribosomal protein L16	1799909	1800328	-		rplP	similar to AA sequence:UniProtKB:A0QSD8		1	0	0	0	0	0	0
1647	PFR_JS10_1614	30S ribosomal protein S3	1800334	1801152	-	PROKKA_01642	30S ribosomal protein S3	1800334	1801152	-		rpsC	similar to AA sequence:UniProtKB:P23309		1	0	0	0	0	0	0
1648	PFR_JS10_1615	50S ribosomal protein L22	1801155	1801640	-	PROKKA_01643	50S ribosomal protein L22	1801155	1801640	-		rplV	similar to AA sequence:UniProtKB:A0QSD6		1	0	0	0	0	0	0
1649	PFR_JS10_1616	30S ribosomal protein S19	1801666	1801947	-	PROKKA_01644	30S ribosomal protein S19	1801666	1801947	-		rpsS	similar to AA sequence:UniProtKB:P0A5X5		1	0	0	0	0	0	0
1650	PFR_JS10_1617	50S ribosomal protein L2	1801965	1802801	-	PROKKA_01645	50S ribosomal protein L2	1801965	1802801	-		rplB	similar to AA sequence:UniProtKB:A0QSD4		1	0	0	0	0	0	0
1651	PFR_JS10_1618	50S ribosomal protein L23	1802840	1803151	-	PROKKA_01646	50S ribosomal protein L23	1802840	1803151	-		rplW	similar to AA sequence:UniProtKB:A0QSD3		1	0	0	0	0	0	0
1652	PFR_JS10_1619	50S ribosomal protein L4	1803148	1803849	-	PROKKA_01647	50S ribosomal protein L4	1803148	1803849	-		rplD	similar to AA sequence:UniProtKB:A0QSD2		1	0	0	0	0	0	0
1653	PFR_JS10_1620	50S ribosomal protein L3	1803846	1804505	-	PROKKA_01648	50S ribosomal protein L3	1803846	1804505	-		rplC	similar to AA sequence:UniProtKB:A0QSD1		1	0	0	0	0	0	0
1654	PFR_JS10_1621	30S ribosomal protein S10	1804517	1804828	-	PROKKA_01649	30S ribosomal protein S10	1804517	1804828	-		rpsJ	similar to AA sequence:UniProtKB:A0QSD0		1	0	0	0	0	0	0
1655	PFR_JS10_1622	Aminotransferase, class IV	1805263	1806135	-	PROKKA_01650	Branched-chain-amino-acid aminotransferase	1805263	1806135	-	2.6.1.42	ilvE_2	similar to AA sequence:UniProtKB:O86428		0	0	0	0	0	0	0
1656	PFR_JS10_1623	Glutamate--tRNA ligase (Precursor)	1806182	1807645	-	PROKKA_01651	Glutamate--tRNA ligase	1806182	1807645	-	6.1.1.17	gltX	similar to AA sequence:UniProtKB:P27000		1	0	0	0	0	0	0
1657	PFR_JS10_1624	Acetyltransferase, GNAT family	1807769	1808446	-	PROKKA_01652	Acetyltransferase (GNAT) family protein	1807769	1808446	-			protein motif:Pfam:PF00583.18		1	0	0	0	0	0	0
1658	PFR_JS10_1625	Membrane protein, PF09852 family	1808488	1809918	+	PROKKA_01653	hypothetical protein	1808488	1809918	+					1	0	0	0	0	0	0
1659	PFR_JS10_1626	Translation elongation factor Tu	1810077	1811267	-	PROKKA_01654	Elongation factor Tu	1810077	1811267	-		tuf	similar to AA sequence:UniProtKB:A0QS98		1	0	0	0	0	0	0
1660	PFR_JS10_1627	Translation elongation factor G	1811502	1813601	-	PROKKA_01655	Elongation factor G	1811502	1813601	-		fusA	similar to AA sequence:UniProtKB:P0A556		1	0	0	0	0	0	0
1661	PFR_JS10_1628	30S ribosomal protein S7	1813772	1814242	-	PROKKA_01656	30S ribosomal protein S7	1813772	1814242	-		rpsG	similar to AA sequence:UniProtKB:A0QS97		1	0	0	0	0	0	0
1662	PFR_JS10_1629	30S ribosomal protein S12	1814242	1814613	-	PROKKA_01657	30S ribosomal protein S12	1814242	1814613	-		rpsL	similar to AA sequence:UniProtKB:P0A4A5		1	0	0	0	0	0	0
1663	PFR_JS10_1630	DNA-directed RNA polymerase, beta' subunit	1815072	1818968	-	PROKKA_01658	DNA-directed RNA polymerase subunit beta'	1815072	1818968	-	2.7.7.6	rpoC	similar to AA sequence:UniProtKB:A0QS66		1	0	0	0	0	0	0
1664	PFR_JS10_1631	DNA-directed RNA polymerase, beta subunit	1819070	1822546	-	PROKKA_01659	DNA-directed RNA polymerase subunit beta	1819070	1822546	-	2.7.7.6	rpoB	similar to AA sequence:UniProtKB:Q9L0L0		1	0	0	0	0	0	0
1665	PFR_JS10_1632	Hypothetical protein	1822872	1823498	-	PROKKA_01660	hypothetical protein	1822872	1823498	-					1	0	0	0	0	0	0
1666	PFR_JS10_1633	LSU ribosomal protein L7/L12 (P1/P2)	1823769	1824164	-	PROKKA_01661	50S ribosomal protein L7/L12	1823769	1824164	-		rplL	similar to AA sequence:UniProtKB:Q8NT28		1	0	0	0	0	0	0
1667	PFR_JS10_1634	50S ribosomal protein L10	1824181	1824828	-	PROKKA_01662	50S ribosomal protein L10	1824181	1824828	-		rplJ	similar to AA sequence:UniProtKB:A0QS62		1	0	0	0	0	0	0
1668	PFR_JS10_1635	Lipoyl synthase	1825198	1826148	-	PROKKA_01663	Lipoyl synthase	1825198	1826148	-	2.8.1.8	lipA	similar to AA sequence:UniProtKB:A8I4L8		1	0	0	0	0	0	0
1669	PFR_JS10_1636	Octanoyltransferase	1826145	1826894	-	PROKKA_01664	Octanoyltransferase	1826145	1826894	-	2.3.1.181	lipB	similar to AA sequence:UniProtKB:Q10404		1	0	0	0	0	0	0
1670	PFR_JS10_1637	50S ribosomal protein L1	1827184	1827894	-	PROKKA_01665	50S ribosomal protein L1	1827184	1827894	-		rplA	similar to AA sequence:UniProtKB:A0QS46		1	0	0	0	0	0	0
1671	PFR_JS10_1638	50S ribosomal protein L11	1828014	1828442	-	PROKKA_01666	50S ribosomal protein L11	1828014	1828442	-		rplK	similar to AA sequence:UniProtKB:A0QS45		1	0	0	0	0	0	0
1672	PFR_JS10_1639	Transcription antitermination protein nusG	1828552	1829430	-	PROKKA_01667	hypothetical protein	1828552	1829430	-			similar to AA sequence:UniProtKB:P65589	note=Transcription termination/antitermination protein NusG	1	0	0	0	0	0	0
1673	PFR_JS10_1640	Putative SecE/Sec61-gamma subunit of protein	1829450	1830037	-	PROKKA_01668	preprotein translocase subunit SecE	1829450	1830037	-			protein motif:CLUSTERS:PRK07597		1	0	0	0	0	0	0
1674						PROKKA_01669	tRNA-Trp(cca)	1830206	1830279	-			COORDINATES:profile:Aragorn:1.2		0					0	0
1675	PFR_JS10_1641	Hypothetical protein	1830470	1831954	-	PROKKA_01670	hypothetical protein	1830470	1831954	-					1	0	0	0	0	0	0
1676	PFR_JS10_1642	UDP-N-acetylenolpyruvoylglucosamine reductase	1831976	1833109	-	PROKKA_01671	UDP-N-acetylenolpyruvoylglucosamine reductase	1831976	1833109	-	1.3.1.98	murB	similar to AA sequence:UniProtKB:Q9HZM7		1	0	0	0	0	0	0
1677	PFR_JS10_1643	MaoC-like protein	1833179	1833610	-	PROKKA_01672	MaoC like domain protein	1833179	1833610	-			protein motif:Pfam:PF01575.13		1	0	0	0	0	0	0
1678	PFR_JS10_1644	UPF0336 protein	1833607	1834041	-	PROKKA_01673	hypothetical protein	1833607	1834041	-					1	0	0	0	0	0	0
1679	PFR_JS10_1645	50S ribosomal protein L33	1834189	1834359	-	PROKKA_01674	50S ribosomal protein L33 1	1834189	1834359	-		rpmGA	similar to AA sequence:UniProtKB:P23375		1	0	0	0	0	0	0
1680						PROKKA_01675	tRNA-Met(cat)	1834488	1834562	-			COORDINATES:profile:Aragorn:1.2		0					0	0
1681						PROKKA_01676	tRNA-Thr(ggt)	1834640	1834713	-			COORDINATES:profile:Aragorn:1.2		0					0	0
1682	PFR_JS10_1646	Alkyl hydroperoxide reductase, F subunit	1834758	1836413	-	PROKKA_01677	NADH dehydrogenase	1834758	1836413	-	1.6.99.3	ahpF	similar to AA sequence:UniProtKB:P26829		1	0	0	0	0	0	0
1683	PFR_JS10_1647	Alkyl hydroperoxide reductase, C22 subunit,	1836637	1837200	-	PROKKA_01678	Alkyl hydroperoxide reductase subunit C	1836637	1837200	-	1.11.1.15	ahpC	similar to AA sequence:UniProtKB:P80239		1	0	0	0	0	0	0
1684						PROKKA_01679	tRNA-Tyr(gta)	1837543	1837626	-			COORDINATES:profile:Aragorn:1.2		0					0	0
1685	PFR_JS10_1648	Hypothetical protein	1837724	1838218	-	PROKKA_01680	hypothetical protein	1837724	1838218	-					1	0	0	0	0	0	0
1686	PFR_JS10_1649	Exodeoxyribonuclease	1838297	1839238	+	PROKKA_01681	Exodeoxyribonuclease	1838297	1839238	+	3.1.11.2	exoA	similar to AA sequence:UniProtKB:P37454		1	0	0	0	0	0	0
1687	PFR_JS10_1650	Hypothetical protein	1839297	1839683	-	PROKKA_01682	hypothetical protein	1839297	1839683	-					1	0	0	0	0	0	0
1688	PFR_JS10_1651	Mannosyltransferase MptA	1839850	1841439	-	PROKKA_01683	hypothetical protein	1839850	1841439	-					1	0	0	0	0	0	0
1689	PFR_JS10_1652	Ferredoxin oxidoreductase, alpha subunit	1841611	1843500	+	PROKKA_01684	2-oxoglutarate oxidoreductase subunit KorA	1841611	1843500	+	1.2.-.-	korA	similar to AA sequence:UniProtKB:O53182		1	0	0	0	0	0	0
1690	PFR_JS10_1653	2-oxoglutarate ferredoxin oxidoreductase subunit	1843497	1844576	+	PROKKA_01685	2-oxoglutarate oxidoreductase subunit KorB	1843497	1844576	+	1.2.-.-	korB	similar to AA sequence:UniProtKB:O53181		1	0	0	0	0	0	0
1691	PFR_JS10_1654	Peptidase family M13	1844706	1846679	+	PROKKA_01686	Neutral endopeptidase	1844706	1846679	+	3.4.24.-	pepO	similar to AA sequence:UniProtKB:Q07744		1	0	0	0	0	0	0
1692	PFR_JS10_1655	Hypothetical protein	1846767	1847972	+	PROKKA_01687	Inner membrane protein YhaI	1846767	1847972	+		yhaI	similar to AA sequence:UniProtKB:P64592		1	0	0	0	0	0	0
1693	PFR_JS10_1656	Inner membrane protein YhaI	1848045	1848500	+	PROKKA_01688	Inner membrane protein YhaH	1848045	1848500	+		yhaH	similar to AA sequence:UniProtKB:P64590		1	0	0	0	0	0	0
1694	PFR_JS10_1657	Polyprenyl synthetase	1848631	1849608	-	PROKKA_01689	Hexaprenyl-diphosphate synthase large subunit ((2E,6E)-farnesyl-diphosphate specific)	1848631	1849608	-	2.5.1.83	hexs-b	similar to AA sequence:UniProtKB:O66129		1	0	0	0	0	0	0
1695	PFR_JS10_1658	NADH-quinone oxidoreductase subunit N	1849622	1851178	-	PROKKA_01690	NADH-quinone oxidoreductase subunit N	1849622	1851178	-	1.6.99.5	nuoN	similar to AA sequence:UniProtKB:P0AFF0		1	0	0	0	0	0	0
1696	PFR_JS10_1659	NADH dehydrogenase subunit M	1851182	1852723	-	PROKKA_01691	NADH-quinone oxidoreductase subunit M	1851182	1852723	-	1.6.99.5	nuoM	similar to AA sequence:UniProtKB:P0AFE8		1	0	0	0	0	0	0
1697	PFR_JS10_1660	NADH dehydrogenase subunit L	1852738	1854645	-	PROKKA_01692	NADH-quinone oxidoreductase subunit 12	1852738	1854645	-	1.6.99.5		similar to AA sequence:UniProtKB:Q56227		1	0	0	0	0	0	0
1698	PFR_JS10_1661	NADH-quinone oxidoreductase subunit K	1854656	1854955	-	PROKKA_01693	NADH-quinone oxidoreductase subunit 11	1854656	1854955	-	1.6.99.5		similar to AA sequence:UniProtKB:Q56226		1	0	0	0	0	0	0
1699	PFR_JS10_1662	NADH-ubiquinone/plastoquinone oxidoreductase	1854952	1855821	-	PROKKA_01694	NADH-quinone oxidoreductase subunit J	1854952	1855821	-	1.6.99.5	nuoJ	similar to AA sequence:UniProtKB:P0AFE0		1	0	0	0	0	0	0
1700	PFR_JS10_1663	NADH-quinone oxidoreductase subunit I	1855818	1856390	-	PROKKA_01695	NADH-quinone oxidoreductase subunit 9	1855818	1856390	-	1.6.99.5	nqo9	similar to AA sequence:UniProtKB:Q56224		1	0	0	0	0	0	0
1701	PFR_JS10_1664	NADH-quinone oxidoreductase subunit H	1856391	1857761	-	PROKKA_01696	NADH-quinone oxidoreductase subunit H	1856391	1857761	-	1.6.99.5	nuoH	similar to AA sequence:UniProtKB:P42032		1	0	0	0	0	0	0
1702	PFR_JS10_1665	NADH dehydrogenase, G subunit	1857758	1860169	-	PROKKA_01697	NADH-quinone oxidoreductase chain 3	1857758	1860169	-	1.6.99.5	nqo3	similar to AA sequence:UniProtKB:P29915		1	0	0	0	0	0	0
1703	PFR_JS10_1666	NADH oxidoreductase, F subunit	1860166	1861506	-	PROKKA_01698	NADH-quinone oxidoreductase subunit 1	1860166	1861506	-	1.6.99.5	nqo1	similar to AA sequence:UniProtKB:Q56222		1	0	0	0	0	0	0
1704	PFR_JS10_1667	NADH dehydrogenase subunit E	1861503	1862234	-	PROKKA_01699	NADH-quinone oxidoreductase subunit E	1861503	1862234	-	1.6.99.5	nuoE	similar to AA sequence:UniProtKB:P65573		1	0	0	0	0	0	0
1705	PFR_JS10_1668	NADH-quinone oxidoreductase subunit D	1862290	1863663	-	PROKKA_01700	NADH-quinone oxidoreductase subunit 4	1862290	1863663	-	1.6.99.5	nqo4	similar to AA sequence:UniProtKB:Q56220		1	0	0	0	0	0	0
1706	PFR_JS10_1669	NADH-quinone oxidoreductase subunit C	1863660	1864427	-	PROKKA_01701	NADH-quinone oxidoreductase subunit C 1	1863660	1864427	-	1.6.99.5	nuoC1	similar to AA sequence:UniProtKB:O68854		1	0	0	0	0	0	0
1707	PFR_JS10_1670	NADH-quinone oxidoreductase subunit B	1864424	1864981	-	PROKKA_01702	NADH-quinone oxidoreductase subunit 6	1864424	1864981	-	1.6.99.5	nqo6	similar to AA sequence:UniProtKB:Q56218		1	0	0	0	0	0	0
1708	PFR_JS10_1671	NADH-quinone oxidoreductase subunit A	1865000	1865365	-	PROKKA_01703	NAD(P)H-quinone oxidoreductase subunit 3	1865000	1865365	-	1.6.5.-	ndhC	similar to AA sequence:UniProtKB:P19045		1	0	0	0	0	0	0
1709	PFR_JS10_1672	Geranylgeranyl reductase family protein	1865422	1866753	-	PROKKA_01704	Putative oxidoreductase/MT0587	1865422	1866753	-	1.-.-.-		similar to AA sequence:UniProtKB:O06427		1	0	0	0	0	0	0
1710	PFR_JS10_1673	Chorismate binding enzyme	1867099	1868337	+	PROKKA_01705	Isochorismate synthase DhbC	1867099	1868337	+	5.4.4.2	dhbC	similar to AA sequence:UniProtKB:P45744		1	0	0	0	0	0	0
1711	PFR_JS10_1674	ABC transporter, permease protein	1868383	1870188	-	PROKKA_01706	hypothetical protein	1868383	1870188	-					1	0	0	0	0	0	0
1712	PFR_JS10_1675	Heme ABC exporter, ATP-binding protein CcmA	1870185	1870868	-	PROKKA_01707	SkfA peptide export ATP-binding protein SkfE	1870185	1870868	-	3.6.3.25	skfE	similar to AA sequence:UniProtKB:O31427		1	0	0	0	0	0	0
1713	PFR_JS10_1676	Demethylmenaquinone methyltransferase	1871113	1871760	+	PROKKA_01708	Ubiquinone/menaquinone biosynthesis C-methyltransferase UbiE	1871113	1871760	+	2.1.1.163	ubiE_1	similar to AA sequence:UniProtKB:P0A887		1	0	0	0	0	0	0
1714	PFR_JS10_1677	Nuclease, RecB family	1871887	1873656	+	PROKKA_01709	hypothetical protein	1871887	1873656	+					1	0	0	0	0	0	0
1715	PFR_JS10_1678	1,4-dihydroxy-2-naphthoate octaprenyltransferase	1873673	1874554	-	PROKKA_01710	1,4-dihydroxy-2-naphthoate octaprenyltransferase	1873673	1874554	-	2.5.1.74	menA	similar to AA sequence:UniProtKB:P32166		1	0	0	0	0	0	0
1716	PFR_JS10_1679	Hypothetical protein	1874735	1874989	+	PROKKA_01711	hypothetical protein	1874735	1874989	+					1	0	0	0	0	0	0
1717	PFR_JS10_1680	Transporter, major facilitator family protein	1875314	1876600	+	PROKKA_01712	enterobactin exporter EntS	1875314	1876600	+			protein motif:CLUSTERS:PRK10489	Putative antibiotic resistance	1	0	0	0	0	0	0
1718	PFR_JS10_1681	Hypothetical protein	1876763	1877161	+	PROKKA_01713	PRC-barrel domain protein	1876763	1877161	+			protein motif:Pfam:PF05239.10		1	0	0	0	0	0	0
1719	PFR_JS10_1682	Cytidine and deoxycytidylate deaminase	1877187	1877651	-	PROKKA_01714	Riboflavin biosynthesis protein RibD	1877187	1877651	-		ribD_2	similar to AA sequence:UniProtKB:P25539		1	0	0	0	0	0	0
1720	PFR_JS10_1683	Cation diffusion facilitator family transporter	1877680	1878648	-	PROKKA_01715	Ferrous-iron efflux pump FieF	1877680	1878648	-		fieF	similar to AA sequence:UniProtKB:P69380		1	0	0	0	0	0	0
1721	PFR_JS10_1684	Phospholipase, patatin family	1878839	1880428	+	PROKKA_01716	hypothetical protein	1878839	1880428	+			protein motif:CLUSTERS:PRK10279		1	0	0	0	0	0	0
1722	PFR_JS10_1685	Hypothetical protein	1880534	1880881	+	PROKKA_01717	hypothetical protein	1880534	1880881	+					0	0	0	0	0	0	0
1723	PFR_JS10_1686	Hypothetical protein	1881002	1881661	+	PROKKA_01718	hypothetical protein	1881002	1881661	+					1	0	0	0	0	0	0
1724	PFR_JS10_1687	Transaldolase	1881860	1882942	+	PROKKA_01719	Transaldolase	1881860	1882942	+	2.2.1.2	tal_2	similar to AA sequence:UniProtKB:A0QWX9		1	0	0	0	0	0	0
1725	PFR_JS10_1688	Hypothetical protein	1883253	1883633	+	PROKKA_01720	hypothetical protein	1883253	1883633	+					1	0	0	0	0	0	0
1726	PFR_JS10_1689	Zinc-binding dehydrogenase family oxidoreductase	1883951	1884976	+	PROKKA_01721	NADP-dependent isopropanol dehydrogenase	1883951	1884976	+	1.1.1.80	adh_2	similar to AA sequence:UniProtKB:P14941		1	0	0	0	0	0	0
1727	PFR_JS10_1690	Ketopantoate reductase protein	1884973	1885938	+	PROKKA_01722	2-dehydropantoate 2-reductase	1884973	1885938	+	1.1.1.169	panE_1	similar to AA sequence:UniProtKB:P0A9J4		0	0	0	0	0	0	0
1728	PFR_JS10_1691	Putative insertion element ISCmi2 transposase	1885998	1887002	-	PROKKA_01723	Integrase core domain protein	1885998	1887002	-			protein motif:Pfam:PF00665.20		0	0	0	0	0	0	0
1729	PFR_JS10_1692	Aspartate/tyrosine/aromatic aminotransferase	1887104	1888270	+	PROKKA_01724	Putative N-acetyl-LL-diaminopimelate aminotransferase	1887104	1888270	+	2.6.1.-	patA	similar to AA sequence:UniProtKB:P16524		1	0	0	0	0	0	0
1730	PFR_JS10_1693	Putative cation transporting P-type ATPase	1888408	1890279	-											0	0	0	0	0	0
1731						PROKKA_01725	tRNA-Ala(agc)	1889988	1890079	-			COORDINATES:profile:Aragorn:1.2		0					0	0
1732	PFR_JS10_1694	HTH-type transcriptional regulator CmtR	1890276	1890701	-	PROKKA_01726	HTH-type transcriptional regulator KmtR	1890276	1890701	-		kmtR	similar to AA sequence:UniProtKB:O53838		1	0	0	0	0	0	0
1733						PROKKA_01727	tRNA-Lys(ttt)	1891055	1891128	-			COORDINATES:profile:Aragorn:1.2		0					0	0
1734	PFR_JS10_1695	Transcriptional regulator	1891267	1892034	-	PROKKA_01728	HTH-type transcriptional regulator MtrR	1891267	1892034	-		mtrR	similar to AA sequence:UniProtKB:P39897		1	0	0	0	0	0	0
1735	PFR_JS10_1696	ABC transport ATP-binding subunit	1892203	1893243	+	PROKKA_01729	Daunorubicin/doxorubicin resistance ATP-binding protein DrrA	1892203	1893243	+	3.6.3.-	drrA_4	similar to AA sequence:UniProtKB:P32010		0	0	0	0	0	0	0
1736	PFR_JS10_1697	ABC transporter, permease protein	1893240	1894046	+	PROKKA_01730	ABC-2 type transporter	1893240	1894046	+			protein motif:Pfam:PF01061.18		1	0	0	0	0	0	0
1737	PFR_JS10_1698	Hypothetical protein	1894481	1896226	+	PROKKA_01731	putative endopeptidase precursor	1894481	1896226	+	3.4.-.-		similar to AA sequence:UniProtKB:A4QFQ3		0	0	0	0	0	0	0
1738						PROKKA_01732	tRNA-Glu(ttc)	1896341	1896414	+			COORDINATES:profile:Aragorn:1.2		0					0	0
1739						PROKKA_01733	tRNA-Asp(gtc)	1896615	1896689	+			COORDINATES:profile:Aragorn:1.2		0					0	0
1740						PROKKA_01734	tRNA-Phe(gaa)	1896702	1896776	+			COORDINATES:profile:Aragorn:1.2		0					0	0
1741	PFR_JS10_1699	Domain family protein, hydrolase, alpha/beta fold	1896945	1898027	-	PROKKA_01735	Alpha/beta hydrolase family protein	1896945	1898027	-			protein motif:Pfam:PF12697.1		1	0	0	0	0	0	0
1742	PFR_JS10_1700	Hypothetical protein	1898279	1898509	-	PROKKA_01736	hypothetical protein	1898279	1898509	-					1	0	0	0	0	0	0
1743	PFR_JS10_1701	Phosphoribosylformylglycinamidine cyclo-ligase	1898743	1899804	-	PROKKA_01737	Phosphoribosylformylglycinamidine cyclo-ligase	1898743	1899804	-	6.3.3.1	purM	similar to AA sequence:UniProtKB:Q9KPY6		1	0	0	0	0	0	0
1744	PFR_JS10_1702	Amidophosphoribosyltransferase	1899801	1901342	-	PROKKA_01738	Amidophosphoribosyltransferase precursor	1899801	1901342	-	2.4.2.14	purF	similar to AA sequence:UniProtKB:P00497		1	0	0	0	0	0	0
1745	PFR_JS10_1703	Hypothetical protein	1901443	1902282	-	PROKKA_01739	hypothetical protein	1901443	1902282	-					1	0	0	0	0	0	0
1746	PFR_JS10_1704	UPF0237 protein	1902552	1902821	+	PROKKA_01740	hypothetical protein	1902552	1902821	+			protein motif:CLUSTERS:PRK00194		1	0	0	0	0	0	0
1747	PFR_JS10_1705	UPF0210 protein	1902825	1904174	+	PROKKA_01741	hypothetical protein	1902825	1904174	+			protein motif:CLUSTERS:PRK05313		1	0	0	0	0	0	0
1748	PFR_JS10_1706	Chloramphenicol phosphotransferase family	1904233	1904802	+	PROKKA_01742	Chromatin associated protein KTI12	1904233	1904802	+			protein motif:Pfam:PF08433.4		1	0	0	0	0	0	0
1749	PFR_JS10_1707	Formate-tetrahydrofolate ligase	1904904	1906580	-	PROKKA_01743	Formate--tetrahydrofolate ligase	1904904	1906580	-	6.3.4.3	fhs	similar to AA sequence:UniProtKB:Q2RM91		1	0	0	0	0	0	0
1750	PFR_JS10_1708	Hypothetical protein	1906711	1907199	-	PROKKA_01744	hypothetical protein	1906711	1907199	-					1	0	0	0	0	0	0
1751	PFR_JS10_1709	Peptidase dimerization domain protein	1907199	1908545	-	PROKKA_01745	Succinyl-diaminopimelate desuccinylase	1907199	1908545	-	3.5.1.18	dapE_2	similar to AA sequence:UniProtKB:Q9JYL2		0	0	0	0	0	0	0
1752	PFR_JS10_1710	Phosphoribosylformylglycinamidine synthase 2	1908550	1910976	-	PROKKA_01746	Phosphoribosylformylglycinamidine synthase 2	1908550	1910976	-	6.3.5.3	purL	similar to AA sequence:UniProtKB:A6X1J9		1	0	0	0	0	0	0
1753	PFR_JS10_1711	ATPase BadF/BadG/BcrA/BcrD type	1911114	1912070	+	PROKKA_01747	BadF/BadG/BcrA/BcrD ATPase family protein	1911114	1912070	+			protein motif:Pfam:PF01869.14		1	0	0	0	0	0	0
1754	PFR_JS10_1712	Transcriptional regulator HspR	1912229	1912663	-	PROKKA_01748	Putative heat shock protein HspR	1912229	1912663	-		hspR	similar to AA sequence:UniProtKB:P40183		1	0	0	0	0	0	0
1755	PFR_JS10_1713	Chaperone protein DnaJ 1	1912756	1913928	-	PROKKA_01749	Chaperone protein DnaJ	1912756	1913928	-		dnaJ_2	similar to AA sequence:UniProtKB:P08622		1	0	0	0	0	0	0
1756	PFR_JS10_1714	Protein GrpE	1913990	1914640	-	PROKKA_01750	heat shock protein GrpE	1913990	1914640	-			protein motif:CLUSTERS:PRK10325		1	0	0	0	0	0	0
1757	PFR_JS10_1715	Chaperone protein DnaK	1914805	1916679	-	PROKKA_01751	Chaperone protein DnaK	1914805	1916679	-		dnaK_2	similar to AA sequence:UniProtKB:Q8NLY6		1	0	0	0	0	0	0
1758	PFR_JS10_1716	6-phosphogluconate dehydrogenase, decarboxylating	1917087	1917977	-	PROKKA_01752	6-phosphogluconate dehydrogenase, NAD(+)-dependent, decarboxylating	1917087	1917977	-	1.1.1.343	gntZ	similar to AA sequence:UniProtKB:P12013		1	0	0	0	0	0	0
1759	PFR_JS10_1717	GntP family permease	1918136	1918753	-	PROKKA_01753	Gnt-II system L-idonate transporter	1918136	1918753	-		idnT_1	similar to AA sequence:UniProtKB:P39344		1	0	0	0	0	0	0
1760	PFR_JS10_1718	H /gluconate symporter and related permeases	1918753	1919478	-	PROKKA_01754	Gnt-II system L-idonate transporter	1918753	1919478	-		idnT_2	similar to AA sequence:UniProtKB:P39344		0	0	0	0	0	0	0
1761	PFR_JS10_1719	Hypothetical protein	1919494	1919622	-	PROKKA_01755	hypothetical protein	1919494	1919622	-					0	0	0	0	0	0	0
1762	PFR_JS10_1720	GntR domain protein	1919827	1920591	+	PROKKA_01756	transcriptional regulator NanR	1919827	1920591	+			protein motif:CLUSTERS:PRK03837		1	0	0	0	0	0	0
1763	PFR_JS10_1721	Cobalt transport protein CbiM	1920901	1921608	+	PROKKA_01757	Cobalt transport protein CbiM	1920901	1921608	+		cbiM	similar to AA sequence:UniProtKB:D5AUZ9		1	0	0	0	0	0	0
1764	PFR_JS10_1722	Cobalt transport protein CbiN	1921601	1922101	+	PROKKA_01758	Cobalt transport protein CbiN	1921601	1922101	+		cbiN	similar to AA sequence:UniProtKB:Q05595		1	0	0	0	0	0	0
1765	PFR_JS10_1723	Cobalt ABC transporter, permease protein CbiQ	1922105	1922899	+	PROKKA_01759	Cobalt transport protein CbiQ	1922105	1922899	+		cbiQ	similar to AA sequence:UniProtKB:D5AUZ7		1	0	0	0	0	0	0
1766	PFR_JS10_1724	Putative ABC transporter ATP-binding protein in	1922896	1923789	+	PROKKA_01760	Energy-coupling factor transporter ATP-binding protein EcfA3	1922896	1923789	+	3.6.3.-	ecfA3	similar to AA sequence:UniProtKB:Q0TUN8		1	0	0	0	0	0	0
1767	PFR_JS10_1725	Putative uroporphyrinogen III methyltransferase	1923786	1924559	+	PROKKA_01761	Siroheme synthase	1923786	1924559	+		cysG	similar to AA sequence:UniProtKB:P25924		1	0	0	0	0	0	0
1768	PFR_JS10_1726	Putative ATP-dependent helicase HrpB	1924598	1927219	+	PROKKA_01762	ATP-dependent RNA helicase HrpB	1924598	1927219	+	3.6.4.13	hrpB_2	similar to AA sequence:UniProtKB:P37024		1	0	0	0	0	0	0
1769	PFR_JS10_1727	Uncharacterized conserved protein UCP007542	1927310	1929169	+	PROKKA_01763	hypothetical protein	1927310	1929169	+					1	0	0	0	0	0	0
1770	PFR_JS10_1728	Azoreductase B	1929221	1929832	-	PROKKA_01764	NmrA-like family protein	1929221	1929832	-			protein motif:Pfam:PF05368.7		1	0	0	0	0	0	0
1771	PFR_JS10_1729	Azoreductase B	1929838	1930449	-	PROKKA_01765	hypothetical protein	1929838	1930449	-					1	0	0	0	0	0	0
1772	PFR_JS10_1730	Hypothetical protein	1930686	1930916	-	PROKKA_01766	hypothetical protein	1930686	1930916	-					1	0	0	0	0	0	0
1773	PFR_JS10_1731	Phosphate transporter family protein	1930913	1932184	-	PROKKA_01767	Low-affinity inorganic phosphate transporter 1	1930913	1932184	-		pitA	similar to AA sequence:UniProtKB:P0AFJ7		1	0	0	0	0	0	0
1774	PFR_JS10_1732	VPDSG-CTERM exosortase interaction domain	1932396	1933142	-	PROKKA_01768	hypothetical protein	1932396	1933142	-					0	0	0	0	0	0	0
1775	PFR_JS10_1733	Transcriptional regulator, MarR family	1933538	1933996	+	PROKKA_01769	MarR family protein	1933538	1933996	+			protein motif:Pfam:PF12802.1		1	0	0	0	0	0	0
1776	PFR_JS10_1734	Hypothetical protein	1934180	1934554	-	PROKKA_01770	SnoaL-like domain protein	1934180	1934554	-			protein motif:Pfam:PF12680.1		1	0	0	0	0	0	0
1777	PFR_JS10_1735	Putative monovalent cation/proton antiporter	1934672	1936528	+	PROKKA_01771	Sodium, potassium, lithium and rubidium/H(+) antiporter	1934672	1936528	+		nhaK	similar to AA sequence:UniProtKB:O32212		1	0	0	0	0	0	0
1778	PFR_JS10_1736	Pyruvate oxidase	1936670	1938427	+	PROKKA_01772	Pyruvate oxidase	1936670	1938427	+	1.2.3.3	pox5	similar to AA sequence:UniProtKB:P37063		1	0	0	0	0	0	0
1779	PFR_JS10_1737	Hypothetical protein	1938812	1939252	+	PROKKA_01773	hypothetical protein	1938812	1939252	+					0	0	0	0	0	0	0
1780	PFR_JS10_1738	Hypothetical protein	1939501	1939845	+	PROKKA_01774	hypothetical protein	1939501	1939845	+					0	0	0	0	0	0	0
1781	PFR_JS10_1739	Uma4 protein	1939828	1941135	-	PROKKA_01775	Transposase	1939828	1941135	-			protein motif:Pfam:PF01610.11		0	0	0	0	0	0	0
1782	PFR_JS10_1740	Hypothetical protein	1941264	1941602	+	PROKKA_01776	hypothetical protein	1941264	1941602	+					0	0	0	0	0	0	0
1783	PFR_JS10_1741	Hypothetical protein	1941617	1941988	-	PROKKA_01777	hypothetical protein	1941617	1941988	-					1	0	0	0	0	0	0
1784	PFR_JS10_1742	PAS domain S-box	1942163	1944025	-	PROKKA_01778	Aerotaxis receptor	1942163	1944025	-		aer	similar to AA sequence:UniProtKB:P50466		1	0	0	0	0	0	0
1785	PFR_JS10_1743	Adenosine deaminase	1944208	1945425	+	PROKKA_01779	Aminodeoxyfutalosine deaminase	1944208	1945425	+	3.5.4.-		similar to AA sequence:UniProtKB:O86737		1	0	0	0	0	0	0
1786	PFR_JS10_1744	Nuclease SbcCD, D subunit	1945376	1946656	+	PROKKA_01780	Nuclease SbcCD subunit D	1945376	1946656	+		sbcD	similar to AA sequence:UniProtKB:P0AG76		1	0	0	0	0	0	0
1787	PFR_JS10_1745	ATP-dependent dsDNA exonuclease SbcC	1946656	1949820	+	PROKKA_01781	Nuclease SbcCD subunit C	1946656	1949820	+		sbcC	similar to AA sequence:UniProtKB:Q7A5S6		1	0	0	0	0	0	0
1788	PFR_JS10_1746	Hypothetical protein	1949845	1950345	-	PROKKA_01782	hypothetical protein	1949845	1950345	-					1	0	0	0	0	0	0
1789	PFR_JS10_1747	Carboxylic ester hydrolase	1950342	1951673	-	PROKKA_01783	Alpha/beta hydrolase family protein	1950342	1951673	-			protein motif:Pfam:PF12697.1	Secreted esterase	1	0	0	0	0	0	0
1790	PFR_JS10_1748	Acyl-CoA dehydrogenase type 2 domain protein	1952058	1953206	+	PROKKA_01784	Putative acyl-CoA dehydrogenase YdbM	1952058	1953206	+	1.3.99.-	ydbM	similar to AA sequence:UniProtKB:P96608		1	0	0	0	0	0	0
1791	PFR_JS10_1749	FAD linked oxidase protein	1953365	1956151	-	PROKKA_01785	putative FAD-linked oxidoreductase	1953365	1956151	-	1.-.-.-		similar to AA sequence:UniProtKB:Q50685		1	0	0	0	0	0	0
1792	PFR_JS10_1750	UPF0214 protein YfeW	1956533	1957792	-	PROKKA_01786	Penicillin-binding protein 4*	1956533	1957792	-		pbpE	similar to AA sequence:UniProtKB:P32959		1	0	0	0	0	0	0
1793	PFR_JS10_1751	OmpA family membrane associated protein	1957789	1958574	-	PROKKA_01787	vancomycin high temperature exclusion protein	1957789	1958574	-			protein motif:CLUSTERS:PRK10834	Putative antibiotic resistance	0	0	0	0	0	0	0
1794	PFR_JS10_1752	Glucose-6-phosphate isomerase 2	1958578	1960260	-	PROKKA_01788	Glucose-6-phosphate isomerase	1958578	1960260	-	5.3.1.9	pgi	similar to AA sequence:UniProtKB:P64192		1	0	0	0	0	0	0
1795	PFR_JS10_1753	Hypothetical protein	1960452	1961456	-	PROKKA_01789	putative endopeptidase precursor	1960452	1961456	-	3.4.-.-		similar to AA sequence:UniProtKB:A4QFQ3		1	0	0	0	0	0	0
1796	PFR_JS10_1754	KDPG and KHG aldolase	1961682	1962380	-	PROKKA_01790	keto-hydroxyglutarate-aldolase/keto-deoxy-phosphogluconate aldolase	1961682	1962380	-			protein motif:CLUSTERS:PRK07455		1	0	0	0	0	0	0
1797	PFR_JS10_1755	DEAD/DEAH box helicase	1962517	1965069	+	PROKKA_01791	ski2-like helicase	1962517	1965069	+			protein motif:CLUSTERS:PRK02362		0	0	0	0	0	0	0
1798	PFR_JS10_1756	Putative kinase inhibitor protein	1965103	1965567	+	PROKKA_01792	putative kinase inhibitor protein	1965103	1965567	+			protein motif:CLUSTERS:PRK10257		0	0	0	0	0	0	0
1799	PFR_JS10_1757	Cutinase	1965713	1966951	+	PROKKA_01793	Cutinase	1965713	1966951	+			protein motif:Pfam:PF01083.16	Anchored esterase	1	0	0	0	0	0	0
1800	PFR_JS10_1758	Hypothetical protein	1967473	1968171	-	PROKKA_01794	hypothetical protein	1967473	1968171	-					1	0	0	0	0	0	0
1801						PROKKA_01795	tRNA-Ser(cag)	1968302	1968386	+			COORDINATES:profile:Aragorn:1.2		0					0	0
1802	PFR_JS10_1759	Hypothetical protein	1971048	1971566	+	PROKKA_01796	hypothetical protein	1971048	1971566	+					0	0	0	0	0	0	0
1803	PFR_JS10_1760	Hypothetical protein	1971607	1971837	-	PROKKA_01797	hypothetical protein	1971607	1971837	-					0	0	0	0	0	0	0
1804	PFR_JS10_1761	Hypothetical protein	1972282	1973091	-	PROKKA_01798	hypothetical protein	1972282	1973091	-					0	0	0	0	0	0	0
1805	PFR_JS10_1762	Hypothetical protein	1973519	1974454	+	PROKKA_01799	hypothetical protein	1973519	1974454	+					0	0	0	0	0	0	0
1806	PFR_JS10_1763	Polyol permease	1974540	1975823	-	PROKKA_01800	Alpha-ketoglutarate permease	1974540	1975823	-		csbX	similar to AA sequence:UniProtKB:O05390		1	0	0	0	0	0	0
1807	PFR_JS10_1764	Prophage Lp2 protein 6	1976288	1977385	+	PROKKA_01801	hypothetical protein	1976288	1977385	+			protein motif:Pfam:PF04313.8	note=Type I restriction enzyme R protein N terminus (HSDR_N)	0	0	0	0	0	0	0
1808	PFR_JS10_1765	Hypothetical protein	1977564	1978262	+	PROKKA_01802	Host cell surface-exposed lipoprotein	1977564	1978262	+			protein motif:Pfam:PF07553.5		1	0	0	0	0	0	0
1809	PFR_JS10_1766	Phosphoribosylformylglycinamidine synthase 1	1978341	1979018	-	PROKKA_01803	Phosphoribosylformylglycinamidine synthase 1	1978341	1979018	-	6.3.5.3	purQ	similar to AA sequence:UniProtKB:Q8NMI4		1	0	0	0	0	0	0
1810	PFR_JS10_1767	Phosphoribosylformylglycinamidine synthase	1979020	1979271	-	PROKKA_01804	phosphoribosylformylglycinamidine synthase subunit PurS	1979020	1979271	-			protein motif:CLUSTERS:PRK05974		1	0	0	0	0	0	0
1811	PFR_JS10_1768	Phosphoribosylaminoimidazole-succinocarboxamidesy	1979348	1980226	-	PROKKA_01805	Phosphoribosylaminoimidazole-succinocarboxamide synthase	1979348	1980226	-	6.3.2.6	purC	similar to AA sequence:UniProtKB:A0R4I0		1	0	0	0	0	0	0
1812	PFR_JS10_1769	Hypothetical protein	1980324	1981430	+	PROKKA_01806	hypothetical protein	1980324	1981430	+					1	0	0	0	0	0	0
1813	PFR_JS10_1770	Adenylosuccinate lyase	1981440	1982873	-	PROKKA_01807	Adenylosuccinate lyase	1981440	1982873	-	4.3.2.2	purB	similar to AA sequence:UniProtKB:Q9X0I0		1	0	0	0	0	0	0
1814	PFR_JS10_1771	Phosphoribosylamine--glycine ligase (Precursor)	1982902	1984155	-	PROKKA_01808	Phosphoribosylamine--glycine ligase	1982902	1984155	-	6.3.4.13	purD	similar to AA sequence:UniProtKB:Q92RL0		1	0	0	0	0	0	0
1815	PFR_JS10_1772	YidE/YbjL duplication	1984416	1985984	+	PROKKA_01809	Aspartate/alanine antiporter	1984416	1985984	+		aspT	similar to AA sequence:UniProtKB:Q8L3K8		0	0	0	0	0	0	0
1816	PFR_JS10_1773	Hypothetical protein	1986541	1987257	-	PROKKA_01810	hypothetical protein	1986541	1987257	-					0	0	0	0	0	0	0
1817	PFR_JS10_1774	Hypothetical protein	1987319	1988083	-	PROKKA_01811	hypothetical protein	1987319	1988083	-					1	0	0	0	0	0	0
1818	PFR_JS10_1775	Hypothetical protein	1988142	1988858	-	PROKKA_01812	hypothetical protein	1988142	1988858	-					1	0	0	0	0	0	0
1819	PFR_JS10_1776	Protein of hypothetical function DUF894	1989136	1990887	+	PROKKA_01813	enterobactin exporter EntS	1989136	1990887	+			protein motif:CLUSTERS:PRK10489		1	0	0	0	0	0	0
1820	PFR_JS10_1777	Tat pathway signal sequence	1991112	1992650	-	PROKKA_01814	Arginine/agmatine antiporter	1991112	1992650	-		adiC	similar to AA sequence:UniProtKB:P60066		1	0	0	0	0	0	0
1821	PFR_JS10_1778	Fructokinase	1992834	1993799	+	PROKKA_01815	5-dehydro-2-deoxygluconokinase	1992834	1993799	+	2.7.1.92	iolC_2	similar to AA sequence:UniProtKB:P42414		1	0	0	0	0	0	0
1822	PFR_JS10_1779	Hypothetical protein	1993953	1994351	+	PROKKA_01816	hypothetical protein	1993953	1994351	+					1	0	0	0	0	0	0
1823	PFR_JS10_1780	Integral membrane lysyl-tRNA synthetase	1994348	1996411	-	PROKKA_01817	Lysylphosphatidylglycerol biosynthesis bifunctional protein LysX	1994348	1996411	-		lysX_1	similar to AA sequence:UniProtKB:P94974		1	0	0	0	0	0	0
1824	PFR_JS10_1781	Integral membrane protein MviN	1996475	1998418	-	PROKKA_01818	putative peptidoglycan biosynthesis protein MviN	1996475	1998418	-		mviN	similar to AA sequence:UniProtKB:O05435		1	0	0	0	0	0	0
1825	PFR_JS10_1782	Aspartate kinase	1998505	1999779	-	PROKKA_01819	Aspartokinase	1998505	1999779	-	2.7.2.4	ask	similar to AA sequence:UniProtKB:P0A4Z8		1	0	0	0	0	0	0
1826	PFR_JS10_1783	Oxidoreductase, NAD-binding domain protein	1999948	2000934	+	PROKKA_01820	1,5-anhydro-D-fructose reductase	1999948	2000934	+	1.1.1.292	afr_2	similar to AA sequence:UniProtKB:Q2I8V6		1	0	0	0	0	0	0
1827	PFR_JS10_1784	Isoleucine--tRNA ligase (Precursor)	2001061	2004321	-	PROKKA_01821	Isoleucine--tRNA ligase	2001061	2004321	-	6.1.1.5	ileS	similar to AA sequence:UniProtKB:P56690		1	0	0	0	0	0	0
1828	PFR_JS10_1785	Hypothetical protein	2004642	2004863	+	PROKKA_01822	hypothetical protein	2004642	2004863	+					0	0	0	0	0	0	0
1829	PFR_JS10_1786	Hypothetical protein	2004857	2005408	+	PROKKA_01823	hypothetical protein	2004857	2005408	+					0	0	0	0	0	0	0
1830	PFR_JS10_1787	Recombination protein RecR	2005432	2006058	-	PROKKA_01824	Recombination protein RecR	2005432	2006058	-		recR	similar to AA sequence:UniProtKB:Q8RDI4		1	0	0	0	0	0	0
1831	PFR_JS10_1788	Hypothetical protein	2006060	2006368	-	PROKKA_01825	Nucleoid-associated protein	2006060	2006368	-			similar to AA sequence:UniProtKB:A3DHB8		1	0	0	0	0	0	0
1832	PFR_JS10_1789	Hypothetical protein	2006619	2010023	-	PROKKA_01826	DNA polymerase III subunit tau	2006619	2010023	-	2.7.7.7	dnaX_1	similar to AA sequence:UniProtKB:P06710		0	0	0	0	0	0	0
1833	PFR_JS10_1790	Peptidase C60, sortase A and B	2010093	2010809	-	PROKKA_01827	Sortase family protein	2010093	2010809	-			protein motif:Pfam:PF04203.7		0	0	0	0	0	0	0
1834	PFR_JS10_1791	Putative cell wall anchor domain protein	2010905	2012284	-	PROKKA_01828	Cna protein B-type domain protein	2010905	2012284	-			protein motif:Pfam:PF05738.7		1	0	0	0	0	0	0
1835	PFR_JS10_1792	Copper-containing nitrite reductase (Major outer	2012438	2015074	-	PROKKA_01829	Copper-containing nitrite reductase precursor	2012438	2015074	-	1.7.2.1	aniA	similar to AA sequence:UniProtKB:Q02219		1	0	0	0	0	0	0
1836	PFR_JS10_1793	Hypothetical protein	2015071	2016375	-	PROKKA_01830	hypothetical protein	2015071	2016375	-					1	0	0	0	0	0	0
1837	PFR_JS10_1794	Transcriptional regulator	2016423	2017433	-	PROKKA_01831	Helix-turn-helix domain protein	2016423	2017433	-			protein motif:Pfam:PF12840.1		0	0	0	0	0	0	0
1838	PFR_JS10_1795	Hemerythrin HHE cation binding region	2017439	2017726	-	PROKKA_01832	hypothetical protein	2017439	2017726	-					1	0	0	0	0	0	0
1839	PFR_JS10_1796	Threonine dehydratase ilvA	2018201	2019475	-	PROKKA_01833	L-threonine dehydratase biosynthetic IlvA	2018201	2019475	-	4.3.1.19	ilvA	similar to AA sequence:UniProtKB:P04968		1	0	0	0	0	0	0
1840						PROKKA_01834	tRNA-Ser(gga)	2019574	2019661	+			COORDINATES:profile:Aragorn:1.2		0					0	0
1841	PFR_JS10_1797	Hypothetical protein	2020005	2022746	+	PROKKA_01835	CRISPR-associated protein (Cas_GSU0053)	2020005	2022746	+			protein motif:Pfam:PF09617.4		0	0	0	0	0	0	0		Cas
1842	PFR_JS10_1798	CRISPR-associated HD domain protein	2022743	2025061	+	PROKKA_01836	helicase Cas3	2022743	2025061	+			protein motif:CLUSTERS:PRK09694		0	0	0	0	0	0	0		Cas
1843	PFR_JS10_1799	Hypothetical protein	2025067	2025357	+	PROKKA_01837	hypothetical protein	2025067	2025357	+					0	0	0	0	0	0	0		Cas
1844	PFR_JS10_1800	Putative CRISPR-associated Csb3 family protein	2025354	2026355	+	PROKKA_01838	hypothetical protein	2025354	2026355	+					0	0	0	0	0	0	0		Cas
1845	PFR_JS10_1801	CRISPR-associated endonuclease Cas1	2026345	2027946	+	PROKKA_01839	CRISPR-associated protein Cas4/endonuclease Cas1 fusion	2026345	2027946	+	3.1.-.-	cas4-cas1	similar to AA sequence:UniProtKB:Q1CW50		0	0	0	0	0	0	0		Cas
1846	PFR_JS10_1802	Transposase, ISlxx5	2028034	2029068	-	PROKKA_01840	Integrase core domain protein	2028034	2029068	-			protein motif:Pfam:PF00665.20		0	0	0	0	0	0	0		Integrase
1847	PFR_JS10_1803	CRISPR-associated endoribonuclease Cas2	2029106	2029354	+	PROKKA_01841	CRISPR-associated endoribonuclease Cas2	2029106	2029354	+		cas2	protein motif:HAMAP:MF_01471		0	0	0	0	0	0	0		Cas
																							Crispr_2
1848	PFR_JS10_1804	Hypothetical protein	2029722	2029889	+											0	0	0	0	0	0
1849	PFR_JS10_1805	Hypothetical protein	2032838	2033344	+	PROKKA_01842	hypothetical protein	2032838	2033344	+					1	0	0	0	0	0	0
1850	PFR_JS10_1806	Hypothetical protein	2033379	2033894	-	PROKKA_01843	hypothetical protein	2033379	2033894	-					1	0	0	0	0	0	0
1851	PFR_JS10_1807	Hypothetical protein	2034065	2034244	-	PROKKA_01844	hypothetical protein	2034065	2034244	-					0	0	0	0	0	0	0
1852	PFR_JS10_1808	Carbamoylphosphate synthase large subunit	2034222	2035280	-	PROKKA_01845	Carbamoyl-phosphate synthase large chain	2034222	2035280	-	6.3.5.5	carB_2	similar to AA sequence:UniProtKB:O32771		0	0	0	0	0	0	0
1853	PFR_JS10_1809	Alcohol dehydrogenase	2035337	2036350	-	PROKKA_01846	Zinc-type alcohol dehydrogenase-like protein	2035337	2036350	-			similar to AA sequence:UniProtKB:P99173		0	0	0	0	0	0	0
1854	PFR_JS10_1810	Hypothetical protein	2036465	2036707	-	PROKKA_01847	hypothetical protein	2036465	2036707	-					1	0	0	0	0	0	0
1855	PFR_JS10_1811	PF07510 family protein	2036797	2037546	-	PROKKA_01848	hypothetical protein	2036797	2037546	-					1	0	0	0	0	0	0
1856	PFR_JS10_1812	Hypothetical protein	2038004	2038279	+	PROKKA_01849	hypothetical protein	2038004	2038279	+					0	0	0	0	0	0	0
1857	PFR_JS10_1813	Transporter, anaerobic C4-dicarboxylate uptake	2038676	2039992	+	PROKKA_01850	Anaerobic C4-dicarboxylate transporter DcuA	2038676	2039992	+		dcuA_2	similar to AA sequence:UniProtKB:P0ABN5		0	0	0	0	0	0	0
1858	PFR_JS10_1814	Type III restriction protein res subunit	2040228	2043392	+	PROKKA_01851	ATP-dependent RNA helicase SrmB	2040228	2043392	+	3.6.4.13	srmB	similar to AA sequence:UniProtKB:P21507		0	0	0	0	0	0	0
1859	PFR_JS10_1815	Hypothetical protein	2043393	2043692	-	PROKKA_01852	hypothetical protein	2043393	2043692	-					0	0	0	0	0	0	0
1860	PFR_JS10_1816	Hypothetical protein	2043873	2044073	-	PROKKA_01853	hypothetical protein	2043873	2044073	-					0	0	0	0	0	0	0
1861	PFR_JS10_1817	Hypothetical protein	2044060	2044479	-	PROKKA_01854	hypothetical protein	2044060	2044479	-					0	0	0	0	0	0	0
1862	PFR_JS10_1818	Hypothetical protein	2044872	2045048	+	PROKKA_01855	hypothetical protein	2044872	2045048	+					0	0	0	0	0	0	0
1863	PFR_JS10_1819	Hypothetical protein	2045281	2045595	+	PROKKA_01856	hypothetical protein	2045281	2045595	+					0	0	0	0	0	0	0
1864	PFR_JS10_1820	Hypothetical protein	2045825	2045998	+	PROKKA_01857	hypothetical protein	2045825	2045998	+					0	0	0	0	0	0	0
1865	PFR_JS10_1821	Hypothetical protein	2046039	2046971	-	PROKKA_01858	hypothetical protein	2046039	2046971	-					0	0	0	0	0	0	0
1866	PFR_JS10_1822	SPFH domain/band 7 family protein	2047354	2048337	+	PROKKA_01859	FtsH protease regulator HflK	2047354	2048337	+			protein motif:CLUSTERS:PRK10930		0	0	0	0	0	0	0
1867	PFR_JS10_1823	Hypothetical protein	2048563	2049117	-	PROKKA_01860	hypothetical protein	2048563	2049117	-					1	0	0	0	0	0	0
1868	PFR_JS10_1824	Putative zinc transporter ZitB	2049598	2050548	-	PROKKA_01861	Cadmium, cobalt and zinc/H(+)-K(+) antiporter	2049598	2050548	-		czcD	similar to AA sequence:UniProtKB:O07084		1	0	0	0	0	0	0
1869	PFR_JS10_1825	Amino acid permease	2050665	2052059	-	PROKKA_01862	Aromatic amino acid transport protein AroP	2050665	2052059	-		aroP_1	similar to AA sequence:UniProtKB:P15993		1	0	0	0	0	0	0
1870	PFR_JS10_1826	Hydroxyethylthiazole kinase	2052487	2053347	+	PROKKA_01863	Hydroxyethylthiazole kinase	2052487	2053347	+	2.7.1.50	thiM	similar to AA sequence:UniProtKB:P39593		0	0	0	0	0	0	0
1871	PFR_JS10_1827	Thiamine-phosphate pyrophosphorylase (Precursor)	2053356	2054195	+	PROKKA_01864	Thiamine-phosphate synthase	2053356	2054195	+	2.5.1.3	thiE_2	similar to AA sequence:UniProtKB:P66919		0	0	0	0	0	0	0
1872	PFR_JS10_1828	Phosphomethylpyrimidine kinase	2054192	2055058	+	PROKKA_01865	Hydroxymethylpyrimidine/phosphomethylpyrimidine kinase	2054192	2055058	+	2.7.1.49	thiD	similar to AA sequence:UniProtKB:P55882		1	0	0	0	0	0	0
1873						PROKKA_01866	tRNA-His(gtg)	2056303	2056370	+			COORDINATES:profile:Aragorn:1.2		0					0	0
1874	PFR_JS10_1829	Putative hydroxymethylpyrimidine transporter	2055137	2056453	+											0	0	0	0	0	0
1875	PFR_JS10_1830	Putative unusual protein kinase	2056566	2058263	-	PROKKA_01867	putative protein kinase UbiB	2056566	2058263	-	2.7.-.-	ubiB_1	similar to AA sequence:UniProtKB:P0A6A0		1	0	0	0	0	0	0
1876	PFR_JS10_1831	Transcriptional regulator	2058306	2058809	-	PROKKA_01868	Transcriptional regulator YqjI	2058306	2058809	-		yqjI_2	similar to AA sequence:UniProtKB:P64588		1	0	0	0	0	0	0
1877	PFR_JS10_1832	Conserved domain protein	2059377	2059700	-	PROKKA_01869	hypothetical protein	2059377	2059700	-					0	0	0	0	0	0	0
1878	PFR_JS10_1833	Arsenic-transport integral membrane protein ArsC	2059842	2060933	-	PROKKA_01870	Sodium Bile acid symporter family protein	2059842	2060933	-			protein motif:Pfam:PF01758.10		0	0	0	0	0	0	0
1879	PFR_JS10_1834	Flavoprotein oxidoreductase	2061222	2062616	-	PROKKA_01871	NADH oxidase	2061222	2062616	-	1.6.99.3	noxE	similar to AA sequence:UniProtKB:A2RIB7		0	0	0	0	0	0	0
1880	PFR_JS10_1835	Toxin-antitoxin system, antitoxin component, ArsR	2062644	2062991	-	PROKKA_01872	Arsenical resistance operon repressor	2062644	2062991	-		arsR_1	similar to AA sequence:UniProtKB:P45949		0	0	0	0	0	0	0
1881	PFR_JS10_1836	Arsenical resistance operon trans-acting	2063104	2063526	+	PROKKA_01873	Arsenical resistance operon trans-acting repressor ArsD	2063104	2063526	+		arsD_1	similar to AA sequence:UniProtKB:P46003		0	0	0	0	0	0	0
1882	PFR_JS10_1837	Arsenical pump-driving ATPase	2063555	2065312	+	PROKKA_01874	Arsenical pump-driving ATPase	2063555	2065312	+	3.6.3.16	arsA_1	similar to AA sequence:UniProtKB:P08690		0	0	0	0	0	0	0
1883	PFR_JS10_1838	IstB domain protein ATP-binding protein	2065386	2066195	-	PROKKA_01875	Chromosomal replication initiator protein DnaA	2065386	2066195	-		dnaA_2	similar to AA sequence:UniProtKB:O66659		0	1	1	0	0	0	0
1884	PFR_JS10_1839	Transposase (25)	2066192	2067859	-	PROKKA_01876	hypothetical protein	2066192	2067859	-					0	1	1	0	0	0	0
1885	PFR_JS10_1840	P-ATPase superfamily P-type ATPase cadmium	2068007	2069524	+	PROKKA_01877	putative cadmium-transporting ATPase	2068007	2069524	+	3.6.3.3	cadA	similar to AA sequence:UniProtKB:Q60048		0	2	1	1	0	0	0
1886	PFR_JS10_1841	Hypothetical protein	2069431	2069634	-	PROKKA_01878	hypothetical protein	2069431	2069634	-					0	2	1	1	0	0	0
1887	PFR_JS10_1842	Hypothetical protein	2070147	2070518	+	PROKKA_01879	hypothetical protein	2070147	2070518	+					0	2	1	1	0	0	0
1888	PFR_JS10_1843	Putative insertion element ISCmi2 transposase	2070542	2071375	+	PROKKA_01880	IS2 transposase TnpB	2070542	2071375	+			protein motif:CLUSTERS:PRK09409		0	2	1	1	0	0	0
1889	PFR_JS10_1844	Transcriptional regulator, RpiR family	2071337	2072290	-	PROKKA_01881	HTH-type transcriptional regulator MurR	2071337	2072290	-		murR	similar to AA sequence:UniProtKB:P77245		0	2	1	1	0	0	0
1890	PFR_JS10_1845	Glycosyl hydrolase, family 2	2072639	2075707	+	PROKKA_01882	Evolved beta-galactosidase subunit alpha	2072639	2075707	+	3.2.1.23	ebgA	similar to AA sequence:UniProtKB:P06864	Lac_island	0	1	0	1	0	0	0
1891	PFR_JS10_1846	Glycoside/pentoside/hexuronide transporter	2075730	2077118	+	PROKKA_01883	Inner membrane symporter YicJ	2075730	2077118	+		yicJ	similar to AA sequence:UniProtKB:P31435	Lac_island	0	1	0	1	0	0	0
1892	PFR_JS10_1847	GalE protein	2077164	2078159	+	PROKKA_01884	UDP-glucose 4-epimerase	2077164	2078159	+	5.1.3.2	galE_2	similar to AA sequence:UniProtKB:Q7WTB1	Lac_island	0	2	1	1	0	0	0
1893	PFR_JS10_1848	Uma4 protein	2078402	2079709	+	PROKKA_01885	Transposase	2078402	2079709	+			protein motif:Pfam:PF01610.11		0	2	1	1	0	0	0
1894	PFR_JS10_1849	Hypothetical protein	2080189	2081319	-	PROKKA_01886	hypothetical protein	2080189	2081319	-					0	2	1	1	0	0	0
1895	PFR_JS10_1850	Hypothetical protein	2081418	2082479	-	PROKKA_01887	hypothetical protein	2081418	2082479	-					0	2	1	1	0	0	0		PossibleCrispr_3
1896	PFR_JS10_1851	ATP-dependent OLD family endonuclease	2082802	2084823	+	PROKKA_01888	recombination protein F	2082802	2084823	+			protein motif:CLUSTERS:PRK00064		0	2	1	1	0	0	0
1897	PFR_JS10_1852	Hypothetical protein	2084995	2085288	+	PROKKA_01889	Demethylmenaquinone methyltransferase	2084995	2085288	+	2.1.1.163	ubiE_2	similar to AA sequence:UniProtKB:P67062		0	2	1	1	0	0	0
1898	PFR_JS10_1853	Hypothetical protein	2085289	2085453	+	PROKKA_01890	hypothetical protein	2085289	2085453	+					0	2	1	1	0	0	0
1899	PFR_JS10_1854	Hypothetical protein	2085462	2086163	-	PROKKA_01891	hypothetical protein	2085462	2086163	-					0	2	1	1	0	0	0
1900	PFR_JS10_1855	Transposase for insertion sequence element	2086191	2086808	+	PROKKA_01892	hypothetical protein	2086191	2086808	+					0	3	1	1	1	0	0
1901	PFR_JS10_1856	Hypothetical protein	2086824	2087381	+	PROKKA_01893	hypothetical protein	2086824	2087381	+					0	3	1	1	1	0	0
1902	PFR_JS10_1857	Hypothetical protein	2087385	2087630	+	PROKKA_01894	EamA-like transporter family protein	2087385	2087630	+			protein motif:Pfam:PF00892.14		0	3	1	1	1	0	0
1903	PFR_JS10_1858	Von Willebrand factor type A domain protein	2087715	2088359	-	PROKKA_01895	hypothetical protein	2087715	2088359	-					0	3	1	1	1	0	0
1904	PFR_JS10_1859	Hypothetical protein	2088356	2088745	-	PROKKA_01896	hypothetical protein	2088356	2088745	-					0	3	1	1	1	0	0
1905	PFR_JS10_1860	Bifunctional deaminase-reductase domain protein	2088889	2089416	+	PROKKA_01897	hypothetical protein	2088889	2089416	+			protein motif:Pfam:PF01872.11	note=RibD C-terminal domain	0	3	1	1	1	0	0
1906	PFR_JS10_1861	Hypothetical protein	2089531	2090037	-	PROKKA_01898	hypothetical protein	2089531	2090037	-					0	3	1	1	1	0	0
1907	PFR_JS10_1862	Hypothetical protein	2090027	2091424	-	PROKKA_01899	hypothetical protein	2090027	2091424	-					0	3	1	1	1	0	0
1908	PFR_JS10_1863	Putative SOS mutagenesis protein UmuD	2091459	2091950	+	PROKKA_01900	LexA repressor	2091459	2091950	+	3.4.21.88	lexA_2	similar to AA sequence:UniProtKB:P0A7C2		0	2	0	1	1	0	0
1909	PFR_JS10_1864	UmuC protein	2091983	2093245	+	PROKKA_01901	DNA polymerase IV	2091983	2093245	+	2.7.7.7	dinB_3	similar to AA sequence:UniProtKB:Q47155		0	1	0	1	0	0	0
1910	PFR_JS10_1865	Hypothetical protein	2093327	2093737	-	PROKKA_01902	hypothetical protein	2093327	2093737	-					0	2	1	1	0	0	0
1911	PFR_JS10_1866	Hypothetical protein	2093734	2093958	-	PROKKA_01903	hypothetical protein	2093734	2093958	-					0	2	1	1	0	0	0
1912	PFR_JS10_1867	Hypothetical protein	2094441	2096057	+	PROKKA_01904	DNA primase	2094441	2096057	+	2.7.7.-	dnaG_2	similar to AA sequence:UniProtKB:P74893		0	2	1	1	0	0	1
1913	PFR_JS10_1868	Transposase, ISlxx5	2096381	2097634	+	PROKKA_01905	Integrase core domain protein	2096381	2097634	+			protein motif:Pfam:PF00665.20		0	2	1	1	0	0	1
1914	PFR_JS10_1869	Pyridine nucleotide-disulfide oxidoreductase	2097784	2099139	+	PROKKA_01906	Mercuric reductase	2097784	2099139	+	1.16.1.1	merA	similar to AA sequence:UniProtKB:P16171		0	2	1	1	0	0	1
1915	PFR_JS10_1870	Putative IS1236 transposase	2099462	2100610	-	PROKKA_01907	Integrase core domain protein	2099462	2100610	-			protein motif:Pfam:PF00665.20		0	2	1	1	0	0	1
1916	PFR_JS10_1871	Hypothetical protein	2100607	2100951	-	PROKKA_01908	Transposase	2100607	2100951	-			protein motif:Pfam:PF01527.14		0	2	1	1	0	0	1
1917	PFR_JS10_1872	AIPR protein	2101677	2102960	+	PROKKA_01909	AIPR protein	2101677	2102960	+			protein motif:Pfam:PF10592.3		0	2	1	1	0	0	1
1918	PFR_JS10_1873	IS1096, TnpA family protein	2103030	2103350	-	PROKKA_01910	hypothetical protein	2103030	2103350	-					0	2	1	1	0	0	0
1919	PFR_JS10_1874	Hypothetical protein	2104252	2104881	+	PROKKA_01911	hypothetical protein	2104252	2104881	+					0	2	1	1	0	0	0
1920	PFR_JS10_1875	Transposase of ISAar20, ISL3 family	2105048	2106355	+	PROKKA_01912	Transposase	2105048	2106355	+			protein motif:Pfam:PF01610.11		0	2	1	1	0	0	0
1921	PFR_JS10_1876	Short-chain dehydrogenase, teichoic and	2106551	2107291	+	PROKKA_01913	putative oxidoreductase	2106551	2107291	+	1.-.-.-		similar to AA sequence:UniProtKB:Q99RF5		0	1	0	1	0	0	0
1922	PFR_JS10_1877	Ketopantoate reductase (Precursor)	2107314	2108153	-	PROKKA_01914	2-dehydropantoate 2-reductase	2107314	2108153	-			protein motif:CLUSTERS:PRK12921		0	1	0	1	0	0	0
1923	PFR_JS10_1878	Transcriptional regulator, RpiR family	2108348	2109142	+	PROKKA_01915	HTH-type transcriptional regulator RpiR	2108348	2109142	+		rpiR	similar to AA sequence:UniProtKB:P0ACS7		0	1	0	1	0	0	0
1924	PFR_JS10_1879	Putative transporter, DMT superfamily	2109142	2110002	+	PROKKA_01916	Spermidine export protein MdtJ	2109142	2110002	+		mdtJ	protein motif:HAMAP:MF_01598		0	1	0	1	0	0	0
1925	PFR_JS10_1880	Uma4 protein	2110461	2111768	-	PROKKA_01917	Transposase	2110461	2111768	-			protein motif:Pfam:PF01610.11		0	0	0	0	0	0	0
1926	PFR_JS10_1881	Hypothetical protein	2112103	2114535	+	PROKKA_01918	Cellulosome-anchoring protein precursor	2112103	2114535	+		ancA	similar to AA sequence:UniProtKB:Q06848		0	0	0	0	0	0	0
1927	PFR_JS10_1882	ABC D-methionine transporter, permease component	2114660	2115316	-	PROKKA_01919	Methionine import system permease protein MetP	2114660	2115316	-		metP	similar to AA sequence:UniProtKB:O32168		1	0	0	0	0	0	0
1928	PFR_JS10_1883	Methionine import ATP-binding protein MetN 2	2115313	2116578	-	PROKKA_01920	Methionine import ATP-binding protein MetN	2115313	2116578	-	3.6.3.-	metN	similar to AA sequence:UniProtKB:O32169		1	0	0	0	0	0	0
1929	PFR_JS10_1884	NLPA lipoprotein	2116575	2117540	-	PROKKA_01921	Membrane lipoprotein TpN32 precursor	2116575	2117540	-			similar to AA sequence:UniProtKB:O07950		1	0	0	0	0	0	0
1930	PFR_JS10_1885	Hypothetical protein	2117749	2117868	-	PROKKA_01922	hypothetical protein	2117749	2117868	-					0	0	0	0	0	0	0
1931	PFR_JS10_1886	DNA-binding response regulator TrcR	2118091	2118819	+	PROKKA_01923	putative transcriptional regulatory protein TcrX	2118091	2118819	+		tcrX	similar to AA sequence:UniProtKB:O69730		1	0	0	0	0	0	0
1932	PFR_JS10_1887	Two-component sensor kinase TcrY	2118800	2120665	+	PROKKA_01924	putative sensor histidine kinase TcrY	2118800	2120665	+	2.7.13.3	tcrY	similar to AA sequence:UniProtKB:O69729		1	0	0	0	0	0	0
1933	PFR_JS10_1888	PfkB family sugar kinase	2120900	2121892	-	PROKKA_01925	Ribokinase	2120900	2121892	-	2.7.1.15	rbsK_1	similar to AA sequence:UniProtKB:P0A9J6		1	0	0	0	0	0	0
1934	PFR_JS10_1889	Hypothetical protein	2122128	2123552	-	PROKKA_01926	FHA domain protein	2122128	2123552	-			protein motif:Pfam:PF00498.20		0	0	0	0	0	0	0
1935	PFR_JS10_1890	Hypothetical protein	2124202	2124855	+	PROKKA_01927	hypothetical protein	2124202	2124855	+					0	0	0	0	0	0	0
1936	PFR_JS10_1891	Pyruvate, phosphate dikinase	2125315	2127972	-	PROKKA_01928	Pyruvate, phosphate dikinase	2125315	2127972	-	2.7.9.1	ppdK	similar to AA sequence:UniProtKB:P22983		1	0	0	0	0	0	0
1937	PFR_JS10_1892	Putative pyruvate, phosphate dikinase regulatory	2128181	2129074	-	PROKKA_01929	Putative pyruvate, phosphate dikinase regulatory protein	2128181	2129074	-	2.7.11.32	yqfL	similar to AA sequence:UniProtKB:P54470		1	0	0	0	0	0	0
1938	PFR_JS10_1893	Restriction system protein mrr	2129586	2130527	+	PROKKA_01930	Mrr restriction system protein	2129586	2130527	+		mrr	similar to AA sequence:UniProtKB:P24202		0	0	0	0	0	0	0	PfrJS10MrrP
1939	PFR_JS10_1894	MATE efflux family protein	2130754	2132118	-	PROKKA_01931	DNA-damage-inducible protein F	2130754	2132118	-		dinF	similar to AA sequence:UniProtKB:P28303		1	0	0	0	0	0	0
1940	PFR_JS10_1895	Methyltransferase small domain protein	2132169	2133158	+	PROKKA_01932	Ribosomal RNA large subunit methyltransferase G	2132169	2133158	+	2.1.1.174	rlmG	similar to AA sequence:UniProtKB:P42596		0	0	0	0	0	0	0
1941	PFR_JS10_1896	Hypothetical protein	2133365	2134138	+	PROKKA_01933	hypothetical protein	2133365	2134138	+					0	0	0	0	0	0	0
1942	PFR_JS10_1897	2,5-diketo-D-gluconic acid reductase	2134315	2135148	+	PROKKA_01934	putative oxidoreductase/MSMEI_2347	2134315	2135148	+	1.-.-.-		similar to AA sequence:UniProtKB:A0QV10		1	0	0	0	0	0	0
1943	PFR_JS10_1898	Hypothetical protein	2135355	2135885	+	PROKKA_01935	hypothetical protein	2135355	2135885	+					0	0	0	0	0	0	0
1944	PFR_JS10_1899	Isochorismatase hydrolase	2135953	2136615	+	PROKKA_01936	Isochorismatase family protein	2135953	2136615	+			protein motif:Pfam:PF00857.14		1	0	0	0	0	0	0
1945	PFR_JS10_1900	Hypothetical protein	2136753	2138093	-	PROKKA_01937	hypothetical protein	2136753	2138093	-					1	0	0	0	0	0	0
1946	PFR_JS10_1901	Uncharacterized conserved protein UCP033563	2138406	2139596	+	PROKKA_01938	hypothetical protein	2138406	2139596	+					1	0	0	0	0	0	0
1947	PFR_JS10_1902	Succinate CoA transferase	2139720	2141243	+	PROKKA_01939	Succinyl-CoA:coenzyme A transferase	2139720	2141243	+	2.8.3.-	cat1	similar to AA sequence:UniProtKB:P38946		1	0	0	0	0	0	0
1948	PFR_JS10_1903	2-deoxy-D-gluconate 3-dehydrogenase KduD	2141471	2142283	-	PROKKA_01940	2-dehydro-3-deoxy-D-gluconate 5-dehydrogenase	2141471	2142283	-	1.1.1.127	kduD	similar to AA sequence:UniProtKB:Q05528		0	0	0	0	0	0	0
1949	PFR_JS10_1904	D-isomer specific 2-hydroxyacid dehydrogenase	2142323	2143372	-	PROKKA_01941	D-2-hydroxyisocaproate dehydrogenase	2142323	2143372	-	1.1.1.-		similar to AA sequence:UniProtKB:P17584		0	0	0	0	0	0	0
1950	PFR_JS10_1905	Pyrophosphatase PpaX	2143451	2144104	-	PROKKA_01942	Pyrophosphatase PpaX	2143451	2144104	-	3.6.1.1	ppaX	similar to AA sequence:UniProtKB:Q9JMQ2		1	0	0	0	0	0	0
1951	PFR_JS10_1906	Hypothetical protein	2144409	2146187	+	PROKKA_01943	hypothetical protein	2144409	2146187	+					0	0	0	0	0	0	0
1952	PFR_JS10_1907	Hypothetical protein	2146372	2147067	+	PROKKA_01944	hypothetical protein	2146372	2147067	+					1	0	0	0	0	0	0
1953						PROKKA_01945	tRNA-Gly(ccc)	2147153	2147226	+			COORDINATES:profile:Aragorn:1.2		0					0	0
1954	PFR_JS10_1908	Hypothetical protein	2147634	2148431	+	PROKKA_01946	hypothetical protein	2147634	2148431	+					0	1	0	1	0	0	0
1955	PFR_JS10_1909	IS1096, TnpA family protein	2148695	2149249	-	PROKKA_01947	hypothetical protein	2148695	2149249	-					0	1	0	1	0	0	0
1956	PFR_JS10_1910	Hypothetical protein	2149882	2150610	-	PROKKA_01948	EcsC protein family protein	2149882	2150610	-			protein motif:Pfam:PF12787.1		0	1	0	1	0	0	0
1957	PFR_JS10_1911	Transposase IS6110	2150811	2151698	-	PROKKA_01949	Integrase core domain protein	2150811	2151698	-			protein motif:Pfam:PF00665.20		0	1	0	1	0	0	0
1958	PFR_JS10_1912	IS3 family element	2151731	2152075	-	PROKKA_01950	Transposase	2151731	2152075	-			protein motif:Pfam:PF01527.14		0	1	0	1	0	0	0
1959	PFR_JS10_1913	Hypothetical protein	2152117	2152215	-	PROKKA_01951	hypothetical protein	2152117	2152215	-					0	1	0	1	0	0	0
1960	PFR_JS10_1914	Uma4 protein	2152767	2153840	+	PROKKA_01952	Transposase	2152767	2153840	+			protein motif:Pfam:PF01610.11		0	1	0	1	0	0	0
1961	PFR_JS10_1915	Phosphate-binding transport protein of ABC	2153959	2155053	+	PROKKA_01953	Phosphate-binding protein PstS 2 precursor	2153959	2155053	+		pstS2	similar to AA sequence:UniProtKB:O05870		1	1	0	1	0	0	0
1962	PFR_JS10_1916	Phosphate ABC transporter, permease protein PstC	2155050	2156030	+	PROKKA_01954	Phosphate transport system permease protein PstC	2155050	2156030	+		pstC	similar to AA sequence:UniProtKB:P0AGH8		1	1	0	1	0	0	0
1963	PFR_JS10_1917	Phosphate ABC transporter, inner membrane subunit	2156027	2157187	+	PROKKA_01955	Phosphate transport system permease protein PstA	2156027	2157187	+		pstA	similar to AA sequence:UniProtKB:P07654		1	0	0	0	0	0	0
1964	PFR_JS10_1918	Phosphate ABC transport system ATP-binding	2157192	2157971	+	PROKKA_01956	Phosphate import ATP-binding protein PstB	2157192	2157971	+	3.6.3.27	pstB	similar to AA sequence:UniProtKB:B8GYG4		1	0	0	0	0	0	0
1965	PFR_JS10_1919	Putative heavy metal reductase	2157952	2158404	-	PROKKA_01957	Arsenate-mycothiol transferase ArsC1	2157952	2158404	-	2.8.4.2	arsC1	similar to AA sequence:UniProtKB:P0DKS5		1	0	0	0	0	0	0
1966	PFR_JS10_1920	Toxin-antitoxin system, antitoxin component, ArsR	2158404	2158778	-	PROKKA_01958	Arsenical resistance operon repressor	2158404	2158778	-		arsR_2	similar to AA sequence:UniProtKB:P45949		1	0	0	0	0	0	0
1967	PFR_JS10_1921	Putative arsenic resistance operon repressor	2158875	2159342	+	PROKKA_01959	Arsenical resistance operon trans-acting repressor ArsD	2158875	2159342	+		arsD_2	similar to AA sequence:UniProtKB:P46003		0	0	0	0	0	0	0
1968	PFR_JS10_1922	Arsenical pump-driving ATPase	2159339	2161114	+	PROKKA_01960	Arsenical pump-driving ATPase	2159339	2161114	+	3.6.3.16	arsA_2	similar to AA sequence:UniProtKB:P08690		1	0	0	0	0	0	0
1969	PFR_JS10_1923	Glycosyl hydrolase family 3 protein	2161197	2162426	-	PROKKA_01961	Beta-hexosaminidase	2161197	2162426	-	3.2.1.52	nagZ	similar to AA sequence:UniProtKB:Q9KU37		1	0	0	0	0	0	0
1970	PFR_JS10_1924	Mycothione reductase	2162480	2164000	-	PROKKA_01962	Mycothione reductase	2162480	2164000	-	1.8.1.15	mtr	similar to AA sequence:UniProtKB:O07927		1	0	0	0	0	0	0
1971	PFR_JS10_1925	Phosphoglycerate mutase family protein	2164116	2164775	-	PROKKA_01963	bifunctional RNase H/acid phosphatase	2164116	2164775	-			protein motif:CLUSTERS:PRK07238		1	0	0	0	0	0	0
1972	PFR_JS10_1926	Uroporphyrin-III C-methyltransferase hemD	2164830	2166446	-	PROKKA_01964	Uroporphyrinogen-III C-methyltransferase	2164830	2166446	-	2.1.1.107	nasF	similar to AA sequence:UniProtKB:P42437		1	0	0	0	0	0	0
1973	PFR_JS10_1927	ProC protein	2166935	2167795	-	PROKKA_01965	Pyrroline-5-carboxylate reductase	2166935	2167795	-	1.5.1.2	proC	similar to AA sequence:UniProtKB:P0A9L8		0	0	0	0	0	0	0
1974	PFR_JS10_1928	Aspartate-semialdehyde dehydrogenase asd	2167799	2168833	-	PROKKA_01966	Aspartate-semialdehyde dehydrogenase	2167799	2168833	-	1.2.1.11	asd	similar to AA sequence:UniProtKB:P0C1D8		1	0	0	0	0	0	0
1975	PFR_JS10_1929	Hypothetical membrane protein, DUF1211 family	2168925	2169632	-	PROKKA_01967	hypothetical protein	2168925	2169632	-					1	0	0	0	0	0	0
1976	PFR_JS10_1930	CAAX amino terminal protease family protein	2169793	2170671	-	PROKKA_01968	CAAX amino terminal protease self- immunity	2169793	2170671	-			protein motif:Pfam:PF02517.10		1	0	0	0	0	0	0
1977	PFR_JS10_1931	AP endonuclease, family 2	2170673	2171542	-	PROKKA_01969	fructoselysine 3-epimerase	2170673	2171542	-			protein motif:CLUSTERS:PRK09856		1	0	0	0	0	0	0
1978	PFR_JS10_1932	Glyoxalase I/dioxygenase superfamily protein	2171761	2172399	+	PROKKA_01970	hypothetical protein	2171761	2172399	+					1	0	0	0	0	0	0
1979	PFR_JS10_1933	DNA repair protein radA	2172515	2173909	+	PROKKA_01971	hypothetical protein	2172515	2173909	+			similar to AA sequence:UniProtKB:A0R563	note=DNA repair protein RadA homolog	1	0	0	0	0	0	0
1980	PFR_JS10_1934	DNA integrity scanning protein DisA	2173947	2175017	+	PROKKA_01972	DNA integrity scanning protein DisA	2173947	2175017	+	2.7.7.85	disA	similar to AA sequence:UniProtKB:Q9X8L6		1	0	0	0	0	0	0
1981	PFR_JS10_1935	Adenine glycosylase	2175083	2175961	+	PROKKA_01973	A/G-specific adenine glycosylase	2175083	2175961	+	3.2.2.-	mutY	similar to AA sequence:UniProtKB:O53574		1	0	0	0	0	0	0
1982	PFR_JS10_1936	HMP/thiamine permease protein ykoE	2176193	2176828	+	PROKKA_01974	Putative HMP/thiamine permease protein YkoE	2176193	2176828	+		ykoE	similar to AA sequence:UniProtKB:O34738		1	0	0	0	0	0	0
1983	PFR_JS10_1937	ABC transporter	2176854	2178524	+	PROKKA_01975	Putative HMP/thiamine import ATP-binding protein YkoD	2176854	2178524	+	3.6.3.-	ykoD_2	similar to AA sequence:UniProtKB:O34362		0	0	0	0	0	0	0
1984	PFR_JS10_1938	Cobalt transport protein CbiQ	2178521	2179348	+	PROKKA_01976	Putative HMP/thiamine permease protein YkoC	2178521	2179348	+		ykoC	similar to AA sequence:UniProtKB:O34572		1	0	0	0	0	0	0
1985	PFR_JS10_1939	Para-aminobenzoate synthase, subunit I	2179359	2179940	+	PROKKA_01977	hypothetical protein	2179359	2179940	+			protein motif:CLUSTERS:PRK06547		1	0	0	0	0	0	0
1986	PFR_JS10_1940	3-dehydroquinate dehydratase 2	2180086	2180841	+	PROKKA_01978	3-dehydroquinate dehydratase	2180086	2180841	+	4.2.1.10	aroD	similar to AA sequence:UniProtKB:Q5KY94		1	0	0	0	0	0	0
1987	PFR_JS10_1941	Hypothetical protein	2180838	2181524	+	PROKKA_01979	hypothetical protein	2180838	2181524	+					1	0	0	0	0	0	0
1988	PFR_JS10_1942	Negative regulator of genetic competence	2181675	2184251	-	PROKKA_01980	ATP-dependent Clp protease ATP-binding subunit ClpC1	2181675	2184251	-		clpC1	similar to AA sequence:UniProtKB:P0A522		1	0	0	0	0	0	0
1989	PFR_JS10_1943	Hypothetical protein	2185116	2185472	-	PROKKA_01981	Nucleoid-associated protein Lsr2	2185116	2185472	-		lsr2	similar to AA sequence:UniProtKB:P65648		1	0	0	0	0	0	0
1990	PFR_JS10_1944	2-amino-4-hydroxy-6-hydroxymethyldihydropteridine	2186047	2186592	-	PROKKA_01982	2-amino-4-hydroxy-6-hydroxymethyldihydropteridine pyrophosphokinase	2186047	2186592	-	2.7.6.3	folK	similar to AA sequence:UniProtKB:P26281		1	0	0	0	0	0	0
1991	PFR_JS10_1945	Dihydroneopterin aldolase	2186589	2186963	-	PROKKA_01983	putative dihydroneopterin aldolase	2186589	2186963	-	4.1.2.25	folB	similar to AA sequence:UniProtKB:P0A580		1	0	0	0	0	0	0
1992	PFR_JS10_1946	Dihydropteroate synthase 1 FolP1	2187110	2187943	-	PROKKA_01984	Dihydropteroate synthase 1	2187110	2187943	-	2.5.1.15	folP1	similar to AA sequence:UniProtKB:P0A578		1	0	0	0	0	0	0
1993	PFR_JS10_1947	Transcriptional regulator, GntR family	2188083	2188550	-	PROKKA_01985	HTH-type transcriptional repressor YtrA	2188083	2188550	-		ytrA_2	similar to AA sequence:UniProtKB:O34712		0	0	0	0	0	0	0
1994	PFR_JS10_1948	GTP cyclohydrolase 1	2188561	2189262	-	PROKKA_01986	GTP cyclohydrolase 1	2188561	2189262	-	3.5.4.16	folE	similar to AA sequence:UniProtKB:P19465		1	0	0	0	0	0	0
1995	PFR_JS10_1949	PIF1 helicase	2189289	2191748	-	PROKKA_01987	DNA polymerase III subunit epsilon	2189289	2191748	-			protein motif:CLUSTERS:PRK06063		0	0	0	0	0	0	0
1996	PFR_JS10_1950	Hypoxanthine phosphoribosyltransferase	2191820	2192371	-	PROKKA_01988	Hypoxanthine-guanine phosphoribosyltransferase	2191820	2192371	-	2.4.2.8	hpt	similar to AA sequence:UniProtKB:P99085		1	0	0	0	0	0	0
1997	PFR_JS10_1951	Cell cycle protein mesJ	2192538	2193527	-	PROKKA_01989	tRNA(Ile)-lysidine synthase	2192538	2193527	-	6.3.4.19	tilS	similar to AA sequence:UniProtKB:Q5L3T3		1	0	0	0	0	0	0
1998	PFR_JS10_1952	Coenzyme F420 biosynthesis-associated protein	2193527	2194618	-	PROKKA_01990	hypothetical protein	2193527	2194618	-					0	0	0	0	0	0	0
[truncated: 382 more rows]
