# Supplementary material for: De novo assembly of genomes from long sequence reads reveals uncharted territories of Propionibacterium freudenreichii
Source: BMC Genomics. 2017 Oct 16;18:790. doi: 10.1186/s12864-017-4165-9 (PMC5644110; doi:10.1186/s12864-017-4165-9)
Supplement: Supplementary file 10 — Annotation file of the strain JS12 (LT604998) and of the putative conjugative plasmid PFRJS12–3 (LT604882) with the cumulative results of bioinformatics analyses. (XLSX 386 kb) [file 12864_2017_4165_MOESM10_ESM.xlsx]

## Sheet: LT604998
No.	Prodigal ID	product name	gene start	gene stop	strand	PROKKA ID	product name	gene start	gene stop	strand	eC_number	gene_name	database similar protein	note	Core	Island Viewer Predicted by at least one method	IV SIGI	IV Island Path	IV Island Pick	Prophinder	Phaster	Rebase	CRISPR
1	PFR_JS12-1_1	Chromosomal replication initiator protein DnaA	1	1467	+	PROKKA_00001	Chromosomal replication initiator protein DnaA	61	1467	+		dnaA	similar to AA sequence:UniProtKB:Q9ZH75		1	0	0	0	0	0	0
2	PFR_JS12-1_2	Drug resistance transporter, EmrB/QacA subfamily	1442	2911	-	PROKKA_00002	Multidrug export protein EmrB	1442	2911	-		emrB_1	similar to AA sequence:UniProtKB:P0AEJ0	Putative antibiotic resistance	1	0	0	0	0	0	0
3	PFR_JS12-1_3	Transcriptional regulator, MerR family	3153	3770	+	PROKKA_00003	hypothetical protein	3153	3770	+					1	0	0	0	0	0	0
4	PFR_JS12-1_4	SqdX	3767	4948	-	PROKKA_00004	GDP-mannose-dependent alpha-mannosyltransferase	3767	4948	-	2.4.1.-	mgtA_1	similar to AA sequence:UniProtKB:Q8NT41		1	0	0	0	0	0	0
5	PFR_JS12-1_5	Sulfolipid (UDP-sulfoquinovose) biosynthesis	4962	6209	-	PROKKA_00005	NAD dependent epimerase/dehydratase family protein	4962	6209	-			protein motif:Pfam:PF01370.15		1	0	0	0	0	0	0
6	PFR_JS12-1_6	ABC transport system ATP-binding protein	6680	7624	+	PROKKA_00006	ABC transporter ATP-binding protein YxdL	6680	7624	+		yxdL	similar to AA sequence:UniProtKB:P42423		0	0	0	0	0	0	0
7	PFR_JS12-1_7	ABC lipoprotein transporter, permease component	7626	10184	+	PROKKA_00007	ABC transporter permease YtrF precursor	7626	10184	+		ytrF_1	similar to AA sequence:UniProtKB:O35005		0	0	0	0	0	0	0
8	PFR_JS12-1_8	Hypothetical protein	11156	11932	-	PROKKA_00008	hypothetical protein	11156	11932	-					0	0	0	0	0	0	0
9	PFR_JS12-1_9	DNA polymerase III, beta subunit	12060	13220	+	PROKKA_00009	DNA polymerase III subunit beta	12060	13220	+	2.7.7.7	dnaN	similar to AA sequence:UniProtKB:Q50790		1	0	0	0	0	0	0
10	PFR_JS12-1_10	DNA replication and repair protein RecF	13294	14595	+	PROKKA_00010	DNA replication and repair protein RecF	13294	14595	+		recF	similar to AA sequence:UniProtKB:Q9RVE0		1	0	0	0	0	0	0
11	PFR_JS12-1_11	Hypothetical protein	14624	15370	+	PROKKA_00011	hypothetical protein	14624	15370	+			protein motif:CLUSTERS:PRK03195		1	0	0	0	0	0	0
12	PFR_JS12-1_12	Hypothetical protein	15623	17290	+	PROKKA_00012	Endo-1,4-beta-xylanase A precursor	15623	17290	+	3.2.1.8	xynA1	similar to AA sequence:UniProtKB:C6CRV0		0	0	0	0	0	0	0
13	PFR_JS12-1_13	Hypothetical protein	17572	18546	+	PROKKA_00013	hypothetical protein	17572	18546	+					0	0	0	0	0	0	0
14	PFR_JS12-1_14	DNA gyrase, B subunit	18967	21009	+	PROKKA_00014	DNA gyrase subunit B	18967	21009	+	5.99.1.3	gyrB	similar to AA sequence:UniProtKB:P0C5C5		1	0	0	0	0	0	0
15	PFR_JS12-1_15	DNA gyrase, A subunit	21056	23791	+	PROKKA_00015	DNA gyrase subunit A	21056	23791	+	5.99.1.3	gyrA_1	similar to AA sequence:UniProtKB:Q07702		1	0	0	0	0	0	0
16	PFR_JS12-1_16	Hypothetical protein	24115	24897	+	PROKKA_00016	hypothetical protein	24115	24897	+					1	0	0	0	0	0	0
17	PFR_JS12-1_17	PF07561 domain protein	25028	25303	-	PROKKA_00017	hypothetical protein	25028	25303	-					1	0	0	0	0	0	0
18	PFR_JS12-1_18	UPF0103 protein	25544	26341	+	PROKKA_00018	hypothetical protein	25544	26341	+			protein motif:CLUSTERS:PRK00782		1	0	0	0	0	0	0
19	PFR_JS12-1_19	AMMECR1 domain protein	26405	26977	+	PROKKA_00019	hypothetical protein	26405	26977	+			protein motif:CLUSTERS:PRK00801		1	0	0	0	0	0	0
20	PFR_JS12-1_20	Pyruvate formate lyase activating protein pflA	26974	28062	+	PROKKA_00020	4-hydroxyphenylacetate decarboxylase activating enzyme	26974	28062	+	1.97.1.-	csdA	similar to AA sequence:UniProtKB:Q38HX2		1	0	0	0	0	0	0
21	PFR_JS12-1_21	Integral membrane protein	28219	28737	+	PROKKA_00021	hypothetical protein	28219	28737	+					1	0	0	0	0	0	0
22						PROKKA_00022	tRNA-Ile(gat)	28811	28886	+			COORDINATES:profile:Aragorn:1.2		0					0	0
23	PFR_JS12-1_22	Hypothetical protein	28975	29421	+	PROKKA_00023	hypothetical protein	28975	29421	+					1	0	0	0	0	0	0
24	PFR_JS12-1_23	Hypothetical protein	29436	29894	+	PROKKA_00024	hypothetical protein	29436	29894	+					1	0	0	0	0	0	0
25	PFR_JS12-1_24	Hypothetical protein	29931	30404	-	PROKKA_00025	hypothetical protein	29931	30404	-					1	0	0	0	0	0	0
26	PFR_JS12-1_25	Transcriptional regulator	30614	31396	+	PROKKA_00026	Catabolite control protein A	30614	31396	+		ccpA_1	similar to AA sequence:UniProtKB:P46828		1	0	0	0	0	0	0
27	PFR_JS12-1_26	Hypothetical protein	31531	31689	+	PROKKA_00027	hypothetical protein	31531	31689	+					0	0	0	0	0	0	0
28	PFR_JS12-1_27	Oxidoreductase, NAD-binding domain protein	32067	33257	+	PROKKA_00028	1,5-anhydro-D-fructose reductase	32067	33257	+	1.1.1.292	afr_1	similar to AA sequence:UniProtKB:Q2I8V6		0	0	0	0	0	0	0
29	PFR_JS12-1_28	MFS transporter, sugar porter family protein	33274	34605	+	PROKKA_00029	Major myo-inositol transporter IolT	33274	34605	+		iolT_1	similar to AA sequence:UniProtKB:O34718		0	0	0	0	0	0	0
30	PFR_JS12-1_29	Hypothetical protein	34599	34925	+	PROKKA_00030	Major myo-inositol transporter IolT	34599	34925	+		iolT_2	similar to AA sequence:UniProtKB:O34718		0	0	0	0	0	0	0
31	PFR_JS12-1_30	Two-component system response regulator	35161	35820	-	PROKKA_00031	Oxygen regulatory protein NreC	35161	35820	-		nreC_1	similar to AA sequence:UniProtKB:Q7WZY4		1	0	0	0	0	0	0
32	PFR_JS12-1_31	Two-component system sensor kinase	35817	37319	-	PROKKA_00032	Sensor histidine kinase DesK	35817	37319	-	2.7.13.3	desK_1	similar to AA sequence:UniProtKB:O34757		1	0	0	0	0	0	0
33	PFR_JS12-1_32	Alpha-ketoglutarate transporter, MFS super	37521	38855	-	PROKKA_00033	Alpha-ketoglutarate permease	37521	38855	-		kgtP_1	similar to AA sequence:UniProtKB:P0AEX3		1	0	0	0	0	0	0
34	PFR_JS12-1_33	Peptidase M20D, amidohydrolase	38874	40085	-	PROKKA_00034	putative hydrolase YxeP	38874	40085	-	3.-.-.-	yxeP_1	similar to AA sequence:UniProtKB:P54955		1	0	0	0	0	0	0
35	PFR_JS12-1_34	ABC transporter	40456	42348	+	PROKKA_00035	Putative multidrug export ATP-binding/permease protein	40456	42348	+	3.6.3.-		similar to AA sequence:UniProtKB:Q99T13	Putative antibiotic resistance	1	0	0	0	0	0	0
36	PFR_JS12-1_35	ABC bifunctional lipid A exporter	42348	44165	+	PROKKA_00036	Putative multidrug export ATP-binding/permease protein	42348	44165	+	3.6.3.-		similar to AA sequence:UniProtKB:Q99T13	Putative antibiotic resistance	0	0	0	0	0	0	0
37	PFR_JS12-1_36	Alanine dehydrogenase	44389	45504	+	PROKKA_00037	Alanine dehydrogenase	44389	45504	+	1.4.1.1	ald	similar to AA sequence:UniProtKB:Q8KY18		1	0	0	0	0	0	0
38	PFR_JS12-1_37	Amino acid permease	45857	47395	+	PROKKA_00038	D-serine/D-alanine/glycine transporter	45857	47395	+		cycA_1	similar to AA sequence:UniProtKB:P0AAE0		1	0	0	0	0	0	0
39	PFR_JS12-1_38	Putative conserved lipoprotein lppS	47612	48811	-	PROKKA_00039	Putative L,D-transpeptidase LppS precursor	47612	48811	-	2.-.-.-	lppS	similar to AA sequence:UniProtKB:Q8NMT9		1	0	0	0	0	0	0
40	PFR_JS12-1_39	Hypothetical protein	48826	48966	+	PROKKA_00040	hypothetical protein	48826	48966	+					0	0	0	0	0	0	0
41	PFR_JS12-1_40	Hypothetical protein	49199	49486	+	PROKKA_00041	Acylphosphatase	49199	49486	+	3.6.1.7	acyP	similar to AA sequence:UniProtKB:O35031		0	0	0	0	0	0	0
42	PFR_JS12-1_41	Cytotoxic translational repressor of	49507	49767	-	PROKKA_00042	Toxin RelG	49507	49767	-	3.1.-.-	relG	similar to AA sequence:UniProtKB:O33348		0	0	0	0	0	0	0
43	PFR_JS12-1_42	Hypothetical protein	49764	50069	-	PROKKA_00043	Phd_YefM	49764	50069	-			protein motif:Pfam:PF02604.13		0	0	0	0	0	0	0
44	PFR_JS12-1_43	IMPACT family member yvyE	50199	50858	-	PROKKA_00044	IMPACT family member YigZ	50199	50858	-		yigZ	similar to AA sequence:UniProtKB:P27862		0	0	0	0	0	0	0
45	PFR_JS12-1_44	Nitroreductase	50942	51451	+	PROKKA_00045	malonic semialdehyde reductase	50942	51451	+			protein motif:CLUSTERS:PRK05365		0	0	0	0	0	0	0
46	PFR_JS12-1_45	Putative membrane protein	51530	52789	+	PROKKA_00046	hypothetical protein	51530	52789	+					0	0	0	0	0	0	0
47	PFR_JS12-1_46	Glycosyltransferase, family 2	52807	53661	-	PROKKA_00047	Hyaluronan synthase	52807	53661	-	2.4.1.212	hyaD	similar to AA sequence:UniProtKB:Q7BLV3		0	1	1	0	0	0	0
48	PFR_JS12-1_47	UDP N-acetyl glucosamine 4-epimerase, NAD	53666	54613	-	PROKKA_00048	dTDP-4-dehydro-6-deoxyglucose reductase	53666	54613	-	1.1.1.266	fcf1	similar to AA sequence:UniProtKB:Q6E7F2		0	1	1	0	0	0	0
49	PFR_JS12-1_48	Glycosyltransferase	54614	55696	-	PROKKA_00049	Undecaprenyl-phosphate 4-deoxy-4-formamido-L-arabinose transferase	54614	55696	-	2.4.2.53	arnC	similar to AA sequence:UniProtKB:Q93PD9		0	1	1	0	0	0	0
50	PFR_JS12-1_49	Integral membrane protein (Precursor)	55693	58131	-	PROKKA_00050	hypothetical protein	55693	58131	-					0	1	1	0	0	0	0
51	PFR_JS12-1_50	Conserved domain protein	58128	60248	-	PROKKA_00051	hypothetical protein	58128	60248	-					0	1	1	0	0	0	0
52	PFR_JS12-1_51	Glucose-1-phosphate thymidylyltransferase	60343	61212	-	PROKKA_00052	Glucose-1-phosphate thymidylyltransferase	60343	61212	-	2.7.7.24	rmlA	similar to AA sequence:UniProtKB:A0QPF9		0	0	0	0	0	0	0
53	PFR_JS12-1_52	Dolichyl-phosphate mannose synthase	61376	62122	+	PROKKA_00053	Undecaprenyl-phosphate mannosyltransferase	61376	62122	+	2.4.1.54		similar to AA sequence:UniProtKB:C5CBV8		0	0	0	0	0	0	0
54	PFR_JS12-1_53	Hypothetical protein	62119	62571	+	PROKKA_00054	hypothetical protein	62119	62571	+					0	0	0	0	0	0	0
55	PFR_JS12-1_54	Alpha-1,6-rhamnosyltransferase MigA	62632	63513	+	PROKKA_00055	GalNAc(5)-diNAcBac-PP-undecaprenol beta-1,3-glucosyltransferase	62632	63513	+	2.4.1.293	pglI	similar to AA sequence:UniProtKB:Q0P9C6		0	0	0	0	0	0	0
56	PFR_JS12-1_55	Rhamnosyltransferase , Glycosyl transferase	63524	65287	+	PROKKA_00056	Putative glycosyltransferase EpsE	63524	65287	+	2.4.-.-	epsE_1	similar to AA sequence:UniProtKB:P71054		0	1	1	0	0	0	0
57	PFR_JS12-1_56	Family 2 glycosyl transferase	65309	67231	+	PROKKA_00057	putative glycosyl transferase	65309	67231	+			protein motif:CLUSTERS:PRK10073		0	1	1	0	0	0	0
58	PFR_JS12-1_57	DTDP-rhamnosyl transferase RfbF	67314	68225	+	PROKKA_00058	Undecaprenyl-phosphate mannosyltransferase	67314	68225	+	2.4.1.54		similar to AA sequence:UniProtKB:C5CBV8		0	1	1	0	0	0	0
59	PFR_JS12-1_58	Polysaccharide biosynthesis protein	68311	69543	+	PROKKA_00059	hypothetical protein	68311	69543	+					0	1	1	0	0	0	0
60	PFR_JS12-1_59	Fused dTDP-4-keto-L-rhamnose reductase and	69611	71029	-	PROKKA_00060	putative dTDP-4-dehydrorhamnose 3,5-epimerase	69611	71029	-	5.1.3.13	rfbC	similar to AA sequence:UniProtKB:Q5XCG7		0	0	0	0	0	0	0
61	PFR_JS12-1_60	DTDP-glucose 4,6-dehydratase RmlB	71034	72032	-	PROKKA_00061	dTDP-glucose 4,6-dehydratase	71034	72032	-	4.2.1.46	rmlB	similar to AA sequence:UniProtKB:P95780		0	0	0	0	0	0	0
62	PFR_JS12-1_61	Hypothetical protein	72164	75406	-	PROKKA_00062	Exo-glucosaminidase LytG precursor	72164	75406	-	3.2.1.-	lytG	similar to AA sequence:UniProtKB:O32083		0	0	0	0	0	0	0
63	PFR_JS12-1_62	UDP-galactopyranose mutase glf	75699	76886	+	PROKKA_00063	UDP-galactopyranose mutase	75699	76886	+	5.4.99.9	glf	similar to AA sequence:UniProtKB:O06934		1	0	0	0	0	0	0
64	PFR_JS12-1_63	UDP-galactofuranosyl transferase GlfT2	76883	78919	+	PROKKA_00064	Galactofuranosyl transferase GlfT2	76883	78919	+	2.4.1.288	glfT2	similar to AA sequence:UniProtKB:O53585		0	0	0	0	0	0	0
65	PFR_JS12-1_64	Polysaccharide ABC superfamily ATP binding	78891	79808	+	PROKKA_00065	Teichoic acid translocation permease protein TagG	78891	79808	+		tagG	similar to AA sequence:UniProtKB:P42953		0	0	0	0	0	0	0
66	PFR_JS12-1_65	O-antigen export system ATP-binding protein RfbB	79808	80587	+	PROKKA_00066	Teichoic acids export ATP-binding protein TagH	79808	80587	+	3.6.3.40	tagH	similar to AA sequence:UniProtKB:P42954		1	0	0	0	0	0	0
67	PFR_JS12-1_66	Uma4 protein	80660	81967	-	PROKKA_00067	Transposase	80660	81967	-			protein motif:Pfam:PF01610.11		0	0	0	0	0	0	0
68	PFR_JS12-1_67	Hypothetical protein	82173	84488	-	PROKKA_00068	Putative glycosyltransferase EpsE	82173	84488	-	2.4.-.-	epsE_2	similar to AA sequence:UniProtKB:P71054		0	0	0	0	0	0	0
69	PFR_JS12-1_68	Amylovoran biosynthesis glycosyltransferase AmsE	84695	85552	-	PROKKA_00069	UDP-Gal:alpha-D-GlcNAc-diphosphoundecaprenol beta-1,3-galactosyltransferase	84695	85552	-	2.4.1.303	wbbD	similar to AA sequence:UniProtKB:Q03084		0	0	0	0	0	0	0
70	PFR_JS12-1_69	DTDP-rhamnosyl transferase RfbF	85549	86511	-	PROKKA_00070	Galactofuranosyl transferase GlfT1	85549	86511	-	2.4.1.287	glfT1	similar to AA sequence:UniProtKB:A0R5Z2		0	0	0	0	0	0	0
71	PFR_JS12-1_70	Thioredoxin	86735	87151	-	PROKKA_00071	Thioredoxin	86735	87151	-			protein motif:Pfam:PF00085.14		1	0	0	0	0	0	0
72	PFR_JS12-1_71	Integral membrane protein	87156	87665	-	PROKKA_00072	hypothetical protein	87156	87665	-					1	0	0	0	0	0	0
73	PFR_JS12-1_72	1-acyl-sn-glycerol-3-phosphate acyltransferase	88784	89581	-	PROKKA_00073	Bifunctional protein Aas	88784	89581	-		aas	similar to AA sequence:UniProtKB:P31119		1	0	0	0	0	0	0
74	PFR_JS12-1_73	Oxidoreductase, short chain	89581	90477	-	PROKKA_00074	Gluconate 5-dehydrogenase	89581	90477	-	1.1.1.69	gno	similar to AA sequence:UniProtKB:P50199		1	0	0	0	0	0	0
75	PFR_JS12-1_74	Acetate kinase	90491	91681	-	PROKKA_00075	Acetate kinase	90491	91681	-	2.7.2.1	ackA	similar to AA sequence:UniProtKB:P77845		1	0	0	0	0	0	0
76	PFR_JS12-1_75	Phospho acetyltransferase	91853	93385	-	PROKKA_00076	Phosphate acetyltransferase	91853	93385	-	2.3.1.8	pta	similar to AA sequence:UniProtKB:Q8ZND6		1	0	0	0	0	0	0
77	PFR_JS12-1_76	DNA/RNA helicase, superfamily II, SNF2 family	93563	96961	-	PROKKA_00077	ATP-dependent helicase HepA	93563	96961	-			protein motif:CLUSTERS:PRK04914		1	0	0	0	0	0	0
78	PFR_JS12-1_77	Hypothetical protein	97519	99270	+	PROKKA_00078	Cellulosome-anchoring protein precursor	97519	99270	+		ancA_1	similar to AA sequence:UniProtKB:Q06848		0	0	0	0	0	0	0
79	PFR_JS12-1_78	Transposase, ISlxx5	99312	100346	-	PROKKA_00079	Integrase core domain protein	99312	100346	-			protein motif:Pfam:PF00665.20		0	0	0	0	0	0	0
80	PFR_JS12-1_79	Hypothetical protein	100482	101201	+	PROKKA_00080	hypothetical protein	100482	101201	+					1	0	0	0	0	0	0
81	PFR_JS12-1_80	Apurinic endonuclease	101433	102236	+	PROKKA_00081	putative endonuclease 4	101433	102236	+	3.1.21.2	end	similar to AA sequence:UniProtKB:P63535		1	0	0	0	0	0	0
82	PFR_JS12-1_81	AMP-dependent synthetase/ligase	102233	104239	+	PROKKA_00082	Long-chain-fatty-acid--CoA ligase FadD15	102233	104239	+	6.2.1.3		similar to AA sequence:UniProtKB:O53521		1	0	0	0	0	0	0
83	PFR_JS12-1_82	YdjK protein	104279	105040	-	PROKKA_00083	Major myo-inositol transporter IolT	104279	105040	-		iolT_3	similar to AA sequence:UniProtKB:O34718		1	0	0	0	0	0	0
84	PFR_JS12-1_83	Putative metabolite transport protein CsbC	105013	105651	-	PROKKA_00084	Major myo-inositol transporter IolT	105013	105651	-		iolT_4	similar to AA sequence:UniProtKB:O34718		0	0	0	0	0	0	0
85	PFR_JS12-1_84	Hydroxypyruvate isomerase	106042	106839	-	PROKKA_00085	Hydroxypyruvate isomerase	106042	106839	-	5.3.1.22	hyi	similar to AA sequence:UniProtKB:P30147		1	0	0	0	0	0	0
86	PFR_JS12-1_85	Transcriptional regulator, LacI family	107331	108353	+	PROKKA_00086	HTH-type transcriptional regulator AscG	107331	108353	+		ascG_1	similar to AA sequence:UniProtKB:P24242		1	0	0	0	0	0	0
87	PFR_JS12-1_86	Isochorismatase family protein yddQ	108544	109116	+	PROKKA_00087	Streptothricin hydrolase	108544	109116	+	3.5.2.19	sttH_1	similar to AA sequence:UniProtKB:Q1MW86	Putative antibiotic resistance	1	0	0	0	0	0	0
88	PFR_JS12-1_87	Serine/threonine-protein kinase PknD	109497	110516	+	PROKKA_00088	Cystine-binding periplasmic protein precursor	109497	110516	+		fliY	similar to AA sequence:UniProtKB:P0AEM9		1	0	0	0	0	0	0
89	PFR_JS12-1_88	ABC-type amino acid transport system, secreted	110652	111563	+	PROKKA_00089	Glutamine-binding periplasmic protein precursor	110652	111563	+		glnH_1	similar to AA sequence:UniProtKB:P0AEQ3		1	0	0	0	0	0	0
90	PFR_JS12-1_89	ABC-type amino acid transport system, secreted	111730	112641	+	PROKKA_00090	Glutamine-binding periplasmic protein precursor	111730	112641	+		glnH_2	similar to AA sequence:UniProtKB:P0AEQ3		1	0	0	0	0	0	0
91	PFR_JS12-1_90	Permease protein of ABC transporter system	112723	113703	+	PROKKA_00091	Inner membrane amino-acid ABC transporter permease protein YecS	112723	113703	+		yecS_1	similar to AA sequence:UniProtKB:P0AFT2		1	0	0	0	0	0	0
92	PFR_JS12-1_91	Phosphate ABC transporter, ATP-binding protein	113705	114532	+	PROKKA_00092	Glutamine transport ATP-binding protein GlnQ	113705	114532	+		glnQ_1	similar to AA sequence:UniProtKB:P27675		1	0	0	0	0	0	0
93	PFR_JS12-1_92	Hypothetical protein	115425	116306	+	PROKKA_00093	Transcriptional regulator YqjI	115425	116306	+		yqjI_1	similar to AA sequence:UniProtKB:P64588		0	0	0	0	0	0	0
94	PFR_JS12-1_93	Glutamine-dependent NAD( ) synthetase nadE	116564	118678	-	PROKKA_00094	Glutamine-dependent NAD(+) synthetase	116564	118678	-	6.3.5.1	nadE	similar to AA sequence:UniProtKB:P0A5L6		1	0	0	0	0	0	0
95	PFR_JS12-1_94	Bifunctional PLP-dependent enzyme with	118846	120051	+	PROKKA_00095	Cystathionine beta-lyase PatB	118846	120051	+	4.4.1.8	patB	similar to AA sequence:UniProtKB:Q08432		1	0	0	0	0	0	0
96	PFR_JS12-1_95	Ribose-5-phosphate isomerase B	120154	120600	+	PROKKA_00096	Ribose-5-phosphate isomerase B	120154	120600	+	5.3.1.6	rpiB_1	similar to AA sequence:UniProtKB:P37351		1	0	0	0	0	0	0
97	PFR_JS12-1_96	Deoxyribonucleoside regulator	120690	121715	-	PROKKA_00097	Deoxyribonucleoside regulator	120690	121715	-		deoR_1	similar to AA sequence:UniProtKB:P39140		0	0	0	0	0	0	0
98	PFR_JS12-1_97	Putative general substrate transporter	121897	123288	+	PROKKA_00098	D-galactonate transporter	121897	123288	+		dgoT	similar to AA sequence:UniProtKB:P0AA76		0	0	0	0	0	0	0
99	PFR_JS12-1_98	Type III effector Hrp-dependent outer protein	123328	124698	+	PROKKA_00099	hypothetical protein	123328	124698	+					0	0	0	0	0	0	0
100	PFR_JS12-1_99	4-hydroxythreonine-4-phosphate dehydrogenase	124691	125713	+	PROKKA_00100	4-hydroxythreonine-4-phosphate dehydrogenase 2	124691	125713	+	1.1.1.262	pdxA2	similar to AA sequence:UniProtKB:P58718		0	0	0	0	0	0	0
101	PFR_JS12-1_100	L-ribulose-5-phosphate 3-epimerase ulaE	125918	126835	+	PROKKA_00101	Xylose isomerase-like TIM barrel	125918	126835	+			protein motif:Pfam:PF01261.18		0	0	0	0	0	0	0
102	PFR_JS12-1_101	3-hydroxybutyryl-CoA dehydrogenase PaaC	126881	127849	+	PROKKA_00102	putative 3-hydroxybutyryl-CoA dehydrogenase	126881	127849	+	1.1.1.157	mmgB	similar to AA sequence:UniProtKB:P45856		0	0	0	0	0	0	0
103	PFR_JS12-1_102	Permease of the major facilitator	127899	129239	+	PROKKA_00103	Putative tartrate transporter	127899	129239	+		ttuB	similar to AA sequence:UniProtKB:Q44470		0	0	0	0	0	0	0
104	PFR_JS12-1_103	Putative insertion element ISCmi2 transposase	129295	130338	+	PROKKA_00104	IS2 transposase TnpB	129295	130338	+			protein motif:CLUSTERS:PRK09409		0	0	0	0	0	0	0
105	PFR_JS12-1_104	Transcriptional regulator, GntR family	130452	131201	-	PROKKA_00105	HTH-type transcriptional regulator LutR	130452	131201	-		lutR	similar to AA sequence:UniProtKB:O07007		0	0	0	0	0	0	0
106	PFR_JS12-1_105	Hypothetical protein	131381	131569	+	PROKKA_00106	hypothetical protein	131381	131569	+					0	0	0	0	0	0	0
107	PFR_JS12-1_106	DAK1 domain protein	131672	133390	+	PROKKA_00107	PTS-dependent dihydroxyacetone kinase, dihydroxyacetone-binding subunit DhaK	131672	133390	+	2.7.-.-	dhaK_1	similar to AA sequence:UniProtKB:Q9CIV8		0	0	0	0	0	0	0
108	PFR_JS12-1_107	Triosephosphate isomerase 2	133464	134216	+	PROKKA_00108	Triosephosphate isomerase	133464	134216	+	5.3.1.1	tpiA_1	similar to AA sequence:UniProtKB:Q5XD48		1	0	0	0	0	0	0
109	PFR_JS12-1_108	Transcriptional regulator	134378	135208	+	PROKKA_00109	Glycerol-3-phosphate regulon repressor	134378	135208	+		glpR	similar to AA sequence:UniProtKB:P0ACL0		1	0	0	0	0	0	0
110	PFR_JS12-1_109	Oxidoreductase, short chain	135362	136045	-	PROKKA_00110	putative oxidoreductase	135362	136045	-	1.-.-.-		similar to AA sequence:UniProtKB:Q99RF5		1	0	0	0	0	0	0
111	PFR_JS12-1_110	Putative ribose 5-phosphate isomerase	136887	137375	+	PROKKA_00111	Putative sugar phosphate isomerase YwlF	136887	137375	+	5.3.1.-	ywlF	similar to AA sequence:UniProtKB:P39156		1	0	0	0	0	0	0
112	PFR_JS12-1_111	Putative membrane protein	137854	138933	+	PROKKA_00112	hypothetical protein	137854	138933	+					1	0	0	0	0	0	0
113	PFR_JS12-1_112	HAD-superfamily hydrolase, subfamily IIA	138993	139865	+	PROKKA_00113	Arabinose operon protein AraL	138993	139865	+		araL	similar to AA sequence:UniProtKB:P94526		1	0	0	0	0	0	0
114	PFR_JS12-1_113	FGGY-family pentulose kinase	139897	141471	+	PROKKA_00114	Ribulokinase	139897	141471	+	2.7.1.16	araB_1	similar to AA sequence:UniProtKB:Q9KBQ3		1	0	0	0	0	0	0
115	PFR_JS12-1_114	Arabinose operon protein AraM	141484	142860	+	PROKKA_00115	Glycerol-1-phosphate dehydrogenase [NAD(P)+]	141484	142860	+	1.1.1.261	egsA	similar to AA sequence:UniProtKB:P94527		1	0	0	0	0	0	0
116	PFR_JS12-1_115	Ribulokinase	143098	144846	+	PROKKA_00116	Ribulokinase	143098	144846	+	2.7.1.16	araB_2	similar to AA sequence:UniProtKB:P94524		1	0	0	0	0	0	0
117	PFR_JS12-1_116	Transketolase	144965	147031	+	PROKKA_00117	Transketolase	144965	147031	+	2.2.1.1	tkt	similar to AA sequence:UniProtKB:O06811		1	0	0	0	0	0	0
118	PFR_JS12-1_117	CHY zinc finger	147312	147623	-	PROKKA_00118	CHY zinc finger	147312	147623	-			protein motif:Pfam:PF05495.6		0	0	0	0	0	0	0
119	PFR_JS12-1_118	Putative excinuclease ABC, A subunit	147800	150082	+	PROKKA_00119	UvrABC system protein A	147800	150082	+		uvrA_1	similar to AA sequence:UniProtKB:Q9WYV0		1	0	0	0	0	0	0
120	PFR_JS12-1_119	Aldose 1-epimerase family protein	150158	151054	-	PROKKA_00120	Putative glucose-6-phosphate 1-epimerase	150158	151054	-	5.1.3.15	yeaD	similar to AA sequence:UniProtKB:P39173		1	0	0	0	0	0	0
121	PFR_JS12-1_120	DNA polymerase beta domain protein region	151169	152002	+	PROKKA_00121	hypothetical protein	151169	152002	+					1	0	0	0	0	0	0
122	PFR_JS12-1_121	Hypothetical protein	151995	153080	+	PROKKA_00122	hypothetical protein	151995	153080	+					1	0	0	0	0	0	0
123	PFR_JS12-1_122	Hypothetical protein	153081	153938	-	PROKKA_00123	hypothetical protein	153081	153938	-					1	0	0	0	0	0	0
124	PFR_JS12-1_123	D-inositol-3-phosphate glycosyltransferase 2	154111	155340	+	PROKKA_00124	D-inositol 3-phosphate glycosyltransferase	154111	155340	+	2.4.1.250	mshA	similar to AA sequence:UniProtKB:A0QQZ8		1	0	0	0	0	0	0
125	PFR_JS12-1_124	1D-myo-inositol	155337	156155	+	PROKKA_00125	1D-myo-inositol 2-acetamido-2-deoxy-alpha-D-glucopyranoside deacetylase	155337	156155	+	3.5.1.103	mshB_1	similar to AA sequence:UniProtKB:Q9F344		1	0	0	0	0	0	0
126	PFR_JS12-1_125	Integral membrane protein	156326	156937	+	PROKKA_00126	acid-resistance membrane protein	156326	156937	+			protein motif:CLUSTERS:PRK10209		1	0	0	0	0	0	0
127	PFR_JS12-1_126	Ribose-phosphate diphosphokinase	157088	158068	-	PROKKA_00127	Ribose-phosphate pyrophosphokinase	157088	158068	-	2.7.6.1	prs_1	similar to AA sequence:UniProtKB:P65235		1	0	0	0	0	0	0
128	PFR_JS12-1_127	Glutamine amidotransferase class-I	158152	158841	-	PROKKA_00128	GMP synthase [glutamine-hydrolyzing]	158152	158841	-	6.3.5.2	guaA_1	similar to AA sequence:UniProtKB:P99105		1	0	0	0	0	0	0
129	PFR_JS12-1_128	Transporter, major facilitator family protein	158867	159673	-	PROKKA_00129	MFS transport protein AraJ	158867	159673	-			protein motif:CLUSTERS:PRK10091		1	0	0	0	0	0	0
130	PFR_JS12-1_129	Transcriptional regulator, MerR	160141	160485	+	PROKKA_00130	HTH-type transcriptional regulator HmrR	160141	160485	+		hmrR	similar to AA sequence:UniProtKB:Q9X5X4		1	0	0	0	0	0	0
131	PFR_JS12-1_130	Hypothetical protein	160568	161122	+	PROKKA_00131	hypothetical protein	160568	161122	+					1	0	0	0	0	0	0
132	PFR_JS12-1_131	Hypothetical acetyltransferase YafP	161193	161738	-	PROKKA_00132	putative N-acetyltransferase YafP	161193	161738	-	2.3.1.-	yafP	similar to AA sequence:UniProtKB:Q47158		1	0	0	0	0	0	0
133	PFR_JS12-1_132	Transcriptional regulator	161869	162216	+	PROKKA_00133	HTH-type transcriptional regulator CmtR	161869	162216	+		cmtR_1	similar to AA sequence:UniProtKB:P67731		1	0	0	0	0	0	0
134	PFR_JS12-1_133	Metal cation transporting P-type ATPase ctpG	162213	164273	+	PROKKA_00134	Zinc-transporting ATPase	162213	164273	+	3.6.3.-	zosA_1	similar to AA sequence:UniProtKB:O31688		1	0	0	0	0	0	0
135	PFR_JS12-1_134	Hypothetical protein	164325	164816	+	PROKKA_00135	hypothetical protein	164325	164816	+					0	0	0	0	0	0	0
136	PFR_JS12-1_135	Hypothetical protein	164935	165540	+	PROKKA_00136	hypothetical protein	164935	165540	+					1	0	0	0	0	0	0
137	PFR_JS12-1_136	ABC-type Fe3-siderophores transport systems	165596	166405	+	PROKKA_00137	hypothetical protein	165596	166405	+					1	0	0	0	0	0	0
138	PFR_JS12-1_137	Hypothetical protein	166478	166702	-	PROKKA_00138	hypothetical protein	166478	166702	-					1	0	0	0	0	0	0
139	PFR_JS12-1_138	Transcriptional Regulator, TetR family	166848	167456	-	PROKKA_00139	HTH-type transcriptional repressor KstR2	166848	167456	-		kstR2_1	similar to AA sequence:UniProtKB:A0R4Z6		1	0	0	0	0	0	0
140	PFR_JS12-1_139	YghA protein	167636	168325	+	PROKKA_00140	hypothetical protein	167636	168325	+			protein motif:CLUSTERS:PRK10578		1	0	0	0	0	0	0
141	PFR_JS12-1_140	Uma4 protein	168770	170077	-	PROKKA_00141	Transposase	168770	170077	-			protein motif:Pfam:PF01610.11		0	0	0	0	0	0	0
142	PFR_JS12-1_141	SAF domain protein	170304	171014	+	PROKKA_00142	hypothetical protein	170304	171014	+					1	0	0	0	0	0	0
143	PFR_JS12-1_142	Hypothetical protein	171014	172051	+	PROKKA_00143	hypothetical protein	171014	172051	+					1	0	0	0	0	0	0
144	PFR_JS12-1_143	Secretion system protein	172048	173823	+	PROKKA_00144	Putative conjugal transfer protein/MT3759	172048	173823	+			similar to AA sequence:UniProtKB:Q7D547		1	0	0	0	0	0	0
145	PFR_JS12-1_144	Type II secretion system protein (Precursor)	173820	174713	+	PROKKA_00145	Bacterial type II secretion system protein F domain protein	173820	174713	+			protein motif:Pfam:PF00482.17		1	0	0	0	0	0	0
146	PFR_JS12-1_145	Type II secretion system F domain protein	174706	175611	+	PROKKA_00146	hypothetical protein	174706	175611	+					1	0	0	0	0	0	0
147	PFR_JS12-1_146	Hypothetical protein	175695	175919	+	PROKKA_00147	hypothetical protein	175695	175919	+					1	0	0	0	0	0	0
148	PFR_JS12-1_147	Hypothetical protein	175894	176316	+	PROKKA_00148	TadE-like protein	175894	176316	+			protein motif:Pfam:PF07811.6		1	0	0	0	0	0	0
149	PFR_JS12-1_148	Hypothetical protein	176382	176939	+	PROKKA_00149	hypothetical protein	176382	176939	+					1	0	0	0	0	0	0
150						PROKKA_00150	tRNA-His(atg)	177144	177234	+			COORDINATES:profile:Aragorn:1.2		0					0	0
151	PFR_JS12-1_149	Hypothetical protein	176936	180646	+											0	0	0	0	0	0
152	PFR_JS12-1_150	Multiple antibiotic resistance (MarC)-related	180657	181247	-	PROKKA_00151	putative antibiotic transporter	180657	181247	-			protein motif:CLUSTERS:PRK10739	Putative antibiotic resistance	1	0	0	0	0	0	0
153	PFR_JS12-1_151	Transporter, major facilitator family protein	181247	182674	-	PROKKA_00152	2-acyl-glycerophospho-ethanolamine acyltransferase	181247	182674	-			protein motif:CLUSTERS:PRK08633		1	0	0	0	0	0	0
154	PFR_JS12-1_152	Conserved domain protein	183008	183973	-	PROKKA_00153	hypothetical protein	183008	183973	-					1	0	0	0	0	0	0
155	PFR_JS12-1_153	Response regulator receiver domain protein	184327	184989	-	PROKKA_00154	Transcriptional regulatory protein DegU	184327	184989	-		degU	similar to AA sequence:UniProtKB:P13800		1	0	0	0	0	0	0
156	PFR_JS12-1_154	Histidine kinase	185023	186432	-	PROKKA_00155	Sensor histidine kinase DesK	185023	186432	-	2.7.13.3	desK_2	similar to AA sequence:UniProtKB:O34757		1	0	0	0	0	0	0
157	PFR_JS12-1_155	Hypothetical protein	186806	188689	+	PROKKA_00156	hypothetical protein	186806	188689	+					0	0	0	0	0	0	0
158	PFR_JS12-1_156	Hypothetical protein	188776	188904	-	PROKKA_00157	hypothetical protein	188776	188904	-					1	0	0	0	0	0	0
159	PFR_JS12-1_157	Hypothetical protein	189132	189335	+	PROKKA_00158	hypothetical protein	189132	189335	+					0	0	0	0	0	0	0
160	PFR_JS12-1_158	Translation regulator	189407	190903	-	PROKKA_00159	Purine catabolism regulatory protein	189407	190903	-		pucR_1	similar to AA sequence:UniProtKB:O32138		1	0	0	0	0	0	0
161	PFR_JS12-1_159	4-aminobutyrate aminotransferase apoenzyme	191083	192417	+	PROKKA_00160	5-aminovalerate aminotransferase DavT	191083	192417	+	2.6.1.48	davT	similar to AA sequence:UniProtKB:Q9I6M4		1	0	0	0	0	0	0
162	PFR_JS12-1_160	McyI protein	192414	193493	+	PROKKA_00161	Glycerate dehydrogenase	192414	193493	+	1.1.1.29	hprA	similar to AA sequence:UniProtKB:Q59516		1	0	0	0	0	0	0
163	PFR_JS12-1_161	Threonine dehydrogenase and related Zn-dependent	193497	194543	+	PROKKA_00162	Formaldehyde dismutase	193497	194543	+	1.2.99.4	fdm	similar to AA sequence:UniProtKB:Q52078		0	0	0	0	0	0	0
164	PFR_JS12-1_162	Probable amino-acid ABC transporter permease	194660	195298	+	PROKKA_00163	Inner membrane amino-acid ABC transporter permease protein YecS	194660	195298	+		yecS_2	similar to AA sequence:UniProtKB:P0AFT2		1	0	0	0	0	0	0
165	PFR_JS12-1_163	Amino acid ABC transporter, permease protein	195295	195951	+	PROKKA_00164	L-cystine transport system permease protein TcyB	195295	195951	+		tcyB	similar to AA sequence:UniProtKB:P42200		1	0	0	0	0	0	0
166	PFR_JS12-1_164	Periplasmic component of amino acid ABC-type	196018	196878	+	PROKKA_00165	Lysine-arginine-ornithine-binding periplasmic protein precursor	196018	196878	+		argT	similar to AA sequence:UniProtKB:P02911		1	0	0	0	0	0	0
167	PFR_JS12-1_165	Glutamine ABC transporter, ATP-binding protein	196948	197751	+	PROKKA_00166	Glutamine transport ATP-binding protein GlnQ	196948	197751	+	3.6.3.-	glnQ_2	similar to AA sequence:UniProtKB:O34677		1	0	0	0	0	0	0
168	PFR_JS12-1_166	Translation initiation inhibitor involved in	197759	198142	+	PROKKA_00167	Putative reactive intermediate deaminase TdcF	197759	198142	+	3.5.4.-	tdcF	similar to AA sequence:UniProtKB:P0AGL2		1	0	0	0	0	0	0
169	PFR_JS12-1_167	D-amino acid dehydrogenase	198139	199392	+	PROKKA_00168	D-amino acid dehydrogenase small subunit	198139	199392	+	1.4.99.1	dadA	similar to AA sequence:UniProtKB:P0A6J5		1	0	0	0	0	0	0
170	PFR_JS12-1_168	Asp/Glu/Hydantoin racemase superfamily protein	199389	200165	+	PROKKA_00169	hypothetical protein	199389	200165	+			protein motif:CLUSTERS:PRK07475		1	0	0	0	0	0	0
171	PFR_JS12-1_169	Histidine triad protein	200547	200996	+	PROKKA_00170	HIT-like protein	200547	200996	+	3.-.-.-		similar to AA sequence:UniProtKB:P44956		1	0	0	0	0	0	0
172	PFR_JS12-1_170	Molybdenum cofactor synthesis domain protein	201000	201584	+	PROKKA_00171	Molybdenum cofactor biosynthesis protein B	201000	201584	+		moaB	similar to AA sequence:UniProtKB:P99137		0	0	0	0	0	0	0
173	PFR_JS12-1_171	Molybdenum cofactor biosynthesis protein	201639	202211	-	PROKKA_00172	Cyclic pyranopterin monophosphate synthase accessory protein 2	201639	202211	-		moaC2	similar to AA sequence:UniProtKB:P0A5K6		1	0	0	0	0	0	0
174	PFR_JS12-1_172	Molybdenum cofactor synthesis domain protein	202204	203730	-	PROKKA_00173	Molybdopterin molybdenumtransferase	202204	203730	-	2.10.1.1	moeA_1	similar to AA sequence:UniProtKB:P12281		0	0	0	0	0	0	0
175	PFR_JS12-1_173	Molybdopterin biosynthesis-like protein MoeZ	203727	204602	-	PROKKA_00174	putative adenylyltransferase/sulfurtransferase MoeZ	203727	204602	-		moeZ_1	similar to AA sequence:UniProtKB:Q7D5X9		1	0	0	0	0	0	0
176	PFR_JS12-1_174	Molybdopterin converting factor, subunit 2	204602	205021	-	PROKKA_00175	Molybdopterin synthase catalytic subunit 1	204602	205021	-	2.8.1.12	moaE1	similar to AA sequence:UniProtKB:O05795		1	0	0	0	0	0	0
177	PFR_JS12-1_175	ThiS family protein	205123	206220	-	PROKKA_00176	ThiS family protein	205123	206220	-			protein motif:Pfam:PF02597.14		1	0	0	0	0	0	0
178	PFR_JS12-1_176	Respiratory nitrate reductase, gamma subunit	206349	207068	-	PROKKA_00177	Nitrate reductase-like protein NarX	206349	207068	-	1.7.99.4	narX_1	similar to AA sequence:UniProtKB:P71994		0	0	0	0	0	0	0
179	PFR_JS12-1_177	Nitrate reductase molybdenum cofactor assembly	207074	207883	-	PROKKA_00178	Nitrate reductase-like protein NarX	207074	207883	-	1.7.99.4	narX_2	similar to AA sequence:UniProtKB:P71994		0	0	0	0	0	0	0
180	PFR_JS12-1_178	Nitrate reductase, beta subunit	207883	209394	-	PROKKA_00179	Respiratory nitrate reductase 2 beta chain	207883	209394	-	1.7.99.4	narY	similar to AA sequence:UniProtKB:P19318		1	0	0	0	0	0	0
181	PFR_JS12-1_179	Nitrate reductase, alpha subunit	209394	213209	-	PROKKA_00180	Nitrate reductase alpha subunit	209394	213209	-	1.7.99.4	narG	similar to AA sequence:UniProtKB:O06559		0	0	0	0	0	0	0
182	PFR_JS12-1_180	Transporter, major facilitator family protein	213243	214601	-	PROKKA_00181	Nitrate/nitrite transporter NarK	213243	214601	-		narK	similar to AA sequence:UniProtKB:P10903		0	0	0	0	0	0	0
183	PFR_JS12-1_181	Molybdenum cofactor biosynthesis protein A	214745	215920	-	PROKKA_00182	Cyclic pyranopterin monophosphate synthase	214745	215920	-	4.1.99.18	moaA	similar to AA sequence:UniProtKB:Q44118		0	0	0	0	0	0	0
184	PFR_JS12-1_182	MobA-like NTP transferase domain protein	216019	216693	+	PROKKA_00183	molybdopterin-guanine dinucleotide biosynthesis protein MobA	216019	216693	+			protein motif:CLUSTERS:PRK00317		0	0	0	0	0	0	0
185	PFR_JS12-1_183	Molybdenum cofactor synthesis domain protein	217066	217572	-	PROKKA_00184	Molybdopterin adenylyltransferase	217066	217572	-	2.7.7.75	mog	similar to AA sequence:UniProtKB:P44645		0	0	0	0	0	0	0
186	PFR_JS12-1_184	Molybdate ABC transporter, periplasmic	217792	218568	+	PROKKA_00185	Molybdate-binding periplasmic protein precursor	217792	218568	+		modA	similar to AA sequence:UniProtKB:P45323		0	0	0	0	0	0	0
187	PFR_JS12-1_185	Molybdate ABC transporter, permease protein	218565	220685	+	PROKKA_00186	Glutamine transport ATP-binding protein GlnQ	218565	220685	+		glnQ_3	similar to AA sequence:UniProtKB:P10346		1	0	0	0	0	0	0
188	PFR_JS12-1_186	Putative CoA-substrate-specific enzyme activase	220878	225254	+	PROKKA_00187	Activator of (R)-2-hydroxyglutaryl-CoA dehydratase	220878	225254	+		hgdC	similar to AA sequence:UniProtKB:P11568		1	0	0	0	0	0	0
189	PFR_JS12-1_187	L-aspartate oxidase (Quinolinate synthetase B)	225407	226996	-	PROKKA_00188	L-aspartate oxidase	225407	226996	-	1.4.3.16	nadB_1	similar to AA sequence:UniProtKB:P10902		0	0	0	0	0	0	0
190	PFR_JS12-1_188	Mebrane associated protein	227658	228455	+	PROKKA_00189	VIT family protein	227658	228455	+			protein motif:Pfam:PF01988.13		0	0	0	0	0	0	0
191	PFR_JS12-1_189	Methylase involved in ubiquinone/menaquinone	228466	229146	+	PROKKA_00190	Demethylrebeccamycin-D-glucose O-methyltransferase	228466	229146	+	2.1.1.164	rebM	similar to AA sequence:UniProtKB:Q8KZ94		0	0	0	0	0	0	0
192	PFR_JS12-1_190	Ribose-5-phosphate isomerase B	229481	229963	+	PROKKA_00191	Ribose-5-phosphate isomerase B	229481	229963	+	5.3.1.6	rpiB_2	similar to AA sequence:UniProtKB:P37351		0	0	0	0	0	0	0
193	PFR_JS12-1_191	Sulfate adenylyltransferase subunit 1	230281	231630	-	PROKKA_00192	Bifunctional enzyme CysN/CysC	230281	231630	-		cysNC	similar to AA sequence:UniProtKB:Q10600		1	0	0	0	0	0	0
194	PFR_JS12-1_192	Sulfate adenylyltransferase subunit 2	231633	232700	-	PROKKA_00193	Sulfate adenylyltransferase subunit 2	231633	232700	-	2.7.7.4	cysD	similar to AA sequence:UniProtKB:P65670		1	0	0	0	0	0	0
195	PFR_JS12-1_193	Phosphoadenosine phosphosulfate reductase	232730	233479	-	PROKKA_00194	Phosphoadenosine phosphosulfate reductase	232730	233479	-	1.8.4.8	cysH	similar to AA sequence:UniProtKB:P94498		1	0	0	0	0	0	0
196	PFR_JS12-1_194	Sulfite reductase	233476	235281	-	PROKKA_00195	Sulfite reductase [ferredoxin]	233476	235281	-	1.8.7.1	sir	similar to AA sequence:UniProtKB:P71753		1	0	0	0	0	0	0
197	PFR_JS12-1_195	SubI	236069	237175	+	PROKKA_00196	Sulfate-binding protein precursor	236069	237175	+		sbpA	similar to AA sequence:UniProtKB:P27366		1	0	0	0	0	0	0
198	PFR_JS12-1_196	Sulfate-transport membrane protein ABC	237172	238236	+	PROKKA_00197	Sulfate transport system permease protein CysT	237172	238236	+		cysT	similar to AA sequence:UniProtKB:P27367		1	0	0	0	0	0	0
199	PFR_JS12-1_197	CysW	238226	239035	+	PROKKA_00198	Sulfate transport system permease protein CysW	238226	239035	+		cysW	similar to AA sequence:UniProtKB:P27370		1	0	0	0	0	0	0
200	PFR_JS12-1_198	Sulfate-transport ATP-binding protein ABC	239032	240084	+	PROKKA_00199	Sulfate/thiosulfate import ATP-binding protein CysA	239032	240084	+	3.6.3.25	cysA	similar to AA sequence:UniProtKB:P0A4W2		1	0	0	0	0	0	0
201	PFR_JS12-1_199	Cobalt-zinc-cadmium efflux permease	240431	241471	-	PROKKA_00200	Cadmium, cobalt and zinc/H(+)-K(+) antiporter	240431	241471	-		czcD_1	similar to AA sequence:UniProtKB:O07084		0	0	0	0	0	0	0
202	PFR_JS12-1_200	Transcriptional regulator, ArsR family	241764	242162	+	PROKKA_00201	putative HTH-type transcriptional regulator/MT0088	241764	242162	+			similar to AA sequence:UniProtKB:O53626		0	0	0	0	0	0	0
203	PFR_JS12-1_201	ABC-transporter transmembrane component	242527	243357	-	PROKKA_00202	Daunorubicin/doxorubicin resistance ABC transporter permease protein DrrB	242527	243357	-		drrB	similar to AA sequence:UniProtKB:P32011		1	0	0	0	0	0	0
204	PFR_JS12-1_202	Daunorubicin resistance ABC transporter ATPase	243354	244424	-	PROKKA_00203	Daunorubicin/doxorubicin resistance ATP-binding protein DrrA	243354	244424	-	3.6.3.-	drrA_1	similar to AA sequence:UniProtKB:P32010		1	0	0	0	0	0	0
205	PFR_JS12-1_203	Transcription regulator	244642	245667	-	PROKKA_00204	MarR family protein	244642	245667	-			protein motif:Pfam:PF01047.16		1	0	0	0	0	0	0
206	PFR_JS12-1_204	NAD(P)( ) transhydrogenase (AB-specific), alpha	246026	247579	+	PROKKA_00205	NAD(P) transhydrogenase subunit alpha	246026	247579	+	1.6.1.2	pntA	similar to AA sequence:UniProtKB:P07001		1	0	0	0	0	0	0
207	PFR_JS12-1_205	NAD(P) transhydrogenase subunit beta	247586	248998	+	PROKKA_00206	NAD(P) transhydrogenase subunit beta	247586	248998	+	1.6.1.2	pntB	similar to AA sequence:UniProtKB:P0AB67		1	0	0	0	0	0	0
208	PFR_JS12-1_206	Hypothetical protein	249209	250138	-	PROKKA_00207	hypothetical protein	249209	250138	-					0	0	0	0	0	0	0
209	PFR_JS12-1_207	4-alpha-glucanotransferase malQ	250284	252239	-	PROKKA_00208	4-alpha-glucanotransferase	250284	252239	-	2.4.1.25	malQ_1	similar to AA sequence:UniProtKB:O87172		1	0	0	0	0	0	0
210	PFR_JS12-1_208	Hypothetical protein	252310	252792	-	PROKKA_00209	Lichenan-specific phosphotransferase enzyme IIA component	252310	252792	-	2.7.1.-	licA	similar to AA sequence:UniProtKB:P46319		1	0	0	0	0	0	0
211	PFR_JS12-1_209	Hypothetical protein	252850	253209	-	PROKKA_00210	hypothetical protein	252850	253209	-					0	0	0	0	0	0	0
212	PFR_JS12-1_210	Riboflavin biosynthesis protein RibD	253610	254830	+	PROKKA_00211	Riboflavin biosynthesis protein RibD	253610	254830	+		ribD_1	similar to AA sequence:UniProtKB:P25539		0	0	0	0	0	0	0
213	PFR_JS12-1_211	Riboflavin synthase, alpha subunit	254920	255582	+	PROKKA_00212	Riboflavin synthase	254920	255582	+	2.5.1.9	ribE	similar to AA sequence:UniProtKB:P16440		1	0	0	0	0	0	0
214	PFR_JS12-1_212	Riboflavin biosynthesis protein ribA2	255579	257087	+	PROKKA_00213	Riboflavin biosynthesis protein RibBA	255579	257087	+		ribBA	similar to AA sequence:UniProtKB:A5U2B7		1	0	0	0	0	0	0
215	PFR_JS12-1_213	6,7-dimethyl-8-ribityllumazine synthase RibH	257084	257551	+	PROKKA_00214	6,7-dimethyl-8-ribityllumazine synthase	257084	257551	+	2.5.1.78	ribH	similar to AA sequence:UniProtKB:P66034		1	0	0	0	0	0	0
216	PFR_JS12-1_214	YflS	257706	258917	-	PROKKA_00215	Putative malate transporter YflS	257706	258917	-		yflS_1	similar to AA sequence:UniProtKB:O34726		0	0	0	0	0	0	0
217	PFR_JS12-1_215	Hypothetical protein	259533	260321	-	PROKKA_00216	hypothetical protein	259533	260321	-					0	0	0	0	0	0	0
218	PFR_JS12-1_216	Uma4 protein	260493	261800	-	PROKKA_00217	Transposase	260493	261800	-			protein motif:Pfam:PF01610.11		0	0	0	0	0	0	0
219	PFR_JS12-1_217	GalE protein	262043	263038	-	PROKKA_00218	UDP-glucose 4-epimerase	262043	263038	-	5.1.3.2	galE_1	similar to AA sequence:UniProtKB:Q7WTB1		0	0	0	0	0	0	0
220	PFR_JS12-1_218	Hypothetical protein	263084	263812	-	PROKKA_00219	Inner membrane symporter YihP	263084	263812	-		yihP	similar to AA sequence:UniProtKB:P32137		0	0	0	0	0	0	0
221	PFR_JS12-1_219	Hypothetical protein	263985	265244	+	PROKKA_00220	hypothetical protein	263985	265244	+				Unique Gene Cluster 1	0	0	0	0	0	0	0
222	PFR_JS12-1_220	Uma4 protein	265323	266669	-	PROKKA_00221	Transposase	265323	266669	-			protein motif:Pfam:PF01610.11	93% id to Propionibacterium acidipropionici ATCC 55737 (transposase)	0	0	0	0	0	0	0
223	PFR_JS12-1_221	Hypothetical protein	266729	267208	-	PROKKA_00222	hypothetical protein	266729	267208	-				Unique Gene Cluster 1	0	0	0	0	0	0	0
224	PFR_JS12-1_222	Hypothetical protein	267475	268254	-	PROKKA_00223	hypothetical protein	267475	268254	-				Unique Gene Cluster 1	0	0	0	0	0	0	0
225	PFR_JS12-1_223	Hypothetical protein	268613	268918	-	PROKKA_00224	hypothetical protein	268613	268918	-				97% id to Propionibacterium acidipropionici ATCC 4875 (hypothetical protein)	0	0	0	0	0	0	0
226	PFR_JS12-1_224	Hypothetical protein	268915	269190	-	PROKKA_00225	hypothetical protein	268915	269190	-				97% id to Propionibacterium acidipropionici ATCC 4875 (no feature)	0	0	0	0	0	0	0
227	PFR_JS12-1_225	Endonuclease and methylase LlaGI	269267	274132	+	PROKKA_00226	Type III restriction enzyme, res subunit	269267	274132	+			protein motif:Pfam:PF04851.9	92% id to Propionibacterium acidipropionici ATCC 55737 (hypothetical protein)	0	0	0	0	0	0	0	PfrJS12ORF225P
228	PFR_JS12-1_226	Transposase (ISH10)	274137	275516	-	PROKKA_00227	Transposase IS66 family protein	274137	275516	-			protein motif:Pfam:PF03050.8	Unique Gene Cluster 1	0	0	0	0	0	0	0
229	PFR_JS12-1_227	Isjp4 transposase	275844	276677	-	PROKKA_00228	Transposase DDE domain protein	275844	276677	-			protein motif:Pfam:PF01609.15	Unique Gene Cluster 1	0	0	0	0	0	0	0
230	PFR_JS12-1_228	Hypothetical protein	276891	280397	-	PROKKA_00229	hypothetical protein	276891	280397	-				Unique Gene Cluster 1	0	0	0	0	0	0	0
231	PFR_JS12-1_229	Transposase (ISH10)	280553	281932	-	PROKKA_00230	Transposase IS66 family protein	280553	281932	-			protein motif:Pfam:PF03050.8	Unique Gene Cluster 1	0	0	0	0	0	0	0
232	PFR_JS12-1_230	Alr7506 protein	282200	283210	+	PROKKA_00231	hypothetical protein	282200	283210	+				98% id to Propionibacterium acidipropionici ATCC 4875 (NT_2-5OAS_ClassI-CCAase domain-containing protein)	0	1	1	0	0	0	0
233	PFR_JS12-1_231	Hypothetical protein	283207	284673	+	PROKKA_00232	Molybdopterin-synthase adenylyltransferase	283207	284673	+	2.7.7.80	moeB	similar to AA sequence:UniProtKB:P12282	98% id to Propionibacterium acidipropionici ATCC 4875 (hypothetical protein)	0	1	1	0	0	0	0
234	PFR_JS12-1_232	Hypothetical protein	284670	286445	+	PROKKA_00233	hypothetical protein	284670	286445	+				98% id to Propionibacterium acidipropionici ATCC 4875 (resolvase)	0	1	1	0	0	0	0
235	PFR_JS12-1_233	Transposon Tn21 resolvase	286559	287194	-	PROKKA_00234	Putative transposon Tn552 DNA-invertase bin3	286559	287194	-		bin3	similar to AA sequence:UniProtKB:P20384	98% id to Propionibacterium acidipropionici ATCC 4875 (UBA/THIF-type NAD/NADH binding domain protein)	0	1	1	0	0	0	0
236	PFR_JS12-1_234	Hypothetical protein	287570	288202	+	PROKKA_00235	hypothetical protein	287570	288202	+				Unique Gene Cluster 1	0	1	1	0	0	0	0
237	PFR_JS12-1_235	Hypothetical protein	288299	288940	+	PROKKA_00236	hypothetical protein	288299	288940	+				Unique Gene Cluster 1	0	1	1	0	0	0	0
238	PFR_JS12-1_236	Uma4 protein	290032	291105	+	PROKKA_00237	Transposase	290032	291105	+			protein motif:Pfam:PF01610.11	99% id to Micrococcus luteus strain trpE16 (transposase)	0	0	0	0	0	0	0
239	PFR_JS12-1_237	Hypothetical protein	291146	291424	+	PROKKA_00238	hypothetical protein	291146	291424	+					0	0	0	0	0	0	0
240	PFR_JS12-1_238	PF01882 family protein	291429	292352	+	PROKKA_00239	hypothetical protein	291429	292352	+					0	0	0	0	0	0	0
241	PFR_JS12-1_239	Hypothetical protein	292336	292944	+	PROKKA_00240	hypothetical protein	292336	292944	+					0	0	0	0	0	0	0
242	PFR_JS12-1_240	Von Willebrand factor type A domain protein	292935	293939	+	PROKKA_00241	von Willebrand factor type A domain protein	292935	293939	+			protein motif:Pfam:PF00092.22		0	0	0	0	0	0	0
243	PFR_JS12-1_241	Von Willebrand factor type A domain protein	293936	294892	+	PROKKA_00242	von Willebrand factor type A domain protein	293936	294892	+			protein motif:Pfam:PF00092.22		0	0	0	0	0	0	0
244	PFR_JS12-1_242	Hypothetical protein	294889	295545	+	PROKKA_00243	Tetratricopeptide repeat protein	294889	295545	+			protein motif:Pfam:PF07719.11		0	0	0	0	0	0	0
245	PFR_JS12-1_243	Hypothetical protein	295693	295920	+	PROKKA_00244	hypothetical protein	295693	295920	+					0	0	0	0	0	0	0
246	PFR_JS12-1_244	Divalent metal cation transporter MntH	295967	297382	-	PROKKA_00245	Divalent metal cation transporter MntH	295967	297382	-		mntH	similar to AA sequence:UniProtKB:Q99UZ7		1	0	0	0	0	0	0
247	PFR_JS12-1_245	Transcriptional repressor sirR	297604	298281	+	PROKKA_00246	Iron-dependent repressor IdeR	297604	298281	+		ideR	similar to AA sequence:UniProtKB:P0A672		1	0	0	0	0	0	0
248	PFR_JS12-1_246	Hypothetical protein	298415	298906	-	PROKKA_00247	hypothetical protein	298415	298906	-					0	0	0	0	0	0	0
249	PFR_JS12-1_247	Toxin secretion/phage lysis holin	298928	300607	-	PROKKA_00248	Sodium/glucose cotransporter	298928	300607	-		sglT	similar to AA sequence:UniProtKB:P96169		0	0	0	0	0	0	0
250	PFR_JS12-1_248	Phosphomethylpyrimidine synthase	300945	302837	+	PROKKA_00249	Phosphomethylpyrimidine synthase	300945	302837	+	4.1.99.17	thiC	similar to AA sequence:UniProtKB:P45740		1	0	0	0	0	0	0
251	PFR_JS12-1_249	PF06224 family protein	302944	304104	-	PROKKA_00250	hypothetical protein	302944	304104	-					1	0	0	0	0	0	0
252	PFR_JS12-1_250	Hypothetical protein	304365	304697	-	PROKKA_00251	Ribbon-helix-helix protein, copG family	304365	304697	-			protein motif:Pfam:PF01402.15		0	0	0	0	0	0	0
253	PFR_JS12-1_251	Hypothetical protein	305216	305785	+	PROKKA_00252	hypothetical protein	305216	305785	+					1	0	0	0	0	0	0
254	PFR_JS12-1_252	UbiE family methyltransferase	305868	306686	-	PROKKA_00253	Demethylmenaquinone methyltransferase	305868	306686	-	2.1.1.163	ubiE_1	similar to AA sequence:UniProtKB:P67062		1	0	0	0	0	0	0
255	PFR_JS12-1_253	NADH-dependent flavin oxidoreductase YqjM	306841	307953	+	PROKKA_00254	NADPH dehydrogenase	306841	307953	+	1.6.99.1	namA	similar to AA sequence:UniProtKB:P54550		1	0	0	0	0	0	0
256	PFR_JS12-1_254	Lincomycin resistance protein LmrB	308000	309403	-	PROKKA_00255	putative transport protein HsrA	308000	309403	-		hsrA_1	similar to AA sequence:UniProtKB:P31474		1	0	0	0	0	0	0
257	PFR_JS12-1_255	Hypothetical protein	309550	310080	+	PROKKA_00256	MarR family protein	309550	310080	+			protein motif:Pfam:PF12802.1	Putative antibiotic resistance	0	0	0	0	0	0	0
258	PFR_JS12-1_256	Replicative DNA helicase	310209	311564	-	PROKKA_00257	Replicative DNA helicase	310209	311564	-	3.6.4.12	dnaB	similar to AA sequence:UniProtKB:P71715		1	0	0	0	0	0	0
259	PFR_JS12-1_257	Hypothetical protein	312161	312883	+	PROKKA_00258	Copper-sensing transcriptional repressor CsoR	312161	312883	+		csoR	similar to AA sequence:UniProtKB:O32222		1	0	0	0	0	0	0
260	PFR_JS12-1_258	Heavy metal transport/detoxification protein	313017	313229	+	PROKKA_00259	Heavy-metal-associated domain protein	313017	313229	+			protein motif:Pfam:PF00403.20		1	0	0	0	0	0	0
261	PFR_JS12-1_259	Copper-transporting ATPase CopA	313340	315829	+	PROKKA_00260	Copper-exporting P-type ATPase A	313340	315829	+	3.6.3.54	copA_1	similar to AA sequence:UniProtKB:Q2FV64		1	0	0	0	0	0	0
262	PFR_JS12-1_260	Hypothetical protein	316046	316825	+	PROKKA_00261	hypothetical protein	316046	316825	+					1	0	0	0	0	0	0
263	PFR_JS12-1_261	Hypothetical protein	316941	317168	-	PROKKA_00262	hypothetical protein	316941	317168	-					1	0	0	0	0	0	0
264	PFR_JS12-1_262	Hypothetical protein	317284	317757	-	PROKKA_00263	hypothetical protein	317284	317757	-					1	0	0	0	0	0	0
265	PFR_JS12-1_263	Na( )/H( ) antiporter NhaA	318092	319315	-	PROKKA_00264	Na(+)/H(+) antiporter NhaA	318092	319315	-		nhaA	similar to AA sequence:UniProtKB:P13738		1	0	0	0	0	0	0
266	PFR_JS12-1_264	Conserved domain protein	319653	320402	-	PROKKA_00265	hypothetical protein	319653	320402	-			protein motif:CLUSTERS:PRK08317		1	0	0	0	0	0	0
267	PFR_JS12-1_265	Septum site determining protein	320527	322020	+	PROKKA_00266	hypothetical protein	320527	322020	+					1	0	0	0	0	0	0
268	PFR_JS12-1_266	Helicase/secretion neighborhood ATPase	322007	323158	+	PROKKA_00267	Putative conjugal transfer protein/MT3759	322007	323158	+			similar to AA sequence:UniProtKB:Q7D547		1	0	0	0	0	0	0
269	PFR_JS12-1_267	Type II secretion system protein (Precursor)	323155	323952	+	PROKKA_00268	hypothetical protein	323155	323952	+					1	0	0	0	0	0	0
270	PFR_JS12-1_268	Type II secretion system F domain protein	323949	324692	+	PROKKA_00269	Bacterial type II secretion system protein F domain protein	323949	324692	+			protein motif:Pfam:PF00482.17		1	0	0	0	0	0	0
271	PFR_JS12-1_269	Protein mcbG	324825	325430	-	PROKKA_00270	Secreted effector protein pipB2	324825	325430	-		pipB2	similar to AA sequence:UniProtKB:Q8ZMM8		1	0	0	0	0	0	0
272	PFR_JS12-1_270	Hypothetical protein	325589	325900	+	PROKKA_00271	hypothetical protein	325589	325900	+					1	0	0	0	0	0	0
273	PFR_JS12-1_271	Hypothetical protein	326031	326489	+	PROKKA_00272	hypothetical protein	326031	326489	+					1	0	0	0	0	0	0
274	PFR_JS12-1_272	Hypothetical protein	326651	326983	+	PROKKA_00273	hypothetical protein	326651	326983	+					1	0	0	0	0	0	0
275	PFR_JS12-1_273	Hypothetical protein	327145	327411	-	PROKKA_00274	hypothetical protein	327145	327411	-					1	0	0	0	0	0	0
276	PFR_JS12-1_274	Cytoplasmic chaperone TorD	327493	328389	+	PROKKA_00275	twin-argninine leader-binding protein DmsD	327493	328389	+			protein motif:CLUSTERS:PRK11621		1	0	0	0	0	0	0
277	PFR_JS12-1_275	4Fe-4S ferredoxin iron-sulfur binding domain	328605	329816	+	PROKKA_00276	hypothetical protein	328605	329816	+					1	0	0	0	0	0	0
278	PFR_JS12-1_276	Anaerobic dimethyl sulfoxide reductase, A	329878	332553	+	PROKKA_00277	Dimethyl sulfoxide reductase DmsA precursor	329878	332553	+	1.8.5.3	dmsA	similar to AA sequence:UniProtKB:P18775		0	0	0	0	0	0	0
279	PFR_JS12-1_277	Dimethylsulfoxide reductase, chain B	332567	333211	+	PROKKA_00278	Anaerobic dimethyl sulfoxide reductase chain B	332567	333211	+		dmsB	similar to AA sequence:UniProtKB:P18776		1	0	0	0	0	0	0
280	PFR_JS12-1_278	Anaerobic dimethyl sulfoxide reductase chain C	333211	334215	+	PROKKA_00279	Anaerobic dimethyl sulfoxide reductase chain C	333211	334215	+		dmsC	similar to AA sequence:UniProtKB:P18777		1	0	0	0	0	0	0
281	PFR_JS12-1_279	DEAD/DEAH box helicase	334212	336674	-	PROKKA_00280	putative ATP-dependent helicase Lhr	334212	336674	-			protein motif:CLUSTERS:PRK09751		0	0	0	0	0	0	0
282	PFR_JS12-1_280	RRNA or tRNA methyltransferase	336924	338441	+	PROKKA_00281	Ribosomal RNA small subunit methyltransferase C	336924	338441	+	2.1.1.172	rsmC_1	similar to AA sequence:UniProtKB:P39406		1	0	0	0	0	0	0
283	PFR_JS12-1_281	DNA topoisomerase	338849	341644	+	PROKKA_00282	DNA topoisomerase 1	338849	341644	+	5.99.1.2	topA	similar to AA sequence:UniProtKB:P0A620		1	0	0	0	0	0	0
284	PFR_JS12-1_282	Hypothetical protein	341688	343133	+	PROKKA_00283	hypothetical protein	341688	343133	+					1	0	0	0	0	0	0
285	PFR_JS12-1_283	DTMP kinase	343130	343768	+	PROKKA_00284	Thymidylate kinase	343130	343768	+	2.7.4.9	tmk	similar to AA sequence:UniProtKB:Q97R91		1	0	0	0	0	0	0
286	PFR_JS12-1_284	DNA polymerase III, delta' subunit	344026	345408	+	PROKKA_00285	DNA polymerase III subunit tau	344026	345408	+	2.7.7.7	dnaX_1	similar to AA sequence:UniProtKB:P06710		1	0	0	0	0	0	0
287	PFR_JS12-1_285	Hypothetical protein	345556	347259	+	PROKKA_00286	hypothetical protein	345556	347259	+					0	0	0	0	0	0	0
288	PFR_JS12-1_286	PSP1 domain protein	347389	348438	+	PROKKA_00287	hypothetical protein	347389	348438	+			protein motif:Pfam:PF04468.6	PSP1 C-terminal conserved region	1	0	0	0	0	0	0
289						PROKKA_00288	tRNA-Thr(cgt)	348511	348585	+			COORDINATES:profile:Aragorn:1.2		0					0	0
290	PFR_JS12-1_287	ABC-type transport systems, involved in	348746	349588	-	PROKKA_00289	Lipoprotein-releasing system ATP-binding protein LolD	348746	349588	-	3.6.3.-	lolD	similar to AA sequence:UniProtKB:P75957		1	0	0	0	0	0	0
291	PFR_JS12-1_288	Antimicrobial peptide ABC transporter, permease	349588	351096	-	PROKKA_00290	macrolide transporter ATP-binding /permease protein	349588	351096	-			protein motif:CLUSTERS:PRK10535		0	0	0	0	0	0	0
292	PFR_JS12-1_289	Amino acid permease	351361	352812	+	PROKKA_00291	D-serine/D-alanine/glycine transporter	351361	352812	+		cycA_2	similar to AA sequence:UniProtKB:P0AAE0		1	0	0	0	0	0	0
293	PFR_JS12-1_290	FAD dependent oxidoreductase	352988	354343	+	PROKKA_00292	Putrescine oxidase	352988	354343	+	1.4.3.10	puo	similar to AA sequence:UniProtKB:P40974		1	0	0	0	0	0	0
294	PFR_JS12-1_291	Nitrogen regulatory protein P-II glnB	355153	355491	-	PROKKA_00293	Nitrogen regulatory protein P-II	355153	355491	-		glnB	similar to AA sequence:UniProtKB:P64249		1	0	0	0	0	0	0
295	PFR_JS12-1_292	Ammonium-transport integral membrane protein Amt	355488	356849	-	PROKKA_00294	Ammonia channel precursor	355488	356849	-		amt	similar to AA sequence:UniProtKB:O66515		1	0	0	0	0	0	0
296	PFR_JS12-1_293	Hypothetical protein	357011	358075	-	PROKKA_00295	hypothetical protein	357011	358075	-					1	0	0	0	0	0	0
297	PFR_JS12-1_294	Magnesium transporter, CorA family	358272	359174	-	PROKKA_00296	CorA-like Mg2+ transporter protein	358272	359174	-			protein motif:Pfam:PF01544.12		1	0	0	0	0	0	0
298	PFR_JS12-1_295	Phosphoglycerate mutase family protein	359178	359720	-	PROKKA_00297	Histidine phosphatase superfamily (branch 1)	359178	359720	-			protein motif:Pfam:PF00300.1		1	0	0	0	0	0	0
299	PFR_JS12-1_296	Putative DNA modification methylase	359722	360966	-	PROKKA_00298	hypothetical protein	359722	360966	-					0	0	0	0	0	0	0
300	PFR_JS12-1_297	Inorganic diphosphatase	361124	361681	-	PROKKA_00299	Inorganic pyrophosphatase	361124	361681	-	3.6.1.1	ppa	similar to AA sequence:UniProtKB:O69540		1	0	0	0	0	0	0
301	PFR_JS12-1_298	D-alanyl-D-alanine carboxypeptidase, serine-type,	361743	363113	+	PROKKA_00300	D-alanyl-D-alanine carboxypeptidase precursor	361743	363113	+	3.4.16.4	dac	similar to AA sequence:UniProtKB:P39045		1	0	0	0	0	0	0
302	PFR_JS12-1_299	Coenzyme F420 biosynthesis-associated protein	363275	364366	+	PROKKA_00301	hypothetical protein	363275	364366	+					0	0	0	0	0	0	0
303	PFR_JS12-1_300	Cell cycle protein mesJ	364366	365355	+	PROKKA_00302	tRNA(Ile)-lysidine synthase	364366	365355	+	6.3.4.19	tilS	similar to AA sequence:UniProtKB:Q5L3T3		1	0	0	0	0	0	0
304	PFR_JS12-1_301	Hypoxanthine phosphoribosyltransferase	365521	366072	+	PROKKA_00303	Hypoxanthine-guanine phosphoribosyltransferase	365521	366072	+	2.4.2.8	hpt	similar to AA sequence:UniProtKB:P99085		1	0	0	0	0	0	0
305	PFR_JS12-1_302	PIF1 helicase	366144	368603	+	PROKKA_00304	DNA polymerase III subunit epsilon	366144	368603	+			protein motif:CLUSTERS:PRK06063		0	0	0	0	0	0	0
306	PFR_JS12-1_303	GTP cyclohydrolase 1	368654	369331	+	PROKKA_00305	GTP cyclohydrolase 1	368654	369331	+	3.5.4.16	folE	similar to AA sequence:UniProtKB:P19465		1	0	0	0	0	0	0
307	PFR_JS12-1_304	Transcriptional regulator, GntR family	369342	369809	+	PROKKA_00306	HTH-type transcriptional repressor YtrA	369342	369809	+		ytrA_1	similar to AA sequence:UniProtKB:O34712		0	0	0	0	0	0	0
308	PFR_JS12-1_305	Dihydropteroate synthase 1 FolP1	369949	370782	+	PROKKA_00307	Dihydropteroate synthase 1	369949	370782	+	2.5.1.15	folP1	similar to AA sequence:UniProtKB:P0A578		1	0	0	0	0	0	0
309	PFR_JS12-1_306	Dihydroneopterin aldolase	370929	371303	+	PROKKA_00308	putative dihydroneopterin aldolase	370929	371303	+	4.1.2.25	folB	similar to AA sequence:UniProtKB:P0A580		1	0	0	0	0	0	0
310	PFR_JS12-1_307	2-amino-4-hydroxy-6-hydroxymethyldihydropteridine	371300	371845	+	PROKKA_00309	2-amino-4-hydroxy-6-hydroxymethyldihydropteridine pyrophosphokinase	371300	371845	+	2.7.6.3	folK	similar to AA sequence:UniProtKB:P26281		1	0	0	0	0	0	0
311	PFR_JS12-1_308	Hypothetical protein	372417	372773	+	PROKKA_00310	Nucleoid-associated protein Lsr2	372417	372773	+		lsr2	similar to AA sequence:UniProtKB:P65648		1	0	0	0	0	0	0
312	PFR_JS12-1_309	Negative regulator of genetic competence	373638	376214	+	PROKKA_00311	ATP-dependent Clp protease ATP-binding subunit ClpC1	373638	376214	+		clpC1	similar to AA sequence:UniProtKB:P0A522		1	0	0	0	0	0	0
313	PFR_JS12-1_310	Hypothetical protein	376365	377051	-	PROKKA_00312	hypothetical protein	376365	377051	-					1	0	0	0	0	0	0
314	PFR_JS12-1_311	3-dehydroquinate dehydratase 2	377048	377803	-	PROKKA_00313	3-dehydroquinate dehydratase	377048	377803	-	4.2.1.10	aroD	similar to AA sequence:UniProtKB:Q5KY94		1	0	0	0	0	0	0
315	PFR_JS12-1_312	Para-aminobenzoate synthase, subunit I	377949	378530	-	PROKKA_00314	hypothetical protein	377949	378530	-			protein motif:CLUSTERS:PRK06547		1	0	0	0	0	0	0
316	PFR_JS12-1_313	Cobalt transport protein CbiQ	378541	379368	-	PROKKA_00315	Putative HMP/thiamine permease protein YkoC	378541	379368	-		ykoC	similar to AA sequence:UniProtKB:O34572		1	0	0	0	0	0	0
317	PFR_JS12-1_314	ABC transporter	379365	381035	-	PROKKA_00316	Putative HMP/thiamine import ATP-binding protein YkoD	379365	381035	-	3.6.3.-	ykoD_1	similar to AA sequence:UniProtKB:O34362		0	0	0	0	0	0	0
318	PFR_JS12-1_315	HMP/thiamine permease protein ykoE	381061	381696	-	PROKKA_00317	Putative HMP/thiamine permease protein YkoE	381061	381696	-		ykoE	similar to AA sequence:UniProtKB:O34738		1	0	0	0	0	0	0
319	PFR_JS12-1_316	Adenine glycosylase	381928	382806	-	PROKKA_00318	A/G-specific adenine glycosylase	381928	382806	-	3.2.2.-	mutY	similar to AA sequence:UniProtKB:O53574		1	0	0	0	0	0	0
320	PFR_JS12-1_317	DNA integrity scanning protein DisA	382886	383956	-	PROKKA_00319	DNA integrity scanning protein DisA	382886	383956	-	2.7.7.85	disA	similar to AA sequence:UniProtKB:Q9X8L6		1	0	0	0	0	0	0
321	PFR_JS12-1_318	DNA repair protein radA	383994	385388	-	PROKKA_00320	hypothetical protein	383994	385388	-			similar to AA sequence:UniProtKB:A0R563	DNA repair protein RadA homolog	1	0	0	0	0	0	0
322	PFR_JS12-1_319	Hypothetical protein	385504	386142	-	PROKKA_00321	hypothetical protein	385504	386142	-					1	0	0	0	0	0	0
323	PFR_JS12-1_320	AP endonuclease, family 2	386361	387230	+	PROKKA_00322	fructoselysine 3-epimerase	386361	387230	+			protein motif:CLUSTERS:PRK09856		1	0	0	0	0	0	0
324	PFR_JS12-1_321	CAAX amino terminal protease family protein	387232	388110	+	PROKKA_00323	CAAX amino terminal protease self- immunity	387232	388110	+			protein motif:Pfam:PF02517.10		1	0	0	0	0	0	0
325	PFR_JS12-1_322	Hypothetical membrane protein, DUF1211 family	388255	388950	+	PROKKA_00324	hypothetical protein	388255	388950	+					1	0	0	0	0	0	0
326	PFR_JS12-1_323	Aspartate-semialdehyde dehydrogenase asd	389042	390076	+	PROKKA_00325	Aspartate-semialdehyde dehydrogenase	389042	390076	+	1.2.1.11	asd	similar to AA sequence:UniProtKB:P0C1D8		1	0	0	0	0	0	0
327	PFR_JS12-1_324	ProC protein	390080	390940	+	PROKKA_00326	Pyrroline-5-carboxylate reductase	390080	390940	+	1.5.1.2	proC	similar to AA sequence:UniProtKB:P0A9L8		0	0	0	0	0	0	0
328	PFR_JS12-1_325	Uroporphyrin-III C-methyltransferase hemD	391429	393045	+	PROKKA_00327	Uroporphyrinogen-III C-methyltransferase	391429	393045	+	2.1.1.107	nasF	similar to AA sequence:UniProtKB:P42437		1	0	0	0	0	0	0
329	PFR_JS12-1_326	Phosphoglycerate mutase family protein	393100	393759	+	PROKKA_00328	bifunctional RNase H/acid phosphatase	393100	393759	+			protein motif:CLUSTERS:PRK07238		1	0	0	0	0	0	0
330	PFR_JS12-1_327	Mycothione reductase	393875	395395	+	PROKKA_00329	Mycothione reductase	393875	395395	+	1.8.1.15	mtr	similar to AA sequence:UniProtKB:O07927		1	0	0	0	0	0	0
331	PFR_JS12-1_328	Glycosyl hydrolase family 3 protein	395406	396659	+	PROKKA_00330	Beta-hexosaminidase	395406	396659	+	3.2.1.52	nagZ	similar to AA sequence:UniProtKB:Q9KU37		1	0	0	0	0	0	0
332	PFR_JS12-1_329	Arsenical pump-driving ATPase	396742	398517	-	PROKKA_00331	Arsenical pump-driving ATPase	396742	398517	-	3.6.3.16	arsA	similar to AA sequence:UniProtKB:P08690		1	0	0	0	0	0	0
333	PFR_JS12-1_330	Putative arsenic resistance operon repressor	398514	398981	-	PROKKA_00332	Arsenical resistance operon trans-acting repressor ArsD	398514	398981	-		arsD	similar to AA sequence:UniProtKB:P46003		0	0	0	0	0	0	0
334	PFR_JS12-1_331	Toxin-antitoxin system, antitoxin component, ArsR	399078	399452	+	PROKKA_00333	Arsenical resistance operon repressor	399078	399452	+		arsR	similar to AA sequence:UniProtKB:P45949		1	0	0	0	0	0	0
335	PFR_JS12-1_332	Putative heavy metal reductase	399452	399904	+	PROKKA_00334	Arsenate-mycothiol transferase ArsC1	399452	399904	+	2.8.4.2	arsC1	similar to AA sequence:UniProtKB:P0DKS5		1	0	0	0	0	0	0
336	PFR_JS12-1_333	Phosphate ABC transport system ATP-binding	399885	400664	-	PROKKA_00335	Phosphate import ATP-binding protein PstB	399885	400664	-	3.6.3.27	pstB	similar to AA sequence:UniProtKB:B8GYG4		1	0	0	0	0	0	0
337	PFR_JS12-1_334	Phosphate ABC transporter, inner membrane subunit	400669	401847	-	PROKKA_00336	Phosphate transport system permease protein PstA	400669	401847	-		pstA	similar to AA sequence:UniProtKB:P07654		1	0	0	0	0	0	0
338	PFR_JS12-1_335	Phosphate ABC transporter, permease protein PstC	401844	402824	-	PROKKA_00337	Phosphate transport system permease protein PstC	401844	402824	-		pstC	similar to AA sequence:UniProtKB:P0AGH8		1	0	0	0	0	0	0
339	PFR_JS12-1_336	Phosphate-binding transport protein of ABC	402821	403915	-	PROKKA_00338	Phosphate-binding protein PstS 2 precursor	402821	403915	-		pstS2	similar to AA sequence:UniProtKB:O05870		1	0	0	0	0	0	0
340	PFR_JS12-1_337	Hydrolase, NUDIX family	404103	404993	-	PROKKA_00339	Diadenosine hexaphosphate hydrolase	404103	404993	-	3.6.1.61	ndx1	similar to AA sequence:UniProtKB:Q75UV1		1	0	0	0	0	0	0
341	PFR_JS12-1_338	Polyphosphate kinase	404990	407179	-	PROKKA_00340	Polyphosphate kinase	404990	407179	-	2.7.4.1	ppk	similar to AA sequence:UniProtKB:P0A7B1		1	0	0	0	0	0	0
342	PFR_JS12-1_339	Mycothiol acetyltransferase	407176	408114	-	PROKKA_00341	Mycothiol acetyltransferase	407176	408114	-	2.3.1.189	mshD_1	similar to AA sequence:UniProtKB:O53831		1	0	0	0	0	0	0
343	PFR_JS12-1_340	Uma4 protein	408245	409552	-	PROKKA_00342	Transposase	408245	409552	-			protein motif:Pfam:PF01610.11		0	0	0	0	0	0	0
344	PFR_JS12-1_341	UDP-glucose 4-epimerase (UDP-galactose	409761	410789	+	PROKKA_00343	UDP-glucose 4-epimerase	409761	410789	+	5.1.3.2	galE_2	similar to AA sequence:UniProtKB:P09147		0	0	0	0	0	0	0
345	PFR_JS12-1_342	Carboxymuconolactone decarboxylase family	410821	411546	-	PROKKA_00344	Carboxymuconolactone decarboxylase family protein	410821	411546	-			protein motif:Pfam:PF02627.1		1	0	0	0	0	0	0
346	PFR_JS12-1_343	Putative oxidoreductase GLYR1 isoform 1	411725	412321	-	PROKKA_00345	2-(hydroxymethyl)glutarate dehydrogenase	411725	412321	-	1.1.1.291	Hgd	similar to AA sequence:UniProtKB:Q0QLF5		0	0	0	0	0	0	0
347	PFR_JS12-1_344	Hypothetical protein	412340	412567	-	PROKKA_00346	tartronate semialdehyde reductase	412340	412567	-			protein motif:CLUSTERS:PRK11559		0	0	0	0	0	0	0
348	PFR_JS12-1_345	Inositol 1-phosphate synthase	412950	414029	-	PROKKA_00347	Inositol-3-phosphate synthase	412950	414029	-	5.5.1.4	ino1	similar to AA sequence:UniProtKB:P71703		1	0	0	0	0	0	0
349	PFR_JS12-1_346	Transcriptional regulatory protein GlnR	414401	415060	-	PROKKA_00348	Transcriptional regulatory protein YycF	414401	415060	-		yycF	similar to AA sequence:UniProtKB:P37478		1	0	0	0	0	0	0
350	PFR_JS12-1_347	D-tyrosyl-tRNA(Tyr) deacylase 1	415225	415656	-	PROKKA_00349	D-tyrosyl-tRNA(Tyr) deacylase	415225	415656	-	3.1.-.-	dtd	similar to AA sequence:UniProtKB:O66742		1	0	0	0	0	0	0
351	PFR_JS12-1_348	UPF0678 fatty acid-binding protein-like protein	415941	416444	+	PROKKA_00350	hypothetical protein	415941	416444	+					1	0	0	0	0	0	0
352	PFR_JS12-1_349	Folate-binding protein YgfZ	416548	417597	+	PROKKA_00351	putative global regulator	416548	417597	+			protein motif:CLUSTERS:PRK09559		1	0	0	0	0	0	0
353	PFR_JS12-1_350	GTP-binding translation elongation factor typA	417687	419570	-	PROKKA_00352	GTP-binding protein TypA/BipA	417687	419570	-		typA	similar to AA sequence:UniProtKB:P32132		1	0	0	0	0	0	0
354	PFR_JS12-1_351	Surface-anchored fimbrial subunit	420614	423502	+	PROKKA_00353	hypothetical protein	420614	423502	+				Pilus 1	0	0	0	0	0	0	0
355	PFR_JS12-1_352	Type-2 fimbrial major subunit	423499	424638	+	PROKKA_00354	Fimbrial subunit type 1 precursor	423499	424638	+			similar to AA sequence:UniProtKB:P18477	Pilus 1	0	0	0	0	0	0	0
356	PFR_JS12-1_353	Hypothetical protein	424731	425003	+	PROKKA_00355	Fimbrial subunit type 1 precursor	424731	425003	+			similar to AA sequence:UniProtKB:P18477	Pilus 1	0	0	0	0	0	0	0
357	PFR_JS12-1_354	Hypothetical protein	425910	426212	+	PROKKA_00356	hypothetical protein	425910	426212	+				Pilus 1	0	0	0	0	0	0	0
358	PFR_JS12-1_355	Putative fimbrial associated sortase-like	426409	427335	+	PROKKA_00357	Sortase family protein	426409	427335	+			protein motif:Pfam:PF04203.7	Pilus 1	1	0	0	0	0	0	0
359	PFR_JS12-1_356	Uracil phosphoribosyltransferase	427278	427919	-	PROKKA_00358	Uracil phosphoribosyltransferase	427278	427919	-	2.4.2.9	upp	similar to AA sequence:UniProtKB:P70881		1	0	0	0	0	0	0
360	PFR_JS12-1_357	Putative tRNA adenosine deaminase-associated	428108	428836	+	PROKKA_00359	hypothetical protein	428108	428836	+					1	0	0	0	0	0	0
361	PFR_JS12-1_358	Cytidine and deoxycytidylate deaminase	428908	429339	+	PROKKA_00360	tRNA-specific adenosine deaminase	428908	429339	+	3.5.4.33	tadA	similar to AA sequence:UniProtKB:P68398		1	0	0	0	0	0	0
362						PROKKA_00361	tRNA-Ser(cga)	429397	429484	+			COORDINATES:profile:Aragorn:1.2		0					0	0
363	PFR_JS12-1_359	Hypothetical protein	429814	431670	+	PROKKA_00362	hypothetical protein	429814	431670	+					0	0	0	0	0	0	0
364	PFR_JS12-1_360	Na /H and K /H antiporter	431686	433266	+	PROKKA_00363	K(+)/H(+) antiporter NhaP	431686	433266	+		nhaP	similar to AA sequence:UniProtKB:Q0ZAH6		1	0	0	0	0	0	0
365	PFR_JS12-1_361	Hypothetical protein	433348	433947	-	PROKKA_00364	hypothetical protein	433348	433947	-					1	0	0	0	0	0	0
366	PFR_JS12-1_362	Ferrous iron transport protein A	434311	434670	+	PROKKA_00365	FeoA domain protein	434311	434670	+			protein motif:Pfam:PF04023.8		1	0	0	0	0	0	0
367	PFR_JS12-1_363	Ferrous iron transport protein B	434849	436813	+	PROKKA_00366	Ferrous iron transport protein B	434849	436813	+		feoB	similar to AA sequence:UniProtKB:P33650		1	0	0	0	0	0	0
368	PFR_JS12-1_364	NifU domain protein	436940	437587	+	PROKKA_00367	Fe/S biogenesis protein NfuA	436940	437587	+		nfuA	protein motif:HAMAP:MF_01637		1	0	0	0	0	0	0
369	PFR_JS12-1_365	Galactokinase	437777	438925	+	PROKKA_00368	Galactokinase	437777	438925	+	2.7.1.6	galK_1	similar to AA sequence:UniProtKB:P0A6T3		1	0	0	0	0	0	0
370	PFR_JS12-1_366	Hypothetical protein	439142	440914	-	PROKKA_00369	Serine/threonine-protein kinase PknB	439142	440914	-	2.7.11.1	pknB_1	similar to AA sequence:UniProtKB:A0QNG1		1	0	0	0	0	0	0
371	PFR_JS12-1_367	Protein kinase family protein with PASTA domain	441038	442828	-	PROKKA_00370	Serine/threonine-protein kinase PknB	441038	442828	-	2.7.11.1	pknB_2	similar to AA sequence:UniProtKB:A0QNG1		1	0	0	0	0	0	0
372	PFR_JS12-1_368	Penicillin binding protein transpeptidase domain	442920	444344	-	PROKKA_00371	Penicillin-binding protein A	442920	444344	-		pbpA	similar to AA sequence:UniProtKB:P71586		1	0	0	0	0	0	0
373	PFR_JS12-1_369	Cell cycle protein, FtsW/RodA/SpoVE family	444341	445729	-	PROKKA_00372	Lipid II flippase FtsW	444341	445729	-		ftsW_1	similar to AA sequence:UniProtKB:O07639		1	0	0	0	0	0	0
374	PFR_JS12-1_370	Putative SERINE/THREONINE PHOSPHATASE PPP	445726	447261	-	PROKKA_00373	PP2C-family Ser/Thr phosphatase	445726	447261	-	3.1.3.16	pstP	similar to AA sequence:UniProtKB:P71588		1	0	0	0	0	0	0
375	PFR_JS12-1_371	FHA domain protein	447264	447737	-	PROKKA_00374	FHA domain-containing protein FhaB	447264	447737	-		fhaB	similar to AA sequence:UniProtKB:P71589		1	0	0	0	0	0	0
376	PFR_JS12-1_372	FHA domain protein	447740	448459	-	PROKKA_00375	FHA domain-containing protein FhaA	447740	448459	-		fhaA	similar to AA sequence:UniProtKB:P71590		1	0	0	0	0	0	0
377	PFR_JS12-1_373	Thioredoxin	448630	449058	-	PROKKA_00376	Putative thioredoxin-2	448630	449058	-		trxC_1	similar to AA sequence:UniProtKB:Q9RD25		1	0	0	0	0	0	0
378	PFR_JS12-1_374	Glycoside hydrolase family 2 multidomain protein	449196	450932	-	PROKKA_00377	Beta-glucuronidase	449196	450932	-	3.2.1.31	uidA	similar to AA sequence:UniProtKB:P05804		1	0	0	0	0	0	0
379	PFR_JS12-1_375	Hypothetical protein	451323	451541	+	PROKKA_00378	hypothetical protein	451323	451541	+					0	0	0	0	0	0	0
380	PFR_JS12-1_376	Mannosyltransferase PIG-V domain protein	451551	452768	-	PROKKA_00379	Mannosyltransferase (PIG-V))	451551	452768	-			protein motif:Pfam:PF04188.7		1	0	0	0	0	0	0
381	PFR_JS12-1_377	Putative cation transporting P-type ATPase	452883	455390	-	PROKKA_00380	Silver exporting P-type ATPase	452883	455390	-	3.6.3.53	silP	similar to AA sequence:UniProtKB:Q9ZHC7		0	0	0	0	0	0	0
382	PFR_JS12-1_378	Phosphocarrier protein HPr	455504	455770	-	PROKKA_00381	Phosphocarrier protein HPr	455504	455770	-	2.7.11.-	ptsH	similar to AA sequence:UniProtKB:O50515		1	0	0	0	0	0	0
383	PFR_JS12-1_379	Phosphoenolpyruvate-protein phosphotransferase	456010	457755	+	PROKKA_00382	Phosphoenolpyruvate-protein phosphotransferase	456010	457755	+	2.7.3.9	ptsI	similar to AA sequence:UniProtKB:P08838		1	0	0	0	0	0	0
384	PFR_JS12-1_380	S4 domain protein	457859	458212	-	PROKKA_00383	Heat shock protein 15	457859	458212	-		hslR	similar to AA sequence:UniProtKB:P0ACG8		1	0	0	0	0	0	0
385	PFR_JS12-1_381	Hydrolase, NUDIX family	458268	458966	-	PROKKA_00384	putative NUDIX hydrolase	458268	458966	-			protein motif:CLUSTERS:PRK10707		1	0	0	0	0	0	0
386	PFR_JS12-1_382	Endonuclease III	459052	459792	-	PROKKA_00385	Ultraviolet N-glycosylase/AP lyase	459052	459792	-		pdg	similar to AA sequence:UniProtKB:P46303		1	0	0	0	0	0	0
387	PFR_JS12-1_383	Endoribonuclease L-PSP family protein	459818	460273	-	PROKKA_00386	Enamine/imine deaminase	459818	460273	-	3.5.4.-	yabJ	similar to AA sequence:UniProtKB:P37552		1	0	0	0	0	0	0
388	PFR_JS12-1_384	Hypothetical protein	460270	460461	-	PROKKA_00387	hypothetical protein	460270	460461	-					1	0	0	0	0	0	0
389	PFR_JS12-1_385	Transcription factor WhiB	460451	460834	-	PROKKA_00388	Transcriptional regulator WhiB4	460451	460834	-		whiB4	similar to AA sequence:UniProtKB:O69649		1	0	0	0	0	0	0
390	PFR_JS12-1_386	Transglycosylase	461030	463237	+	PROKKA_00389	Penicillin-binding protein 1A/1B	461030	463237	+		ponA	similar to AA sequence:UniProtKB:P39793		1	0	0	0	0	0	0
391	PFR_JS12-1_387	Putative metallophosphoesterase ykuE	463234	464205	+	PROKKA_00390	phosphodiesterase YaeI	463234	464205	+			protein motif:CLUSTERS:PRK11340		1	0	0	0	0	0	0
392						PROKKA_00391	tRNA-Pro(cgg)	464356	464430	+			COORDINATES:profile:Aragorn:1.2		0					0	0
393	PFR_JS12-1_388	Putative polysaccharide syntase	464546	465898	-	PROKKA_00392	Beta-monoglucosyldiacylglycerol synthase	464546	465898	-	2.4.1.-		similar to AA sequence:UniProtKB:P74165		1	0	0	0	0	0	0
394	PFR_JS12-1_389	Hypothetical protein	465913	466080	-	PROKKA_00393	hypothetical protein	465913	466080	-					0	0	0	0	0	0	0
395	PFR_JS12-1_390	Hypothetical protein	466077	466256	-	PROKKA_00394	hypothetical protein	466077	466256	-					0	0	0	0	0	0	0
396	PFR_JS12-1_391	Transposase IS6110	466306	467193	-	PROKKA_00395	Integrase core domain protein	466306	467193	-			protein motif:Pfam:PF00665.20		0	0	0	0	0	0	0
397	PFR_JS12-1_392	IS3 family element	467226	467570	-	PROKKA_00396	Transposase	467226	467570	-			protein motif:Pfam:PF01527.14		0	0	0	0	0	0	0
398	PFR_JS12-1_393	Multicopper oxidase	467996	469516	-	PROKKA_00397	Copper resistance protein A precursor	467996	469516	-		copA_2	similar to AA sequence:UniProtKB:P12374		1	0	0	0	0	0	0
399	PFR_JS12-1_394	O-6-methylguanine DNA methyltransferase	469724	470359	-	PROKKA_00398	Methylated-DNA--protein-cysteine methyltransferase	469724	470359	-	2.1.1.63	ogt_1	similar to AA sequence:UniProtKB:P0A696		0	0	0	0	0	0	0
400	PFR_JS12-1_395	Methylated-DNA--protein-cysteine	470356	470910	-	PROKKA_00399	Methylated-DNA--protein-cysteine methyltransferase	470356	470910	-	2.1.1.63	ogt_2	similar to AA sequence:UniProtKB:P0A696		1	0	0	0	0	0	0
401	PFR_JS12-1_396	Putative membrane protein	471188	471868	+	PROKKA_00400	hypothetical protein	471188	471868	+			protein motif:CLUSTERS:PRK11212		1	0	0	0	0	0	0
402	PFR_JS12-1_397	Purine nucleosidase	471992	473005	-	PROKKA_00401	Pyrimidine-specific ribonucleoside hydrolase RihA	471992	473005	-	3.2.-.-	rihA	similar to AA sequence:UniProtKB:P41409		1	0	0	0	0	0	0
403	PFR_JS12-1_398	Aldehyde dehydrogenase	473424	474920	+	PROKKA_00402	Putative aldehyde dehydrogenase AldA	473424	474920	+	1.2.1.3	aldA	similar to AA sequence:UniProtKB:Q7A825		1	0	0	0	0	0	0
404	PFR_JS12-1_399	Hypothetical protein	475115	475330	+	PROKKA_00403	hypothetical protein	475115	475330	+					1	0	0	0	0	0	0
405	PFR_JS12-1_400	Adenylosuccinate synthase	475527	476810	+	PROKKA_00404	Adenylosuccinate synthetase	475527	476810	+	6.3.4.4	purA	similar to AA sequence:UniProtKB:P65880		1	0	0	0	0	0	0
406	PFR_JS12-1_401	Amino acid transporter, APC family protein	477345	479000	+	PROKKA_00405	putative amino acid permease YhdG	477345	479000	+		yhdG_1	similar to AA sequence:UniProtKB:O07576		1	0	0	0	0	0	0
407	PFR_JS12-1_402	Glutamate-1-semialdehyde aminotransferase	479142	480509	+	PROKKA_00406	Glutamate-1-semialdehyde 2,1-aminomutase 2	479142	480509	+	5.4.3.8	hemL2	similar to AA sequence:UniProtKB:Q81LD0		1	0	0	0	0	0	0
408	PFR_JS12-1_403	Hypothetical protein	480464	480640	-	PROKKA_00407	hypothetical protein	480464	480640	-					0	0	0	0	0	0	0
409	PFR_JS12-1_404	ATP-dependent chaperone protein ClpB	480869	483469	+	PROKKA_00408	Chaperone protein ClpB	480869	483469	+		clpB	similar to AA sequence:UniProtKB:Q7WSY8		1	0	0	0	0	0	0
410	PFR_JS12-1_405	Oligopeptide transporter, OPT family	483590	485581	-	PROKKA_00409	OPT oligopeptide transporter protein	483590	485581	-			protein motif:Pfam:PF03169.9		1	0	0	0	0	0	0
411	PFR_JS12-1_406	Spermidine synthase	485796	486713	+	PROKKA_00410	spermidine synthase	485796	486713	+			protein motif:CLUSTERS:PRK04457		1	0	0	0	0	0	0
412	PFR_JS12-1_407	Sortase family protein, LPXTG-site	486917	487525	+	PROKKA_00411	Sortase family protein	486917	487525	+			protein motif:Pfam:PF04203.7		0	0	0	0	0	0	0
413	PFR_JS12-1_408	Orotate phosphoribosyltransferase	487605	488162	+	PROKKA_00412	Orotate phosphoribosyltransferase	487605	488162	+	2.4.2.10	pyrE	similar to AA sequence:UniProtKB:Q8NM11		1	0	0	0	0	0	0
414	PFR_JS12-1_409	LemA family protein	488432	489301	+	PROKKA_00413	LemA family protein	488432	489301	+			protein motif:Pfam:PF04011.6		1	0	0	0	0	0	0
415	PFR_JS12-1_410	SNARE associated protein	489509	490252	-	PROKKA_00414	Inner membrane protein YqjA	489509	490252	-		yqjA	similar to AA sequence:UniProtKB:P0AA63		1	0	0	0	0	0	0
416	PFR_JS12-1_411	TRNA/rRNA methyltransferase (SpoU)	490328	491020	+	PROKKA_00415	Putative TrmH family tRNA/rRNA methyltransferase	490328	491020	+	2.1.1.-		similar to AA sequence:UniProtKB:Q7A794		1	0	0	0	0	0	0
417	PFR_JS12-1_412	Hypothetical protein	491026	491652	+	PROKKA_00416	hypothetical protein	491026	491652	+					1	0	0	0	0	0	0
418	PFR_JS12-1_413	Fructose-bisphosphate aldolase, class II	491881	492903	+	PROKKA_00417	Fructose-bisphosphate aldolase	491881	492903	+	4.1.2.13	fba	similar to AA sequence:UniProtKB:Q9ZEM7		1	0	0	0	0	0	0
419	PFR_JS12-1_414	Hypothetical protein	493157	493432	+	PROKKA_00418	hypothetical protein	493157	493432	+					1	0	0	0	0	0	0
420	PFR_JS12-1_415	Hypothetical protein	493434	493562	-	PROKKA_00419	hypothetical protein	493434	493562	-					1	0	0	0	0	0	0
421	PFR_JS12-1_416	Possible alcohol dehydrogenase	493686	494834	-	PROKKA_00420	Alcohol dehydrogenase	493686	494834	-	1.1.1.1	adh_1	similar to AA sequence:UniProtKB:P42327		1	0	0	0	0	0	0
422	PFR_JS12-1_417	Hypothetical protein	494960	496252	-	PROKKA_00421	Sugar (and other) transporter	494960	496252	-			protein motif:Pfam:PF00083.18		1	0	0	0	0	0	0
423	PFR_JS12-1_418	MFS transporter, sugar porter family protein	496435	498033	-	PROKKA_00422	Major myo-inositol transporter IolT	496435	498033	-		iolT_5	similar to AA sequence:UniProtKB:O34718		1	0	0	0	0	0	0
424	PFR_JS12-1_419	Methylmalonic acid semialdehyde dehydrogenase	498403	499908	-	PROKKA_00423	Methylmalonate-semialdehyde dehydrogenase [acylating]	498403	499908	-	1.2.1.27	mmsA	similar to AA sequence:UniProtKB:P28810		1	0	0	0	0	0	0
425	PFR_JS12-1_420	Thiamine pyrophosphate enzyme, TPP binding domain	500173	502080	-	PROKKA_00424	3D-(3,5/4)-trihydroxycyclohexane-1,2-dione hydrolase	500173	502080	-	3.7.1.-	iolD	similar to AA sequence:UniProtKB:P42415		1	0	0	0	0	0	0
426	PFR_JS12-1_421	Myo-inositol catabolism IolB domain protein	502180	503052	-	PROKKA_00425	5-deoxy-glucuronate isomerase	502180	503052	-	5.3.1.-	iolB	similar to AA sequence:UniProtKB:P42413		1	0	0	0	0	0	0
427	PFR_JS12-1_422	Deoxyribose-phosphate aldolase superfamily	503049	503918	-	PROKKA_00426	hypothetical protein	503049	503918	-					1	0	0	0	0	0	0
428	PFR_JS12-1_423	Kinase, PfkB family	503921	504910	-	PROKKA_00427	5-dehydro-2-deoxygluconokinase	503921	504910	-	2.7.1.92	iolC_1	similar to AA sequence:UniProtKB:Q9KAG8		1	0	0	0	0	0	0
429	PFR_JS12-1_424	UbiC transcription regulator-associated	505184	505936	+	PROKKA_00428	HTH-type transcriptional repressor YvoA	505184	505936	+		yvoA	similar to AA sequence:UniProtKB:O34817		1	0	0	0	0	0	0
430	PFR_JS12-1_425	Transaldolase	506130	507206	+	PROKKA_00429	Transaldolase	506130	507206	+	2.2.1.2	tal_1	similar to AA sequence:UniProtKB:Q31C15		1	0	0	0	0	0	0
431	PFR_JS12-1_426	Inositol 2-dehydrogenase IdhA	507520	508509	+	PROKKA_00430	Inositol 2-dehydrogenase	507520	508509	+	1.1.1.18	idhA	similar to AA sequence:UniProtKB:O68965		1	0	0	0	0	0	0
432	PFR_JS12-1_427	Hypothetical protein	508681	509028	+	PROKKA_00431	hypothetical protein	508681	509028	+					1	0	0	0	0	0	0
433	PFR_JS12-1_428	Inosose dehydratase	509203	510126	+	PROKKA_00432	Inosose dehydratase	509203	510126	+	4.2.1.44	iolE_1	similar to AA sequence:UniProtKB:P42416		1	0	0	0	0	0	0
434	PFR_JS12-1_429	Lysine exporter protein (LYSE/YGGA) (Precursor)	510385	510933	+	PROKKA_00433	Arginine exporter protein ArgO	510385	510933	+		argO	similar to AA sequence:UniProtKB:P11667		1	0	0	0	0	0	0
435	PFR_JS12-1_430	Dihydroxy-acid dehydratase 1	511370	513211	-	PROKKA_00434	Dihydroxy-acid dehydratase	511370	513211	-	4.2.1.9	ilvD	similar to AA sequence:UniProtKB:P05791		1	0	0	0	0	0	0
436	PFR_JS12-1_431	Aspartate--ammonia ligase	513344	515254	-	PROKKA_00435	Putative asparagine synthetase [glutamine-hydrolyzing]	513344	515254	-	6.3.5.4	asnB	similar to AA sequence:UniProtKB:P64248		1	0	0	0	0	0	0
437	PFR_JS12-1_432	Glutamyl-tRNA reductase HemA	515463	516716	+	PROKKA_00436	Glutamyl-tRNA reductase	515463	516716	+	1.2.1.70	hemA	similar to AA sequence:UniProtKB:P16618		1	0	0	0	0	0	0
438	PFR_JS12-1_433	Porphobilinogen deaminase 1	516713	517645	+	PROKKA_00437	Porphobilinogen deaminase	516713	517645	+	2.5.1.61	hemC	similar to AA sequence:UniProtKB:P06983		1	0	0	0	0	0	0
439	PFR_JS12-1_434	Uroporphyrinogen decarboxylase	517642	519540	+	PROKKA_00438	Uroporphyrinogen decarboxylase	517642	519540	+	4.1.1.37	hemE	similar to AA sequence:UniProtKB:Q8NT75		1	0	0	0	0	0	0
440	PFR_JS12-1_435	Coenzyme PQQ synthesis protein	519542	520663	+	PROKKA_00439	pyrroloquinoline quinone biosynthesis protein PqqE	519542	520663	+			protein motif:CLUSTERS:PRK05301		1	0	0	0	0	0	0
441	PFR_JS12-1_436	Protoporphyrinogen oxidase	520667	522250	+	PROKKA_00440	Protoporphyrinogen oxidase	520667	522250	+	1.3.3.4	hemY	similar to AA sequence:UniProtKB:P32397		1	0	0	0	0	0	0
442	PFR_JS12-1_437	Ferrochelatase	522247	523305	+	PROKKA_00441	Ferrochelatase	522247	523305	+	4.99.1.1	hemH	similar to AA sequence:UniProtKB:P0A576		1	0	0	0	0	0	0
443	PFR_JS12-1_438	Porphobilinogen synthase	523428	524426	+	PROKKA_00442	Delta-aminolevulinic acid dehydratase	523428	524426	+	4.2.1.24	hemB	similar to AA sequence:UniProtKB:P64334		1	0	0	0	0	0	0
444	PFR_JS12-1_439	Drug resistance transporter, EmrB/QacA subfamily	524455	525915	-	PROKKA_00443	putative transport protein HsrA	524455	525915	-		hsrA_2	similar to AA sequence:UniProtKB:P31474		1	0	0	0	0	0	0
445	PFR_JS12-1_440	Transcriptional regulator	525967	526746	+	PROKKA_00444	Bacterial regulatory proteins, tetR family	525967	526746	+			protein motif:Pfam:PF00440.17		1	0	0	0	0	0	0
446	PFR_JS12-1_441	Glutamate-1-semialdehyde 2,1-aminomutase hemL	526804	528129	+	PROKKA_00445	Glutamate-1-semialdehyde 2,1-aminomutase	526804	528129	+	5.4.3.8	hemL	similar to AA sequence:UniProtKB:Q5SJS4		1	0	0	0	0	0	0
447	PFR_JS12-1_442	Pyruvate carboxylase subunit B	528398	529915	+	PROKKA_00446	Methylmalonyl-CoA carboxyltransferase 5S subunit	528398	529915	+	2.1.3.1		similar to AA sequence:UniProtKB:Q70AC7		1	0	0	0	0	0	0
448	PFR_JS12-1_443	Methylmalonyl-CoA carboxyltransferase 12S	529931	531505	+	PROKKA_00447	Methylmalonyl-CoA carboxyltransferase 12S subunit	529931	531505	+	2.1.3.1		similar to AA sequence:UniProtKB:Q8GBW6		1	0	0	0	0	0	0
449	PFR_JS12-1_444	Hypothetical protein	531521	531769	+	PROKKA_00448	Methylmalonyl-CoA carboxyltransferase 12S subunit	531521	531769	+	2.1.3.1		similar to AA sequence:UniProtKB:Q8GBW6		1	0	0	0	0	0	0
450	PFR_JS12-1_445	Methylmalonyl-CoA carboxyltransferase 1.3S	531786	532157	+	PROKKA_00449	Methylmalonyl-CoA carboxyltransferase 1.3S subunit	531786	532157	+	2.1.3.1		similar to AA sequence:UniProtKB:P02904		1	0	0	0	0	0	0
451	PFR_JS12-1_446	Oxidoreductase, short chain	532288	533007	-	PROKKA_00450	Serine 3-dehydrogenase	532288	533007	-	1.1.1.276	sdh	similar to AA sequence:UniProtKB:Q9KWN1		1	0	0	0	0	0	0
452	PFR_JS12-1_447	Putative transcription regulator TetR/AcrR	533122	533853	-	PROKKA_00451	Bacterial regulatory proteins, tetR family	533122	533853	-			protein motif:Pfam:PF00440.17		1	0	0	0	0	0	0
453	PFR_JS12-1_448	2,3-bisphosphoglycerate-dependent	534184	534933	+	PROKKA_00452	2,3-bisphosphoglycerate-dependent phosphoglycerate mutase	534184	534933	+	5.4.2.11	gpmA	similar to AA sequence:UniProtKB:P33158		1	0	0	0	0	0	0
454	PFR_JS12-1_449	Phosphate transport system regulatory protein	535119	535796	-	PROKKA_00453	hypothetical protein	535119	535796	-			similar to AA sequence:UniProtKB:P65720	Phosphate-specific transport system accessory protein PhoU homolog 2	1	0	0	0	0	0	0
455	PFR_JS12-1_450	ATPase/histidine kinase/DNA gyrase B/HSP90 domain	536091	537278	+	PROKKA_00454	Signal-transduction histidine kinase senX3	536091	537278	+	2.7.13.3	senX3	similar to AA sequence:UniProtKB:A0QR01		1	0	0	0	0	0	0
456	PFR_JS12-1_451	Response regulator receiver domain protein	537284	537961	+	PROKKA_00455	Sensory transduction protein regX3	537284	537961	+		regX3	similar to AA sequence:UniProtKB:Q11156		1	0	0	0	0	0	0
457	PFR_JS12-1_452	Transcriptional regulator, CarD family	538102	538587	+	PROKKA_00456	RNA polymerase-binding transcription factor CarD	538102	538587	+		carD	similar to AA sequence:UniProtKB:A0R561		1	0	0	0	0	0	0
458	PFR_JS12-1_453	2-C-methyl-D-erythritol 4-phosphate	538651	539415	+	PROKKA_00457	2-C-methyl-D-erythritol 4-phosphate cytidylyltransferase	538651	539415	+	2.7.7.60	ispD	similar to AA sequence:UniProtKB:P96864		1	0	0	0	0	0	0
459	PFR_JS12-1_454	2-C-methyl-D-erythritol 2,4-cyclodiphosphate	539412	539912	+	PROKKA_00458	2-C-methyl-D-erythritol 2,4-cyclodiphosphate synthase	539412	539912	+	4.6.1.12	ispF	similar to AA sequence:UniProtKB:P65183		1	0	0	0	0	0	0
460	PFR_JS12-1_455	Serine hydroxymethyltransferase (Precursor)	540117	541565	-	PROKKA_00459	Serine hydroxymethyltransferase	540117	541565	-	2.1.2.1	glyA	similar to AA sequence:UniProtKB:A0R2V7		1	0	0	0	0	0	0
461	PFR_JS12-1_456	L-asparaginase, type I	541785	542786	-	PROKKA_00460	L-asparaginase 1	541785	542786	-	3.5.1.1	ansA	similar to AA sequence:UniProtKB:P0A962		1	0	0	0	0	0	0
462	PFR_JS12-1_457	Amino acid permease	542797	544347	-	PROKKA_00461	GABA permease	542797	544347	-		gabP_1	similar to AA sequence:UniProtKB:P46349		1	0	0	0	0	0	0
463	PFR_JS12-1_458	Amino acid permease	544666	545889	-	PROKKA_00462	GABA permease	544666	545889	-		gabP_2	similar to AA sequence:UniProtKB:P46349		1	0	0	0	0	0	0
464	PFR_JS12-1_459	RNA methyltransferase, TrmH family, group 3	546380	547303	-	PROKKA_00463	Putative TrmH family tRNA/rRNA methyltransferase	546380	547303	-	2.1.1.-		similar to AA sequence:UniProtKB:Q7A794		1	0	0	0	0	0	0
465	PFR_JS12-1_460	Cysteinyl-tRNA synthetase CysS	547303	548706	-	PROKKA_00464	Cysteine--tRNA ligase	547303	548706	-	6.1.1.16	cysS	similar to AA sequence:UniProtKB:P21888		1	0	0	0	0	0	0
466	PFR_JS12-1_461	FCD domain protein	548833	549834	-	PROKKA_00465	Putative L-lactate dehydrogenase operon regulatory protein	548833	549834	-		lldR	similar to AA sequence:UniProtKB:P0ACL7		1	0	0	0	0	0	0
467	PFR_JS12-1_462	Transporter, lactate permease family protein	550339	552042	+	PROKKA_00466	Glycolate permease GlcA	550339	552042	+		glcA	similar to AA sequence:UniProtKB:Q46839		1	0	0	0	0	0	0
468	PFR_JS12-1_463	Putative oxididoreductase subunit	552083	552892	+	PROKKA_00467	Lactate utilization protein A	552083	552892	+		lutA	similar to AA sequence:UniProtKB:O07020		1	0	0	0	0	0	0
469	PFR_JS12-1_464	Iron-sulfur cluster-binding protein	552889	554427	+	PROKKA_00468	Lactate utilization protein B	552889	554427	+		lutB	similar to AA sequence:UniProtKB:O07021		1	0	0	0	0	0	0
470	PFR_JS12-1_465	Protein of hypothetical function DUF162	554433	555089	+	PROKKA_00469	Lactate utilization protein C	554433	555089	+		lutC	similar to AA sequence:UniProtKB:O32259		1	0	0	0	0	0	0
471	PFR_JS12-1_466	Hypothetical protein	555331	555732	+	PROKKA_00470	hypothetical protein	555331	555732	+					1	0	0	0	0	0	0
472	PFR_JS12-1_467	Lipopolysaccharide kinase, Kdo/WaaP family	555789	557171	-	PROKKA_00471	Lipopolysaccharide kinase (Kdo/WaaP) family protein	555789	557171	-			protein motif:Pfam:PF06293.8		1	0	0	0	0	0	0
473	PFR_JS12-1_468	Cystathionine gamma-synthase (Cgs)	557285	558472	-	PROKKA_00472	Cystathionine gamma-synthase	557285	558472	-	2.5.1.48	metB	similar to AA sequence:UniProtKB:P00935		1	0	0	0	0	0	0
474	PFR_JS12-1_469	ATP binding protein of ABC transporter for	558689	559798	-	PROKKA_00473	sn-glycerol-3-phosphate import ATP-binding protein UgpC	558689	559798	-	3.6.3.20	ugpC	similar to AA sequence:UniProtKB:P10907		1	0	0	0	0	0	0
475	PFR_JS12-1_470	L-serine dehydratase 1	560014	561405	-	PROKKA_00474	L-serine dehydratase 1	560014	561405	-	4.3.1.17	sdaA	similar to AA sequence:UniProtKB:P16095		1	0	0	0	0	0	0
476	PFR_JS12-1_471	Amidohydrolase	561581	562855	+	PROKKA_00475	putative hydrolase YxeP	561581	562855	+	3.-.-.-	yxeP_2	similar to AA sequence:UniProtKB:P54955		1	0	0	0	0	0	0
477	PFR_JS12-1_472	Hypothetical membrane protein (DedA family)	562926	563939	+	PROKKA_00476	SNARE associated Golgi protein	562926	563939	+			protein motif:Pfam:PF09335.5		1	0	0	0	0	0	0
478	PFR_JS12-1_473	Putative RNase III regulator YmdB	563964	564473	-	PROKKA_00477	O-acetyl-ADP-ribose deacetylase	563964	564473	-	3.5.1.-	ymdB	similar to AA sequence:UniProtKB:P0A8D6		1	0	0	0	0	0	0
479	PFR_JS12-1_474	Hypothetical protein	564558	564941	+	PROKKA_00478	hypothetical protein	564558	564941	+					1	0	0	0	0	0	0
480	PFR_JS12-1_475	Ktn nad-binding domain involved with k transport	564948	567089	+	PROKKA_00479	potassium transporter peripheral membrane component	564948	567089	+			protein motif:CLUSTERS:PRK09496		1	0	0	0	0	0	0
481	PFR_JS12-1_476	Conserved transmembrane transport protein MmpL13	567210	569540	-	PROKKA_00480	Membrane protein YdfJ	567210	569540	-		ydfJ_1	similar to AA sequence:UniProtKB:P96687		1	0	0	0	0	0	0
482						PROKKA_00481	tRNA-Thr(tgt)	569820	569895	-			COORDINATES:profile:Aragorn:1.2		0					0	0
483	PFR_JS12-1_477	Mannose-6-phosphate isomerase, class I	570029	571228	-	PROKKA_00482	Mannose-6-phosphate isomerase	570029	571228	-	5.3.1.8	manA	similar to AA sequence:UniProtKB:P00946		1	0	0	0	0	0	0
484	PFR_JS12-1_478	Hypothetical protein	571447	571728	+	PROKKA_00483	hypothetical protein	571447	571728	+					1	0	0	0	0	0	0
485	PFR_JS12-1_479	60 kDa chaperonin 1	572072	573694	+	PROKKA_00484	60 kDa chaperonin 1	572072	573694	+		groL1_1	similar to AA sequence:UniProtKB:A0QQU5		1	0	0	0	0	0	0
486	PFR_JS12-1_480	Hypothetical protein	576265	577260	-	PROKKA_00485	hypothetical protein	576265	577260	-					1	0	0	0	0	0	0
487	PFR_JS12-1_481	NUDIX hydrolase	580480	581040	+	PROKKA_00486	hypothetical protein	580480	581040	+			protein motif:CLUSTERS:PRK08999		1	0	0	0	0	0	0
488	PFR_JS12-1_482	Surface layer protein A (S-layer protein A)	581590	583269	+	PROKKA_00487	hypothetical protein	581590	583269	+			protein motif:Pfam:PF00395.14	S-layer homology domain	0	0	0	0	0	0	0
489	PFR_JS12-1_483	Surface layer protein A (S-layer protein A)	583918	585309	+	PROKKA_00488	Endoglucanase C precursor	583918	585309	+	3.2.1.4	cenC	similar to AA sequence:UniProtKB:P14090		1	0	0	0	0	0	0
490	PFR_JS12-1_484	DEAD/DEAH box helicase	585472	587151	-	PROKKA_00489	Type III restriction enzyme, res subunit	585472	587151	-			protein motif:Pfam:PF04851.9		0	0	0	0	0	0	0
491	PFR_JS12-1_485	Conserved protein, putative helicase of DeaD/DeaH	587224	589545	-	PROKKA_00490	hypothetical protein	587224	589545	-					0	0	0	0	0	0	0
492	PFR_JS12-1_486	Hypothetical protein	589542	590570	-	PROKKA_00491	hypothetical protein	589542	590570	-					0	0	0	0	0	0	0
493	PFR_JS12-1_487	Cold shock protein	590797	591183	+	PROKKA_00492	Cold shock-like protein	590797	591183	+		csp	similar to AA sequence:UniProtKB:O54310		1	0	0	0	0	0	0
494	PFR_JS12-1_488	PF11228 family protein	591187	591966	+	PROKKA_00493	hypothetical protein	591187	591966	+					1	0	0	0	0	0	0
495	PFR_JS12-1_489	Hypothetical protein	592044	592385	-	PROKKA_00494	hypothetical protein	592044	592385	-					1	0	0	0	0	0	0
496	PFR_JS12-1_490	Guanine/hypoxanthine permease PbuG	592431	593993	+	PROKKA_00495	Guanine/hypoxanthine permease PbuG	592431	593993	+		pbuG	similar to AA sequence:UniProtKB:O34987		1	0	0	0	0	0	0
497	PFR_JS12-1_491	Hypothetical protein	594109	594495	+	PROKKA_00496	hypothetical protein	594109	594495	+					1	0	0	0	0	0	0
498	PFR_JS12-1_492	Phosphoserine transaminase	594538	595659	-	PROKKA_00497	Phosphoserine aminotransferase	594538	595659	-	2.6.1.52	serC	similar to AA sequence:UniProtKB:P63514		1	0	0	0	0	0	0
499	PFR_JS12-1_493	Iron-dependent repressor and activator IdeR	595836	596513	+	PROKKA_00498	Diphtheria toxin repressor	595836	596513	+		dtxR	similar to AA sequence:UniProtKB:P0DJL7		1	0	0	0	0	0	0
500	PFR_JS12-1_494	Thioredoxin	596629	596964	+	PROKKA_00499	Putative thioredoxin-2	596629	596964	+		trxC_2	similar to AA sequence:UniProtKB:Q9RD25		1	0	0	0	0	0	0
501	PFR_JS12-1_495	Hypothetical protein	597101	597460	-	PROKKA_00500	hypothetical protein	597101	597460	-					1	0	0	0	0	0	0
502	PFR_JS12-1_496	Carboxylic ester hydrolase	597612	598421	+	PROKKA_00501	acetyl esterase	597612	598421	+			protein motif:CLUSTERS:PRK10162		0	0	0	0	0	0	0
503	PFR_JS12-1_497	Isochorismatase family protein	598418	599038	+	PROKKA_00502	nicotinamidase/pyrazinamidase	598418	599038	+			protein motif:CLUSTERS:PRK11609		1	0	0	0	0	0	0
504	PFR_JS12-1_498	Hypothetical protein	599183	599515	-	PROKKA_00503	hypothetical protein	599183	599515	-					1	0	0	0	0	0	0
505						PROKKA_00504	tRNA-Arg(cct)	599612	599687	-			COORDINATES:profile:Aragorn:1.2		0					0	0
506	PFR_JS12-1_499	UDP-glucose pyrophosphorylase 2	600090	601463	+	PROKKA_00505	UTP--glucose-1-phosphate uridylyltransferase	600090	601463	+			protein motif:Pfam:PF01704.12		1	0	0	0	0	0	0
507	PFR_JS12-1_500	Hypothetical protein	601456	601866	+	PROKKA_00506	hypothetical protein	601456	601866	+					1	0	0	0	0	0	0
508	PFR_JS12-1_501	Large conductance mechanosensitive channel	601920	602363	-	PROKKA_00507	Large-conductance mechanosensitive channel	601920	602363	-		mscL	similar to AA sequence:UniProtKB:A5U127		1	0	0	0	0	0	0
509	PFR_JS12-1_502	Hypothetical protein	602456	603004	-	PROKKA_00508	flagellar basal body P-ring biosynthesis protein FlgA	602456	603004	-			protein motif:CLUSTERS:PRK12617		1	0	0	0	0	0	0
510	PFR_JS12-1_503	Type I antifreeze protein	603197	603604	-	PROKKA_00509	Zinc ribbon domain protein	603197	603604	-			protein motif:Pfam:PF09723.4		0	0	0	0	0	0	0
511	PFR_JS12-1_504	Hypothetical protein	603760	604470	-	PROKKA_00510	5-formyltetrahydrofolate cyclo-ligase family protein	603760	604470	-			protein motif:CLUSTERS:PRK10333		1	0	0	0	0	0	0
512	PFR_JS12-1_505	Molybdopterin molybdenumtransferase	604489	605775	+	PROKKA_00511	Molybdopterin molybdenumtransferase	604489	605775	+	2.10.1.1	moeA_2	similar to AA sequence:UniProtKB:P99139		1	0	0	0	0	0	0
513	PFR_JS12-1_506	Acetytransferase	605779	606489	+	PROKKA_00512	Putative ribosomal N-acetyltransferase YdaF	605779	606489	+	2.3.1.-	ydaF	similar to AA sequence:UniProtKB:P96579		1	0	0	0	0	0	0
514	PFR_JS12-1_507	Hypothetical protein	606564	607367	+	PROKKA_00513	hypothetical protein	606564	607367	+					1	0	0	0	0	0	0
515						PROKKA_00514	tRNA-Ala(cgc)	607443	607518	+			COORDINATES:profile:Aragorn:1.2		0					0	0
516	PFR_JS12-1_508	Hypothetical protein	608102	608347	+	PROKKA_00515	hypothetical protein	608102	608347	+					0	2	1	1	0	0	0
517	PFR_JS12-1_509	Transposase IS6110	608302	609189	-	PROKKA_00516	Integrase core domain protein	608302	609189	-			protein motif:Pfam:PF00665.20		0	2	1	1	0	0	0
518	PFR_JS12-1_510	IS3 family element	609222	609566	-	PROKKA_00517	Transposase	609222	609566	-			protein motif:Pfam:PF01527.14		0	2	1	1	0	0	0
519	PFR_JS12-1_511	Hypothetical protein	610255	611652	-	PROKKA_00518	hypothetical protein	610255	611652	-					0	2	1	1	0	0	0
520	PFR_JS12-1_512	Uma4 protein	612223	613530	+	PROKKA_00519	Transposase	612223	613530	+			protein motif:Pfam:PF01610.11		0	2	1	1	0	0	0
521	PFR_JS12-1_513	Hypothetical protein	613605	613835	-	PROKKA_00520	hypothetical protein	613605	613835	-					0	1	0	1	0	0	0
522	PFR_JS12-1_514	Hypothetical protein	615432	615632	+	PROKKA_00521	hypothetical protein	615432	615632	+					0	1	0	1	0	0	0
523	PFR_JS12-1_515	Secreted peptidase	615745	616335	+	PROKKA_00522	putative peptidase	615745	616335	+			protein motif:CLUSTERS:PRK11649		1	0	0	0	0	0	0
524	PFR_JS12-1_516	Lactoylglutathione lyase and lyase	616385	616753	-	PROKKA_00523	Glyoxalase-like domain protein	616385	616753	-			protein motif:Pfam:PF12681.1		0	0	0	0	0	0	0
525	PFR_JS12-1_517	Putative HTH-type transcriptional regulator MarR	616833	617252	+	PROKKA_00524	Transcriptional regulator HosA	616833	617252	+		hosA	similar to AA sequence:UniProtKB:P69782		1	0	0	0	0	0	0
526	PFR_JS12-1_518	Transcriptional regulator	617368	617640	+	PROKKA_00525	Transcriptional repressor SdpR	617368	617640	+		sdpR	similar to AA sequence:UniProtKB:O32242		1	0	0	0	0	0	0
527	PFR_JS12-1_519	Drug resistance transporter, EmrB/QacA subfamily	617680	619146	+	PROKKA_00526	Multidrug export protein EmrB	617680	619146	+		emrB_2	similar to AA sequence:UniProtKB:P0AEJ0	Putative antibiotic resistance	1	0	0	0	0	0	0
528	PFR_JS12-1_520	Proline/glycine betaine transporter	619285	620724	+	PROKKA_00527	Proline/betaine transporter	619285	620724	+		proP	similar to AA sequence:UniProtKB:P0C0L7		1	0	0	0	0	0	0
529	PFR_JS12-1_521	Regulatory protein TetR	620800	621393	-	PROKKA_00528	Bacterial regulatory proteins, tetR family	620800	621393	-			protein motif:Pfam:PF00440.17		1	0	0	0	0	0	0
530	PFR_JS12-1_522	Probable multidrug resistance transporter, MFS	621506	622993	+	PROKKA_00529	putative multidrug resistance protein EmrY	621506	622993	+		emrY	similar to AA sequence:UniProtKB:P52600	Putative antibiotic resistance	1	0	0	0	0	0	0
531	PFR_JS12-1_523	Glutamate dehydrogenase	623148	624512	+	PROKKA_00530	NADP-specific glutamate dehydrogenase	623148	624512	+	1.4.1.4	gdhA	similar to AA sequence:UniProtKB:P00370		1	0	0	0	0	0	0
532	PFR_JS12-1_524	Transcriptional regulatory protein PadR	624632	625105	-	PROKKA_00531	acetyltransferase	624632	625105	-			protein motif:CLUSTERS:PRK07757		1	0	0	0	0	0	0
533	PFR_JS12-1_525	CrcB-like protein	625165	625551	-	PROKKA_00532	Putative fluoride ion transporter CrcB	625165	625551	-		crcB_1	similar to AA sequence:UniProtKB:P37002		1	0	0	0	0	0	0
534	PFR_JS12-1_526	CrcB-like protein	625548	625964	-	PROKKA_00533	Putative fluoride ion transporter CrcB	625548	625964	-		crcB_2	similar to AA sequence:UniProtKB:P37002		1	0	0	0	0	0	0
535	PFR_JS12-1_527	UspA domain protein	625961	626494	-	PROKKA_00534	Universal stress protein family protein	625961	626494	-			protein motif:Pfam:PF00582.20		1	0	0	0	0	0	0
536	PFR_JS12-1_528	Galactokinase	626651	627847	-	PROKKA_00535	Galactokinase	626651	627847	-	2.7.1.6	galK_2	similar to AA sequence:UniProtKB:P0A6T3		1	0	0	0	0	0	0
537	PFR_JS12-1_529	Twin-arginine translocation pathway signal and	628111	628632	+	PROKKA_00536	hypothetical protein	628111	628632	+					1	0	0	0	0	0	0
538	PFR_JS12-1_530	Uracyl permease	628663	630216	-	PROKKA_00537	Putative pyrimidine permease RutG	628663	630216	-		rutG	similar to AA sequence:UniProtKB:P75892		1	0	0	0	0	0	0
539	PFR_JS12-1_531	Integral membrane protein with DUF218 domain	630338	631402	-	PROKKA_00538	hypothetical protein	630338	631402	-					1	0	0	0	0	0	0
540	PFR_JS12-1_532	Dolichyl-phosphate-mannose-protein	631452	633011	-	PROKKA_00539	putative dolichyl-phosphate-mannose--protein mannosyltransferase	631452	633011	-	2.4.1.109	pmt	similar to AA sequence:UniProtKB:O05586		1	0	0	0	0	0	0
541	PFR_JS12-1_533	Glycoside hydrolase family 95	633298	635685	+	PROKKA_00540	hypothetical protein	633298	635685	+					1	0	0	0	0	0	0
542	PFR_JS12-1_534	Ribosomal RNA small subunit methyltransferase I	635699	636649	+	PROKKA_00541	Ribosomal RNA small subunit methyltransferase I	635699	636649	+	2.1.1.198	rsmI	similar to AA sequence:UniProtKB:P0A640		1	0	0	0	0	0	0
543	PFR_JS12-1_535	Hydrolase, TatD family	636782	637810	+	PROKKA_00542	putative deoxyribonuclease YcfH	636782	637810	+	3.1.21.-	ycfH	similar to AA sequence:UniProtKB:P0AFQ7		1	0	0	0	0	0	0
544	PFR_JS12-1_536	Ribosomal RNA small subunit methyltransferase A	637807	638676	+	PROKKA_00543	Ribosomal RNA small subunit methyltransferase A	637807	638676	+	2.1.1.182	rsmA	similar to AA sequence:UniProtKB:P66662		1	0	0	0	0	0	0
545	PFR_JS12-1_537	4-diphosphocytidyl-2-C-methyl-D-erythritol kinase	638753	639730	+	PROKKA_00544	4-diphosphocytidyl-2-C-methyl-D-erythritol kinase	638753	639730	+	2.7.1.148	ispE	similar to AA sequence:UniProtKB:P65178		1	0	0	0	0	0	0
546	PFR_JS12-1_538	Transcriptional regulator, TetR family	639765	640526	-	PROKKA_00545	Biofilm operon icaADBC HTH-type negative transcriptional regulator IcaR	639765	640526	-		icaR	similar to AA sequence:UniProtKB:A6QKF4		1	0	0	0	0	0	0
547	PFR_JS12-1_539	Aspartate carbomyltransferase	640669	641715	-	PROKKA_00546	Aspartate carbamoyltransferase	640669	641715	-	2.1.3.2	pyrB	similar to AA sequence:UniProtKB:Q8ZB39		1	0	0	0	0	0	0
548						PROKKA_00547	tRNA-Gln(ttg)	641877	641956	+			COORDINATES:profile:Aragorn:1.2		0					0	0
549	PFR_JS12-1_540	Bifunctional protein GlmU	642142	643689	+	PROKKA_00548	Bifunctional protein GlmU	642142	643689	+		glmU	similar to AA sequence:UniProtKB:P96382		1	0	0	0	0	0	0
550	PFR_JS12-1_541	Ribose-phosphate diphosphokinase	643723	644718	+	PROKKA_00549	Ribose-phosphate pyrophosphokinase	643723	644718	+	2.7.6.1	prs_2	similar to AA sequence:UniProtKB:P65232		1	0	0	0	0	0	0
551	PFR_JS12-1_542	50S ribosomal protein L25	645096	645755	+	PROKKA_00550	50S ribosomal protein L25	645096	645755	+		rplY	similar to AA sequence:UniProtKB:Q92N68		1	0	0	0	0	0	0
552	PFR_JS12-1_543	Peptidyl-tRNA hydrolase (Precursor)	645963	646553	+	PROKKA_00551	Peptidyl-tRNA hydrolase	645963	646553	+	3.1.1.29	pth	similar to AA sequence:UniProtKB:A0R3D3		1	0	0	0	0	0	0
553	PFR_JS12-1_544	Hypothetical protein	646612	646977	+	PROKKA_00552	hypothetical protein	646612	646977	+					1	0	0	0	0	0	0
554	PFR_JS12-1_545	Transcription-repair coupling factor	647056	650751	+	PROKKA_00553	Transcription-repair-coupling factor	647056	650751	+	3.6.4.-	mfd	similar to AA sequence:UniProtKB:P64326		1	0	0	0	0	0	0
555	PFR_JS12-1_546	Hypothetical protein	650873	651406	+	PROKKA_00554	hypothetical protein	650873	651406	+					1	0	0	0	0	0	0
556	PFR_JS12-1_547	MazG family protein	651406	652077	+	PROKKA_00555	Nucleoside triphosphate pyrophosphohydrolase	651406	652077	+	3.6.1.8	mazG	similar to AA sequence:UniProtKB:P0AEY3		1	0	0	0	0	0	0
557	PFR_JS12-1_548	Phosphopyruvate hydratase	652192	653481	+	PROKKA_00556	Enolase	652192	653481	+	4.2.1.11	eno_1	similar to AA sequence:UniProtKB:A0R3B8		1	0	0	0	0	0	0
558						PROKKA_00557	tRNA-Pro(tgg)	654337	654419	-			COORDINATES:profile:Aragorn:1.2		0					0	0
559	PFR_JS12-1_549	Hypothetical protein	653759	654400	+											0	0	0	0	0	0
560	PFR_JS12-1_550	PF04417 family protein	654480	654995	+	PROKKA_00558	hypothetical protein	654480	654995	+					1	0	0	0	0	0	0
561	PFR_JS12-1_551	Exopolyphosphatase	654992	655948	+	PROKKA_00559	Guanosine-5'-triphosphate,3'-diphosphate pyrophosphatase	654992	655948	+	3.6.1.40	gppA	similar to AA sequence:UniProtKB:P25552		1	0	0	0	0	0	0
562						PROKKA_00560	tRNA-Leu(taa)	656058	656131	+			COORDINATES:profile:Aragorn:1.2		0					0	0
563	PFR_JS12-1_552	Transcriptional regulator	656245	656883	-	PROKKA_00561	Tetracycline repressor protein class A from transposon 1721	656245	656883	-		tetR_1	similar to AA sequence:UniProtKB:P03038	Putative antibiotic resistance	0	0	0	0	0	0	0
564	PFR_JS12-1_553	ABC transporter family protein	656880	657653	-	PROKKA_00562	Inner membrane transport permease YbhR	656880	657653	-		ybhR_1	similar to AA sequence:UniProtKB:P0AFP9		0	0	0	0	0	0	0
565	PFR_JS12-1_554	Nod factor export ATP-binding protein I	657771	658571	-	PROKKA_00563	Daunorubicin/doxorubicin resistance ATP-binding protein DrrA	657771	658571	-	3.6.3.-	drrA_2	similar to AA sequence:UniProtKB:P32010	Putative antibiotic resistance	0	0	0	0	0	0	0
566	PFR_JS12-1_555	Actinorhodin transporter	658719	660146	-	PROKKA_00564	putative transport protein HsrA	658719	660146	-		hsrA_3	similar to AA sequence:UniProtKB:P31474		1	0	0	0	0	0	0
567	PFR_JS12-1_556	Transcriptional regulator	660211	660849	+	PROKKA_00565	Bacterial regulatory proteins, tetR family	660211	660849	+			protein motif:Pfam:PF00440.17		1	0	0	0	0	0	0
568	PFR_JS12-1_557	Phosphopyruvate hydratase	661140	662411	+	PROKKA_00566	Enolase	661140	662411	+	4.2.1.11	eno_2	similar to AA sequence:UniProtKB:P64074		1	0	0	0	0	0	0
569	PFR_JS12-1_558	Cationic amino acid transporter	662469	663932	-	PROKKA_00567	putative amino acid permease YhdG	662469	663932	-		yhdG_2	similar to AA sequence:UniProtKB:O07576		1	0	0	0	0	0	0
570	PFR_JS12-1_559	Similar to Nucleoside-diphosphate-sugar	664150	664923	-	PROKKA_00568	putative sugar epimerase YhfK	664150	664923	-	4.-.-.-	yhfK	similar to AA sequence:UniProtKB:O07609		0	0	0	0	0	0	0
571	PFR_JS12-1_560	Methyltransferase type 11	665226	665975	+	PROKKA_00569	Methyltransferase domain protein	665226	665975	+			protein motif:Pfam:PF08241.6		1	0	0	0	0	0	0
572	PFR_JS12-1_561	Putative CONSERVED TRANSMEMBRANE PROTEIN	666112	666924	+	PROKKA_00570	Bax inhibitor 1 like protein	666112	666924	+			protein motif:Pfam:PF12811.1		1	0	0	0	0	0	0
573	PFR_JS12-1_562	Hydrolase, NUDIX family	667100	667723	-	PROKKA_00571	Nucleoside triphosphatase NudI	667100	667723	-	3.6.1.-	nudI	similar to AA sequence:UniProtKB:P52006		1	0	0	0	0	0	0
574	PFR_JS12-1_563	Hypothetical protein	667853	668818	-	PROKKA_00572	hypothetical protein	667853	668818	-					1	0	0	0	0	0	0
575	PFR_JS12-1_564	Putative 3-methyladenine DNA glycosylase	669027	669677	+	PROKKA_00573	3-methyladenine DNA glycosylase	669027	669677	+			protein motif:CLUSTERS:PRK00802		1	0	0	0	0	0	0
576	PFR_JS12-1_565	Hypothetical protein	669705	669794	+	PROKKA_00574	hypothetical protein	669705	669794	+					0	0	0	0	0	0	0
577	PFR_JS12-1_566	Hypothetical protein	669807	670211	+	PROKKA_00575	hypothetical protein	669807	670211	+			protein motif:Pfam:PF08327.5	Activator of Hsp90 ATPase homolog 1-like protein	1	0	0	0	0	0	0
578	PFR_JS12-1_567	Hypothetical protein	670345	670800	+	PROKKA_00576	hypothetical protein	670345	670800	+					1	0	0	0	0	0	0
579	PFR_JS12-1_568	PF04978 family protein	670826	671332	-	PROKKA_00577	DinB superfamily protein	670826	671332	-			protein motif:Pfam:PF12867.1		1	0	0	0	0	0	0
580	PFR_JS12-1_569	HAD-superfamily hydrolase, subfamily IA,	671329	671943	-	PROKKA_00578	?-D-glucose-1-phosphatase	671329	671943	-			protein motif:CLUSTERS:PRK09456		1	0	0	0	0	0	0
581	PFR_JS12-1_570	FMN-binding split barrel	672121	672768	+	PROKKA_00579	Pyridoxamine 5'-phosphate oxidase	672121	672768	+			protein motif:Pfam:PF12900.1		1	0	0	0	0	0	0
582	PFR_JS12-1_571	Hypothetical protein	672873	673403	-	PROKKA_00580	hypothetical protein	672873	673403	-					1	0	0	0	0	0	0
583	PFR_JS12-1_572	Peptide methionine sulfoxide reductase MsrA	673523	674158	-	PROKKA_00581	Peptide methionine sulfoxide reductase MsrA	673523	674158	-	1.8.4.11	msrA	similar to AA sequence:UniProtKB:Q93S39		1	0	0	0	0	0	0
584	PFR_JS12-1_573	Uracil-DNA glycosylase 2	674270	674959	-	PROKKA_00582	Uracil-DNA glycosylase	674270	674959	-	3.2.2.27	ung	similar to AA sequence:UniProtKB:P67071		1	0	0	0	0	0	0
585	PFR_JS12-1_574	Integral membrane protein	675140	676570	+	PROKKA_00583	pheromone autoinducer 2 transporter	675140	676570	+			protein motif:CLUSTERS:PRK12287		1	0	0	0	0	0	0
586	PFR_JS12-1_575	Hypothetical protein	676656	677618	+	PROKKA_00584	hypothetical protein	676656	677618	+					1	0	0	0	0	0	0
587	PFR_JS12-1_576	DoxX protein	677734	678168	-	PROKKA_00585	DoxX	677734	678168	-			protein motif:Pfam:PF07681.6		1	0	0	0	0	0	0
588	PFR_JS12-1_577	Transcription elongation factor GreA	678255	678758	-	PROKKA_00586	Transcription elongation factor GreA	678255	678758	-		greA	similar to AA sequence:UniProtKB:P64279		1	0	0	0	0	0	0
589	PFR_JS12-1_578	Mycothiol conjugate amidase Mca	678853	679779	+	PROKKA_00587	Mycothiol S-conjugate amidase	678853	679779	+	3.5.1.115	mca	similar to AA sequence:UniProtKB:A0R2W9		1	0	0	0	0	0	0
590	PFR_JS12-1_579	Conserved protein containing thioredoxin domain	679952	682636	+	PROKKA_00588	ASCH domain protein	679952	682636	+			protein motif:Pfam:PF04266.8		1	0	0	0	0	0	0
591	PFR_JS12-1_580	ASCH domain protein	682674	683192	+	PROKKA_00589	ASCH domain protein	682674	683192	+			protein motif:Pfam:PF04266.8		1	0	0	0	0	0	0
592	PFR_JS12-1_581	Isoprenyl transferase 2	683205	684014	-	PROKKA_00590	(2Z,6E)-farnesyl diphosphate synthase	683205	684014	-	2.5.1.68		similar to AA sequence:UniProtKB:Q47SS3		1	0	0	0	0	0	0
593	PFR_JS12-1_582	Channel protein, hemolysin III family protein	684213	684950	+	PROKKA_00591	Haemolysin-III related	684213	684950	+			protein motif:Pfam:PF03006.14		1	0	0	0	0	0	0
594	PFR_JS12-1_583	Exodeoxyribonuclease 7 small subunit	684995	685237	-	PROKKA_00592	Exodeoxyribonuclease 7 small subunit	684995	685237	-	3.1.11.6	xseB	similar to AA sequence:UniProtKB:Q7VV85		1	0	0	0	0	0	0
595	PFR_JS12-1_584	Exodeoxyribonuclease VII, large subunit	685284	686435	-	PROKKA_00593	Exodeoxyribonuclease 7 large subunit	685284	686435	-	3.1.11.6	xseA	similar to AA sequence:UniProtKB:P04994		1	0	0	0	0	0	0
596	PFR_JS12-1_585	4-hydroxy-3-methylbut-2-enyl diphosphate	686452	687690	+	PROKKA_00594	4-hydroxy-3-methylbut-2-enyl diphosphate reductase	686452	687690	+	1.17.1.2	ispH	similar to AA sequence:UniProtKB:P62623		1	0	0	0	0	0	0
597	PFR_JS12-1_586	RmuC family DNA recombination protein	687622	688971	-	PROKKA_00595	DNA recombination protein RmuC	687622	688971	-		rmuC	similar to AA sequence:UniProtKB:P0AG71		1	0	0	0	0	0	0
598	PFR_JS12-1_587	M18 family aminopeptidase	689121	690392	+	PROKKA_00596	putative M18 family aminopeptidase 2	689121	690392	+	3.4.11.-	apeB	similar to AA sequence:UniProtKB:Q9HYZ3		1	0	0	0	0	0	0
599	PFR_JS12-1_588	GTP-dependent nucleic acid-binding protein EngD	690487	691578	+	PROKKA_00597	Ribosome-binding ATPase YchF	690487	691578	+		ychF	similar to AA sequence:UniProtKB:P44681		1	0	0	0	0	0	0
600	PFR_JS12-1_589	PF03235 family protein	691680	693506	+	PROKKA_00598	hypothetical protein	691680	693506	+					0	0	0	0	0	0	0
601	PFR_JS12-1_590	Transposase, ISlxx5	694138	695172	-	PROKKA_00599	Integrase core domain protein	694138	695172	-			protein motif:Pfam:PF00665.20		0	0	0	0	0	0	0
602	PFR_JS12-1_591	Hypothetical protein	696156	696380	+	PROKKA_00600	hypothetical protein	696156	696380	+					0	0	0	0	0	0	0
603	PFR_JS12-1_592	Hypothetical protein	696380	697489	+	PROKKA_00601	hypothetical protein	696380	697489	+					0	0	0	0	0	0	0
604	PFR_JS12-1_593	Hypothetical protein	697583	698353	+	PROKKA_00602	hypothetical protein	697583	698353	+					0	0	0	0	0	0	0
605	PFR_JS12-1_594	Transcriptional regulator	698317	699282	-	PROKKA_00603	HTH-type transcriptional regulator GltC	698317	699282	-		gltC_1	similar to AA sequence:UniProtKB:P20668		0	0	0	0	0	0	0
606	PFR_JS12-1_595	Putative MFS-type transporter yybF	699440	700591	+	PROKKA_00604	Inner membrane transport protein YnfM	699440	700591	+		ynfM	similar to AA sequence:UniProtKB:P43531		0	0	0	0	0	0	0
607	PFR_JS12-1_596	FrnE protein	700998	701693	+	PROKKA_00605	DSBA-like thioredoxin domain protein	700998	701693	+			protein motif:Pfam:PF01323.14		0	0	0	0	0	0	0
608	PFR_JS12-1_597	Hypothetical protein	702266	703138	+	PROKKA_00606	Pentapeptide repeats (8 copies)	702266	703138	+			protein motif:Pfam:PF00805.16		0	0	0	0	0	0	0
609	PFR_JS12-1_598	Hypothetical protein	703217	703483	+	PROKKA_00607	anaerobic benzoate catabolism transcriptional regulator	703217	703483	+			protein motif:CLUSTERS:PRK08154		0	0	0	0	0	0	0
610	PFR_JS12-1_599	GlpP family transcriptional regulator	703462	704121	-	PROKKA_00608	Glycerol-3-phosphate responsive antiterminator	703462	704121	-			protein motif:Pfam:PF04309.6		0	0	0	0	0	0	0
611	PFR_JS12-1_600	Putative FAD containing dehydrogenase	704210	705088	-	PROKKA_00609	putative FAD-linked oxidoreductase	704210	705088	-	1.-.-.-		similar to AA sequence:UniProtKB:Q50685		0	0	0	0	0	0	0
612	PFR_JS12-1_601	Hypothetical protein	705043	705741	-	PROKKA_00610	4-cresol dehydrogenase [hydroxylating] flavoprotein subunit	705043	705741	-	1.17.99.1	pchF	similar to AA sequence:UniProtKB:P09788		0	0	0	0	0	0	0
613	PFR_JS12-1_602	Glycerol-3-phosphate dehydrogenase glpD2	705738	707237	-	PROKKA_00611	Aerobic glycerol-3-phosphate dehydrogenase	705738	707237	-	1.1.5.3	glpD	similar to AA sequence:UniProtKB:P18158		0	0	0	0	0	0	0
614	PFR_JS12-1_603	Bile acid:sodium symporter	707564	708667	+	PROKKA_00612	Sodium Bile acid symporter family protein	707564	708667	+			protein motif:Pfam:PF01758.10		0	0	0	0	0	0	0
615	PFR_JS12-1_604	UPF0324 membrane protein	708733	709896	-	PROKKA_00613	hypothetical protein	708733	709896	-					0	0	0	0	0	0	0
616	PFR_JS12-1_605	Hypothetical protein	709893	710066	-	PROKKA_00614	hypothetical protein	709893	710066	-					0	0	0	0	0	0	0
617	PFR_JS12-1_606	Thiamine-phosphate diphosphorylase	710581	711228	-	PROKKA_00615	Thiamine-phosphate synthase	710581	711228	-	2.5.1.3	thiE_1	similar to AA sequence:UniProtKB:P66916		0	0	0	0	0	0	0
618	PFR_JS12-1_607	Glycine oxidase ThiO	711404	712657	+	PROKKA_00616	Hydrogen cyanide synthase subunit HcnC precursor	711404	712657	+	1.4.99.5	hcnC	similar to AA sequence:UniProtKB:G3XD12		0	0	0	0	0	0	0
619	PFR_JS12-1_608	Thiamine biosynthesis protein	712654	712887	+	PROKKA_00617	sulfur carrier protein ThiS	712654	712887	+			protein motif:CLUSTERS:PRK05863		0	0	0	0	0	0	0
620	PFR_JS12-1_609	Thiazole synthase	712890	713720	+	PROKKA_00618	Thiazole synthase	712890	713720	+	2.8.1.10	thiG	similar to AA sequence:UniProtKB:A0QQL0		0	0	0	0	0	0	0
621	PFR_JS12-1_610	Molybdenum cofactor biosynthesis protein moeB2	713729	714973	+	PROKKA_00619	putative adenylyltransferase/sulfurtransferase MoeZ	713729	714973	+		moeZ_2	similar to AA sequence:UniProtKB:Q7D5X9		0	0	0	0	0	0	0
622	PFR_JS12-1_611	UPF0324 membrane protein	715041	716123	-	PROKKA_00620	hypothetical protein	715041	716123	-					0	0	0	0	0	0	0
623	PFR_JS12-1_612	Transcriptional regulator	716160	717113	+	PROKKA_00621	HTH-type transcriptional regulator CysL	716160	717113	+		cysL	similar to AA sequence:UniProtKB:P39647		0	0	0	0	0	0	0
624	PFR_JS12-1_613	Hypothetical protein	717117	717332	-	PROKKA_00622	hypothetical protein	717117	717332	-					0	0	0	0	0	0	0
625	PFR_JS12-1_614	Carbon starvation protein	717322	719547	-	PROKKA_00623	Carbon starvation protein A	717322	719547	-		cstA	similar to AA sequence:UniProtKB:P15078		0	0	0	0	0	0	0
626	PFR_JS12-1_615	Transposase of ISAar20, ISL3 family	719555	720631	-	PROKKA_00624	Transposase	719555	720631	-			protein motif:Pfam:PF01610.11		0	0	0	0	0	0	0		Tranposase absent from the other genome
627	PFR_JS12-1_616	Hypothetical protein	720938	721165	-	PROKKA_00625	hypothetical protein	720938	721165	-					0	0	0	0	0	0	0		Hypothetical protein absent from the other genome
628	PFR_JS12-1_617	Glycerate kinase (Fragment)	721530	722129	+	PROKKA_00626	Glycerate 2-kinase	721530	722129	+	2.7.1.165	garK_1	similar to AA sequence:UniProtKB:P23524		0	0	0	0	0	0	0
629	PFR_JS12-1_618	Hypothetical protein	722108	722647	+	PROKKA_00627	Glycerate 2-kinase	722108	722647	+	2.7.1.165	garK_2	similar to AA sequence:UniProtKB:P23524		0	0	0	0	0	0	0
630	PFR_JS12-1_619	MFS transporter	722711	724480	-	PROKKA_00628	Antiseptic resistance protein	722711	724480	-		qacA_1	similar to AA sequence:UniProtKB:P0A0J9		0	0	0	0	0	0	0
631	PFR_JS12-1_620	Glyoxalase/bleomycin resistance	724682	725575	-	PROKKA_00629	3-demethylubiquinone-9 3-methyltransferase	724682	725575	-			protein motif:Pfam:PF06983.7		0	0	0	0	0	0	0
632	PFR_JS12-1_621	Peptidyl-tRNA hydrolase PTH2	725676	726389	+	PROKKA_00630	hypothetical protein	725676	726389	+					0	0	0	0	0	0	0
633	PFR_JS12-1_622	ABC transporter, quaternary amine uptake	726427	727326	+	PROKKA_00631	Putative osmoprotectant uptake system substrate-binding protein OsmF precursor	726427	727326	+		osmF_1	similar to AA sequence:UniProtKB:P33362		0	0	0	0	0	0	0
634	PFR_JS12-1_623	Cyanate permease	727474	728751	+	PROKKA_00632	putative transporter YycB	727474	728751	+		yycB	similar to AA sequence:UniProtKB:P37482		0	0	0	0	0	0	0
635	PFR_JS12-1_624	Hypothetical protein	728854	729078	-	PROKKA_00633	hypothetical protein	728854	729078	-					0	0	0	0	0	0	0
636	PFR_JS12-1_625	Band 7 protein	729091	730059	-	PROKKA_00634	SPFH domain / Band 7 family protein	729091	730059	-			protein motif:Pfam:PF01145.19		0	0	0	0	0	0	0
637	PFR_JS12-1_626	Cysteine synthase	730279	731247	-	PROKKA_00635	Cysteine synthase	730279	731247	-	2.5.1.47	cysK	similar to AA sequence:UniProtKB:P63871		1	0	0	0	0	0	0
638	PFR_JS12-1_627	Hypothetical protein	731841	732050	-	PROKKA_00636	hypothetical protein	731841	732050	-					0	0	0	0	0	0	0
639	PFR_JS12-1_628	Hypothetical protein	732233	732748	+	PROKKA_00637	putative lipid kinase	732233	732748	+			protein motif:CLUSTERS:PRK13057		0	0	0	0	0	0	0
640	PFR_JS12-1_629	Hypothetical protein	732839	733957	-	PROKKA_00638	hypothetical protein	732839	733957	-					0	0	0	0	0	0	0
641	PFR_JS12-1_630	Peptidase M20D, amidohydrolase	734118	735287	+	PROKKA_00639	putative hydrolase YxeP	734118	735287	+	3.-.-.-	yxeP_3	similar to AA sequence:UniProtKB:P54955		1	0	0	0	0	0	0
642	PFR_JS12-1_631	Phosphoribosyl transferase domain protein	735383	735889	-	PROKKA_00640	Xanthine phosphoribosyltransferase	735383	735889	-	2.4.2.22	gpt	similar to AA sequence:UniProtKB:P0A9M5		0	0	0	0	0	0	0
643	PFR_JS12-1_632	N-acetyltransferase yncA	735949	736461	-	PROKKA_00641	N-acyltransferase YncA	735949	736461	-	2.3.1.-	yncA	similar to AA sequence:UniProtKB:P76112		0	0	0	0	0	0	0
644	PFR_JS12-1_633	Regulatory protein, MarR	736602	737147	+	PROKKA_00642	DNA-binding transcriptional repressor MarR	736602	737147	+			protein motif:CLUSTERS:PRK11512		0	0	0	0	0	0	0
645	PFR_JS12-1_634	Major facilitator superfamily (MFS) multidrug	737144	738481	+	PROKKA_00643	enterobactin exporter EntS	737144	738481	+			protein motif:CLUSTERS:PRK10489		0	0	0	0	0	0	0
646	PFR_JS12-1_635	Aspartate racemase	738585	739316	-	PROKKA_00644	Aspartate racemase	738585	739316	-	5.1.1.13		similar to AA sequence:UniProtKB:H8L901		0	0	0	0	0	0	0
647	PFR_JS12-1_636	Transporter, anaerobic C4-dicarboxylate uptake	739329	740624	-	PROKKA_00645	Anaerobic C4-dicarboxylate transporter DcuA	739329	740624	-		dcuA_1	similar to AA sequence:UniProtKB:P0ABN5		0	0	0	0	0	0	0
648	PFR_JS12-1_637	Aspartate ammonia-lyase (Aspartase)	740629	742101	-	PROKKA_00646	Aspartate ammonia-lyase	740629	742101	-	4.3.1.1	aspA_1	similar to AA sequence:UniProtKB:P0AC38		0	0	0	0	0	0	0
649	PFR_JS12-1_638	Aspartate ammonia-lyase (Aspartase)	742430	743899	-	PROKKA_00647	Aspartate ammonia-lyase	742430	743899	-	4.3.1.1	aspA_2	similar to AA sequence:UniProtKB:P0AC38		1	0	0	0	0	0	0
650	PFR_JS12-1_639	Hypothetical protein	744027	744473	-	PROKKA_00648	hypothetical protein	744027	744473	-					1	0	0	0	0	0	0
651	PFR_JS12-1_640	Fumarate hydratase class II	744637	746061	-	PROKKA_00649	Fumarate hydratase class II	744637	746061	-	4.2.1.2	fumC	similar to AA sequence:UniProtKB:Q92PB6		1	0	0	0	0	0	0
652	PFR_JS12-1_641	Putative glyoxylate reductase	746225	747193	-	PROKKA_00650	Putative 2-hydroxyacid dehydrogenase	746225	747193	-	1.1.1.-		similar to AA sequence:UniProtKB:Q99RW8		1	0	0	0	0	0	0
653	PFR_JS12-1_642	Putative FERREDOXIN FDXC	747429	747749	+	PROKKA_00651	Ferredoxin	747429	747749	+			similar to AA sequence:UniProtKB:P13279		1	0	0	0	0	0	0
654	PFR_JS12-1_643	Succinyldiaminopimelate transaminase	747746	748837	+	PROKKA_00652	LL-diaminopimelate aminotransferase	747746	748837	+	2.6.1.83	dapL	similar to AA sequence:UniProtKB:Q7NDX4		1	0	0	0	0	0	0
655	PFR_JS12-1_644	Conserved hypothetical secreted protein	748865	749710	-	PROKKA_00653	hypothetical protein	748865	749710	-					1	0	0	0	0	0	0
656	PFR_JS12-1_645	2,3,4,5-tetrahydropyridine-2-carboxylateN-succiny	749717	750655	-	PROKKA_00654	2,3,4,5-tetrahydropyridine-2,6-dicarboxylate N-succinyltransferase	749717	750655	-	2.3.1.117	dapD	similar to AA sequence:UniProtKB:O05302		1	0	0	0	0	0	0
657	PFR_JS12-1_646	Succinyl-diaminopimelate desuccinylase	750755	751843	+	PROKKA_00655	Succinyl-diaminopimelate desuccinylase	750755	751843	+	3.5.1.18	dapE_1	similar to AA sequence:UniProtKB:Q59284		1	0	0	0	0	0	0
658	PFR_JS12-1_647	Rossmann fold nucleotide-binding protein	752005	752841	+	PROKKA_00656	LOG family protein ORF6 in fasciation locus	752005	752841	+		fas6	similar to AA sequence:UniProtKB:P46378		1	0	0	0	0	0	0
659	PFR_JS12-1_648	Chloride transporter, chloride channel family	752933	754381	+	PROKKA_00657	H(+)/Cl(-) exchange transporter ClcA	752933	754381	+		clcA	similar to AA sequence:UniProtKB:Q8ZRP8		1	0	0	0	0	0	0
660	PFR_JS12-1_649	Hypothetical protein	754404	754796	+	PROKKA_00658	hypothetical protein	754404	754796	+					1	0	0	0	0	0	0
661	PFR_JS12-1_650	Hypothetical protein	754856	755023	+	PROKKA_00659	hypothetical protein	754856	755023	+					1	0	0	0	0	0	0
662	PFR_JS12-1_651	Starch synthase	755201	756418	-	PROKKA_00660	Capsular glucan synthase	755201	756418	-	2.4.1.21	glgA	similar to AA sequence:UniProtKB:O05313		1	0	0	0	0	0	0
663	PFR_JS12-1_652	Glucose-1-phosphate adenylyltransferase 2	756573	757763	+	PROKKA_00661	Glucose-1-phosphate adenylyltransferase	756573	757763	+	2.7.7.27	glgC	similar to AA sequence:UniProtKB:P64241		1	0	0	0	0	0	0
664	PFR_JS12-1_653	O-methyltransferase mdmC	757901	758566	-	PROKKA_00662	Putative O-methyltransferase/MSMEI_4947	757901	758566	-	2.1.1.-		similar to AA sequence:UniProtKB:A0R2D5		1	0	0	0	0	0	0
665	PFR_JS12-1_654	Dihydrodipicolinate synthase	758710	759591	+	PROKKA_00663	4-hydroxy-tetrahydrodipicolinate synthase	758710	759591	+	4.3.3.7	dapA_1	similar to AA sequence:UniProtKB:P63945		1	0	0	0	0	0	0
666	PFR_JS12-1_655	Sec-independent protein translocase protein TatB	759683	760132	+	PROKKA_00664	sec-independent translocase	759683	760132	+			protein motif:CLUSTERS:PRK01371		1	0	0	0	0	0	0
667	PFR_JS12-1_656	Mrp ATPase family protein	760314	761471	-	PROKKA_00665	Flagellum site-determining protein YlxH	760314	761471	-		ylxH	similar to AA sequence:UniProtKB:P40742		1	0	0	0	0	0	0
668	PFR_JS12-1_657	PF06210 family protein	761615	762178	-	PROKKA_00666	hypothetical protein	761615	762178	-					1	0	0	0	0	0	0
669	PFR_JS12-1_658	CBS domain pair protein	762175	763452	-	PROKKA_00667	Magnesium transporter MgtE	762175	763452	-			similar to AA sequence:UniProtKB:Q5SMG8		1	0	0	0	0	0	0
670	PFR_JS12-1_659	Citrate lyase beta chain citrase beta chain	763633	764496	+	PROKKA_00668	(3S)-malyl-CoA thioesterase	763633	764496	+	3.1.2.-	mcl2	similar to AA sequence:UniProtKB:D3JV05		1	0	0	0	0	0	0
671	PFR_JS12-1_660	Hypothetical protein	764641	765516	+	PROKKA_00669	hypothetical protein	764641	765516	+					1	0	0	0	0	0	0
672	PFR_JS12-1_661	Peptidase, M24 family	765643	767097	-	PROKKA_00670	Xaa-Pro aminopeptidase 1	765643	767097	-	3.4.11.9	pepPI	similar to AA sequence:UniProtKB:P0A3Z2		1	0	0	0	0	0	0
673	PFR_JS12-1_662	Zn-ribbon protein, possibly nucleic acid-binding	767270	768013	+	PROKKA_00671	Chromosome partition protein Smc	767270	768013	+		smc_1	protein motif:HAMAP:MF_01894		1	0	0	0	0	0	0
674	PFR_JS12-1_663	Hypothetical protein	767824	768534	-	PROKKA_00672	hypothetical protein	767824	768534	-					0	0	0	0	0	0	0
675	PFR_JS12-1_664	Hypothetical protein	768592	769251	+	PROKKA_00673	S-layer protein precursor	768592	769251	+		ctc	similar to AA sequence:UniProtKB:Q9ZES5		1	0	0	0	0	0	0
676	PFR_JS12-1_665	Methionyl aminopeptidase	769390	770298	-	PROKKA_00674	Methionine aminopeptidase 2	769390	770298	-	3.4.11.18	map_1	similar to AA sequence:UniProtKB:P0A5J2		1	0	0	0	0	0	0
677	PFR_JS12-1_666	Hypothetical protein	770378	771325	-	PROKKA_00675	hypothetical protein	770378	771325	-					0	0	0	0	0	0	0
678	PFR_JS12-1_667	Hypothetical protein	771410	772333	-	PROKKA_00676	hypothetical protein	771410	772333	-					0	0	0	0	0	0	0
679	PFR_JS12-1_668	Hypothetical protein	772418	773341	-	PROKKA_00677	hypothetical protein	772418	773341	-					0	0	0	0	0	0	0
680	PFR_JS12-1_669	Hypothetical protein	773426	774349	-	PROKKA_00678	hypothetical protein	773426	774349	-					0	0	0	0	0	0	0
681	PFR_JS12-1_670	Hypothetical protein	774434	775357	-	PROKKA_00679	hypothetical protein	774434	775357	-					0	0	0	0	0	0	0
682	PFR_JS12-1_671	Hypothetical protein	775442	776323	-	PROKKA_00680	hypothetical protein	775442	776323	-					0	0	0	0	0	0	0
683	PFR_JS12-1_672	Glutamine synthetase, type I	776530	777864	+	PROKKA_00681	putative glutamine synthetase 2	776530	777864	+	6.3.1.2	glnA_1	similar to AA sequence:UniProtKB:A0R083		1	0	0	0	0	0	0
684	PFR_JS12-1_673	Hypothetical protein	777920	778657	-	PROKKA_00682	hypothetical protein	777920	778657	-					1	0	0	0	0	0	0
685	PFR_JS12-1_674	Glutamate-ammonia-ligase adenylyltransferase	778898	781864	+	PROKKA_00683	Glutamate-ammonia-ligase adenylyltransferase	778898	781864	+	2.7.7.42	glnE	similar to AA sequence:UniProtKB:P30870		1	0	0	0	0	0	0
686	PFR_JS12-1_675	Putative oxidoreductase in MprA 5'region	781861	782676	+	PROKKA_00684	short chain dehydrogenase	781861	782676	+			protein motif:CLUSTERS:PRK07904		1	0	0	0	0	0	0
687	PFR_JS12-1_676	Transcriptional regulator	782696	783280	-	PROKKA_00685	Tetracycline repressor protein class A from transposon 1721	782696	783280	-		tetR_2	similar to AA sequence:UniProtKB:P03038	Putative antibiotic resistance	1	0	0	0	0	0	0
688	PFR_JS12-1_677	Hypothetical protein	783368	783958	-	PROKKA_00686	hypothetical protein	783368	783958	-					1	0	0	0	0	0	0
689	PFR_JS12-1_678	Glutamate--ammonia ligase	784203	785642	-	PROKKA_00687	Glutamine synthetase	784203	785642	-	6.3.1.2	glnA_2	similar to AA sequence:UniProtKB:P15106		1	0	0	0	0	0	0
690	PFR_JS12-1_679	Oleandomycin resistance ATPase	785818	787629	-	PROKKA_00688	putative ABC transporter ATP-binding protein	785818	787629	-			similar to AA sequence:UniProtKB:P45127		1	0	0	0	0	0	0
691	PFR_JS12-1_680	Integral membrane protein	787662	788432	-	PROKKA_00689	hypothetical protein	787662	788432	-					1	0	0	0	0	0	0
692	PFR_JS12-1_681	Hypothetical protein	788717	790477	-	PROKKA_00690	Dihydrolipoyllysine-residue acetyltransferase component of pyruvate dehydrogenase complex	788717	790477	-	2.3.1.12	aceF	similar to AA sequence:UniProtKB:Q8NNJ2		1	0	0	0	0	0	0
693	PFR_JS12-1_682	Aminomethyltransferase	790778	791899	+	PROKKA_00691	Aminomethyltransferase	790778	791899	+	2.1.2.10	gcvT	similar to AA sequence:UniProtKB:P54378		1	0	0	0	0	0	0
694	PFR_JS12-1_683	Hypothetical protein	792075	792290	-	PROKKA_00692	hypothetical protein	792075	792290	-					1	0	0	0	0	0	0
695	PFR_JS12-1_684	Integral membrane protein	792290	792844	-	PROKKA_00693	hypothetical protein	792290	792844	-					1	0	0	0	0	0	0
696	PFR_JS12-1_685	Phage shock protein A, PspA	793144	793938	+	PROKKA_00694	hypothetical protein	793144	793938	+			similar to AA sequence:UniProtKB:P54617	Phage shock protein A homolog	1	0	0	0	0	0	0
697	PFR_JS12-1_686	Hypothetical protein	793935	794225	+	PROKKA_00695	hypothetical protein	793935	794225	+					1	0	0	0	0	0	0
698	PFR_JS12-1_687	Hypothetical protein	794286	795161	+	PROKKA_00696	glycerate kinase I	794286	795161	+			protein motif:CLUSTERS:PRK10342		1	0	0	0	0	0	0
699	PFR_JS12-1_688	Iron-sulfur cluster assembly accessory protein	795319	795669	+	PROKKA_00697	Iron-sulfur cluster insertion protein ErpA	795319	795669	+		erpA	similar to AA sequence:UniProtKB:P45344		1	0	0	0	0	0	0
700	PFR_JS12-1_689	IMP dehydrogenase family protein	795811	797274	-	PROKKA_00698	Inosine-5'-monophosphate dehydrogenase	795811	797274	-	1.1.1.205	guaB_1	similar to AA sequence:UniProtKB:P99106		1	0	0	0	0	0	0
701	PFR_JS12-1_690	Response regulator	797487	798011	+	PROKKA_00699	putative response regulatory protein/MT3230	797487	798011	+			similar to AA sequence:UniProtKB:P95183		1	0	0	0	0	0	0
702	PFR_JS12-1_691	Anthranilate phosphoribosyltransferase	798011	799060	+	PROKKA_00700	Anthranilate phosphoribosyltransferase	798011	799060	+	2.4.2.18	trpD	similar to AA sequence:UniProtKB:A0R048		1	0	0	0	0	0	0
703	PFR_JS12-1_692	Hypothetical protein	799101	799526	-	PROKKA_00701	hypothetical protein	799101	799526	-					1	0	0	0	0	0	0
704	PFR_JS12-1_693	Peptidase, A24 type IV prepilin peptidase family	799666	800349	-	PROKKA_00702	hypothetical protein	799666	800349	-					1	0	0	0	0	0	0
705	PFR_JS12-1_694	Hypothetical protein	800375	801025	-	PROKKA_00703	hypothetical protein	800375	801025	-					1	0	0	0	0	0	0
706	PFR_JS12-1_695	Acetyltransferase, GNAT family	801117	802214	-	PROKKA_00704	Phosphoribosyl-ATP pyrophosphohydrolase	801117	802214	-			protein motif:Pfam:PF01503.11		1	0	0	0	0	0	0
707	PFR_JS12-1_696	Hypothetical protein	802404	803420	-	PROKKA_00705	hypothetical protein	802404	803420	-					1	0	0	0	0	0	0
708	PFR_JS12-1_697	Peptidylprolyl isomerase	803747	804259	+	PROKKA_00706	Peptidyl-prolyl cis-trans isomerase B	803747	804259	+	5.2.1.8	cypB	similar to AA sequence:UniProtKB:P77949		1	0	0	0	0	0	0
709	PFR_JS12-1_698	Transcriptional regulator, AsnC family	804535	804804	-	PROKKA_00707	AsnC family protein	804535	804804	-			protein motif:Pfam:PF01037.15		1	0	0	0	0	0	0
710	PFR_JS12-1_699	Peptidase M23B family / metalloendopeptidase	805064	806185	+	PROKKA_00708	Murein DD-endopeptidase MepM	805064	806185	+	3.4.24.-	mepM_1	similar to AA sequence:UniProtKB:P0AFS9		1	0	0	0	0	0	0
711	PFR_JS12-1_700	Acyltransferase PlsC	806302	807147	+	PROKKA_00709	2-acyl-glycerophospho-ethanolamine acyltransferase	806302	807147	+			protein motif:CLUSTERS:PRK08633		1	0	0	0	0	0	0
712	PFR_JS12-1_701	1-acyl-sn-glycerol-3-phosphate acyltransferase	807140	808081	+	PROKKA_00710	Acyltransferase	807140	808081	+			protein motif:Pfam:PF01553.15		1	0	0	0	0	0	0
713	PFR_JS12-1_702	3-deoxy-7-phosphoheptulonate synthase	808230	809576	+	PROKKA_00711	Phospho-2-dehydro-3-deoxyheptonate aldolase	808230	809576	+	2.5.1.54	aroH	similar to AA sequence:UniProtKB:P80574		1	0	0	0	0	0	0
714	PFR_JS12-1_703	Zn-dependent hydrolase of the beta-lactamase	809607	810350	+	PROKKA_00712	metal-dependent hydrolase	809607	810350	+			protein motif:CLUSTERS:PRK00685		1	0	0	0	0	0	0
715	PFR_JS12-1_704	Membrane spanning protein DUF6	810363	811286	-	PROKKA_00713	EamA-like transporter family protein	810363	811286	-			protein motif:Pfam:PF00892.14		1	0	0	0	0	0	0
716	PFR_JS12-1_705	Hypothetical protein	811329	813596	-	PROKKA_00714	Serine/threonine-protein kinase PK-1	811329	813596	-	2.7.11.1	spk1	similar to AA sequence:UniProtKB:Q9KIG4		1	0	0	0	0	0	0
717	PFR_JS12-1_706	Polyprenyl synthetase	813720	814790	-	PROKKA_00715	(2E,6E)-farnesyl diphosphate synthase	813720	814790	-	2.5.1.10		similar to AA sequence:UniProtKB:P0A5H8		1	0	0	0	0	0	0
718	PFR_JS12-1_707	Methylenetetrahydrofolate reductase (NAD(P)H)	814836	815777	+	PROKKA_00716	5,10-methylenetetrahydrofolate reductase	814836	815777	+	1.5.1.20	metF	similar to AA sequence:UniProtKB:P0AEZ1		1	0	0	0	0	0	0
719	PFR_JS12-1_708	DNA or RNA helicase, Superfamily I family	815731	817941	-	PROKKA_00717	Helicase IV	815731	817941	-	3.6.4.12	helD	similar to AA sequence:UniProtKB:O32215		1	0	0	0	0	0	0
720	PFR_JS12-1_709	Hypothetical protein	818155	818556	+	PROKKA_00718	hypothetical protein	818155	818556	+					1	0	0	0	0	0	0
721	PFR_JS12-1_710	DNA polymerase III, alpha subunit	818568	822188	+	PROKKA_00719	DNA polymerase III subunit alpha	818568	822188	+	2.7.7.7	dnaE_1	similar to AA sequence:UniProtKB:P10443		1	0	0	0	0	0	0
722	PFR_JS12-1_711	DNA polymerase IV	822215	823456	+	PROKKA_00720	DNA polymerase IV	822215	823456	+	2.7.7.7	dinB_1	similar to AA sequence:UniProtKB:Q47155		1	0	0	0	0	0	0
723	PFR_JS12-1_712	Hypothetical protein	823496	823879	+	PROKKA_00721	hypothetical protein	823496	823879	+					1	0	0	0	0	0	0
724	PFR_JS12-1_713	Protein MraZ	824102	824539	+	PROKKA_00722	cell division protein MraZ	824102	824539	+			protein motif:CLUSTERS:PRK00326		1	0	0	0	0	0	0
725	PFR_JS12-1_714	Ribosomal RNA small subunit methyltransferase H	824718	825746	+	PROKKA_00723	Ribosomal RNA small subunit methyltransferase H	824718	825746	+	2.1.1.199	rsmH	similar to AA sequence:UniProtKB:P60392		1	0	0	0	0	0	0
726	PFR_JS12-1_715	Hypothetical protein	825743	826261	+	PROKKA_00724	Cell division protein FtsL	825743	826261	+		ftsL	protein motif:HAMAP:MF_00910		1	0	0	0	0	0	0
727	PFR_JS12-1_716	Penicillin binding protein transpeptidase domain	826258	828321	+	PROKKA_00725	Penicillin-binding protein PbpB	826258	828321	+	2.4.1.129	pbpB	similar to AA sequence:UniProtKB:A0R022		1	0	0	0	0	0	0
728	PFR_JS12-1_717	UDP-N-acetylmuramoyl-L-alanyl-D-glutamate--2,6-di	828321	829910	+	PROKKA_00726	UDP-N-acetylmuramoyl-L-alanyl-D-glutamate--2,6-diaminopimelate ligase	828321	829910	+	6.3.2.13	murE	similar to AA sequence:UniProtKB:P65477		1	0	0	0	0	0	0
729	PFR_JS12-1_718	UDP-N-acetylmuramoyl-tripeptide--D-alanyl-D-alani	829912	831396	+	PROKKA_00727	UDP-N-acetylmuramoyl-tripeptide--D-alanyl-D-alanine ligase	829912	831396	+	6.3.2.10	murF	similar to AA sequence:UniProtKB:P11880		1	0	0	0	0	0	0
730	PFR_JS12-1_719	Phospho-N-acetylmuramoyl-pentappeptidetransferase	831393	832469	+	PROKKA_00728	Phospho-N-acetylmuramoyl-pentapeptide-transferase	831393	832469	+	2.7.8.13	mraY	similar to AA sequence:UniProtKB:P0A6W3		1	0	0	0	0	0	0
731	PFR_JS12-1_720	UDP-N-acetylmuramoylalanine--D-glutamate ligase	832529	833950	+	PROKKA_00729	UDP-N-acetylmuramoylalanine--D-glutamate ligase	832529	833950	+	6.3.2.9	murD	similar to AA sequence:UniProtKB:A5U4I2		1	0	0	0	0	0	0
732	PFR_JS12-1_721	Cell division protein FtsW	834143	835408	+	PROKKA_00730	Lipid II flippase FtsW	834143	835408	+		ftsW_2	similar to AA sequence:UniProtKB:P63762		1	0	0	0	0	0	0
733	PFR_JS12-1_722	UDP-N-acetylglucosamine--N-acetylmuramyl-(Pentape	835408	836508	+	PROKKA_00731	UDP-N-acetylglucosamine--N-acetylmuramyl-(pentapeptide) pyrophosphoryl-undecaprenol N-acetylglucosamine transferase	835408	836508	+	2.4.1.227	murG	similar to AA sequence:UniProtKB:P17443		1	0	0	0	0	0	0
734	PFR_JS12-1_723	UDP-N-acetylmuramate--L-alanine ligase MurC	836505	837947	+	PROKKA_00732	UDP-N-acetylmuramate--L-alanine ligase	836505	837947	+	6.3.2.8	murC	similar to AA sequence:UniProtKB:Q3K745		1	0	0	0	0	0	0
735	PFR_JS12-1_724	POTRA domain protein, FtsQ-type	837944	838675	+	PROKKA_00733	Cell division protein FtsQ	837944	838675	+		ftsQ	similar to AA sequence:UniProtKB:P64168		1	0	0	0	0	0	0
736	PFR_JS12-1_725	Cell division protein FtsZ	838893	840134	+	PROKKA_00734	Cell division protein FtsZ	838893	840134	+		ftsZ	similar to AA sequence:UniProtKB:P94337		1	0	0	0	0	0	0
737	PFR_JS12-1_726	YfiH family protein	840144	840932	+	PROKKA_00735	Laccase domain protein YfiH	840144	840932	+		yfiH	similar to AA sequence:UniProtKB:P33644		1	0	0	0	0	0	0
738	PFR_JS12-1_727	Cell division protein sepF	841084	841605	+	PROKKA_00736	Cell division protein SepF	841084	841605	+		sepF	similar to AA sequence:UniProtKB:O31728		1	0	0	0	0	0	0
739	PFR_JS12-1_728	Hypothetical protein	841609	841902	+	PROKKA_00737	YGGT family protein	841609	841902	+			protein motif:Pfam:PF02325.11		1	0	0	0	0	0	0
740	PFR_JS12-1_729	DivIVA domain protein	842039	843037	+	PROKKA_00738	Cell wall synthesis protein Wag31	842039	843037	+			similar to AA sequence:UniProtKB:P0A5N2		1	0	0	0	0	0	0
741	PFR_JS12-1_730	C4-type zinc finger protein, DksA/TraR family	843112	843540	+	PROKKA_00739	RNA polymerase-binding transcription factor DksA	843112	843540	+		dksA	similar to AA sequence:UniProtKB:P0ABS1		1	0	0	0	0	0	0
742	PFR_JS12-1_731	Signal peptidase II	843597	844142	+	PROKKA_00740	lipoprotein signal peptidase	843597	844142	+			protein motif:CLUSTERS:PRK00376		1	0	0	0	0	0	0
743	PFR_JS12-1_732	Pseudouridylate synthase	844139	845059	+	PROKKA_00741	Ribosomal large subunit pseudouridine synthase D	844139	845059	+	5.4.99.23	rluD	similar to AA sequence:UniProtKB:P33643		1	0	0	0	0	0	0
744	PFR_JS12-1_733	Pyruvate kinase	845375	846808	+	PROKKA_00742	Pyruvate kinase	845375	846808	+	2.7.1.40	pyk	similar to AA sequence:UniProtKB:Q46078		1	0	0	0	0	0	0
745						PROKKA_00743	tRNA-Leu(caa)	847054	847138	-			COORDINATES:profile:Aragorn:1.2		0					0	0
746	PFR_JS12-1_734	Response regulator	847358	847981	+	PROKKA_00744	putative transcriptional regulatory protein pdtaR	847358	847981	+		pdtaR	similar to AA sequence:UniProtKB:O06143		1	0	0	0	0	0	0
747	PFR_JS12-1_735	DNA-directed DNA polymerase	848088	850766	+	PROKKA_00745	DNA polymerase I	848088	850766	+	2.7.7.7	polA	similar to AA sequence:UniProtKB:P52026		1	0	0	0	0	0	0
748	PFR_JS12-1_736	Sortase family protein	850786	851499	-	PROKKA_00746	hypothetical protein	850786	851499	-					1	0	0	0	0	0	0
749	PFR_JS12-1_737	Succinate-semialdehyde dehydrogenase [NADP( )]	851719	853185	+	PROKKA_00747	Succinate-semialdehyde dehydrogenase [NADP(+)] GabD	851719	853185	+	1.2.1.79	gabD	similar to AA sequence:UniProtKB:P25526		1	0	0	0	0	0	0
750	PFR_JS12-1_738	30S ribosomal protein S1	853548	855002	+	PROKKA_00748	30S ribosomal protein S1	853548	855002	+		rpsA	similar to AA sequence:UniProtKB:P0AG67		1	0	0	0	0	0	0
751	PFR_JS12-1_739	Phosphorylase family protein	855119	855895	+	PROKKA_00749	Purine nucleoside phosphorylase DeoD-type	855119	855895	+	2.4.2.1	deoD	similar to AA sequence:UniProtKB:Q5EEL8		1	0	0	0	0	0	0
752	PFR_JS12-1_740	Dephospho-CoA kinase	855899	856567	+	PROKKA_00750	Dephospho-CoA kinase	855899	856567	+	2.7.1.24	coaE	similar to AA sequence:UniProtKB:O67792		1	0	0	0	0	0	0
753	PFR_JS12-1_741	UvrABC system protein B	856642	858726	+	PROKKA_00751	UvrABC system protein B	856642	858726	+		uvrB	similar to AA sequence:UniProtKB:P56981		1	0	0	0	0	0	0
754	PFR_JS12-1_742	Integral membrane protein, TerC family	858917	859951	+	PROKKA_00752	Inner membrane protein alx	858917	859951	+		alx_1	similar to AA sequence:UniProtKB:P42601		1	0	0	0	0	0	0
755	PFR_JS12-1_743	Zn-dependent hydrolases	859986	860579	-	PROKKA_00753	hydroxyacylglutathione hydrolase	859986	860579	-			protein motif:CLUSTERS:PRK10241		1	0	0	0	0	0	0
756	PFR_JS12-1_744	TIGR03083 family protein	860581	861327	-	PROKKA_00754	mycothiol-dependent maleylpyruvate isomerase	860581	861327	-			protein motif:CLUSTERS:PRK09583		1	0	0	0	0	0	0
757	PFR_JS12-1_745	UvrABC system protein A	861539	864604	+	PROKKA_00755	UvrABC system protein A	861539	864604	+		uvrA_2	similar to AA sequence:UniProtKB:P63380		1	0	0	0	0	0	0
758	PFR_JS12-1_746	GNAT family acetyltransferase	864619	865155	-	PROKKA_00756	hypothetical protein	864619	865155	-					1	0	0	0	0	0	0
759	PFR_JS12-1_747	ABC-type Na efflux pump permease component	865297	866463	-	PROKKA_00757	ABC-2 family transporter protein	865297	866463	-			protein motif:Pfam:PF12698.1		1	0	0	0	0	0	0
760	PFR_JS12-1_748	YhaQ	866460	867341	-	PROKKA_00758	putative ABC transporter ATP-binding protein YxlF	866460	867341	-	3.6.3.-	yxlF	similar to AA sequence:UniProtKB:P94374		0	0	0	0	0	0	0
761	PFR_JS12-1_749	Two-component system response regulator	867444	868097	-	PROKKA_00759	Transcriptional regulatory protein LiaR	867444	868097	-		liaR_1	similar to AA sequence:UniProtKB:O32197		1	0	0	0	0	0	0
762	PFR_JS12-1_750	Histidine kinase	868100	869419	-	PROKKA_00760	Sensor histidine kinase DesK	868100	869419	-	2.7.13.3	desK_3	similar to AA sequence:UniProtKB:O34757		1	0	0	0	0	0	0
763	PFR_JS12-1_751	UvrABC system protein C	869561	871555	+	PROKKA_00761	UvrABC system protein C	869561	871555	+		uvrC	similar to AA sequence:UniProtKB:P0A8G0		1	0	0	0	0	0	0
764	PFR_JS12-1_752	P-loop ATP-binding domain protein, PF03668	871751	872635	+	PROKKA_00762	glmZ(sRNA)-inactivating NTPase	871751	872635	+			protein motif:CLUSTERS:PRK05416		1	0	0	0	0	0	0
765	PFR_JS12-1_753	UPF0052 protein ML0564	872632	873600	+	PROKKA_00763	Putative gluconeogenesis factor	872632	873600	+			similar to AA sequence:UniProtKB:P71691		1	0	0	0	0	0	0
766	PFR_JS12-1_754	Putative sporulation transcription regulator	873644	874627	+	PROKKA_00764	Putative sporulation transcription regulator WhiA	873644	874627	+		whiA	similar to AA sequence:UniProtKB:A0QWV9		1	0	0	0	0	0	0
767	PFR_JS12-1_755	ATP-binding protein of ABC transporter system	874693	875415	+	PROKKA_00765	Bacitracin export ATP-binding protein BceA	874693	875415	+		bceA	similar to AA sequence:UniProtKB:O34697		0	0	0	0	0	0	0
768	PFR_JS12-1_756	Efflux ABC transporter, permease protein	875412	876791	+	PROKKA_00766	hypothetical protein	875412	876791	+					0	0	0	0	0	0	0
769	PFR_JS12-1_757	Glyceraldehyde 3-phosphate dehydrogenase gap	876905	877909	+	PROKKA_00767	Glyceraldehyde-3-phosphate dehydrogenase	876905	877909	+	1.2.1.12	gap	similar to AA sequence:UniProtKB:Q01651		1	0	0	0	0	0	0
770	PFR_JS12-1_758	Phosphoglycerate kinase	878074	879285	+	PROKKA_00768	Phosphoglycerate kinase	878074	879285	+	2.7.2.3	pgk	similar to AA sequence:UniProtKB:Q01655		1	0	0	0	0	0	0
771	PFR_JS12-1_759	Triosephosphate isomerase 1	879288	880076	+	PROKKA_00769	Triosephosphate isomerase	879288	880076	+	5.3.1.1	tpiA_2	similar to AA sequence:UniProtKB:P66940		1	0	0	0	0	0	0
772	PFR_JS12-1_760	Hypothetical protein	880199	880459	+	PROKKA_00770	preprotein translocase subunit SecG	880199	880459	+			protein motif:CLUSTERS:PRK06870		1	0	0	0	0	0	0
773	PFR_JS12-1_761	Electron transport protein	880531	880887	+	PROKKA_00771	RNA polymerase-binding protein RbpA	880531	880887	+		rbpA_1	similar to AA sequence:UniProtKB:Q9RKY0		1	0	0	0	0	0	0
774	PFR_JS12-1_762	6-phosphogluconolactonase devB	881204	881962	-	PROKKA_00772	6-phosphogluconolactonase	881204	881962	-	3.1.1.31	pgl_1	similar to AA sequence:UniProtKB:P63338		1	0	0	0	0	0	0
775	PFR_JS12-1_763	Putative OpcA protein	881959	882861	-	PROKKA_00773	Glucose-6-phosphate dehydrogenase subunit	881959	882861	-			protein motif:Pfam:PF10128.3		1	0	0	0	0	0	0
776	PFR_JS12-1_764	Glucose-6-phosphate 1-dehydrogenase Zwf	882872	884467	-	PROKKA_00774	Glucose-6-phosphate 1-dehydrogenase	882872	884467	-	1.1.1.49	zwf	similar to AA sequence:UniProtKB:P0AC53		1	0	0	0	0	0	0
777	PFR_JS12-1_765	HTH-type pyridoxine biosynthesis transcriptional	884620	886050	-	PROKKA_00775	HTH-type transcriptional regulatory protein GabR	884620	886050	-		gabR	similar to AA sequence:UniProtKB:P94426		1	0	0	0	0	0	0
778	PFR_JS12-1_766	Pyridoxal biosynthesis lyase PdxS	886146	887036	+	PROKKA_00776	Pyridoxal biosynthesis lyase PdxS	886146	887036	+	4.-.-.-	pdxS	similar to AA sequence:UniProtKB:P82134		1	0	0	0	0	0	0
779	PFR_JS12-1_767	Glutamine amidotransferase subunit PdxT	887041	887661	+	PROKKA_00777	Glutamine amidotransferase subunit PdxT	887041	887661	+	2.6.-.-	pdxT	similar to AA sequence:UniProtKB:A0QWH0		1	0	0	0	0	0	0
780	PFR_JS12-1_768	Conserved domain protein	887796	888611	-	PROKKA_00778	hypothetical protein	887796	888611	-					1	1	1	0	0	0	0
781	PFR_JS12-1_769	ABC superfamily ATP binding cassette transporter,	888608	889186	-	PROKKA_00779	ABC transporter ATP-binding protein YtrB	888608	889186	-		ytrB	similar to AA sequence:UniProtKB:O34641		1	1	1	0	0	0	0
782	PFR_JS12-1_770	Hypothetical protein	889227	889487	+	PROKKA_00780	hypothetical protein	889227	889487	+					0	1	1	0	0	0	0
783	PFR_JS12-1_771	Hypothetical protein	889477	889695	+	PROKKA_00781	hypothetical protein	889477	889695	+					0	1	1	0	0	0	0
784	PFR_JS12-1_772	Uma4 protein	889667	891013	-	PROKKA_00782	Transposase	889667	891013	-			protein motif:Pfam:PF01610.11		0	1	1	0	0	0	0
785	PFR_JS12-1_773	Undecaprenyl-diphosphatase UppP	891475	892620	-	PROKKA_00783	Undecaprenyl-diphosphatase	891475	892620	-	3.6.1.27	uppP_1	similar to AA sequence:UniProtKB:P60932		0	1	1	0	0	0	0
786	PFR_JS12-1_774	Transcriptional regulator	892844	893176	+	PROKKA_00784	Transcriptional regulator PadR-like family protein	892844	893176	+			protein motif:Pfam:PF03551.8		0	1	1	0	0	0	0
787	PFR_JS12-1_775	Exopolyphosphatase	893166	894425	+	PROKKA_00785	putative amino acid permease YhdG	893166	894425	+		yhdG_3	similar to AA sequence:UniProtKB:O07576		0	1	1	0	0	0	0
788	PFR_JS12-1_776	DNA-binding response regulator TcrA	894624	895340	+	PROKKA_00786	Response regulator ArlR	894624	895340	+		arlR	similar to AA sequence:UniProtKB:P0C000		0	1	1	0	0	0	0
789	PFR_JS12-1_777	ATP-binding region ATPase domain protein	895337	896317	+	PROKKA_00787	Signal transduction histidine-protein kinase ArlS	895337	896317	+	2.7.13.3	arlS	similar to AA sequence:UniProtKB:Q7A5N3		0	1	1	0	0	0	0
790	PFR_JS12-1_778	Thiamine biosynthesis lipoprotein	896325	897182	-	PROKKA_00788	thiamine biosynthesis lipoprotein ApbE	896325	897182	-			protein motif:CLUSTERS:PRK10461		0	0	0	0	0	0	0
791	PFR_JS12-1_779	Hypothetical protein	897179	897697	-	PROKKA_00789	FMN-binding domain protein	897179	897697	-			protein motif:Pfam:PF04205.8		0	0	0	0	0	0	0
792	PFR_JS12-1_780	Ferric reductase domain protein transmembrane	897709	899004	-	PROKKA_00790	3-ketosteroid-9-alpha-hydroxylase reductase subunit	897709	899004	-	1.17.1.-	hmp	similar to AA sequence:UniProtKB:P96853		0	0	0	0	0	0	0
793	PFR_JS12-1_781	Cadmium efflux ATPase	899394	901283	+	PROKKA_00791	Zinc-transporting ATPase	899394	901283	+	3.6.3.-	zosA_2	similar to AA sequence:UniProtKB:O31688		0	0	0	0	0	0	0
794	PFR_JS12-1_782	Hypothetical protein	901371	902087	-	PROKKA_00792	Putative undecaprenyl-diphosphatase YbjG	901371	902087	-	3.6.1.27	ybjG	similar to AA sequence:UniProtKB:P75806		0	0	0	0	0	0	0
795	PFR_JS12-1_783	Activator of Hsp90 ATPase 1 family protein	902274	902735	-	PROKKA_00793	hypothetical protein	902274	902735	-			protein motif:Pfam:PF08327.5	Activator of Hsp90 ATPase homolog 1-like protein	0	0	0	0	0	0	0
796	PFR_JS12-1_784	Peptidase C60 sortase A and B	903043	906060	-	PROKKA_00794	hypothetical protein	903043	906060	-					0	0	0	0	0	0	0
797	PFR_JS12-1_785	TrwC relaxase	906191	909676	+	PROKKA_00795	Multifunctional conjugation protein TraI	906191	909676	+		traI_1	similar to AA sequence:UniProtKB:P14565		0	0	0	0	0	0	0
798	PFR_JS12-1_786	Hypothetical protein	909854	910255	+	PROKKA_00796	hypothetical protein	909854	910255	+					0	0	0	0	0	0	0
799	PFR_JS12-1_787	Hypothetical protein	910327	910800	+	PROKKA_00797	hypothetical protein	910327	910800	+					0	0	0	0	0	0	0
800	PFR_JS12-1_788	Hypothetical protein	910719	910898	-	PROKKA_00798	hypothetical protein	910719	910898	-					0	0	0	0	0	0	0
801	PFR_JS12-1_789	Hypothetical protein	910962	911261	-	PROKKA_00799	hypothetical protein	910962	911261	-					0	0	0	0	0	0	0
802	PFR_JS12-1_790	Hypothetical protein	911248	911916	-	PROKKA_00800	hypothetical protein	911248	911916	-					0	0	0	0	0	0	0
803	PFR_JS12-1_791	DNA processing Smf-family protein	911970	913001	-	PROKKA_00801	hypothetical protein	911970	913001	-			protein motif:CLUSTERS:PRK10736		0	0	0	0	0	0	0
804	PFR_JS12-1_792	Hypothetical protein	913384	913896	+	PROKKA_00802	error-prone DNA polymerase	913384	913896	+			protein motif:CLUSTERS:PRK05672		0	0	0	0	0	0	0
805	PFR_JS12-1_793	Hypothetical protein	913974	914120	-	PROKKA_00803	Daunorubicin/doxorubicin resistance ATP-binding protein DrrA	913974	914120	-	3.6.3.-	drrA_3	similar to AA sequence:UniProtKB:P32010		0	0	0	0	0	0	0
806	PFR_JS12-1_794	Transcriptional regulator, GntR family	914117	914491	-	PROKKA_00804	HTH-type transcriptional repressor YtrA	914117	914491	-		ytrA_2	similar to AA sequence:UniProtKB:O34712		1	0	0	0	0	0	0
807	PFR_JS12-1_795	Transcriptional regulator, ArsR family	914760	915524	+	PROKKA_00805	hypothetical protein	914760	915524	+					1	0	0	0	0	0	0
808	PFR_JS12-1_796	FeS assembly protein SufB	915521	916978	+	PROKKA_00806	FeS cluster assembly protein SufB	915521	916978	+		sufB	similar to AA sequence:UniProtKB:P77522		1	0	0	0	0	0	0
809	PFR_JS12-1_797	FeS assembly protein SufD	916978	918195	+	PROKKA_00807	FeS cluster assembly protein SufD	916978	918195	+		sufD	similar to AA sequence:UniProtKB:P77689		1	0	0	0	0	0	0
810	PFR_JS12-1_798	Putative ferredoxin subunit of phenylpropionate	918192	918539	+	PROKKA_00808	Benzene 1,2-dioxygenase system ferredoxin subunit	918192	918539	+		bnzC	similar to AA sequence:UniProtKB:P08086		1	0	0	0	0	0	0
811	PFR_JS12-1_799	FeS assembly ATPase SufC	918544	919293	+	PROKKA_00809	Vegetative protein 296	918544	919293	+		yurY	similar to AA sequence:UniProtKB:P80866		1	0	0	0	0	0	0
812	PFR_JS12-1_800	Cysteine desulfurase, SufS family protein	919283	920539	+	PROKKA_00810	putative cysteine desulfurase	919283	920539	+	2.8.1.7	csd	similar to AA sequence:UniProtKB:O32164		1	0	0	0	0	0	0
813	PFR_JS12-1_801	SUF system FeS assembly protein, NifU family	920536	920988	+	PROKKA_00811	NifU-like protein	920536	920988	+		nifU	similar to AA sequence:UniProtKB:O32163		1	0	0	0	0	0	0
814	PFR_JS12-1_802	Metal-sulfur cluster biosynthetic protein	920985	921455	+	PROKKA_00812	hypothetical protein	920985	921455	+					1	0	0	0	0	0	0
815	PFR_JS12-1_803	ABC transporter related protein	921729	923327	+	PROKKA_00813	putative ABC transporter ATP-binding protein YheS	921729	923327	+		yheS_1	similar to AA sequence:UniProtKB:P63389		1	0	0	0	0	0	0
816	PFR_JS12-1_804	Mycinamicin-resistance protein MyrA	923478	924311	-	PROKKA_00814	23S rRNA (guanine(748)-N(1))-methyltransferase	923478	924311	-	2.1.1.188	rlmAII	similar to AA sequence:UniProtKB:Q9S1M6		1	0	0	0	0	0	0
817	PFR_JS12-1_805	Short-chain dehydrogenase/reductase SDR	924319	925065	-	PROKKA_00815	Rhamnolipids biosynthesis 3-oxoacyl-[acyl-carrier-protein] reductase	924319	925065	-	1.1.1.100	rhlG	similar to AA sequence:UniProtKB:Q9RPT1		1	0	0	0	0	0	0
818	PFR_JS12-1_806	3-oxoacyl-[acyl-carrier protein] reductase fabG1	925174	925869	+	PROKKA_00816	3-oxoacyl-[acyl-carrier-protein] reductase FabG1	925174	925869	+	1.1.1.100	fabG1	similar to AA sequence:UniProtKB:P0A5Y4		1	0	0	0	0	0	0
819	PFR_JS12-1_807	Enoyl-(Acyl carrier protein) reductase	925959	926732	+	PROKKA_00817	Enoyl-[acyl-carrier-protein] reductase [NADH]	925959	926732	+	1.3.1.9	inhA	similar to AA sequence:UniProtKB:P0A5Y6		1	0	0	0	0	0	0
820	PFR_JS12-1_808	Hypothetical protein	926807	927556	-	PROKKA_00818	hypothetical protein	926807	927556	-					1	0	0	0	0	0	0
821	PFR_JS12-1_809	ABC-type molybdenum transport system, ATPase	927709	928503	+	PROKKA_00819	putative ABC transporter ATP-binding protein YlmA	927709	928503	+	3.6.3.-	ylmA	similar to AA sequence:UniProtKB:O31723		1	0	0	0	0	0	0
822	PFR_JS12-1_810	Sodium Bile acid symporter family protein	928585	929628	-	PROKKA_00820	Sodium Bile acid symporter family protein	928585	929628	-			protein motif:Pfam:PF01758.10		1	0	0	0	0	0	0
823	PFR_JS12-1_811	RNA methyltransferase, TrmH family	929769	930578	+	PROKKA_00821	Putative TrmH family tRNA/rRNA methyltransferase	929769	930578	+	2.1.1.-		similar to AA sequence:UniProtKB:Q7A794		1	0	0	0	0	0	0
824	PFR_JS12-1_812	Peptide deformylase	930612	931232	-	PROKKA_00822	Peptide deformylase	930612	931232	-	3.5.1.88	def	similar to AA sequence:UniProtKB:Q9I7A8		1	0	0	0	0	0	0
825	PFR_JS12-1_813	Tyrosine recombinase XerC 1	931381	932307	+	PROKKA_00823	Tyrosine recombinase XerC	931381	932307	+		xerC_1	similar to AA sequence:UniProtKB:O31207		1	0	0	0	0	0	0
826	PFR_JS12-1_814	Peptidase, M23 family	932351	933535	-	PROKKA_00824	Murein DD-endopeptidase MepM	932351	933535	-	3.4.24.-	mepM_2	similar to AA sequence:UniProtKB:P0AFS9		1	0	0	0	0	0	0
827	PFR_JS12-1_815	30S ribosomal protein S2	933829	934806	+	PROKKA_00825	30S ribosomal protein S2	933829	934806	+		rpsB	similar to AA sequence:UniProtKB:P66544		1	0	0	0	0	0	0
828	PFR_JS12-1_816	Translation elongation factor Ts	934845	935657	+	PROKKA_00826	Elongation factor Ts	934845	935657	+		tsf	similar to AA sequence:UniProtKB:A0QVB9		1	0	0	0	0	0	0
829	PFR_JS12-1_817	UMP kinase	935830	936543	+	PROKKA_00827	Uridylate kinase	935830	936543	+	2.7.4.22	pyrH	similar to AA sequence:UniProtKB:A0QVD9		1	0	0	0	0	0	0
830	PFR_JS12-1_818	Ribosome recycling factor	936616	937173	+	PROKKA_00828	Ribosome-recycling factor	936616	937173	+		frr	similar to AA sequence:UniProtKB:Q8NP03		1	0	0	0	0	0	0
831	PFR_JS12-1_819	Phosphatidate cytidylyltransferase	937182	938027	+	PROKKA_00829	Phosphatidate cytidylyltransferase	937182	938027	+	2.7.7.41	cdsA	similar to AA sequence:UniProtKB:P0ABG1		1	0	0	0	0	0	0
832	PFR_JS12-1_820	Ribosomal RNA large subunit methyltransferase N	938024	939160	+	PROKKA_00830	putative dual-specificity RNA methyltransferase RlmN	938024	939160	+	2.1.1.-	rlmN	similar to AA sequence:UniProtKB:Q7A600		1	0	0	0	0	0	0
833	PFR_JS12-1_821	1-deoxy-D-xylulose 5-phosphate reductoisomerase	939231	940424	+	PROKKA_00831	1-deoxy-D-xylulose 5-phosphate reductoisomerase	939231	940424	+	1.1.1.267	dxr	similar to AA sequence:UniProtKB:P64012		1	0	0	0	0	0	0
834	PFR_JS12-1_822	4-hydroxy-3-methylbut-2-en-1-yl diphosphate	940497	941663	+	PROKKA_00832	4-hydroxy-3-methylbut-2-en-1-yl diphosphate synthase	940497	941663	+	1.17.7.1	ispG	similar to AA sequence:UniProtKB:Q81LV7		1	0	0	0	0	0	0
835	PFR_JS12-1_823	Acetyltransferase, GNAT family	941803	942645	+	PROKKA_00833	Mycothiol acetyltransferase	941803	942645	+	2.3.1.189	mshD_2	protein motif:HAMAP:MF_01698		1	0	0	0	0	0	0
836	PFR_JS12-1_824	Prolyl-tRNA synthetase ProS	942730	944550	+	PROKKA_00834	Proline--tRNA ligase	942730	944550	+	6.1.1.15	proS	similar to AA sequence:UniProtKB:A0QVM0		1	0	0	0	0	0	0
837	PFR_JS12-1_825	Hypothetical protein	944609	945595	-	PROKKA_00835	hypothetical protein	944609	945595	-					1	0	0	0	0	0	0
838	PFR_JS12-1_826	Ribosome maturation factor RimP	945865	946338	+	PROKKA_00836	Ribosome maturation factor RimP	945865	946338	+		rimP	similar to AA sequence:UniProtKB:P67220		1	0	0	0	0	0	0
839	PFR_JS12-1_827	Transcription termination factor NusA	946340	947398	+	PROKKA_00837	hypothetical protein	946340	947398	+			similar to AA sequence:UniProtKB:P0A5M2	Transcription termination/antitermination protein NusA	1	0	0	0	0	0	0
840	PFR_JS12-1_828	Hypothetical protein	947545	947742	+	PROKKA_00838	hypothetical protein	947545	947742	+			protein motif:CLUSTERS:PRK09190		0	0	0	0	0	0	0
841	PFR_JS12-1_829	Translation initiation factor IF-2	947938	950859	+	PROKKA_00839	Translation initiation factor IF-2	947938	950859	+		infB	similar to AA sequence:UniProtKB:P04766		1	0	0	0	0	0	0
842	PFR_JS12-1_830	Ribosome-binding factor A	950859	951299	+	PROKKA_00840	Ribosome-binding factor A	950859	951299	+		rbfA	similar to AA sequence:UniProtKB:P65967		1	0	0	0	0	0	0
843	PFR_JS12-1_831	TRNA pseudouridine synthase B	951296	952192	+	PROKKA_00841	tRNA pseudouridine synthase B	951296	952192	+	5.4.99.25	truB	similar to AA sequence:UniProtKB:P62190		1	0	0	0	0	0	0
844	PFR_JS12-1_832	Putative glycerol uptake facilitator	952437	953228	+	PROKKA_00842	putative glycerol uptake facilitator protein	952437	953228	+		glpF	similar to AA sequence:UniProtKB:P19255		1	0	0	0	0	0	0
845	PFR_JS12-1_833	Glycerol kinase	953286	954812	+	PROKKA_00843	Glycerol kinase	953286	954812	+	2.7.1.30	glpK_1	similar to AA sequence:UniProtKB:Q5HGD2		1	0	0	0	0	0	0
846	PFR_JS12-1_834	Riboflavin biosynthesis protein RibF	955138	956115	+	PROKKA_00844	Riboflavin biosynthesis protein RibF	955138	956115	+		ribF	similar to AA sequence:UniProtKB:Q59263		1	0	0	0	0	0	0
847	PFR_JS12-1_835	30S ribosomal protein S15	956219	956482	+	PROKKA_00845	30S ribosomal protein S15	956219	956482	+		rpsO	similar to AA sequence:UniProtKB:P05766		1	0	0	0	0	0	0
848	PFR_JS12-1_836	Polyribonucleotide nucleotidyltransferase	956807	959017	+	PROKKA_00846	Polyribonucleotide nucleotidyltransferase	956807	959017	+	2.7.7.8	pnp	similar to AA sequence:UniProtKB:Q53597		1	0	0	0	0	0	0
849	PFR_JS12-1_837	Dihydrodipicolinate reductase	959223	959963	+	PROKKA_00847	4-hydroxy-tetrahydrodipicolinate reductase	959223	959963	+	1.17.1.8	dapB	similar to AA sequence:UniProtKB:P72024		1	0	0	0	0	0	0
850	PFR_JS12-1_838	Hypothetical protein	959969	960694	+	PROKKA_00848	hypothetical protein	959969	960694	+					1	0	0	0	0	0	0
851	PFR_JS12-1_839	GCN5 N-acetyltransferase	960722	961210	-	PROKKA_00849	Acetyltransferase (GNAT) family protein	960722	961210	-			protein motif:Pfam:PF00583.18		1	0	0	0	0	0	0
852	PFR_JS12-1_840	Putative hydrolase of the metallo-beta-lactamase	961298	963049	+	PROKKA_00850	Putative ribonuclease J	961298	963049	+	3.1.-.-		similar to AA sequence:UniProtKB:O33294		1	0	0	0	0	0	0
853	PFR_JS12-1_841	50S ribosomal protein L28 2	963184	963369	+	PROKKA_00851	50S ribosomal protein L28	963184	963369	+		rpmB	similar to AA sequence:UniProtKB:Q9WY96		1	0	0	0	0	0	0
854	PFR_JS12-1_842	Putative ATP-dependent DNA helicase RecG	963499	965778	+	PROKKA_00852	ATP-dependent DNA helicase RecG	963499	965778	+	3.6.4.12	recG	similar to AA sequence:UniProtKB:P24230		1	0	0	0	0	0	0
855	PFR_JS12-1_843	Pyridoxamine 5'-phosphate oxidase family protein	965885	966307	-	PROKKA_00853	Pyridoxamine 5'-phosphate oxidase	965885	966307	-			protein motif:Pfam:PF12900.1		1	0	0	0	0	0	0
856	PFR_JS12-1_844	RNA methyltransferase, RsmD family	966383	966982	+	PROKKA_00854	Ribosomal RNA small subunit methyltransferase D	966383	966982	+	2.1.1.171	rsmD	similar to AA sequence:UniProtKB:P0ADX9		1	0	0	0	0	0	0
857	PFR_JS12-1_845	Pantetheine-phosphate adenylyltransferase	966975	967460	+	PROKKA_00855	Phosphopantetheine adenylyltransferase	966975	967460	+	2.7.7.3	coaD	similar to AA sequence:UniProtKB:O34797		1	0	0	0	0	0	0
858	PFR_JS12-1_846	Protein of hypothetical function DUF177	967623	968108	+	PROKKA_00856	hypothetical protein	967623	968108	+					1	0	0	0	0	0	0
859	PFR_JS12-1_847	Hypothetical protein	968259	968471	+	PROKKA_00857	50S ribosomal protein L32	968259	968471	+		rpmF	similar to AA sequence:UniProtKB:P80339		1	0	0	0	0	0	0
860	PFR_JS12-1_848	Ribonuclease III	968458	969180	+	PROKKA_00858	Ribonuclease 3	968458	969180	+	3.1.26.3	rnc	similar to AA sequence:UniProtKB:Q9ZBQ7		1	0	0	0	0	0	0
861	PFR_JS12-1_849	Formamidopyrimidine-DNA glycosylase 2	969180	970085	+	PROKKA_00859	Formamidopyrimidine-DNA glycosylase 1	969180	970085	+	3.2.2.23	fpg1	similar to AA sequence:UniProtKB:P64150		1	0	0	0	0	0	0
862	PFR_JS12-1_850	GtrA family protein	970097	970711	+	PROKKA_00860	GtrA-like protein	970097	970711	+			protein motif:Pfam:PF04138.8		1	0	0	0	0	0	0
863	PFR_JS12-1_851	Chromosome segregation protein SMC	970749	974294	+	PROKKA_00861	Chromosome partition protein Smc	970749	974294	+		smc_2	similar to AA sequence:UniProtKB:P51834		1	0	0	0	0	0	0
864	PFR_JS12-1_852	Hypothetical protein	974376	974573	+	PROKKA_00862	hypothetical protein	974376	974573	+					1	0	0	0	0	0	0
865	PFR_JS12-1_853	Signal recognition particle receptor FtsY	974665	975819	+	PROKKA_00863	Signal recognition particle receptor FtsY	974665	975819	+		ftsY	similar to AA sequence:UniProtKB:P51835		1	0	0	0	0	0	0
866	PFR_JS12-1_854	Signal recognition particle protein	975946	977517	+	PROKKA_00864	Signal recognition particle protein	975946	977517	+		ffh	similar to AA sequence:UniProtKB:P66844		1	0	0	0	0	0	0
867	PFR_JS12-1_855	Amidohydrolase family protein	977582	978640	+	PROKKA_00865	hypothetical protein	977582	978640	+					1	0	0	0	0	0	0
868	PFR_JS12-1_856	30S ribosomal protein S16	978818	979309	+	PROKKA_00866	30S ribosomal protein S16	978818	979309	+		rpsP	similar to AA sequence:UniProtKB:A0QV37		1	0	0	0	0	0	0
869	PFR_JS12-1_857	UPF0109 protein PPA1442	979312	979566	+	PROKKA_00867	hypothetical protein	979312	979566	+			protein motif:CLUSTERS:PRK02821		1	0	0	0	0	0	0
870	PFR_JS12-1_858	Ribosome maturation factor RimM	979575	980126	+	PROKKA_00868	Ribosome maturation factor RimM	979575	980126	+		rimM	similar to AA sequence:UniProtKB:A0QV39		1	0	0	0	0	0	0
871	PFR_JS12-1_859	TRNA (guanine-N(1)-)-methyltransferase	980192	980917	+	PROKKA_00869	tRNA (guanine-N(1)-)-methyltransferase	980192	980917	+	2.1.1.228	trmD	similar to AA sequence:UniProtKB:Q2GIL5		1	0	0	0	0	0	0
872	PFR_JS12-1_860	Putative xylan esterase	980925	981623	-	PROKKA_00870	Acetylxylan esterase precursor	980925	981623	-	3.1.1.72	axeA1_1	similar to AA sequence:UniProtKB:D5EV35		1	0	0	0	0	0	0
873	PFR_JS12-1_861	Succinate dehydrogenase cytochrome B-558 subunit	981721	982482	+	PROKKA_00871	hypothetical protein	981721	982482	+					1	0	0	0	0	0	0
874	PFR_JS12-1_862	Succinate dehydrogenase flavoprotein subunit	982479	984500	+	PROKKA_00872	Fumarate reductase flavoprotein subunit	982479	984500	+	1.3.5.4	frdA_1	similar to AA sequence:UniProtKB:P00363		1	0	0	0	0	0	0
875	PFR_JS12-1_863	Succinate dehydrogenase/fumarate reductase	984497	985261	+	PROKKA_00873	Fumarate reductase iron-sulfur subunit	984497	985261	+	1.3.99.1	frdB_1	similar to AA sequence:UniProtKB:P0AC47		1	0	0	0	0	0	0
876	PFR_JS12-1_864	50S ribosomal protein L19	985535	985891	+	PROKKA_00874	50S ribosomal protein L19	985535	985891	+		rplS	similar to AA sequence:UniProtKB:P66083		1	0	0	0	0	0	0
877	PFR_JS12-1_865	Signal peptidase I	985903	986727	+	PROKKA_00875	Signal peptidase I	985903	986727	+	3.4.21.89	lepB	similar to AA sequence:UniProtKB:Q10789		1	0	0	0	0	0	0
878	PFR_JS12-1_866	Ribonuclease HII	986733	987368	+	PROKKA_00876	Ribonuclease HII	986733	987368	+	3.1.26.4	rnhB	similar to AA sequence:UniProtKB:P10442		1	0	0	0	0	0	0
879	PFR_JS12-1_867	Protein often found in Actinomycetes clustered	987365	987679	+	PROKKA_00877	hypothetical protein	987365	987679	+					1	0	0	0	0	0	0
880	PFR_JS12-1_868	UPF0102 protein	987833	988195	+	PROKKA_00878	hypothetical protein	987833	988195	+			protein motif:CLUSTERS:PRK12497		1	0	0	0	0	0	0
881	PFR_JS12-1_869	Mg-chelatase subunit D/I family protein, ComM	988192	989730	+	PROKKA_00879	Competence protein ComM	988192	989730	+		comM	similar to AA sequence:UniProtKB:P45049		1	0	0	0	0	0	0
882	PFR_JS12-1_870	DNA protecting protein DprA	989727	990887	+	PROKKA_00880	hypothetical protein	989727	990887	+			protein motif:CLUSTERS:PRK10736		1	0	0	0	0	0	0
883	PFR_JS12-1_871	Tryptophan synthase beta chain 2	991049	992371	+	PROKKA_00881	Tryptophan synthase beta chain	991049	992371	+	4.2.1.20	trpB_1	similar to AA sequence:UniProtKB:Q81TL8		1	0	0	0	0	0	0
884	PFR_JS12-1_872	Hypothetical protein	992374	992760	+	PROKKA_00882	Dinitrogenase iron-molybdenum cofactor	992374	992760	+			protein motif:Pfam:PF02579.11		1	0	0	0	0	0	0
885	PFR_JS12-1_873	Undecaprenyl-diphosphatase UppP	992831	993667	-	PROKKA_00883	Undecaprenyl-diphosphatase	992831	993667	-	3.6.1.27	uppP_2	similar to AA sequence:UniProtKB:P60932		1	0	0	0	0	0	0
886	PFR_JS12-1_874	Hypothetical protein	994182	994679	-	PROKKA_00884	hypothetical protein	994182	994679	-					0	0	0	0	0	0	0
887	PFR_JS12-1_875	Hypothetical protein	994726	995049	-	PROKKA_00885	hypothetical protein	994726	995049	-					0	0	0	0	0	0	0
888						PROKKA_00886	tRNA-Leu(gag)	995651	995739	-			COORDINATES:profile:Aragorn:1.2		0					0	0
889	PFR_JS12-1_876	Hypothetical protein	995954	996205	+	PROKKA_00887	hypothetical protein	995954	996205	+					1	0	0	0	0	0	0
890	PFR_JS12-1_877	Aldo/keto reductase family oxidoreductase	996223	997212	-	PROKKA_00888	General stress protein 69	996223	997212	-	1.1.1.-	yhdN	similar to AA sequence:UniProtKB:P80874		1	0	0	0	0	0	0
891	PFR_JS12-1_878	Cysteine--tRNA ligase 3	997279	998535	+	PROKKA_00889	L-cysteine:1D-myo-inositol 2-amino-2-deoxy-alpha-D-glucopyranoside ligase	997279	998535	+	6.3.1.13	mshC	similar to AA sequence:UniProtKB:A0QZY0		1	0	0	0	0	0	0
892	PFR_JS12-1_879	ATP-dependent zinc metalloprotease FtsH	998645	1000795	-	PROKKA_00890	ATP-dependent zinc metalloprotease FtsH	998645	1000795	-	3.4.24.-	ftsH	similar to AA sequence:UniProtKB:P0AAI3		1	0	0	0	0	0	0
893	PFR_JS12-1_880	Phosphoribosyl-AMP pyrophosphatase hisE	1000968	1001234	+	PROKKA_00891	Phosphoribosyl-ATP pyrophosphatase	1000968	1001234	+	3.6.1.31	hisE	similar to AA sequence:UniProtKB:P0A5B1		1	0	0	0	0	0	0
894	PFR_JS12-1_881	ATP phosphoribosyltransferase	1001301	1002164	+	PROKKA_00892	ATP phosphoribosyltransferase	1001301	1002164	+	2.4.2.17	hisG	similar to AA sequence:UniProtKB:P60759		1	0	0	0	0	0	0
895	PFR_JS12-1_882	Hypothetical protein	1002228	1002710	-	PROKKA_00893	hypothetical protein	1002228	1002710	-					1	0	0	0	0	0	0
896	PFR_JS12-1_883	Translation initiation factor IF-3	1003016	1003744	+	PROKKA_00894	Translation initiation factor IF-3	1003016	1003744	+		infC	similar to AA sequence:UniProtKB:Q5SKU2		1	0	0	0	0	0	0
897	PFR_JS12-1_884	50S ribosomal protein L35	1003812	1004006	+	PROKKA_00895	50S ribosomal protein L35	1003812	1004006	+		rpmI	similar to AA sequence:UniProtKB:P80341		1	0	0	0	0	0	0
898	PFR_JS12-1_885	50S ribosomal protein L20	1004052	1004423	+	PROKKA_00896	50S ribosomal protein L20	1004052	1004423	+		rplT	similar to AA sequence:UniProtKB:A0QYU6		1	0	0	0	0	0	0
899	PFR_JS12-1_886	RNA 2'-O ribose methyltransferase substrate	1004434	1005294	+	PROKKA_00897	23S rRNA (uridine(2479)-2'-O)-methyltransferase	1004434	1005294	+	2.1.1.208	aviRb	similar to AA sequence:UniProtKB:Q9F5K6		1	0	0	0	0	0	0
900	PFR_JS12-1_887	Hypothetical protein	1005294	1005470	+	PROKKA_00898	hypothetical protein	1005294	1005470	+					1	0	0	0	0	0	0
901	PFR_JS12-1_888	Phenylalanine--tRNA ligase alpha subunit	1005626	1006720	+	PROKKA_00899	Phenylalanine--tRNA ligase alpha subunit	1005626	1006720	+	6.1.1.20	pheS	similar to AA sequence:UniProtKB:Q8NQN7		1	0	0	0	0	0	0
902	PFR_JS12-1_889	Phenylalanine--tRNA ligase beta subunit	1006717	1009245	+	PROKKA_00900	Phenylalanine--tRNA ligase beta subunit	1006717	1009245	+	6.1.1.20	pheT	similar to AA sequence:UniProtKB:P67041		1	0	0	0	0	0	0
903	PFR_JS12-1_890	Aminotransferase AlaT	1009373	1010587	-	PROKKA_00901	Glutamate-pyruvate aminotransferase AlaA	1009373	1010587	-	2.6.1.2	alaA	similar to AA sequence:UniProtKB:P0A959		1	0	0	0	0	0	0
904	PFR_JS12-1_891	N-acetyl-gamma-glutamyl-phosphate reductase ArgC	1010752	1011783	+	PROKKA_00902	N-acetyl-gamma-glutamyl-phosphate reductase	1010752	1011783	+	1.2.1.38	argC	similar to AA sequence:UniProtKB:P63562		1	0	0	0	0	0	0
905	PFR_JS12-1_892	Arginine biosynthesis bifunctional protein ArgJ	1011780	1012931	+	PROKKA_00903	Arginine biosynthesis bifunctional protein ArgJ	1011780	1012931	+		argJ	similar to AA sequence:UniProtKB:Q8CK24		1	0	0	0	0	0	0
906	PFR_JS12-1_893	Acetylglutamate kinase	1012928	1013839	+	PROKKA_00904	Acetylglutamate kinase	1012928	1013839	+	2.7.2.8	argB	similar to AA sequence:UniProtKB:A0QYT0		1	0	0	0	0	0	0
907	PFR_JS12-1_894	Acetylornithine transaminase	1013832	1015055	+	PROKKA_00905	Acetylornithine aminotransferase	1013832	1015055	+	2.6.1.11	argD	similar to AA sequence:UniProtKB:A0QYS9		0	0	0	0	0	0	0
908	PFR_JS12-1_895	Arginine repressor	1015052	1015606	+	PROKKA_00906	Arginine repressor	1015052	1015606	+		argR	similar to AA sequence:UniProtKB:P0A4Y8		1	0	0	0	0	0	0
909	PFR_JS12-1_896	Argininosuccinate lyase	1015610	1017031	+	PROKKA_00907	Argininosuccinate lyase	1015610	1017031	+	4.3.2.1	argH	similar to AA sequence:UniProtKB:A0QYS5		1	1	1	0	0	0	0
910	PFR_JS12-1_897	Tyrosyl-tRNA synthase tyrS	1017159	1018427	+	PROKKA_00908	Tyrosine--tRNA ligase	1017159	1018427	+	6.1.1.1	tyrS	similar to AA sequence:UniProtKB:P67611		1	1	1	0	0	0	0
911	PFR_JS12-1_898	Hypothetical protein	1020380	1021375	-	PROKKA_00909	hypothetical protein	1020380	1021375	-					0	0	0	0	0	0	0
912	PFR_JS12-1_899	Hypothetical protein	1024307	1025365	+	PROKKA_00910	hypothetical protein	1024307	1025365	+					0	0	0	0	0	0	0
913	PFR_JS12-1_900	Hypothetical protein	1025440	1026465	+	PROKKA_00911	hypothetical protein	1025440	1026465	+					0	0	0	0	0	0	0
914	PFR_JS12-1_901	HAD-superfamily hydrolase, subfamily IIA	1026462	1027493	+	PROKKA_00912	putative hydrolase YutF	1026462	1027493	+	3.-.-.-	yutF	similar to AA sequence:UniProtKB:O32125		1	0	0	0	0	0	0
915	PFR_JS12-1_902	BioY family protein	1027682	1028311	+	PROKKA_00913	Biotin transporter BioY	1027682	1028311	+		bioY	similar to AA sequence:UniProtKB:Q2KBP7		1	0	0	0	0	0	0
916	PFR_JS12-1_903	Biotin ABC transport system ATP-binding protein	1028325	1029053	+	PROKKA_00914	Biotin transport ATP-binding protein BioM	1028325	1029053	+	3.6.3.-	bioM	similar to AA sequence:UniProtKB:Q2KBP5		1	0	0	0	0	0	0
917	PFR_JS12-1_904	Cobalt transport protein	1029050	1029658	+	PROKKA_00915	Energy-coupling factor transporter transmembrane protein BioN	1029050	1029658	+		bioN	similar to AA sequence:UniProtKB:Q2KBP6		1	0	0	0	0	0	0
918	PFR_JS12-1_905	Hypothetical protein	1029731	1029970	+	PROKKA_00916	hypothetical protein	1029731	1029970	+					1	0	0	0	0	0	0
919	PFR_JS12-1_906	Probable inorganic polyphosphate/ATP-NAD kinase	1030035	1030958	+	PROKKA_00917	Inorganic polyphosphate/ATP-NAD kinase	1030035	1030958	+	2.7.1.23	ppnK	similar to AA sequence:UniProtKB:P0A5S6		1	0	0	0	0	0	0
920	PFR_JS12-1_907	DNA repair protein RecN	1030952	1032643	+	PROKKA_00918	DNA repair protein RecN	1030952	1032643	+		recN	similar to AA sequence:UniProtKB:Q9WXF2		1	0	0	0	0	0	0
921	PFR_JS12-1_908	CTP synthase	1032730	1034484	+	PROKKA_00919	CTP synthase	1032730	1034484	+	6.3.4.2	pyrG	similar to AA sequence:UniProtKB:A0QYQ7		1	0	0	0	0	0	0
922	PFR_JS12-1_909	Hydrolase, NUDIX family	1034477	1035139	+	PROKKA_00920	ADP-ribose pyrophosphatase	1034477	1035139	+	3.6.1.13	nudF	similar to AA sequence:UniProtKB:P54570		1	0	0	0	0	0	0
923	PFR_JS12-1_910	Tyrosine recombinase XerC 2	1035132	1036127	+	PROKKA_00921	Tyrosine recombinase XerD	1035132	1036127	+		xerD	similar to AA sequence:UniProtKB:P0A0P0		1	0	0	0	0	0	0
924	PFR_JS12-1_911	Sporulation initiation inhibitor protein Soj	1036248	1037144	+	PROKKA_00922	Sporulation initiation inhibitor protein Soj	1036248	1037144	+	3.6.-.-	soj_1	similar to AA sequence:UniProtKB:P37522		1	0	0	0	0	0	0
925	PFR_JS12-1_912	Hypothetical protein	1037129	1037404	+	PROKKA_00923	hypothetical protein	1037129	1037404	+					1	0	0	0	0	0	0
926	PFR_JS12-1_913	Condensin subunit ScpA	1037385	1038299	+	PROKKA_00924	Segregation and condensation protein A	1037385	1038299	+		scpA	similar to AA sequence:UniProtKB:P35154		1	0	0	0	0	0	0
927	PFR_JS12-1_914	Transcriptional regulator	1038296	1039051	+	PROKKA_00925	Segregation and condensation protein B	1038296	1039051	+		scpB	similar to AA sequence:UniProtKB:C1CMI5		1	0	0	0	0	0	0
928	PFR_JS12-1_915	Pseudouridylate synthase	1039044	1039826	+	PROKKA_00926	Ribosomal large subunit pseudouridine synthase B	1039044	1039826	+	5.4.99.22	rluB	similar to AA sequence:UniProtKB:P35159		1	0	0	0	0	0	0
929	PFR_JS12-1_916	Hypothetical protein	1039892	1040533	+	PROKKA_00927	FK506-binding protein	1039892	1040533	+	5.2.1.8	fkbP_1	similar to AA sequence:UniProtKB:P28725		1	0	0	0	0	0	0
930	PFR_JS12-1_917	Peptidylprolyl isomerase	1040619	1041677	+	PROKKA_00928	FK506-binding protein	1040619	1041677	+	5.2.1.8	fkbP_2	similar to AA sequence:UniProtKB:P28725		1	0	0	0	0	0	0
931	PFR_JS12-1_918	TRNA synthetase class I, catalytic domain	1041820	1042779	-	PROKKA_00929	Glutamyl-Q tRNA(Asp) synthetase	1041820	1042779	-	6.1.1.-	gluQ	similar to AA sequence:UniProtKB:P27305		1	0	0	0	0	0	0
932	PFR_JS12-1_919	Protein pafB	1042848	1043816	+	PROKKA_00930	hypothetical protein	1042848	1043816	+					1	0	0	0	0	0	0
933	PFR_JS12-1_920	Protein pafC	1043803	1044762	+	PROKKA_00931	hypothetical protein	1043803	1044762	+					1	0	0	0	0	0	0
934	PFR_JS12-1_921	Sec-independent protein translocase protein TatA	1044864	1045172	+	PROKKA_00932	Sec-independent protein translocase protein TatAy	1044864	1045172	+		tatAy	similar to AA sequence:UniProtKB:O05522		1	0	0	0	0	0	0
935	PFR_JS12-1_922	Twin arginine-targeting protein translocase TatC	1045191	1046063	+	PROKKA_00933	Sec-independent protein translocase protein TatC	1045191	1046063	+		tatC	similar to AA sequence:UniProtKB:O67305		1	0	0	0	0	0	0
936	PFR_JS12-1_923	YegS//BmrU family lipid kinase	1046079	1046951	+	PROKKA_00934	Diacylglycerol kinase	1046079	1046951	+	2.7.1.107	dagK	similar to AA sequence:UniProtKB:O53526		1	0	0	0	0	0	0
937	PFR_JS12-1_924	Cof protein:HAD-superfamily hydrolase	1047122	1048087	-	PROKKA_00935	Sugar phosphatase YidA	1047122	1048087	-	3.1.3.23	yidA	similar to AA sequence:UniProtKB:P0A8Y5		1	0	0	0	0	0	0
938	PFR_JS12-1_925	DSH domain protein	1048114	1050915	+	PROKKA_00936	ski2-like helicase	1048114	1050915	+			protein motif:CLUSTERS:PRK02362		1	0	0	0	0	0	0
939	PFR_JS12-1_926	Antibiotic biosynthesis monooxygenase	1050927	1051304	+	PROKKA_00937	Putative monooxygenase YcnE	1050927	1051304	+	1.-.-.-	ycnE	similar to AA sequence:UniProtKB:P94425		1	0	0	0	0	0	0
940	PFR_JS12-1_927	Potassium channel beta chain	1051419	1052435	-	PROKKA_00938	L-glyceraldehyde 3-phosphate reductase	1051419	1052435	-	1.1.1.-	gpr_1	similar to AA sequence:UniProtKB:Q46851		1	0	0	0	0	0	0
941	PFR_JS12-1_928	Imidazole glycerol phosphate synthase subunit	1052520	1053284	+	PROKKA_00939	Imidazole glycerol phosphate synthase subunit HisF	1052520	1053284	+	4.1.3.-	hisF	similar to AA sequence:UniProtKB:O31139		1	0	0	0	0	0	0
942	PFR_JS12-1_929	Hypothetical protein	1053388	1054494	+	PROKKA_00940	hypothetical protein	1053388	1054494	+					1	0	0	0	0	0	0
943	PFR_JS12-1_930	Acetolactate synthase	1054793	1056553	+	PROKKA_00941	Acetolactate synthase large subunit	1054793	1056553	+	2.2.1.6	ilvB	similar to AA sequence:UniProtKB:P42463		1	0	0	0	0	0	0
944	PFR_JS12-1_931	Acetolactate synthase, small subunit	1056550	1057077	+	PROKKA_00942	Putative acetolactate synthase small subunit	1056550	1057077	+	2.2.1.6	ilvH	similar to AA sequence:UniProtKB:P65161		1	0	0	0	0	0	0
945	PFR_JS12-1_932	Ketol-acid reductoisomerase 2	1057122	1058153	+	PROKKA_00943	Ketol-acid reductoisomerase	1057122	1058153	+	1.1.1.86	ilvC	similar to AA sequence:UniProtKB:A0QUX8		1	0	0	0	0	0	0
946	PFR_JS12-1_933	Uma4 protein	1058623	1059696	+	PROKKA_00944	Transposase	1058623	1059696	+			protein motif:Pfam:PF01610.11		0	0	0	0	0	0	0
947	PFR_JS12-1_934	Hypothetical protein	1059780	1060640	-	PROKKA_00945	hypothetical protein	1059780	1060640	-					1	0	0	0	0	0	0
948	PFR_JS12-1_935	Hypothetical protein	1060622	1061209	-	PROKKA_00946	hypothetical protein	1060622	1061209	-					0	0	0	0	0	0	0
949	PFR_JS12-1_936	Hypothetical protein	1061288	1061461	-	PROKKA_00947	hypothetical protein	1061288	1061461	-					0	0	0	0	0	0	0
950	PFR_JS12-1_937	Tartrate dehydrogenase	1061495	1062559	-	PROKKA_00948	3-isopropylmalate dehydrogenase	1061495	1062559	-	1.1.1.85	leuB	similar to AA sequence:UniProtKB:P95313		1	0	0	0	0	0	0
951	PFR_JS12-1_938	Branched-chain-amino-acid transaminase	1062724	1063809	+	PROKKA_00949	Branched-chain-amino-acid aminotransferase	1062724	1063809	+	2.6.1.42	ilvE_1	similar to AA sequence:UniProtKB:A0R066		1	0	0	0	0	0	0
952	PFR_JS12-1_939	Putative alpha-isopropylmalate/homocitrate	1063841	1065439	+	PROKKA_00950	2-isopropylmalate synthase	1063841	1065439	+	2.3.3.13	leuA_1	similar to AA sequence:UniProtKB:P09151		1	0	0	0	0	0	0
953	PFR_JS12-1_940	FAH family protein	1065499	1066344	+	PROKKA_00951	Ureidoglycolate lyase	1065499	1066344	+	4.3.2.3		similar to AA sequence:UniProtKB:Q39BA7		1	0	0	0	0	0	0
954	PFR_JS12-1_941	CAAX amino terminal protease family protein	1066352	1067446	+	PROKKA_00952	CAAX amino terminal protease self- immunity	1066352	1067446	+			protein motif:Pfam:PF02517.10		1	0	0	0	0	0	0
955						PROKKA_00953	tRNA-Gln(ctg)	1067511	1067583	+			COORDINATES:profile:Aragorn:1.2		0					0	0
956						PROKKA_00954	tRNA-Glu(ctc)	1067676	1067749	+			COORDINATES:profile:Aragorn:1.2		0					0	0
957	PFR_JS12-1_942	Transcriptional regulator, IclR family protein	1067848	1068576	-	PROKKA_00955	HTH-type transcriptional regulator KipR	1067848	1068576	-		kipR	similar to AA sequence:UniProtKB:P42968		1	0	0	0	0	0	0
958	PFR_JS12-1_943	3-isopropylmalate dehydratase large subunit	1068620	1070029	+	PROKKA_00956	3-isopropylmalate dehydratase large subunit	1068620	1070029	+	4.2.1.33	leuC	similar to AA sequence:UniProtKB:Q7TXH6		1	0	0	0	0	0	0
959	PFR_JS12-1_944	3-isopropylmalate dehydratase small subunit	1070043	1070639	+	PROKKA_00957	3-isopropylmalate dehydratase small subunit	1070043	1070639	+	4.2.1.33	leuD	similar to AA sequence:UniProtKB:Q8NQV7		1	0	0	0	0	0	0
960	PFR_JS12-1_945	1-acylglycerol-3-phosphate O-acyltransferase,	1070770	1071573	+	PROKKA_00958	2-acyl-glycerophospho-ethanolamine acyltransferase	1070770	1071573	+			protein motif:CLUSTERS:PRK08633		1	0	0	0	0	0	0
961	PFR_JS12-1_946	D-alanine-D-alanine ligase A	1071647	1072774	+	PROKKA_00959	D-alanine--D-alanine ligase	1071647	1072774	+	6.3.2.4	ddl	similar to AA sequence:UniProtKB:P95114		1	0	0	0	0	0	0
962	PFR_JS12-1_947	Conserved hypothetical membrane spanning protein	1072813	1073808	-	PROKKA_00960	hypothetical protein	1072813	1073808	-					1	0	0	0	0	0	0
963	PFR_JS12-1_948	Putative dihydroxyacetone kinase regulator	1073918	1074652	+	PROKKA_00961	hypothetical protein	1073918	1074652	+					1	0	0	0	0	0	0
964	PFR_JS12-1_949	Thiamine monophosphate kinase	1074663	1075646	+	PROKKA_00962	Thiamine-monophosphate kinase	1074663	1075646	+	2.7.4.16	thiL	similar to AA sequence:UniProtKB:O67883		1	0	0	0	0	0	0
965	PFR_JS12-1_950	FtsK	1075892	1078201	+	PROKKA_00963	DNA translocase SpoIIIE	1075892	1078201	+		spoIIIE	similar to AA sequence:UniProtKB:P21458		1	0	0	0	0	0	0
966	PFR_JS12-1_951	Ribosomal protein S12 methylthiotransferase RimO	1078281	1079714	+	PROKKA_00964	Ribosomal protein S12 methylthiotransferase RimO	1078281	1079714	+	2.-.-.-	rimO	similar to AA sequence:UniProtKB:Q9X2H6		1	0	0	0	0	0	0
967	PFR_JS12-1_952	Phosphatidylglycerophosphate synthase pgsA3	1079719	1080372	+	PROKKA_00965	Putative CDP-diacylglycerol--glycerol-3-phosphate 3-phosphatidyl-transferase 2	1079719	1080372	+	2.7.8.5	pgsA2_1	similar to AA sequence:UniProtKB:O33288		1	0	0	0	0	0	0
968	PFR_JS12-1_953	CinA domain protein	1080365	1080868	+	PROKKA_00966	Nicotinamide-nucleotide amidohydrolase PncC	1080365	1080868	+	3.5.1.42	pncC	similar to AA sequence:UniProtKB:P0A6G3		1	0	0	0	0	0	0
969	PFR_JS12-1_954	Transcriptional regulator	1081036	1081341	+	PROKKA_00967	Transcriptional regulator ClgR	1081036	1081341	+		clgR	similar to AA sequence:UniProtKB:A0QVU1		1	0	0	0	0	0	0
970	PFR_JS12-1_955	Putative ATP-DEPENDENT HELICASE LHR	1081563	1086242	-	PROKKA_00968	putative ATP-dependent helicase Lhr	1081563	1086242	-			protein motif:CLUSTERS:PRK09751		1	0	0	0	0	0	0
971	PFR_JS12-1_956	Hypothetical protein	1086346	1086513	-	PROKKA_00969	hypothetical protein	1086346	1086513	-					1	0	0	0	0	0	0
972	PFR_JS12-1_957	Protein RecA 2	1086822	1087940	+	PROKKA_00970	recombinase A	1086822	1087940	+			protein motif:CLUSTERS:PRK09354		1	0	0	0	0	0	0
973	PFR_JS12-1_958	Regulatory protein RecX	1087943	1088557	+	PROKKA_00971	Regulatory protein RecX	1087943	1088557	+		recX	similar to AA sequence:UniProtKB:P0A5U8		1	0	0	0	0	0	0
974	PFR_JS12-1_959	Putative insertion element ISCmi2 transposase	1088617	1089660	-	PROKKA_00972	IS2 transposase TnpB	1088617	1089660	-			protein motif:CLUSTERS:PRK09409		0	0	0	0	0	0	0
975	PFR_JS12-1_960	Ribonuclease Y	1089818	1091353	+	PROKKA_00973	Ribonuclease Y	1089818	1091353	+	3.1.-.-	rny	similar to AA sequence:UniProtKB:P67278		1	0	0	0	0	0	0
976	PFR_JS12-1_961	Glutamate uptake system ATP-binding protein	1091363	1092178	-	PROKKA_00974	Glutamine transport ATP-binding protein GlnQ	1091363	1092178	-		glnQ_4	similar to AA sequence:UniProtKB:P27675		1	0	0	0	0	0	0
977	PFR_JS12-1_962	(Dimethylallyl)adenosine tRNA	1092282	1093796	+	PROKKA_00975	(Dimethylallyl)adenosine tRNA methylthiotransferase MiaB	1092282	1093796	+	2.-.-.-	miaB	similar to AA sequence:UniProtKB:O31778		1	0	0	0	0	0	0
978	PFR_JS12-1_963	TRNA dimethylallyltransferase	1093793	1094779	+	PROKKA_00976	tRNA dimethylallyltransferase	1093793	1094779	+	2.5.1.75	miaA	similar to AA sequence:UniProtKB:Q9KAC3		1	0	0	0	0	0	0
979	PFR_JS12-1_964	Diaminopimelate epimerase	1094794	1095636	+	PROKKA_00977	Diaminopimelate epimerase	1094794	1095636	+	5.1.1.7	dapF	similar to AA sequence:UniProtKB:A4QEV1		1	0	0	0	0	0	0
980	PFR_JS12-1_965	GTPase HflX	1095680	1097116	+	PROKKA_00978	GTPase HflX	1095680	1097116	+		hflX	similar to AA sequence:UniProtKB:P25519		1	0	0	0	0	0	0
981	PFR_JS12-1_966	ATP-dependent helicase DinG	1097283	1099346	+	PROKKA_00979	putative ATP-dependent helicase DinG	1097283	1099346	+	3.6.4.12	dinG	similar to AA sequence:UniProtKB:P27296		1	0	0	0	0	0	0
982	PFR_JS12-1_967	LexA repressor	1099350	1100192	-	PROKKA_00980	LexA repressor	1099350	1100192	-	3.4.21.88	lexA	similar to AA sequence:UniProtKB:Q50765		1	0	0	0	0	0	0
983	PFR_JS12-1_968	Hypothetical protein	1100462	1101292	+	PROKKA_00981	hypothetical protein	1100462	1101292	+					1	0	0	0	0	0	0
984	PFR_JS12-1_969	Transcriptional repressor NrdR	1101659	1102156	+	PROKKA_00982	Transcriptional repressor NrdR	1101659	1102156	+		nrdR	similar to AA sequence:UniProtKB:O69980		1	0	0	0	0	0	0
985	PFR_JS12-1_970	Vitamin B12-dependent ribonucleotide reductase	1102342	1105233	+	PROKKA_00983	Vitamin B12-dependent ribonucleotide reductase	1102342	1105233	+	1.17.4.1	nrdJ	similar to AA sequence:UniProtKB:O69981		1	0	0	0	0	0	0
986	PFR_JS12-1_971	Phospholipase, patatin family	1105342	1106283	-	PROKKA_00984	NTE family protein RssA	1105342	1106283	-		rssA	similar to AA sequence:UniProtKB:P0AFR0		1	0	0	0	0	0	0
987	PFR_JS12-1_972	Glycerol-3-phosphate dehydrogenase [NAD(P) ] A	1106475	1108103	+	PROKKA_00985	Anaerobic glycerol-3-phosphate dehydrogenase subunit A	1106475	1108103	+	1.1.5.3	glpA	similar to AA sequence:UniProtKB:P0A9C0		1	0	0	0	0	0	0
988	PFR_JS12-1_973	Glycerol-3-phosphate dehydrogenase [NAD(P) ] B	1108100	1109410	+	PROKKA_00986	Anaerobic glycerol-3-phosphate dehydrogenase subunit B	1108100	1109410	+	1.1.5.3	glpB	similar to AA sequence:UniProtKB:P13033		1	0	0	0	0	0	0
989	PFR_JS12-1_974	Anaerobic glycerol-3-phosphate dehydrogenase	1109407	1110798	+	PROKKA_00987	Anaerobic glycerol-3-phosphate dehydrogenase subunit C	1109407	1110798	+		glpC	similar to AA sequence:UniProtKB:P0A996		1	0	0	0	0	0	0
990	PFR_JS12-1_975	Sugar-binding family transcriptional regulator	1110881	1111849	-	PROKKA_00988	Deoxyribonucleoside regulator	1110881	1111849	-		deoR_2	similar to AA sequence:UniProtKB:P39140		1	0	0	0	0	0	0
991	PFR_JS12-1_976	Putative AEC family transporter	1112059	1112994	+	PROKKA_00989	Membrane transport protein	1112059	1112994	+			protein motif:Pfam:PF03547.12		1	0	0	0	0	0	0
992	PFR_JS12-1_977	Probable phosphoketolase	1113087	1115684	+	PROKKA_00990	Xylulose-5-phosphate phosphoketolase	1113087	1115684	+	4.1.2.9	xpkA	similar to AA sequence:UniProtKB:Q937F6		1	0	0	0	0	0	0
993	PFR_JS12-1_978	ATP-dependent helicase HrpA	1115822	1119790	+	PROKKA_00991	ATP-dependent RNA helicase HrpB	1115822	1119790	+	3.6.4.13	hrpB_1	similar to AA sequence:UniProtKB:P37024		0	0	0	0	0	0	0
994	PFR_JS12-1_979	Putative acyl-CoA thioesterase II	1119898	1120773	+	PROKKA_00992	Acyl-CoA thioesterase 2	1119898	1120773	+	3.1.2.-	tesB	similar to AA sequence:UniProtKB:P0AGG2		1	0	0	0	0	0	0
995	PFR_JS12-1_980	Probable solute binding protein of ABC	1120788	1122128	-	PROKKA_00993	Lactose-binding protein precursor	1120788	1122128	-		lacE	similar to AA sequence:UniProtKB:P29822		0	0	0	0	0	0	0
996	PFR_JS12-1_981	Transcriptional regulator	1122425	1123414	+	PROKKA_00994	Catabolite control protein A	1122425	1123414	+		ccpA_2	similar to AA sequence:UniProtKB:P46828		1	0	0	0	0	0	0
997	PFR_JS12-1_982	RNA polymerase sigma factor SigB	1123517	1124446	-	PROKKA_00995	RNA polymerase sigma factor SigB	1123517	1124446	-		sigB	similar to AA sequence:UniProtKB:Q59563		1	0	0	0	0	0	0
998	PFR_JS12-1_983	RNA polymerase sigma factor	1124805	1126334	+	PROKKA_00996	RNA polymerase principal sigma factor HrdB	1124805	1126334	+		hrdB	similar to AA sequence:UniProtKB:P18183		1	0	0	0	0	0	0
999	PFR_JS12-1_984	L-lactate dehydrogenase 1 (Precursor)	1126422	1127387	-	PROKKA_00997	L-lactate dehydrogenase 2	1126422	1127387	-	1.1.1.27	ldh2	similar to AA sequence:UniProtKB:P0CW93		1	0	0	0	0	0	0
1000	PFR_JS12-1_985	Hypothetical protein	1127533	1127724	-	PROKKA_00998	hypothetical protein	1127533	1127724	-					1	0	0	0	0	0	0
1001	PFR_JS12-1_986	DNA gyrase, B subunit	1127887	1130007	+	PROKKA_00999	DNA topoisomerase 4 subunit B	1127887	1130007	+	5.99.1.3	parE	similar to AA sequence:UniProtKB:P66939		1	0	0	0	0	0	0
1002	PFR_JS12-1_987	2-dehydropantoate 2-reductase (Ketopantoate	1130032	1130949	-	PROKKA_01000	2-dehydropantoate 2-reductase	1130032	1130949	-			protein motif:CLUSTERS:PRK06522		1	0	0	0	0	0	0
1003	PFR_JS12-1_988	DNA gyrase/topoisomerase IV, A subunit	1131055	1133517	-	PROKKA_01001	DNA gyrase subunit A	1131055	1133517	-	5.99.1.3	gyrA_2	similar to AA sequence:UniProtKB:Q2G2Q0		1	0	0	0	0	0	0
1004	PFR_JS12-1_989	PF09949 family protein	1133643	1134728	-	PROKKA_01002	hypothetical protein	1133643	1134728	-					1	0	0	0	0	0	0
1005	PFR_JS12-1_990	Phosphodiesterase I	1134784	1135377	+	PROKKA_01003	hypothetical protein	1134784	1135377	+					1	0	0	0	0	0	0
1006	PFR_JS12-1_991	Type I phosphodiesterase / nucleotide	1135381	1136532	+	PROKKA_01004	Type I phosphodiesterase / nucleotide pyrophosphatase	1135381	1136532	+			protein motif:Pfam:PF01663.16		1	0	0	0	0	0	0
1007	PFR_JS12-1_992	Hypothetical protein	1136635	1137963	-	PROKKA_01005	hypothetical protein	1136635	1137963	-					1	0	0	0	0	0	0
1008	PFR_JS12-1_993	PF13834 domain protein	1138179	1138553	+	PROKKA_01006	hypothetical protein	1138179	1138553	+					1	0	0	0	0	0	0
1009	PFR_JS12-1_994	Hypothetical protein	1138665	1138985	-	PROKKA_01007	hypothetical protein	1138665	1138985	-					1	0	0	0	0	0	0
1010	PFR_JS12-1_995	PF12502 family protein	1139275	1140096	+	PROKKA_01008	hypothetical protein	1139275	1140096	+					1	0	0	0	0	0	0
1011	PFR_JS12-1_996	Nucleic acid-binding domain protein	1140093	1140473	+	PROKKA_01009	hypothetical protein	1140093	1140473	+					1	0	0	0	0	0	0
1012	PFR_JS12-1_997	TrkB	1140480	1141148	-	PROKKA_01010	Trk system potassium uptake protein TrkA	1140480	1141148	-		trkA_1	similar to AA sequence:UniProtKB:P0AGI8		1	0	0	0	0	0	0
1013	PFR_JS12-1_998	Trk system potassium uptake protein TrkA	1141162	1141824	-	PROKKA_01011	Trk system potassium uptake protein TrkA	1141162	1141824	-		trkA_2	similar to AA sequence:UniProtKB:P0AGI8		1	0	0	0	0	0	0
1014	PFR_JS12-1_999	Conserved alanine, valine and leucine rich	1141997	1143991	+	PROKKA_01012	hypothetical protein	1141997	1143991	+					1	0	0	0	0	0	0
1015	PFR_JS12-1_1000	Putative 23S rRNA (Uracil-5-)-methyltransferase	1143988	1145166	+	PROKKA_01013	putative RNA methyltransferase/cg2084	1143988	1145166	+	2.1.1.-		similar to AA sequence:UniProtKB:Q6M4B7		1	0	0	0	0	0	0
1016	PFR_JS12-1_1001	Hypothetical protein	1145163	1145423	+	PROKKA_01014	hypothetical protein	1145163	1145423	+					1	0	0	0	0	0	0
1017	PFR_JS12-1_1002	Glutathione S-transferase domain protein	1145458	1146531	-	PROKKA_01015	Glutathionyl-hydroquinone reductase YqjG	1145458	1146531	-	1.8.-.-	yqjG_1	similar to AA sequence:UniProtKB:P42620		1	0	0	0	0	0	0
1018	PFR_JS12-1_1003	GCN5 N-acetyltransferase	1146528	1147178	-	PROKKA_01016	putative acetyltransferase	1146528	1147178	-			protein motif:CLUSTERS:PRK03624		1	0	0	0	0	0	0
1019	PFR_JS12-1_1004	Cysteine synthase	1147175	1148008	-	PROKKA_01017	O-acetylserine sulfhydrylase	1147175	1148008	-	2.5.1.47	cysK1_1	similar to AA sequence:UniProtKB:P0A534		0	0	0	0	0	0	0
1020	PFR_JS12-1_1005	Hypothetical protein	1148030	1148149	-	PROKKA_01018	hypothetical protein	1148030	1148149	-					0	0	0	0	0	0	0
1021	PFR_JS12-1_1006	Glutathione S-transferase domain protein	1148641	1149669	+	PROKKA_01019	Glutathionyl-hydroquinone reductase YqjG	1148641	1149669	+	1.8.-.-	yqjG_2	similar to AA sequence:UniProtKB:P42620		0	0	0	0	0	0	0
1022	PFR_JS12-1_1007	Alpha-ketoglutarate transporter, MFS super	1149777	1151207	+	PROKKA_01020	Alpha-ketoglutarate permease	1149777	1151207	+		kgtP_2	similar to AA sequence:UniProtKB:P0AEX3		1	0	0	0	0	0	0
1023	PFR_JS12-1_1008	Aconitate hydratase 1	1151461	1154133	+	PROKKA_01021	Aconitate hydratase	1151461	1154133	+	4.2.1.3	acnA	similar to AA sequence:UniProtKB:A0QX20		1	0	0	0	0	0	0
1024	PFR_JS12-1_1009	Hypothetical protein	1154245	1154547	+	PROKKA_01022	hypothetical protein	1154245	1154547	+					1	0	0	0	0	0	0
1025	PFR_JS12-1_1010	Hypothetical protein	1154697	1155227	+	PROKKA_01023	hypothetical protein	1154697	1155227	+					1	0	0	0	0	0	0
1026	PFR_JS12-1_1011	1-deoxy-D-xylulose 5-phosphate synthase dxs1	1155278	1157293	+	PROKKA_01024	1-deoxy-D-xylulose-5-phosphate synthase	1155278	1157293	+	2.2.1.7	dxs	similar to AA sequence:UniProtKB:Q9RBN6		1	0	0	0	0	0	0
1027	PFR_JS12-1_1012	Ribonuclease D	1157345	1158610	-	PROKKA_01025	Ribonuclease D	1157345	1158610	-	3.1.13.5	rnd	similar to AA sequence:UniProtKB:P09155		1	0	0	0	0	0	0
1028	PFR_JS12-1_1013	Outer membrane receptor protein	1158679	1159278	-	PROKKA_01026	hypothetical protein	1158679	1159278	-					1	0	0	0	0	0	0
1029	PFR_JS12-1_1014	Conserved hypothetical protein	1159364	1159888	-	PROKKA_01027	hypothetical protein	1159364	1159888	-			protein motif:CLUSTERS:PRK10670		1	0	0	0	0	0	0
1030	PFR_JS12-1_1015	Peptide methionine sulfoxide reductase MsrB	1159912	1160364	-	PROKKA_01028	Peptide methionine sulfoxide reductase MsrB	1159912	1160364	-	1.8.4.12	msrB	similar to AA sequence:UniProtKB:Q3JRF0		1	0	0	0	0	0	0
1031	PFR_JS12-1_1016	Polyphosphate:nucleotide phosphotransferase, PPK2	1160512	1161387	+	PROKKA_01029	Polyphosphate kinase 2 (PPK2)	1160512	1161387	+			protein motif:Pfam:PF03976.8		1	0	0	0	0	0	0
1032	PFR_JS12-1_1017	Cobalamin biosynthesis protein CbiX	1161513	1162355	-	PROKKA_01030	sirohydrochlorin cobaltochelatase	1161513	1162355	-			protein motif:CLUSTERS:PRK00923		1	0	0	0	0	0	0
1033						PROKKA_01031	tRNA-Val(cac)	1163014	1163087	-			COORDINATES:profile:Aragorn:1.2		0					0	0
1034						PROKKA_01032	tRNA-Gly(gcc)	1163491	1163564	+			COORDINATES:profile:Aragorn:1.2		0					0	0
1035						PROKKA_01033	tRNA-Cys(gca)	1163625	1163696	+			COORDINATES:profile:Aragorn:1.2		0					0	0
1036						PROKKA_01034	tRNA-Val(gac)	1163697	1163769	+			COORDINATES:profile:Aragorn:1.2		0					0	0
1037	PFR_JS12-1_1018	Threonine--tRNA ligase (Precursor)	1164083	1166125	+	PROKKA_01035	Threonine--tRNA ligase	1164083	1166125	+	6.1.1.3	thrS	similar to AA sequence:UniProtKB:P56881		1	0	0	0	0	0	0
1038	PFR_JS12-1_1019	Histidine triad domain protein	1166118	1166723	+	PROKKA_01036	AP-4-A phosphorylase	1166118	1166723	+	2.7.7.53		similar to AA sequence:UniProtKB:O06201		1	0	0	0	0	0	0
1039	PFR_JS12-1_1020	Phosphatidylinositol synthase pgsA1	1166716	1167345	+	PROKKA_01037	CDP-diacylglycerol--inositol 3-phosphatidyltransferase	1166716	1167345	+	2.7.8.11	pgsA	similar to AA sequence:UniProtKB:Q9F7Y9		1	0	0	0	0	0	0
1040	PFR_JS12-1_1021	Lipid A biosynthesis lauroyl acyltransferase	1167378	1168220	+	PROKKA_01038	Phosphatidylinositol mannoside acyltransferase	1167378	1168220	+	2.3.1.-		similar to AA sequence:UniProtKB:A0QWG5		1	0	0	0	0	0	0
1041	PFR_JS12-1_1022	Alpha-mannosyltransferase pimA	1168217	1169101	+	PROKKA_01039	GDP-mannose-dependent alpha-(1-2)-phosphatidylinositol mannosyltransferase	1168217	1169101	+	2.4.1.57	pimA	similar to AA sequence:UniProtKB:A0QWG6		0	0	0	0	0	0	0
1042	PFR_JS12-1_1023	Hypothetical protein	1169065	1169361	+	PROKKA_01040	hypothetical protein	1169065	1169361	+					1	0	0	0	0	0	0
1043	PFR_JS12-1_1024	Putative phosphatidylglycerophosphate synthase	1169401	1170078	+	PROKKA_01041	Putative CDP-diacylglycerol--glycerol-3-phosphate 3-phosphatidyl-transferase 2	1169401	1170078	+	2.7.8.5	pgsA2_2	similar to AA sequence:UniProtKB:O33288		1	0	0	0	0	0	0
1044	PFR_JS12-1_1025	PF05949 family protein	1170129	1170926	+	PROKKA_01042	hypothetical protein	1170129	1170926	+					1	0	0	0	0	0	0
1045	PFR_JS12-1_1026	Small basic protein	1170954	1171286	+	PROKKA_01043	hypothetical protein	1170954	1171286	+					1	0	0	0	0	0	0
1046	PFR_JS12-1_1027	Division initiation protein	1171279	1172013	+	PROKKA_01044	hypothetical protein	1171279	1172013	+					1	0	0	0	0	0	0
1047	PFR_JS12-1_1028	Glycine cleavage system H protein	1172125	1172508	+	PROKKA_01045	Glycine cleavage system H protein	1172125	1172508	+		gcvH	similar to AA sequence:UniProtKB:P0A6T9		1	0	0	0	0	0	0
1048	PFR_JS12-1_1029	FHA domain protein	1172674	1173162	+	PROKKA_01046	Glycogen accumulation regulator GarA	1172674	1173162	+		garA	similar to AA sequence:UniProtKB:A0QYG2		1	0	0	0	0	0	0
1049	PFR_JS12-1_1030	Transcriptional regulator, MerR family	1173162	1173896	+	PROKKA_01047	zinc-responsive transcriptional regulator	1173162	1173896	+			protein motif:CLUSTERS:PRK09514		1	0	0	0	0	0	0
1050	PFR_JS12-1_1031	Protein of hypothetical function DUF151	1173898	1174359	+	PROKKA_01048	hypothetical protein	1173898	1174359	+					1	0	0	0	0	0	0
1051	PFR_JS12-1_1032	Transcriptional regulator	1174540	1175115	+	PROKKA_01049	HTH-type transcriptional regulator GlnR	1174540	1175115	+		glnR	similar to AA sequence:UniProtKB:P37582		1	0	0	0	0	0	0
1052	PFR_JS12-1_1033	Glycine dehydrogenase	1175267	1178182	+	PROKKA_01050	Glycine dehydrogenase (decarboxylating)	1175267	1178182	+	1.4.4.2	gcvP	similar to AA sequence:UniProtKB:P74416		1	0	0	0	0	0	0
1053	PFR_JS12-1_1034	Inner membrane protein yhjD	1178200	1179648	+	PROKKA_01051	Inner membrane protein YhjD	1178200	1179648	+		yhjD	similar to AA sequence:UniProtKB:P37642		1	0	0	0	0	0	0
1054	PFR_JS12-1_1035	Phage infection protein	1179621	1181828	-	PROKKA_01052	ABC-2 family transporter protein	1179621	1181828	-			protein motif:Pfam:PF12698.1		1	0	0	0	0	0	0
1055	PFR_JS12-1_1036	ABC transporter related protein	1181833	1182645	-	PROKKA_01053	L-arabinose transporter ATP-binding protein	1181833	1182645	-			protein motif:CLUSTERS:PRK11288		1	0	0	0	0	0	0
1056	PFR_JS12-1_1037	Transcriptional regulator, TetR family	1182642	1183256	-	PROKKA_01054	HTH-type transcriptional regulator TtgR	1182642	1183256	-		ttgR	similar to AA sequence:UniProtKB:Q9AIU0		1	0	0	0	0	0	0
1057	PFR_JS12-1_1038	Adenosylcobinamide-GDP ribazoletransferase	1183350	1184171	-	PROKKA_01055	Cobalamin synthase	1183350	1184171	-	2.-.-.-	cobS	similar to AA sequence:UniProtKB:P36561		1	0	0	0	0	0	0
1058	PFR_JS12-1_1039	Bifunctional cobalamin biosynthesis protein cobU	1184131	1184802	-	PROKKA_01056	Bifunctional adenosylcobalamin biosynthesis protein CobU	1184131	1184802	-	2.7.1.156	cobU	similar to AA sequence:UniProtKB:P0AE76		1	0	0	0	0	0	0
1059	PFR_JS12-1_1040	Cobyrinic acid a,c-diamide synthase	1184799	1187384	-	PROKKA_01057	Cobyrinic acid A,C-diamide synthase	1184799	1187384	-		cobB_1	similar to AA sequence:UniProtKB:P21632		1	0	0	0	0	0	0
1060	PFR_JS12-1_1041	Cob(I)yrinic acid a,c-diamide	1187378	1187980	-	PROKKA_01058	Cob(I)yrinic acid a,c-diamide adenosyltransferase	1187378	1187980	-	2.5.1.17	cobO	similar to AA sequence:UniProtKB:P29930		1	0	0	0	0	0	0
1061	PFR_JS12-1_1042	Adenosylcobyric acid synthase	1187977	1189422	-	PROKKA_01059	Cobyric acid synthase	1187977	1189422	-		cobQ_1	similar to AA sequence:UniProtKB:P29932		1	0	0	0	0	0	0
1062	PFR_JS12-1_1043	Cobalamin biosynthesis protein CobD	1189419	1190450	-	PROKKA_01060	cobalamin biosynthesis protein	1189419	1190450	-			protein motif:CLUSTERS:PRK01209		1	0	0	0	0	0	0
1063	PFR_JS12-1_1044	Phosphoglycerate mutase family protein	1190454	1191032	+	PROKKA_01061	Phosphoserine phosphatase 1	1190454	1191032	+	3.1.3.3	pspA	similar to AA sequence:UniProtKB:D3DFG8		1	0	0	0	0	0	0
1064	PFR_JS12-1_1045	Alpha, alpha-trehalose-phosphate synthase otsA	1191291	1192772	-	PROKKA_01062	Trehalose-phosphate synthase	1191291	1192772	-	2.4.1.-	otsA	similar to AA sequence:UniProtKB:A0R4M9		1	0	0	0	0	0	0
1065	PFR_JS12-1_1046	Trehalose-phosphatase OtsB	1192934	1193791	+	PROKKA_01063	Trehalose-6-phosphate phosphatase	1192934	1193791	+	3.1.3.12	otsB	similar to AA sequence:UniProtKB:P31678		1	0	0	0	0	0	0
1066						PROKKA_01064	tRNA-Met(cat)	1193867	1193941	+			COORDINATES:profile:Aragorn:1.2		0					0	0
1067	PFR_JS12-1_1047	ADP-ribosyl-(Dinitrogen reductase) hydrolase	1194844	1195800	-	PROKKA_01065	ADP-ribosyl-[dinitrogen reductase] glycohydrolase	1194844	1195800	-	3.2.2.24	draG	similar to AA sequence:UniProtKB:P14300		0	0	0	0	0	0	0
1068	PFR_JS12-1_1048	Hypothetical protein	1195905	1197338	-	PROKKA_01066	hypothetical protein	1195905	1197338	-					0	0	0	0	0	0	0
1069	PFR_JS12-1_1049	Hypothetical protein	1197608	1197940	-	PROKKA_01067	hypothetical protein	1197608	1197940	-					1	0	0	0	0	0	0
1070	PFR_JS12-1_1050	Transcriptional activator, TenA family	1197978	1198673	-	PROKKA_01068	Thiaminase-2	1197978	1198673	-	3.5.99.2	tenA	similar to AA sequence:UniProtKB:P25052		1	0	0	0	0	0	0
1071	PFR_JS12-1_1051	DNA primase	1198843	1200711	+	PROKKA_01069	DNA primase	1198843	1200711	+	2.7.7.-	dnaG	similar to AA sequence:UniProtKB:P74893		1	0	0	0	0	0	0
1072	PFR_JS12-1_1052	RNA polymerase sigma factor	1200784	1201638	+	PROKKA_01070	RNA polymerase principal sigma factor HrdA	1200784	1201638	+		hrdA	similar to AA sequence:UniProtKB:P18182		1	0	0	0	0	0	0
1073	PFR_JS12-1_1053	Hypothetical protein	1201718	1202284	+	PROKKA_01071	hypothetical protein	1201718	1202284	+					1	0	0	0	0	0	0
1074						PROKKA_01072	tRNA-Asn(gtt)	1202368	1202443	+			COORDINATES:profile:Aragorn:1.2		0					0	0
1075	PFR_JS12-1_1054	Phosphofructokinase (Precursor)	1202615	1203829	-	PROKKA_01073	Pyrophosphate--fructose 6-phosphate 1-phosphotransferase	1202615	1203829	-	2.7.1.90	pfp	similar to AA sequence:UniProtKB:P29495		1	0	0	0	0	0	0
1076	PFR_JS12-1_1055	Hypothetical protein	1204053	1204475	+	PROKKA_01074	hypothetical protein	1204053	1204475	+					1	0	0	0	0	0	0
1077	PFR_JS12-1_1056	Translation factor SUA5	1204544	1205161	+	PROKKA_01075	Threonylcarbamoyl-AMP synthase	1204544	1205161	+	2.7.7.87	ywlC_1	similar to AA sequence:UniProtKB:P39153		1	0	0	0	0	0	0
1078	PFR_JS12-1_1057	Hypothetical protein	1205211	1206110	-	PROKKA_01076	intramembrane serine protease GlpG	1205211	1206110	-			protein motif:CLUSTERS:PRK10907		1	0	0	0	0	0	0
1079	PFR_JS12-1_1058	LmbE family protein	1206276	1207076	+	PROKKA_01077	1D-myo-inositol 2-acetamido-2-deoxy-alpha-D-glucopyranoside deacetylase	1206276	1207076	+	3.5.1.103	mshB_2	similar to AA sequence:UniProtKB:Q9F344		1	0	0	0	0	0	0
1080	PFR_JS12-1_1059	Proteasome assembly chaperones 2	1207215	1208252	-	PROKKA_01078	PAC2 family protein	1207215	1208252	-			protein motif:Pfam:PF09754.3		1	0	0	0	0	0	0
1081	PFR_JS12-1_1060	ABC-type uncharacterized transport system, ATPase	1208418	1209209	-	PROKKA_01079	Methionine import ATP-binding protein MetN 2	1208418	1209209	-	3.6.3.-	metN2	similar to AA sequence:UniProtKB:Q831K6		1	0	0	0	0	0	0
1082	PFR_JS12-1_1061	ABC transporter, permease protein	1209211	1210164	-	PROKKA_01080	ribose ABC transporter permease protein	1209211	1210164	-			protein motif:CLUSTERS:PRK09512		1	0	0	0	0	0	0
1083	PFR_JS12-1_1062	ABC transporter permease protein	1210171	1211172	-	PROKKA_01081	ABC transporter substrate binding protein	1210171	1211172	-			protein motif:Pfam:PF04392.6		1	0	0	0	0	0	0
1084	PFR_JS12-1_1063	Phosphoglycerate mutase family protein	1211340	1211963	+	PROKKA_01082	Glucosyl-3-phosphoglycerate phosphatase	1211340	1211963	+	3.1.3.-	gpgP_1	similar to AA sequence:UniProtKB:A1TC01		1	0	0	0	0	0	0
1085	PFR_JS12-1_1064	Glutamine--tRNA ligase (Precursor)	1211985	1213697	+	PROKKA_01083	Glutamine--tRNA ligase	1211985	1213697	+	6.1.1.18	glnS	similar to AA sequence:UniProtKB:P00962		1	0	0	0	0	0	0
1086	PFR_JS12-1_1065	TIGR03085 family protein	1213742	1214434	-	PROKKA_01084	hypothetical protein	1213742	1214434	-					1	0	0	0	0	0	0
1087	PFR_JS12-1_1066	Phosphoribosyl-AMP cyclohydrolase (Precursor)	1214504	1214956	+	PROKKA_01085	phosphoribosyl-AMP cyclohydrolase	1214504	1214956	+			protein motif:CLUSTERS:PRK00051		1	0	0	0	0	0	0
1088	PFR_JS12-1_1067	Anthranilate synthase component I	1214953	1216485	+	PROKKA_01086	Anthranilate synthase component 1	1214953	1216485	+	4.1.3.27	trpE	similar to AA sequence:UniProtKB:A0QX93		1	0	0	0	0	0	0
1089	PFR_JS12-1_1068	Indole-3-glycerol phosphate synthase 1	1216482	1217339	+	PROKKA_01087	Indole-3-glycerol phosphate synthase	1216482	1217339	+	4.1.1.48	trpC	similar to AA sequence:UniProtKB:A0QX95		1	0	0	0	0	0	0
1090	PFR_JS12-1_1069	Tryptophan synthase beta chain	1217336	1218589	+	PROKKA_01088	Tryptophan synthase beta chain	1217336	1218589	+	4.2.1.20	trpB_2	similar to AA sequence:UniProtKB:P66984		1	0	0	0	0	0	0
1091	PFR_JS12-1_1070	Tryptophan synthase alpha chain	1218586	1219482	+	PROKKA_01089	Tryptophan synthase alpha chain	1218586	1219482	+	4.2.1.20	trpA	similar to AA sequence:UniProtKB:O67502		1	0	0	0	0	0	0
1092	PFR_JS12-1_1071	Prolipoprotein diacylglyceryl transferase	1219479	1220450	+	PROKKA_01090	Prolipoprotein diacylglyceryl transferase	1219479	1220450	+	2.4.99.-	lgt	similar to AA sequence:UniProtKB:O34752		1	0	0	0	0	0	0
1093	PFR_JS12-1_1072	Class II glutamine amidotransferase	1220594	1225102	+	PROKKA_01091	Glutamate synthase [NADPH] large chain	1220594	1225102	+	1.4.1.13	gltB_1	similar to AA sequence:UniProtKB:P96218		1	0	0	0	0	0	0
1094	PFR_JS12-1_1073	Glutamate synthase subunit beta	1225095	1226564	+	PROKKA_01092	Glutamate synthase [NADPH] small chain	1225095	1226564	+	1.4.1.13	gltB_2	similar to AA sequence:UniProtKB:O34399		1	0	0	0	0	0	0
1095	PFR_JS12-1_1074	Hypothetical protein	1226584	1227255	-	PROKKA_01093	hypothetical protein	1226584	1227255	-					1	0	0	0	0	0	0
1096	PFR_JS12-1_1075	DNA polymerase III, alpha subunit	1227481	1231053	+	PROKKA_01094	DNA polymerase III subunit alpha	1227481	1231053	+	2.7.7.7	dnaE_2	similar to AA sequence:UniProtKB:Q9XDH5		0	0	0	0	0	0	0
1097	PFR_JS12-1_1076	Hypothetical protein	1231126	1231851	+	PROKKA_01095	hypothetical protein	1231126	1231851	+					0	0	0	0	0	0	0
1098	PFR_JS12-1_1077	Cys-tRNA(Pro)/Cys-tRNA(Cys) deacylase ybaK	1231888	1232406	-	PROKKA_01096	Cys-tRNA(Pro)/Cys-tRNA(Cys) deacylase YbaK	1231888	1232406	-	4.2.-.-	ybaK	similar to AA sequence:UniProtKB:P0AAR3		0	0	0	0	0	0	0
1099	PFR_JS12-1_1078	Uncharacterized membrane protein, possible Na	1232452	1233252	-	PROKKA_01097	putative membrane protein YdfK	1232452	1233252	-		ydfK	similar to AA sequence:UniProtKB:P96689		0	0	0	0	0	0	0
1100	PFR_JS12-1_1079	Histidinol dehydrogenase	1233330	1234643	+	PROKKA_01098	Histidinol dehydrogenase	1233330	1234643	+	1.1.1.23	hisD	similar to AA sequence:UniProtKB:P63950		1	0	0	0	0	0	0
1101	PFR_JS12-1_1080	Histidinol-phosphate aminotransferase 2	1234643	1235863	+	PROKKA_01099	Histidinol-phosphate aminotransferase	1234643	1235863	+	2.6.1.9	hisC	similar to AA sequence:UniProtKB:Q9KJU4		1	0	0	0	0	0	0
1102	PFR_JS12-1_1081	Imidazoleglycerol-phosphate dehydratase	1235860	1236468	+	PROKKA_01100	Imidazoleglycerol-phosphate dehydratase	1235860	1236468	+	4.2.1.19	hisB	similar to AA sequence:UniProtKB:P64368		1	0	0	0	0	0	0
1103	PFR_JS12-1_1082	Imidazole glycerol phosphate synthase subunit	1236465	1237142	+	PROKKA_01101	Imidazole glycerol phosphate synthase subunit HisH	1236465	1237142	+	2.4.2.-	hisH	similar to AA sequence:UniProtKB:P59957		1	0	0	0	0	0	0
1104	PFR_JS12-1_1083	Phosphoribosyl isomerase A	1237211	1237936	+	PROKKA_01102	Phosphoribosyl isomerase A	1237211	1237936	+	5.3.1.16	priA_1	similar to AA sequence:UniProtKB:P16250		1	0	0	0	0	0	0
1105	PFR_JS12-1_1084	Acetyltransferase, GNAT family	1237933	1238970	+	PROKKA_01103	putative acetyltransferase	1237933	1238970	+			protein motif:CLUSTERS:PRK03624		1	0	0	0	0	0	0
1106	PFR_JS12-1_1085	Probable transcriptional regulatory protein yebC	1239134	1239934	+	PROKKA_01104	putative transcriptional regulatory protein/MSMEI_2866	1239134	1239934	+			similar to AA sequence:UniProtKB:A0QWH1		1	0	0	0	0	0	0
1107	PFR_JS12-1_1086	Crossover junction endodeoxyribonuclease RuvC	1240203	1240814	+	PROKKA_01105	Crossover junction endodeoxyribonuclease RuvC	1240203	1240814	+	3.1.22.4	ruvC	similar to AA sequence:UniProtKB:Q5SJC4		1	0	0	0	0	0	0
1108	PFR_JS12-1_1087	Holliday junction ATP-dependent DNA helicase	1240811	1241422	+	PROKKA_01106	Holliday junction ATP-dependent DNA helicase RuvA	1240811	1241422	+	3.6.4.12	ruvA	similar to AA sequence:UniProtKB:A0QWH5		1	0	0	0	0	0	0
1109	PFR_JS12-1_1088	Holliday junction ATP-dependent DNA helicase	1241485	1242510	+	PROKKA_01107	Holliday junction ATP-dependent DNA helicase RuvB	1241485	1242510	+	3.6.4.12	ruvB	similar to AA sequence:UniProtKB:A0QWH6		1	0	0	0	0	0	0
1110	PFR_JS12-1_1089	Preprotein translocase, YajC subunit	1242621	1243124	+	PROKKA_01108	preprotein translocase subunit YajC	1242621	1243124	+			protein motif:CLUSTERS:PRK05585		1	0	0	0	0	0	0
1111	PFR_JS12-1_1090	Protein translocase subunit SecD	1243152	1244870	+	PROKKA_01109	preprotein translocase subunit SecD	1243152	1244870	+			protein motif:CLUSTERS:PRK05812		1	0	0	0	0	0	0
1112	PFR_JS12-1_1091	Protein translocase subunit SecF	1244870	1246117	+	PROKKA_01110	preprotein translocase subunit SecF	1244870	1246117	+			protein motif:CLUSTERS:PRK13022		1	0	0	0	0	0	0
1113	PFR_JS12-1_1092	Adenine phosphoribosyltransferase	1246120	1246659	+	PROKKA_01111	Adenine phosphoribosyltransferase	1246120	1246659	+	2.4.2.7	apt	similar to AA sequence:UniProtKB:Q66DQ2		1	0	0	0	0	0	0
1114	PFR_JS12-1_1093	GTP diphosphokinase	1246722	1249073	+	PROKKA_01112	Bifunctional (p)ppGpp synthase/hydrolase relA	1246722	1249073	+		relA_1	similar to AA sequence:UniProtKB:P66014		1	0	0	0	0	0	0
1115	PFR_JS12-1_1094	Conserved alanine and arginine rich protein	1249154	1250293	-	PROKKA_01113	hypothetical protein	1249154	1250293	-					1	0	0	0	0	0	0
1116	PFR_JS12-1_1095	Putative glyoxalase II (Hydroxyacylglutathione	1250397	1251116	+	PROKKA_01114	putative metallo-hydrolase	1250397	1251116	+	3.-.-.-		similar to AA sequence:UniProtKB:Q5XD24		1	0	0	0	0	0	0
1117	PFR_JS12-1_1096	HisS Histidyl-tRNA synthetase	1251116	1252447	+	PROKKA_01115	Histidine--tRNA ligase	1251116	1252447	+	6.1.1.21	hisS	similar to AA sequence:UniProtKB:Q8YMC2		1	0	0	0	0	0	0
1118	PFR_JS12-1_1097	Alpha-acetolactate decarboxylase AldC	1252561	1253376	+	PROKKA_01116	Alpha-acetolactate decarboxylase	1252561	1253376	+	4.1.1.5	alsD	similar to AA sequence:UniProtKB:Q04777		1	0	0	0	0	0	0
1119	PFR_JS12-1_1098	Hypothetical protein	1253585	1254658	+	PROKKA_01117	hypothetical protein	1253585	1254658	+					1	0	0	0	0	0	0
1120	PFR_JS12-1_1099	Aspartyl-tRNA synthetase aspS	1254858	1256705	+	PROKKA_01118	Aspartate--tRNA ligase	1254858	1256705	+	6.1.1.12	aspS	similar to AA sequence:UniProtKB:P21889		1	0	0	0	0	0	0
1121	PFR_JS12-1_1100	Recombination factor protein RarA	1256830	1258254	+	PROKKA_01119	Replication-associated recombination protein A	1256830	1258254	+		rarA	similar to AA sequence:UniProtKB:P0AAZ4		1	0	0	0	0	0	0
1122	PFR_JS12-1_1101	Lactate/malate dehydrogenase, NAD binding domain	1258309	1259289	+	PROKKA_01120	L-lactate dehydrogenase	1258309	1259289	+	1.1.1.27	ldh	similar to AA sequence:UniProtKB:Q9EVR0		1	0	0	0	0	0	0
1123	PFR_JS12-1_1102	Alanyl-tRNA synthetase AlaS	1259454	1262141	+	PROKKA_01121	Alanine--tRNA ligase	1259454	1262141	+	6.1.1.7	alaS	similar to AA sequence:UniProtKB:A0QWQ4		1	0	0	0	0	0	0
1124	PFR_JS12-1_1103	Putative crossover junction	1262125	1262670	+	PROKKA_01122	Putative Holliday junction resolvase	1262125	1262670	+	3.1.-.-	yrrK	similar to AA sequence:UniProtKB:O34634		1	0	0	0	0	0	0
1125	PFR_JS12-1_1104	Aminodeoxychorismate lyase	1262645	1263877	+	PROKKA_01123	putative aminodeoxychorismate lyase	1262645	1263877	+			protein motif:CLUSTERS:PRK10270		1	0	0	0	0	0	0
1126	PFR_JS12-1_1105	Chorismate synthase	1264032	1265234	+	PROKKA_01124	Chorismate synthase	1264032	1265234	+	4.2.3.5	aroC	similar to AA sequence:UniProtKB:P63611		1	0	0	0	0	0	0
1127	PFR_JS12-1_1106	Bifunctional shikimate kinase/3-dehydroquinate	1265231	1266880	+	PROKKA_01125	3-dehydroquinate synthase	1265231	1266880	+	4.2.3.4	aroB	similar to AA sequence:UniProtKB:P0A4Z4		1	0	0	0	0	0	0
1128	PFR_JS12-1_1107	Translation elongation factor P	1267039	1267620	+	PROKKA_01126	Elongation factor P	1267039	1267620	+		efp	similar to AA sequence:UniProtKB:A0QWR4		1	0	0	0	0	0	0
1129	PFR_JS12-1_1108	N utilization substance protein B homolog	1267620	1268246	+	PROKKA_01127	hypothetical protein	1267620	1268246	+			similar to AA sequence:UniProtKB:P95020	N utilization substance protein B homolog	1	0	0	0	0	0	0
1130	PFR_JS12-1_1109	Carbamoyl-phosphate synthase small chain	1268425	1269609	+	PROKKA_01128	Carbamoyl-phosphate synthase small chain	1268425	1269609	+	6.3.5.5	carA	similar to AA sequence:UniProtKB:P0A6F1		1	0	0	0	0	0	0
1131	PFR_JS12-1_1110	Carbamoyl-phosphate synthase large chain	1269609	1272950	+	PROKKA_01129	Carbamoyl-phosphate synthase large chain	1269609	1272950	+	6.3.5.5	carB	similar to AA sequence:UniProtKB:P00968		1	0	0	0	0	0	0
1132	PFR_JS12-1_1111	Dihydroorotate dehydrogenase (quinone)	1273032	1274132	+	PROKKA_01130	Dihydroorotate dehydrogenase (quinone)	1273032	1274132	+	1.3.5.2	pyrD	similar to AA sequence:UniProtKB:P0A7E1		1	0	0	0	0	0	0
1133	PFR_JS12-1_1112	Orotidine 5'-phosphate decarboxylase	1274129	1274938	+	PROKKA_01131	orotidine 5'-phosphate decarboxylase	1274129	1274938	+			protein motif:CLUSTERS:PRK00125		1	0	0	0	0	0	0
1134	PFR_JS12-1_1113	Integration host factor family protein	1275101	1275412	+	PROKKA_01132	hypothetical protein	1275101	1275412	+					1	0	0	0	0	0	0
1135	PFR_JS12-1_1114	Guanylate kinase	1275416	1276036	+	PROKKA_01133	Guanylate kinase	1275416	1276036	+	2.7.4.8	gmk	similar to AA sequence:UniProtKB:P0A5I4		1	0	0	0	0	0	0
1136	PFR_JS12-1_1115	DNA-directed RNA polymerase, omega subunit	1276096	1276464	+	PROKKA_01134	DNA-directed RNA polymerase subunit omega	1276096	1276464	+	2.7.7.6	rpoZ	similar to AA sequence:UniProtKB:Q9KXS1		1	0	0	0	0	0	0
1137	PFR_JS12-1_1116	S-adenosylmethionine synthase MetK	1276530	1277720	+	PROKKA_01135	S-adenosylmethionine synthase	1276530	1277720	+	2.5.1.6	metK	similar to AA sequence:UniProtKB:A0QWT3		1	0	0	0	0	0	0
1138	PFR_JS12-1_1117	Primosomal protein N' PriA	1277831	1279852	+	PROKKA_01136	Primosomal protein N'	1277831	1279852	+	3.6.4.-	priA_2	similar to AA sequence:UniProtKB:P17888		1	0	0	0	0	0	0
1139	PFR_JS12-1_1118	Methionyl-tRNA formyltransferase Fmt	1279930	1280877	+	PROKKA_01137	Methionyl-tRNA formyltransferase	1279930	1280877	+	2.1.2.9	fmt	similar to AA sequence:UniProtKB:A0QWU2		1	0	0	0	0	0	0
1140	PFR_JS12-1_1119	Putative ribosomal RNA small subunit	1280870	1282339	+	PROKKA_01138	Ribosomal RNA small subunit methyltransferase B	1280870	1282339	+	2.1.1.176	rsmB	similar to AA sequence:UniProtKB:P36929		1	0	0	0	0	0	0
1141	PFR_JS12-1_1120	Ribulose-phosphate 3-epimerase Rpe	1282374	1283036	+	PROKKA_01139	Ribulose-phosphate 3-epimerase	1282374	1283036	+	5.1.3.1	rpe	similar to AA sequence:UniProtKB:P0AG07		1	0	0	0	0	0	0
1142	PFR_JS12-1_1121	Aminopeptidase C	1283096	1284427	+	PROKKA_01140	Aminopeptidase C	1283096	1284427	+	3.4.22.40	pepC_1	similar to AA sequence:UniProtKB:Q04723		1	0	0	0	0	0	0
1143	PFR_JS12-1_1122	Proteasome assembly chaperones 2	1284528	1285337	-	PROKKA_01141	PAC2 family protein	1284528	1285337	-			protein motif:Pfam:PF09754.3		1	0	0	0	0	0	0
1144	PFR_JS12-1_1123	5-methyltetrahydrofolate-homocysteine	1285510	1288977	+	PROKKA_01142	Methionine synthase	1285510	1288977	+	2.1.1.13	metH	similar to AA sequence:UniProtKB:P13009		1	0	0	0	0	0	0
1145	PFR_JS12-1_1124	Signal peptide peptidase SppA	1289234	1290490	-	PROKKA_01143	Putative signal peptide peptidase SppA	1289234	1290490	-	3.4.21.-	sppA	similar to AA sequence:UniProtKB:O34525		1	0	0	0	0	0	0
1146	PFR_JS12-1_1125	HAD-superfamily hydrolase, subfamily IA, variant	1290674	1291399	+	PROKKA_01144	Phosphorylated carbohydrates phosphatase	1290674	1291399	+	3.1.3.-		similar to AA sequence:UniProtKB:Q9X0Y1		1	0	0	0	0	0	0
1147	PFR_JS12-1_1126	TRNA (Adenine-58-N(1)-) methyltransferase	1291396	1292466	+	PROKKA_01145	tRNA (adenine(58)-N(1))-methyltransferase TrmI	1291396	1292466	+	2.1.1.220	trmI	similar to AA sequence:UniProtKB:O33253		1	0	0	0	0	0	0
1148	PFR_JS12-1_1127	Proteasome subunit beta	1292459	1293325	+	PROKKA_01146	Proteasome subunit beta precursor	1292459	1293325	+	3.4.25.1	prcB	similar to AA sequence:UniProtKB:Q7AKQ5		1	0	0	0	0	0	0
1149	PFR_JS12-1_1128	Proteasome subunit alpha	1293322	1294047	+	PROKKA_01147	Proteasome subunit alpha	1293322	1294047	+	3.4.25.1	prcA	similar to AA sequence:UniProtKB:Q7AKQ6		1	0	0	0	0	0	0
1150	PFR_JS12-1_1129	Prephenate dehydrogenase	1294049	1295143	+	PROKKA_01148	T-protein	1294049	1295143	+		tyrA_1	similar to AA sequence:UniProtKB:P07023		1	0	0	0	0	0	0
1151	PFR_JS12-1_1130	Putative cytidylate kinase	1295183	1295854	+	PROKKA_01149	Cytidylate kinase	1295183	1295854	+	2.7.4.25	cmk	similar to AA sequence:UniProtKB:P63803		1	0	0	0	0	0	0
1152	PFR_JS12-1_1131	GTPase Der	1295969	1297318	+	PROKKA_01150	GTPase Der	1295969	1297318	+		der	similar to AA sequence:UniProtKB:P50743		1	0	0	0	0	0	0
1153	PFR_JS12-1_1132	Protein of hypothetical function DUF1706	1297353	1297862	-	PROKKA_01151	hypothetical protein	1297353	1297862	-					1	0	0	0	0	0	0
1154	PFR_JS12-1_1133	Major facilitator superfamily protein 35	1297986	1299488	+	PROKKA_01152	Antiseptic resistance protein	1297986	1299488	+		qacA_2	similar to AA sequence:UniProtKB:P0A0J9		1	0	0	0	0	0	0
1155	PFR_JS12-1_1134	TetR-family transcription regulator	1299514	1300092	+	PROKKA_01153	HTH-type transcriptional regulator RutR	1299514	1300092	+		rutR	similar to AA sequence:UniProtKB:P0ACU2		1	0	0	0	0	0	0
1156	PFR_JS12-1_1135	Zinc-containing alcohol dehydrogenase (ADH)	1300138	1301088	-	PROKKA_01154	ethanol-active dehydrogenase/acetaldehyde-active reductase	1300138	1301088	-			protein motif:CLUSTERS:PRK09422		0	0	0	0	0	0	0
1157	PFR_JS12-1_1136	Putative membrane protein	1301197	1302072	-	PROKKA_01155	Threonine/homoserine exporter RhtA	1301197	1302072	-		rhtA	similar to AA sequence:UniProtKB:P0AA67		0	0	0	0	0	0	0
1158	PFR_JS12-1_1137	Hypothetical protein	1302267	1302788	+	PROKKA_01156	hypothetical protein	1302267	1302788	+					1	0	0	0	0	0	0
1159	PFR_JS12-1_1138	Transcriptional regulator	1302781	1303086	+	PROKKA_01157	Helix-turn-helix domain protein	1302781	1303086	+			protein motif:Pfam:PF12840.1		1	0	0	0	0	0	0
1160						PROKKA_01158	tRNA-Pro(ggg)	1303248	1303323	-			COORDINATES:profile:Aragorn:1.2		0					0	0
1161	PFR_JS12-1_1139	S-ribosylhomocysteinase LuxS	1303483	1303947	+	PROKKA_01159	S-ribosylhomocysteine lyase	1303483	1303947	+	4.4.1.21	luxS	similar to AA sequence:UniProtKB:Q9ZMW8		1	0	0	0	0	0	0
1162	PFR_JS12-1_1140	Antiseptic resistance protein	1304139	1305719	+	PROKKA_01160	Antiseptic resistance protein	1304139	1305719	+		qacA_3	similar to AA sequence:UniProtKB:P0A0J9		1	0	0	0	0	0	0
1163	PFR_JS12-1_1141	Nitrate/sulfonate/bicarbonate ABC transporter,	1306026	1306916	+	PROKKA_01161	Carnitine transport permease protein OpuCD	1306026	1306916	+		opuCD	similar to AA sequence:UniProtKB:Q9KHT6		1	0	0	0	0	0	0
1164	PFR_JS12-1_1142	ABC-type nitrate/sulfonate/bicarbonate transport	1306913	1307920	+	PROKKA_01162	Putative thiamine biosynthesis protein	1306913	1307920	+			similar to AA sequence:UniProtKB:P44658		1	0	0	0	0	0	0
1165	PFR_JS12-1_1143	Homoserine O-acetyltransferase (Precursor)	1308102	1309355	+	PROKKA_01163	Homoserine O-acetyltransferase	1308102	1309355	+	2.3.1.31	metX	similar to AA sequence:UniProtKB:Q8F4I0		1	0	0	0	0	0	0
1166	PFR_JS12-1_1144	Methionine biosynthesis protein MetW	1309352	1310038	+	PROKKA_01164	hypothetical protein	1309352	1310038	+			protein motif:CLUSTERS:PRK08317		1	0	0	0	0	0	0
1167	PFR_JS12-1_1145	Transcriptional regulator, AsnC family	1310174	1310587	+	PROKKA_01165	HTH-type transcriptional regulator LrpC	1310174	1310587	+		lrpC	similar to AA sequence:UniProtKB:P96582		1	0	0	0	0	0	0
1168	PFR_JS12-1_1146	Hypothetical protein	1310681	1312315	+	PROKKA_01166	Apolipoprotein N-acyltransferase	1310681	1312315	+	2.3.1.-	lnt	similar to AA sequence:UniProtKB:P23930		1	0	0	0	0	0	0
1169	PFR_JS12-1_1147	ApolipoproteiN n-acyltransferase	1312402	1313208	+	PROKKA_01167	Undecaprenyl-phosphate mannosyltransferase	1312402	1313208	+	2.4.1.54		similar to AA sequence:UniProtKB:C5CBV8		1	0	0	0	0	0	0
1170	PFR_JS12-1_1148	PF13397 domain protein	1313304	1313642	-	PROKKA_01168	RNA polymerase-binding protein RbpA	1313304	1313642	-		rbpA_2	similar to AA sequence:UniProtKB:Q9RKY0		1	0	0	0	0	0	0
1171	PFR_JS12-1_1149	Glycerophosphodiester phosphodiesterase family	1313749	1314546	-	PROKKA_01169	Glycerophosphoryl diester phosphodiesterase	1313749	1314546	-	3.1.4.46	ugpQ_1	similar to AA sequence:UniProtKB:P10908		1	0	0	0	0	0	0
1172	PFR_JS12-1_1150	Hypothetical protein	1314591	1315115	-	PROKKA_01170	Putative transmembrane protein (PGPGW)	1314591	1315115	-			protein motif:Pfam:PF09656.4		1	0	0	0	0	0	0
1173	PFR_JS12-1_1151	Pyridoxal kinase	1315253	1315957	+	PROKKA_01171	Pyridoxamine kinase	1315253	1315957	+	2.7.1.35	pdxY	similar to AA sequence:UniProtKB:Q7CIR8		1	0	0	0	0	0	0
1174	PFR_JS12-1_1152	UDP-N-acetylglucosamine 1-carboxyvinyltransferase	1315917	1317386	-	PROKKA_01172	UDP-N-acetylglucosamine 1-carboxyvinyltransferase	1315917	1317386	-	2.5.1.7	murA	similar to AA sequence:UniProtKB:Q3KHZ4		1	0	0	0	0	0	0
1175	PFR_JS12-1_1153	Dihydrolipoyl dehydrogenase	1317599	1318999	+	PROKKA_01173	Dihydrolipoyl dehydrogenase	1317599	1318999	+	1.8.1.4	lpdC	similar to AA sequence:UniProtKB:P66004		1	0	0	0	0	0	0
1176	PFR_JS12-1_1154	Extracellular ligand-binding receptor	1319195	1320358	+	PROKKA_01174	hypothetical protein	1319195	1320358	+			similar to AA sequence:UniProtKB:Q8YEE8	Leu/Ile/Val-binding protein homolog 3 precursor	1	0	0	0	0	0	0
1177	PFR_JS12-1_1155	High-affinity branched-chain amino acid transport	1320455	1321339	+	PROKKA_01175	High-affinity branched-chain amino acid transport system permease protein LivH	1320455	1321339	+		livH_1	similar to AA sequence:UniProtKB:P0AEX7		1	0	0	0	0	0	0
1178	PFR_JS12-1_1156	Branched-chain amino acid ABC transporter,	1321336	1322355	+	PROKKA_01176	High-affinity branched-chain amino acid transport system permease protein LivH	1321336	1322355	+		livH_2	similar to AA sequence:UniProtKB:P0AEX7		1	0	0	0	0	0	0
1179	PFR_JS12-1_1157	Branched-chain amino acid ABC superfamily ATP	1322352	1323143	+	PROKKA_01177	Lipopolysaccharide export system ATP-binding protein LptB	1322352	1323143	+	3.6.3.-	lptB	similar to AA sequence:UniProtKB:P45073		1	0	0	0	0	0	0
1180	PFR_JS12-1_1158	Branched-chain amino acid ABC transporter,	1323136	1323840	+	PROKKA_01178	High-affinity branched-chain amino acid transport ATP-binding protein LivF	1323136	1323840	+		livF	similar to AA sequence:UniProtKB:P22731		1	0	0	0	0	0	0
1181	PFR_JS12-1_1159	CBS domain protein	1323842	1324492	+	PROKKA_01179	Hypoxic response protein 1	1323842	1324492	+		hrp1	similar to AA sequence:UniProtKB:O06186		1	0	0	0	0	0	0
1182	PFR_JS12-1_1160	Putative fructose-specific phosphotransferase	1324524	1324946	-	PROKKA_01180	PTS system mannose-specific EIIAB component	1324524	1324946	-		manX	similar to AA sequence:UniProtKB:P69797		1	0	0	0	0	0	0
1183	PFR_JS12-1_1161	Dipeptidase pepE	1325288	1326421	+	PROKKA_01181	Xaa-Pro dipeptidase	1325288	1326421	+	3.4.13.9	pepQ	similar to AA sequence:UniProtKB:Q9S6S1		0	0	0	0	0	0	0
1184	PFR_JS12-1_1162	Putative integral membrane esterase	1326451	1327767	-	PROKKA_01182	Putative esterase	1326451	1327767	-			protein motif:Pfam:PF00756.14		0	0	0	0	0	0	0
1185	PFR_JS12-1_1163	Integral membrane lysyl-tRNA synthetase	1327764	1329893	-	PROKKA_01183	Phosphatidylglycerol lysyltransferase	1327764	1329893	-	2.3.2.3	mprF	similar to AA sequence:UniProtKB:C0H3X7		0	0	0	0	0	0	0
1186	PFR_JS12-1_1164	Aspartyl/glutamyl-tRNA(Asn/Gln) amidotransferase	1330457	1331968	-	PROKKA_01184	Aspartyl/glutamyl-tRNA(Asn/Gln) amidotransferase subunit B	1330457	1331968	-	6.3.5.-	gatB	similar to AA sequence:UniProtKB:O66766		1	0	0	0	0	0	0
1187	PFR_JS12-1_1165	Glutamyl-tRNA(Gln) amidotransferase subunit A	1331965	1333497	-	PROKKA_01185	Glutamyl-tRNA(Gln) amidotransferase subunit A	1331965	1333497	-	6.3.5.-	gatA	similar to AA sequence:UniProtKB:Q8NR17		1	0	0	0	0	0	0
1188	PFR_JS12-1_1166	Aspartyl/glutamyl-tRNA(Asn/Gln) amidotransferase	1333505	1333807	-	PROKKA_01186	Aspartyl/glutamyl-tRNA(Asn/Gln) amidotransferase subunit C	1333505	1333807	-	6.3.5.-	gatC	similar to AA sequence:UniProtKB:P68808		1	0	0	0	0	0	0
1189	PFR_JS12-1_1167	Amino acid-binding ACT domain protein	1334028	1334654	+	PROKKA_01187	ACT domain protein	1334028	1334654	+			protein motif:Pfam:PF01842.19		1	0	0	0	0	0	0
1190	PFR_JS12-1_1168	Hypothetical membrane anchored protein	1334675	1334878	-	PROKKA_01188	hypothetical protein	1334675	1334878	-					1	0	0	0	0	0	0
1191	PFR_JS12-1_1169	Methionine synthase, vitamin-B12 independent	1334947	1335933	-	PROKKA_01189	Cobalamin-independent synthase, Catalytic domain	1334947	1335933	-			protein motif:Pfam:PF01717.12		1	0	0	0	0	0	0
1192	PFR_JS12-1_1170	TRNA	1335979	1337052	-	PROKKA_01190	tRNA-specific 2-thiouridylase MnmA	1335979	1337052	-	2.8.1.-	mnmA	similar to AA sequence:UniProtKB:Q99TM8		1	0	0	0	0	0	0
1193	PFR_JS12-1_1171	Glycogen debranching enzyme GlgX	1337309	1339501	+	PROKKA_01191	Glycogen debranching enzyme	1337309	1339501	+	3.2.1.-	glgX	similar to AA sequence:UniProtKB:P15067		1	0	0	0	0	0	0
1194	PFR_JS12-1_1172	Hypothetical protein	1339719	1340306	+	PROKKA_01192	hypothetical protein	1339719	1340306	+					0	0	0	0	0	0	0
1195	PFR_JS12-1_1173	Hypothetical protein	1340423	1341130	+	PROKKA_01193	hypothetical protein	1340423	1341130	+					0	0	0	0	0	0	0
1196	PFR_JS12-1_1174	Phosphorylase	1341272	1343785	-	PROKKA_01194	Maltodextrin phosphorylase	1341272	1343785	-	2.4.1.1	malP	similar to AA sequence:UniProtKB:P00490		1	0	0	0	0	0	0
1197	PFR_JS12-1_1175	Alpha-1,4-glucan:maltose-1-phosphate	1343989	1346103	+	PROKKA_01195	Alpha-1,4-glucan:maltose-1-phosphate maltosyltransferase 2	1343989	1346103	+	2.4.99.16	glgE2	similar to AA sequence:UniProtKB:Q9KY04		1	0	0	0	0	0	0
1198	PFR_JS12-1_1176	Maltose alpha-D-glucosyltransferase	1346189	1347988	+	PROKKA_01196	Trehalose synthase/amylase TreS	1346189	1347988	+	3.2.1.1	treS	similar to AA sequence:UniProtKB:A0R6E0		1	0	0	0	0	0	0
1199	PFR_JS12-1_1177	Maltokinase	1348004	1349341	+	PROKKA_01197	Maltokinase	1348004	1349341	+	2.7.1.175	mak1	similar to AA sequence:UniProtKB:Q7WUM3		1	0	0	0	0	0	0
1200	PFR_JS12-1_1178	1,4-alpha-glucan branching enzyme GlgB	1349334	1351238	+	PROKKA_01198	1,4-alpha-glucan branching enzyme GlgB	1349334	1351238	+	2.4.1.18	glgB	similar to AA sequence:UniProtKB:Q10625		1	0	0	0	0	0	0
1201	PFR_JS12-1_1179	Hydrolase, NUDIX family	1351274	1352059	+	PROKKA_01199	hypothetical protein	1351274	1352059	+			protein motif:CLUSTERS:PRK08999		0	0	0	0	0	0	0
1202	PFR_JS12-1_1180	Phosphoglucomutase PgmA	1352174	1353805	-	PROKKA_01200	Phosphoglucomutase	1352174	1353805	-	5.4.2.2	pgm	similar to AA sequence:UniProtKB:P36938		1	0	0	0	0	0	0
1203	PFR_JS12-1_1181	Thioredoxin	1353937	1354929	+	PROKKA_01201	hypothetical protein	1353937	1354929	+					1	0	0	0	0	0	0
1204	PFR_JS12-1_1182	4-hydroxyphenylpyruvate dioxygenase C domain	1355161	1355607	+	PROKKA_01202	Glyoxalase/Bleomycin resistance protein/Dioxygenase superfamily protein	1355161	1355607	+			protein motif:Pfam:PF00903.19		1	0	0	0	0	0	0
1205	PFR_JS12-1_1183	Putative phosphate acyltransferase	1355763	1356338	+	PROKKA_01203	hypothetical protein	1355763	1356338	+					1	0	0	0	0	0	0
1206	PFR_JS12-1_1184	Hypothetical protein	1356497	1358290	+	PROKKA_01204	hypothetical protein	1356497	1358290	+					1	0	0	0	0	0	0
1207	PFR_JS12-1_1185	Endonuclease NucS	1358331	1358978	-	PROKKA_01205	hypothetical protein	1358331	1358978	-			protein motif:CLUSTERS:PRK03298		1	0	0	0	0	0	0
1208	PFR_JS12-1_1186	Hypothetical protein	1359135	1359413	+	PROKKA_01206	hypothetical protein	1359135	1359413	+					1	0	0	0	0	0	0
1209	PFR_JS12-1_1187	Abhydrolase domain-containing protein 11	1359410	1360240	+	PROKKA_01207	Esterase YbfF	1359410	1360240	+	3.1.-.-	ybfF	similar to AA sequence:UniProtKB:P75736		1	0	0	0	0	0	0
1210	PFR_JS12-1_1188	ATP:cob(I)alamin adenosyltransferase	1360319	1360927	+	PROKKA_01208	Cob(I)yrinic acid a,c-diamide adenosyltransferase	1360319	1360927	+	2.5.1.17		similar to AA sequence:UniProtKB:P64803		1	0	0	0	0	0	0
1211	PFR_JS12-1_1189	Lipoate-protein ligase LplJ	1361100	1362164	-	PROKKA_01209	putative lipoate-protein ligase A	1361100	1362164	-	2.7.7.63	lplA	similar to AA sequence:UniProtKB:P75394		1	0	0	0	0	0	0
1212	PFR_JS12-1_1190	Hypothetical protein	1362188	1362646	-	PROKKA_01210	hypothetical protein	1362188	1362646	-					1	0	0	0	0	0	0
1213	PFR_JS12-1_1191	ATP synthase F1, epsilon subunit	1362688	1363155	-	PROKKA_01211	ATP synthase epsilon chain	1362688	1363155	-		atpC	similar to AA sequence:UniProtKB:P0A2Z7		1	0	0	0	0	0	0
1214	PFR_JS12-1_1192	ATP synthase subunit beta	1363155	1364606	-	PROKKA_01212	ATP synthase subunit beta	1363155	1364606	-	3.6.3.14	atpD	similar to AA sequence:UniProtKB:A0R200		1	0	0	0	0	0	0
1215	PFR_JS12-1_1193	ATP synthase gamma chain	1364607	1365542	-	PROKKA_01213	ATP synthase gamma chain	1364607	1365542	-		atpG	similar to AA sequence:UniProtKB:P50007		1	0	0	0	0	0	0
1216	PFR_JS12-1_1194	ATP synthase subunit alpha	1365545	1367182	-	PROKKA_01214	ATP synthase subunit alpha	1365545	1367182	-	3.6.3.14	atpA	similar to AA sequence:UniProtKB:P50001		1	0	0	0	0	0	0
1217	PFR_JS12-1_1195	ATP synthase F1, delta subunit	1367257	1368036	-	PROKKA_01215	ATP synthase subunit delta	1367257	1368036	-		atpH	similar to AA sequence:UniProtKB:P50008		1	0	0	0	0	0	0
1218	PFR_JS12-1_1196	ATP synthase subunit b	1368033	1368587	-	PROKKA_01216	ATP synthase subunit b	1368033	1368587	-		atpF	similar to AA sequence:UniProtKB:P80285		1	0	0	0	0	0	0
1219	PFR_JS12-1_1197	ATP synthase C chain (F1F0-ATPase subunit c )	1368598	1368816	-	PROKKA_01217	ATP synthase subunit c	1368598	1368816	-		atpE	similar to AA sequence:UniProtKB:Q2RFX4		1	0	0	0	0	0	0
1220	PFR_JS12-1_1198	ATP synthase subunit a	1368862	1369743	-	PROKKA_01218	ATP synthase subunit a	1368862	1369743	-		atpB	similar to AA sequence:UniProtKB:O05330		1	0	0	0	0	0	0
1221	PFR_JS12-1_1199	Hypothetical protein	1369736	1369960	-	PROKKA_01219	Putative F0F1-ATPase subunit (ATPase_gene1)	1369736	1369960	-			protein motif:Pfam:PF09527.4		1	0	0	0	0	0	0
1222	PFR_JS12-1_1200	Hypothetical protein	1369957	1370358	-	PROKKA_01220	hypothetical protein	1369957	1370358	-					1	0	0	0	0	0	0
1223	PFR_JS12-1_1201	Glycosyltransferase, group 4 family	1370472	1371608	-	PROKKA_01221	Decaprenyl-phosphate N-acetylglucosaminephosphotransferase	1370472	1371608	-	2.7.8.35	wecA	similar to AA sequence:UniProtKB:Q10606		1	0	0	0	0	0	0
1224	PFR_JS12-1_1202	TRNA threonylcarbamoyladenosine biosynthesis	1371617	1372495	-	PROKKA_01222	Threonylcarbamoyl-AMP synthase	1371617	1372495	-	2.7.7.87	ywlC_2	similar to AA sequence:UniProtKB:P39153		1	0	0	0	0	0	0
1225	PFR_JS12-1_1203	Release factor glutamine methyltransferase	1372492	1373370	-	PROKKA_01223	Release factor glutamine methyltransferase	1372492	1373370	-	2.1.1.-	prmC	similar to AA sequence:UniProtKB:P0ACC1		1	0	0	0	0	0	0
1226	PFR_JS12-1_1204	Peptide chain release factor 1	1373367	1374446	-	PROKKA_01224	Peptide chain release factor 1	1373367	1374446	-		prfA	similar to AA sequence:UniProtKB:P96077		1	0	0	0	0	0	0
1227	PFR_JS12-1_1205	50S ribosomal protein L31	1374554	1374778	-	PROKKA_01225	50S ribosomal protein L31	1374554	1374778	-		rpmE	similar to AA sequence:UniProtKB:Q9K4E5		1	0	0	0	0	0	0
1228	PFR_JS12-1_1206	Transcription termination factor Rho	1374915	1376870	-	PROKKA_01226	hypothetical protein	1374915	1376870	-			similar to AA sequence:UniProtKB:P52157	Transcription termination factor Rho	1	0	0	0	0	0	0
1229	PFR_JS12-1_1207	Phosphoserine phosphatase/homoserine	1377264	1377887	-	PROKKA_01227	haloacid dehalogenase-like hydrolase	1377264	1377887	-			protein motif:Pfam:PF12710.1		1	0	0	0	0	0	0
1230	PFR_JS12-1_1208	Homoserine dehydrogenase	1377896	1379221	-	PROKKA_01228	Homoserine dehydrogenase	1377896	1379221	-	1.1.1.3	hom	similar to AA sequence:UniProtKB:P08499		1	0	0	0	0	0	0
1231	PFR_JS12-1_1209	Diaminopimelate decarboxylase	1379232	1380626	-	PROKKA_01229	Diaminopimelate decarboxylase	1379232	1380626	-	4.1.1.20	lysA	similar to AA sequence:UniProtKB:P0A5M4		0	0	0	0	0	0	0
1232						PROKKA_01230	tRNA-Arg(ccg)	1380765	1380838	+			COORDINATES:profile:Aragorn:1.2		0					0	0
1233	PFR_JS12-1_1210	Transmembrane protein dedA	1380987	1381757	-	PROKKA_01231	Inner membrane protein YohD	1380987	1381757	-		yohD	similar to AA sequence:UniProtKB:P33366		0	0	0	0	0	0	0
1234	PFR_JS12-1_1211	LigA	1381862	1383280	+	PROKKA_01232	hypothetical protein	1381862	1383280	+					0	0	0	0	0	0	0
1235	PFR_JS12-1_1212	LigA	1383421	1384716	+	PROKKA_01233	hypothetical protein	1383421	1384716	+					1	0	0	0	0	0	0
1236	PFR_JS12-1_1213	Hypothetical protein	1384709	1386115	+	PROKKA_01234	hypothetical protein	1384709	1386115	+					1	0	0	0	0	0	0
1237	PFR_JS12-1_1214	Oxoglutarate dehydrogenase	1386185	1389970	+	PROKKA_01235	Multifunctional 2-oxoglutarate metabolism enzyme	1386185	1389970	+	2.2.1.5	kgd	similar to AA sequence:UniProtKB:A0R2B1		1	0	0	0	0	0	0
1238	PFR_JS12-1_1215	Transcription factor WhiB	1390215	1390463	+	PROKKA_01236	Transcriptional regulator WhiB1	1390215	1390463	+		whiB1	similar to AA sequence:UniProtKB:O05847		1	0	0	0	0	0	0
1239	PFR_JS12-1_1216	Sensor histidine kinase	1390568	1392076	-	PROKKA_01237	putative sensor histidine kinase pdtaS	1390568	1392076	-	2.7.13.3	pdtaS	similar to AA sequence:UniProtKB:O05846		1	0	0	0	0	0	0
1240	PFR_JS12-1_1217	Hypothetical protein	1392578	1392889	-	PROKKA_01238	Anti-sigma factor RsrA	1392578	1392889	-		rsrA	similar to AA sequence:UniProtKB:Q7AKG8		1	0	0	0	0	0	0
1241	PFR_JS12-1_1218	RNA polymerase sigma factor	1392882	1393469	-	PROKKA_01239	ECF RNA polymerase sigma factor SigR	1392882	1393469	-		sigR	similar to AA sequence:UniProtKB:Q7AKG9		1	0	0	0	0	0	0
1242	PFR_JS12-1_1219	UPF0361 protein yoqW	1393610	1394362	-	PROKKA_01240	Putative SOS response-associated peptidase YedK	1393610	1394362	-	3.4.-.-	yedK	similar to AA sequence:UniProtKB:P76318		1	0	0	0	0	0	0
1243	PFR_JS12-1_1220	3-phosphoshikimate 1-carboxyvinyltransferase	1394510	1395862	+	PROKKA_01241	3-phosphoshikimate 1-carboxyvinyltransferase	1394510	1395862	+	2.5.1.19	aroA	similar to AA sequence:UniProtKB:P22487		1	0	0	0	0	0	0
1244	PFR_JS12-1_1221	Putative ribosome biogenesis GTPase RsgA	1395859	1396929	+	PROKKA_01242	Putative ribosome biogenesis GTPase RsgA	1395859	1396929	+	3.6.1.-	rsgA	similar to AA sequence:UniProtKB:Q8ZKB0		1	0	0	0	0	0	0
1245	PFR_JS12-1_1222	Putative histidinol-phosphate phosphatase,	1396983	1397798	+	PROKKA_01243	Histidinol-phosphatase	1396983	1397798	+	3.1.3.15	hisN	similar to AA sequence:UniProtKB:Q9K4B1		1	0	0	0	0	0	0
1246	PFR_JS12-1_1223	Dockerin type 1	1397852	1399585	-	PROKKA_01244	hypothetical protein	1397852	1399585	-					1	0	0	0	0	0	0
1247	PFR_JS12-1_1224	VTC domain protein	1399582	1400394	-	PROKKA_01245	VTC domain protein	1399582	1400394	-			protein motif:Pfam:PF09359.4		1	0	0	0	0	0	0
1248	PFR_JS12-1_1225	Conserved domain protein	1400391	1401026	-	PROKKA_01246	hypothetical protein	1400391	1401026	-					1	0	0	0	0	0	0
1249	PFR_JS12-1_1226	Exopolysaccharide biosynthesis protein related to	1401183	1402130	+	PROKKA_01247	hypothetical protein	1401183	1402130	+					1	0	0	0	0	0	0
1250	PFR_JS12-1_1227	GtrA family protein	1402140	1403303	+	PROKKA_01248	GtrA-like protein	1402140	1403303	+			protein motif:Pfam:PF04138.8		0	0	0	0	0	0	0
1251	PFR_JS12-1_1228	Putative phosphoglycerate dehydrogenase	1403293	1404486	-	PROKKA_01249	D-3-phosphoglycerate dehydrogenase	1403293	1404486	-	1.1.1.95	serA	similar to AA sequence:UniProtKB:P0A9T0		1	0	0	0	0	0	0
1252	PFR_JS12-1_1229	Dipeptide ABC transporter ATP-binding protein	1404547	1405374	-	PROKKA_01250	Glutathione import ATP-binding protein GsiA	1404547	1405374	-	3.6.3.-	gsiA_1	similar to AA sequence:UniProtKB:P75796		1	0	0	0	0	0	0
1253	PFR_JS12-1_1230	Oligopeptide transport protein of the ABC	1405367	1406224	-	PROKKA_01251	Oligopeptide transport ATP-binding protein OppD	1405367	1406224	-		oppD	similar to AA sequence:UniProtKB:P24136		1	0	0	0	0	0	0
1254	PFR_JS12-1_1231	Putative oligopeptide ABC transport system	1406226	1407041	-	PROKKA_01252	Glutathione transport system permease protein GsiD	1406226	1407041	-		gsiD	similar to AA sequence:UniProtKB:P75799		1	0	0	0	0	0	0
1255	PFR_JS12-1_1232	Putative glutathione ABC transporter, permease	1407038	1407991	-	PROKKA_01253	Glutathione transport system permease protein GsiC	1407038	1407991	-		gsiC	similar to AA sequence:UniProtKB:P75798		1	0	0	0	0	0	0
1256	PFR_JS12-1_1233	ABC transporter, substrate-binding protein,	1408013	1409536	-	PROKKA_01254	Glutathione-binding protein GsiB precursor	1408013	1409536	-		gsiB	similar to AA sequence:UniProtKB:P75797		1	0	0	0	0	0	0
1257						PROKKA_01255	tRNA-Met(cat)	1409745	1409819	+			COORDINATES:profile:Aragorn:1.2		0					0	0
1258	PFR_JS12-1_1234	Biotin synthase	1409904	1411049	-	PROKKA_01256	Biotin synthase	1409904	1411049	-	2.8.1.6	bioB	similar to AA sequence:UniProtKB:P19206		1	0	0	0	0	0	0
1259	PFR_JS12-1_1235	Hypothetical protein	1411212	1411502	-	PROKKA_01257	hypothetical protein	1411212	1411502	-					1	0	0	0	0	0	0
1260	PFR_JS12-1_1236	Prolyl aminopeptidase	1411669	1412883	-	PROKKA_01258	Proline iminopeptidase	1411669	1412883	-	3.4.11.5	pip_1	similar to AA sequence:UniProtKB:P46547		1	0	0	0	0	0	0
1261	PFR_JS12-1_1237	Peptidase M16 inactive domain protein	1413028	1414302	+	PROKKA_01259	Protease 3 precursor	1413028	1414302	+	3.4.24.55	ptrA	similar to AA sequence:UniProtKB:P05458		1	0	0	0	0	0	0
1262	PFR_JS12-1_1238	Peptidase M16 inactive domain protein	1414299	1415663	+	PROKKA_01260	Peptidase M16 inactive domain protein	1414299	1415663	+			protein motif:Pfam:PF05193.15		1	0	0	0	0	0	0
1263	PFR_JS12-1_1239	UPF0182 protein	1415747	1418686	-	PROKKA_01261	hypothetical protein	1415747	1418686	-			protein motif:CLUSTERS:PRK00068		1	0	0	0	0	0	0
1264	PFR_JS12-1_1240	Hypothetical protein	1418683	1419282	-	PROKKA_01262	hypothetical protein	1418683	1419282	-					1	0	0	0	0	0	0
1265	PFR_JS12-1_1241	Lon protease proteolytic domain protein	1419401	1420444	-	PROKKA_01263	serine endoprotease	1419401	1420444	-			protein motif:CLUSTERS:PRK10942		1	0	0	0	0	0	0
1266	PFR_JS12-1_1242	UbiD family decarboxylase	1420685	1422088	+	PROKKA_01264	hypothetical protein	1420685	1422088	+					1	0	0	0	0	0	0
1267	PFR_JS12-1_1243	Similar to metal-dependent hydrolase	1422120	1422785	-	PROKKA_01265	hypothetical protein	1422120	1422785	-					1	0	0	0	0	0	0
1268	PFR_JS12-1_1244	Hypothetical protein	1423222	1423383	+	PROKKA_01266	hypothetical protein	1423222	1423383	+					1	0	0	0	0	0	0
1269	PFR_JS12-1_1245	Hypothetical protein	1423540	1424667	+	PROKKA_01267	hypothetical protein	1423540	1424667	+					1	0	0	0	0	0	0
1270	PFR_JS12-1_1246	HRDC domain protein	1424724	1426880	-	PROKKA_01268	ATP-dependent DNA helicase UvrD2	1424724	1426880	-	3.6.4.12	uvrD2	similar to AA sequence:UniProtKB:P64320		1	0	0	0	0	0	0
1271	PFR_JS12-1_1247	Exonuclease subunit V gamma recC	1427013	1430357	+	PROKKA_01269	RecBCD enzyme subunit RecC	1427013	1430357	+	3.1.11.5	recC	similar to AA sequence:UniProtKB:P07648		1	0	0	0	0	0	0
1272	PFR_JS12-1_1248	Putative exodeoxyribonuclease V, beta subunit	1430354	1433716	+	PROKKA_01270	RecBCD enzyme subunit RecB	1430354	1433716	+	3.1.11.5	recB	similar to AA sequence:UniProtKB:P08394		1	0	0	0	0	0	0
1273	PFR_JS12-1_1249	Exonuclease subunit V alpha recD	1433703	1435556	+	PROKKA_01271	RecBCD enzyme subunit RecD	1433703	1435556	+	3.1.11.5	recD	similar to AA sequence:UniProtKB:P04993		1	0	0	0	0	0	0
1274	PFR_JS12-1_1250	Hydrolase, NUDIX family	1435608	1436498	-	PROKKA_01272	NADH pyrophosphatase	1435608	1436498	-	3.6.1.22	nudC	similar to AA sequence:UniProtKB:P32664		1	0	0	0	0	0	0
1275	PFR_JS12-1_1251	ATP-dependent DNA helicase	1436508	1439864	-	PROKKA_01273	ATP-dependent DNA helicase PcrA	1436508	1439864	-	3.6.4.12	pcrA	similar to AA sequence:UniProtKB:P56255		1	0	0	0	0	0	0
1276	PFR_JS12-1_1252	ATP-dependent DNA helicase	1439861	1443232	-	PROKKA_01274	ATP-dependent DNA helicase UvrD1	1439861	1443232	-	3.6.4.12	uvrD1_1	similar to AA sequence:UniProtKB:P0A5A3		1	0	0	0	0	0	0
1277	PFR_JS12-1_1253	Cold shock-like protein CspA	1443572	1443778	+	PROKKA_01275	Cold shock-like protein 7.0	1443572	1443778	+			similar to AA sequence:UniProtKB:Q01761		1	0	0	0	0	0	0
1278	PFR_JS12-1_1254	Serine/threonine phosphatase stp	1443944	1444816	+	PROKKA_01276	Serine/threonine phosphatase stp	1443944	1444816	+	3.1.3.16	stp_1	similar to AA sequence:UniProtKB:Q8Y678		1	0	0	0	0	0	0
1279	PFR_JS12-1_1255	Hypothetical protein	1444873	1445157	+	PROKKA_01277	hypothetical protein	1444873	1445157	+					1	0	0	0	0	0	0
1280	PFR_JS12-1_1256	Hydroxylase for synthesis of	1445344	1446099	-	PROKKA_01278	hypothetical protein	1445344	1446099	-					1	0	0	0	0	0	0
1281	PFR_JS12-1_1257	DEAD/DEAH box helicase	1446375	1447880	+	PROKKA_01279	DEAD-box ATP-dependent RNA helicase CshA	1446375	1447880	+	3.6.4.13	cshA	similar to AA sequence:UniProtKB:P96614		1	0	0	0	0	0	0
1282	PFR_JS12-1_1258	Tryptophanyl-tRNA synthetase II	1448018	1449190	-	PROKKA_01280	Tryptophan--tRNA ligase 2	1448018	1449190	-	6.1.1.2	trpS2	similar to AA sequence:UniProtKB:Q9RVD6		1	0	0	0	0	0	0
1283	PFR_JS12-1_1259	PHP domain protein	1449159	1450040	-	PROKKA_01281	hypothetical protein	1449159	1450040	-			protein motif:CLUSTERS:PRK06361		1	0	0	0	0	0	0
1284	PFR_JS12-1_1260	Hypothetical protein	1450172	1450648	+	PROKKA_01282	hypothetical protein	1450172	1450648	+					1	0	0	0	0	0	0
1285	PFR_JS12-1_1261	Hypothetical protein	1450707	1450910	-	PROKKA_01283	hypothetical protein	1450707	1450910	-					1	0	0	0	0	0	0
1286	PFR_JS12-1_1262	Hypothetical protein	1450912	1451421	-	PROKKA_01284	hypothetical protein	1450912	1451421	-					0	0	0	0	0	0	0
1287	PFR_JS12-1_1263	Hypothetical protein	1451502	1452044	+	PROKKA_01285	hypothetical protein	1451502	1452044	+					1	0	0	0	0	0	0
1288	PFR_JS12-1_1264	Protein translocase subunit SecA	1452084	1454933	-	PROKKA_01286	preprotein translocase subunit SecA	1452084	1454933	-			protein motif:CLUSTERS:PRK12904		1	0	0	0	0	0	0
1289	PFR_JS12-1_1265	Putative ribosomal S30AE, sigma 54 modulation	1455178	1455774	-	PROKKA_01287	Light-repressed protein A	1455178	1455774	-		lrtA	similar to AA sequence:UniProtKB:P47908		1	0	0	0	0	0	0
1290	PFR_JS12-1_1266	Phosphoribosyl transferase domain protein	1455930	1456739	-	PROKKA_01288	DNA utilization protein GntX	1455930	1456739	-			protein motif:CLUSTERS:PRK11595		1	0	0	0	0	0	0
1291	PFR_JS12-1_1267	DNA-binding response regulator MtrA	1456821	1457561	-	PROKKA_01289	DNA-binding response regulator MtrA	1456821	1457561	-		mtrA	similar to AA sequence:UniProtKB:P0A5Z4		1	0	0	0	0	0	0
1292	PFR_JS12-1_1268	Conserved protein, DUF179	1457697	1458263	-	PROKKA_01290	hypothetical protein	1457697	1458263	-			protein motif:CLUSTERS:PRK00228		1	0	0	0	0	0	0
1293						PROKKA_01291	transfer-messenger RNA, SsrA	1458477	1458844	-		ssrA	COORDINATES:profile:Aragorn:1.2		0					0	0
1294	PFR_JS12-1_1269	Hypothetical protein	1458969	1459616	-	PROKKA_01292	hypothetical protein	1458969	1459616	-					1	0	0	0	0	0	0
1295	PFR_JS12-1_1270	TmRNA-binding protein SmpB	1459700	1460182	-	PROKKA_01293	SsrA-binding protein	1459700	1460182	-		smpB	similar to AA sequence:UniProtKB:A0QU63		1	0	0	0	0	0	0
1296	PFR_JS12-1_1271	MutG family lantibiotic protection ABC	1460333	1462285	-	PROKKA_01294	hypothetical protein	1460333	1462285	-					1	0	0	0	0	0	0
1297	PFR_JS12-1_1272	Hypothetical protein	1462469	1463788	-	PROKKA_01295	Murein DD-endopeptidase MepM	1462469	1463788	-	3.4.24.-	mepM_3	similar to AA sequence:UniProtKB:P0AFS9		1	0	0	0	0	0	0
1298	PFR_JS12-1_1273	Efflux ABC transporter, permease protein	1463855	1464772	-	PROKKA_01296	Cell division protein FtsX	1463855	1464772	-		ftsX	similar to AA sequence:UniProtKB:A5U7B6		1	0	0	0	0	0	0
1299	PFR_JS12-1_1274	Cell division ATP-binding protein FtsE	1464811	1465497	-	PROKKA_01297	Cell division ATP-binding protein FtsE	1464811	1465497	-		ftsE	similar to AA sequence:UniProtKB:O34814		1	0	0	0	0	0	0
1300	PFR_JS12-1_1275	Peptide chain release factor 2	1465649	1466758	-	PROKKA_01298	Peptide chain release factor 2	1465649	1466758	-		prfB	similar to AA sequence:UniProtKB:A0QU58		1	0	0	0	0	0	0
1301	PFR_JS12-1_1276	YqeY family protein	1466853	1467314	+	PROKKA_01299	Yqey-like protein	1466853	1467314	+			protein motif:Pfam:PF09424.4		1	0	0	0	0	0	0
1302						PROKKA_01300	tRNA-Val(tac)	1467355	1467430	+			COORDINATES:profile:Aragorn:1.2		0					0	0
1303	PFR_JS12-1_1277	Fructosamine kinase	1467518	1468549	-	PROKKA_01301	Fructosamine kinase	1467518	1468549	-			protein motif:Pfam:PF03881.8		1	0	0	0	0	0	0
1304	PFR_JS12-1_1278	4-aminobutyrate aminotransferase gabT	1468628	1469965	+	PROKKA_01302	4-aminobutyrate aminotransferase PuuE	1468628	1469965	+	2.6.1.19	puuE	similar to AA sequence:UniProtKB:P50457		1	0	0	0	0	0	0
1305	PFR_JS12-1_1279	Aliphatic amidase	1470144	1471004	-	PROKKA_01303	Aliphatic amidase	1470144	1471004	-	3.5.1.4	amiE	similar to AA sequence:UniProtKB:P11436		1	0	0	0	0	0	0
1306	PFR_JS12-1_1280	Putrescine importer	1471001	1472392	-	PROKKA_01304	Putrescine importer PuuP	1471001	1472392	-		puuP	similar to AA sequence:UniProtKB:P76037		1	0	0	0	0	0	0
1307	PFR_JS12-1_1281	Hsp20/alpha crystallin family protein	1472665	1473117	-	PROKKA_01305	18 kDa heat shock protein	1472665	1473117	-			similar to AA sequence:UniProtKB:Q53595		1	0	0	0	0	0	0
1308	PFR_JS12-1_1282	Putative ABC transport system	1473367	1475160	+	PROKKA_01306	putative ABC transporter ATP-binding protein	1473367	1475160	+			similar to AA sequence:UniProtKB:Q9WYC4		1	0	0	0	0	0	0
1309	PFR_JS12-1_1283	PF11253 family protein	1475195	1475620	-	PROKKA_01307	hypothetical protein	1475195	1475620	-					1	0	0	0	0	0	0
1310	PFR_JS12-1_1284	Pyruvate dehydrogenase E1 component	1475721	1478468	-	PROKKA_01308	Pyruvate dehydrogenase E1 component	1475721	1478468	-	1.2.4.1	aceE	similar to AA sequence:UniProtKB:A0R0B0		1	0	0	0	0	0	0
1311	PFR_JS12-1_1285	Aromatic-amino-acid transaminase	1478723	1479919	+	PROKKA_01309	Aromatic-amino-acid aminotransferase	1478723	1479919	+	2.6.1.57	tyrB	similar to AA sequence:UniProtKB:P04693		1	0	0	0	0	0	0
1312	PFR_JS12-1_1286	Transcriptional regulator, PucR family	1480005	1481219	+	PROKKA_01310	Purine catabolism regulatory protein	1480005	1481219	+		pucR_2	similar to AA sequence:UniProtKB:O32138		1	0	0	0	0	0	0
1313	PFR_JS12-1_1287	Malonyl CoA:acyl carrier protein	1481376	1482332	+	PROKKA_01311	Malonyl CoA-acyl carrier protein transacylase	1481376	1482332	+	2.3.1.39	fabD	similar to AA sequence:UniProtKB:P63458		1	0	0	0	0	0	0
1314	PFR_JS12-1_1288	3-oxoacyl-[acyl-carrier-protein] synthase 3 2	1482336	1483340	+	PROKKA_01312	3-oxoacyl-[acyl-carrier-protein] synthase 3	1482336	1483340	+	2.3.1.180	fabH	similar to AA sequence:UniProtKB:Q9F6D4		1	0	0	0	0	0	0
1315	PFR_JS12-1_1289	Acyl carrier protein	1483402	1483653	+	PROKKA_01313	Acyl carrier protein	1483402	1483653	+		acpP	similar to AA sequence:UniProtKB:P80921		1	0	0	0	0	0	0
1316	PFR_JS12-1_1290	3-oxoacyl-[acyl-carrier-protein] synthase II	1483705	1484964	+	PROKKA_01314	3-oxoacyl-[acyl-carrier-protein] synthase 2	1483705	1484964	+	2.3.1.179	fabF	similar to AA sequence:UniProtKB:P73283		1	0	0	0	0	0	0
1317	PFR_JS12-1_1291	PF11343 family protein	1485147	1485641	-	PROKKA_01315	hypothetical protein	1485147	1485641	-					1	0	0	0	0	0	0
1318	PFR_JS12-1_1292	Peptidase, S9C (Acylaminoacyl-peptidase) family	1485792	1487771	+	PROKKA_01316	Prolyl tripeptidyl peptidase precursor	1485792	1487771	+	3.4.14.12	ptpA_1	similar to AA sequence:UniProtKB:Q7MUW6		1	0	0	0	0	0	0
1319	PFR_JS12-1_1293	Pyridoxal phosphate enzyme, YggS family	1487820	1488572	-	PROKKA_01317	hypothetical protein	1487820	1488572	-			protein motif:Pfam:PF01168.14	Alanine racemase, N-terminal domain	1	0	0	0	0	0	0
1320	PFR_JS12-1_1294	Von Willebrand factor type A domain protein	1488569	1489534	-	PROKKA_01318	von Willebrand factor type A domain protein	1488569	1489534	-			protein motif:Pfam:PF00092.22		1	0	0	0	0	0	0
1321	PFR_JS12-1_1295	Von Willebrand factor type A domain protein	1489534	1490508	-	PROKKA_01319	von Willebrand factor type A domain protein	1489534	1490508	-			protein motif:Pfam:PF00092.22		1	0	0	0	0	0	0
1322	PFR_JS12-1_1296	Protein containing DUF58	1490508	1491572	-	PROKKA_01320	hypothetical protein	1490508	1491572	-					1	0	0	0	0	0	0
1323	PFR_JS12-1_1297	Transcriptional regulator moxR1	1491569	1492621	-	PROKKA_01321	ATPase family associated with various cellular activities (AAA)	1491569	1492621	-			protein motif:Pfam:PF07726.5		1	0	0	0	0	0	0
1324	PFR_JS12-1_1298	Hypothetical protein	1492866	1493792	+	PROKKA_01322	hypothetical protein	1492866	1493792	+					1	0	0	0	0	0	0
1325	PFR_JS12-1_1299	HAD-superfamily hydrolase, subfamily IIB	1493800	1494642	+	PROKKA_01323	Putative phosphatase	1493800	1494642	+	3.1.3.-		similar to AA sequence:UniProtKB:Q5XD45		1	0	0	0	0	0	0
1326	PFR_JS12-1_1300	Mercuric reductase/transcriptional regulator,	1494663	1496093	-	PROKKA_01324	Dihydrolipoyl dehydrogenase	1494663	1496093	-	1.8.1.4	lpd	similar to AA sequence:UniProtKB:P85207		1	0	0	0	0	0	0
1327	PFR_JS12-1_1301	Predicted metal-binding protein (DUF2284)	1496502	1497143	+	PROKKA_01325	hypothetical protein	1496502	1497143	+					1	0	0	0	0	0	0
1328	PFR_JS12-1_1302	TIGR00245 family protein	1497151	1497909	+	PROKKA_01326	hypothetical protein	1497151	1497909	+					0	0	0	0	0	0	0
1329	PFR_JS12-1_1303	Putative dGTPase	1497926	1499059	-	PROKKA_01327	Deoxyguanosinetriphosphate triphosphohydrolase	1497926	1499059	-	3.1.5.1	dgt	similar to AA sequence:UniProtKB:Q59827		1	0	0	0	0	0	0
1330	PFR_JS12-1_1304	TIM-barrel protein, nifR3 family	1499122	1500309	-	PROKKA_01328	tRNA-dihydrouridine synthase C	1499122	1500309	-	1.-.-.-	dusC	similar to AA sequence:UniProtKB:P33371		1	0	0	0	0	0	0
1331	PFR_JS12-1_1305	Succinate dehydrogenase/fumarate reductase	1500386	1501144	-	PROKKA_01329	Fumarate reductase iron-sulfur subunit	1500386	1501144	-	1.3.99.1	frdB_2	similar to AA sequence:UniProtKB:P0AC47		1	0	0	0	0	0	0
1332	PFR_JS12-1_1306	Succinate dehydrogenase flavoprotein subunit	1501141	1503225	-	PROKKA_01330	Fumarate reductase flavoprotein subunit	1501141	1503225	-	1.3.5.4	frdA_2	similar to AA sequence:UniProtKB:P17412		1	0	0	0	0	0	0
1333	PFR_JS12-1_1307	Succinate dehydrogenase cytochrome B subunit,	1503222	1503977	-	PROKKA_01331	Succinate dehydrogenase/Fumarate reductase transmembrane subunit	1503222	1503977	-			protein motif:Pfam:PF01127.16		1	0	0	0	0	0	0
1334	PFR_JS12-1_1308	NUDIX hydrolase	1504225	1504977	-	PROKKA_01332	bifunctional nicotinamide mononucleotide adenylyltransferase/ADP-ribose pyrophosphatase	1504225	1504977	-			protein motif:CLUSTERS:PRK05379		1	0	0	0	0	0	0
1335	PFR_JS12-1_1309	Quinolinate synthase A	1505044	1506024	+	PROKKA_01333	Quinolinate synthase A	1505044	1506024	+	2.5.1.72	nadA	similar to AA sequence:UniProtKB:P11458		1	0	0	0	0	0	0
1336	PFR_JS12-1_1310	L-aspartate oxidase NadB	1506021	1507703	+	PROKKA_01334	L-aspartate oxidase	1506021	1507703	+	1.4.3.16	nadB_2	similar to AA sequence:UniProtKB:P10902		1	0	0	0	0	0	0
1337	PFR_JS12-1_1311	Nicotinate-nucleotide pyrophosphatase nadC	1507700	1508620	+	PROKKA_01335	Nicotinate-nucleotide pyrophosphorylase [carboxylating]	1507700	1508620	+	2.4.2.19	nadC	similar to AA sequence:UniProtKB:O06594		1	0	0	0	0	0	0
1338	PFR_JS12-1_1312	Glycyl-tRNA synthetase glyS	1508745	1510133	-	PROKKA_01336	Glycine--tRNA ligase	1508745	1510133	-	6.1.1.14	glyQS	similar to AA sequence:UniProtKB:P99129		1	0	0	0	0	0	0
1339	PFR_JS12-1_1313	Metal transport system ABC transporter	1510366	1511313	+	PROKKA_01337	High-affinity zinc uptake system binding-protein ZnuA precursor	1510366	1511313	+		znuA	similar to AA sequence:UniProtKB:O34966		1	0	0	0	0	0	0
1340	PFR_JS12-1_1314	Metal transport ABC transporter	1511408	1512196	+	PROKKA_01338	High-affinity zinc uptake system ATP-binding protein ZnuC	1511408	1512196	+	3.6.3.-	znuC	similar to AA sequence:UniProtKB:O34946		1	0	0	0	0	0	0
1341	PFR_JS12-1_1315	Metal transport ABC transporter	1512198	1513205	+	PROKKA_01339	High-affinity zinc uptake system membrane protein ZnuB	1512198	1513205	+		znuB	similar to AA sequence:UniProtKB:O34610		1	0	0	0	0	0	0
1342	PFR_JS12-1_1316	Fe(3 ) uptake regulation protein	1513171	1513683	+	PROKKA_01340	Zinc uptake regulation protein	1513171	1513683	+		zur	similar to AA sequence:UniProtKB:O05839		1	0	0	0	0	0	0
1343	PFR_JS12-1_1317	Phage integrase	1513936	1514610	+	PROKKA_01341	Phage integrase family protein	1513936	1514610	+			protein motif:Pfam:PF00589.16		1	0	0	0	0	0	0
1344	PFR_JS12-1_1318	CoA-dependent propionaldehyde dehydrogenase	1514840	1516249	-	PROKKA_01342	Aldehyde-alcohol dehydrogenase	1514840	1516249	-		adhE	similar to AA sequence:UniProtKB:P0A9Q7		0	0	0	0	0	0	0
1345	PFR_JS12-1_1319	PduO	1516246	1517331	-	PROKKA_01343	Cob(I)yrinic acid a,c-diamide adenosyltransferase	1516246	1517331	-	2.5.1.17	yvqK	similar to AA sequence:UniProtKB:O34899		0	0	0	0	0	0	0
1346	PFR_JS12-1_1320	Propanediol utilization protein PduN	1517334	1517606	-	PROKKA_01344	Carbon dioxide concentrating mechanism protein CcmL	1517334	1517606	-		ccmL	similar to AA sequence:UniProtKB:P72759		0	0	0	0	0	0	0
1347	PFR_JS12-1_1321	Ethanolamine utilization flavoprotein	1517608	1518492	-	PROKKA_01345	Flavoprotein	1517608	1518492	-			protein motif:Pfam:PF02441.13		0	0	0	0	0	0	0
1348	PFR_JS12-1_1322	Ethanolamine utilization protein EutJ	1518489	1519346	-	PROKKA_01346	Chaperone protein DnaK	1518489	1519346	-		dnaK_1	similar to AA sequence:UniProtKB:A0QQC8		0	0	0	0	0	0	0
1349	PFR_JS12-1_1323	Propanediol utilization protein PduJ	1519493	1519771	-	PROKKA_01347	Propanediol utilization protein PduA	1519493	1519771	-		pduA_1	similar to AA sequence:UniProtKB:P0A1C7		0	0	0	0	0	0	0
1350	PFR_JS12-1_1324	Propanediol utilization protein PduK	1519816	1520433	-	PROKKA_01348	hypothetical protein	1519816	1520433	-			similar to AA sequence:UniProtKB:P72761	Carbon dioxide-concentrating mechanism protein CcmK homolog 2	0	0	0	0	0	0	0
1351	PFR_JS12-1_1325	Glycerol dehydratase reactivation factor DhaG	1520450	1520794	-	PROKKA_01349	hypothetical protein	1520450	1520794	-					0	0	0	0	0	0	0
1352	PFR_JS12-1_1326	Putative dioal dehydratase-reactivating factor,	1520791	1522605	-	PROKKA_01350	Diol dehydratase-reactivating factor alpha subunit	1520791	1522605	-		ddrA	similar to AA sequence:UniProtKB:O68195		0	0	0	0	0	0	0
1353	PFR_JS12-1_1327	Dehydratase small subunit	1522641	1523174	-	PROKKA_01351	Propanediol dehydratase small subunit	1522641	1523174	-	4.2.1.28	pduE	similar to AA sequence:UniProtKB:O31042		0	0	0	0	0	0	0
1354	PFR_JS12-1_1328	Dehydratase medium subunit	1523183	1523866	-	PROKKA_01352	Propanediol dehydratase medium subunit	1523183	1523866	-	4.2.1.28	pduD	similar to AA sequence:UniProtKB:O31041		0	0	0	0	0	0	0
1355	PFR_JS12-1_1329	Glycerol dehydratase large subunit	1523877	1525538	-	PROKKA_01353	Glycerol dehydratase large subunit	1523877	1525538	-	4.2.1.30	dhaB	similar to AA sequence:UniProtKB:P45514		0	0	0	0	0	0	0
1356	PFR_JS12-1_1330	Propanediol utilization protein PduB	1525553	1526362	-	PROKKA_01354	Propanediol utilization protein PduB	1525553	1526362	-		pduB	similar to AA sequence:UniProtKB:P37449		0	0	0	0	0	0	0
1357	PFR_JS12-1_1331	Carbon dioxide concentrating	1526377	1526661	-	PROKKA_01355	Propanediol utilization protein PduA	1526377	1526661	-		pduA_2	similar to AA sequence:UniProtKB:P0A1C7		0	0	0	0	0	0	0
1358	PFR_JS12-1_1332	PduU protein	1526988	1527329	+	PROKKA_01356	Propanediol utilization protein PduU	1526988	1527329	+		pduU	similar to AA sequence:UniProtKB:P0A1D1		0	0	0	0	0	0	0
1359	PFR_JS12-1_1333	Ethanolamine utilization protein, EutP	1527326	1527751	+	PROKKA_01357	Propanediol utilization protein PduV	1527326	1527751	+		pduV	similar to AA sequence:UniProtKB:Q9XDM6		0	0	0	0	0	0	0
1360	PFR_JS12-1_1334	PduQ	1527804	1528934	-	PROKKA_01358	NAD-dependent methanol dehydrogenase	1527804	1528934	-	1.1.1.244	mdh_1	similar to AA sequence:UniProtKB:P31005		0	0	0	0	0	0	0
1361	PFR_JS12-1_1335	Transcriptional regulator	1528891	1530108	-	PROKKA_01359	Arabinose operon regulatory protein	1528891	1530108	-		araC	similar to AA sequence:UniProtKB:P0A9E0		0	0	0	0	0	0	0
1362	PFR_JS12-1_1336	Hypothetical protein	1530115	1530279	-	PROKKA_01360	putative histidine kinase sensor domain protein	1530115	1530279	-			protein motif:Pfam:PF10114.3		0	0	0	0	0	0	0
1363	PFR_JS12-1_1337	DNA repair protein RecO	1530443	1531186	-	PROKKA_01361	DNA repair protein RecO	1530443	1531186	-		recO	similar to AA sequence:UniProtKB:P42095		1	0	0	0	0	0	0
1364	PFR_JS12-1_1338	Isoprenyl transferase 2	1531370	1532059	+	PROKKA_01362	Trans,polycis-polyprenyl diphosphate synthase ((2Z,6E)-farnesyl diphosphate specific)	1531370	1532059	+	2.5.1.88		similar to AA sequence:UniProtKB:Q47RM6		1	0	0	0	0	0	0
1365	PFR_JS12-1_1339	Protein of hypothetical function DUF488	1532120	1532482	+	PROKKA_01363	hypothetical protein	1532120	1532482	+					1	0	0	0	0	0	0
1366	PFR_JS12-1_1340	2-isopropylmalate synthase LeuA	1532539	1534305	-	PROKKA_01364	2-isopropylmalate synthase	1532539	1534305	-	2.3.3.13	leuA_2	similar to AA sequence:UniProtKB:P96420		1	0	0	0	0	0	0
1367	PFR_JS12-1_1341	Amidohydrolase family protein	1534537	1536042	+	PROKKA_01365	N-substituted formamide deformylase precursor	1534537	1536042	+	3.5.1.91	nfdA	similar to AA sequence:UniProtKB:Q68AP4		0	0	0	0	0	0	0
1368	PFR_JS12-1_1342	Hypothetical protein	1536172	1536306	-	PROKKA_01366	hypothetical protein	1536172	1536306	-					1	0	0	0	0	0	0
1369	PFR_JS12-1_1343	Hypothetical protein	1536417	1537025	-	PROKKA_01367	hypothetical protein	1536417	1537025	-					1	0	0	0	0	0	0
1370	PFR_JS12-1_1344	GTPase Era	1537075	1538019	-	PROKKA_01368	GTPase Era	1537075	1538019	-		era	similar to AA sequence:UniProtKB:P0A562		1	0	0	0	0	0	0
1371	PFR_JS12-1_1345	CBS domain pair protein	1538012	1539322	-	PROKKA_01369	Magnesium and cobalt efflux protein CorC	1538012	1539322	-		corC	similar to AA sequence:UniProtKB:P0A2L3		1	0	0	0	0	0	0
1372	PFR_JS12-1_1346	Probable rRNA maturation factor	1539476	1539934	-	PROKKA_01370	Endoribonuclease YbeY	1539476	1539934	-	3.1.-.-	ybeY	similar to AA sequence:UniProtKB:A0R0T0		1	0	0	0	0	0	0
1373	PFR_JS12-1_1347	PhoH family protein	1539974	1540981	-	PROKKA_01371	PhoH-like protein	1539974	1540981	-		ybeZ	similar to AA sequence:UniProtKB:P0A9K3		1	0	0	0	0	0	0
1374	PFR_JS12-1_1348	Inner membrane metabolite transport protein YhjE	1541113	1542495	-	PROKKA_01372	Inner membrane metabolite transport protein YhjE	1541113	1542495	-		yhjE	similar to AA sequence:UniProtKB:P37643		1	0	0	0	0	0	0
1375	PFR_JS12-1_1349	Hypothetical protein	1542664	1543155	-	PROKKA_01373	hypothetical protein	1542664	1543155	-					0	0	0	0	0	0	0
1376	PFR_JS12-1_1350	Prolyl aminopeptidase	1543211	1544269	-	PROKKA_01374	Proline iminopeptidase	1543211	1544269	-	3.4.11.5	pip_2	similar to AA sequence:UniProtKB:P52279		1	0	0	0	0	0	0
1377	PFR_JS12-1_1351	Hypothetical protein	1544351	1544902	-	PROKKA_01375	hypothetical protein	1544351	1544902	-					1	0	0	0	0	0	0
1378	PFR_JS12-1_1352	TRNA-guanine transglycosylase	1545016	1546284	-	PROKKA_01376	Queuine tRNA-ribosyltransferase	1545016	1546284	-	2.4.2.29	tgt	similar to AA sequence:UniProtKB:P66905		1	0	0	0	0	0	0
1379	PFR_JS12-1_1353	Putative Tat (Twin-arginine translocation)	1546404	1547732	+	PROKKA_01377	Calcineurin-like phosphoesterase	1546404	1547732	+			protein motif:Pfam:PF00149.22		1	0	0	0	0	0	0
1380	PFR_JS12-1_1354	Ribosomal RNA small subunit methyltransferase E	1547721	1548470	-	PROKKA_01378	Ribosomal RNA small subunit methyltransferase E	1547721	1548470	-	2.1.1.193	rsmE	similar to AA sequence:UniProtKB:P0AGL7		1	0	0	0	0	0	0
1381	PFR_JS12-1_1355	Chaperone protein DnaJ 2	1548467	1549675	-	PROKKA_01379	Chaperone protein DnaJ	1548467	1549675	-		dnaJ_1	similar to AA sequence:UniProtKB:Q6RSN5		1	0	0	0	0	0	0
1382	PFR_JS12-1_1356	Heat-inducible transcription repressor hrcA	1549688	1550698	-	PROKKA_01380	Heat-inducible transcription repressor HrcA	1549688	1550698	-		hrcA	similar to AA sequence:UniProtKB:A0R0T9		1	0	0	0	0	0	0
1383	PFR_JS12-1_1357	Inositol monophosphatase family protein	1550957	1551733	-	PROKKA_01381	Inositol-1-monophosphatase	1550957	1551733	-	3.1.3.25	suhB	similar to AA sequence:UniProtKB:O33832		1	0	0	0	0	0	0
1384	PFR_JS12-1_1358	PF11296 family protein	1551811	1552692	-	PROKKA_01382	hypothetical protein	1551811	1552692	-					1	0	0	0	0	0	0
1385	PFR_JS12-1_1359	Putative coproporphyrinogen dehydrogenase	1552787	1553986	-	PROKKA_01383	Oxygen-independent coproporphyrinogen-III oxidase 1	1552787	1553986	-	1.3.99.22	hemN	similar to AA sequence:UniProtKB:P54304		1	0	0	0	0	0	0
1386	PFR_JS12-1_1360	Elongation factor 4	1553989	1555818	-	PROKKA_01384	Elongation factor 4	1553989	1555818	-	3.6.5.-	lepA	similar to AA sequence:UniProtKB:Q2FXY7		1	0	0	0	0	0	0
1387	PFR_JS12-1_1361	Hypothetical protein	1556119	1556739	-	PROKKA_01385	hypothetical protein	1556119	1556739	-					1	0	0	0	0	0	0
1388	PFR_JS12-1_1362	30S ribosomal protein S20	1556994	1557254	+	PROKKA_01386	30S ribosomal protein S20	1556994	1557254	+		rpsT	similar to AA sequence:UniProtKB:A0R102		1	0	0	0	0	0	0
1389	PFR_JS12-1_1363	Hypothetical protein	1557388	1558050	+	PROKKA_01387	hypothetical protein	1557388	1558050	+					1	0	0	0	0	0	0
1390	PFR_JS12-1_1364	DNA polymerase III, delta subunit	1558064	1559062	-	PROKKA_01388	hypothetical protein	1558064	1559062	-			protein motif:CLUSTERS:PRK07914		1	2	0	1	1	0	0
1391	PFR_JS12-1_1365	DNA internalization competence protein	1559145	1560719	-	PROKKA_01389	ComEC family competence protein	1559145	1560719	-			protein motif:CLUSTERS:PRK11539		0	2	0	1	1	0	0
1392	PFR_JS12-1_1366	PhiRv1 integrase	1560766	1562355	+	PROKKA_01390	hypothetical protein	1560766	1562355	+			protein motif:Pfam:PF00239.15	Resolvase, N terminal domain	0	2	0	1	1	0	0
1393	PFR_JS12-1_1367	Hypothetical protein	1562562	1562891	+	PROKKA_01391	hypothetical protein	1562562	1562891	+					0	3	1	1	1	0	0
1394	PFR_JS12-1_1368	Poxvirus D5-like family protein	1562893	1564632	+	PROKKA_01392	Poxvirus D5 protein-like protein	1562893	1564632	+			protein motif:Pfam:PF03288.10		0	3	1	1	1	0	0
1395	PFR_JS12-1_1369	Hypothetical protein	1564635	1564835	+	PROKKA_01393	hypothetical protein	1564635	1564835	+					0	3	1	1	1	0	0
1396	PFR_JS12-1_1370	Hypothetical protein	1564839	1565231	+	PROKKA_01394	hypothetical protein	1564839	1565231	+					0	3	1	1	1	0	0
1397	PFR_JS12-1_1371	Type IV secretory pathway VirD4 components-like	1565323	1566717	-	PROKKA_01395	TraM recognition site of TraD and TraG	1565323	1566717	-			protein motif:Pfam:PF12696.1		0	3	1	1	1	0	0
1398	PFR_JS12-1_1372	Hypothetical protein	1566720	1566983	-	PROKKA_01396	hypothetical protein	1566720	1566983	-				Unique Gene Cluster 2	0	3	1	1	1	0	0
1399	PFR_JS12-1_1373	Hypothetical protein	1567116	1567304	+	PROKKA_01397	hypothetical protein	1567116	1567304	+					0	3	1	1	1	0	0
1400	PFR_JS12-1_1374	Hypothetical protein	1567288	1567965	+	PROKKA_01398	hypothetical protein	1567288	1567965	+					0	3	1	1	1	0	0
1401	PFR_JS12-1_1375	Hypothetical protein	1567962	1568528	+	PROKKA_01399	hypothetical protein	1567962	1568528	+					0	3	1	1	1	0	0
1402	PFR_JS12-1_1376	Hypothetical protein	1568530	1568901	+	PROKKA_01400	hypothetical protein	1568530	1568901	+				Unique Gene Cluster 2	0	3	1	1	1	0	0
1403	PFR_JS12-1_1377	Hypothetical protein	1569320	1569778	+	PROKKA_01401	hypothetical protein	1569320	1569778	+					0	3	1	1	1	0	0
1404	PFR_JS12-1_1378	Hypothetical protein	1570646	1571611	+	PROKKA_01402	hypothetical protein	1570646	1571611	+				Unique Gene Cluster 2	0	2	0	1	1	0	0
1405	PFR_JS12-1_1379	Hypothetical protein	1571640	1572185	+	PROKKA_01403	hypothetical protein	1571640	1572185	+					0	2	0	1	1	0	0
1406	PFR_JS12-1_1380	Hypothetical protein	1572262	1572639	-	PROKKA_01404	hypothetical protein	1572262	1572639	-				Unique Gene Cluster 2	0	2	0	1	1	0	0
1407	PFR_JS12-1_1381	Hypothetical protein	1572784	1573203	-	PROKKA_01405	hypothetical protein	1572784	1573203	-				Unique Gene Cluster 2	0	2	0	1	1	0	0
1408	PFR_JS12-1_1382	Hypothetical protein	1573228	1573833	-	PROKKA_01406	hypothetical protein	1573228	1573833	-				Unique Gene Cluster 2	0	2	0	1	1	0	0
1409	PFR_JS12-1_1383	Hypothetical protein	1573974	1574255	+	PROKKA_01407	anaerobic benzoate catabolism transcriptional regulator	1573974	1574255	+			protein motif:CLUSTERS:PRK08154		0	2	0	1	1	0	0
1410	PFR_JS12-1_1384	Hypothetical protein	1574207	1574413	-	PROKKA_01408	hypothetical protein	1574207	1574413	-					0	2	0	1	1	0	0
1411	PFR_JS12-1_1385	Hypothetical protein	1574418	1574747	-	PROKKA_01409	hypothetical protein	1574418	1574747	-					0	2	0	1	1	0	0
1412	PFR_JS12-1_1386	Antirestriction protein	1574762	1575313	-	PROKKA_01410	Antirestriction protein (ArdA)	1574762	1575313	-			protein motif:Pfam:PF07275.5	Unique Gene Cluster 2	0	2	0	1	1	0	0
1413	PFR_JS12-1_1387	DNA methylase N-4/N-6 domain protein	1575559	1576413	+	PROKKA_01411	Modification methylase PvuII	1575559	1576413	+	2.1.1.113	pvuIIM	similar to AA sequence:UniProtKB:P11409	Unique Gene Cluster 2	0	2	0	1	1	0	0	M.PfrJS12III
1414	PFR_JS12-1_1388	Hypothetical protein	1576417	1577508	+	PROKKA_01412	hypothetical protein	1576417	1577508	+				Unique Gene Cluster 2	0	2	0	1	1	0	0	PfrJS12IIIP
1415	PFR_JS12-1_1389	Hypothetical protein	1577621	1578817	-	PROKKA_01413	hypothetical protein	1577621	1578817	-				Unique Gene Cluster 2	0	3	1	1	1	0	0
1416	PFR_JS12-1_1390	Plasmid maintenance system antidote protein, XRE	1579098	1580198	-	PROKKA_01414	Helix-turn-helix	1579098	1580198	-			protein motif:Pfam:PF01381.16	Unique Gene Cluster 2	0	3	1	1	1	0	0
1417	PFR_JS12-1_1391	Hypothetical protein	1580697	1580906	-	PROKKA_01415	hypothetical protein	1580697	1580906	-				Unique Gene Cluster 2	0	3	1	1	1	0	0
1418	PFR_JS12-1_1392	Hypothetical protein	1580943	1581410	-	PROKKA_01416	hypothetical protein	1580943	1581410	-				Unique Gene Cluster 2	0	3	1	1	1	0	0
1419	PFR_JS12-1_1393	Hypothetical protein	1581806	1582324	+	PROKKA_01417	hypothetical protein	1581806	1582324	+				Unique Gene Cluster 2	0	3	1	1	1	0	0
1420	PFR_JS12-1_1394	DNA-invertase hin	1582472	1583038	+	PROKKA_01418	DNA-invertase hin	1582472	1583038	+		hin_1	similar to AA sequence:UniProtKB:P03013	Unique Gene Cluster 2	0	3	1	1	1	0	0
1421	PFR_JS12-1_1395	Hypothetical protein	1583035	1583235	+	PROKKA_01419	hypothetical protein	1583035	1583235	+				Unique Gene Cluster 2	0	3	1	1	1	0	0
1422	PFR_JS12-1_1396	Putative stationary phase or stess regulating	1583292	1584383	+	PROKKA_01420	hypothetical protein	1583292	1584383	+				Unique Gene Cluster 2	0	3	1	1	1	0	0
1423	PFR_JS12-1_1397	Probable transcriptional regulatory protein	1584907	1585296	-	PROKKA_01421	Mercuric resistance operon regulatory protein	1584907	1585296	-		merR1	similar to AA sequence:UniProtKB:P22853	99% id to Actinomyces naeslundii DNA (mercuric resistance operon regulatory protein)	0	3	1	1	1	0	0
1424	PFR_JS12-1_1398	Mercury(II) reductase	1585404	1586828	+	PROKKA_01422	Mercuric reductase	1585404	1586828	+	1.16.1.1	merA	similar to AA sequence:UniProtKB:P30341	99% id to Actinomyces naeslundii DNA (mercuric ion reductase)	0	3	1	1	1	0	0
1425	PFR_JS12-1_1399	Hypothetical protein	1587164	1587733	-	PROKKA_01423	hypothetical protein	1587164	1587733	-				89% id to Actinomyces naeslundii DNA (ATP-binding protein)	0	3	1	1	1	0	0
1426	PFR_JS12-1_1400	Hypothetical protein	1587743	1587982	-	PROKKA_01424	hypothetical protein	1587743	1587982	-				89% id to Actinomyces naeslundii DNA (ATP-binding protein)	0	1	0	0	1	0	0
1427	PFR_JS12-1_1401	Tn552 transposase	1587979	1589325	-	PROKKA_01425	Transposon Tn7 transposition protein TnsB	1587979	1589376	-		tnsB	similar to AA sequence:UniProtKB:P13989	89% id to Actinomyces naeslundii DNA (mobile element protein)	0	1	0	0	1	0	0
1428	PFR_JS12-1_1402	DNA resolvase	1589431	1590027	-	PROKKA_01426	DNA-invertase hin	1589431	1590027	-		hin_2	similar to AA sequence:UniProtKB:P03013	86% id to Actinomyces naeslundii DNA (mobile element protein)	0	1	0	0	1	0	0
1429	PFR_JS12-1_1403	Transcriptional regulator	1590221	1590580	+	PROKKA_01427	HTH-type transcriptional regulator CmtR	1590221	1590580	+		cmtR_2	similar to AA sequence:UniProtKB:P67731	Unique Gene Cluster 2	0	1	0	0	1	0	0
1430	PFR_JS12-1_1404	Cadmium resistance transporter	1590577	1591179	+	PROKKA_01428	Cadmium resistance transporter	1590577	1591179	+			protein motif:Pfam:PF03596.7	Unique Gene Cluster 2	0	1	0	0	1	0	0
1431	PFR_JS12-1_1405	Hypothetical protein	1591418	1591642	+	PROKKA_01429	hypothetical protein	1591418	1591642	+				Unique Gene Cluster 2	0	0	0	0	0	0	0
1432	PFR_JS12-1_1406	Hypothetical protein	1592496	1593278	-	PROKKA_01430	hypothetical protein	1592496	1593278	-					0	0	0	0	0	0	0
1433	PFR_JS12-1_1407	Putative competence protein ComEA	1593397	1594308	-	PROKKA_01431	ComE operon protein 1	1593397	1594308	-		comEA	similar to AA sequence:UniProtKB:P39694		1	0	0	0	0	0	0
1434	PFR_JS12-1_1408	Malic enzyme, NAD binding domain protein	1594493	1596247	-	PROKKA_01432	putative NAD-dependent malic enzyme 2	1594493	1596247	-	1.1.1.38	maeA	similar to AA sequence:UniProtKB:P45868		1	0	0	0	0	0	0
1435	PFR_JS12-1_1409	Dihydroorotase	1596265	1597557	-	PROKKA_01433	Dihydroorotase	1596265	1597557	-	3.5.2.3	pyrC	similar to AA sequence:UniProtKB:Q81WF0		1	0	0	0	0	0	0
1436	PFR_JS12-1_1410	Leucine--tRNA ligase (Precursor)	1597614	1600142	-	PROKKA_01434	Leucine--tRNA ligase	1597614	1600142	-	6.1.1.4	leuS	similar to AA sequence:UniProtKB:Q9JXT2		1	0	0	0	0	0	0
1437	PFR_JS12-1_1411	Hypothetical protein	1600459	1601517	-	PROKKA_01435	hypothetical protein	1600459	1601517	-					1	0	0	0	0	0	0
1438	PFR_JS12-1_1412	Hypothetical protein	1601686	1602426	+	PROKKA_01436	hypothetical protein	1601686	1602426	+					1	0	0	0	0	0	0
1439						PROKKA_01437	tRNA-Ala(ggc)	1602529	1602602	+			COORDINATES:profile:Aragorn:1.2		0					0	0
1440	PFR_JS12-1_1413	NADPH-dependent glutamate synthase beta chain and	1602729	1603649	-	PROKKA_01438	NAD dependent epimerase/dehydratase family protein	1602729	1603649	-			protein motif:Pfam:PF01370.15		1	0	0	0	0	0	0
1441	PFR_JS12-1_1414	Hypothetical protein	1603764	1604201	-	PROKKA_01439	hypothetical protein	1603764	1604201	-					0	0	0	0	0	0	0
1442	PFR_JS12-1_1415	Phosphoglycerate mutase family protein	1604261	1604869	-	PROKKA_01440	Glucosyl-3-phosphoglycerate phosphatase	1604261	1604869	-	3.1.3.-	gpgP_2	similar to AA sequence:UniProtKB:P71724		1	0	0	0	0	0	0
1443	PFR_JS12-1_1416	Ribosome-associated protein, iojap family	1604869	1605252	-	PROKKA_01441	Ribosomal silencing factor RsfS	1604869	1605252	-		rsfS	similar to AA sequence:UniProtKB:Q9KD89		1	0	0	0	0	0	0
1444	PFR_JS12-1_1417	Nicotinate (Nicotinamide) nucleotide	1605249	1606019	-	PROKKA_01442	Nicotinate-nucleotide adenylyltransferase	1605249	1606019	-	2.7.7.18	nadD	similar to AA sequence:UniProtKB:P54455		1	0	0	0	0	0	0
1445	PFR_JS12-1_1418	Gamma-glutamyl phosphate reductase 2	1606093	1607337	-	PROKKA_01443	Gamma-glutamyl phosphate reductase	1606093	1607337	-	1.2.1.41	proA	similar to AA sequence:UniProtKB:Q9WYC9		1	0	0	0	0	0	0
1446	PFR_JS12-1_1419	Hypothetical protein	1607344	1608012	-	PROKKA_01444	hypothetical protein	1607344	1608012	-					1	0	0	0	0	0	0
1447	PFR_JS12-1_1420	Glutamate 5-kinase ProB	1608045	1609214	-	PROKKA_01445	Glutamate 5-kinase	1608045	1609214	-	2.7.2.11	proB	similar to AA sequence:UniProtKB:A0R148		1	0	0	0	0	0	0
1448	PFR_JS12-1_1421	GTPase obg	1609207	1610808	-	PROKKA_01446	GTPase Obg	1609207	1610808	-		obg	similar to AA sequence:UniProtKB:P95722		1	0	0	0	0	0	0
1449	PFR_JS12-1_1422	50S ribosomal protein L27	1610957	1611220	-	PROKKA_01447	50S ribosomal protein L27	1610957	1611220	-		rpmA	similar to AA sequence:UniProtKB:A0R150		1	0	0	0	0	0	0
1450	PFR_JS12-1_1423	50S ribosomal protein L21	1611234	1611581	-	PROKKA_01448	50S ribosomal protein L21	1611234	1611581	-		rplU	similar to AA sequence:UniProtKB:A0R151		1	0	0	0	0	0	0
1451	PFR_JS12-1_1424	Hypothetical protein	1611778	1614564	-	PROKKA_01449	Ribonuclease G	1611778	1614564	-	3.1.26.-	rng	similar to AA sequence:UniProtKB:P0A9J0		1	0	0	0	0	0	0
1452	PFR_JS12-1_1425	Radical SAM domain protein	1614818	1615570	-	PROKKA_01450	hypothetical protein	1614818	1615570	-					1	0	0	0	0	0	0
1453	PFR_JS12-1_1426	Hypothetical protein	1615634	1616089	-	PROKKA_01451	MarR family protein	1615634	1616089	-			protein motif:Pfam:PF12802.1		1	0	0	0	0	0	0
1454	PFR_JS12-1_1427	Integral membrane protein TerC	1616304	1617560	+	PROKKA_01452	Inner membrane protein alx	1616304	1617560	+		alx_2	similar to AA sequence:UniProtKB:P42601		1	0	0	0	0	0	0
1455	PFR_JS12-1_1428	Ionic transporter membrane protein chaA	1617557	1618657	+	PROKKA_01453	Sodium/proton antiporter ChaA	1617557	1618657	+		chaA	similar to AA sequence:UniProtKB:P31801		1	0	0	0	0	0	0
1456	PFR_JS12-1_1429	Radical SAM domain protein	1618721	1620664	-	PROKKA_01454	Radical SAM superfamily protein	1618721	1620664	-			protein motif:Pfam:PF04055.15		1	0	0	0	0	0	0
1457	PFR_JS12-1_1430	Hypothetical protein	1620719	1622011	-	PROKKA_01455	CAAX amino terminal protease self- immunity	1620719	1622011	-			protein motif:Pfam:PF02517.10		0	0	0	0	0	0	0
1458	PFR_JS12-1_1431	Nucleoside diphosphate kinase	1622008	1622499	-	PROKKA_01456	Nucleoside diphosphate kinase	1622008	1622499	-	2.7.4.6	ndkA	similar to AA sequence:UniProtKB:P84284		0	0	0	0	0	0	0
1459	PFR_JS12-1_1432	Protein FolC	1622563	1624068	-	PROKKA_01457	Folylpolyglutamate synthase	1622563	1624068	-	6.3.2.17	fgs	similar to AA sequence:UniProtKB:P15925		1	0	0	0	0	0	0
1460	PFR_JS12-1_1433	Putative type IV conjugative transfer system	1624183	1624794	+	PROKKA_01458	DoxX	1624183	1624794	+			protein motif:Pfam:PF07681.6		1	0	0	0	0	0	0
1461	PFR_JS12-1_1434	DSBA oxidoreductase	1624830	1625624	+	PROKKA_01459	hypothetical protein	1624830	1625624	+					1	0	0	0	0	0	0
1462	PFR_JS12-1_1435	DSBA-like thioredoxin domain protein	1625888	1626682	+	PROKKA_01460	DSBA-like thioredoxin domain protein	1625888	1626682	+			protein motif:Pfam:PF01323.14		0	0	0	0	0	0	0
1463	PFR_JS12-1_1436	Valyl tRNA synthetase	1626781	1629399	+	PROKKA_01461	Valine--tRNA ligase	1626781	1629399	+	6.1.1.9	valS	similar to AA sequence:UniProtKB:P96142		1	0	0	0	0	0	0
1464	PFR_JS12-1_1437	Haloacid dehalogenase superfamily enzyme,	1629506	1630213	-	PROKKA_01462	(S)-2-haloacid dehalogenase 4A	1629506	1630213	-	3.8.1.2	hdl IVa	similar to AA sequence:UniProtKB:Q51645		1	0	0	0	0	0	0
1465	PFR_JS12-1_1438	Phosphofructokinase	1630340	1631461	-	PROKKA_01463	6-phosphofructokinase	1630340	1631461	-	2.7.1.11	pfkA	similar to AA sequence:UniProtKB:Q8NR14		1	0	0	0	0	0	0
1466	PFR_JS12-1_1439	Threonine synthase	1631540	1632982	-	PROKKA_01464	Threonine synthase	1631540	1632982	-	4.2.3.1	thrC	similar to AA sequence:UniProtKB:P23669		1	0	0	0	0	0	0
1467	PFR_JS12-1_1440	Hypothetical protein	1633071	1633415	+	PROKKA_01465	hypothetical protein	1633071	1633415	+					0	0	0	0	0	0	0
1468						PROKKA_01466	tRNA-Pro(ggg)	1634582	1634663	+			COORDINATES:profile:Aragorn:1.2		0					0	0
1469	PFR_JS12-1_1441	ATP-dependent Clp protease ATP-binding subunit	1633527	1634804	-											0	0	0	0	0	0
1470	PFR_JS12-1_1442	ATP-dependent Clp protease proteolytic subunit 1	1634926	1635615	-	PROKKA_01467	ATP-dependent Clp protease proteolytic subunit 2	1634926	1635615	-	3.4.21.92	clpP2_1	similar to AA sequence:UniProtKB:Q9ZH58		1	0	0	0	0	0	0
1471	PFR_JS12-1_1443	ATP-dependent Clp protease proteolytic subunit 2	1635639	1636274	-	PROKKA_01468	ATP-dependent Clp protease proteolytic subunit 2	1635639	1636274	-	3.4.21.92	clpP2_2	similar to AA sequence:UniProtKB:Q8NN01		1	0	0	0	0	0	0
1472	PFR_JS12-1_1444	Pheromone autoinducer 2 transporter	1636361	1637593	-	PROKKA_01469	AI-2 transport protein TqsA	1636361	1637593	-		tqsA_1	similar to AA sequence:UniProtKB:P0AFS5		1	0	0	0	0	0	0
1473	PFR_JS12-1_1445	Inner membrane protein YhhT	1637826	1639019	-	PROKKA_01470	AI-2 transport protein TqsA	1637826	1639019	-		tqsA_2	similar to AA sequence:UniProtKB:P0AFS5		1	0	0	0	0	0	0
1474	PFR_JS12-1_1446	Trigger factor	1639244	1640827	-	PROKKA_01471	Trigger factor	1639244	1640827	-	5.2.1.8	tig	similar to AA sequence:UniProtKB:A0R199		1	0	0	0	0	0	0
1475						PROKKA_01472	tRNA-Gly(tcc)	1640958	1641031	-			COORDINATES:profile:Aragorn:1.2		0					0	0
1476						PROKKA_01473	tRNA-Pro(tgg)	1641291	1641365	+			COORDINATES:profile:Aragorn:1.2		0					0	0
1477	PFR_JS12-1_1447	Quaternary ammonium compound-resistance protein	1641562	1641876	-	PROKKA_01474	Quaternary ammonium compound-resistance protein SugE	1641562	1641876	-		sugE	similar to AA sequence:UniProtKB:P69937		1	0	0	0	0	0	0
1478	PFR_JS12-1_1448	Hypothetical protein	1642004	1642195	+	PROKKA_01475	hypothetical protein	1642004	1642195	+					1	0	0	0	0	0	0
1479	PFR_JS12-1_1449	Hypothetical protein	1642430	1643983	+	PROKKA_01476	hypothetical protein	1642430	1643983	+					1	0	0	0	0	0	0
1480	PFR_JS12-1_1450	DNA ligase	1643980	1646274	-	PROKKA_01477	DNA ligase	1643980	1646274	-	6.5.1.2	ligA	similar to AA sequence:UniProtKB:A0QUW7		1	0	0	0	0	0	0
1481	PFR_JS12-1_1451	Hypothetical protein	1646351	1647145	-	PROKKA_01478	hypothetical protein	1646351	1647145	-					1	0	0	0	0	0	0
1482	PFR_JS12-1_1452	DSBA oxidoreductase	1647369	1647983	-	PROKKA_01479	hypothetical protein	1647369	1647983	-					0	0	0	0	0	0	0
1483	PFR_JS12-1_1453	Aminopeptidase	1648326	1650929	+	PROKKA_01480	Aminopeptidase N	1648326	1650929	+	3.4.11.2	pepN	similar to AA sequence:UniProtKB:Q11010		1	0	0	0	0	0	0
1484	PFR_JS12-1_1454	6-phosphogluconate dehydrogenase, decarboxylating	1651127	1652584	+	PROKKA_01481	6-phosphogluconate dehydrogenase, decarboxylating	1651127	1652584	+	1.1.1.44	gnd	similar to AA sequence:UniProtKB:P00350		1	0	0	0	0	0	0
1485	PFR_JS12-1_1455	Putative phosphomethylpyrimidine kinase	1652714	1653535	+	PROKKA_01482	Pyridoxine kinase	1652714	1653535	+	2.7.1.35	pdxK	similar to AA sequence:UniProtKB:P39610		0	0	0	0	0	0	0
1486	PFR_JS12-1_1456	Putative insertion element ISCmi2 transposase	1653741	1654784	+	PROKKA_01483	IS2 transposase TnpB	1653741	1654784	+			protein motif:CLUSTERS:PRK09409		0	0	0	0	0	0	0
1487	PFR_JS12-1_1457	Acyl-CoA thioester hydrolase, YbgC/YbaW family	1654781	1655662	-	PROKKA_01484	Thioesterase superfamily protein	1654781	1655662	-			protein motif:Pfam:PF03061.16		1	0	0	0	0	0	0
1488	PFR_JS12-1_1458	AMP-dependent synthetase/ligase	1655668	1657557	-	PROKKA_01485	Long-chain-fatty-acid--CoA ligase FadD15	1655668	1657557	-	6.2.1.3		similar to AA sequence:UniProtKB:O53521		1	0	0	0	0	0	0
1489	PFR_JS12-1_1459	Transcriptional regulator, MarR family	1657734	1658192	+	PROKKA_01486	Transcriptional repressor MprA	1657734	1658192	+		mprA_1	similar to AA sequence:UniProtKB:P0ACR9		1	0	0	0	0	0	0
1490	PFR_JS12-1_1460	FAD linked oxidase protein	1658198	1661026	+	PROKKA_01487	putative FAD-linked oxidoreductase	1658198	1661026	+	1.-.-.-		similar to AA sequence:UniProtKB:Q50685		1	0	0	0	0	0	0
1491	PFR_JS12-1_1461	Peptidyl-dipeptidase Dcp	1661147	1663183	-	PROKKA_01488	Peptidyl-dipeptidase dcp	1661147	1663183	-	3.4.15.5	dcp	similar to AA sequence:UniProtKB:P24171		1	0	0	0	0	0	0
1492	PFR_JS12-1_1462	Hypothetical protein	1663240	1664610	+	PROKKA_01489	hypothetical protein	1663240	1664610	+					1	0	0	0	0	0	0
1493	PFR_JS12-1_1463	Dihydroxyacetone kinase subunit M	1664597	1666117	-	PROKKA_01490	PTS-dependent dihydroxyacetone kinase, phosphotransferase subunit DhaM	1664597	1666117	-		dhaM	similar to AA sequence:UniProtKB:P37349		1	0	0	0	0	0	0
1494	PFR_JS12-1_1464	Dihydroxyacetone kinase, L subunit	1666130	1666759	-	PROKKA_01491	PTS-dependent dihydroxyacetone kinase, ADP-binding subunit DhaL	1666130	1666759	-	2.7.-.-	dhaL	similar to AA sequence:UniProtKB:P76014		1	0	0	0	0	0	0
1495	PFR_JS12-1_1465	Dihydroxyacetone kinase, DhaK subunit	1666759	1667751	-	PROKKA_01492	PTS-dependent dihydroxyacetone kinase, dihydroxyacetone-binding subunit DhaK	1666759	1667751	-	2.7.-.-	dhaK_2	similar to AA sequence:UniProtKB:P76015		1	0	0	0	0	0	0
1496	PFR_JS12-1_1466	ATP-binding cassette protein, ChvD family	1667923	1669611	-	PROKKA_01493	putative ABC transporter ATP-binding protein/MT2552	1667923	1669611	-			similar to AA sequence:UniProtKB:O53204		1	0	0	0	0	0	0
1497	PFR_JS12-1_1467	Hypothetical protein	1669807	1670307	-	PROKKA_01494	Single-stranded DNA-binding protein 1	1669807	1670307	-		ssb1	similar to AA sequence:UniProtKB:Q9KYI9		1	0	0	0	0	0	0
1498	PFR_JS12-1_1468	Hypothetical protein	1670524	1671186	-	PROKKA_01495	hypothetical protein	1670524	1671186	-					1	0	0	0	0	0	0
1499	PFR_JS12-1_1469	Dynamin domain protein	1671183	1672826	-	PROKKA_01496	GTPase Era	1671183	1672826	-			protein motif:CLUSTERS:PRK00089		0	0	0	0	0	0	0
1500	PFR_JS12-1_1470	ATP-binding protein SCC61A06c	1672823	1674655	-	PROKKA_01497	Dynamin family protein	1672823	1674655	-			protein motif:Pfam:PF00350.17		1	0	0	0	0	0	0
1501	PFR_JS12-1_1471	Protease PrsW family protein	1674725	1676227	-	PROKKA_01498	hypothetical protein	1674725	1676227	-					1	0	0	0	0	0	0
1502						PROKKA_01499	tRNA-Arg(tct)	1676421	1676495	-			COORDINATES:profile:Aragorn:1.2		0					0	0
1503	PFR_JS12-1_1472	Transporter, major facilitator family protein	1676644	1677855	+	PROKKA_01500	multidrug resistance protein MdtH	1676644	1677855	+			protein motif:CLUSTERS:PRK11646	Putative antibiotic resistance	0	0	0	0	0	0	0
1504	PFR_JS12-1_1473	Oligoribonuclease	1677867	1678547	+	PROKKA_01501	Oligoribonuclease	1677867	1678547	+	3.1.-.-	orn	similar to AA sequence:UniProtKB:P57666		1	0	0	0	0	0	0
1505	PFR_JS12-1_1474	Cassette chromosome recombinase B	1678634	1680409	-	PROKKA_01502	tRNA-His(gtg)	1678623	1678698	+			COORDINATES:profile:Aragorn:1.2		0	0	0	0	0	0	0
1506	PFR_JS12-1_1475	Hypothetical protein	1680587	1680796	-	PROKKA_01503	hypothetical protein	1680587	1680796	-				Unique Gene Cluster 3	0	0	0	0	0	0	0
1507	PFR_JS12-1_1476	Hypothetical protein	1680802	1681365	-	PROKKA_01504	hypothetical protein	1680802	1681365	-				91% ID to Corynebacterium falsenii DSM 44353 (hypothetical protein)	0	0	0	0	0	0	0
1508	PFR_JS12-1_1477	Single-strand binding protein/Primosomal	1681377	1681817	-	PROKKA_01505	Single-stranded DNA-binding protein	1681377	1681817	-		ssb_1	similar to AA sequence:UniProtKB:Q8NLG0	86% ID to Corynebacterium falsenii DSM 44353 (single-stranded DNA-binding protein)	0	0	0	0	0	0	0
1509	PFR_JS12-1_1478	Conjugative transfer gene complex protein	1681915	1683696	-	PROKKA_01506	Type IV secretory system Conjugative DNA transfer	1681915	1683696	-			protein motif:Pfam:PF02534.8	86% ID to Corynebacterium falsenii DSM 44353 (type VI secretion system protein)	0	1	0	1	0	0	0
1510	PFR_JS12-1_1479	Hypothetical protein	1683693	1684229	-	PROKKA_01507	hypothetical protein	1683693	1684229	-				86% ID to Corynebacterium falsenii DSM 44353 (hypothetical protein)	0	2	1	1	0	0	0
1511	PFR_JS12-1_1480	Tyrosine recombinase XerD	1684425	1685504	+	PROKKA_01508	Tyrosine recombinase XerC	1684425	1685504	+		xerC_2	similar to AA sequence:UniProtKB:P39776	Unique Gene Cluster 3/ ICE?	0	2	1	1	0	0	0
1512	PFR_JS12-1_1481	XRE family transcriptional regulator	1685530	1685838	+	PROKKA_01509	hypothetical protein	1685530	1685838	+				Unique Gene Cluster 3/ ICE?	0	2	1	1	0	0	0
1513	PFR_JS12-1_1482	Integrase domain protein SAM domain protein	1685835	1687595	+	PROKKA_01510	hypothetical protein	1685835	1687595	+				Unique Gene Cluster 3/ ICE?	0	2	1	1	0	0	0
1514	PFR_JS12-1_1483	Metal cation transporting P-type ATPase ctpG	1687677	1689593	-	PROKKA_01511	Zinc-transporting ATPase	1687677	1689593	-	3.6.3.-	zosA_3	similar to AA sequence:UniProtKB:O31688	78% ID to Corynebacterium falsenii DSM 44353 (ATPase P)	0	2	1	1	0	0	0
1515	PFR_JS12-1_1484	HTH-type transcriptional regulator CmtR	1689590	1689949	-	PROKKA_01512	HTH-type transcriptional regulator CmtR	1689590	1689949	-		cmtR_3	similar to AA sequence:UniProtKB:P67731	78% ID to Corynebacterium falsenii DSM 44353 (AarsR family transcriptional regulator)	0	2	1	1	0	0	0
1516	PFR_JS12-1_1485	Type IV secretory pathway VirB4 protein-like	1690176	1691666	-	PROKKA_01513	AAA-like domain protein	1690176	1691666	-			protein motif:Pfam:PF12846.1	89% ID to Corynebacterium falsenii DSM 44353 (ATP-binding protein)	0	1	0	1	0	0	0
1517	PFR_JS12-1_1486	Exopolyphosphatase	1691663	1692442	-	PROKKA_01514	hypothetical protein	1691663	1692442	-				89% ID to Corynebacterium falsenii DSM 44353 (hypothetical protein)	0	0	0	0	0	0	0
1518	PFR_JS12-1_1487	Hypothetical protein	1692526	1693380	+	PROKKA_01515	hypothetical protein	1692526	1693380	+				Unique Gene Cluster 3	0	0	0	0	0	0	0
1519	PFR_JS12-1_1488	Integral membrane protein	1693384	1694844	-	PROKKA_01516	hypothetical protein	1693384	1694844	-				89% ID to Corynebacterium falsenii DSM 44353 (membrane protein)	0	0	0	0	0	0	0
1520	PFR_JS12-1_1489	ATP-binding integral membrane protein	1694851	1696251	-	PROKKA_01517	hypothetical protein	1694851	1696251	-				89% ID to Corynebacterium falsenii DSM 44353 (TrbL/VirB6 plasmid conjugation protein)	0	0	0	0	0	0	0
1521	PFR_JS12-1_1490	Integral membrane protein	1696282	1696602	-	PROKKA_01518	hypothetical protein	1696282	1696602	-				89% ID to Corynebacterium falsenii DSM 44353 (membrane protein)	0	0	0	0	0	0	0
1522	PFR_JS12-1_1491	Hypothetical protein	1696739	1697005	-	PROKKA_01519	hypothetical protein	1696739	1697005	-				89% ID to Corynebacterium falsenii DSM 44353 (membrane protein)	0	0	0	0	0	0	0
1523	PFR_JS12-1_1492	Metalloendopeptidase	1697002	1698639	-	PROKKA_01520	Murein DD-endopeptidase MepM	1697002	1698639	-	3.4.24.-	mepM_4	similar to AA sequence:UniProtKB:P0AFS9	89% ID to Corynebacterium falsenii DSM 44353 (metalloendopeptidase)	0	0	0	0	0	0	0
1524	PFR_JS12-1_1493	Vegetative cell wall protein gp1	1698655	1699338	-	PROKKA_01521	hypothetical protein	1698655	1699338	-				89% ID to Corynebacterium falsenii DSM 44353 (hypothetical protein)	0	0	0	0	0	0	0
1525	PFR_JS12-1_1494	ParB family protein (Fragment)	1699370	1700389	-	PROKKA_01522	ParB-like nuclease domain protein	1699370	1700389	-			protein motif:Pfam:PF02195.12	89% ID to Corynebacterium falsenii DSM 44353 (chromosome partitioning protein)	0	1	1	0	0	0	0
1526	PFR_JS12-1_1495	Serine/arginine repetitive matrix protein 2	1700396	1701259	-	PROKKA_01523	hypothetical protein	1700396	1701259	-				89% ID to Corynebacterium falsenii DSM 44353 (hypothetical protein)	0	1	1	0	0	0	0
1527	PFR_JS12-1_1496	Hypothetical protein	1701356	1701727	-	PROKKA_01524	hypothetical protein	1701356	1701727	-				89% ID to Corynebacterium falsenii DSM 44353 (hypothetical protein)	0	1	1	0	0	0	0
1528	PFR_JS12-1_1497	Putative phage excisionase	1701724	1702515	-	PROKKA_01525	hypothetical protein	1701724	1702515	-				89% ID to Corynebacterium falsenii DSM 44353 (excisionase)	0	2	1	1	0	0	0
1529	PFR_JS12-1_1498	Bifunctional DNA primase/polymerase	1702512	1703432	-	PROKKA_01526	hypothetical protein	1702512	1703432	-			protein motif:Pfam:PF09250.5	Bifunctional DNA primase/polymerase, N-terminal (89% ID to Corynebacterium falsenii DSM 44353)	0	2	1	1	0	0	0
1530	PFR_JS12-1_1499	Putative LtrC	1703432	1704511	-	PROKKA_01527	hypothetical protein	1703432	1704511	-				89% ID to Corynebacterium falsenii DSM 44353 (serine/arginine)	0	2	1	1	0	0	0
1531	PFR_JS12-1_1500	Putative AraC family transcriptional regulator	1704707	1705675	-	PROKKA_01528	transcriptional activator FtrA	1704707	1705675	-			protein motif:CLUSTERS:PRK09393	89% ID to Corynebacterium falsenii DSM 44353 (hypothetical protein)	0	2	1	1	0	0	0
1532	PFR_JS12-1_1501	Hypothetical protein	1705810	1706010	+	PROKKA_01529	Helix-turn-helix domain protein	1705810	1706010	+			protein motif:Pfam:PF12728.1	89% ID to Corynebacterium falsenii DSM 44353 (hypothetical protein)	0	2	1	1	0	0	0
1533	PFR_JS12-1_1502	DUF1819 putative inner membrane protein	1706041	1706718	+	PROKKA_01530	hypothetical protein	1706041	1706718	+				89% ID to Corynebacterium falsenii DSM 44353 (DNA-binding protein)	0	2	1	1	0	0	0
1534	PFR_JS12-1_1503	PF08747 domain protein	1706715	1707314	+	PROKKA_01531	hypothetical protein	1706715	1707314	+				Unique Gene Cluster 3/ ICE?	0	3	1	1	1	0	0
1535	PFR_JS12-1_1504	Putative DNA repair ATPase	1707320	1710832	+	PROKKA_01532	hypothetical protein	1707320	1710832	+				Unique Gene Cluster 3/ ICE?	0	3	1	1	1	0	0
1536	PFR_JS12-1_1505	Putative restriction enzyme	1710847	1714362	+	PROKKA_01533	N-6 DNA Methylase	1710847	1714362	+			protein motif:Pfam:PF02384.10	Unique Gene Cluster 3/ ICE?	0	3	1	1	1	0	0	PfrJS12ORF1505P
1537	PFR_JS12-1_1506	Putative lysogenic conversion protein	1714359	1715582	+	PROKKA_01534	hypothetical protein	1714359	1715582	+				Unique Gene Cluster 3/ ICE?	0	2	0	1	1	0	0
1538	PFR_JS12-1_1507	Hypothetical protein	1715579	1715731	+	PROKKA_01535	hypothetical protein	1715579	1715731	+				Unique Gene Cluster 3/ ICE?	0	2	0	1	1	0	0
1539	PFR_JS12-1_1508	Predicted transcriptional regulator containing an	1715742	1717226	+	PROKKA_01536	Divergent AAA domain protein	1715742	1717226	+			protein motif:Pfam:PF04326.8	Unique Gene Cluster 3/ ICE?	0	2	0	1	1	0	0
1540	PFR_JS12-1_1509	TIGR02687 family protein	1717223	1719718	+	PROKKA_01537	PglZ domain protein	1717223	1719718	+			protein motif:Pfam:PF08665.6	Unique Gene Cluster 3/ ICE?	0	1	0	1	0	0	0
1541	PFR_JS12-1_1510	Putative endopeptidase La	1719732	1721387	+	PROKKA_01538	hypothetical protein	1719732	1721387	+				Unique Gene Cluster 3/ ICE?	0	2	0	1	1	0	0
1542	PFR_JS12-1_1511	Transposase, ISlxx5	1721323	1722357	-	PROKKA_01539	Integrase core domain protein	1721323	1722357	-			protein motif:Pfam:PF00665.20	Unique Gene Cluster 3/ ICE?	0	2	0	1	1	0	0
1543	PFR_JS12-1_1512	Hypothetical protein	1722524	1722997	+	PROKKA_01540	hypothetical protein	1722524	1722997	+				Unique Gene Cluster 3/ ICE?	0	2	0	1	1	0	0
1544	PFR_JS12-1_1513	Hypothetical protein	1722994	1724391	+	PROKKA_01541	hypothetical protein	1722994	1724391	+				Unique Gene Cluster 3/ ICE?	0	1	0	1	0	0	0
1545	PFR_JS12-1_1514	PF01935 domain protein	1724403	1726454	+	PROKKA_01542	AAA-like domain protein	1724403	1726454	+			protein motif:Pfam:PF12846.1	Unique Gene Cluster 3/ ICE?	0	1	0	1	0	0	0
1546	PFR_JS12-1_1515	TrwC relaxase	1726594	1730133	+	PROKKA_01543	Multifunctional conjugation protein TraI	1726594	1730133	+		traI_2	similar to AA sequence:UniProtKB:P14565	87% ID to Corynebacterium falsenii DSM 44353 (conjugal transfer protein)	0	1	0	1	0	0	0
1547	PFR_JS12-1_1516	Sulfate permease	1730280	1730678	+	PROKKA_01544	hypothetical protein	1730280	1730678	+				Unique Gene Cluster 3/ ICE?	0	1	0	1	0	0	0
1548	PFR_JS12-1_1517	Protein of hypothetical function DUF955	1730747	1731877	+	PROKKA_01545	Helix-turn-helix	1730747	1731877	+			protein motif:Pfam:PF01381.16	Unique Gene Cluster 3	0	0	0	0	0	0	0
1549	PFR_JS12-1_1518	PIN domain protein	1731874	1732335	+	PROKKA_01546	hypothetical protein	1731874	1732335	+				Unique Gene Cluster 3	0	0	0	0	0	0	0
1550	PFR_JS12-1_1519	Hypothetical protein	1732355	1732669	-	PROKKA_01547	hypothetical protein	1732355	1732669	-				Unique Gene Cluster 3	0	0	0	0	0	0	0
1551	PFR_JS12-1_1520	Metal dependent phosphohydrolase, HD region	1733405	1733911	-	PROKKA_01548	GTP pyrophosphokinase	1733405	1733911	-	2.7.6.5	relA_2	similar to AA sequence:UniProtKB:Q99TL8		1	0	0	0	0	0	0
1552	PFR_JS12-1_1521	Putative excision nuclease ABC subunit	1733986	1736397	+	PROKKA_01549	UvrABC system protein A	1733986	1736397	+		uvrA_3	similar to AA sequence:UniProtKB:Q9WYV0		1	0	0	0	0	0	0
1553	PFR_JS12-1_1522	Putative secreted tyrosine phosphatase	1736394	1737239	+	PROKKA_01550	Tyrosine-protein phosphatase precursor	1736394	1737239	+	3.1.3.48	iphP	similar to AA sequence:UniProtKB:Q05918		1	0	0	0	0	0	0
1554	PFR_JS12-1_1523	Mur ligase middle domain protein	1737343	1738665	+	PROKKA_01551	UDP-N-acetylmuramoylalanyl-D-glutamate--2,6-diaminopimelate ligase	1737343	1738665	+			protein motif:CLUSTERS:PRK00139		1	0	0	0	0	0	0
1555	PFR_JS12-1_1524	CobB/CobQ-like glutamine amidotransferase domain	1738659	1739432	+	PROKKA_01552	Cobyric acid synthase	1738659	1739432	+		cobQ_2	similar to AA sequence:UniProtKB:P29932		1	0	0	0	0	0	0
1556						PROKKA_01553	tRNA-Lys(ctt)	1739563	1739636	-			COORDINATES:profile:Aragorn:1.2		0					0	0
1557	PFR_JS12-1_1525	10 kDa chaperonin	1739694	1740143	-	PROKKA_01554	10 kDa chaperonin 5	1739694	1740143	-		groS5	similar to AA sequence:UniProtKB:P35474		1	0	0	0	0	0	0
1558	PFR_JS12-1_1526	Hypothetical protein	1740170	1740469	-	PROKKA_01555	hypothetical protein	1740170	1740469	-					1	0	0	0	0	0	0
1559	PFR_JS12-1_1527	Bacterioferritin comigratory protein	1740643	1741131	+	PROKKA_01556	Putative peroxiredoxin/MT2597	1740643	1741131	+	1.11.1.15	bcp	similar to AA sequence:UniProtKB:O53226		1	0	0	0	0	0	0
1560						PROKKA_01557	tRNA-Leu(tag)	1741275	1741358	+			COORDINATES:profile:Aragorn:1.2		0					0	0
1561	PFR_JS12-1_1528	Class II aldolase/adducin family protein	1741424	1742116	+	PROKKA_01558	L-ribulose-5-phosphate 4-epimerase UlaF	1741424	1742116	+	5.1.3.4	ulaF	similar to AA sequence:UniProtKB:P39306		1	0	0	0	0	0	0
1562	PFR_JS12-1_1529	Precorrin-6x reductase cobK	1742097	1742864	+	PROKKA_01559	Precorrin-6A reductase	1742097	1742864	+	1.3.1.54	cobK	similar to AA sequence:UniProtKB:P21920		1	0	0	0	0	0	0
1563	PFR_JS12-1_1530	Precorrin-6Y C5,15-methyltransferase, CbiT	1742937	1743527	+	PROKKA_01560	Precorrin-6Y C(5,15)-methyltransferase [decarboxylating]	1742937	1743527	+	2.1.1.132	cobL	similar to AA sequence:UniProtKB:P21921		1	0	0	0	0	0	0
1564	PFR_JS12-1_1531	Precorrin-8X methylmutase	1743624	1744277	+	PROKKA_01561	Precorrin-8X methylmutase	1743624	1744277	+	5.4.1.2	cobH	similar to AA sequence:UniProtKB:P21638		1	0	0	0	0	0	0
1565	PFR_JS12-1_1532	Cobalamin biosynthesis protein CbiD (Precursor)	1744274	1745566	+	PROKKA_01562	cobalt-precorrin-6A synthase	1744274	1745566	+			protein motif:CLUSTERS:PRK00075		1	0	0	0	0	0	0
1566	PFR_JS12-1_1533	Sirohydrochlorin cobaltochelatase	1745598	1746839	-	PROKKA_01563	Sirohydrochlorin cobaltochelatase	1745598	1746839	-	4.99.1.3	cbiX	similar to AA sequence:UniProtKB:O87690		1	0	0	0	0	0	0
1567	PFR_JS12-1_1534	Bifunctional cbiH protein and precorrin-3B	1746832	1749492	-	PROKKA_01564	Cobalt-precorrin-3B C(17)-methyltransferase	1746832	1749492	-	2.1.1.-	cbiH	similar to AA sequence:UniProtKB:Q05590		0	0	0	0	0	0	0
1568	PFR_JS12-1_1535	Tetrapyrrole methylase, precorrin-3 methylase,	1749489	1750448	-	PROKKA_01565	Cobalt-precorrin-4 C(11)-methyltransferase	1749489	1750448	-	2.1.1.271	cbiF	similar to AA sequence:UniProtKB:P0A2G9		1	0	0	0	0	0	0
1569	PFR_JS12-1_1536	Precorrin-2 C20-methyltransferase CbiL	1750478	1751251	-	PROKKA_01566	Precorrin-2 C(20)-methyltransferase	1750478	1751251	-	2.1.1.130	cobI	similar to AA sequence:UniProtKB:P21639		1	0	0	0	0	0	0
1570	PFR_JS12-1_1537	Hypothetical protein	1751826	1752089	+	PROKKA_01567	hypothetical protein	1751826	1752089	+					1	0	0	0	0	0	0
1571	PFR_JS12-1_1538	Methylmalonyl-CoA mutase small subunit mutA	1752086	1754002	+	PROKKA_01568	Methylmalonyl-CoA mutase small subunit	1752086	1754002	+	5.4.99.2	mutA	similar to AA sequence:UniProtKB:P11652		1	0	0	0	0	0	0
1572	PFR_JS12-1_1539	Methylmalonyl-CoA mutase large subunit mutB	1753999	1756185	+	PROKKA_01569	Methylmalonyl-CoA mutase large subunit	1753999	1756185	+	5.4.99.2	mutB	similar to AA sequence:UniProtKB:P11653		1	0	0	0	0	0	0
1573	PFR_JS12-1_1540	LAO/AO transport system ATPase	1756178	1757191	+	PROKKA_01570	putative GTPase/MT1543	1756178	1757191	+	3.6.-.-		similar to AA sequence:UniProtKB:P63577		1	0	0	0	0	0	0
1574	PFR_JS12-1_1541	DNA polymerase IV	1757394	1758845	-	PROKKA_01571	DNA polymerase IV	1757394	1758845	-	2.7.7.7	dinB_2	similar to AA sequence:UniProtKB:Q47155		1	0	0	0	0	0	0
1575	PFR_JS12-1_1542	Dihydrofolate reductase	1758849	1759451	-	PROKKA_01572	Dihydrofolate reductase	1758849	1759451	-	1.5.1.3	folA	similar to AA sequence:UniProtKB:P04174		1	0	0	0	0	0	0
1576	PFR_JS12-1_1543	Thymidylate synthase	1759566	1760378	-	PROKKA_01573	Thymidylate synthase	1759566	1760378	-	2.1.1.45	thyA	similar to AA sequence:UniProtKB:P67042		1	0	0	0	0	0	0
1577	PFR_JS12-1_1544	Non-canonical purine NTP pyrophosphatase	1760380	1761186	-	PROKKA_01574	dITP/XTP pyrophosphatase	1760380	1761186	-	3.6.1.19	rdgB	similar to AA sequence:UniProtKB:P52061		1	0	0	0	0	0	0
1578	PFR_JS12-1_1545	TRNA nucleotidyltransferase	1761183	1761944	-	PROKKA_01575	Ribonuclease PH	1761183	1761944	-	2.7.7.56	rph	similar to AA sequence:UniProtKB:P50597		1	0	0	0	0	0	0
1579	PFR_JS12-1_1546	Glutamate racemase	1762098	1762916	-	PROKKA_01576	Glutamate racemase	1762098	1762916	-	5.1.1.3	murI	similar to AA sequence:UniProtKB:O31332		1	0	0	0	0	0	0
1580	PFR_JS12-1_1547	Hypothetical protein	1763004	1763612	-	PROKKA_01577	hypothetical protein	1763004	1763612	-					1	0	0	0	0	0	0
1581	PFR_JS12-1_1548	ATP-dependent Clp protease adapter protein ClpS	1763609	1763902	-	PROKKA_01578	ATP-dependent Clp protease adaptor protein ClpS	1763609	1763902	-			protein motif:CLUSTERS:PRK00033		1	0	0	0	0	0	0
1582	PFR_JS12-1_1549	Nicotinate phosphoribosyltransferase	1764029	1765384	+	PROKKA_01579	Nicotinate phosphoribosyltransferase pncB1	1764029	1765384	+	6.3.4.21	pncB1	similar to AA sequence:UniProtKB:Q10641		1	0	0	0	0	0	0
1583	PFR_JS12-1_1550	Naphthoate synthase	1765509	1766552	+	PROKKA_01580	1,4-Dihydroxy-2-naphthoyl-CoA synthase	1765509	1766552	+	4.1.3.36	menB	similar to AA sequence:UniProtKB:A0QRD3		1	0	0	0	0	0	0
1584	PFR_JS12-1_1551	O-succinylbenzoic acid-CoA ligase menE	1766625	1767857	+	PROKKA_01581	2-succinylbenzoate--CoA ligase	1766625	1767857	+	6.2.1.26	menE	similar to AA sequence:UniProtKB:P63526		1	0	0	0	0	0	0
1585	PFR_JS12-1_1552	Isochorismate synthase	1767969	1769192	+	PROKKA_01582	Isochorismate synthase EntC	1767969	1769192	+	5.4.4.2	entC	similar to AA sequence:UniProtKB:P0AEJ2		1	0	0	0	0	0	0
1586	PFR_JS12-1_1553	Hypothetical protein	1769340	1769816	-	PROKKA_01583	hypothetical protein	1769340	1769816	-					0	0	0	0	0	0	0
1587	PFR_JS12-1_1554	Putative excinuclease ABC, A subunit	1769987	1772557	-	PROKKA_01584	UvrABC system protein A	1769987	1772557	-		uvrA_4	similar to AA sequence:UniProtKB:P63383		0	0	0	0	0	0	0
1588	PFR_JS12-1_1555	2-succinyl-5-enolpyruvyl-6-hydroxy-3-cyclohexene-1-carboxylate	1772665	1774320	-	PROKKA_01585	2-succinyl-5-enolpyruvyl-6-hydroxy-3-cyclohexene-1-carboxylate synthase	1772665	1774320	-	2.2.1.9	menD	similar to AA sequence:UniProtKB:Q99V50		1	0	0	0	0	0	0
1589	PFR_JS12-1_1556	Mandelate racemase/muconate lactonizing protein	1774445	1775443	-	PROKKA_01586	L-Ala-D/L-Glu epimerase	1774445	1775443	-	5.1.1.-		similar to AA sequence:UniProtKB:Q97MK4		1	0	0	0	0	0	0
1590	PFR_JS12-1_1557	4-alpha-glucanotransferase malQ	1775440	1777629	-	PROKKA_01587	4-alpha-glucanotransferase	1775440	1777629	-	2.4.1.25	malQ_2	similar to AA sequence:UniProtKB:Q59266		1	0	0	0	0	0	0
1591	PFR_JS12-1_1558	Hypothetical protein	1777760	1778812	-	PROKKA_01588	RDD family protein	1777760	1778812	-			protein motif:Pfam:PF06271.6		1	0	0	0	0	0	0
1592	PFR_JS12-1_1559	Multidrug resistance efflux protein	1778986	1780497	-	PROKKA_01589	Multidrug resistance protein 3	1778986	1780497	-		bmr3_1	similar to AA sequence:UniProtKB:P96712	Putative antibiotic resistance	1	0	0	0	0	0	0
1593	PFR_JS12-1_1560	PF11238 family protein	1780556	1780819	+	PROKKA_01590	hypothetical protein	1780556	1780819	+					1	0	0	0	0	0	0
1594	PFR_JS12-1_1561	Cation diffusion facilitator family transporter	1780974	1782014	-	PROKKA_01591	ferrous iron efflux protein F	1780974	1782014	-			protein motif:CLUSTERS:PRK09509		1	0	0	0	0	0	0
1595	PFR_JS12-1_1562	SIS regulatory protein	1782126	1783142	-	PROKKA_01592	hypothetical protein	1782126	1783142	-			protein motif:Pfam:PF10432.3	Bacterial phospho-glucose isomerase C-terminal region	1	0	0	0	0	0	0
1596	PFR_JS12-1_1563	Hypothetical protein	1783150	1783350	-	PROKKA_01593	hypothetical protein	1783150	1783350	-			protein motif:CLUSTERS:PRK11827		1	0	0	0	0	0	0
1597	PFR_JS12-1_1564	HAD-superfamily hydrolase, subfamily IIB	1783411	1784226	-	PROKKA_01594	Eukaryotic phosphomannomutase	1783411	1784226	-			protein motif:Pfam:PF03332.7		1	0	0	0	0	0	0
1598	PFR_JS12-1_1565	Hypothetical protein	1784342	1784842	-	PROKKA_01595	hypothetical protein	1784342	1784842	-					1	0	0	0	0	0	0
1599	PFR_JS12-1_1566	Hypothetical protein	1784909	1785349	+	PROKKA_01596	Possibl zinc metallo-peptidase	1784909	1785349	+			protein motif:Pfam:PF06262.5		1	0	0	0	0	0	0
1600	PFR_JS12-1_1567	Hypothetical protein	1785454	1786806	-	PROKKA_01597	hypothetical protein	1785454	1786806	-					1	0	0	0	0	0	0
1601	PFR_JS12-1_1568	Putative glycosyltransferase	1786803	1790219	-	PROKKA_01598	hypothetical protein	1786803	1790219	-					1	0	0	0	0	0	0
1602	PFR_JS12-1_1569	Transcription factor WhiB	1790248	1790508	-	PROKKA_01599	Transcriptional regulator WhiB	1790248	1790508	-		whiB	similar to AA sequence:UniProtKB:Q7AKN0		1	0	0	0	0	0	0
1603	PFR_JS12-1_1570	Hypothetical protein	1790841	1791923	-	PROKKA_01600	hypothetical protein	1790841	1791923	-					0	0	0	0	0	0	0
1604	PFR_JS12-1_1571	Mannose-1-phosphate guanylyltransferase (GDP)	1791920	1792999	-	PROKKA_01601	Mannose-1-phosphate guanylyltransferase RfbM	1791920	1792999	-	2.7.7.13	rfbM	similar to AA sequence:UniProtKB:P26404		1	0	0	0	0	0	0
1605	PFR_JS12-1_1572	Cell envelope function transcriptional attenuator	1793125	1794483	+	PROKKA_01602	Regulatory protein MsrR	1793125	1794483	+		msrR	similar to AA sequence:UniProtKB:Q99Q02		1	0	0	0	0	0	0
1606	PFR_JS12-1_1573	Phosphoribosylaminoimidazole carboxylase,	1794521	1795081	-	PROKKA_01603	N5-carboxyaminoimidazole ribonucleotide mutase	1794521	1795081	-	5.4.99.18	purE	similar to AA sequence:UniProtKB:P96880		1	0	0	0	0	0	0
1607	PFR_JS12-1_1574	Phosphoribosylaminoimidazole carboxylase, ATPase	1795074	1796246	-	PROKKA_01604	N5-carboxyaminoimidazole ribonucleotide synthase	1795074	1796246	-	6.3.4.18	purK	similar to AA sequence:UniProtKB:O66608		1	0	0	0	0	0	0
1608	PFR_JS12-1_1575	Peptidase family S51	1796324	1797040	+	PROKKA_01605	Peptidase family S51	1796324	1797040	+			protein motif:Pfam:PF03575.1		1	0	0	0	0	0	0
1609	PFR_JS12-1_1576	Transcriptional regulator	1797068	1798141	-	PROKKA_01606	HTH-type transcriptional regulator AscG	1797068	1798141	-		ascG_2	similar to AA sequence:UniProtKB:P24242		0	0	0	0	0	0	0
1610	PFR_JS12-1_1577	Dihydrodipicolinate synthase	1798282	1799217	-	PROKKA_01607	4-hydroxy-tetrahydrodipicolinate synthase	1798282	1799217	-	4.3.3.7	dapA_2	similar to AA sequence:UniProtKB:Q04796		0	0	0	0	0	0	0
1611	PFR_JS12-1_1578	CitT protein	1799214	1800695	-	PROKKA_01608	Putative malate transporter YflS	1799214	1800695	-		yflS_2	similar to AA sequence:UniProtKB:O34726		0	0	0	0	0	0	0
1612	PFR_JS12-1_1579	3-carboxy-cis,cis-muconate cycloisomerase	1800719	1802110	-	PROKKA_01609	3-carboxy-cis,cis-muconate cycloisomerase	1800719	1802110	-	5.5.1.2	pcaB	similar to AA sequence:UniProtKB:Q59092		0	0	0	0	0	0	0
1613	PFR_JS12-1_1580	Transcriptional regulator, TetR family	1802255	1802839	-	PROKKA_01610	Bacterial regulatory proteins, tetR family	1802255	1802839	-			protein motif:Pfam:PF00440.17		1	0	0	0	0	0	0
1614	PFR_JS12-1_1581	Hypothetical protein	1802921	1803424	-	PROKKA_01611	Bacterial membrane flanked domain protein	1802921	1803424	-			protein motif:Pfam:PF03703.8		1	0	0	0	0	0	0
1615	PFR_JS12-1_1582	Biotin apo-protein ligase	1803458	1804249	-	PROKKA_01612	Bifunctional ligase/repressor BirA	1803458	1804249	-	6.3.4.15	birA	similar to AA sequence:UniProtKB:P0CI75		1	0	0	0	0	0	0
1616	PFR_JS12-1_1583	Transcriptional regulator	1804399	1805004	+	PROKKA_01613	DNA-binding transcriptional repressor AcrR	1804399	1805004	+			protein motif:CLUSTERS:PRK10668		1	0	0	0	0	0	0
1617	PFR_JS12-1_1584	Transcription regulator	1805018	1805596	-	PROKKA_01614	MarR family protein	1805018	1805596	-			protein motif:Pfam:PF01047.16		1	0	0	0	0	0	0
1618	PFR_JS12-1_1585	Hypothetical protein	1805710	1806228	-	PROKKA_01615	hypothetical protein	1805710	1806228	-					1	0	0	0	0	0	0
1619	PFR_JS12-1_1586	Tetronasin ABC transporter ATP-binding protein	1806333	1807277	+	PROKKA_01616	Daunorubicin/doxorubicin resistance ATP-binding protein DrrA	1806333	1807277	+	3.6.3.-	drrA_4	similar to AA sequence:UniProtKB:P32010		1	0	0	0	0	0	0
1620	PFR_JS12-1_1587	Tetronasin-transport membrane protein ABC	1807274	1808914	+	PROKKA_01617	ABC-2 family transporter protein	1807274	1808914	+			protein motif:Pfam:PF12730.1		1	0	0	0	0	0	0
1621	PFR_JS12-1_1588	Integral membrane protein	1809022	1810368	-	PROKKA_01618	Inner membrane protein YjjP	1809022	1810368	-		yjjP	similar to AA sequence:UniProtKB:P0ADD5		1	0	0	0	0	0	0
1622	PFR_JS12-1_1589	Carboxyl transferase domain protein	1810500	1812074	+	PROKKA_01619	putative propionyl-CoA carboxylase beta chain 5	1810500	1812074	+	6.4.1.3	accD5	similar to AA sequence:UniProtKB:P96885		1	0	0	0	0	0	0
1623	PFR_JS12-1_1590	Hypothetical protein	1812080	1812334	+	PROKKA_01620	hypothetical protein	1812080	1812334	+					1	0	0	0	0	0	0
1624	PFR_JS12-1_1591	Septum formation protein Maf	1812385	1813113	+	PROKKA_01621	Maf-like protein YceF	1812385	1813113	+		yceF	similar to AA sequence:UniProtKB:P0A729		1	0	0	0	0	0	0
1625	PFR_JS12-1_1592	Hydrolase, NUDIX family	1813117	1813617	+	PROKKA_01622	dihydroneopterin triphosphate pyrophosphatase	1813117	1813617	+			protein motif:CLUSTERS:PRK09438		0	0	0	0	0	0	0
1626	PFR_JS12-1_1593	Hypothetical protein	1813708	1814187	-	PROKKA_01623	hypothetical protein	1813708	1814187	-					1	0	0	0	0	0	0
1627	PFR_JS12-1_1594	Hypothetical protein	1814472	1815104	+	PROKKA_01624	hypothetical protein	1814472	1815104	+					0	0	0	0	0	0	0
1628	PFR_JS12-1_1595	Hypothetical protein	1815101	1815316	+	PROKKA_01625	hypothetical protein	1815101	1815316	+					1	0	0	0	0	0	0
1629	PFR_JS12-1_1596	Endonuclease VIII and DNA N-glycosylase with an	1815467	1816282	+	PROKKA_01626	Endonuclease 8 1	1815467	1816282	+	3.2.2.-	nei1	similar to AA sequence:UniProtKB:P64158		1	0	0	0	0	0	0
1630	PFR_JS12-1_1597	Phosphoribosylglycinamide synthetase, ATP-grasp	1816438	1818219	+	PROKKA_01627	2-oxoglutarate carboxylase small subunit	1816438	1818219	+	6.4.1.7	cfiB	similar to AA sequence:UniProtKB:D3DJ42		1	0	0	0	0	0	0
1631	PFR_JS12-1_1598	Hypothetical protein	1818272	1818814	+	PROKKA_01628	hypothetical protein	1818272	1818814	+					1	0	0	0	0	0	0
1632	PFR_JS12-1_1599	Genome sequencing data, contig C257	1818842	1819849	-	PROKKA_01629	NAD-dependent dihydropyrimidine dehydrogenase subunit PreA	1818842	1819849	-	1.3.1.1	preA_1	similar to AA sequence:UniProtKB:P25889		1	0	0	0	0	0	0
1633	PFR_JS12-1_1600	Pyruvate-flavodoxin oxidoreductase (Precursor)	1819853	1823572	-	PROKKA_01630	Pyruvate-flavodoxin oxidoreductase	1819853	1823572	-	1.2.7.-	nifJ_1	similar to AA sequence:UniProtKB:Q06879		1	0	0	0	0	0	0
1634	PFR_JS12-1_1601	Hypothetical protein	1823884	1825671	+	PROKKA_01631	hypothetical protein	1823884	1825671	+					1	0	0	0	0	0	0
1635	PFR_JS12-1_1602	Chlorophyll synthesis pathway protein BchC	1825809	1826852	+	PROKKA_01632	Alcohol dehydrogenase	1825809	1826852	+	1.1.1.1	adhT	similar to AA sequence:UniProtKB:P12311		1	0	0	0	0	0	0
1636	PFR_JS12-1_1603	Hypothetical protein	1826984	1827382	-	PROKKA_01633	hypothetical protein	1826984	1827382	-					0	0	0	0	0	0	0
1637	PFR_JS12-1_1604	Puromycin N-acetyltransferase	1827703	1828323	+	PROKKA_01634	Acetyltransferase (GNAT) family protein	1827703	1828323	+			protein motif:Pfam:PF00583.18		1	0	0	0	0	0	0
1638	PFR_JS12-1_1605	Uma4 protein	1829222	1830529	-	PROKKA_01635	Transposase	1829222	1830529	-			protein motif:Pfam:PF01610.11		0	0	0	0	0	0	0
1639	PFR_JS12-1_1606	Hypothetical protein	1830889	1831059	-	PROKKA_01636	NAD-dependent protein deacetylase	1830889	1831059	-		cobB_2	protein motif:HAMAP:MF_01968		0	0	0	0	0	0	0
1640	PFR_JS12-1_1607	Carboxymuconolactone decarboxylase	1831056	1831463	-	PROKKA_01637	Carboxymuconolactone decarboxylase family protein	1831056	1831463	-			protein motif:Pfam:PF02627.1		1	0	0	0	0	0	0
1641	PFR_JS12-1_1608	Transcriptional regulator, MerR family	1831576	1831941	+	PROKKA_01638	HTH-type transcriptional regulator AdhR	1831576	1831941	+		adhR	similar to AA sequence:UniProtKB:O06008		1	0	0	0	0	0	0
1642	PFR_JS12-1_1609	Hypothetical protein	1832114	1832569	+	PROKKA_01639	hypothetical protein	1832114	1832569	+					0	0	0	0	0	0	0
1643	PFR_JS12-1_1610	PF04239 family protein	1832566	1833210	+	PROKKA_01640	hypothetical protein	1832566	1833210	+					1	0	0	0	0	0	0
1644	PFR_JS12-1_1611	Silent information regulator protein Sir2	1833229	1834152	-	PROKKA_01641	NAD-dependent protein deacetylase	1833229	1834152	-	3.5.1.-	cobB_3	similar to AA sequence:UniProtKB:Q9WYW0		1	0	0	0	0	0	0
1645	PFR_JS12-1_1612	Methionyl-tRNA synthetase (Methionine--tRNA	1834380	1836326	-	PROKKA_01642	Methionine--tRNA ligase	1834380	1836326	-	6.1.1.10	metG	similar to AA sequence:UniProtKB:P00959		1	0	0	0	0	0	0
1646	PFR_JS12-1_1613	Enoyl-CoA hydratase echA9	1836367	1837299	+	PROKKA_01643	putative enoyl-CoA hydratase	1836367	1837299	+	4.2.1.17	fadB	similar to AA sequence:UniProtKB:P94549		1	0	0	0	0	0	0
1647	PFR_JS12-1_1614	Hypothetical protein	1837376	1837888	-	PROKKA_01644	hypothetical protein	1837376	1837888	-					1	0	0	0	0	0	0
1648	PFR_JS12-1_1615	Ribonuclease H	1837965	1838996	-	PROKKA_01645	Ribonuclease HI	1837965	1838996	-	3.1.26.4	rnhA	similar to AA sequence:UniProtKB:P0A7Y4		1	0	0	0	0	0	0
1649	PFR_JS12-1_1616	Basic membrane protein	1839068	1840012	-	PROKKA_01646	Basic membrane protein	1839068	1840012	-			protein motif:Pfam:PF02608.8		1	0	0	0	0	0	0
1650	PFR_JS12-1_1617	Phosphotransferase family protein	1840262	1841551	-	PROKKA_01647	hypothetical protein	1840262	1841551	-					1	0	0	0	0	0	0
1651	PFR_JS12-1_1618	CBS domain pair protein	1841615	1843135	-	PROKKA_01648	Hemolysin C	1841615	1843135	-		tlyC	similar to AA sequence:UniProtKB:O05961		1	0	0	0	0	0	0
1652	PFR_JS12-1_1619	Predicted branched-chain amino acidpermease	1843458	1844096	+	PROKKA_01649	AzlC protein	1843458	1844096	+			protein motif:Pfam:PF03591.8		0	0	0	0	0	0	0
1653	PFR_JS12-1_1620	Hypothetical protein	1844093	1844404	+	PROKKA_01650	hypothetical protein	1844093	1844404	+					1	0	0	0	0	0	0
1654	PFR_JS12-1_1621	Isocitrate dehydrogenase [NADP]	1844537	1845754	-	PROKKA_01651	Isocitrate dehydrogenase [NADP]	1844537	1845754	-	1.1.1.42	icd	similar to AA sequence:UniProtKB:P65097		1	0	0	0	0	0	0
1655	PFR_JS12-1_1622	Malate dehydrogenase	1845932	1846918	+	PROKKA_01652	Malate dehydrogenase	1845932	1846918	+	1.1.1.37	mdh_2	similar to AA sequence:UniProtKB:P10584		1	0	0	0	0	0	0
1656	PFR_JS12-1_1623	Hypothetical protein	1847100	1847423	-	PROKKA_01653	hypothetical protein	1847100	1847423	-					1	0	0	0	0	0	0
1657	PFR_JS12-1_1624	Bifunctional protein FolD	1847429	1848289	-	PROKKA_01654	Bifunctional protein FolD protein	1847429	1848289	-		folD	similar to AA sequence:UniProtKB:Q8NSM0		1	0	0	0	0	0	0
1658	PFR_JS12-1_1625	Bifunctional purine biosynthesis protein PurH	1848363	1849916	-	PROKKA_01655	Bifunctional purine biosynthesis protein PurH	1848363	1849916	-		purH	similar to AA sequence:UniProtKB:Q8NS21		1	0	0	0	0	0	0
1659	PFR_JS12-1_1626	Phosphoribosylglycinamide formyltransferase	1850038	1850649	-	PROKKA_01656	Phosphoribosylglycinamide formyltransferase	1850038	1850649	-	2.1.2.2	purN	similar to AA sequence:UniProtKB:P71554		1	0	0	0	0	0	0
1660	PFR_JS12-1_1627	Hypothetical protein	1850660	1852138	-	PROKKA_01657	hypothetical protein	1850660	1852138	-					1	0	0	0	0	0	0
1661	PFR_JS12-1_1628	ATP-dependent DNA helicase PcrA	1852232	1854721	-	PROKKA_01658	ATP-dependent DNA helicase UvrD1	1852232	1854721	-	3.6.4.12	uvrD1_2	similar to AA sequence:UniProtKB:P0A5A3		1	0	0	0	0	0	0
1662	PFR_JS12-1_1629	Phospholipase D domain protein	1854858	1856111	+	PROKKA_01659	Cardiolipin synthase	1854858	1856111	+	2.7.8.-	cls	similar to AA sequence:UniProtKB:P63801		1	0	0	0	0	0	0
1663	PFR_JS12-1_1630	Fe(3 ) dicitrate transport ATP-binding protein	1856168	1856923	-	PROKKA_01660	Iron(3+)-hydroxamate import ATP-binding protein FhuC	1856168	1856923	-	3.6.3.34	fhuC	similar to AA sequence:UniProtKB:P07821		1	0	0	0	0	0	0
1664	PFR_JS12-1_1631	ABC-type cobalamin/Fe3-siderophores transport	1856920	1858038	-	PROKKA_01661	Iron-uptake system permease protein FeuC	1856920	1858038	-		feuC	similar to AA sequence:UniProtKB:P40411		1	0	0	0	0	0	0
1665	PFR_JS12-1_1632	Petrobactin ABC transporter, permease protein I	1858031	1859062	-	PROKKA_01662	Iron-uptake system permease protein FeuB	1858031	1859062	-		feuB	similar to AA sequence:UniProtKB:P40410		1	0	0	0	0	0	0
1666	PFR_JS12-1_1633	Iron compound ABC transporter, iron	1859059	1860075	-	PROKKA_01663	putative ABC transporter solute-binding protein YclQ precursor	1859059	1860075	-		yclQ	similar to AA sequence:UniProtKB:P94421		1	0	0	0	0	0	0
1667	PFR_JS12-1_1634	Hypothetical protein	1860365	1860616	+	PROKKA_01664	hypothetical protein	1860365	1860616	+			protein motif:CLUSTERS:PRK10457		1	0	0	0	0	0	0
1668	PFR_JS12-1_1635	Response regulator	1860816	1861514	-	PROKKA_01665	Transcriptional regulatory protein LiaR	1860816	1861514	-		liaR_2	similar to AA sequence:UniProtKB:O32197		1	0	0	0	0	0	0
1669	PFR_JS12-1_1636	Sensor histidine kinase	1861511	1862854	-	PROKKA_01666	Sensor histidine kinase LiaS	1861511	1862854	-	2.7.13.3	liaS	similar to AA sequence:UniProtKB:O32198		1	0	0	0	0	0	0
1670	PFR_JS12-1_1637	Possible stress-response transcriptional	1863096	1863386	+	PROKKA_01667	PspC domain protein	1863096	1863386	+			protein motif:Pfam:PF04024.6		1	0	0	0	0	0	0
1671	PFR_JS12-1_1638	NADPH:quinone reductase and related Zn-dependent	1863683	1864627	+	PROKKA_01668	Phthiocerol synthesis polyketide synthase type I PpsC	1863683	1864627	+	2.3.1.41	ppsC	similar to AA sequence:UniProtKB:P96202		1	0	0	0	0	0	0
1672	PFR_JS12-1_1639	Protein containing DUF1963	1864678	1865565	-	PROKKA_01669	hypothetical protein	1864678	1865565	-					1	0	0	0	0	0	0
1673	PFR_JS12-1_1640	GMP synthase (glutamine-hydrolyzing)	1865770	1867209	-	PROKKA_01670	GMP synthase [glutamine-hydrolyzing]	1865770	1867209	-	6.3.5.2	guaA_2	similar to AA sequence:UniProtKB:P0A5A1		1	0	0	0	0	0	0
1674	PFR_JS12-1_1641	ABC transporter, permease protein YjfF	1867632	1868660	-	PROKKA_01671	Inner membrane ABC transporter permease protein YjfF	1867632	1868660	-		yjfF	similar to AA sequence:UniProtKB:P37772		1	0	0	0	0	0	0
1675	PFR_JS12-1_1642	Permease component of	1868657	1869715	-	PROKKA_01672	Inner membrane ABC transporter permease protein YtfT	1868657	1869715	-		ytfT	similar to AA sequence:UniProtKB:P39328		1	0	0	0	0	0	0
1676	PFR_JS12-1_1643	Monosaccharide ABC transporter ATP-binding	1869712	1871244	-	PROKKA_01673	Ribose import ATP-binding protein RbsA	1869712	1871244	-	3.6.3.17	rbsA	similar to AA sequence:UniProtKB:P04983		0	0	0	0	0	0	0
1677	PFR_JS12-1_1644	Periplasmic binding protein/LacI transcriptional	1871382	1872362	-	PROKKA_01674	ABC transporter periplasmic-binding protein YtfQ precursor	1871382	1872362	-		ytfQ	similar to AA sequence:UniProtKB:P39325		0	0	0	0	0	0	0
1678	PFR_JS12-1_1645	Transcriptional regulator	1872606	1873643	-	PROKKA_01675	Lactose operon repressor	1872606	1873643	-		lacI	similar to AA sequence:UniProtKB:P03023		1	0	0	0	0	0	0
1679	PFR_JS12-1_1646	L-arabinose isomerase 1	1873670	1875190	-	PROKKA_01676	L-arabinose isomerase	1873670	1875190	-	5.3.1.4	araA	similar to AA sequence:UniProtKB:Q9S467		1	0	0	0	0	0	0
1680	PFR_JS12-1_1647	Class II aldolase/adducin family protein	1875260	1875964	-	PROKKA_01677	L-ribulose-5-phosphate 4-epimerase	1875260	1875964	-	5.1.3.4	araD	similar to AA sequence:UniProtKB:P94525		1	0	0	0	0	0	0
1681	PFR_JS12-1_1648	Ribulokinase	1875961	1877487	-	PROKKA_01678	Ribulokinase	1875961	1877487	-	2.7.1.16	araB_3	similar to AA sequence:UniProtKB:P94524		0	0	0	0	0	0	0
1682	PFR_JS12-1_1649	Cysteine synthase	1877934	1878860	+	PROKKA_01679	O-acetylserine sulfhydrylase	1877934	1878860	+	2.5.1.47	cysK1_2	similar to AA sequence:UniProtKB:P0A534		1	0	0	0	0	0	0
1683	PFR_JS12-1_1650	Serine acetyltransferase	1878857	1879408	+	PROKKA_01680	Serine acetyltransferase	1878857	1879408	+	2.3.1.30	cysE	similar to AA sequence:UniProtKB:Q06750		1	0	0	0	0	0	0
1684	PFR_JS12-1_1651	Hypothetical protein	1879443	1880282	-	PROKKA_01681	N-acetylmuramoyl-L-alanine amidase	1879443	1880282	-			protein motif:Pfam:PF01520.12		1	0	0	0	0	0	0
1685	PFR_JS12-1_1652	Hypothetical protein	1880350	1881567	-	PROKKA_01682	hypothetical protein	1880350	1881567	-					0	0	0	0	0	0	0
1686	PFR_JS12-1_1653	Hypothetical protein	1881580	1883292	-	PROKKA_01683	hypothetical protein	1881580	1883292	-					0	0	0	0	0	0	0
1687	PFR_JS12-1_1654	Transcription initiation factor	1883317	1884633	-	PROKKA_01684	hypothetical protein	1883317	1884633	-					0	0	0	0	0	0	0
1688	PFR_JS12-1_1655	Chorismate mutase	1884937	1885266	-	PROKKA_01685	T-protein	1884937	1885266	-		tyrA_2	similar to AA sequence:UniProtKB:P07023		1	0	0	0	0	0	0
1689	PFR_JS12-1_1656	IMP dehydrogenase family protein	1885298	1886401	-	PROKKA_01686	putative oxidoreductase/MSMEI_1564	1885298	1886401	-	1.-.-.-		similar to AA sequence:UniProtKB:A0QSU4		1	0	0	0	0	0	0
1690	PFR_JS12-1_1657	Inosine-5'-monophosphate dehydrogenase GuaB	1886553	1888073	-	PROKKA_01687	Inosine-5'-monophosphate dehydrogenase	1886553	1888073	-	1.1.1.205	guaB_2	similar to AA sequence:UniProtKB:P65167		1	0	0	0	0	0	0
1691	PFR_JS12-1_1658	60 kDa chaperonin 2	1888220	1889812	-	PROKKA_01688	60 kDa chaperonin 1	1888220	1889812	-		groL1_2	similar to AA sequence:UniProtKB:Q00767		1	0	0	0	0	0	0
1692	PFR_JS12-1_1659	10 kDa chaperonin	1889834	1890130	-	PROKKA_01689	10 kDa chaperonin	1889834	1890130	-		groS	similar to AA sequence:UniProtKB:Q8NSS1		1	0	0	0	0	0	0
1693	PFR_JS12-1_1660	ProXL	1890367	1891398	-	PROKKA_01690	Putative osmoprotectant uptake system substrate-binding protein OsmF precursor	1890367	1891398	-		osmF_2	similar to AA sequence:UniProtKB:P33362		1	0	0	0	0	0	0
1694	PFR_JS12-1_1661	ProWL	1891402	1892139	-	PROKKA_01691	Glycine betaine/carnitine/choline transport system permease protein OpuCB	1891402	1892139	-		opuCB_1	similar to AA sequence:UniProtKB:O34878		1	0	0	0	0	0	0
1695	PFR_JS12-1_1662	Osmoprotectant transport ATP-binding protein ABC	1892136	1893470	-	PROKKA_01692	Choline transport ATP-binding protein OpuBA	1892136	1893470	-		opuBA_1	similar to AA sequence:UniProtKB:Q45460		1	0	0	0	0	0	0
1696	PFR_JS12-1_1663	ABC transporter, permease protein OpuCB	1893467	1894108	-	PROKKA_01693	Choline transport system permease protein OpuBB	1893467	1894108	-		opuBB	similar to AA sequence:UniProtKB:Q45461		1	0	0	0	0	0	0
1697	PFR_JS12-1_1664	RNA cap guanine-N2 methyltransferase	1894320	1895690	-	PROKKA_01694	Methyltransferase domain protein	1894320	1895690	-			protein motif:Pfam:PF12847.1		0	0	0	0	0	0	0
1698	PFR_JS12-1_1665	MFS transporter	1895715	1897010	-	PROKKA_01695	enterobactin exporter EntS	1895715	1897010	-			protein motif:CLUSTERS:PRK10489		1	0	0	0	0	0	0
1699	PFR_JS12-1_1666	Hydrolase, NUDIX family	1897154	1897639	-	PROKKA_01696	8-oxo-dGTP diphosphatase	1897154	1897639	-	3.6.1.55	mutX	similar to AA sequence:UniProtKB:P41354		1	0	0	0	0	0	0
1700	PFR_JS12-1_1667	Aminopeptidase C	1897694	1899142	-	PROKKA_01697	Aminopeptidase C	1897694	1899142	-	3.4.22.40	pepC_2	similar to AA sequence:UniProtKB:Q04723		1	0	0	0	0	0	0
1701	PFR_JS12-1_1668	Nicotinate-nucleotide--dimethylbenzimidazole	1899326	1901206	-	PROKKA_01698	5,6-dimethylbenzimidazole synthase	1899326	1901206	-	1.14.99.40	bluB	similar to AA sequence:UniProtKB:Q92PC8		1	0	0	0	0	0	0
1702	PFR_JS12-1_1669	Probable tRNA threonylcarbamoyladenosine	1901280	1902353	-	PROKKA_01699	tRNA N6-adenosine threonylcarbamoyltransferase	1901280	1902353	-	2.3.1.-	tsaD	similar to AA sequence:UniProtKB:Q2FWL2		1	0	0	0	0	0	0
1703	PFR_JS12-1_1670	Hypothetical protein	1902350	1902871	-	PROKKA_01700	ribosomal-protein-alanine N-acetyltransferase	1902350	1902871	-			protein motif:CLUSTERS:PRK09491		1	0	0	0	0	0	0
1704	PFR_JS12-1_1671	Universal bacterial protein YeaZ	1902868	1903554	-	PROKKA_01701	tRNA threonylcarbamoyladenosine biosynthesis protein TsaB	1902868	1903554	-		tsaB	similar to AA sequence:UniProtKB:Q7CQE0		1	0	0	0	0	0	0
1705	PFR_JS12-1_1672	Putative ATPase or kinase	1903551	1904675	-	PROKKA_01702	tRNA threonylcarbamoyladenosine biosynthesis protein TsaE	1903551	1904675	-		tsaE	similar to AA sequence:UniProtKB:O05515		1	0	0	0	0	0	0
1706	PFR_JS12-1_1673	Hypothetical protein	1904776	1907853	-	PROKKA_01703	ATP-dependent RNA helicase DeaD	1904776	1907853	-	3.6.4.13	deaD	similar to AA sequence:UniProtKB:P0A9P6		1	0	0	0	0	0	0
1707	PFR_JS12-1_1674	Glycosyltransferase, group 1 family	1908131	1909276	+	PROKKA_01704	GDP-mannose-dependent alpha-mannosyltransferase	1908131	1909276	+	2.4.1.-	mgtA_2	similar to AA sequence:UniProtKB:O06423		1	0	0	0	0	0	0
1708	PFR_JS12-1_1675	YjeF protein	1909305	1910723	-	PROKKA_01705	Bifunctional NAD(P)H-hydrate repair enzyme Nnr	1909305	1910723	-		nnr	similar to AA sequence:UniProtKB:P31806		1	0	0	0	0	0	0
1709	PFR_JS12-1_1676	Holo-[acyl-carrier-protein] synthase AcpS	1910725	1911192	-	PROKKA_01706	Holo-[acyl-carrier-protein] synthase	1910725	1911192	-	2.7.8.7	acpS	similar to AA sequence:UniProtKB:O86785		0	0	0	0	0	0	0
1710	PFR_JS12-1_1677	Glucosamine--fructose-6-phosphate	1911233	1913083	-	PROKKA_01707	Glutamine--fructose-6-phosphate aminotransferase [isomerizing]	1911233	1913083	-	2.6.1.16	glmS	similar to AA sequence:UniProtKB:P17169		1	0	0	0	0	0	0
1711	PFR_JS12-1_1678	Pantothenate kinase	1913232	1914314	+	PROKKA_01708	Pantothenate kinase	1913232	1914314	+	2.7.1.33	coaA_1	similar to AA sequence:UniProtKB:P63810		1	0	0	0	0	0	0
1712	PFR_JS12-1_1679	Phosphoglucosamine mutase	1914415	1915758	-	PROKKA_01709	Phosphoglucosamine mutase	1914415	1915758	-	5.4.2.10	glmM	similar to AA sequence:UniProtKB:P99087		1	0	0	0	0	0	0
1713	PFR_JS12-1_1680	30S ribosomal protein S9	1915910	1916461	-	PROKKA_01710	30S ribosomal protein S9	1915910	1916461	-		rpsI	similar to AA sequence:UniProtKB:A0QSP9		1	0	0	0	0	0	0
1714	PFR_JS12-1_1681	50S ribosomal protein L13	1916458	1916901	-	PROKKA_01711	50S ribosomal protein L13	1916458	1916901	-		rplM	similar to AA sequence:UniProtKB:A0QSP8		1	0	0	0	0	0	0
1715	PFR_JS12-1_1682	Elongation factor G fusA2	1917202	1919298	+	PROKKA_01712	Elongation factor G	1917202	1919298	+		fus	similar to AA sequence:UniProtKB:Q5XDW4		1	0	0	0	0	0	0
1716	PFR_JS12-1_1683	PF03733 domain protein	1919430	1919825	-	PROKKA_01713	Inner membrane protein YccF	1919430	1919825	-		yccF	similar to AA sequence:UniProtKB:P0AB12		1	0	0	0	0	0	0
1717	PFR_JS12-1_1684	TRNA (guanine-N(7)-)-methyltransferase	1919980	1920849	+	PROKKA_01714	tRNA (guanine-N(7)-)-methyltransferase	1919980	1920849	+	2.1.1.33	trmB	similar to AA sequence:UniProtKB:P44648		1	0	0	0	0	0	0
1718	PFR_JS12-1_1685	TRNA pseudouridine synthase A	1920842	1921717	+	PROKKA_01715	tRNA pseudouridine synthase A	1920842	1921717	+	5.4.99.12	truA	similar to AA sequence:UniProtKB:P07649		1	0	0	0	0	0	0
1719	PFR_JS12-1_1686	Methyltransferase small domain protein	1921755	1922354	+	PROKKA_01716	Ribosomal RNA small subunit methyltransferase C	1921755	1922354	+	2.1.1.172	rsmC_2	similar to AA sequence:UniProtKB:P39406		1	0	0	0	0	0	0
1720	PFR_JS12-1_1687	Hypothetical protein	1922646	1923188	+	PROKKA_01717	hypothetical protein	1922646	1923188	+					1	0	0	0	0	0	0
1721	PFR_JS12-1_1688	Cobalt transport protein	1923234	1924334	+	PROKKA_01718	Energy-coupling factor transporter transmembrane protein EcfT	1923234	1924334	+		ecfT	similar to AA sequence:UniProtKB:Q03ZL4		1	0	0	0	0	0	0
1722	PFR_JS12-1_1689	ABC transporter	1924331	1925947	+	PROKKA_01719	Putative HMP/thiamine import ATP-binding protein YkoD	1924331	1925947	+	3.6.3.-	ykoD_2	similar to AA sequence:UniProtKB:O34362		1	0	0	0	0	0	0
1723	PFR_JS12-1_1690	Substrate-specific component CbrT of predicted	1925944	1926795	+	PROKKA_01720	hypothetical protein	1925944	1926795	+					1	0	0	0	0	0	0
1724	PFR_JS12-1_1691	ABC transporter	1926810	1928402	-	PROKKA_01721	hypothetical protein	1926810	1928402	-					1	0	0	0	0	0	0
1725	PFR_JS12-1_1692	ABC transporter domain-containing ATP-binding	1928372	1929412	-	PROKKA_01722	Fluoroquinolones export ATP-binding protein/MT2762	1928372	1929412	-	3.6.3.-		similar to AA sequence:UniProtKB:O07190		1	0	0	0	0	0	0
1726	PFR_JS12-1_1693	Superoxide dismutase	1929508	1930176	+	PROKKA_01723	Superoxide dismutase [Mn/Fe]	1929508	1930176	+	1.15.1.1	sodA	similar to AA sequence:UniProtKB:P80293		1	0	0	0	0	0	0
1727	PFR_JS12-1_1694	Resuscitation-promoting factor RpfB	1930471	1931556	+	PROKKA_01724	Resuscitation-promoting factor Rpf2 precursor	1930471	1931556	+	3.-.-.-	rpf2	similar to AA sequence:UniProtKB:Q6M6N7		1	0	0	0	0	0	0
1728	PFR_JS12-1_1695	Glycosyltransferase, group 1 family	1931666	1932907	-	PROKKA_01725	GDP-mannose-dependent alpha-(1-6)-phosphatidylinositol dimannoside mannosyltransferase	1931666	1932907	-	2.4.1.57	pimC	similar to AA sequence:UniProtKB:P0CF99		1	0	0	0	0	0	0
1729	PFR_JS12-1_1696	50S ribosomal protein L17	1932948	1933535	-	PROKKA_01726	50S ribosomal protein L17	1932948	1933535	-		rplQ	similar to AA sequence:UniProtKB:A0QSL9		1	0	0	0	0	0	0
1730	PFR_JS12-1_1697	DNA-directed RNA polymerase, alpha subunit	1933579	1934598	-	PROKKA_01727	DNA-directed RNA polymerase subunit alpha	1933579	1934598	-	2.7.7.6	rpoA	similar to AA sequence:UniProtKB:P66701		1	0	0	0	0	0	0
1731	PFR_JS12-1_1698	30S ribosomal protein S4	1934723	1935328	-	PROKKA_01728	30S ribosomal protein S4	1934723	1935328	-		rpsD	similar to AA sequence:UniProtKB:A0QSL7		1	0	0	0	0	0	0
1732	PFR_JS12-1_1699	30S ribosomal protein S11	1935359	1935766	-	PROKKA_01729	30S ribosomal protein S11	1935359	1935766	-		rpsK	similar to AA sequence:UniProtKB:P66357		1	0	0	0	0	0	0
1733	PFR_JS12-1_1700	30S ribosomal protein S13	1935812	1936186	-	PROKKA_01730	30S ribosomal protein S13	1935812	1936186	-		rpsM	similar to AA sequence:UniProtKB:A0QSL5		1	0	0	0	0	0	0
1734	PFR_JS12-1_1701	Hypothetical protein	1936439	1936552	-	PROKKA_01731	50S ribosomal protein L36	1936439	1936552	-		rpmJ	similar to AA sequence:UniProtKB:P07841		0	0	0	0	0	0	0
1735	PFR_JS12-1_1702	Translation initiation factor IF-1	1936645	1936866	-	PROKKA_01732	Translation initiation factor IF-1	1936645	1936866	-		infA	similar to AA sequence:UniProtKB:P0A5H5		1	0	0	0	0	0	0
1736	PFR_JS12-1_1703	Hypothetical protein	1937225	1937509	+	PROKKA_01733	YciI-like protein	1937225	1937509	+			protein motif:CLUSTERS:PRK12863		1	0	0	0	0	0	0
1737	PFR_JS12-1_1704	Hypothetical protein	1937539	1937925	-	PROKKA_01734	hypothetical protein	1937539	1937925	-					1	0	0	0	0	0	0
1738	PFR_JS12-1_1705	Methionyl aminopeptidase	1937951	1938781	-	PROKKA_01735	Methionine aminopeptidase 1	1937951	1938781	-	3.4.11.18	map_2	similar to AA sequence:UniProtKB:P19994		1	0	0	0	0	0	0
1739	PFR_JS12-1_1706	Adenylate kinase	1938793	1939353	-	PROKKA_01736	Adenylate kinase	1938793	1939353	-	2.7.4.3	adk	similar to AA sequence:UniProtKB:A0QSH8		1	0	0	0	0	0	0
1740	PFR_JS12-1_1707	Protein translocase subunit SecY	1939365	1940678	-	PROKKA_01737	preprotein translocase subunit SecY	1939365	1940678	-			protein motif:CLUSTERS:PRK09204		1	0	0	0	0	0	0
1741	PFR_JS12-1_1708	Dipeptide/oligopeptide ABC superfamily ATP	1940978	1942051	+	PROKKA_01738	Dipeptide transport system permease protein DppB	1940978	1942051	+		dppB	similar to AA sequence:UniProtKB:P0AEF8		0	0	0	0	0	0	0
1742	PFR_JS12-1_1709	Oligopeptide transport system permease protein	1942053	1943039	+	PROKKA_01739	Oligopeptide transport system permease protein OppC	1942053	1943039	+		oppC	similar to AA sequence:UniProtKB:P08006		1	0	0	0	0	0	0
1743	PFR_JS12-1_1710	Oligopeptide transport ATP-binding protein	1943036	1945135	+	PROKKA_01740	Glutathione import ATP-binding protein GsiA	1943036	1945135	+	3.6.3.-	gsiA_2	similar to AA sequence:UniProtKB:P75796		1	0	0	0	0	0	0
1744	PFR_JS12-1_1711	Oligopeptide-binding protein OppA	1945206	1946924	+	PROKKA_01741	putative monoacyl phosphatidylinositol tetramannoside-binding protein LpqW precursor	1945206	1946924	+			similar to AA sequence:UniProtKB:A0R2I8		0	0	0	0	0	0	0
1745	PFR_JS12-1_1712	Putative luciferase-like monooxygenase,	1947175	1948371	+	PROKKA_01742	hypothetical protein	1947175	1948371	+			protein motif:CLUSTERS:PRK10508		1	0	0	0	0	0	0
1746	PFR_JS12-1_1713	FMN reductase	1948482	1949129	+	PROKKA_01743	NAD(P)H-dependent FAD/FMN reductase	1948482	1949129	+	1.5.1.45		similar to AA sequence:UniProtKB:A4IT49		1	0	0	0	0	0	0
1747	PFR_JS12-1_1714	50S ribosomal protein L15	1949486	1949929	-	PROKKA_01744	50S ribosomal protein L15	1949486	1949929	-		rplO	similar to AA sequence:UniProtKB:P19946		1	0	0	0	0	0	0
1748	PFR_JS12-1_1715	50S ribosomal protein L30	1949931	1950113	-	PROKKA_01745	50S ribosomal protein L30	1949931	1950113	-		rpmD	similar to AA sequence:UniProtKB:P0AG51		1	0	0	0	0	0	0
1749	PFR_JS12-1_1716	30S ribosomal protein S5	1950113	1950724	-	PROKKA_01746	30S ribosomal protein S5	1950113	1950724	-		rpsE	similar to AA sequence:UniProtKB:Q6A6P3		1	0	0	0	0	0	0
1750	PFR_JS12-1_1717	50S ribosomal protein L18	1950747	1951130	-	PROKKA_01747	50S ribosomal protein L18	1950747	1951130	-		rplR	similar to AA sequence:UniProtKB:P46899		1	0	0	0	0	0	0
1751	PFR_JS12-1_1718	50S ribosomal protein L6	1951133	1951675	-	PROKKA_01748	50S ribosomal protein L6	1951133	1951675	-		rplF	similar to AA sequence:UniProtKB:A0QSG4		1	0	0	0	0	0	0
1752	PFR_JS12-1_1719	30S ribosomal protein S8	1951706	1952113	-	PROKKA_01749	30S ribosomal protein S8	1951706	1952113	-		rpsH	similar to AA sequence:UniProtKB:A0QSG3		1	0	0	0	0	0	0
1753	PFR_JS12-1_1720	30S ribosomal protein S14 type Z	1952273	1952458	-	PROKKA_01750	30S ribosomal protein S14 type Z	1952273	1952458	-		rpsZ	similar to AA sequence:UniProtKB:P54798		1	0	0	0	0	0	0
1754	PFR_JS12-1_1721	50S ribosomal protein L5	1952467	1953129	-	PROKKA_01751	50S ribosomal protein L5	1952467	1953129	-		rplE	similar to AA sequence:UniProtKB:A0QSG1		1	0	0	0	0	0	0
1755	PFR_JS12-1_1722	50S ribosomal protein L24	1953129	1953500	-	PROKKA_01752	50S ribosomal protein L24	1953129	1953500	-		rplX	similar to AA sequence:UniProtKB:P60735		1	0	0	0	0	0	0
1756	PFR_JS12-1_1723	50S ribosomal protein L14	1953502	1953873	-	PROKKA_01753	50S ribosomal protein L14	1953502	1953873	-		rplN	similar to AA sequence:UniProtKB:A0QSF9		1	0	0	0	0	0	0
1757	PFR_JS12-1_1724	30S ribosomal protein S17	1954004	1954279	-	PROKKA_01754	30S ribosomal protein S17	1954004	1954279	-		rpsQ	similar to AA sequence:UniProtKB:A0QSE0		1	0	0	0	0	0	0
1758	PFR_JS12-1_1725	50S ribosomal protein L29	1954276	1954524	-	PROKKA_01755	50S ribosomal protein L29	1954276	1954524	-		rpmC	similar to AA sequence:UniProtKB:P95057		1	0	0	0	0	0	0
1759	PFR_JS12-1_1726	50S ribosomal protein L16	1954526	1954945	-	PROKKA_01756	50S ribosomal protein L16	1954526	1954945	-		rplP	similar to AA sequence:UniProtKB:A0QSD8		1	0	0	0	0	0	0
1760	PFR_JS12-1_1727	30S ribosomal protein S3	1954951	1955769	-	PROKKA_01757	30S ribosomal protein S3	1954951	1955769	-		rpsC	similar to AA sequence:UniProtKB:P23309		1	0	0	0	0	0	0
1761	PFR_JS12-1_1728	50S ribosomal protein L22	1955772	1956257	-	PROKKA_01758	50S ribosomal protein L22	1955772	1956257	-		rplV	similar to AA sequence:UniProtKB:A0QSD6		1	0	0	0	0	0	0
1762	PFR_JS12-1_1729	30S ribosomal protein S19	1956283	1956564	-	PROKKA_01759	30S ribosomal protein S19	1956283	1956564	-		rpsS	similar to AA sequence:UniProtKB:P0A5X5		1	0	0	0	0	0	0
1763	PFR_JS12-1_1730	50S ribosomal protein L2	1956582	1957418	-	PROKKA_01760	50S ribosomal protein L2	1956582	1957418	-		rplB	similar to AA sequence:UniProtKB:A0QSD4		1	0	0	0	0	0	0
1764	PFR_JS12-1_1731	50S ribosomal protein L23	1957457	1957768	-	PROKKA_01761	50S ribosomal protein L23	1957457	1957768	-		rplW	similar to AA sequence:UniProtKB:A0QSD3		1	0	0	0	0	0	0
1765	PFR_JS12-1_1732	50S ribosomal protein L4	1957765	1958466	-	PROKKA_01762	50S ribosomal protein L4	1957765	1958466	-		rplD	similar to AA sequence:UniProtKB:A0QSD2		1	0	0	0	0	0	0
1766	PFR_JS12-1_1733	50S ribosomal protein L3	1958463	1959122	-	PROKKA_01763	50S ribosomal protein L3	1958463	1959122	-		rplC	similar to AA sequence:UniProtKB:A0QSD1		1	0	0	0	0	0	0
1767	PFR_JS12-1_1734	30S ribosomal protein S10	1959134	1959445	-	PROKKA_01764	30S ribosomal protein S10	1959134	1959445	-		rpsJ	similar to AA sequence:UniProtKB:A0QSD0		1	0	0	0	0	0	0
1768	PFR_JS12-1_1735	Aminotransferase, class IV	1959880	1960752	-	PROKKA_01765	Branched-chain-amino-acid aminotransferase	1959880	1960752	-	2.6.1.42	ilvE_2	similar to AA sequence:UniProtKB:O86428		0	0	0	0	0	0	0
1769	PFR_JS12-1_1736	Glutamate--tRNA ligase (Precursor)	1960799	1962193	-	PROKKA_01766	Glutamate--tRNA ligase	1960799	1962193	-	6.1.1.17	gltX	similar to AA sequence:UniProtKB:P27000		1	0	0	0	0	0	0
1770	PFR_JS12-1_1737	Acetyltransferase, gnlAT family	1962478	1963167	-	PROKKA_01767	Acetyltransferase (GNAT) family protein	1962478	1963167	-			protein motif:Pfam:PF00583.18		1	0	0	0	0	0	0
1771	PFR_JS12-1_1738	Membrane protein, PF09852 family	1963209	1964639	+	PROKKA_01768	hypothetical protein	1963209	1964639	+					1	0	0	0	0	0	0
1772	PFR_JS12-1_1739	Translation elongation factor Tu	1964833	1966023	-	PROKKA_01769	Elongation factor Tu	1964833	1966023	-		tuf	similar to AA sequence:UniProtKB:A0QS98		1	0	0	0	0	0	0
1773	PFR_JS12-1_1740	Translation elongation factor G	1966258	1968357	-	PROKKA_01770	Elongation factor G	1966258	1968357	-		fusA	similar to AA sequence:UniProtKB:P0A556		1	0	0	0	0	0	0
1774	PFR_JS12-1_1741	30S ribosomal protein S7	1968528	1968998	-	PROKKA_01771	30S ribosomal protein S7	1968528	1968998	-		rpsG	similar to AA sequence:UniProtKB:A0QS97		1	0	0	0	0	0	0
1775	PFR_JS12-1_1742	30S ribosomal protein S12	1968998	1969369	-	PROKKA_01772	30S ribosomal protein S12	1968998	1969369	-		rpsL	similar to AA sequence:UniProtKB:P0A4A5		1	0	0	0	0	0	0
1776	PFR_JS12-1_1743	DNA-directed RNA polymerase, beta' subunit	1969829	1973719	-	PROKKA_01773	DNA-directed RNA polymerase subunit beta'	1969829	1973719	-	2.7.7.6	rpoC	similar to AA sequence:UniProtKB:A0QS66		1	0	0	0	0	0	0
1777	PFR_JS12-1_1744	DNA-directed RNA polymerase, beta subunit	1973821	1977297	-	PROKKA_01774	DNA-directed RNA polymerase subunit beta	1973821	1977297	-	2.7.7.6	rpoB	similar to AA sequence:UniProtKB:Q9L0L0		1	0	0	0	0	0	0
1778	PFR_JS12-1_1745	Hypothetical protein	1977623	1978249	-	PROKKA_01775	hypothetical protein	1977623	1978249	-					1	0	0	0	0	0	0
1779	PFR_JS12-1_1746	LSU ribosomal protein L7/L12 (P1/P2)	1978520	1978915	-	PROKKA_01776	50S ribosomal protein L7/L12	1978520	1978915	-		rplL	similar to AA sequence:UniProtKB:Q8NT28		1	0	0	0	0	0	0
1780	PFR_JS12-1_1747	50S ribosomal protein L10	1978932	1979579	-	PROKKA_01777	50S ribosomal protein L10	1978932	1979579	-		rplJ	similar to AA sequence:UniProtKB:A0QS62		1	0	0	0	0	0	0
1781	PFR_JS12-1_1748	Lipoyl synthase	1979949	1980899	-	PROKKA_01778	Lipoyl synthase	1979949	1980899	-	2.8.1.8	lipA	similar to AA sequence:UniProtKB:A8I4L8		1	0	0	0	0	0	0
1782	PFR_JS12-1_1749	Octanoyltransferase	1980896	1981846	-	PROKKA_01779	Octanoyltransferase	1980896	1981846	-	2.3.1.181	lipB	similar to AA sequence:UniProtKB:Q10404		1	0	0	0	0	0	0
1783	PFR_JS12-1_1750	50S ribosomal protein L1	1981936	1982646	-	PROKKA_01780	50S ribosomal protein L1	1981936	1982646	-		rplA	similar to AA sequence:UniProtKB:A0QS46		1	0	0	0	0	0	0
1784	PFR_JS12-1_1751	50S ribosomal protein L11	1982766	1983194	-	PROKKA_01781	50S ribosomal protein L11	1982766	1983194	-		rplK	similar to AA sequence:UniProtKB:A0QS45		1	0	0	0	0	0	0
1785	PFR_JS12-1_1752	Transcription antitermination protein nusG	1983304	1984182	-	PROKKA_01782	hypothetical protein	1983304	1984182	-			similar to AA sequence:UniProtKB:P65589	Transcription termination/antitermination protein NusG	1	0	0	0	0	0	0
1786	PFR_JS12-1_1753	Putative SecE/Sec61-gamma subunit of protein	1984202	1984789	-	PROKKA_01783	preprotein translocase subunit SecE	1984202	1984789	-			protein motif:CLUSTERS:PRK07597		1	0	0	0	0	0	0
1787						PROKKA_01784	tRNA-Trp(cca)	1984958	1985031	-			COORDINATES:profile:Aragorn:1.2		0					0	0
1788	PFR_JS12-1_1754	Hypothetical protein	1985222	1986706	-	PROKKA_01785	hypothetical protein	1985222	1986706	-					1	0	0	0	0	0	0
1789	PFR_JS12-1_1755	UDP-N-acetylenolpyruvoylglucosamine reductase	1986728	1987861	-	PROKKA_01786	UDP-N-acetylenolpyruvoylglucosamine reductase	1986728	1987861	-	1.3.1.98	murB	similar to AA sequence:UniProtKB:Q9HZM7		1	0	0	0	0	0	0
1790	PFR_JS12-1_1756	MaoC-like protein	1987932	1988363	-	PROKKA_01787	bifunctional enoyl-CoA hydratase/phosphate acetyltransferase	1987932	1988363	-			protein motif:CLUSTERS:PRK08190		1	0	0	0	0	0	0
1791	PFR_JS12-1_1757	UPF0336 protein	1988360	1988794	-	PROKKA_01788	hypothetical protein	1988360	1988794	-					1	0	0	0	0	0	0
1792	PFR_JS12-1_1758	50S ribosomal protein L33	1988964	1989134	-	PROKKA_01789	50S ribosomal protein L33 1	1988964	1989134	-		rpmGA	similar to AA sequence:UniProtKB:P23375		1	0	0	0	0	0	0
1793						PROKKA_01790	tRNA-Met(cat)	1989263	1989337	-			COORDINATES:profile:Aragorn:1.2		0					0	0
1794						PROKKA_01791	tRNA-Thr(ggt)	1989415	1989488	-			COORDINATES:profile:Aragorn:1.2		0					0	0
1795	PFR_JS12-1_1759	Alkyl hydroperoxide reductase, F subunit	1989533	1991188	-	PROKKA_01792	NADH dehydrogenase	1989533	1991188	-	1.6.99.3	ahpF	similar to AA sequence:UniProtKB:P26829		1	0	0	0	0	0	0
1796	PFR_JS12-1_1760	Alkyl hydroperoxide reductase, C22 subunit,	1991412	1991975	-	PROKKA_01793	Alkyl hydroperoxide reductase subunit C	1991412	1991975	-	1.11.1.15	ahpC	similar to AA sequence:UniProtKB:P80239		1	0	0	0	0	0	0
1797						PROKKA_01794	tRNA-Tyr(gta)	1992318	1992401	-			COORDINATES:profile:Aragorn:1.2		0					0	0
1798	PFR_JS12-1_1761	Hypothetical protein	1992499	1992972	-	PROKKA_01795	hypothetical protein	1992499	1992972	-					1	0	0	0	0	0	0
1799	PFR_JS12-1_1762	Exodeoxyribonuclease	1993073	1994014	+	PROKKA_01796	Exodeoxyribonuclease	1993073	1994014	+	3.1.11.2	exoA	similar to AA sequence:UniProtKB:P37454		1	0	0	0	0	0	0
1800	PFR_JS12-1_1763	Hypothetical protein	1994073	1994459	-	PROKKA_01797	hypothetical protein	1994073	1994459	-					1	0	0	0	0	0	0
1801	PFR_JS12-1_1764	Mannosyltransferase MptA	1994626	1996260	-	PROKKA_01798	hypothetical protein	1994626	1996260	-					1	0	0	0	0	0	0
1802	PFR_JS12-1_1765	Ferredoxin oxidoreductase, alpha subunit	1996387	1998276	+	PROKKA_01799	2-oxoglutarate oxidoreductase subunit KorA	1996387	1998276	+	1.2.-.-	korA	similar to AA sequence:UniProtKB:O53182		1	0	0	0	0	0	0
1803	PFR_JS12-1_1766	2-oxoglutarate ferredoxin oxidoreductase subunit	1998273	1999352	+	PROKKA_01800	2-oxoglutarate oxidoreductase subunit KorB	1998273	1999352	+	1.2.-.-	korB	similar to AA sequence:UniProtKB:O53181		1	0	0	0	0	0	0
1804	PFR_JS12-1_1767	Peptidase family M13	1999482	2001455	+	PROKKA_01801	Neutral endopeptidase	1999482	2001455	+	3.4.24.-	pepO	similar to AA sequence:UniProtKB:Q07744		1	0	0	0	0	0	0
1805	PFR_JS12-1_1768	Hypothetical protein	2001543	2002748	+	PROKKA_01802	Inner membrane protein YhaI	2001543	2002748	+		yhaI	similar to AA sequence:UniProtKB:P64592		1	0	0	0	0	0	0
1806	PFR_JS12-1_1769	Inner membrane protein YhaI	2002821	2003276	+	PROKKA_01803	Inner membrane protein YhaH	2002821	2003276	+		yhaH	similar to AA sequence:UniProtKB:P64590		1	0	0	0	0	0	0
1807	PFR_JS12-1_1770	Polyprenyl synthetase	2003407	2004384	-	PROKKA_01804	Heptaprenyl diphosphate synthase component 2	2003407	2004384	-	2.5.1.30	hepT	similar to AA sequence:UniProtKB:P31114		1	0	0	0	0	0	0
1808	PFR_JS12-1_1771	NADH-quinone oxidoreductase subunit N	2004398	2005954	-	PROKKA_01805	NADH-quinone oxidoreductase subunit N	2004398	2005954	-	1.6.99.5	nuoN	similar to AA sequence:UniProtKB:P0AFF0		1	0	0	0	0	0	0
1809	PFR_JS12-1_1772	NADH dehydrogenase subunit M	2005958	2007499	-	PROKKA_01806	NADH-quinone oxidoreductase subunit M	2005958	2007499	-	1.6.99.5	nuoM	similar to AA sequence:UniProtKB:P0AFE8		1	0	0	0	0	0	0
1810	PFR_JS12-1_1773	NADH dehydrogenase subunit L	2007514	2009421	-	PROKKA_01807	NADH-quinone oxidoreductase subunit 12	2007514	2009421	-	1.6.99.5		similar to AA sequence:UniProtKB:Q56227		1	0	0	0	0	0	0
1811	PFR_JS12-1_1774	NADH-quinone oxidoreductase subunit K	2009432	2009731	-	PROKKA_01808	NADH-quinone oxidoreductase subunit 11	2009432	2009731	-	1.6.99.5		similar to AA sequence:UniProtKB:Q56226		1	0	0	0	0	0	0
1812	PFR_JS12-1_1775	NADH-ubiquinone/plastoquinone oxidoreductase	2009728	2010597	-	PROKKA_01809	NADH-quinone oxidoreductase subunit J	2009728	2010597	-	1.6.99.5	nuoJ	similar to AA sequence:UniProtKB:P0AFE0		1	0	0	0	0	0	0
1813	PFR_JS12-1_1776	NADH-quinone oxidoreductase subunit I	2010594	2011166	-	PROKKA_01810	NADH-quinone oxidoreductase subunit 9	2010594	2011166	-	1.6.99.5	nqo9	similar to AA sequence:UniProtKB:Q56224		1	0	0	0	0	0	0
1814	PFR_JS12-1_1777	NADH-quinone oxidoreductase subunit H	2011167	2012537	-	PROKKA_01811	NADH-quinone oxidoreductase subunit H	2011167	2012537	-	1.6.99.5	nuoH	similar to AA sequence:UniProtKB:P42032		1	0	0	0	0	0	0
1815	PFR_JS12-1_1778	NADH dehydrogenase, G subunit	2012534	2014945	-	PROKKA_01812	NADH-quinone oxidoreductase chain 3	2012534	2014945	-	1.6.99.5	nqo3	similar to AA sequence:UniProtKB:P29915		1	0	0	0	0	0	0
1816	PFR_JS12-1_1779	NADH oxidoreductase, F subunit	2014942	2016282	-	PROKKA_01813	NADH-quinone oxidoreductase subunit 1	2014942	2016282	-	1.6.99.5	nqo1	similar to AA sequence:UniProtKB:Q56222		1	0	0	0	0	0	0
1817	PFR_JS12-1_1780	NADH dehydrogenase subunit E	2016279	2017010	-	PROKKA_01814	NADH-quinone oxidoreductase subunit E	2016279	2017010	-	1.6.99.5	nuoE	similar to AA sequence:UniProtKB:P65573		1	0	0	0	0	0	0
1818	PFR_JS12-1_1781	NADH-quinone oxidoreductase subunit D	2017066	2018439	-	PROKKA_01815	NADH-quinone oxidoreductase subunit 4	2017066	2018439	-	1.6.99.5	nqo4	similar to AA sequence:UniProtKB:Q56220		1	0	0	0	0	0	0
1819	PFR_JS12-1_1782	NADH-quinone oxidoreductase subunit C	2018436	2019203	-	PROKKA_01816	NADH-quinone oxidoreductase subunit C 1	2018436	2019203	-	1.6.99.5	nuoC1	similar to AA sequence:UniProtKB:O68854		1	0	0	0	0	0	0
1820	PFR_JS12-1_1783	NADH-quinone oxidoreductase subunit B	2019200	2019757	-	PROKKA_01817	NADH-quinone oxidoreductase subunit 6	2019200	2019757	-	1.6.99.5	nqo6	similar to AA sequence:UniProtKB:Q56218		1	0	0	0	0	0	0
1821	PFR_JS12-1_1784	NADH-quinone oxidoreductase subunit A	2019776	2020141	-	PROKKA_01818	NAD(P)H-quinone oxidoreductase subunit 3	2019776	2020141	-	1.6.5.-	ndhC	similar to AA sequence:UniProtKB:P19045		1	0	0	0	0	0	0
1822	PFR_JS12-1_1785	Geranylgeranyl reductase family protein	2020198	2021529	-	PROKKA_01819	Putative oxidoreductase/MT0587	2020198	2021529	-	1.-.-.-		similar to AA sequence:UniProtKB:O06427		1	0	0	0	0	0	0
1823	PFR_JS12-1_1786	Chorismate binding enzyme	2021875	2023113	+	PROKKA_01820	Isochorismate synthase DhbC	2021875	2023113	+	5.4.4.2	dhbC	similar to AA sequence:UniProtKB:P45744		1	0	0	0	0	0	0
1824	PFR_JS12-1_1787	ABC transporter, permease protein	2023159	2024964	-	PROKKA_01821	hypothetical protein	2023159	2024964	-					1	0	0	0	0	0	0
1825	PFR_JS12-1_1788	Heme ABC exporter, ATP-binding protein CcmA	2024961	2025653	-	PROKKA_01822	SkfA peptide export ATP-binding protein SkfE	2024961	2025653	-	3.6.3.25	skfE	similar to AA sequence:UniProtKB:O31427		1	0	0	0	0	0	0
1826	PFR_JS12-1_1789	Demethylmenaquinone methyltransferase	2025821	2026468	+	PROKKA_01823	Ubiquinone/menaquinone biosynthesis C-methyltransferase UbiE	2025821	2026468	+	2.1.1.163	ubiE_2	similar to AA sequence:UniProtKB:P0A887		1	0	0	0	0	0	0
1827	PFR_JS12-1_1790	Nuclease, RecB family	2026595	2028364	+	PROKKA_01824	hypothetical protein	2026595	2028364	+					1	0	0	0	0	0	0
1828	PFR_JS12-1_1791	1,4-dihydroxy-2-naphthoate octaprenyltransferase	2028381	2029262	-	PROKKA_01825	1,4-dihydroxy-2-naphthoate octaprenyltransferase	2028381	2029262	-	2.5.1.74	menA	similar to AA sequence:UniProtKB:P32166		1	0	0	0	0	0	0
1829	PFR_JS12-1_1792	Hypothetical protein	2029443	2029697	+	PROKKA_01826	hypothetical protein	2029443	2029697	+					1	0	0	0	0	0	0
1830	PFR_JS12-1_1793	Transporter, major facilitator family protein	2030034	2031320	+	PROKKA_01827	enterobactin exporter EntS	2030034	2031320	+			protein motif:CLUSTERS:PRK10489	Putative antibiotic resistance	1	0	0	0	0	0	0
1831	PFR_JS12-1_1794	Hypothetical protein	2031483	2031881	+	PROKKA_01828	PRC-barrel domain protein	2031483	2031881	+			protein motif:Pfam:PF05239.10		1	0	0	0	0	0	0
1832	PFR_JS12-1_1795	Cytidine and deoxycytidylate deaminase	2031907	2032371	-	PROKKA_01829	Riboflavin biosynthesis protein RibD	2031907	2032371	-		ribD_2	similar to AA sequence:UniProtKB:P25539		1	0	0	0	0	0	0
1833	PFR_JS12-1_1796	Cation diffusion facilitator family transporter	2032400	2033368	-	PROKKA_01830	Ferrous-iron efflux pump FieF	2032400	2033368	-		fieF	similar to AA sequence:UniProtKB:P69380		1	0	0	0	0	0	0
1834	PFR_JS12-1_1797	Phospholipase, patatin family	2033515	2035104	+	PROKKA_01831	hypothetical protein	2033515	2035104	+			protein motif:CLUSTERS:PRK10279		1	0	0	0	0	0	0
1835	PFR_JS12-1_1798	Hypothetical protein	2035210	2035557	+	PROKKA_01832	hypothetical protein	2035210	2035557	+					0	0	0	0	0	0	0
1836	PFR_JS12-1_1799	Hypothetical protein	2035667	2036326	+	PROKKA_01833	hypothetical protein	2035667	2036326	+					1	0	0	0	0	0	0
1837	PFR_JS12-1_1800	Transaldolase	2036525	2037607	+	PROKKA_01834	Transaldolase	2036525	2037607	+	2.2.1.2	tal_2	similar to AA sequence:UniProtKB:A0QWX9		1	0	0	0	0	0	0
1838	PFR_JS12-1_1801	Hypothetical protein	2037919	2038299	+	PROKKA_01835	hypothetical protein	2037919	2038299	+					1	0	0	0	0	0	0
1839	PFR_JS12-1_1802	Zinc-binding dehydrogenase family oxidoreductase	2038616	2039641	+	PROKKA_01836	NADP-dependent isopropanol dehydrogenase	2038616	2039641	+	1.1.1.80	adh_2	similar to AA sequence:UniProtKB:P14941		1	0	0	0	0	0	0
1840	PFR_JS12-1_1803	Ketopantoate reductase protein	2039638	2040603	+	PROKKA_01837	2-dehydropantoate 2-reductase	2039638	2040603	+	1.1.1.169	panE	similar to AA sequence:UniProtKB:P0A9J4		0	0	0	0	0	0	0
1841	PFR_JS12-1_1804	Aspartate/tyrosine/aromatic aminotransferase	2040666	2041832	+	PROKKA_01838	Putative N-acetyl-LL-diaminopimelate aminotransferase	2040666	2041832	+	2.6.1.-	patA	similar to AA sequence:UniProtKB:P16524		1	0	0	0	0	0	0
1842						PROKKA_01839	tRNA-Ala(agc)	2043550	2043641	-			COORDINATES:profile:Aragorn:1.2		0					0	0
1843	PFR_JS12-1_1805	Heavy metal-transporting ATPase	2041970	2043841	-											0	0	0	0	0	0
1844	PFR_JS12-1_1806	HTH-type transcriptional regulator CmtR	2043838	2044263	-	PROKKA_01840	HTH-type transcriptional regulator KmtR	2043838	2044263	-		kmtR	similar to AA sequence:UniProtKB:O53838		1	0	0	0	0	0	0
1845						PROKKA_01841	tRNA-Lys(ttt)	2044593	2044666	-			COORDINATES:profile:Aragorn:1.2		0					0	0
1846	PFR_JS12-1_1807	Transcriptional regulator	2044805	2045572	-	PROKKA_01842	A-factor receptor protein	2044805	2045572	-		arpA	similar to AA sequence:UniProtKB:Q9ZN78		1	0	0	0	0	0	0
1847	PFR_JS12-1_1808	ABC transport ATP-binding subunit	2045741	2046781	+	PROKKA_01843	Daunorubicin/doxorubicin resistance ATP-binding protein DrrA	2045741	2046781	+	3.6.3.-	drrA_5	similar to AA sequence:UniProtKB:P32010		0	0	0	0	0	0	0
1848	PFR_JS12-1_1809	ABC transporter, permease protein	2046778	2047584	+	PROKKA_01844	ABC-2 type transporter	2046778	2047584	+			protein motif:Pfam:PF01061.18		1	0	0	0	0	0	0
1849	PFR_JS12-1_1810	Hypothetical protein	2048022	2049767	+	PROKKA_01845	putative endopeptidase precursor	2048022	2049767	+	3.4.-.-		similar to AA sequence:UniProtKB:A4QFQ3		0	0	0	0	0	0	0
1850						PROKKA_01846	tRNA-Glu(ttc)	2049882	2049955	+			COORDINATES:profile:Aragorn:1.2		0					0	0
1851						PROKKA_01847	tRNA-Asp(gtc)	2050156	2050230	+			COORDINATES:profile:Aragorn:1.2		0					0	0
1852						PROKKA_01848	tRNA-Phe(gaa)	2050243	2050317	+			COORDINATES:profile:Aragorn:1.2		0					0	0
1853	PFR_JS12-1_1811	Domain family protein, hydrolase, alpha/beta fold	2050486	2051568	-	PROKKA_01849	Alpha/beta hydrolase family protein	2050486	2051568	-			protein motif:Pfam:PF12697.1		1	0	0	0	0	0	0
1854	PFR_JS12-1_1812	Hypothetical protein	2051820	2052050	-	PROKKA_01850	hypothetical protein	2051820	2052050	-					1	0	0	0	0	0	0
1855	PFR_JS12-1_1813	Phosphoribosylformylglycinamidine cyclo-ligase	2052284	2053345	-	PROKKA_01851	Phosphoribosylformylglycinamidine cyclo-ligase	2052284	2053345	-	6.3.3.1	purM	similar to AA sequence:UniProtKB:Q9KPY6		1	0	0	0	0	0	0
1856	PFR_JS12-1_1814	Amidophosphoribosyltransferase	2053342	2054883	-	PROKKA_01852	Amidophosphoribosyltransferase precursor	2053342	2054883	-	2.4.2.14	purF	similar to AA sequence:UniProtKB:P00497		1	0	0	0	0	0	0
1857	PFR_JS12-1_1815	Hypothetical protein	2054984	2055823	-	PROKKA_01853	hypothetical protein	2054984	2055823	-					1	0	0	0	0	0	0
1858	PFR_JS12-1_1816	UPF0237 protein	2056093	2056362	+	PROKKA_01854	hypothetical protein	2056093	2056362	+			protein motif:CLUSTERS:PRK00194		1	0	0	0	0	0	0
1859	PFR_JS12-1_1817	UPF0210 protein	2056366	2057715	+	PROKKA_01855	hypothetical protein	2056366	2057715	+			protein motif:CLUSTERS:PRK05313		1	0	0	0	0	0	0
1860	PFR_JS12-1_1818	Chloramphenicol phosphotransferase family	2057774	2058343	+	PROKKA_01856	Chromatin associated protein KTI12	2057774	2058343	+			protein motif:Pfam:PF08433.4		1	0	0	0	0	0	0
1861	PFR_JS12-1_1819	Formate-tetrahydrofolate ligase	2058445	2060121	-	PROKKA_01857	Formate--tetrahydrofolate ligase	2058445	2060121	-	6.3.4.3	fhs	similar to AA sequence:UniProtKB:Q2RM91		1	0	0	0	0	0	0
1862	PFR_JS12-1_1820	Hypothetical protein	2060252	2060740	-	PROKKA_01858	hypothetical protein	2060252	2060740	-					1	0	0	0	0	0	0
1863	PFR_JS12-1_1821	Peptidase dimerization domain protein	2060740	2062086	-	PROKKA_01859	Succinyl-diaminopimelate desuccinylase	2060740	2062086	-	3.5.1.18	dapE_2	similar to AA sequence:UniProtKB:Q9JYL2		0	0	0	0	0	0	0
1864	PFR_JS12-1_1822	Phosphoribosylformylglycinamidine synthase 2	2062091	2064355	-	PROKKA_01860	Phosphoribosylformylglycinamidine synthase 2	2062091	2064355	-	6.3.5.3	purL	similar to AA sequence:UniProtKB:A6X1J9		1	0	0	0	0	0	0
1865	PFR_JS12-1_1823	ATPase BadF/BadG/BcrA/BcrD type	2064656	2065612	+	PROKKA_01861	BadF/BadG/BcrA/BcrD ATPase family protein	2064656	2065612	+			protein motif:Pfam:PF01869.14		1	0	0	0	0	0	0
1866	PFR_JS12-1_1824	Transcriptional regulator HspR	2065771	2066205	-	PROKKA_01862	Putative heat shock protein HspR	2065771	2066205	-		hspR	similar to AA sequence:UniProtKB:P40183		1	0	0	0	0	0	0
1867	PFR_JS12-1_1825	Chaperone protein DnaJ 1	2066298	2067470	-	PROKKA_01863	Chaperone protein DnaJ	2066298	2067470	-		dnaJ_2	similar to AA sequence:UniProtKB:P08622		1	0	0	0	0	0	0
1868	PFR_JS12-1_1826	Protein GrpE	2067532	2068182	-	PROKKA_01864	heat shock protein GrpE	2067532	2068182	-			protein motif:CLUSTERS:PRK10325		1	0	0	0	0	0	0
1869	PFR_JS12-1_1827	Chaperone protein DnaK	2068347	2070221	-	PROKKA_01865	Chaperone protein DnaK	2068347	2070221	-		dnaK_2	similar to AA sequence:UniProtKB:Q8NLY6		1	0	0	0	0	0	0
1870	PFR_JS12-1_1828	6-phosphogluconate dehydrogenase, decarboxylating	2070629	2071519	-	PROKKA_01866	6-phosphogluconate dehydrogenase, NAD(+)-dependent, decarboxylating	2070629	2071519	-	1.1.1.343	gntZ	similar to AA sequence:UniProtKB:P12013		1	0	0	0	0	0	0
1871	PFR_JS12-1_1829	Gluconate permease	2071677	2073020	-	PROKKA_01867	Gnt-II system L-idonate transporter	2071677	2073020	-		idnT	similar to AA sequence:UniProtKB:P39344		1	0	0	0	0	0	0
1872	PFR_JS12-1_1830	GntR domain protein	2073369	2074133	+	PROKKA_01868	transcriptional regulator NanR	2073369	2074133	+			protein motif:CLUSTERS:PRK03837		1	0	0	0	0	0	0
1873	PFR_JS12-1_1831	Cobalt transport protein CbiM	2074443	2075150	+	PROKKA_01869	Cobalt transport protein CbiM	2074443	2075150	+		cbiM	similar to AA sequence:UniProtKB:D5AUZ9		1	0	0	0	0	0	0
1874	PFR_JS12-1_1832	Cobalt transport protein CbiN	2075143	2075643	+	PROKKA_01870	Cobalt transport protein CbiN	2075143	2075643	+		cbiN	similar to AA sequence:UniProtKB:Q05595		1	0	0	0	0	0	0
1875	PFR_JS12-1_1833	Cobalt ABC transporter, permease protein CbiQ	2075647	2076441	+	PROKKA_01871	Cobalt transport protein CbiQ	2075647	2076441	+		cbiQ	similar to AA sequence:UniProtKB:D5AUZ7		1	0	0	0	0	0	0
1876	PFR_JS12-1_1834	Putative ABC transporter ATP-binding protein in	2076438	2077331	+	PROKKA_01872	Energy-coupling factor transporter ATP-binding protein EcfA3	2076438	2077331	+	3.6.3.-	ecfA3	similar to AA sequence:UniProtKB:Q0TUN8		1	0	0	0	0	0	0
1877	PFR_JS12-1_1835	Putative uroporphyrinogen III methyltransferase	2077328	2078101	+	PROKKA_01873	Siroheme synthase	2077328	2078101	+		cysG	similar to AA sequence:UniProtKB:P25924		1	0	0	0	0	0	0
1878	PFR_JS12-1_1836	Putative ATP-dependent helicase HrpB	2078140	2080761	+	PROKKA_01874	ATP-dependent RNA helicase HrpB	2078140	2080761	+	3.6.4.13	hrpB_2	similar to AA sequence:UniProtKB:P37024		1	0	0	0	0	0	0
1879	PFR_JS12-1_1837	Membrane protein, PF10081 family	2080852	2082711	+	PROKKA_01875	hypothetical protein	2080852	2082711	+					1	0	0	0	0	0	0
1880	PFR_JS12-1_1838	Azoreductase B	2082764	2083375	-	PROKKA_01876	NmrA-like family protein	2082764	2083375	-			protein motif:Pfam:PF05368.7		1	0	0	0	0	0	0
1881	PFR_JS12-1_1839	Azoreductase B	2083381	2083992	-	PROKKA_01877	hypothetical protein	2083381	2083992	-					1	0	0	0	0	0	0
1882	PFR_JS12-1_1840	Hypothetical protein	2084248	2084478	-	PROKKA_01878	hypothetical protein	2084248	2084478	-					1	0	0	0	0	0	0
1883	PFR_JS12-1_1841	Phosphate transporter family protein	2084475	2085746	-	PROKKA_01879	Low-affinity inorganic phosphate transporter 1	2084475	2085746	-		pitA	similar to AA sequence:UniProtKB:P0AFJ7		1	0	0	0	0	0	0
1884	PFR_JS12-1_1842	VPDSG-CTERM exosortase interaction domain	2085958	2086704	-	PROKKA_01880	hypothetical protein	2085958	2086704	-					0	0	0	0	0	0	0
1885	PFR_JS12-1_1843	Transcriptional regulator, MarR family	2087100	2087759	+	PROKKA_01881	MarR family protein	2087100	2087759	+			protein motif:Pfam:PF12802.1		1	0	0	0	0	0	0
1886	PFR_JS12-1_1844	Hypothetical protein	2087740	2088114	-	PROKKA_01882	SnoaL-like domain protein	2087740	2088114	-			protein motif:Pfam:PF12680.1		1	0	0	0	0	0	0
1887	PFR_JS12-1_1845	Putative monovalent cation/proton antiporter	2088232	2090088	+	PROKKA_01883	Sodium, potassium, lithium and rubidium/H(+) antiporter	2088232	2090088	+		nhaK	similar to AA sequence:UniProtKB:O32212		1	0	0	0	0	0	0
1888	PFR_JS12-1_1846	Pyruvate oxidase	2090231	2091988	+	PROKKA_01884	Pyruvate oxidase	2090231	2091988	+	1.2.3.3	pox5	similar to AA sequence:UniProtKB:P37063		1	0	0	0	0	0	0
1889	PFR_JS12-1_1847	Hypothetical protein	2092359	2092799	+	PROKKA_01885	hypothetical protein	2092359	2092799	+					0	0	0	0	0	0	0
1890	PFR_JS12-1_1848	Hypothetical protein	2093048	2093788	+	PROKKA_01886	hypothetical protein	2093048	2093788	+					0	0	0	0	0	0	0
1891	PFR_JS12-1_1849	Hypothetical protein	2093722	2094093	-	PROKKA_01887	hypothetical protein	2093722	2094093	-					1	0	0	0	0	0	0
1892	PFR_JS12-1_1850	PAS domain S-box	2094331	2096139	-	PROKKA_01888	Aerotaxis receptor	2094331	2096139	-		aer	similar to AA sequence:UniProtKB:P50466		1	0	0	0	0	0	0
1893	PFR_JS12-1_1851	Adenosine deaminase	2096322	2097539	+	PROKKA_01889	Aminodeoxyfutalosine deaminase	2096322	2097539	+	3.5.4.-		similar to AA sequence:UniProtKB:O86737		1	0	0	0	0	0	0
1894	PFR_JS12-1_1852	Nuclease SbcCD, D subunit	2097490	2098770	+	PROKKA_01890	Nuclease SbcCD subunit D	2097490	2098770	+		sbcD	similar to AA sequence:UniProtKB:P0AG76		1	0	0	0	0	0	0
1895	PFR_JS12-1_1853	ATP-dependent dsDNA exonuclease SbcC	2098770	2101934	+	PROKKA_01891	Nuclease SbcCD subunit C	2098770	2101934	+		sbcC	similar to AA sequence:UniProtKB:Q7A5S6		1	0	0	0	0	0	0
1896	PFR_JS12-1_1854	Hypothetical protein	2101959	2102459	-	PROKKA_01892	hypothetical protein	2101959	2102459	-					1	0	0	0	0	0	0
1897	PFR_JS12-1_1855	Carboxylic ester hydrolase	2102456	2103787	-	PROKKA_01893	Alpha/beta hydrolase family protein	2102456	2103787	-			protein motif:Pfam:PF12697.1	Secreted esterase	1	0	0	0	0	0	0
1898	PFR_JS12-1_1856	Acyl-CoA dehydrogenase type 2 domain protein	2104173	2105321	+	PROKKA_01894	Putative acyl-CoA dehydrogenase YdbM	2104173	2105321	+	1.3.99.-	ydbM	similar to AA sequence:UniProtKB:P96608		1	0	0	0	0	0	0
1899	PFR_JS12-1_1857	FAD linked oxidase protein	2105473	2108259	-	PROKKA_01895	putative FAD-linked oxidoreductase	2105473	2108259	-	1.-.-.-		similar to AA sequence:UniProtKB:Q50685		1	0	0	0	0	0	0
1900	PFR_JS12-1_1858	UPF0214 protein YfeW	2108641	2109918	-	PROKKA_01896	Penicillin-binding protein 4*	2108641	2109918	-		pbpE	similar to AA sequence:UniProtKB:P32959		1	0	0	0	0	0	0
1901	PFR_JS12-1_1859	OmpA family membrane associated protein	2109915	2110700	-	PROKKA_01897	vancomycin high temperature exclusion protein	2109915	2110700	-			protein motif:CLUSTERS:PRK10834	Putative antibiotic resistance	0	0	0	0	0	0	0
1902	PFR_JS12-1_1860	Glucose-6-phosphate isomerase 2	2110704	2112386	-	PROKKA_01898	Glucose-6-phosphate isomerase	2110704	2112386	-	5.3.1.9	pgi	similar to AA sequence:UniProtKB:P64192		1	0	0	0	0	0	0
1903	PFR_JS12-1_1861	Hypothetical protein	2112578	2113582	-	PROKKA_01899	putative endopeptidase precursor	2112578	2113582	-	3.4.-.-		similar to AA sequence:UniProtKB:A4QFQ3		1	0	0	0	0	0	0
1904	PFR_JS12-1_1862	2-keto-3-deoxy-6-phosphogluconate aldolase	2113808	2114506	-	PROKKA_01900	keto-hydroxyglutarate-aldolase/keto-deoxy-phosphogluconate aldolase	2113808	2114506	-			protein motif:CLUSTERS:PRK07455		1	0	0	0	0	0	0
1905	PFR_JS12-1_1863	DEAD/DEAH box helicase	2114620	2117172	+	PROKKA_01901	ski2-like helicase	2114620	2117172	+			protein motif:CLUSTERS:PRK02362		0	0	0	0	0	0	0
1906	PFR_JS12-1_1864	Putative kinase inhibitor protein	2117206	2117670	+	PROKKA_01902	putative kinase inhibitor protein	2117206	2117670	+			protein motif:CLUSTERS:PRK10257		0	0	0	0	0	0	0
1907	PFR_JS12-1_1865	Cutinase	2117816	2119054	+	PROKKA_01903	Cutinase	2117816	2119054	+			protein motif:Pfam:PF01083.16	Anchored esterase	1	0	0	0	0	0	0
1908	PFR_JS12-1_1866	Hypothetical protein	2119575	2120273	-	PROKKA_01904	hypothetical protein	2119575	2120273	-					1	0	0	0	0	0	0
1909						PROKKA_01905	tRNA-Ser(cag)	2120404	2120488	+			COORDINATES:profile:Aragorn:1.2		0					0	0
1910	PFR_JS12-1_1867	Transposase IS6110	2121852	2122739	-	PROKKA_01906	Integrase core domain protein	2121852	2122739	-			protein motif:Pfam:PF00665.20		0	0	0	0	0	0	0
1911	PFR_JS12-1_1868	IS3 family element	2122772	2123116	-	PROKKA_01907	Transposase	2122772	2123116	-			protein motif:Pfam:PF01527.14		0	0	0	0	0	0	0
1912	PFR_JS12-1_1869	Hypothetical protein	2124510	2125028	+	PROKKA_01908	hypothetical protein	2124510	2125028	+					0	0	0	0	0	0	0
1913	PFR_JS12-1_1870	Hypothetical protein	2125069	2125299	-	PROKKA_01909	hypothetical protein	2125069	2125299	-					0	0	0	0	0	0	0
1914	PFR_JS12-1_1871	Hypothetical protein	2125744	2126553	-	PROKKA_01910	hypothetical protein	2125744	2126553	-					0	0	0	0	0	0	0
1915	PFR_JS12-1_1872	Hypothetical protein	2126981	2127916	+	PROKKA_01911	hypothetical protein	2126981	2127916	+					0	0	0	0	0	0	0
1916	PFR_JS12-1_1873	Polyol permease	2128002	2129285	-	PROKKA_01912	Alpha-ketoglutarate permease	2128002	2129285	-		csbX	similar to AA sequence:UniProtKB:O05390		1	0	0	0	0	0	0
1917	PFR_JS12-1_1874	Hypothetical protein	2129637	2130335	+	PROKKA_01913	Host cell surface-exposed lipoprotein	2129637	2130335	+			protein motif:Pfam:PF07553.5		1	0	0	0	0	0	0
1918	PFR_JS12-1_1875	Phosphoribosylformylglycinamidine synthase 1	2130414	2131091	-	PROKKA_01914	Phosphoribosylformylglycinamidine synthase 1	2130414	2131091	-	6.3.5.3	purQ	similar to AA sequence:UniProtKB:Q8NMI4		1	0	0	0	0	0	0
1919	PFR_JS12-1_1876	Phosphoribosylformylglycinamidine synthase	2131093	2131344	-	PROKKA_01915	phosphoribosylformylglycinamidine synthase subunit PurS	2131093	2131344	-			protein motif:CLUSTERS:PRK05974		1	0	0	0	0	0	0
1920	PFR_JS12-1_1877	Phosphoribosylaminoimidazole-succinocarboxamidesy	2131421	2132299	-	PROKKA_01916	Phosphoribosylaminoimidazole-succinocarboxamide synthase	2131421	2132299	-	6.3.2.6	purC	similar to AA sequence:UniProtKB:A0R4I0		1	0	0	0	0	0	0
1921	PFR_JS12-1_1878	Hypothetical protein	2132397	2133503	+	PROKKA_01917	hypothetical protein	2132397	2133503	+					1	0	0	0	0	0	0
1922	PFR_JS12-1_1879	Adenylosuccinate lyase	2133513	2134946	-	PROKKA_01918	Adenylosuccinate lyase	2133513	2134946	-	4.3.2.2	purB	similar to AA sequence:UniProtKB:Q9X0I0		1	0	0	0	0	0	0
1923	PFR_JS12-1_1880	Phosphoribosylamine--glycine ligase (Precursor)	2134975	2136228	-	PROKKA_01919	Phosphoribosylamine--glycine ligase	2134975	2136228	-	6.3.4.13	purD	similar to AA sequence:UniProtKB:Q92RL0		1	0	0	0	0	0	0
1924	PFR_JS12-1_1881	YidE/YbjL duplication	2136489	2138057	+	PROKKA_01920	Aspartate/alanine antiporter	2136489	2138057	+		aspT	similar to AA sequence:UniProtKB:Q8L3K8		0	0	0	0	0	0	0
1925	PFR_JS12-1_1882	Hypothetical protein	2138581	2139297	-	PROKKA_01921	hypothetical protein	2138581	2139297	-					0	0	0	0	0	0	0
1926	PFR_JS12-1_1883	Hypothetical protein	2139346	2140110	-	PROKKA_01922	hypothetical protein	2139346	2140110	-					1	0	0	0	0	0	0
1927	PFR_JS12-1_1884	Hypothetical protein	2140169	2140861	-	PROKKA_01923	hypothetical protein	2140169	2140861	-					1	0	0	0	0	0	0
1928	PFR_JS12-1_1885	Protein of hypothetical function DUF894	2141161	2142912	+	PROKKA_01924	enterobactin exporter EntS	2141161	2142912	+			protein motif:CLUSTERS:PRK10489		1	0	0	0	0	0	0
1929	PFR_JS12-1_1886	Tat pathway signal sequence	2143110	2144648	-	PROKKA_01925	Arginine/agmatine antiporter	2143110	2144648	-		adiC	similar to AA sequence:UniProtKB:P60066		1	0	0	0	0	0	0
1930	PFR_JS12-1_1887	Fructokinase	2144831	2145796	+	PROKKA_01926	5-dehydro-2-deoxygluconokinase	2144831	2145796	+	2.7.1.92	iolC_2	similar to AA sequence:UniProtKB:P42414		1	0	0	0	0	0	0
1931	PFR_JS12-1_1888	Hypothetical protein	2145950	2146348	+	PROKKA_01927	hypothetical protein	2145950	2146348	+					1	0	0	0	0	0	0
1932	PFR_JS12-1_1889	Integral membrane lysyl-tRNA synthetase	2146345	2148477	-	PROKKA_01928	Lysylphosphatidylglycerol biosynthesis bifunctional protein LysX	2146345	2148477	-		lysX_1	similar to AA sequence:UniProtKB:P94974		1	0	0	0	0	0	0
1933	PFR_JS12-1_1890	Integral membrane protein MviN	2148541	2150484	-	PROKKA_01929	putative peptidoglycan biosynthesis protein MviN	2148541	2150484	-		mviN	similar to AA sequence:UniProtKB:O05435		1	0	0	0	0	0	0
1934	PFR_JS12-1_1891	Aspartate kinase	2150571	2151845	-	PROKKA_01930	Aspartokinase	2150571	2151845	-	2.7.2.4	ask	similar to AA sequence:UniProtKB:P0A4Z8		1	0	0	0	0	0	0
1935	PFR_JS12-1_1892	Oxidoreductase, NAD-binding domain protein	2152014	2153000	+	PROKKA_01931	1,5-anhydro-D-fructose reductase	2152014	2153000	+	1.1.1.292	afr_2	similar to AA sequence:UniProtKB:Q2I8V6		1	0	0	0	0	0	0
1936	PFR_JS12-1_1893	Isoleucine--tRNA ligase (Precursor)	2153127	2156387	-	PROKKA_01932	Isoleucine--tRNA ligase	2153127	2156387	-	6.1.1.5	ileS	similar to AA sequence:UniProtKB:P56690		1	0	0	0	0	0	0
1937	PFR_JS12-1_1894	Hypothetical protein	2156708	2157475	+	PROKKA_01933	hypothetical protein	2156708	2157475	+					0	0	0	0	0	0	0
1938	PFR_JS12-1_1895	Recombination protein RecR	2157499	2158125	-	PROKKA_01934	Recombination protein RecR	2157499	2158125	-		recR	similar to AA sequence:UniProtKB:Q8RDI4		1	0	0	0	0	0	0
1939	PFR_JS12-1_1896	Hypothetical protein	2158127	2158435	-	PROKKA_01935	Nucleoid-associated protein	2158127	2158435	-			similar to AA sequence:UniProtKB:Q9RXV7		1	0	0	0	0	0	0
1940	PFR_JS12-1_1897	Hypothetical protein	2158686	2161910	-	PROKKA_01936	DNA polymerase III subunit tau	2158686	2161910	-	2.7.7.7	dnaX_2	similar to AA sequence:UniProtKB:P06710		0	0	0	0	0	0	0
1941	PFR_JS12-1_1898	Peptidase C60, sortase A and B	2161980	2162714	-	PROKKA_01937	Sortase family protein	2161980	2162714	-			protein motif:Pfam:PF04203.7		0	0	0	0	0	0	0
1942	PFR_JS12-1_1899	Hypothetical protein	2162856	2164235	-	PROKKA_01938	Cna protein B-type domain protein	2162856	2164235	-			protein motif:Pfam:PF05738.7		1	0	0	0	0	0	0
1943	PFR_JS12-1_1900	Copper-containing nitrite reductase (Major outer	2164389	2167025	-	PROKKA_01939	Copper-containing nitrite reductase precursor	2164389	2167025	-	1.7.2.1	aniA	similar to AA sequence:UniProtKB:Q02219		1	0	0	0	0	0	0
1944	PFR_JS12-1_1901	Hypothetical protein	2167022	2168326	-	PROKKA_01940	hypothetical protein	2167022	2168326	-					1	0	0	0	0	0	0
1945	PFR_JS12-1_1902	Putative SufR family transcriptional regulator	2168374	2169372	-	PROKKA_01941	hypothetical protein	2168374	2169372	-					0	0	0	0	0	0	0
1946	PFR_JS12-1_1903	Hemerythrin HHE cation binding region	2169378	2169665	-	PROKKA_01942	hypothetical protein	2169378	2169665	-					1	0	0	0	0	0	0
1947	PFR_JS12-1_1904	Putative insertion element ISCmi2 transposase	2170198	2171241	+	PROKKA_01943	IS2 transposase TnpB	2170198	2171241	+			protein motif:CLUSTERS:PRK09409		0	0	0	0	0	0	0
1948	PFR_JS12-1_1905	Threonine dehydratase ilvA	2171238	2172512	-	PROKKA_01944	L-threonine dehydratase biosynthetic IlvA	2171238	2172512	-	4.3.1.19	ilvA	similar to AA sequence:UniProtKB:P04968		1	0	0	0	0	0	0
1949						PROKKA_01945	tRNA-Ser(gga)	2172610	2172697	+			COORDINATES:profile:Aragorn:1.2		0					0	0
1950	PFR_JS12-1_1906	Putative CRISPR-associated Csb1 family protein	2173041	2174240	+	PROKKA_01946	CRISPR-associated protein (Cas_GSU0053)	2173041	2174240	+			protein motif:Pfam:PF09617.4		0	0	0	0	0	0	0		Cas
1951	PFR_JS12-1_1907	Putative CRISPR-associated Csb2 family protein	2174242	2175783	+	PROKKA_01947	hypothetical protein	2174242	2175783	+					0	0	0	0	0	0	0		Cas?
1952	PFR_JS12-1_1908	CRISPR-associated helicase Cas3 family protein	2175780	2178395	+	PROKKA_01948	helicase Cas3	2175780	2178395	+			protein motif:CLUSTERS:PRK09694		0	0	0	0	0	0	0		Cas
1953	PFR_JS12-1_1909	Putative CRISPR-associated Csb3 family protein	2178392	2179393	+	PROKKA_01949	hypothetical protein	2178392	2179393	+					0	0	0	0	0	0	0		Cas?
1954	PFR_JS12-1_1910	CRISPR-associated endonuclease Cas1	2179383	2180984	+	PROKKA_01950	CRISPR-associated protein Cas4/endonuclease Cas1 fusion	2179383	2180984	+	3.1.-.-	cas4-cas1	similar to AA sequence:UniProtKB:Q1CW50		0	0	0	0	0	0	0		Cas
1955	PFR_JS12-1_1911	CRISPR-associated endoribonuclease Cas2	2180981	2181283	+	PROKKA_01951	CRISPR-associated endonuclease Cas2 2	2180981	2181283	+	3.1.-.-	cas2b	similar to AA sequence:UniProtKB:Q746F4		0	0	0	0	0	0	0		Cas
1956	PFR_JS12-1_1912	Hypothetical protein	2181433	2181609	-											0	0	0	0	0	0		Crispr_1
1957	PFR_JS12-1_1913	Hypothetical protein	2183749	2183943	-											0	0	0	0	0	0		Crispr_1
1958	PFR_JS12-1_1914	Hypothetical protein	2184278	2184463	-											0	0	0	0	0	0		Crispr_1
1959	PFR_JS12-1_1915	Hypothetical protein	2186013	2186519	+	PROKKA_01952	hypothetical protein	2186013	2186519	+					1	0	0	0	0	0	0
1960	PFR_JS12-1_1916	Hypothetical protein	2186554	2187069	-	PROKKA_01953	hypothetical protein	2186554	2187069	-					1	0	0	0	0	0	0
1961	PFR_JS12-1_1917	CarB, Carbamoylphosphate synthase large subunit	2187097	2188191	-	PROKKA_01954	hypothetical protein	2187097	2188191	-			protein motif:CLUSTERS:PRK06849		0	0	0	0	0	0	0
1962	PFR_JS12-1_1918	Hypothetical protein	2188191	2188409	-	PROKKA_01955	hypothetical protein	2188191	2188409	-					0	0	0	0	0	0	0
1963	PFR_JS12-1_1919	Alcohol dehydrogenase	2188466	2189200	-	PROKKA_01956	Zinc-type alcohol dehydrogenase-like protein	2188466	2189200	-			similar to AA sequence:UniProtKB:P99173		0	0	0	0	0	0	0
1964	PFR_JS12-1_1920	Hypothetical protein	2189343	2189480	-	PROKKA_01957	hypothetical protein	2189343	2189480	-					0	0	0	0	0	0	0
1965	PFR_JS12-1_1921	Hypothetical protein	2189594	2189836	-	PROKKA_01958	hypothetical protein	2189594	2189836	-					1	0	0	0	0	0	0
1966	PFR_JS12-1_1922	PF07510 family protein	2189926	2190675	-	PROKKA_01959	hypothetical protein	2189926	2190675	-					1	0	0	0	0	0	0
1967	PFR_JS12-1_1923	Hypothetical protein	2191133	2191408	+	PROKKA_01960	hypothetical protein	2191133	2191408	+					0	0	0	0	0	0	0
1968	PFR_JS12-1_1924	Transporter, anaerobic C4-dicarboxylate uptake	2191805	2193121	+	PROKKA_01961	Anaerobic C4-dicarboxylate transporter DcuA	2191805	2193121	+		dcuA_2	similar to AA sequence:UniProtKB:P0ABN5		0	0	0	0	0	0	0
1969	PFR_JS12-1_1925	Type III restriction protein res subunit	2193357	2196521	+	PROKKA_01962	ATP-dependent RNA helicase SrmB	2193357	2196521	+	3.6.4.13	srmB	similar to AA sequence:UniProtKB:P21507		0	0	0	0	0	0	0	PfrJS12ORF1925P
1970	PFR_JS12-1_1926	Transposase IS6110	2196803	2197690	-	PROKKA_01963	Integrase core domain protein	2196803	2197690	-			protein motif:Pfam:PF00665.20		0	1	0	1	0	0	0
1971	PFR_JS12-1_1927	IS3 family element	2197723	2198067	-	PROKKA_01964	Transposase	2197723	2198067	-			protein motif:Pfam:PF01527.14		0	1	0	1	0	0	0
1972	PFR_JS12-1_1928	Hypothetical protein	2198355	2198555	-	PROKKA_01965	hypothetical protein	2198355	2198555	-					0	1	0	1	0	0	0
1973	PFR_JS12-1_1929	Transposase, ISlxx5	2198777	2199811	+	PROKKA_01966	Integrase core domain protein	2198777	2199811	+			protein motif:Pfam:PF00665.20		0	1	0	1	0	0	0
1974	PFR_JS12-1_1930	Hypothetical protein	2199747	2200070	-	PROKKA_01967	hypothetical protein	2199747	2200070	-					0	1	0	1	0	0	0
1975	PFR_JS12-1_1931	Hypothetical protein	2200462	2200638	+	PROKKA_01968	hypothetical protein	2200462	2200638	+					0	1	0	1	0	0	0
1976	PFR_JS12-1_1932	Hypothetical protein	2200871	2201185	+	PROKKA_01969	hypothetical protein	2200871	2201185	+					0	0	0	0	0	0	0
1977	PFR_JS12-1_1933	Hypothetical protein	2201415	2201588	+	PROKKA_01970	hypothetical protein	2201415	2201588	+					0	0	0	0	0	0	0
1978	PFR_JS12-1_1934	Hypothetical protein	2201629	2202561	-	PROKKA_01971	hypothetical protein	2201629	2202561	-					0	0	0	0	0	0	0
1979	PFR_JS12-1_1935	SPFH domain/band 7 family protein	2202946	2203929	+	PROKKA_01972	FtsH protease regulator HflK	2202946	2203929	+			protein motif:CLUSTERS:PRK10930		0	0	0	0	0	0	0
1980	PFR_JS12-1_1936	Hypothetical protein	2204155	2204709	-	PROKKA_01973	hypothetical protein	2204155	2204709	-					1	0	0	0	0	0	0
1981	PFR_JS12-1_1937	Putative zinc transporter ZitB	2205190	2206140	-	PROKKA_01974	Cadmium, cobalt and zinc/H(+)-K(+) antiporter	2205190	2206140	-		czcD_2	similar to AA sequence:UniProtKB:O07084		1	0	0	0	0	0	0
1982	PFR_JS12-1_1938	Amino acid permease	2206257	2207651	-	PROKKA_01975	Aromatic amino acid transport protein AroP	2206257	2207651	-		aroP_1	similar to AA sequence:UniProtKB:P15993		1	0	0	0	0	0	0
1983	PFR_JS12-1_1939	Hydroxyethylthiazole kinase	2208079	2208939	+	PROKKA_01976	Hydroxyethylthiazole kinase	2208079	2208939	+	2.7.1.50	thiM	similar to AA sequence:UniProtKB:P39593		0	0	0	0	0	0	0
1984	PFR_JS12-1_1940	Thiamine-phosphate pyrophosphorylase (Precursor)	2208972	2209787	+	PROKKA_01977	Thiamine-phosphate synthase	2208972	2209787	+	2.5.1.3	thiE_2	similar to AA sequence:UniProtKB:P66919		0	0	0	0	0	0	0
1985	PFR_JS12-1_1941	Phosphomethylpyrimidine kinase	2209784	2210650	+	PROKKA_01978	Hydroxymethylpyrimidine/phosphomethylpyrimidine kinase	2209784	2210650	+	2.7.1.49	thiD	similar to AA sequence:UniProtKB:P55882		1	0	0	0	0	0	0
1986	PFR_JS12-1_1942	Putative hydroxymethylpyrimidine transporter	2210729	2212045	+	PROKKA_01979	Permease for cytosine/purines, uracil, thiamine, allantoin	2210729	2212045	+			protein motif:Pfam:PF02133.9		0	0	0	0	0	0	0
1987	PFR_JS12-1_1943	Putative unusual protein kinase	2212113	2213810	-	PROKKA_01980	putative protein kinase UbiB	2212113	2213810	-	2.7.-.-	ubiB_1	similar to AA sequence:UniProtKB:P0A6A0		1	0	0	0	0	0	0
1988	PFR_JS12-1_1944	Transcriptional regulator	2213853	2214425	-	PROKKA_01981	Transcriptional regulator YqjI	2213853	2214425	-		yqjI_2	similar to AA sequence:UniProtKB:P64588		1	0	0	0	0	0	0
1989	PFR_JS12-1_1945	Hypothetical protein	2214720	2215382	+	PROKKA_01982	hypothetical protein	2214720	2215382	+					0	0	0	0	0	0	0
1990	PFR_JS12-1_1946	Hypothetical protein	2215455	2217062	+	PROKKA_01983	Cellulosome-anchoring protein precursor	2215455	2217062	+		ancA_2	similar to AA sequence:UniProtKB:Q06848		0	0	0	0	0	0	0
1991	PFR_JS12-1_1947	ABC D-methionine transporter, permease component	2217186	2217842	-	PROKKA_01984	Methionine import system permease protein MetP	2217186	2217842	-		metP	similar to AA sequence:UniProtKB:O32168		1	0	0	0	0	0	0
1992	PFR_JS12-1_1948	Methionine import ATP-binding protein MetN 2	2217839	2219104	-	PROKKA_01985	Methionine import ATP-binding protein MetN	2217839	2219104	-	3.6.3.-	metN	similar to AA sequence:UniProtKB:O32169		1	0	0	0	0	0	0
1993	PFR_JS12-1_1949	NLPA lipoprotein	2219101	2220066	-	PROKKA_01986	Membrane lipoprotein TpN32 precursor	2219101	2220066	-			similar to AA sequence:UniProtKB:O07950		1	0	0	0	0	0	0
1994	PFR_JS12-1_1950	DNA-binding response regulator TrcR	2220617	2221345	+	PROKKA_01987	putative transcriptional regulatory protein TcrX	2220617	2221345	+		tcrX	similar to AA sequence:UniProtKB:O69730		1	0	0	0	0	0	0
1995	PFR_JS12-1_1951	Two-component sensor kinase TcrY	2221326	2223191	+	PROKKA_01988	putative sensor histidine kinase TcrY	2221326	2223191	+	2.7.13.3	tcrY	similar to AA sequence:UniProtKB:O69729		1	0	0	0	0	0	0
1996	PFR_JS12-1_1952	PfkB family sugar kinase	2223426	2224418	-	PROKKA_01989	Ribokinase	2223426	2224418	-	2.7.1.15	rbsK	similar to AA sequence:UniProtKB:P0A9J6		1	0	0	0	0	0	0
1997	PFR_JS12-1_1953	Hypothetical protein	2224654	2227380	-	PROKKA_01990	FHA domain protein	2224654	2227380	-			protein motif:Pfam:PF00498.20		0	0	0	0	0	0	0
1998	PFR_JS12-1_1954	Pyruvate, phosphate dikinase	2227843	2230500	-	PROKKA_01991	Pyruvate, phosphate dikinase	2227843	2230500	-	2.7.9.1	ppdK	similar to AA sequence:UniProtKB:P22983		1	0	0	0	0	0	0
1999	PFR_JS12-1_1955	Protein of hypothetical function DUF299	2230709	2231602	-	PROKKA_01992	Putative pyruvate, phosphate dikinase regulatory protein	2230709	2231602	-	2.7.11.32	yqfL	similar to AA sequence:UniProtKB:P54470		1	0	0	0	0	0	0
[truncated: 326 more rows]

## Sheet: LT604882 (plasmid)
Prodigal ID	product name	gene start	gene end	strand	Rebase	CDD			Specific hits
PFR_JS12-3_1	Hypothetical protein	3	95	-
PFR_JS12-3_2	Hypothetical protein	88	483	-
PFR_JS12-3_3	Hypothetical protein	526	1083	+		HTH_XRE xenobiotic response element
PFR_JS12-3_4	Hypothetical protein	1043	1459	+
PFR_JS12-3_5	Hypothetical protein	1456	2466	+
PFR_JS12-3_6	Hypothetical protein	2780	3025	+		PAP2_glucose_6_phosphatase
PFR_JS12-3_7	Hypothetical protein	3003	3185	+
PFR_JS12-3_8	Hypothetical protein	3573	4571	+
PFR_JS12-3_9	Hypothetical protein	4590	4700	-
PFR_JS12-3_10	CobQ/CobB/MinD/ParA nucleotide binding domain protein	4822	5271	+		ParA (partitioning protein involved in chrmomosme segregation)
PFR_JS12-3_11	Hypothetical protein	5271	5495	+
PFR_JS12-3_12	Uma4 protein	5798	6931	-		DDE_Tnp_ISL3 transposase
PFR_JS12-3_13	Hypothetical protein	6933	7157	+
PFR_JS12-3_14	GIY-YIG catalytic domain protein	7379	8401	-		GIY-YIG_unchar_1 (Endonuclease)
PFR_JS12-3_15	Uma4 protein	8597	9730	-		DDE_Tnp_ISL3 transposase
PFR_JS12-3_16	Hypothetical protein	9732	9956	+
PFR_JS12-3_17	Hypothetical protein	10111	10617	-
PFR_JS12-3_18	Hypothetical protein	10611	11252	-		AlpA/MerR transcirpional regulator
PFR_JS12-3_19	Hypothetical protein	11254	11415	+
PFR_JS12-3_20	Hypothetical protein	11350	11979	-
PFR_JS12-3_21	Hypothetical protein	12232	12357	+
PFR_JS12-3_22	Transposon Tn21 resolvase	12360	12935	+		SR_ResInv resolvase/invertase
PFR_JS12-3_23	ISL3 family transposase	13131	13643	-		zf-ISL3 zinc finger
PFR_JS12-3_24	Hypothetical protein	14077	14190	+						13756-18773 99% id to CIRM-BIA 456 contig NZ_CDAG01000006.1
PFR_JS12-3_25	Restriction endonuclease XhoI	14169	14702	-	PfrJS12IIP	Restriction endonuclease XhoI				13756-18773 99% id to CIRM-BIA 456 contig NZ_CDAG01000006.1
PFR_JS12-3_26	Tetratricopeptide repeat protein	15049	16818	+		SIR2-like (silent information regulator)				13756-18773 99% id to CIRM-BIA 456 contig NZ_CDAG01000006.1
PFR_JS12-3_27	Modification methylase XhoI	16815	18221	-	M.PfrJS12II	Methyltransf_26				13756-18773 99% id to CIRM-BIA 456 contig NZ_CDAG01000006.1
PFR_JS12-3_28	Hypothetical protein	18310	18630	+						13756-18773 99% id to CIRM-BIA 456 contig NZ_CDAG01000006.1
PFR_JS12-3_29	Hypothetical protein	18827	19381	-
PFR_JS12-3_30	Hypothetical protein	19323	19958	-
PFR_JS12-3_31	Hypothetical protein	20508	24518	+		TrwC relaxase (Conjugal transfer protein)
PFR_JS12-3_32	Hypothetical protein	24496	24909	+
