# Supplementary material for: De novo assembly of genomes from long sequence reads reveals uncharted territories of Propionibacterium freudenreichii
Source: BMC Genomics. 2017 Oct 16;18:790. doi: 10.1186/s12864-017-4165-9 (PMC5644110; doi:10.1186/s12864-017-4165-9)
Supplement: Supplementary file 12 — Annotation file of the strain JS14 with the cumulative results of bioinformatics analyses. (XLSX 304 kb) [file 12864_2017_4165_MOESM12_ESM.xlsx]

## Sheet: LT593929
No.	Prodigal ID	product name	gene start	gene stop	strand	PROKKA ID	product name	gene start	gene stop	strand	eC_number	gene_name	database similar protein	note	Core	Island Viewer Predicted by at least one method	IV SIGI	IV Island Path	IV Island Pick	Prophinder	Phaster	Rebase	CRISPR
1	PFR_JS14_1	Chromosomal replication initiator protein DnaA	1	1467	+	PROKKA_00001	Chromosomal replication initiator protein DnaA	61	1467	+		dnaA	similar to AA sequence:UniProtKB:Q9ZH75		1	0	0	0	0	0	0
2	PFR_JS14_2	Drug resistance transporter, EmrB/QacA subfamily	1442	2911	-	PROKKA_00002	Multidrug export protein EmrB	1442	2911	-		emrB_1	similar to AA sequence:UniProtKB:P0AEJ0	Putative antibiotic resistance	1	0	0	0	0	0	0
3	PFR_JS14_3	Transcriptional regulator, MerR family	3153	3770	+	PROKKA_00003	hypothetical protein	3153	3770	+					1	0	0	0	0	0	0
4	PFR_JS14_4	SqdX	3767	4948	-	PROKKA_00004	GDP-mannose-dependent alpha-mannosyltransferase	3767	4948	-	2.4.1.-	mgtA_1	similar to AA sequence:UniProtKB:Q8NT41		1	0	0	0	0	0	0
5	PFR_JS14_5	Sulfolipid (UDP-sulfoquinovose) biosynthesis	4962	6209	-	PROKKA_00005	NAD dependent epimerase/dehydratase family protein	4962	6209	-			protein motif:Pfam:PF01370.15		1	0	0	0	0	0	0
6	PFR_JS14_6	ABC transport system ATP-binding protein	6680	7624	+	PROKKA_00006	ABC transporter ATP-binding protein YxdL	6680	7624	+		yxdL	similar to AA sequence:UniProtKB:P42423		0	0	0	0	0	0	0
7	PFR_JS14_7	ABC lipoprotein transporter, permease component	7626	10184	+	PROKKA_00007	ABC transporter permease YtrF precursor	7626	10184	+		ytrF_1	similar to AA sequence:UniProtKB:O35005		0	0	0	0	0	0	0
8	PFR_JS14_8	Hypothetical protein	11156	11932	-	PROKKA_00008	hypothetical protein	11156	11932	-					0	0	0	0	0	0	0
9	PFR_JS14_9	DNA polymerase III, beta subunit	12060	13220	+	PROKKA_00009	DNA polymerase III subunit beta	12060	13220	+	2.7.7.7	dnaN	similar to AA sequence:UniProtKB:Q50790		1	0	0	0	0	0	0
10	PFR_JS14_10	DNA replication and repair protein RecF	13294	14595	+	PROKKA_00010	DNA replication and repair protein RecF	13294	14595	+		recF	similar to AA sequence:UniProtKB:Q9RVE0		1	0	0	0	0	0	0
11	PFR_JS14_11	Hypothetical protein	14624	15370	+	PROKKA_00011	hypothetical protein	14624	15370	+			protein motif:CLUSTERS:PRK03195		1	0	0	0	0	0	0
12	PFR_JS14_12	Hypothetical protein	15623	17290	+	PROKKA_00012	Endo-1,4-beta-xylanase A precursor	15623	17290	+	3.2.1.8	xynA1_1	similar to AA sequence:UniProtKB:C6CRV0		0	0	0	0	0	0	0
13	PFR_JS14_13	Hypothetical protein	17572	18546	+	PROKKA_00013	hypothetical protein	17572	18546	+					0	0	0	0	0	0	0
14	PFR_JS14_14	DNA gyrase, B subunit	18967	21009	+	PROKKA_00014	DNA gyrase subunit B	18967	21009	+	5.99.1.3	gyrB	similar to AA sequence:UniProtKB:P0C5C5		1	0	0	0	0	0	0
15	PFR_JS14_15	DNA gyrase, A subunit	21056	23791	+	PROKKA_00015	DNA gyrase subunit A	21056	23791	+	5.99.1.3	gyrA_1	similar to AA sequence:UniProtKB:Q07702		1	0	0	0	0	0	0
16	PFR_JS14_16	Hypothetical protein	24115	24897	+	PROKKA_00016	hypothetical protein	24115	24897	+					1	0	0	0	0	0	0
17	PFR_JS14_17	PF07561 domain protein	25028	25303	-	PROKKA_00017	hypothetical protein	25028	25303	-					1	0	0	0	0	0	0
18	PFR_JS14_18	UPF0103 protein	25544	26341	+	PROKKA_00018	hypothetical protein	25544	26341	+			protein motif:CLUSTERS:PRK00782		1	0	0	0	0	0	0
19	PFR_JS14_19	AMMECR1 domain protein	26405	26977	+	PROKKA_00019	hypothetical protein	26405	26977	+			protein motif:CLUSTERS:PRK00801		1	0	0	0	0	0	0
20	PFR_JS14_20	Pyruvate formate lyase activating protein pflA	26974	28062	+	PROKKA_00020	4-hydroxyphenylacetate decarboxylase activating enzyme	26974	28062	+	1.97.1.-	csdA	similar to AA sequence:UniProtKB:Q38HX2		1	0	0	0	0	0	0
21	PFR_JS14_21	Integral membrane protein	28219	28737	+	PROKKA_00021	hypothetical protein	28219	28737	+					1	0	0	0	0	0	0
22						PROKKA_00022	tRNA-Ile(gat)	28811	28886	+			COORDINATES:profile:Aragorn:1.2		0					0	0
23	PFR_JS14_22	Hypothetical protein	28975	29421	+	PROKKA_00023	hypothetical protein	28975	29421	+					1	0	0	0	0	0	0
24	PFR_JS14_23	Hypothetical protein	29436	29894	+	PROKKA_00024	hypothetical protein	29436	29894	+					1	0	0	0	0	0	0
25	PFR_JS14_24	Hypothetical protein	29931	30341	-	PROKKA_00025	hypothetical protein	29931	30341	-					1	0	0	0	0	0	0
26	PFR_JS14_25	Transcriptional regulator	30614	31396	+	PROKKA_00026	Catabolite control protein A	30614	31396	+		ccpA_1	similar to AA sequence:UniProtKB:P46828		1	0	0	0	0	0	0
27	PFR_JS14_26	Hypothetical protein	31531	31689	+	PROKKA_00027	hypothetical protein	31531	31689	+					0	0	0	0	0	0	0
28	PFR_JS14_27	Oxidoreductase, NAD-binding domain protein	32067	33257	+	PROKKA_00028	1,5-anhydro-D-fructose reductase	32067	33257	+	1.1.1.292	afr_1	similar to AA sequence:UniProtKB:Q2I8V6		0	0	0	0	0	0	0
29	PFR_JS14_28	MFS transporter, sugar porter family protein	33274	34926	+	PROKKA_00029	Major myo-inositol transporter IolT	33274	34926	+		iolT_1	similar to AA sequence:UniProtKB:O34718		0	0	0	0	0	0	0
30	PFR_JS14_29	Two-component system response regulator	35162	35821	-	PROKKA_00030	Oxygen regulatory protein NreC	35162	35821	-		nreC_1	similar to AA sequence:UniProtKB:Q7WZY4		1	0	0	0	0	0	0
31	PFR_JS14_30	Two-component system sensor kinase	35818	37320	-	PROKKA_00031	Sensor histidine kinase DesK	35818	37320	-	2.7.13.3	desK_1	similar to AA sequence:UniProtKB:O34757		1	0	0	0	0	0	0
32	PFR_JS14_31	Alpha-ketoglutarate transporter, MFS super	37522	38856	-	PROKKA_00032	Alpha-ketoglutarate permease	37522	38856	-		kgtP_1	similar to AA sequence:UniProtKB:P0AEX3		1	0	0	0	0	0	0
33	PFR_JS14_32	Peptidase M20D, amidohydrolase	38875	40086	-	PROKKA_00033	putative hydrolase YxeP	38875	40086	-	3.-.-.-	yxeP_1	similar to AA sequence:UniProtKB:P54955		1	0	0	0	0	0	0
34	PFR_JS14_33	ABC transporter	40375	42267	+	PROKKA_00034	Putative multidrug export ATP-binding/permease protein	40375	42267	+	3.6.3.-		similar to AA sequence:UniProtKB:Q99T13	Putative antibiotic resistance	1	0	0	0	0	0	0
35	PFR_JS14_34	ABC-type multidrug transport system ATPase and	42267	44234	+	PROKKA_00035	Putative multidrug export ATP-binding/permease protein	42267	44234	+	3.6.3.-		similar to AA sequence:UniProtKB:Q99T13	Putative antibiotic resistance	0	0	0	0	0	0	0
36	PFR_JS14_35	Alanine dehydrogenase	44458	45573	+	PROKKA_00036	Alanine dehydrogenase	44458	45573	+	1.4.1.1	ald	similar to AA sequence:UniProtKB:Q8KY18		1	0	0	0	0	0	0
37	PFR_JS14_36	Amino acid permease	45926	47464	+	PROKKA_00037	D-serine/D-alanine/glycine transporter	45926	47464	+		cycA_1	similar to AA sequence:UniProtKB:P0AAE0		1	0	0	0	0	0	0
38	PFR_JS14_37	Putative conserved lipoprotein lppS	47681	48880	-	PROKKA_00038	Putative L,D-transpeptidase LppS precursor	47681	48880	-	2.-.-.-	lppS	similar to AA sequence:UniProtKB:Q8NMT9		1	0	0	0	0	0	0
39	PFR_JS14_38	Hypothetical protein	48895	49035	+	PROKKA_00039	hypothetical protein	48895	49035	+					0	0	0	0	0	0	0
40	PFR_JS14_39	Hypothetical protein	49129	49467	+	PROKKA_00040	Acylphosphatase	49129	49467	+	3.6.1.7	acyP	similar to AA sequence:UniProtKB:O35031		0	0	0	0	0	0	0
41	PFR_JS14_40	YvyE protein	49500	50183	-	PROKKA_00041	IMPACT family member YigZ	49500	50183	-		yigZ	similar to AA sequence:UniProtKB:P27862		0	0	0	0	0	0	0
42	PFR_JS14_41	Nitroreductase	50314	51069	+	PROKKA_00042	dihydropteridine reductase	50314	51069	+			protein motif:CLUSTERS:PRK11053		0	0	0	0	0	0	0
43	PFR_JS14_42	Conserved transmembrane protein	51059	52639	+	PROKKA_00043	hypothetical protein	51059	52639	+					0	0	0	0	0	0	0
44	PFR_JS14_43	Hypothetical protein	52677	53255	-	PROKKA_00044	hypothetical protein	52677	53255	-					0	0	0	0	0	0	0
45	PFR_JS14_44	Hypothetical protein	53228	54244	-	PROKKA_00045	hypothetical protein	53228	54244	-					0	0	0	0	0	0	0
46	PFR_JS14_45	Conserved domain protein	54241	56331	-	PROKKA_00046	hypothetical protein	54241	56331	-					0	0	0	0	0	0	0
47	PFR_JS14_46	Glucose-1-phosphate thymidylyltransferase	56387	57256	-	PROKKA_00047	Glucose-1-phosphate thymidylyltransferase	56387	57256	-	2.7.7.24	rmlA	similar to AA sequence:UniProtKB:A0QPF9		0	0	0	0	0	0	0
48	PFR_JS14_47	Dolichyl-phosphate mannose synthase	57420	58166	+	PROKKA_00048	Undecaprenyl-phosphate mannosyltransferase	57420	58166	+	2.4.1.54		similar to AA sequence:UniProtKB:C5CBV8		0	0	0	0	0	0	0
49	PFR_JS14_48	Hypothetical protein	58163	58588	+	PROKKA_00049	hypothetical protein	58163	58588	+					0	0	0	0	0	0	0
50	PFR_JS14_49	Alpha-1,3-rhamnosyltransferase WapR	58727	59608	+	PROKKA_00050	Putative glycosyltransferase EpsE	58727	59608	+	2.4.-.-	epsE_1	similar to AA sequence:UniProtKB:P71054		0	0	0	0	0	0	0
51	PFR_JS14_50	CpsK	59619	60410	+	PROKKA_00051	Spore coat polysaccharide biosynthesis protein SpsA	59619	60410	+		spsA	similar to AA sequence:UniProtKB:P39621		0	0	0	0	0	0	0
52	PFR_JS14_51	Family 2 glycosyl transferase	60425	62332	+	PROKKA_00052	N-glycosyltransferase	60425	62332	+			protein motif:CLUSTERS:PRK11204		0	0	0	0	0	0	0
53	PFR_JS14_52	Polysaccharide biosynthesis protein	62320	63597	-	PROKKA_00053	hypothetical protein	62320	63597	-					0	0	0	0	0	0	0
54	PFR_JS14_53	Conserved transmembrane protein	63866	65362	-	PROKKA_00054	hypothetical protein	63866	65362	-					0	0	0	0	0	0	0
55	PFR_JS14_54	Fused dTDP-4-keto-L-rhamnose reductase and	65552	67012	-	PROKKA_00055	putative dTDP-4-dehydrorhamnose 3,5-epimerase	65552	67012	-	5.1.3.13	rfbC	similar to AA sequence:UniProtKB:Q5XCG7		0	0	0	0	0	0	0
56	PFR_JS14_55	DTDP-glucose 4,6-dehydratase RmlB	67017	68015	-	PROKKA_00056	dTDP-glucose 4,6-dehydratase	67017	68015	-	4.2.1.46	rmlB	similar to AA sequence:UniProtKB:P95780		0	0	0	0	0	0	0
57	PFR_JS14_56	LGFP repeat protein	68104	70938	-	PROKKA_00057	Exo-glucosaminidase LytG precursor	68104	70938	-	3.2.1.-	lytG	similar to AA sequence:UniProtKB:O32083		0	0	0	0	0	0	0
58	PFR_JS14_57	UDP-galactopyranose mutase glf	71230	72417	+	PROKKA_00058	UDP-galactopyranose mutase	71230	72417	+	5.4.99.9	glf	similar to AA sequence:UniProtKB:O06934		1	0	0	0	0	0	0
59	PFR_JS14_58	UDP-galactofuranosyl transferase GlfT2	72414	74426	+	PROKKA_00059	Galactofuranosyl transferase GlfT2	72414	74426	+	2.4.1.288	glfT2	similar to AA sequence:UniProtKB:O53585		0	0	0	0	0	0	0
60	PFR_JS14_59	Polysaccharide export ABC-2 type transport system	74431	75315	+	PROKKA_00060	Teichoic acid translocation permease protein TagG	74431	75315	+		tagG	similar to AA sequence:UniProtKB:P42953		0	0	0	0	0	0	0
61	PFR_JS14_60	O-antigen export system ATP-binding protein RfbB	75315	76085	+	PROKKA_00061	Teichoic acids export ATP-binding protein TagH	75315	76085	+	3.6.3.40	tagH	similar to AA sequence:UniProtKB:P42954		1	0	0	0	0	0	0
62	PFR_JS14_61	Hypothetical protein	76210	78606	-	PROKKA_00062	Putative glycosyltransferase EpsE	76210	78606	-	2.4.-.-	epsE_2	similar to AA sequence:UniProtKB:P71054		0	0	0	0	0	0	0
63	PFR_JS14_62	Amylovoran biosynthesis glycosyltransferase AmsE	78782	79639	-	PROKKA_00063	UDP-Gal:alpha-D-GlcNAc-diphosphoundecaprenol beta-1,3-galactosyltransferase	78782	79639	-	2.4.1.303	wbbD	similar to AA sequence:UniProtKB:Q03084		0	0	0	0	0	0	0
64	PFR_JS14_63	DTDP-rhamnosyl transferase RfbF	79636	80598	-	PROKKA_00064	Galactofuranosyl transferase GlfT1	79636	80598	-	2.4.1.287	glfT1	similar to AA sequence:UniProtKB:A0R5Z2		0	0	0	0	0	0	0
65	PFR_JS14_64	Thioredoxin	80822	81238	-	PROKKA_00065	Thioredoxin	80822	81238	-			protein motif:Pfam:PF00085.14		1	0	0	0	0	0	0
66	PFR_JS14_65	Integral membrane protein	81243	81752	-	PROKKA_00066	hypothetical protein	81243	81752	-					1	0	0	0	0	0	0
67	PFR_JS14_66	1-acyl-sn-glycerol-3-phosphate acyltransferase	82871	83665	-	PROKKA_00067	Bifunctional protein Aas	82871	83665	-		aas	similar to AA sequence:UniProtKB:P31119		1	0	0	0	0	0	0
68	PFR_JS14_67	Oxidoreductase, short chain	83665	84561	-	PROKKA_00068	Gluconate 5-dehydrogenase	83665	84561	-	1.1.1.69	gno	similar to AA sequence:UniProtKB:P50199		1	0	0	0	0	0	0
69	PFR_JS14_68	Acetate kinase	84575	85765	-	PROKKA_00069	Acetate kinase	84575	85765	-	2.7.2.1	ackA	similar to AA sequence:UniProtKB:P77845		1	0	0	0	0	0	0
70	PFR_JS14_69	Phospho acetyltransferase	85927	87459	-	PROKKA_00070	Phosphate acetyltransferase	85927	87459	-	2.3.1.8	pta	similar to AA sequence:UniProtKB:Q8ZND6		1	0	0	0	0	0	0
71	PFR_JS14_70	Hypothetical protein	88068	88370	+	PROKKA_00071	hypothetical protein	88068	88370	+					0	0	0	0	0	0	0
72	PFR_JS14_71	Uma4 protein	88342	89649	-	PROKKA_00072	Transposase	88342	89649	-			protein motif:Pfam:PF01610.11		0	0	0	0	0	0	0
73	PFR_JS14_72	Hypothetical protein	89665	89955	+	PROKKA_00073	hypothetical protein	89665	89955	+					0	0	0	0	0	0	0
74	PFR_JS14_73	Hypothetical protein	90106	90567	+	PROKKA_00074	hypothetical protein	90106	90567	+					0	0	0	0	0	0	0
75	PFR_JS14_74	Hypothetical protein	90936	91949	+	PROKKA_00075	hypothetical protein	90936	91949	+					0	0	0	0	0	0	0
76	PFR_JS14_75	Lipoprotein-releasing system ATP-binding protein	91946	92638	+	PROKKA_00076	ABC transporter ATP-binding protein YtrE	91946	92638	+		ytrE	similar to AA sequence:UniProtKB:O34392		0	0	0	0	0	0	0
77	PFR_JS14_76	ABC-type antimicrobial peptide transporter,	92635	93783	+	PROKKA_00077	Macrolide export ATP-binding/permease protein MacB	92635	93783	+	3.6.3.-	macB_1	similar to AA sequence:UniProtKB:Q5MK06		0	0	0	0	0	0	0
78	PFR_JS14_77	DNA/RNA helicase, superfamily II, SNF2 family	93941	97339	-	PROKKA_00078	ATP-dependent helicase HepA	93941	97339	-			protein motif:CLUSTERS:PRK04914		1	0	0	0	0	0	0
79	PFR_JS14_78	Hypothetical protein	98100	99653	+	PROKKA_00079	Endo-1,4-beta-xylanase A precursor	98100	99653	+	3.2.1.8	xynA1_2	similar to AA sequence:UniProtKB:C6CRV0		0	0	0	0	0	0	0
80	PFR_JS14_79	Hypothetical protein	99756	100475	+	PROKKA_00080	hypothetical protein	99756	100475	+					1	0	0	0	0	0	0
81	PFR_JS14_80	Apurinic endonuclease	100707	101510	+	PROKKA_00081	putative endonuclease 4	100707	101510	+	3.1.21.2	end	similar to AA sequence:UniProtKB:P63535		1	0	0	0	0	0	0
82	PFR_JS14_81	AMP-dependent synthetase/ligase	101507	103513	+	PROKKA_00082	Long-chain-fatty-acid--CoA ligase FadD15	101507	103513	+	6.2.1.3		similar to AA sequence:UniProtKB:O53521		1	0	0	0	0	0	0
83	PFR_JS14_82	YdjK	103553	105151	-	PROKKA_00083	Major myo-inositol transporter IolT	103553	105151	-		iolT_2	similar to AA sequence:UniProtKB:O34718		1	0	0	0	0	0	0
84	PFR_JS14_83	Hydroxypyruvate isomerase	105286	106083	-	PROKKA_00084	Hydroxypyruvate isomerase	105286	106083	-	5.3.1.22	hyi	similar to AA sequence:UniProtKB:P30147		1	0	0	0	0	0	0
85	PFR_JS14_84	Transcriptional regulator, LacI family	106576	107598	+	PROKKA_00085	HTH-type transcriptional regulator AscG	106576	107598	+		ascG	similar to AA sequence:UniProtKB:P24242		1	0	0	0	0	0	0
86	PFR_JS14_85	Isochorismatase family protein yddQ	107834	108406	+	PROKKA_00086	Streptothricin hydrolase	107834	108406	+	3.5.2.19	sttH_1	similar to AA sequence:UniProtKB:Q1MW86	Putative antibiotic resistance	1	0	0	0	0	0	0
87	PFR_JS14_86	ABC-type amino acid transport system, secreted	108929	109948	+	PROKKA_00087	Cystine-binding periplasmic protein precursor	108929	109948	+		fliY	similar to AA sequence:UniProtKB:P0AEM9		1	0	0	0	0	0	0
88	PFR_JS14_87	ABC-type amino acid transport system, secreted	110084	110995	+	PROKKA_00088	Glutamine-binding periplasmic protein precursor	110084	110995	+		glnH_1	similar to AA sequence:UniProtKB:P0AEQ3		1	0	0	0	0	0	0
89	PFR_JS14_88	ABC-type amino acid transport system, secreted	111162	112073	+	PROKKA_00089	Glutamine-binding periplasmic protein precursor	111162	112073	+		glnH_2	similar to AA sequence:UniProtKB:P0AEQ3		1	0	0	0	0	0	0
90	PFR_JS14_89	Permease protein of ABC transporter system	112155	113135	+	PROKKA_00090	Inner membrane amino-acid ABC transporter permease protein YecS	112155	113135	+		yecS_1	similar to AA sequence:UniProtKB:P0AFT2		1	0	0	0	0	0	0
91	PFR_JS14_90	Amino acid ABC transporter ATP-binding protein,	113137	113964	+	PROKKA_00091	Glutamine transport ATP-binding protein GlnQ	113137	113964	+		glnQ_1	similar to AA sequence:UniProtKB:P27675		1	0	0	0	0	0	0
92	PFR_JS14_91	Hypothetical protein	114857	115738	+	PROKKA_00092	Transcriptional regulator YqjI	114857	115738	+		yqjI_1	similar to AA sequence:UniProtKB:P64588		0	0	0	0	0	0	0
93	PFR_JS14_92	Glutamine-dependent NAD( ) synthetase nadE	115996	118110	-	PROKKA_00093	Glutamine-dependent NAD(+) synthetase	115996	118110	-	6.3.5.1	nadE	similar to AA sequence:UniProtKB:P0A5L6		1	0	0	0	0	0	0
94	PFR_JS14_93	Bifunctional PLP-dependent enzyme with	118278	119483	+	PROKKA_00094	Cystathionine beta-lyase PatB	118278	119483	+	4.4.1.8	patB	similar to AA sequence:UniProtKB:Q08432		1	0	0	0	0	0	0
95	PFR_JS14_94	Ribose-5-phosphate isomerase B	119586	120032	+	PROKKA_00095	Ribose-5-phosphate isomerase B	119586	120032	+	5.3.1.6	rpiB_1	similar to AA sequence:UniProtKB:P37351		1	0	0	0	0	0	0
96	PFR_JS14_95	Deoxyribonucleoside regulator	120122	121147	-	PROKKA_00096	Deoxyribonucleoside regulator	120122	121147	-		deoR_1	similar to AA sequence:UniProtKB:P39140		0	0	0	0	0	0	0
97	PFR_JS14_96	Putative general substrate transporter	121329	122720	+	PROKKA_00097	D-galactonate transporter	121329	122720	+		dgoT	similar to AA sequence:UniProtKB:P0AA76		0	0	0	0	0	0	0
98	PFR_JS14_97	Type III effector Hrp-dependent outer protein	122760	124130	+	PROKKA_00098	hypothetical protein	122760	124130	+					0	0	0	0	0	0	0
99	PFR_JS14_98	4-hydroxythreonine-4-phosphate dehydrogenase	124123	125145	+	PROKKA_00099	4-hydroxythreonine-4-phosphate dehydrogenase 2	124123	125145	+	1.1.1.262	pdxA2	similar to AA sequence:UniProtKB:P58718		0	0	0	0	0	0	0
100	PFR_JS14_99	L-ribulose-5-phosphate 3-epimerase ulaE	125350	126267	+	PROKKA_00100	Xylose isomerase-like TIM barrel	125350	126267	+			protein motif:Pfam:PF01261.18		0	0	0	0	0	0	0
101	PFR_JS14_100	3-hydroxybutyryl-CoA dehydrogenase PaaC	126313	127281	+	PROKKA_00101	putative 3-hydroxybutyryl-CoA dehydrogenase	126313	127281	+	1.1.1.157	mmgB	similar to AA sequence:UniProtKB:P45856		0	0	0	0	0	0	0
102	PFR_JS14_101	Permease of the major facilitator	127331	128671	+	PROKKA_00102	Putative tartrate transporter	127331	128671	+		ttuB	similar to AA sequence:UniProtKB:Q44470		0	0	0	0	0	0	0
103	PFR_JS14_102	Transcriptional regulator, GntR family	128785	129534	-	PROKKA_00103	HTH-type transcriptional regulator LutR	128785	129534	-		lutR	similar to AA sequence:UniProtKB:O07007		0	0	0	0	0	0	0
104	PFR_JS14_103	Hypothetical protein	129714	129902	+	PROKKA_00104	hypothetical protein	129714	129902	+					0	0	0	0	0	0	0
105	PFR_JS14_104	DAK1 domain protein	130005	131723	+	PROKKA_00105	PTS-dependent dihydroxyacetone kinase, dihydroxyacetone-binding subunit DhaK	130005	131723	+	2.7.-.-	dhaK_1	similar to AA sequence:UniProtKB:Q9CIV8		0	0	0	0	0	0	0
106	PFR_JS14_105	Triosephosphate isomerase 2	131798	132550	+	PROKKA_00106	Triosephosphate isomerase	131798	132550	+	5.3.1.1	tpiA_1	similar to AA sequence:UniProtKB:Q5XD48		1	0	0	0	0	0	0
107	PFR_JS14_106	Transcriptional regulator	132712	133542	+	PROKKA_00107	Glycerol-3-phosphate regulon repressor	132712	133542	+		glpR	similar to AA sequence:UniProtKB:P0ACL0		1	0	0	0	0	0	0
108	PFR_JS14_107	Oxidoreductase, short chain	133696	134379	-	PROKKA_00108	putative oxidoreductase	133696	134379	-	1.-.-.-		similar to AA sequence:UniProtKB:Q99RF5		1	0	0	0	0	0	0
109	PFR_JS14_108	Putative ribose 5-phosphate isomerase	135221	135709	+	PROKKA_00109	Putative sugar phosphate isomerase YwlF	135221	135709	+	5.3.1.-	ywlF	similar to AA sequence:UniProtKB:P39156		1	0	0	0	0	0	0
110	PFR_JS14_109	Putative membrane protein	136188	137267	+	PROKKA_00110	hypothetical protein	136188	137267	+					1	0	0	0	0	0	0
111	PFR_JS14_110	HAD-superfamily hydrolase, subfamily IIA	137327	138199	+	PROKKA_00111	Arabinose operon protein AraL	137327	138199	+		araL	similar to AA sequence:UniProtKB:P94526		1	0	0	0	0	0	0
112	PFR_JS14_111	FGGY-family pentulose kinase	138231	139805	+	PROKKA_00112	Ribulokinase	138231	139805	+	2.7.1.16	araB_1	similar to AA sequence:UniProtKB:Q9KBQ3		1	0	0	0	0	0	0
113	PFR_JS14_112	Arabinose operon protein AraM	139818	141194	+	PROKKA_00113	Glycerol-1-phosphate dehydrogenase [NAD(P)+]	139818	141194	+	1.1.1.261	egsA	similar to AA sequence:UniProtKB:P94527		1	0	0	0	0	0	0
114	PFR_JS14_113	Ribulokinase	141432	143180	+	PROKKA_00114	Ribulokinase	141432	143180	+	2.7.1.16	araB_2	similar to AA sequence:UniProtKB:P94524		1	0	0	0	0	0	0
115	PFR_JS14_114	Transketolase	143299	145365	+	PROKKA_00115	Transketolase	143299	145365	+	2.2.1.1	tkt	similar to AA sequence:UniProtKB:O06811		1	0	0	0	0	0	0
116	PFR_JS14_115	CHY zinc finger	145494	145805	-	PROKKA_00116	CHY zinc finger	145494	145805	-			protein motif:Pfam:PF05495.6		0	0	0	0	0	0	0
117	PFR_JS14_116	Putative excinuclease ABC, A subunit	145988	148276	+	PROKKA_00117	UvrABC system protein A	145988	148276	+		uvrA_1	similar to AA sequence:UniProtKB:Q9WYV0		1	0	0	0	0	0	0
118	PFR_JS14_117	Aldose 1-epimerase family protein	148361	149257	-	PROKKA_00118	Putative glucose-6-phosphate 1-epimerase	148361	149257	-	5.1.3.15	yeaD	similar to AA sequence:UniProtKB:P39173		1	0	0	0	0	0	0
119	PFR_JS14_118	DNA polymerase beta domain protein region	149372	150205	+	PROKKA_00119	hypothetical protein	149372	150205	+					1	0	0	0	0	0	0
120	PFR_JS14_119	Hypothetical protein	150198	151283	+	PROKKA_00120	hypothetical protein	150198	151283	+					1	0	0	0	0	0	0
121	PFR_JS14_120	Hypothetical protein	151284	152141	-	PROKKA_00121	hypothetical protein	151284	152141	-					1	0	0	0	0	0	0
122	PFR_JS14_121	D-inositol-3-phosphate glycosyltransferase 2	152314	153543	+	PROKKA_00122	D-inositol 3-phosphate glycosyltransferase	152314	153543	+	2.4.1.250	mshA	similar to AA sequence:UniProtKB:A0QQZ8		1	0	0	0	0	0	0
123	PFR_JS14_122	1D-myo-inositol	153540	154358	+	PROKKA_00123	1D-myo-inositol 2-acetamido-2-deoxy-alpha-D-glucopyranoside deacetylase	153540	154358	+	3.5.1.103	mshB_1	similar to AA sequence:UniProtKB:Q9F344		1	0	0	0	0	0	0
124	PFR_JS14_123	Integral membrane protein	154529	155140	+	PROKKA_00124	acid-resistance membrane protein	154529	155140	+			protein motif:CLUSTERS:PRK10209		1	0	0	0	0	0	0
125	PFR_JS14_124	Ribose-phosphate diphosphokinase	155291	156271	-	PROKKA_00125	Ribose-phosphate pyrophosphokinase	155291	156271	-	2.7.6.1	prs_1	similar to AA sequence:UniProtKB:P65235		1	0	0	0	0	0	0
126	PFR_JS14_125	Glutamine amidotransferase class-I	156355	157044	-	PROKKA_00126	GMP synthase [glutamine-hydrolyzing]	156355	157044	-	6.3.5.2	guaA_1	similar to AA sequence:UniProtKB:P99105		1	0	0	0	0	0	0
127	PFR_JS14_126	Multidrug resistance protein	157070	158227	-	PROKKA_00127	Tetracycline resistance protein, class B	157070	158227	-		tetA	similar to AA sequence:UniProtKB:P02980		1	0	0	0	0	0	0
128	PFR_JS14_127	Transcriptional regulator, MerR	158355	158699	+	PROKKA_00128	HTH-type transcriptional regulator HmrR	158355	158699	+		hmrR	similar to AA sequence:UniProtKB:Q9X5X4		1	0	0	0	0	0	0
129	PFR_JS14_128	Hypothetical protein	158782	159336	+	PROKKA_00129	hypothetical protein	158782	159336	+					1	0	0	0	0	0	0
130	PFR_JS14_129	Hypothetical acetyltransferase YafP	159407	159952	-	PROKKA_00130	putative N-acetyltransferase YafP	159407	159952	-	2.3.1.-	yafP	similar to AA sequence:UniProtKB:Q47158		1	0	0	0	0	0	0
131	PFR_JS14_130	Transcriptional regulator	160084	160431	+	PROKKA_00131	HTH-type transcriptional regulator CmtR	160084	160431	+		cmtR	similar to AA sequence:UniProtKB:P67731		1	0	0	0	0	0	0
132	PFR_JS14_131	Metal cation transporting P-type ATPase ctpG	160428	162491	+	PROKKA_00132	Zinc-transporting ATPase	160428	162491	+	3.6.3.-	zosA	similar to AA sequence:UniProtKB:O31688		1	0	0	0	0	0	0
133	PFR_JS14_132	Hypothetical protein	162540	163031	+	PROKKA_00133	hypothetical protein	162540	163031	+					0	0	0	0	0	0	0
134	PFR_JS14_133	Hypothetical protein	163150	163755	+	PROKKA_00134	hypothetical protein	163150	163755	+					1	0	0	0	0	0	0
135	PFR_JS14_134	ABC-type Fe3-siderophores transport systems	163811	164620	+	PROKKA_00135	hypothetical protein	163811	164620	+					1	0	0	0	0	0	0
136	PFR_JS14_135	Hypothetical protein	164693	164917	-	PROKKA_00136	hypothetical protein	164693	164917	-					1	0	0	0	0	0	0
137	PFR_JS14_136	Transcriptional Regulator, TetR family	165063	165671	-	PROKKA_00137	HTH-type transcriptional repressor KstR2	165063	165671	-		kstR2_1	similar to AA sequence:UniProtKB:A0R4Z6		1	0	0	0	0	0	0
138	PFR_JS14_137	YghA protein	165851	166540	+	PROKKA_00138	hypothetical protein	165851	166540	+			protein motif:CLUSTERS:PRK10578		1	0	0	0	0	0	0
139	PFR_JS14_138	SAF domain protein	167084	167794	+	PROKKA_00139	hypothetical protein	167084	167794	+					1	0	0	0	0	0	0
140	PFR_JS14_139	Hypothetical protein	167794	168831	+	PROKKA_00140	hypothetical protein	167794	168831	+					1	0	0	0	0	0	0
141	PFR_JS14_140	Secretion system protein	168828	170603	+	PROKKA_00141	Putative conjugal transfer protein/MT3759	168828	170603	+			similar to AA sequence:UniProtKB:Q7D547		1	0	0	0	0	0	0
142	PFR_JS14_141	Type II secretion system protein (Precursor)	170600	171493	+	PROKKA_00142	Bacterial type II secretion system protein F domain protein	170600	171493	+			protein motif:Pfam:PF00482.17		1	0	0	0	0	0	0
143	PFR_JS14_142	Type II secretion system F domain protein	171486	172391	+	PROKKA_00143	hypothetical protein	171486	172391	+					1	0	0	0	0	0	0
144	PFR_JS14_143	Hypothetical protein	172476	172700	+	PROKKA_00144	hypothetical protein	172476	172700	+					1	0	0	0	0	0	0
145	PFR_JS14_144	Hypothetical protein	172675	173097	+	PROKKA_00145	TadE-like protein	172675	173097	+			protein motif:Pfam:PF07811.6		1	0	0	0	0	0	0
146	PFR_JS14_145	Hypothetical protein	173163	173720	+	PROKKA_00146	hypothetical protein	173163	173720	+					1	0	0	0	0	0	0
147						PROKKA_00147	tRNA-His(atg)	173925	174015	+			COORDINATES:profile:Aragorn:1.2		0					0	0
148	PFR_JS14_146	Hypothetical protein	173717	177427	+											0	0	0	0	0	0
149	PFR_JS14_147	Multiple antibiotic resistance (MarC)-related	177438	178028	-	PROKKA_00148	putative antibiotic transporter	177438	178028	-			protein motif:CLUSTERS:PRK10739	Putative antibiotic resistance	1	0	0	0	0	0	0
150	PFR_JS14_148	Transporter, major facilitator family protein	178028	179455	-	PROKKA_00149	2-acyl-glycerophospho-ethanolamine acyltransferase	178028	179455	-			protein motif:CLUSTERS:PRK08633		1	0	0	0	0	0	0
151	PFR_JS14_149	Conserved domain protein	179791	180756	-	PROKKA_00150	hypothetical protein	179791	180756	-					1	0	0	0	0	0	0
152	PFR_JS14_150	Response regulator receiver domain protein	181110	181772	-	PROKKA_00151	Transcriptional regulatory protein DegU	181110	181772	-		degU	similar to AA sequence:UniProtKB:P13800		1	0	0	0	0	0	0
153	PFR_JS14_151	Histidine kinase	181806	183215	-	PROKKA_00152	Sensor histidine kinase DesK	181806	183215	-	2.7.13.3	desK_2	similar to AA sequence:UniProtKB:O34757		1	0	0	0	0	0	0
154	PFR_JS14_152	Hypothetical protein	183588	184931	+	PROKKA_00153	hypothetical protein	183588	184931	+					0	0	0	0	0	0	0
155	PFR_JS14_153	Hypothetical protein	185144	185473	+	PROKKA_00154	hypothetical protein	185144	185473	+					0	0	0	0	0	0	0
156	PFR_JS14_154	Hypothetical protein	185511	185639	-	PROKKA_00155	hypothetical protein	185511	185639	-					1	0	0	0	0	0	0
157	PFR_JS14_155	Translation regulator	185966	187462	-	PROKKA_00156	Purine catabolism regulatory protein	185966	187462	-		pucR_1	similar to AA sequence:UniProtKB:O32138		1	0	0	0	0	0	0
158	PFR_JS14_156	4-aminobutyrate aminotransferase apoenzyme	187642	188976	+	PROKKA_00157	5-aminovalerate aminotransferase DavT	187642	188976	+	2.6.1.48	davT	similar to AA sequence:UniProtKB:Q9I6M4		1	0	0	0	0	0	0
159	PFR_JS14_157	McyI protein	188973	190052	+	PROKKA_00158	Glycerate dehydrogenase	188973	190052	+	1.1.1.29	hprA	similar to AA sequence:UniProtKB:Q59516		1	0	0	0	0	0	0
160	PFR_JS14_158	Threonine dehydrogenase and related Zn-dependent	190056	191102	+	PROKKA_00159	Formaldehyde dismutase	190056	191102	+	1.2.99.4	fdm	similar to AA sequence:UniProtKB:Q52078		0	0	0	0	0	0	0
161	PFR_JS14_159	Probable amino-acid ABC transporter permease	191219	191857	+	PROKKA_00160	Inner membrane amino-acid ABC transporter permease protein YecS	191219	191857	+		yecS_2	similar to AA sequence:UniProtKB:P0AFT2		1	0	0	0	0	0	0
162	PFR_JS14_160	Amino acid ABC transporter, permease protein	191854	192510	+	PROKKA_00161	L-cystine transport system permease protein TcyB	191854	192510	+		tcyB	similar to AA sequence:UniProtKB:P42200		1	0	0	0	0	0	0
163	PFR_JS14_161	Periplasmic component of amino acid ABC-type	192577	193437	+	PROKKA_00162	Lysine-arginine-ornithine-binding periplasmic protein precursor	192577	193437	+		argT	similar to AA sequence:UniProtKB:P02911		1	0	0	0	0	0	0
164	PFR_JS14_162	Glutamine ABC transporter, ATP-binding protein	193507	194310	+	PROKKA_00163	Glutamine transport ATP-binding protein GlnQ	193507	194310	+	3.6.3.-	glnQ_2	similar to AA sequence:UniProtKB:O34677		1	0	0	0	0	0	0
165	PFR_JS14_163	Translation initiation inhibitor involved in	194318	194701	+	PROKKA_00164	Putative reactive intermediate deaminase TdcF	194318	194701	+	3.5.4.-	tdcF	similar to AA sequence:UniProtKB:P0AGL2		1	0	0	0	0	0	0
166	PFR_JS14_164	D-amino acid dehydrogenase	194698	195951	+	PROKKA_00165	D-amino acid dehydrogenase small subunit	194698	195951	+	1.4.99.1	dadA	similar to AA sequence:UniProtKB:P0A6J5		1	0	0	0	0	0	0
167	PFR_JS14_165	Asp/Glu/Hydantoin racemase superfamily protein	195948	196724	+	PROKKA_00166	hypothetical protein	195948	196724	+			protein motif:CLUSTERS:PRK07475		1	0	0	0	0	0	0
168	PFR_JS14_166	Histidine triad protein	197105	197554	+	PROKKA_00167	HIT-like protein	197105	197554	+	3.-.-.-		similar to AA sequence:UniProtKB:P44956		1	0	0	0	0	0	0
169	PFR_JS14_167	Molybdenum cofactor synthesis domain protein	197558	198142	+	PROKKA_00168	Molybdenum cofactor biosynthesis protein B	197558	198142	+		moaB	similar to AA sequence:UniProtKB:P99137		0	0	0	0	0	0	0
170	PFR_JS14_168	Molybdenum cofactor biosynthesis protein	198197	198745	-	PROKKA_00169	Cyclic pyranopterin monophosphate synthase accessory protein 2	198197	198745	-		moaC2	similar to AA sequence:UniProtKB:P0A5K6		1	0	0	0	0	0	0
171	PFR_JS14_169	Molybdenum cofactor synthesis domain protein	198738	200264	-	PROKKA_00170	Molybdopterin molybdenumtransferase	198738	200264	-	2.10.1.1	moeA_1	similar to AA sequence:UniProtKB:P12281		0	0	0	0	0	0	0
172	PFR_JS14_170	Molybdopterin biosynthesis-like protein MoeZ	200261	201136	-	PROKKA_00171	putative adenylyltransferase/sulfurtransferase MoeZ	200261	201136	-		moeZ_1	similar to AA sequence:UniProtKB:Q7D5X9		1	0	0	0	0	0	0
173	PFR_JS14_171	Molybdopterin converting factor, subunit 2	201136	201555	-	PROKKA_00172	Molybdopterin synthase catalytic subunit 1	201136	201555	-	2.8.1.12	moaE1	similar to AA sequence:UniProtKB:O05795		1	0	0	0	0	0	0
174	PFR_JS14_172	ThiS family protein	201657	202772	-	PROKKA_00173	ThiS family protein	201657	202772	-			protein motif:Pfam:PF02597.14		1	0	0	0	0	0	0
175	PFR_JS14_173	Respiratory nitrate reductase, gamma subunit	202901	203620	-	PROKKA_00174	Nitrate reductase-like protein NarX	202901	203620	-	1.7.99.4	narX_1	similar to AA sequence:UniProtKB:P71994		0	0	0	0	0	0	0
176	PFR_JS14_174	Nitrate reductase molybdenum cofactor assembly	203626	204435	-	PROKKA_00175	Nitrate reductase-like protein NarX	203626	204435	-	1.7.99.4	narX_2	similar to AA sequence:UniProtKB:P71994		0	0	0	0	0	0	0
177	PFR_JS14_175	Nitrate reductase, beta subunit	204435	205946	-	PROKKA_00176	Respiratory nitrate reductase 2 beta chain	204435	205946	-	1.7.99.4	narY	similar to AA sequence:UniProtKB:P19318		1	0	0	0	0	0	0
178	PFR_JS14_176	Nitrate reductase, alpha subunit	205946	209761	-	PROKKA_00177	Nitrate reductase alpha subunit	205946	209761	-	1.7.99.4	narG	similar to AA sequence:UniProtKB:O06559		0	0	0	0	0	0	0
179	PFR_JS14_177	Transporter, major facilitator family protein	209795	211153	-	PROKKA_00178	Nitrate/nitrite transporter NarK	209795	211153	-		narK	similar to AA sequence:UniProtKB:P10903		0	0	0	0	0	0	0
180	PFR_JS14_178	Molybdenum cofactor biosynthesis protein A	211297	212472	-	PROKKA_00179	Cyclic pyranopterin monophosphate synthase	211297	212472	-	4.1.99.18	moaA	similar to AA sequence:UniProtKB:Q44118		0	0	0	0	0	0	0
181	PFR_JS14_179	Putative molybdopterin-guanine dinucleotide	212571	213242	+	PROKKA_00180	molybdopterin-guanine dinucleotide biosynthesis protein MobA	212571	213242	+			protein motif:CLUSTERS:PRK00317		0	0	0	0	0	0	0
182	PFR_JS14_180	Molybdenum cofactor synthesis domain protein	213615	214121	-	PROKKA_00181	Molybdopterin adenylyltransferase	213615	214121	-	2.7.7.75	mog	similar to AA sequence:UniProtKB:P44645		0	0	0	0	0	0	0
183	PFR_JS14_181	Molybdate ABC transporter, periplasmic	214341	215117	+	PROKKA_00182	Molybdate-binding periplasmic protein precursor	214341	215117	+		modA	similar to AA sequence:UniProtKB:P45323		0	0	0	0	0	0	0
184	PFR_JS14_182	Molybdate ABC transporter, permease protein	215114	217234	+	PROKKA_00183	Glutamine transport ATP-binding protein GlnQ	215114	217234	+		glnQ_3	similar to AA sequence:UniProtKB:P10346		1	0	0	0	0	0	0
185	PFR_JS14_183	Putative CoA-substrate-specific enzyme activase	217427	221803	+	PROKKA_00184	Activator of (R)-2-hydroxyglutaryl-CoA dehydratase	217427	221803	+		hgdC	similar to AA sequence:UniProtKB:P11568		1	0	0	0	0	0	0
186	PFR_JS14_184	Transposase, ISlxx5	221812	222846	-	PROKKA_00185	Integrase core domain protein	221812	222846	-			protein motif:Pfam:PF00665.20		0	0	0	0	0	0	0
187	PFR_JS14_185	L-aspartate oxidase 2 (LASPO 2) (Quinolinate	223088	224677	-	PROKKA_00186	Fumarate reductase flavoprotein subunit	223088	224677	-	1.3.5.4	frdA_1	similar to AA sequence:UniProtKB:P00363		0	0	0	0	0	0	0
188	PFR_JS14_186	Mebrane associated protein	225288	226085	+	PROKKA_00187	VIT family protein	225288	226085	+			protein motif:Pfam:PF01988.13		0	0	0	0	0	0	0
189	PFR_JS14_187	Methylase involved in ubiquinone/menaquinone	226096	226776	+	PROKKA_00188	Demethylrebeccamycin-D-glucose O-methyltransferase	226096	226776	+	2.1.1.164	rebM	similar to AA sequence:UniProtKB:Q8KZ94		0	0	0	0	0	0	0
190	PFR_JS14_188	Ribose-5-phosphate isomerase B	227111	227593	+	PROKKA_00189	Ribose-5-phosphate isomerase B	227111	227593	+	5.3.1.6	rpiB_2	similar to AA sequence:UniProtKB:P37351		0	0	0	0	0	0	0
191	PFR_JS14_189	Sulfate adenylyltransferase subunit 1	227878	229227	-	PROKKA_00190	Bifunctional enzyme CysN/CysC	227878	229227	-		cysNC	similar to AA sequence:UniProtKB:Q10600		1	0	0	0	0	0	0
192	PFR_JS14_190	Sulfate adenylyltransferase subunit 2	229230	230297	-	PROKKA_00191	Sulfate adenylyltransferase subunit 2	229230	230297	-	2.7.7.4	cysD	similar to AA sequence:UniProtKB:P65670		1	0	0	0	0	0	0
193	PFR_JS14_191	Phosphoadenosine phosphosulfate reductase	230327	231076	-	PROKKA_00192	Phosphoadenosine phosphosulfate reductase	230327	231076	-	1.8.4.8	cysH	similar to AA sequence:UniProtKB:P94498		1	0	0	0	0	0	0
194	PFR_JS14_192	Sulfite reductase	231073	232878	-	PROKKA_00193	Sulfite reductase [ferredoxin]	231073	232878	-	1.8.7.1	sir	similar to AA sequence:UniProtKB:P71753		1	0	0	0	0	0	0
195	PFR_JS14_193	SubI	233666	234772	+	PROKKA_00194	Sulfate-binding protein precursor	233666	234772	+		sbpA	similar to AA sequence:UniProtKB:P27366		1	0	0	0	0	0	0
196	PFR_JS14_194	Sulfate-transport membrane protein ABC	234769	235833	+	PROKKA_00195	Sulfate transport system permease protein CysT	234769	235833	+		cysT	similar to AA sequence:UniProtKB:P27367		1	0	0	0	0	0	0
197	PFR_JS14_195	CysW	235823	236632	+	PROKKA_00196	Sulfate transport system permease protein CysW	235823	236632	+		cysW	similar to AA sequence:UniProtKB:P27370		1	0	0	0	0	0	0
198	PFR_JS14_196	Sulfate-transport ATP-binding protein ABC	236629	237681	+	PROKKA_00197	Sulfate/thiosulfate import ATP-binding protein CysA	236629	237681	+	3.6.3.25	cysA	similar to AA sequence:UniProtKB:P0A4W2		1	0	0	0	0	0	0
199	PFR_JS14_197	Cobalt-zinc-cadmium efflux permease	237907	238947	-	PROKKA_00198	Cadmium, cobalt and zinc/H(+)-K(+) antiporter	237907	238947	-		czcD_1	similar to AA sequence:UniProtKB:O07084		0	0	0	0	0	0	0
200	PFR_JS14_198	Transcriptional regulator, ArsR family	239237	239635	+	PROKKA_00199	putative HTH-type transcriptional regulator/MT0088	239237	239635	+			similar to AA sequence:UniProtKB:O53626		0	0	0	0	0	0	0
201	PFR_JS14_199	ABC-transporter transmembrane component	240000	240830	-	PROKKA_00200	Daunorubicin/doxorubicin resistance ABC transporter permease protein DrrB	240000	240830	-		drrB	similar to AA sequence:UniProtKB:P32011		1	0	0	0	0	0	0
202	PFR_JS14_200	Daunorubicin resistance ABC transporter ATPase	240827	241897	-	PROKKA_00201	Daunorubicin/doxorubicin resistance ATP-binding protein DrrA	240827	241897	-	3.6.3.-	drrA_1	similar to AA sequence:UniProtKB:P32010		1	0	0	0	0	0	0
203	PFR_JS14_201	Transcription regulator	242430	243455	-	PROKKA_00202	MarR family protein	242430	243455	-			protein motif:Pfam:PF01047.16		1	0	0	0	0	0	0
204	PFR_JS14_202	NAD(P)( ) transhydrogenase (AB-specific), alpha	243814	245367	+	PROKKA_00203	NAD(P) transhydrogenase subunit alpha	243814	245367	+	1.6.1.2	pntA	similar to AA sequence:UniProtKB:P07001		1	0	0	0	0	0	0
205	PFR_JS14_203	NAD(P) transhydrogenase subunit beta	245374	246786	+	PROKKA_00204	NAD(P) transhydrogenase subunit beta	245374	246786	+	1.6.1.2	pntB	similar to AA sequence:UniProtKB:P0AB67		1	0	0	0	0	0	0
206	PFR_JS14_204	Hypothetical protein	247019	247378	-	PROKKA_00205	hypothetical protein	247019	247378	-					0	0	0	0	0	0	0
207	PFR_JS14_205	4-alpha-glucanotransferase malQ	248053	250008	-	PROKKA_00206	4-alpha-glucanotransferase	248053	250008	-	2.4.1.25	malQ_1	similar to AA sequence:UniProtKB:Q59266		1	0	0	0	0	0	0
208	PFR_JS14_206	Hypothetical protein	250079	250561	-	PROKKA_00207	Lactose-specific phosphotransferase enzyme IIA component	250079	250561	-	2.7.1.-	lacF	similar to AA sequence:UniProtKB:P0A0D6		1	0	0	0	0	0	0
209	PFR_JS14_207	Hypothetical protein	250619	250978	-	PROKKA_00208	hypothetical protein	250619	250978	-					0	0	0	0	0	0	0
210	PFR_JS14_208	Riboflavin biosynthesis protein RibD	251446	252666	+	PROKKA_00209	Riboflavin biosynthesis protein RibD	251446	252666	+		ribD_1	similar to AA sequence:UniProtKB:P25539		0	0	0	0	0	0	0
211	PFR_JS14_209	Riboflavin synthase, alpha subunit	252756	253418	+	PROKKA_00210	Riboflavin synthase	252756	253418	+	2.5.1.9	ribE	similar to AA sequence:UniProtKB:P16440		1	0	0	0	0	0	0
212	PFR_JS14_210	Riboflavin biosynthesis protein ribA2	253415	254884	+	PROKKA_00211	Riboflavin biosynthesis protein RibBA	253415	254884	+		ribBA	similar to AA sequence:UniProtKB:A5U2B7		1	0	0	0	0	0	0
213	PFR_JS14_211	6,7-dimethyl-8-ribityllumazine synthase RibH	254881	255348	+	PROKKA_00212	6,7-dimethyl-8-ribityllumazine synthase	254881	255348	+	2.5.1.78	ribH	similar to AA sequence:UniProtKB:P66034		1	0	0	0	0	0	0
214	PFR_JS14_212	CitT protein	255505	257013	-	PROKKA_00213	Putative malate transporter YflS	255505	257013	-		yflS	similar to AA sequence:UniProtKB:O34726		0	0	0	0	0	0	0
215	PFR_JS14_213	Hypothetical protein	257315	258412	-	PROKKA_00214	hypothetical protein	257315	258412	-					0	0	0	0	0	0	0
216	PFR_JS14_214	DNA protecting protein DprA	259410	260264	-	PROKKA_00215	hypothetical protein	259410	260264	-			protein motif:CLUSTERS:PRK10736		0	0	0	0	0	0	0
217	PFR_JS14_215	Putative type I restriction-modification system,	260413	263778	-	PROKKA_00216	type I restriction enzyme EcoKI subunit R	260413	263778	-			protein motif:CLUSTERS:PRK11448		0	0	0	0	0	0	0	PfrJS14IP
218	PFR_JS14_216	Restriction modification system DNA specificity	263778	264917	-	PROKKA_00217	EcoKI restriction-modification system protein HsdS	263778	264917	-			protein motif:CLUSTERS:PRK09737		0	0	0	0	0	0	0	S.PfrJS14I
219	PFR_JS14_217	N-6 DNA methylase	264914	266416	-	PROKKA_00218	putative type I restriction enzymeP M protein	264914	266416	-	2.1.1.72		similar to AA sequence:UniProtKB:Q89Z59		0	0	0	0	0	0	0	M.PfrJS14I
220	PFR_JS14_218	Hypothetical protein	266470	266967	-	PROKKA_00219	hypothetical protein	266470	266967	-					0	0	0	0	0	0	0
221	PFR_JS14_219	Putative zinc-binding sorbitol dehydrogenase	267341	268405	+	PROKKA_00220	Sorbitol dehydrogenase	267341	268405	+	1.1.1.14	gutB	similar to AA sequence:UniProtKB:Q06004		0	0	0	0	0	0	0
222	PFR_JS14_220	PTS system, Lactose/Cellobiose specific IIB	268398	268700	+	PROKKA_00221	Galactitol-specific phosphotransferase enzyme IIB component	268398	268700	+	2.7.1.69	gatB_1	similar to AA sequence:UniProtKB:P37188		0	0	0	0	0	0	0
223	PFR_JS14_221	PTS system Galactitol-specific IIC component	268749	269975	+	PROKKA_00222	Galactitol permease IIC component	268749	269975	+		gatC_1	similar to AA sequence:UniProtKB:P69831		0	0	0	0	0	0	0
224	PFR_JS14_222	Class II Aldolase and Adducin domain protein	269985	270611	+	PROKKA_00223	Methylthioribulose-1-phosphate dehydratase	269985	270611	+	4.2.1.109	mtnB	similar to AA sequence:UniProtKB:O67788		0	1	1	0	0	0	0
225	PFR_JS14_223	Phosphoenolpyruvate-dependent sugar	270625	271140	+	PROKKA_00224	Heat-responsive suppressor HrsA	270625	271140	+		hrsA	similar to AA sequence:UniProtKB:P54745		0	1	1	0	0	0	0
226	PFR_JS14_224	Phosphoenolpyruvate-dependent sugar	271266	273179	+	PROKKA_00225	putative licABCH operon regulator	271266	273179	+		licR	similar to AA sequence:UniProtKB:P46321		0	1	1	0	0	0	0
227	PFR_JS14_225	Hypothetical protein	273644	273985	+	PROKKA_00226	hypothetical protein	273644	273985	+					0	1	1	0	0	0	0
228	PFR_JS14_226	ABC-type anion transport system, duplicated	274547	276286	+	PROKKA_00227	Bicarbonate transport system permease protein CmpB	274547	276286	+		cmpB_1	similar to AA sequence:UniProtKB:Q55106		0	0	0	0	0	0	0
229	PFR_JS14_227	Putative ABC-type Taurine transport system,	276380	277711	+	PROKKA_00228	Bicarbonate transport ATP-binding protein CmpD	276380	277711	+	3.6.3.-	cmpD	similar to AA sequence:UniProtKB:Q55463		0	0	0	0	0	0	0
230	PFR_JS14_228	Hypothetical protein	277830	279305	+	PROKKA_00229	hypothetical protein	277830	279305	+					0	0	0	0	0	0	0
231	PFR_JS14_229	Hypothetical protein	279555	281207	-	PROKKA_00230	Endo-1,4-beta-xylanase A precursor	279555	281207	-	3.2.1.8	xynA1_3	similar to AA sequence:UniProtKB:C6CRV0		0	0	0	0	0	0	0
232	PFR_JS14_230	Hypothetical protein	281844	282938	+	PROKKA_00231	hypothetical protein	281844	282938	+					0	0	0	0	0	0	0
233	PFR_JS14_231	Hypothetical protein	282932	283945	+	PROKKA_00232	hypothetical protein	282932	283945	+					0	0	0	0	0	0	0
234	PFR_JS14_232	Hypothetical protein	283942	284985	+	PROKKA_00233	hypothetical protein	283942	284985	+					0	0	0	0	0	0	0
235	PFR_JS14_233	Hypothetical protein	284954	286819	+	PROKKA_00234	macrolide transporter ATP-binding /permease protein	284954	286819	+			protein motif:CLUSTERS:PRK10535		0	0	0	0	0	0	0
236	PFR_JS14_234	Substrate-specific component CbrT of predicted	286816	287892	+	PROKKA_00235	hypothetical protein	286816	287892	+					0	0	0	0	0	0	0
237	PFR_JS14_235	MoxR family protein	287894	289018	+	PROKKA_00236	ATPase family associated with various cellular activities (AAA)	287894	289018	+			protein motif:Pfam:PF07726.5		0	0	0	0	0	0	0
238	PFR_JS14_236	PF01882 family protein	289023	290054	+	PROKKA_00237	hypothetical protein	289023	290054	+					0	0	0	0	0	0	0
239	PFR_JS14_237	Hypothetical protein	290038	290658	+	PROKKA_00238	hypothetical protein	290038	290658	+					0	0	0	0	0	0	0
240	PFR_JS14_238	Von Willebrand factor type A domain protein	290649	291659	+	PROKKA_00239	von Willebrand factor type A domain protein	290649	291659	+			protein motif:Pfam:PF00092.22		0	0	0	0	0	0	0
241	PFR_JS14_239	Von Willebrand factor type A domain protein	291656	292663	+	PROKKA_00240	von Willebrand factor type A domain protein	291656	292663	+			protein motif:Pfam:PF00092.22		0	0	0	0	0	0	0
242	PFR_JS14_240	Hypothetical protein	292660	293523	+	PROKKA_00241	Tetratricopeptide repeat protein	292660	293523	+			protein motif:Pfam:PF07719.11		0	0	0	0	0	0	0
243	PFR_JS14_241	Hypothetical protein	293545	294381	-	PROKKA_00242	hypothetical protein	293545	294381	-					0	0	0	0	0	0	0
244	PFR_JS14_242	Hypothetical protein	294941	295186	+	PROKKA_00243	hypothetical protein	294941	295186	+					0	0	0	0	0	0	0
245	PFR_JS14_243	Divalent metal cation transporter MntH	295457	296872	-	PROKKA_00244	Divalent metal cation transporter MntH	295457	296872	-		mntH	similar to AA sequence:UniProtKB:Q99UZ7		1	0	0	0	0	0	0
246	PFR_JS14_244	Transcriptional repressor sirR	297094	297771	+	PROKKA_00245	Iron-dependent repressor IdeR	297094	297771	+		ideR	similar to AA sequence:UniProtKB:P0A672		1	0	0	0	0	0	0
247	PFR_JS14_245	Hypothetical protein	297905	298396	-	PROKKA_00246	hypothetical protein	297905	298396	-					0	0	0	0	0	0	0
248	PFR_JS14_246	Toxin secretion/phage lysis holin	298418	300097	-	PROKKA_00247	Sodium/glucose cotransporter	298418	300097	-		sglT	similar to AA sequence:UniProtKB:P96169		0	0	0	0	0	0	0
249	PFR_JS14_247	Phosphomethylpyrimidine synthase	300435	302327	+	PROKKA_00248	Phosphomethylpyrimidine synthase	300435	302327	+	4.1.99.17	thiC	similar to AA sequence:UniProtKB:P45740		1	0	0	0	0	0	0
250	PFR_JS14_248	PF06224 family protein	302474	303634	-	PROKKA_00249	hypothetical protein	302474	303634	-					1	0	0	0	0	0	0
251	PFR_JS14_249	Hypothetical protein	303895	304227	-	PROKKA_00250	Ribbon-helix-helix protein, copG family	303895	304227	-			protein motif:Pfam:PF01402.15		0	0	0	0	0	0	0
252	PFR_JS14_250	Hypothetical protein	304746	305315	+	PROKKA_00251	hypothetical protein	304746	305315	+					1	0	0	0	0	0	0
253	PFR_JS14_251	UbiE family methyltransferase	305398	306216	-	PROKKA_00252	Demethylmenaquinone methyltransferase	305398	306216	-	2.1.1.163	ubiE_1	similar to AA sequence:UniProtKB:P67062		1	0	0	0	0	0	0
254	PFR_JS14_252	Xenobiotic reductase A	306371	307483	+	PROKKA_00253	NADPH dehydrogenase	306371	307483	+	1.6.99.1	namA	similar to AA sequence:UniProtKB:P54550		1	0	0	0	0	0	0
255	PFR_JS14_253	Lincomycin resistance protein LmrB	307530	308933	-	PROKKA_00254	putative transport protein HsrA	307530	308933	-		hsrA_1	similar to AA sequence:UniProtKB:P31474		1	0	0	0	0	0	0
256	PFR_JS14_254	Hypothetical protein	309080	309625	+	PROKKA_00255	MarR family protein	309080	309625	+			protein motif:Pfam:PF12802.1	Putative antibiotic resistance	0	0	0	0	0	0	0
257	PFR_JS14_255	Replicative DNA helicase	309754	311094	-	PROKKA_00256	Replicative DNA helicase	309754	311094	-	3.6.4.12	dnaB	similar to AA sequence:UniProtKB:P71715		1	0	0	0	0	0	0
258	PFR_JS14_256	Hypothetical protein	311099	311860	+	PROKKA_00257	hypothetical protein	311099	311860	+					0	0	0	0	0	0	0
259	PFR_JS14_257	Regulated in copper repressor	312015	312428	+	PROKKA_00258	Copper-sensing transcriptional repressor CsoR	312015	312428	+		csoR	similar to AA sequence:UniProtKB:O32222		1	0	0	0	0	0	0
260	PFR_JS14_258	Heavy metal transport/detoxification protein	312563	312775	+	PROKKA_00259	Heavy-metal-associated domain protein	312563	312775	+			protein motif:Pfam:PF00403.20		1	0	0	0	0	0	0
261	PFR_JS14_259	Copper-transporting ATPase CopA	312886	315375	+	PROKKA_00260	Copper-exporting P-type ATPase A	312886	315375	+	3.6.3.54	copA_1	similar to AA sequence:UniProtKB:Q2FV64		1	0	0	0	0	0	0
262	PFR_JS14_260	Hypothetical protein	315610	316371	+	PROKKA_00261	hypothetical protein	315610	316371	+					1	0	0	0	0	0	0
263	PFR_JS14_261	Hypothetical protein	316487	316714	-	PROKKA_00262	hypothetical protein	316487	316714	-					1	0	0	0	0	0	0
264	PFR_JS14_262	Hypothetical protein	316830	317303	-	PROKKA_00263	hypothetical protein	316830	317303	-					1	0	0	0	0	0	0
265	PFR_JS14_263	Na( )/H( ) antiporter NhaA	317638	318861	-	PROKKA_00264	Na(+)/H(+) antiporter NhaA	317638	318861	-		nhaA	similar to AA sequence:UniProtKB:P13738		1	0	0	0	0	0	0
266	PFR_JS14_264	Conserved domain protein	319199	319948	-	PROKKA_00265	hypothetical protein	319199	319948	-			protein motif:CLUSTERS:PRK08317		1	0	0	0	0	0	0
267	PFR_JS14_265	Septum site determining protein	320073	321566	+	PROKKA_00266	hypothetical protein	320073	321566	+					1	0	0	0	0	0	0
268	PFR_JS14_266	Helicase/secretion neighborhood ATPase	321553	322704	+	PROKKA_00267	Putative conjugal transfer protein/MT3759	321553	322704	+			similar to AA sequence:UniProtKB:Q7D547		1	0	0	0	0	0	0
269	PFR_JS14_267	Type II secretion system protein (Precursor)	322701	323498	+	PROKKA_00268	hypothetical protein	322701	323498	+					1	0	0	0	0	0	0
270	PFR_JS14_268	Type II secretion system F domain protein	323495	324238	+	PROKKA_00269	Bacterial type II secretion system protein F domain protein	323495	324238	+			protein motif:Pfam:PF00482.17		1	0	0	0	0	0	0
271	PFR_JS14_269	Protein mcbG	324371	324976	-	PROKKA_00270	Secreted effector protein pipB2	324371	324976	-		pipB2	similar to AA sequence:UniProtKB:Q8ZMM8		1	0	0	0	0	0	0
272	PFR_JS14_270	Hypothetical protein	325135	325446	+	PROKKA_00271	hypothetical protein	325135	325446	+					1	0	0	0	0	0	0
273	PFR_JS14_271	Hypothetical protein	325577	326035	+	PROKKA_00272	hypothetical protein	325577	326035	+					1	0	0	0	0	0	0
274	PFR_JS14_272	Hypothetical protein	326197	326529	+	PROKKA_00273	hypothetical protein	326197	326529	+					1	0	0	0	0	0	0
275	PFR_JS14_273	Hypothetical protein	326691	326957	-	PROKKA_00274	hypothetical protein	326691	326957	-					1	0	0	0	0	0	0
276	PFR_JS14_274	Cytoplasmic chaperone TorD	327039	327920	+	PROKKA_00275	twin-argninine leader-binding protein DmsD	327039	327920	+			protein motif:CLUSTERS:PRK11621		1	0	0	0	0	0	0
277	PFR_JS14_275	4Fe-4S ferredoxin iron-sulfur binding domain	328136	329329	+	PROKKA_00276	hypothetical protein	328136	329329	+					1	0	0	0	0	0	0
278	PFR_JS14_276	Anaerobic dimethyl sulfoxide reductase, A	329391	332048	+	PROKKA_00277	Dimethyl sulfoxide reductase DmsA precursor	329391	332048	+	1.8.5.3	dmsA	similar to AA sequence:UniProtKB:P18775		0	0	0	0	0	0	0
279	PFR_JS14_277	Dimethylsulfoxide reductase, chain B	332062	332706	+	PROKKA_00278	Anaerobic dimethyl sulfoxide reductase chain B	332062	332706	+		dmsB	similar to AA sequence:UniProtKB:P18776		1	0	0	0	0	0	0
280	PFR_JS14_278	Anaerobic dimethyl sulfoxide reductase chain C	332706	333710	+	PROKKA_00279	Anaerobic dimethyl sulfoxide reductase chain C	332706	333710	+		dmsC	similar to AA sequence:UniProtKB:P18777		1	0	0	0	0	0	0
281	PFR_JS14_279	DEAD/DEAH box helicase	333707	336169	-	PROKKA_00280	putative ATP-dependent helicase Lhr	333707	336169	-			protein motif:CLUSTERS:PRK09751		0	0	0	0	0	0	0
282	PFR_JS14_280	RRNA or tRNA methyltransferase	336419	337936	+	PROKKA_00281	Ribosomal RNA small subunit methyltransferase C	336419	337936	+	2.1.1.172	rsmC_1	similar to AA sequence:UniProtKB:P39406		1	0	0	0	0	0	0
283	PFR_JS14_281	DNA topoisomerase	338344	341145	+	PROKKA_00282	DNA topoisomerase 1	338344	341145	+	5.99.1.2	topA	similar to AA sequence:UniProtKB:P0A620		1	0	0	0	0	0	0
284	PFR_JS14_282	Hypothetical protein	341189	342634	+	PROKKA_00283	hypothetical protein	341189	342634	+					1	0	0	0	0	0	0
285	PFR_JS14_283	DTMP kinase	342631	343269	+	PROKKA_00284	Thymidylate kinase	342631	343269	+	2.7.4.9	tmk	similar to AA sequence:UniProtKB:Q97R91		1	0	0	0	0	0	0
286	PFR_JS14_284	DNA polymerase III, delta' subunit	343527	344909	+	PROKKA_00285	DNA polymerase III subunit tau	343527	344909	+	2.7.7.7	dnaX_1	similar to AA sequence:UniProtKB:P06710		1	0	0	0	0	0	0
287	PFR_JS14_285	Hypothetical protein	345057	346736	+	PROKKA_00286	hypothetical protein	345057	346736	+					0	0	0	0	0	0	0
288	PFR_JS14_286	PSP1 domain protein	346866	347915	+	PROKKA_00287	hypothetical protein	346866	347915	+			protein motif:Pfam:PF04468.6	PSP1 C-terminal conserved region	1	0	0	0	0	0	0
289						PROKKA_00288	tRNA-Thr(cgt)	347988	348062	+			COORDINATES:profile:Aragorn:1.2		0					0	0
290	PFR_JS14_287	ABC transporter	348270	349112	-	PROKKA_00289	Lipoprotein-releasing system ATP-binding protein LolD	348270	349112	-	3.6.3.-	lolD	similar to AA sequence:UniProtKB:P75957		1	0	0	0	0	0	0
291	PFR_JS14_288	Hypothetical protein	349112	349459	-	PROKKA_00290	hypothetical protein	349112	349459	-					0	0	0	0	0	0	0
292	PFR_JS14_289	Integral membrane protein	349432	350616	-	PROKKA_00291	MacB-like periplasmic core domain protein	349432	350616	-			protein motif:Pfam:PF12704.1		0	0	0	0	0	0	0
293	PFR_JS14_290	Amino acid permease	350881	352332	+	PROKKA_00292	D-serine/D-alanine/glycine transporter	350881	352332	+		cycA_2	similar to AA sequence:UniProtKB:P0AAE0		1	0	0	0	0	0	0
294	PFR_JS14_291	FAD dependent oxidoreductase	352508	353863	+	PROKKA_00293	Putrescine oxidase	352508	353863	+	1.4.3.10	puo	similar to AA sequence:UniProtKB:P40974		1	0	0	0	0	0	0
295	PFR_JS14_292	Nitrogen regulatory protein P-II glnB	354673	355011	-	PROKKA_00294	Nitrogen regulatory protein P-II	354673	355011	-		glnB	similar to AA sequence:UniProtKB:P64249		1	0	0	0	0	0	0
296	PFR_JS14_293	Ammonium-transport integral membrane protein Amt	355008	356369	-	PROKKA_00295	Ammonia channel precursor	355008	356369	-		amt	similar to AA sequence:UniProtKB:O66515		1	0	0	0	0	0	0
297	PFR_JS14_294	Hypothetical protein	356531	357595	-	PROKKA_00296	hypothetical protein	356531	357595	-					1	0	0	0	0	0	0
298	PFR_JS14_295	Magnesium transporter, CorA family	357752	358654	-	PROKKA_00297	CorA-like Mg2+ transporter protein	357752	358654	-			protein motif:Pfam:PF01544.12		1	0	0	0	0	0	0
299	PFR_JS14_296	Phosphoglycerate mutase family protein	358658	359200	-	PROKKA_00298	Histidine phosphatase superfamily (branch 1)	358658	359200	-			protein motif:Pfam:PF00300.1		1	0	0	0	0	0	0
300	PFR_JS14_297	Putative DNA modification methylase	359202	360470	-	PROKKA_00299	hypothetical protein	359202	360470	-					0	0	0	0	0	0	0
301	PFR_JS14_298	Inorganic diphosphatase	360620	361177	-	PROKKA_00300	Inorganic pyrophosphatase	360620	361177	-	3.6.1.1	ppa	similar to AA sequence:UniProtKB:O69540		1	0	0	0	0	0	0
302	PFR_JS14_299	D-alanyl-D-alanine carboxypeptidase, serine-type,	361239	362609	+	PROKKA_00301	D-alanyl-D-alanine carboxypeptidase precursor	361239	362609	+	3.4.16.4	dac	similar to AA sequence:UniProtKB:P39045		1	0	0	0	0	0	0
303	PFR_JS14_300	Coenzyme F420 biosynthesis-associated protein	362771	363862	+	PROKKA_00302	hypothetical protein	362771	363862	+					0	0	0	0	0	0	0
304	PFR_JS14_301	Cell cycle protein MesJ	363862	364851	+	PROKKA_00303	tRNA(Ile)-lysidine synthase	363862	364851	+	6.3.4.19	tilS	similar to AA sequence:UniProtKB:Q5L3T3		1	0	0	0	0	0	0
305	PFR_JS14_302	Hypoxanthine phosphoribosyltransferase	364957	365508	+	PROKKA_00304	Hypoxanthine-guanine phosphoribosyltransferase	364957	365508	+	2.4.2.8	hpt	similar to AA sequence:UniProtKB:P99085		1	0	0	0	0	0	0
306	PFR_JS14_303	PIF1 helicase	365580	368039	+	PROKKA_00305	DNA polymerase III subunit epsilon	365580	368039	+			protein motif:CLUSTERS:PRK06063		0	0	0	0	0	0	0
307	PFR_JS14_304	GTP cyclohydrolase 1	368060	368767	+	PROKKA_00306	GTP cyclohydrolase 1	368060	368767	+	3.5.4.16	folE	similar to AA sequence:UniProtKB:P19465		1	0	0	0	0	0	0
308	PFR_JS14_305	Transcriptional regulator, GntR family	368778	369245	+	PROKKA_00307	HTH-type transcriptional repressor YtrA	368778	369245	+		ytrA_1	similar to AA sequence:UniProtKB:O34712		0	0	0	0	0	0	0
309	PFR_JS14_306	Dihydropteroate synthase 1 FolP1	369385	370218	+	PROKKA_00308	Dihydropteroate synthase 1	369385	370218	+	2.5.1.15	folP1	similar to AA sequence:UniProtKB:P0A578		1	0	0	0	0	0	0
310	PFR_JS14_307	Dihydroneopterin aldolase	370365	370739	+	PROKKA_00309	putative dihydroneopterin aldolase	370365	370739	+	4.1.2.25	folB	similar to AA sequence:UniProtKB:P0A580		1	0	0	0	0	0	0
311	PFR_JS14_308	2-amino-4-hydroxy-6-hydroxymethyldihydropteridine	370736	371281	+	PROKKA_00310	2-amino-4-hydroxy-6-hydroxymethyldihydropteridine pyrophosphokinase	370736	371281	+	2.7.6.3	folK	similar to AA sequence:UniProtKB:P26281		1	0	0	0	0	0	0
312	PFR_JS14_309	Hypothetical protein	371837	372193	+	PROKKA_00311	Nucleoid-associated protein Lsr2	371837	372193	+		lsr2	similar to AA sequence:UniProtKB:P65648		1	0	0	0	0	0	0
313	PFR_JS14_310	Negative regulator of genetic competence	372996	375572	+	PROKKA_00312	ATP-dependent Clp protease ATP-binding subunit ClpC1	372996	375572	+		clpC1	similar to AA sequence:UniProtKB:P0A522		1	0	0	0	0	0	0
314	PFR_JS14_311	Hypothetical protein	375723	376409	-	PROKKA_00313	hypothetical protein	375723	376409	-					1	0	0	0	0	0	0
315	PFR_JS14_312	3-dehydroquinate dehydratase 2	376406	377161	-	PROKKA_00314	3-dehydroquinate dehydratase	376406	377161	-	4.2.1.10	aroD	similar to AA sequence:UniProtKB:Q5KY94		1	0	0	0	0	0	0
316	PFR_JS14_313	Para-aminobenzoate synthase, subunit I	377307	377888	-	PROKKA_00315	hypothetical protein	377307	377888	-			protein motif:CLUSTERS:PRK06547		1	0	0	0	0	0	0
317	PFR_JS14_314	Cobalt transport protein CbiQ	377899	378726	-	PROKKA_00316	Putative HMP/thiamine permease protein YkoC	377899	378726	-		ykoC	similar to AA sequence:UniProtKB:O34572		1	0	0	0	0	0	0
318	PFR_JS14_315	ABC transporter	378723	380393	-	PROKKA_00317	Putative HMP/thiamine import ATP-binding protein YkoD	378723	380393	-	3.6.3.-	ykoD_1	similar to AA sequence:UniProtKB:O34362		0	0	0	0	0	0	0
319	PFR_JS14_316	HMP/thiamine permease protein ykoE	380419	381054	-	PROKKA_00318	Putative HMP/thiamine permease protein YkoE	380419	381054	-		ykoE	similar to AA sequence:UniProtKB:O34738		1	0	0	0	0	0	0
320	PFR_JS14_317	Adenine glycosylase	381286	382164	-	PROKKA_00319	A/G-specific adenine glycosylase	381286	382164	-	3.2.2.-	mutY	similar to AA sequence:UniProtKB:O53574		1	0	0	0	0	0	0
321	PFR_JS14_318	DNA integrity scanning protein DisA	382244	383314	-	PROKKA_00320	DNA integrity scanning protein DisA	382244	383314	-	2.7.7.85	disA	similar to AA sequence:UniProtKB:Q9X8L6		1	0	0	0	0	0	0
322	PFR_JS14_319	DNA repair protein radA	383352	384746	-	PROKKA_00321	hypothetical protein	383352	384746	-			similar to AA sequence:UniProtKB:A0R563	DNA repair protein RadA homolog	1	0	0	0	0	0	0
323	PFR_JS14_320	Hypothetical protein	384862	385500	-	PROKKA_00322	hypothetical protein	384862	385500	-					1	0	0	0	0	0	0
324	PFR_JS14_321	AP endonuclease, family 2	385719	386588	+	PROKKA_00323	fructoselysine 3-epimerase	385719	386588	+			protein motif:CLUSTERS:PRK09856		1	0	0	0	0	0	0
325	PFR_JS14_322	CAAX amino terminal protease family protein	386590	387468	+	PROKKA_00324	CAAX amino terminal protease self- immunity	386590	387468	+			protein motif:Pfam:PF02517.10		1	0	0	0	0	0	0
326	PFR_JS14_323	Hypothetical membrane protein, DUF1211 family	387613	388308	+	PROKKA_00325	hypothetical protein	387613	388308	+					1	0	0	0	0	0	0
327	PFR_JS14_324	Aspartate-semialdehyde dehydrogenase asd	388400	389434	+	PROKKA_00326	Aspartate-semialdehyde dehydrogenase	388400	389434	+	1.2.1.11	asd	similar to AA sequence:UniProtKB:P0C1D8		1	0	0	0	0	0	0
328	PFR_JS14_325	ProC protein	389438	390298	+	PROKKA_00327	Pyrroline-5-carboxylate reductase	389438	390298	+	1.5.1.2	proC	similar to AA sequence:UniProtKB:P0A9L8		0	0	0	0	0	0	0
329	PFR_JS14_326	Uroporphyrin-III C-methyltransferase hemD	390787	392403	+	PROKKA_00328	Uroporphyrinogen-III C-methyltransferase	390787	392403	+	2.1.1.107	nasF	similar to AA sequence:UniProtKB:P42437		1	0	0	0	0	0	0
330	PFR_JS14_327	Phosphoglycerate mutase family protein	392458	393117	+	PROKKA_00329	bifunctional RNase H/acid phosphatase	392458	393117	+			protein motif:CLUSTERS:PRK07238		1	0	0	0	0	0	0
331	PFR_JS14_328	Mycothione reductase	393233	394753	+	PROKKA_00330	Mycothione reductase	393233	394753	+	1.8.1.15	mtr	similar to AA sequence:UniProtKB:O07927		1	0	0	0	0	0	0
332	PFR_JS14_329	Glycosyl hydrolase family 3 protein	394810	396036	+	PROKKA_00331	Beta-hexosaminidase	394810	396036	+	3.2.1.52	nagZ	similar to AA sequence:UniProtKB:Q9KU37		1	0	0	0	0	0	0
333	PFR_JS14_330	Arsenical pump-driving ATPase	396119	397894	-	PROKKA_00332	Arsenical pump-driving ATPase	396119	397894	-	3.6.3.16	arsA	similar to AA sequence:UniProtKB:P08690		1	0	0	0	0	0	0
334	PFR_JS14_331	Putative arsenic resistance operon repressor	397891	398358	-	PROKKA_00333	Arsenical resistance operon trans-acting repressor ArsD	397891	398358	-		arsD	similar to AA sequence:UniProtKB:P46003		0	0	0	0	0	0	0
335	PFR_JS14_332	Toxin-antitoxin system, antitoxin component, ArsR	398455	398829	+	PROKKA_00334	Arsenical resistance operon repressor	398455	398829	+		arsR	similar to AA sequence:UniProtKB:P45949		1	0	0	0	0	0	0
336	PFR_JS14_333	Putative heavy metal reductase	398829	399281	+	PROKKA_00335	Arsenate-mycothiol transferase ArsC1	398829	399281	+	2.8.4.2	arsC1	similar to AA sequence:UniProtKB:P0DKS5		1	0	0	0	0	0	0
337	PFR_JS14_334	Phosphate ABC transport system ATP-binding	399262	400041	-	PROKKA_00336	Phosphate import ATP-binding protein PstB	399262	400041	-	3.6.3.27	pstB	similar to AA sequence:UniProtKB:B8GYG4		1	0	0	0	0	0	0
338	PFR_JS14_335	Phosphate ABC transporter, inner membrane subunit	400046	401206	-	PROKKA_00337	Phosphate transport system permease protein PstA	400046	401206	-		pstA	similar to AA sequence:UniProtKB:P07654		1	0	0	0	0	0	0
339	PFR_JS14_336	Phosphate ABC transporter, permease protein PstC	401203	402183	-	PROKKA_00338	Phosphate transport system permease protein PstC	401203	402183	-		pstC	similar to AA sequence:UniProtKB:P0AGH8		1	0	0	0	0	0	0
340	PFR_JS14_337	Phosphate-binding transport protein of ABC	402180	403274	-	PROKKA_00339	Phosphate-binding protein PstS 2 precursor	402180	403274	-		pstS2	similar to AA sequence:UniProtKB:O05870		1	0	0	0	0	0	0
341	PFR_JS14_338	Hydrolase, NUDIX family	403462	404352	-	PROKKA_00340	Diadenosine hexaphosphate hydrolase	403462	404352	-	3.6.1.61	ndx1	similar to AA sequence:UniProtKB:Q75UV1		1	0	0	0	0	0	0
342	PFR_JS14_339	Polyphosphate kinase	404349	406538	-	PROKKA_00341	Polyphosphate kinase	404349	406538	-	2.7.4.1	ppk	similar to AA sequence:UniProtKB:P0A7B1		1	0	0	0	0	0	0
343	PFR_JS14_340	Mycothiol acetyltransferase	406535	407473	-	PROKKA_00342	Mycothiol acetyltransferase	406535	407473	-	2.3.1.189	mshD_1	similar to AA sequence:UniProtKB:O53831		1	0	0	0	0	0	0
344	PFR_JS14_341	UDP-glucose 4-epimerase (UDP-galactose	407685	408713	+	PROKKA_00343	UDP-glucose 4-epimerase	407685	408713	+	5.1.3.2	galE_1	similar to AA sequence:UniProtKB:P09147		0	0	0	0	0	0	0
345	PFR_JS14_342	Carboxymuconolactone decarboxylase family	408745	409470	-	PROKKA_00344	Carboxymuconolactone decarboxylase family protein	408745	409470	-			protein motif:Pfam:PF02627.1		1	0	0	0	0	0	0
346	PFR_JS14_343	Putative oxidoreductase GLYR1 isoform 1	409649	410245	-	PROKKA_00345	2-(hydroxymethyl)glutarate dehydrogenase	409649	410245	-	1.1.1.291	Hgd	similar to AA sequence:UniProtKB:Q0QLF5		0	0	0	0	0	0	0
347	PFR_JS14_344	Hypothetical protein	410264	410491	-	PROKKA_00346	tartronate semialdehyde reductase	410264	410491	-			protein motif:CLUSTERS:PRK11559		0	0	0	0	0	0	0
348	PFR_JS14_345	Inositol 1-phosphate synthase	410874	411953	-	PROKKA_00347	Inositol-3-phosphate synthase	410874	411953	-	5.5.1.4	ino1	similar to AA sequence:UniProtKB:P71703		1	0	0	0	0	0	0
349	PFR_JS14_346	Transcriptional regulatory protein GlnR	412325	412984	-	PROKKA_00348	Transcriptional regulatory protein YycF	412325	412984	-		yycF	similar to AA sequence:UniProtKB:P37478		1	0	0	0	0	0	0
350	PFR_JS14_347	D-tyrosyl-tRNA(Tyr) deacylase 1	413149	413580	-	PROKKA_00349	D-tyrosyl-tRNA(Tyr) deacylase	413149	413580	-	3.1.-.-	dtd	similar to AA sequence:UniProtKB:O66742		1	0	0	0	0	0	0
351	PFR_JS14_348	UPF0678 fatty acid-binding protein-like protein	413865	414368	+	PROKKA_00350	hypothetical protein	413865	414368	+					1	0	0	0	0	0	0
352	PFR_JS14_349	Folate-binding protein YgfZ	414472	415521	+	PROKKA_00351	putative global regulator	414472	415521	+			protein motif:CLUSTERS:PRK09559		1	0	0	0	0	0	0
353	PFR_JS14_350	GTP-binding translation elongation factor typA	415600	417483	-	PROKKA_00352	GTP-binding protein TypA/BipA	415600	417483	-		typA	similar to AA sequence:UniProtKB:P32132		1	0	0	0	0	0	0
354	PFR_JS14_351	Uma4 protein	418181	419485	-	PROKKA_00353	Transposase	418181	419485	-			protein motif:Pfam:PF01610.11		0	0	0	0	0	0	0
355	PFR_JS14_352	Surface-anchored fimbrial subunit	419967	422729	+	PROKKA_00354	hypothetical protein	419967	422729	+				Pilus 1	0	0	0	0	0	0	0
356	PFR_JS14_353	Hypothetical protein	422672	422854	+	PROKKA_00355	hypothetical protein	422672	422854	+				Pilus 1	0	0	0	0	0	0	0
357	PFR_JS14_354	Type-2 fimbrial major subunit	422851	423990	+	PROKKA_00356	Fimbrial subunit type 1 precursor	422851	423990	+			similar to AA sequence:UniProtKB:P18477	Pilus 1	0	0	0	0	0	0	0
358	PFR_JS14_355	Hypothetical protein	424083	424355	+	PROKKA_00357	Fimbrial subunit type 1 precursor	424083	424355	+			similar to AA sequence:UniProtKB:P18477	Pilus 1	0	0	0	0	0	0	0
359	PFR_JS14_356	Hypothetical protein	425356	425658	+	PROKKA_00358	hypothetical protein	425356	425658	+				Pilus 1	0	0	0	0	0	0	0
360	PFR_JS14_357	Putative fimbrial associated sortase-like	425855	426781	+	PROKKA_00359	Sortase family protein	425855	426781	+			protein motif:Pfam:PF04203.7	Pilus 1	1	0	0	0	0	0	0
361	PFR_JS14_358	Uracil phosphoribosyltransferase	426724	427365	-	PROKKA_00360	Uracil phosphoribosyltransferase	426724	427365	-	2.4.2.9	upp	similar to AA sequence:UniProtKB:P70881		1	0	0	0	0	0	0
362	PFR_JS14_359	Putative tRNA adenosine deaminase-associated	427554	428282	+	PROKKA_00361	hypothetical protein	427554	428282	+					1	0	0	0	0	0	0
363	PFR_JS14_360	Cytidine and deoxycytidylate deaminase	428354	428785	+	PROKKA_00362	tRNA-specific adenosine deaminase	428354	428785	+	3.5.4.33	tadA	similar to AA sequence:UniProtKB:P68398		1	0	0	0	0	0	0
364						PROKKA_00363	tRNA-Ser(cga)	428843	428930	+			COORDINATES:profile:Aragorn:1.2		0					0	0
365	PFR_JS14_361	Hypothetical protein	429260	430882	+	PROKKA_00364	hypothetical protein	429260	430882	+					0	0	0	0	0	0	0
366	PFR_JS14_362	Na /H and K /H antiporter	430898	432478	+	PROKKA_00365	K(+)/H(+) antiporter NhaP	430898	432478	+		nhaP	similar to AA sequence:UniProtKB:Q0ZAH6		1	0	0	0	0	0	0
367	PFR_JS14_363	Hypothetical protein	432560	433159	-	PROKKA_00366	hypothetical protein	432560	433159	-					1	0	0	0	0	0	0
368	PFR_JS14_364	Ferrous iron transport protein A	433523	433882	+	PROKKA_00367	FeoA domain protein	433523	433882	+			protein motif:Pfam:PF04023.8		1	0	0	0	0	0	0
369	PFR_JS14_365	Ferrous iron transport protein B	434061	436025	+	PROKKA_00368	Ferrous iron transport protein B	434061	436025	+		feoB	similar to AA sequence:UniProtKB:P33650		1	0	0	0	0	0	0
370	PFR_JS14_366	NifU domain protein	436152	436799	+	PROKKA_00369	Fe/S biogenesis protein NfuA	436152	436799	+		nfuA	protein motif:HAMAP:MF_01637		1	0	0	0	0	0	0
371	PFR_JS14_367	Galactokinase	436989	438137	+	PROKKA_00370	Galactokinase	436989	438137	+	2.7.1.6	galK_1	similar to AA sequence:UniProtKB:P0A6T3		1	0	0	0	0	0	0
372	PFR_JS14_368	Hypothetical protein	438354	440126	-	PROKKA_00371	Serine/threonine-protein kinase PknB	438354	440126	-	2.7.11.1	pknB_1	similar to AA sequence:UniProtKB:A0QNG1		1	0	0	0	0	0	0
373	PFR_JS14_369	Protein kinase family protein with PASTA domain	440250	442040	-	PROKKA_00372	Serine/threonine-protein kinase PknB	440250	442040	-	2.7.11.1	pknB_2	similar to AA sequence:UniProtKB:A0QNG1		1	0	0	0	0	0	0
374	PFR_JS14_370	Penicillin binding protein transpeptidase domain	442132	443556	-	PROKKA_00373	Penicillin-binding protein A	442132	443556	-		pbpA	similar to AA sequence:UniProtKB:P71586		1	0	0	0	0	0	0
375	PFR_JS14_371	Cell cycle protein, FtsW/RodA/SpoVE family	443553	444941	-	PROKKA_00374	Lipid II flippase FtsW	443553	444941	-		ftsW_1	similar to AA sequence:UniProtKB:O07639		1	0	0	0	0	0	0
376	PFR_JS14_372	Putative SERINE/THREONINE PHOSPHATASE PPP	444938	446473	-	PROKKA_00375	PP2C-family Ser/Thr phosphatase	444938	446473	-	3.1.3.16	pstP	similar to AA sequence:UniProtKB:P71588		1	0	0	0	0	0	0
377	PFR_JS14_373	FHA domain protein	446476	446949	-	PROKKA_00376	FHA domain-containing protein FhaB	446476	446949	-		fhaB	similar to AA sequence:UniProtKB:P71589		1	0	0	0	0	0	0
378	PFR_JS14_374	FHA domain protein	446952	447668	-	PROKKA_00377	FHA domain-containing protein FhaA	446952	447668	-		fhaA	similar to AA sequence:UniProtKB:P71590		1	0	0	0	0	0	0
379	PFR_JS14_375	Thioredoxin	447839	448267	-	PROKKA_00378	Putative thioredoxin-2	447839	448267	-		trxC_1	similar to AA sequence:UniProtKB:Q9RD25		1	0	0	0	0	0	0
380	PFR_JS14_376	Glycoside hydrolase family 2 multidomain protein	448405	450141	-	PROKKA_00379	Beta-glucuronidase	448405	450141	-	3.2.1.31	uidA	similar to AA sequence:UniProtKB:P05804		1	0	0	0	0	0	0
381	PFR_JS14_377	Hypothetical protein	450532	450750	+	PROKKA_00380	hypothetical protein	450532	450750	+					0	0	0	0	0	0	0
382	PFR_JS14_378	Mannosyltransferase PIG-V domain protein	450760	451977	-	PROKKA_00381	Mannosyltransferase (PIG-V))	450760	451977	-			protein motif:Pfam:PF04188.7		1	0	0	0	0	0	0
383	PFR_JS14_379	Putative cation transporting P-type ATPase	452092	454737	-	PROKKA_00382	Silver exporting P-type ATPase	452092	454737	-	3.6.3.53	silP	similar to AA sequence:UniProtKB:Q9ZHC7		0	0	0	0	0	0	0
384	PFR_JS14_380	Phosphocarrier protein HPr	454851	455117	-	PROKKA_00383	Phosphocarrier protein HPr	454851	455117	-	2.7.11.-	ptsH	similar to AA sequence:UniProtKB:O50515		1	0	0	0	0	0	0
385	PFR_JS14_381	Phosphoenolpyruvate-protein phosphotransferase	455357	457102	+	PROKKA_00384	Phosphoenolpyruvate-protein phosphotransferase	455357	457102	+	2.7.3.9	ptsI	similar to AA sequence:UniProtKB:P08838		1	0	0	0	0	0	0
386	PFR_JS14_382	S4 domain protein	457232	457585	-	PROKKA_00385	Heat shock protein 15	457232	457585	-		hslR	similar to AA sequence:UniProtKB:P0ACG8		1	0	0	0	0	0	0
387	PFR_JS14_383	Hydrolase, NUDIX family	457624	458322	-	PROKKA_00386	putative NUDIX hydrolase	457624	458322	-			protein motif:CLUSTERS:PRK10707		1	0	0	0	0	0	0
388	PFR_JS14_384	Endonuclease III	458408	459142	-	PROKKA_00387	Ultraviolet N-glycosylase/AP lyase	458408	459142	-		pdg	similar to AA sequence:UniProtKB:P46303		1	0	0	0	0	0	0
389	PFR_JS14_385	Endoribonuclease L-PSP family protein	459168	459623	-	PROKKA_00388	Enamine/imine deaminase	459168	459623	-	3.5.4.-	yabJ	similar to AA sequence:UniProtKB:P37552		1	0	0	0	0	0	0
390	PFR_JS14_386	Hypothetical protein	459620	459811	-	PROKKA_00389	hypothetical protein	459620	459811	-					1	0	0	0	0	0	0
391	PFR_JS14_387	Transcription factor WhiB	459873	460184	-	PROKKA_00390	Transcriptional regulator WhiB4	459873	460184	-		whiB4	similar to AA sequence:UniProtKB:O69649		1	0	0	0	0	0	0
392	PFR_JS14_388	Transglycosylase	460380	462587	+	PROKKA_00391	Penicillin-binding protein 1A/1B	460380	462587	+		ponA	similar to AA sequence:UniProtKB:P39793		1	0	0	0	0	0	0
393	PFR_JS14_389	Putative metallophosphoesterase ykuE	462584	463555	+	PROKKA_00392	phosphodiesterase YaeI	462584	463555	+			protein motif:CLUSTERS:PRK11340		1	0	0	0	0	0	0
394						PROKKA_00393	tRNA-Pro(cgg)	463706	463780	+			COORDINATES:profile:Aragorn:1.2		0					0	0
395	PFR_JS14_390	Putative polysaccharide syntase	463896	465431	-	PROKKA_00394	Cellulose synthase catalytic subunit [UDP-forming]	463896	465431	-	2.4.1.12	bcsA	similar to AA sequence:UniProtKB:P37653		1	0	0	0	0	0	0
396	PFR_JS14_391	Hypothetical protein	465428	465607	-	PROKKA_00395	hypothetical protein	465428	465607	-					0	0	0	0	0	0	0
397	PFR_JS14_392	Transposase IS6110	465657	466544	-	PROKKA_00396	Integrase core domain protein	465657	466544	-			protein motif:Pfam:PF00665.20		0	0	0	0	0	0	0
398	PFR_JS14_393	IS3 family element	466577	466921	-	PROKKA_00397	Transposase	466577	466921	-			protein motif:Pfam:PF01527.14		0	0	0	0	0	0	0
399	PFR_JS14_394	Uma4 protein	467327	468634	-	PROKKA_00398	Transposase	467327	468634	-			protein motif:Pfam:PF01610.11		0	0	0	0	0	0	0
400	PFR_JS14_395	Multicopper oxidase	468779	470299	-	PROKKA_00399	Copper resistance protein A precursor	468779	470299	-		copA_2	similar to AA sequence:UniProtKB:P12374		1	0	0	0	0	0	0
401	PFR_JS14_396	O-6-methylguanine DNA methyltransferase	470533	471168	-	PROKKA_00400	Methylated-DNA--protein-cysteine methyltransferase	470533	471168	-	2.1.1.63	ogt_1	similar to AA sequence:UniProtKB:P0A696		0	0	0	0	0	0	0
402	PFR_JS14_397	Methylated-DNA--protein-cysteine	471165	471719	-	PROKKA_00401	Methylated-DNA--protein-cysteine methyltransferase	471165	471719	-	2.1.1.63	ogt_2	similar to AA sequence:UniProtKB:P0A696		1	0	0	0	0	0	0
403	PFR_JS14_398	Putative membrane protein	471997	472683	+	PROKKA_00402	hypothetical protein	471997	472683	+			protein motif:CLUSTERS:PRK11212		1	0	0	0	0	0	0
404	PFR_JS14_399	Purine nucleosidase	472655	473668	-	PROKKA_00403	Pyrimidine-specific ribonucleoside hydrolase RihA	472655	473668	-	3.2.-.-	rihA	similar to AA sequence:UniProtKB:P41409		1	0	0	0	0	0	0
405	PFR_JS14_400	Aldehyde dehydrogenase	474087	475583	+	PROKKA_00404	Putative aldehyde dehydrogenase AldA	474087	475583	+	1.2.1.3	aldA	similar to AA sequence:UniProtKB:Q7A825		1	0	0	0	0	0	0
406	PFR_JS14_401	Hypothetical protein	475778	475993	+	PROKKA_00405	hypothetical protein	475778	475993	+					1	0	0	0	0	0	0
407	PFR_JS14_402	Adenylosuccinate synthase	476190	477473	+	PROKKA_00406	Adenylosuccinate synthetase	476190	477473	+	6.3.4.4	purA	similar to AA sequence:UniProtKB:P65880		1	0	0	0	0	0	0
408	PFR_JS14_403	Amino acid transporter, APC family protein	478008	479663	+	PROKKA_00407	putative amino acid permease YhdG	478008	479663	+		yhdG_1	similar to AA sequence:UniProtKB:O07576		1	0	0	0	0	0	0
409	PFR_JS14_404	Glutamate-1-semialdehyde aminotransferase	479805	481172	+	PROKKA_00408	Glutamate-1-semialdehyde 2,1-aminomutase 2	479805	481172	+	5.4.3.8	hemL2	similar to AA sequence:UniProtKB:Q81LD0		1	0	0	0	0	0	0
410	PFR_JS14_405	ATP-dependent chaperone protein ClpB	481531	484131	+	PROKKA_00409	Chaperone protein ClpB	481531	484131	+		clpB	similar to AA sequence:UniProtKB:Q7WSY8		1	0	0	0	0	0	0
411	PFR_JS14_406	Oligopeptide transporter, OPT family	484252	486243	-	PROKKA_00410	OPT oligopeptide transporter protein	484252	486243	-			protein motif:Pfam:PF03169.9		1	0	0	0	0	0	0
412	PFR_JS14_407	Spermidine synthase	486464	487381	+	PROKKA_00411	spermidine synthase	486464	487381	+			protein motif:CLUSTERS:PRK04457		1	0	0	0	0	0	0
413	PFR_JS14_408	Sortase family protein, LPXTG-site	487585	488193	+	PROKKA_00412	Sortase family protein	487585	488193	+			protein motif:Pfam:PF04203.7		0	0	0	0	0	0	0
414	PFR_JS14_409	Orotate phosphoribosyltransferase	488273	488830	+	PROKKA_00413	Orotate phosphoribosyltransferase	488273	488830	+	2.4.2.10	pyrE	similar to AA sequence:UniProtKB:Q8NM11		1	0	0	0	0	0	0
415	PFR_JS14_410	LemA family protein	489100	489969	+	PROKKA_00414	LemA family protein	489100	489969	+			protein motif:Pfam:PF04011.6		1	0	0	0	0	0	0
416	PFR_JS14_411	SNARE associated protein	490177	490920	-	PROKKA_00415	Inner membrane protein YqjA	490177	490920	-		yqjA	similar to AA sequence:UniProtKB:P0AA63		1	0	0	0	0	0	0
417	PFR_JS14_412	TRNA/rRNA methyltransferase (SpoU)	490996	491688	+	PROKKA_00416	Putative TrmH family tRNA/rRNA methyltransferase	490996	491688	+	2.1.1.-		similar to AA sequence:UniProtKB:Q7A794		1	0	0	0	0	0	0
418	PFR_JS14_413	Hypothetical protein	491694	492320	+	PROKKA_00417	hypothetical protein	491694	492320	+					1	0	0	0	0	0	0
419	PFR_JS14_414	Fructose-bisphosphate aldolase, class II	492549	493571	+	PROKKA_00418	Fructose-bisphosphate aldolase	492549	493571	+	4.1.2.13	fba	similar to AA sequence:UniProtKB:Q9ZEM7		1	0	0	0	0	0	0
420	PFR_JS14_415	Hypothetical protein	493825	494100	+	PROKKA_00419	hypothetical protein	493825	494100	+					1	0	0	0	0	0	0
421	PFR_JS14_416	Hypothetical protein	494102	494230	-	PROKKA_00420	hypothetical protein	494102	494230	-					1	0	0	0	0	0	0
422	PFR_JS14_417	Possible alcohol dehydrogenase	494354	495502	-	PROKKA_00421	Alcohol dehydrogenase	494354	495502	-	1.1.1.1	adh_1	similar to AA sequence:UniProtKB:P42327		1	0	0	0	0	0	0
423	PFR_JS14_418	Hypothetical protein	495628	496920	-	PROKKA_00422	Sugar (and other) transporter	495628	496920	-			protein motif:Pfam:PF00083.18		1	0	0	0	0	0	0
424	PFR_JS14_419	MFS transporter, sugar porter family protein	497103	498701	-	PROKKA_00423	Major myo-inositol transporter IolT	497103	498701	-		iolT_3	similar to AA sequence:UniProtKB:O34718		1	0	0	0	0	0	0
425	PFR_JS14_420	Methylmalonic acid semialdehyde dehydrogenase	499071	500576	-	PROKKA_00424	Methylmalonate-semialdehyde dehydrogenase [acylating]	499071	500576	-	1.2.1.27	mmsA	similar to AA sequence:UniProtKB:P28810		1	0	0	0	0	0	0
426	PFR_JS14_421	Thiamine pyrophosphate enzyme, TPP binding domain	500838	502745	-	PROKKA_00425	3D-(3,5/4)-trihydroxycyclohexane-1,2-dione hydrolase	500838	502745	-	3.7.1.-	iolD	similar to AA sequence:UniProtKB:P42415		1	0	0	0	0	0	0
427	PFR_JS14_422	Myo-inositol catabolism IolB domain protein	502845	503717	-	PROKKA_00426	5-deoxy-glucuronate isomerase	502845	503717	-	5.3.1.-	iolB	similar to AA sequence:UniProtKB:P42413		1	0	0	0	0	0	0
428	PFR_JS14_423	Deoxyribose-phosphate aldolase superfamily	503714	504583	-	PROKKA_00427	hypothetical protein	503714	504583	-					1	0	0	0	0	0	0
429	PFR_JS14_424	Kinase, PfkB family	504586	505575	-	PROKKA_00428	5-dehydro-2-deoxygluconokinase	504586	505575	-	2.7.1.92	iolC_1	similar to AA sequence:UniProtKB:Q9KAG8		1	0	0	0	0	0	0
430	PFR_JS14_425	UbiC transcription regulator-associated	505849	506601	+	PROKKA_00429	HTH-type transcriptional repressor YvoA	505849	506601	+		yvoA	similar to AA sequence:UniProtKB:O34817		1	0	0	0	0	0	0
431	PFR_JS14_426	Transaldolase	506795	507871	+	PROKKA_00430	Transaldolase	506795	507871	+	2.2.1.2	tal_1	similar to AA sequence:UniProtKB:Q31C15		1	0	0	0	0	0	0
432	PFR_JS14_427	Inositol 2-dehydrogenase IdhA	508185	509174	+	PROKKA_00431	Inositol 2-dehydrogenase	508185	509174	+	1.1.1.18	idhA	similar to AA sequence:UniProtKB:O68965		1	0	0	0	0	0	0
433	PFR_JS14_428	Hypothetical protein	509346	509693	+	PROKKA_00432	hypothetical protein	509346	509693	+					1	0	0	0	0	0	0
434	PFR_JS14_429	Inosose dehydratase	509868	510791	+	PROKKA_00433	Inosose dehydratase	509868	510791	+	4.2.1.44	iolE_1	similar to AA sequence:UniProtKB:P42416		1	0	0	0	0	0	0
435	PFR_JS14_430	Lysine exporter protein (LYSE/YGGA) (Precursor)	511050	511598	+	PROKKA_00434	Arginine exporter protein ArgO	511050	511598	+		argO	similar to AA sequence:UniProtKB:P11667		1	0	0	0	0	0	0
436	PFR_JS14_431	Dihydroxy-acid dehydratase 1	512068	513909	-	PROKKA_00435	Dihydroxy-acid dehydratase	512068	513909	-	4.2.1.9	ilvD	similar to AA sequence:UniProtKB:P05791		1	0	0	0	0	0	0
437	PFR_JS14_432	Aspartate--ammonia ligase	514042	515952	-	PROKKA_00436	Putative asparagine synthetase [glutamine-hydrolyzing]	514042	515952	-	6.3.5.4	asnB	similar to AA sequence:UniProtKB:P64248		1	0	0	0	0	0	0
438	PFR_JS14_433	Glutamyl-tRNA reductase HemA	516161	517414	+	PROKKA_00437	Glutamyl-tRNA reductase	516161	517414	+	1.2.1.70	hemA	similar to AA sequence:UniProtKB:P16618		1	0	0	0	0	0	0
439	PFR_JS14_434	Porphobilinogen deaminase 1	517411	518343	+	PROKKA_00438	Porphobilinogen deaminase	517411	518343	+	2.5.1.61	hemC	similar to AA sequence:UniProtKB:P06983		1	0	0	0	0	0	0
440	PFR_JS14_435	Uroporphyrinogen decarboxylase	518340	520238	+	PROKKA_00439	Uroporphyrinogen decarboxylase	518340	520238	+	4.1.1.37	hemE	similar to AA sequence:UniProtKB:Q8NT75		1	0	0	0	0	0	0
441	PFR_JS14_436	Coenzyme PQQ synthesis protein	520240	521361	+	PROKKA_00440	pyrroloquinoline quinone biosynthesis protein PqqE	520240	521361	+			protein motif:CLUSTERS:PRK05301		1	0	0	0	0	0	0
442	PFR_JS14_437	Protoporphyrinogen oxidase	521365	522948	+	PROKKA_00441	Protoporphyrinogen oxidase	521365	522948	+	1.3.3.4	hemY	similar to AA sequence:UniProtKB:P32397		1	0	0	0	0	0	0
443	PFR_JS14_438	Ferrochelatase	522945	524003	+	PROKKA_00442	Ferrochelatase	522945	524003	+	4.99.1.1	hemH	similar to AA sequence:UniProtKB:P0A576		1	0	0	0	0	0	0
444	PFR_JS14_439	Porphobilinogen synthase	524158	525156	+	PROKKA_00443	Delta-aminolevulinic acid dehydratase	524158	525156	+	4.2.1.24	hemB	similar to AA sequence:UniProtKB:P64334		1	0	0	0	0	0	0
445	PFR_JS14_440	Drug resistance transporter, EmrB/QacA subfamily	525185	526645	-	PROKKA_00444	putative transport protein HsrA	525185	526645	-		hsrA_2	similar to AA sequence:UniProtKB:P31474		1	0	0	0	0	0	0
446	PFR_JS14_441	Transcriptional regulator	526697	527476	+	PROKKA_00445	Bacterial regulatory proteins, tetR family	526697	527476	+			protein motif:Pfam:PF00440.17		1	0	0	0	0	0	0
447	PFR_JS14_442	Glutamate-1-semialdehyde 2,1-aminomutase hemL	527534	528859	+	PROKKA_00446	Glutamate-1-semialdehyde 2,1-aminomutase	527534	528859	+	5.4.3.8	hemL	similar to AA sequence:UniProtKB:Q5SJS4		1	0	0	0	0	0	0
448	PFR_JS14_443	Pyruvate carboxylase subunit B	529128	530645	+	PROKKA_00447	Methylmalonyl-CoA carboxyltransferase 5S subunit	529128	530645	+	2.1.3.1		similar to AA sequence:UniProtKB:Q70AC7		1	0	0	0	0	0	0
449	PFR_JS14_444	Methylmalonyl-CoA carboxyltransferase 12S	530661	532235	+	PROKKA_00448	Methylmalonyl-CoA carboxyltransferase 12S subunit	530661	532235	+	2.1.3.1		similar to AA sequence:UniProtKB:Q8GBW6		1	0	0	0	0	0	0
450	PFR_JS14_445	Hypothetical protein	532251	532499	+	PROKKA_00449	Methylmalonyl-CoA carboxyltransferase 12S subunit	532251	532499	+	2.1.3.1		similar to AA sequence:UniProtKB:Q8GBW6		1	0	0	0	0	0	0
451	PFR_JS14_446	Methylmalonyl-CoA carboxyltransferase 1.3S	532516	532887	+	PROKKA_00450	Methylmalonyl-CoA carboxyltransferase 1.3S subunit	532516	532887	+	2.1.3.1		similar to AA sequence:UniProtKB:P02904		1	0	0	0	0	0	0
452	PFR_JS14_447	Oxidoreductase, short chain	533018	533737	-	PROKKA_00451	Serine 3-dehydrogenase	533018	533737	-	1.1.1.276	sdh	similar to AA sequence:UniProtKB:Q9KWN1		1	0	0	0	0	0	0
453	PFR_JS14_448	Putative transcription regulator TetR/AcrR	533852	534583	-	PROKKA_00452	Bacterial regulatory proteins, tetR family	533852	534583	-			protein motif:Pfam:PF00440.17		1	0	0	0	0	0	0
454	PFR_JS14_449	2,3-bisphosphoglycerate-dependent	534914	535663	+	PROKKA_00453	2,3-bisphosphoglycerate-dependent phosphoglycerate mutase	534914	535663	+	5.4.2.11	gpmA	similar to AA sequence:UniProtKB:P33158		1	0	0	0	0	0	0
455	PFR_JS14_450	Phosphate transport system regulatory protein	535849	536526	-	PROKKA_00454	hypothetical protein	535849	536526	-			similar to AA sequence:UniProtKB:P65720	Phosphate-specific transport system accessory protein PhoU homolog 2	1	0	0	0	0	0	0
456	PFR_JS14_451	ATPase/histidine kinase/DNA gyrase B/HSP90 domain	536821	538008	+	PROKKA_00455	Signal-transduction histidine kinase senX3	536821	538008	+	2.7.13.3	senX3	similar to AA sequence:UniProtKB:A0QR01		1	0	0	0	0	0	0
457	PFR_JS14_452	Response regulator receiver domain protein	538014	538691	+	PROKKA_00456	Sensory transduction protein regX3	538014	538691	+		regX3	similar to AA sequence:UniProtKB:Q11156		1	0	0	0	0	0	0
458	PFR_JS14_453	Transcriptional regulator, CarD family	538832	539317	+	PROKKA_00457	RNA polymerase-binding transcription factor CarD	538832	539317	+		carD	similar to AA sequence:UniProtKB:A0R561		1	0	0	0	0	0	0
459	PFR_JS14_454	2-C-methyl-D-erythritol 4-phosphate	539381	540145	+	PROKKA_00458	2-C-methyl-D-erythritol 4-phosphate cytidylyltransferase	539381	540145	+	2.7.7.60	ispD	similar to AA sequence:UniProtKB:P96864		1	0	0	0	0	0	0
460	PFR_JS14_455	2-C-methyl-D-erythritol 2,4-cyclodiphosphate	540142	540642	+	PROKKA_00459	2-C-methyl-D-erythritol 2,4-cyclodiphosphate synthase	540142	540642	+	4.6.1.12	ispF	similar to AA sequence:UniProtKB:P65183		1	0	0	0	0	0	0
461	PFR_JS14_456	Serine hydroxymethyltransferase (Precursor)	540847	542295	-	PROKKA_00460	Serine hydroxymethyltransferase	540847	542295	-	2.1.2.1	glyA	similar to AA sequence:UniProtKB:A0R2V7		1	0	0	0	0	0	0
462	PFR_JS14_457	L-asparaginase, type I	542515	543516	-	PROKKA_00461	L-asparaginase 1	542515	543516	-	3.5.1.1	ansA	similar to AA sequence:UniProtKB:P0A962		1	0	0	0	0	0	0
463	PFR_JS14_458	Amino acid permease	543527	545077	-	PROKKA_00462	GABA permease	543527	545077	-		gabP_1	similar to AA sequence:UniProtKB:P46349		1	0	0	0	0	0	0
464	PFR_JS14_459	Amino acid permease	545396	546619	-	PROKKA_00463	GABA permease	545396	546619	-		gabP_2	similar to AA sequence:UniProtKB:P46349		1	0	0	0	0	0	0
465	PFR_JS14_460	RNA methyltransferase, TrmH family, group 3	547110	548033	-	PROKKA_00464	Putative TrmH family tRNA/rRNA methyltransferase	547110	548033	-	2.1.1.-		similar to AA sequence:UniProtKB:Q7A794		1	0	0	0	0	0	0
466	PFR_JS14_461	Cysteinyl-tRNA synthetase CysS	548033	549436	-	PROKKA_00465	Cysteine--tRNA ligase	548033	549436	-	6.1.1.16	cysS	similar to AA sequence:UniProtKB:P21888		1	0	0	0	0	0	0
467	PFR_JS14_462	FCD domain protein	549563	550564	-	PROKKA_00466	Putative L-lactate dehydrogenase operon regulatory protein	549563	550564	-		lldR	similar to AA sequence:UniProtKB:P0ACL7		1	0	0	0	0	0	0
468	PFR_JS14_463	Transporter, lactate permease family protein	551068	552771	+	PROKKA_00467	Glycolate permease GlcA	551068	552771	+		glcA	similar to AA sequence:UniProtKB:Q46839		1	0	0	0	0	0	0
469	PFR_JS14_464	Putative oxididoreductase subunit	552812	553621	+	PROKKA_00468	Lactate utilization protein A	552812	553621	+		lutA	similar to AA sequence:UniProtKB:O07020		1	0	0	0	0	0	0
470	PFR_JS14_465	Iron-sulfur cluster-binding protein	553618	555156	+	PROKKA_00469	Lactate utilization protein B	553618	555156	+		lutB	similar to AA sequence:UniProtKB:O07021		1	0	0	0	0	0	0
471	PFR_JS14_466	Protein of hypothetical function DUF162	555162	555818	+	PROKKA_00470	Lactate utilization protein C	555162	555818	+		lutC	similar to AA sequence:UniProtKB:O32259		1	0	0	0	0	0	0
472	PFR_JS14_467	Hypothetical protein	556060	556461	+	PROKKA_00471	hypothetical protein	556060	556461	+					1	0	0	0	0	0	0
473	PFR_JS14_468	Lipopolysaccharide kinase, Kdo/WaaP family	556507	557889	-	PROKKA_00472	Lipopolysaccharide kinase (Kdo/WaaP) family protein	556507	557889	-			protein motif:Pfam:PF06293.8		1	0	0	0	0	0	0
474	PFR_JS14_469	Cystathionine gamma-synthase (Cgs)	557974	559161	-	PROKKA_00473	Cystathionine gamma-synthase	557974	559161	-	2.5.1.48	metB	similar to AA sequence:UniProtKB:P00935		1	0	0	0	0	0	0
475	PFR_JS14_470	ATP binding protein of ABC transporter for	559431	560540	-	PROKKA_00474	sn-glycerol-3-phosphate import ATP-binding protein UgpC	559431	560540	-	3.6.3.20	ugpC	similar to AA sequence:UniProtKB:P10907		1	0	0	0	0	0	0
476	PFR_JS14_471	L-serine dehydratase 1	560756	562147	-	PROKKA_00475	L-serine dehydratase 1	560756	562147	-	4.3.1.17	sdaA	similar to AA sequence:UniProtKB:P16095		1	0	0	0	0	0	0
477	PFR_JS14_472	Amidohydrolase	562323	563597	+	PROKKA_00476	putative hydrolase YxeP	562323	563597	+	3.-.-.-	yxeP_2	similar to AA sequence:UniProtKB:P54955		1	0	0	0	0	0	0
478	PFR_JS14_473	Hypothetical membrane protein (DedA family)	563668	564681	+	PROKKA_00477	SNARE associated Golgi protein	563668	564681	+			protein motif:Pfam:PF09335.5		1	0	0	0	0	0	0
479	PFR_JS14_474	Putative RNase III regulator YmdB	564706	565215	-	PROKKA_00478	O-acetyl-ADP-ribose deacetylase	564706	565215	-	3.5.1.-	ymdB_1	similar to AA sequence:UniProtKB:P0A8D6		1	0	0	0	0	0	0
480	PFR_JS14_475	Hypothetical protein	565300	565683	+	PROKKA_00479	hypothetical protein	565300	565683	+					1	0	0	0	0	0	0
481	PFR_JS14_476	Ktn nad-binding domain involved with k transport	565690	567831	+	PROKKA_00480	potassium transporter peripheral membrane component	565690	567831	+			protein motif:CLUSTERS:PRK09496		1	0	0	0	0	0	0
482	PFR_JS14_477	Conserved transmembrane transport protein MmpL13	567952	570282	-	PROKKA_00481	Membrane protein YdfJ	567952	570282	-		ydfJ_1	similar to AA sequence:UniProtKB:P96687		1	0	0	0	0	0	0
483						PROKKA_00482	tRNA-Thr(tgt)	570562	570637	-			COORDINATES:profile:Aragorn:1.2		0					0	0
484	PFR_JS14_478	Mannose-6-phosphate isomerase, class I	570770	571969	-	PROKKA_00483	Mannose-6-phosphate isomerase	570770	571969	-	5.3.1.8	manA	similar to AA sequence:UniProtKB:P00946		1	0	0	0	0	0	0
485	PFR_JS14_479	Hypothetical protein	572188	572469	+	PROKKA_00484	hypothetical protein	572188	572469	+					1	0	0	0	0	0	0
486	PFR_JS14_480	60 kDa chaperonin 1	572813	574435	+	PROKKA_00485	60 kDa chaperonin 1	572813	574435	+		groL1_1	similar to AA sequence:UniProtKB:A0QQU5		1	0	0	0	0	0	0
487	PFR_JS14_481	Hypothetical protein	577006	578001	-	PROKKA_00486	hypothetical protein	577006	578001	-					1	0	0	0	0	0	0
488	PFR_JS14_482	NUDIX hydrolase	581219	581779	+	PROKKA_00487	hypothetical protein	581219	581779	+			protein motif:CLUSTERS:PRK08999		1	0	0	0	0	0	0
489	PFR_JS14_483	Surface layer protein A (S-layer protein A)	582329	584008	+	PROKKA_00488	hypothetical protein	582329	584008	+			protein motif:Pfam:PF00395.14	S-layer homology domain	0	0	0	0	0	0	0
490	PFR_JS14_484	Surface layer protein A (S-layer protein A)	584657	586048	+	PROKKA_00489	Endoglucanase C precursor	584657	586048	+	3.2.1.4	cenC	similar to AA sequence:UniProtKB:P14090		1	0	0	0	0	0	0
491	PFR_JS14_485	DEAD/DEAH box helicase	586211	587890	-	PROKKA_00490	Type III restriction enzyme, res subunit	586211	587890	-			protein motif:Pfam:PF04851.9		0	0	0	0	0	0	0
492	PFR_JS14_486	Conserved protein, putative helicase of DeaD/DeaH	587963	590284	-	PROKKA_00491	hypothetical protein	587963	590284	-					0	0	0	0	0	0	0
493	PFR_JS14_487	Hypothetical protein	590281	591309	-	PROKKA_00492	hypothetical protein	590281	591309	-					0	0	0	0	0	0	0
494	PFR_JS14_488	Cold shock protein	591536	591922	+	PROKKA_00493	Cold shock-like protein	591536	591922	+		csp	similar to AA sequence:UniProtKB:O54310		1	0	0	0	0	0	0
495	PFR_JS14_489	PF11228 family protein	591926	592705	+	PROKKA_00494	hypothetical protein	591926	592705	+					1	0	0	0	0	0	0
496	PFR_JS14_490	Hypothetical protein	592783	593124	-	PROKKA_00495	hypothetical protein	592783	593124	-					1	0	0	0	0	0	0
497	PFR_JS14_491	Guanine/hypoxanthine permease PbuG	593170	594732	+	PROKKA_00496	Guanine/hypoxanthine permease PbuG	593170	594732	+		pbuG	similar to AA sequence:UniProtKB:O34987		1	0	0	0	0	0	0
498	PFR_JS14_492	Hypothetical protein	594848	595234	+	PROKKA_00497	hypothetical protein	594848	595234	+					1	0	0	0	0	0	0
499	PFR_JS14_493	Phosphoserine transaminase	595277	596398	-	PROKKA_00498	Phosphoserine aminotransferase	595277	596398	-	2.6.1.52	serC	similar to AA sequence:UniProtKB:P63514		1	0	0	0	0	0	0
500	PFR_JS14_494	Iron-dependent repressor and activator IdeR	596575	597252	+	PROKKA_00499	Diphtheria toxin repressor	596575	597252	+		dtxR	similar to AA sequence:UniProtKB:P0DJL7		1	0	0	0	0	0	0
501	PFR_JS14_495	Thioredoxin	597368	597703	+	PROKKA_00500	Putative thioredoxin-2	597368	597703	+		trxC_2	similar to AA sequence:UniProtKB:Q9RD25		1	0	0	0	0	0	0
502	PFR_JS14_496	Hypothetical protein	597867	598226	-	PROKKA_00501	hypothetical protein	597867	598226	-					1	0	0	0	0	0	0
503	PFR_JS14_497	Carboxylic ester hydrolase	598378	599187	+	PROKKA_00502	acetyl esterase	598378	599187	+			protein motif:CLUSTERS:PRK10162		0	0	0	0	0	0	0
504	PFR_JS14_498	Isochorismatase family protein	599184	599804	+	PROKKA_00503	nicotinamidase/pyrazinamidase	599184	599804	+			protein motif:CLUSTERS:PRK11609		1	0	0	0	0	0	0
505	PFR_JS14_499	Hypothetical protein	599949	600281	-	PROKKA_00504	hypothetical protein	599949	600281	-					1	0	0	0	0	0	0
506						PROKKA_00505	tRNA-Arg(cct)	600378	600453	-			COORDINATES:profile:Aragorn:1.2		0					0	0
507	PFR_JS14_500	UDP-glucose pyrophosphorylase 2	600856	602229	+	PROKKA_00506	UTP--glucose-1-phosphate uridylyltransferase	600856	602229	+			protein motif:Pfam:PF01704.12		1	0	0	0	0	0	0
508	PFR_JS14_501	Hypothetical protein	602222	602632	+	PROKKA_00507	hypothetical protein	602222	602632	+					1	0	0	0	0	0	0
509	PFR_JS14_502	Large conductance mechanosensitive channel	602686	603129	-	PROKKA_00508	Large-conductance mechanosensitive channel	602686	603129	-		mscL	similar to AA sequence:UniProtKB:A5U127		1	0	0	0	0	0	0
510	PFR_JS14_503	Hypothetical protein	603222	603770	-	PROKKA_00509	flagellar basal body P-ring biosynthesis protein FlgA	603222	603770	-			protein motif:CLUSTERS:PRK12617		1	0	0	0	0	0	0
511	PFR_JS14_504	Type I antifreeze protein	603963	604358	-	PROKKA_00510	Zinc ribbon domain protein	603963	604358	-			protein motif:Pfam:PF09723.4		0	0	0	0	0	0	0
512	PFR_JS14_505	Hypothetical protein	604515	605198	-	PROKKA_00511	5-formyltetrahydrofolate cyclo-ligase family protein	604515	605198	-			protein motif:CLUSTERS:PRK10333		1	0	0	0	0	0	0
513	PFR_JS14_506	Molybdopterin molybdenumtransferase	605217	606503	+	PROKKA_00512	Molybdopterin molybdenumtransferase	605217	606503	+	2.10.1.1	moeA_2	similar to AA sequence:UniProtKB:P99139		1	0	0	0	0	0	0
514	PFR_JS14_507	Acetytransferase	606507	607217	+	PROKKA_00513	Putative ribosomal N-acetyltransferase YdaF	606507	607217	+	2.3.1.-	ydaF	similar to AA sequence:UniProtKB:P96579		1	0	0	0	0	0	0
515	PFR_JS14_508	Hypothetical protein	607292	608095	+	PROKKA_00514	hypothetical protein	607292	608095	+					1	0	0	0	0	0	0
516						PROKKA_00515	tRNA-Ala(cgc)	608171	608246	+			COORDINATES:profile:Aragorn:1.2		0					0	0
517	PFR_JS14_509	Hypothetical protein	608348	608911	-	PROKKA_00516	hypothetical protein	608348	608911	-					0	0	0	0	0	0	0
518	PFR_JS14_510	Hypothetical protein	609062	609481	+	PROKKA_00517	hypothetical protein	609062	609481	+					0	0	0	0	0	0	0
519	PFR_JS14_511	Histidine kinase	609584	610249	+	PROKKA_00518	Oxygen sensor histidine kinase NreB	609584	610249	+	2.7.13.3	nreB	similar to AA sequence:UniProtKB:Q7WZY5		0	0	0	0	0	0	0
520	PFR_JS14_512	Two-component system response regulator	610246	610905	+	PROKKA_00519	Transcriptional regulatory protein LiaR	610246	610905	+		liaR_1	similar to AA sequence:UniProtKB:O32197		0	0	0	0	0	0	0
521	PFR_JS14_513	Hypothetical protein	611068	611802	+	PROKKA_00520	hypothetical protein	611068	611802	+					0	0	0	0	0	0	0
522	PFR_JS14_514	Hypothetical protein	611896	612105	+	PROKKA_00521	hypothetical protein	611896	612105	+					0	0	0	0	0	0	0
523	PFR_JS14_515	Secreted peptidase	612152	612805	+	PROKKA_00522	putative peptidase	612152	612805	+			protein motif:CLUSTERS:PRK11649		1	0	0	0	0	0	0
524	PFR_JS14_516	Lactoylglutathione lyase and lyase	612855	613223	-	PROKKA_00523	Glyoxalase-like domain protein	612855	613223	-			protein motif:Pfam:PF12681.1		0	0	0	0	0	0	0
525	PFR_JS14_517	Putative HTH-type transcriptional regulator MarR	613302	613721	+	PROKKA_00524	Transcriptional regulator HosA	613302	613721	+		hosA	similar to AA sequence:UniProtKB:P69782		1	0	0	0	0	0	0
526	PFR_JS14_518	Transcriptional regulator	613837	614109	+	PROKKA_00525	Transcriptional repressor SdpR	613837	614109	+		sdpR	similar to AA sequence:UniProtKB:O32242		1	0	0	0	0	0	0
527	PFR_JS14_519	Drug resistance transporter, EmrB/QacA subfamily	614149	615615	+	PROKKA_00526	Multidrug export protein EmrB	614149	615615	+		emrB_2	similar to AA sequence:UniProtKB:P0AEJ0	Putative antibiotic resistance	1	0	0	0	0	0	0
528	PFR_JS14_520	Proline/glycine betaine transporter	615754	617193	+	PROKKA_00527	Proline/betaine transporter	615754	617193	+		proP	similar to AA sequence:UniProtKB:P0C0L7		1	0	0	0	0	0	0
529	PFR_JS14_521	Regulatory protein TetR	617269	617862	-	PROKKA_00528	Bacterial regulatory proteins, tetR family	617269	617862	-			protein motif:Pfam:PF00440.17		1	0	0	0	0	0	0
530	PFR_JS14_522	Probable multidrug resistance transporter, MFS	617975	619462	+	PROKKA_00529	putative multidrug resistance protein EmrY	617975	619462	+		emrY	similar to AA sequence:UniProtKB:P52600	Putative antibiotic resistance	1	0	0	0	0	0	0
531	PFR_JS14_523	Glutamate dehydrogenase	619617	620981	+	PROKKA_00530	NADP-specific glutamate dehydrogenase	619617	620981	+	1.4.1.4	gdhA	similar to AA sequence:UniProtKB:P00370		1	0	0	0	0	0	0
532	PFR_JS14_524	Transcriptional regulatory protein PadR	621101	621574	-	PROKKA_00531	acetyltransferase	621101	621574	-			protein motif:CLUSTERS:PRK07757		1	0	0	0	0	0	0
533	PFR_JS14_525	CrcB-like protein	621634	622020	-	PROKKA_00532	Putative fluoride ion transporter CrcB	621634	622020	-		crcB_1	similar to AA sequence:UniProtKB:P37002		1	0	0	0	0	0	0
534	PFR_JS14_526	CrcB-like protein	622017	622433	-	PROKKA_00533	Putative fluoride ion transporter CrcB	622017	622433	-		crcB_2	similar to AA sequence:UniProtKB:P37002		1	0	0	0	0	0	0
535	PFR_JS14_527	UspA domain protein	622430	622963	-	PROKKA_00534	Universal stress protein family protein	622430	622963	-			protein motif:Pfam:PF00582.20		1	0	0	0	0	0	0
536	PFR_JS14_528	Galactokinase	623120	624316	-	PROKKA_00535	Galactokinase	623120	624316	-	2.7.1.6	galK_2	similar to AA sequence:UniProtKB:P0A6T3		1	0	0	0	0	0	0
537	PFR_JS14_529	Twin-arginine translocation pathway signal and	624580	625101	+	PROKKA_00536	hypothetical protein	624580	625101	+					1	0	0	0	0	0	0
538	PFR_JS14_530	Uracyl permease	625132	626685	-	PROKKA_00537	Putative pyrimidine permease RutG	625132	626685	-		rutG	similar to AA sequence:UniProtKB:P75892		1	0	0	0	0	0	0
539	PFR_JS14_531	Integral membrane protein with DUF218 domain	626807	627871	-	PROKKA_00538	hypothetical protein	626807	627871	-					1	0	0	0	0	0	0
540	PFR_JS14_532	Dolichyl-phosphate-mannose-protein	627921	629480	-	PROKKA_00539	putative dolichyl-phosphate-mannose--protein mannosyltransferase	627921	629480	-	2.4.1.109	pmt	similar to AA sequence:UniProtKB:O05586		1	0	0	0	0	0	0
541	PFR_JS14_533	Glycoside hydrolase family 95	629767	632154	+	PROKKA_00540	hypothetical protein	629767	632154	+					1	0	0	0	0	0	0
542	PFR_JS14_534	Ribosomal RNA small subunit methyltransferase I	632168	633118	+	PROKKA_00541	Ribosomal RNA small subunit methyltransferase I	632168	633118	+	2.1.1.198	rsmI	similar to AA sequence:UniProtKB:P0A640		1	0	0	0	0	0	0
543	PFR_JS14_535	Hydrolase, TatD family	633251	634279	+	PROKKA_00542	putative deoxyribonuclease YcfH	633251	634279	+	3.1.21.-	ycfH	similar to AA sequence:UniProtKB:P0AFQ7		1	0	0	0	0	0	0
544	PFR_JS14_536	Ribosomal RNA small subunit methyltransferase A	634276	635145	+	PROKKA_00543	Ribosomal RNA small subunit methyltransferase A	634276	635145	+	2.1.1.182	rsmA	similar to AA sequence:UniProtKB:P66662		1	0	0	0	0	0	0
545	PFR_JS14_537	4-diphosphocytidyl-2-C-methyl-D-erythritol kinase	635222	636199	+	PROKKA_00544	4-diphosphocytidyl-2-C-methyl-D-erythritol kinase	635222	636199	+	2.7.1.148	ispE	similar to AA sequence:UniProtKB:P65178		1	0	0	0	0	0	0
546	PFR_JS14_538	Transcriptional regulator, TetR family	636234	636995	-	PROKKA_00545	Biofilm operon icaADBC HTH-type negative transcriptional regulator IcaR	636234	636995	-		icaR	similar to AA sequence:UniProtKB:A6QKF4		1	0	0	0	0	0	0
547	PFR_JS14_539	Aspartate carbomyltransferase	637138	638184	-	PROKKA_00546	Aspartate carbamoyltransferase	637138	638184	-	2.1.3.2	pyrB	similar to AA sequence:UniProtKB:Q8ZB39		1	0	0	0	0	0	0
548						PROKKA_00547	tRNA-Gln(ttg)	638346	638425	+			COORDINATES:profile:Aragorn:1.2		0					0	0
549	PFR_JS14_540	Bifunctional protein GlmU	638611	640158	+	PROKKA_00548	Bifunctional protein GlmU	638611	640158	+		glmU	similar to AA sequence:UniProtKB:P96382		1	0	0	0	0	0	0
550	PFR_JS14_541	Ribose-phosphate diphosphokinase	640192	641187	+	PROKKA_00549	Ribose-phosphate pyrophosphokinase	640192	641187	+	2.7.6.1	prs_2	similar to AA sequence:UniProtKB:P65232		1	0	0	0	0	0	0
551	PFR_JS14_542	50S ribosomal protein L25	641565	642224	+	PROKKA_00550	50S ribosomal protein L25	641565	642224	+		rplY	similar to AA sequence:UniProtKB:Q92N68		1	0	0	0	0	0	0
552	PFR_JS14_543	Peptidyl-tRNA hydrolase (Precursor)	642432	643022	+	PROKKA_00551	Peptidyl-tRNA hydrolase	642432	643022	+	3.1.1.29	pth	similar to AA sequence:UniProtKB:A0R3D3		1	0	0	0	0	0	0
553	PFR_JS14_544	Hypothetical protein	643090	643455	+	PROKKA_00552	hypothetical protein	643090	643455	+					1	0	0	0	0	0	0
554	PFR_JS14_545	Transcription-repair coupling factor	643534	647229	+	PROKKA_00553	Transcription-repair-coupling factor	643534	647229	+	3.6.4.-	mfd	similar to AA sequence:UniProtKB:P64326		1	0	0	0	0	0	0
555	PFR_JS14_546	Hypothetical protein	647351	647884	+	PROKKA_00554	hypothetical protein	647351	647884	+					1	0	0	0	0	0	0
556	PFR_JS14_547	MazG family protein	647884	648555	+	PROKKA_00555	Nucleoside triphosphate pyrophosphohydrolase	647884	648555	+	3.6.1.8	mazG	similar to AA sequence:UniProtKB:P0AEY3		1	0	0	0	0	0	0
557	PFR_JS14_548	Phosphopyruvate hydratase	648670	649959	+	PROKKA_00556	Enolase	648670	649959	+	4.2.1.11	eno_1	similar to AA sequence:UniProtKB:A0R3B8		1	0	0	0	0	0	0
558						PROKKA_00557	tRNA-Pro(tgg)	650815	650897	-			COORDINATES:profile:Aragorn:1.2		0					0	0
559	PFR_JS14_549	Hypothetical protein	650237	650878	+											0	0	0	0	0	0
560	PFR_JS14_550	PF04417 family protein	650958	651473	+	PROKKA_00558	hypothetical protein	650958	651473	+					1	0	0	0	0	0	0
561	PFR_JS14_551	Exopolyphosphatase	651470	652426	+	PROKKA_00559	Guanosine-5'-triphosphate,3'-diphosphate pyrophosphatase	651470	652426	+	3.6.1.40	gppA	similar to AA sequence:UniProtKB:P25552		1	0	0	0	0	0	0
562						PROKKA_00560	tRNA-Leu(taa)	652536	652610	+			COORDINATES:profile:Aragorn:1.2		0					0	0
563	PFR_JS14_552	Recombinase	652568	653977	-											1	1	0	0	0	0
564	PFR_JS14_553	Type IV secretory pathway VirB4 protein-like	653974	655461	-	PROKKA_00561	AAA-like domain protein	653974	655461	-			protein motif:Pfam:PF12846.1		0	1	1	0	0	0	0
565	PFR_JS14_554	Exopolyphosphatase	655458	656264	-	PROKKA_00562	hypothetical protein	655458	656264	-					0	1	1	0	0	0	0
566	PFR_JS14_555	Hypothetical protein	656351	657043	+	PROKKA_00563	hypothetical protein	656351	657043	+					0	1	1	0	0	0	0
567	PFR_JS14_556	Integral membrane protein	657035	658501	-	PROKKA_00564	hypothetical protein	657035	658501	-					0	1	1	0	0	0	0
568	PFR_JS14_557	Hypothetical protein	658509	659396	-	PROKKA_00565	hypothetical protein	658509	659396	-					0	0	0	0	0	0	0
569	PFR_JS14_558	Hypothetical protein	659526	659984	-	PROKKA_00566	hypothetical protein	659526	659984	-					0	0	0	0	0	0	0
570	PFR_JS14_559	Integral membrane protein	660015	660356	-	PROKKA_00567	hypothetical protein	660015	660356	-					0	0	0	0	0	0	0
571	PFR_JS14_560	Hypothetical protein	660447	660860	+	PROKKA_00568	hypothetical protein	660447	660860	+					0	0	0	0	0	0	0
572	PFR_JS14_561	Hypothetical protein	660877	661185	-	PROKKA_00569	hypothetical protein	660877	661185	-					0	0	0	0	0	0	0
573	PFR_JS14_562	Hypothetical protein	661182	661727	-	PROKKA_00570	Murein hydrolase activator EnvC precursor	661182	661727	-		envC	similar to AA sequence:UniProtKB:P37690		0	0	0	0	0	0	0
574	PFR_JS14_563	Putative conjugative relaxase (Fragment)	661945	664038	+	PROKKA_00571	ATP-dependent RecD-like DNA helicase	661945	664038	+	3.6.4.12	recD2	protein motif:HAMAP:MF_01488		0	0	0	0	0	0	0
575	PFR_JS14_564	Hypothetical protein	664081	665244	-	PROKKA_00572	Metallo-beta-lactamase superfamily protein	664081	665244	-			protein motif:Pfam:PF00753.21	Putative antibiotic resistance	0	0	0	0	0	0	0
576	PFR_JS14_565	Sulfate permease	665529	665972	+	PROKKA_00573	hypothetical protein	665529	665972	+					0	0	0	0	0	0	0
577	PFR_JS14_566	Hypothetical protein	666000	669080	+	PROKKA_00574	hypothetical protein	666000	669080	+					0	1	1	0	0	0	0
578	PFR_JS14_567	Hypothetical protein	669230	670078	+	PROKKA_00575	hypothetical protein	669230	670078	+					0	1	1	0	0	0	0
579	PFR_JS14_568	Hypothetical protein	670328	671056	+	PROKKA_00576	hypothetical protein	670328	671056	+					0	1	1	0	0	0	0
580	PFR_JS14_569	PF06114 domain protein	671043	672206	+	PROKKA_00577	Helix-turn-helix	671043	672206	+			protein motif:Pfam:PF01381.16		0	1	1	0	0	0	0
581	PFR_JS14_570	Hypothetical protein	672323	673348	+	PROKKA_00578	hypothetical protein	672323	673348	+					0	0	0	0	0	0	0
582	PFR_JS14_571	Hypothetical protein	673512	674225	+	PROKKA_00579	hypothetical protein	673512	674225	+					0	1	1	0	0	0	0
583	PFR_JS14_572	DEAD/DEAH box helicase domain protein	674209	677709	+	PROKKA_00580	ski2-like helicase	674209	677709	+			protein motif:CLUSTERS:PRK02362		0	1	1	0	0	0	0
584	PFR_JS14_573	Transcriptional regulator	678428	679066	-	PROKKA_00581	Tetracycline repressor protein class A from transposon 1721	678428	679066	-		tetR_1	similar to AA sequence:UniProtKB:P03038	Putative antibiotic resistance	0	1	1	0	0	0	0
585	PFR_JS14_574	ABC transporter family protein	679063	679836	-	PROKKA_00582	Inner membrane transport permease YbhR	679063	679836	-		ybhR_1	similar to AA sequence:UniProtKB:P0AFP9		0	1	1	0	0	0	0
586	PFR_JS14_575	Nod factor export ATP-binding protein I	679820	680752	-	PROKKA_00583	Daunorubicin/doxorubicin resistance ATP-binding protein DrrA	679820	680752	-	3.6.3.-	drrA_2	similar to AA sequence:UniProtKB:P32010	Putative antibiotic resistance	0	1	1	0	0	0	0
587	PFR_JS14_576	Actinorhodin transporter	680900	682327	-	PROKKA_00584	putative transport protein HsrA	680900	682327	-		hsrA_3	similar to AA sequence:UniProtKB:P31474		1	0	0	0	0	0	0
588	PFR_JS14_577	Transcriptional regulator	682392	683030	+	PROKKA_00585	Bacterial regulatory proteins, tetR family	682392	683030	+			protein motif:Pfam:PF00440.17		1	0	0	0	0	0	0
589	PFR_JS14_578	Phosphopyruvate hydratase	683321	684592	+	PROKKA_00586	Enolase	683321	684592	+	4.2.1.11	eno_2	similar to AA sequence:UniProtKB:P64074		1	0	0	0	0	0	0
590	PFR_JS14_579	Cationic amino acid transporter	684650	686113	-	PROKKA_00587	putative amino acid permease YhdG	684650	686113	-		yhdG_2	similar to AA sequence:UniProtKB:O07576		1	0	0	0	0	0	0
591	PFR_JS14_580	Similar to Nucleoside-diphosphate-sugar	686331	687104	-	PROKKA_00588	putative sugar epimerase YhfK	686331	687104	-	4.-.-.-	yhfK	similar to AA sequence:UniProtKB:O07609		0	0	0	0	0	0	0
592	PFR_JS14_581	Methyltransferase type 11	687407	688156	+	PROKKA_00589	Methyltransferase domain protein	687407	688156	+			protein motif:Pfam:PF08241.6		1	0	0	0	0	0	0
593	PFR_JS14_582	Putative CONSERVED TRANSMEMBRANE PROTEIN	688293	689105	+	PROKKA_00590	Bax inhibitor 1 like protein	688293	689105	+			protein motif:Pfam:PF12811.1		1	0	0	0	0	0	0
594	PFR_JS14_583	Hydrolase, NUDIX family	689281	689985	-	PROKKA_00591	Nucleoside triphosphatase NudI	689281	689985	-	3.6.1.-	nudI	similar to AA sequence:UniProtKB:P52006		1	0	0	0	0	0	0
595	PFR_JS14_584	Hypothetical protein	690034	690999	-	PROKKA_00592	hypothetical protein	690034	690999	-					1	0	0	0	0	0	0
596	PFR_JS14_585	Putative 3-methyladenine DNA glycosylase	691208	691858	+	PROKKA_00593	3-methyladenine DNA glycosylase	691208	691858	+			protein motif:CLUSTERS:PRK00802		1	0	0	0	0	0	0
597	PFR_JS14_586	Hypothetical protein	691886	691975	+	PROKKA_00594	hypothetical protein	691886	691975	+					0	0	0	0	0	0	0
598	PFR_JS14_587	Hypothetical protein	691988	692392	+	PROKKA_00595	hypothetical protein	691988	692392	+			protein motif:Pfam:PF08327.5	Activator of Hsp90 ATPase homolog 1-like protein	1	0	0	0	0	0	0
599	PFR_JS14_588	Hypothetical protein	692526	692981	+	PROKKA_00596	hypothetical protein	692526	692981	+					1	0	0	0	0	0	0
600	PFR_JS14_589	PF04978 family protein	693007	693513	-	PROKKA_00597	DinB superfamily protein	693007	693513	-			protein motif:Pfam:PF12867.1		1	0	0	0	0	0	0
601	PFR_JS14_590	HAD-superfamily hydrolase, subfamily IA,	693510	694124	-	PROKKA_00598	?-D-glucose-1-phosphatase	693510	694124	-			protein motif:CLUSTERS:PRK09456		1	0	0	0	0	0	0
602	PFR_JS14_591	FMN-binding split barrel	694302	694949	+	PROKKA_00599	Pyridoxamine 5'-phosphate oxidase	694302	694949	+			protein motif:Pfam:PF12900.1		1	0	0	0	0	0	0
603	PFR_JS14_592	Hypothetical protein	695054	695584	-	PROKKA_00600	hypothetical protein	695054	695584	-					1	0	0	0	0	0	0
604	PFR_JS14_593	Peptide methionine sulfoxide reductase MsrA	695704	696339	-	PROKKA_00601	Peptide methionine sulfoxide reductase MsrA	695704	696339	-	1.8.4.11	msrA	similar to AA sequence:UniProtKB:Q93S39		1	0	0	0	0	0	0
605	PFR_JS14_594	Uracil-DNA glycosylase 2	696451	697140	-	PROKKA_00602	Uracil-DNA glycosylase	696451	697140	-	3.2.2.27	ung	similar to AA sequence:UniProtKB:P67071		1	0	0	0	0	0	0
606	PFR_JS14_595	Integral membrane protein	697321	698751	+	PROKKA_00603	pheromone autoinducer 2 transporter	697321	698751	+			protein motif:CLUSTERS:PRK12287		1	0	0	0	0	0	0
607	PFR_JS14_596	Hypothetical protein	698837	699799	+	PROKKA_00604	hypothetical protein	698837	699799	+					1	0	0	0	0	0	0
608	PFR_JS14_597	DoxX protein	699915	700349	-	PROKKA_00605	DoxX	699915	700349	-			protein motif:Pfam:PF07681.6		1	0	0	0	0	0	0
609	PFR_JS14_598	Transcription elongation factor GreA	700436	700939	-	PROKKA_00606	Transcription elongation factor GreA	700436	700939	-		greA	similar to AA sequence:UniProtKB:P64279		1	0	0	0	0	0	0
610	PFR_JS14_599	Mycothiol conjugate amidase Mca	701034	701960	+	PROKKA_00607	Mycothiol S-conjugate amidase	701034	701960	+	3.5.1.115	mca	similar to AA sequence:UniProtKB:A0R2W9		1	0	0	0	0	0	0
611	PFR_JS14_600	Conserved protein containing thioredoxin domain	702133	704817	+	PROKKA_00608	ASCH domain protein	702133	704817	+			protein motif:Pfam:PF04266.8		1	0	0	0	0	0	0
612	PFR_JS14_601	ASCH domain protein	704855	705373	+	PROKKA_00609	ASCH domain protein	704855	705373	+			protein motif:Pfam:PF04266.8		1	0	0	0	0	0	0
613	PFR_JS14_602	Isoprenyl transferase 2	705386	706195	-	PROKKA_00610	(2Z,6E)-farnesyl diphosphate synthase	705386	706195	-	2.5.1.68		similar to AA sequence:UniProtKB:Q47SS3		1	0	0	0	0	0	0
614	PFR_JS14_603	Channel protein, hemolysin III family protein	706394	707131	+	PROKKA_00611	Haemolysin-III related	706394	707131	+			protein motif:Pfam:PF03006.14		1	0	0	0	0	0	0
615	PFR_JS14_604	Exodeoxyribonuclease 7 small subunit	707176	707418	-	PROKKA_00612	Exodeoxyribonuclease 7 small subunit	707176	707418	-	3.1.11.6	xseB	similar to AA sequence:UniProtKB:Q7VV85		1	0	0	0	0	0	0
616	PFR_JS14_605	Exodeoxyribonuclease VII, large subunit	707465	708616	-	PROKKA_00613	Exodeoxyribonuclease 7 large subunit	707465	708616	-	3.1.11.6	xseA	similar to AA sequence:UniProtKB:P04994		1	0	0	0	0	0	0
617	PFR_JS14_606	4-hydroxy-3-methylbut-2-enyl diphosphate	708633	709871	+	PROKKA_00614	4-hydroxy-3-methylbut-2-enyl diphosphate reductase	708633	709871	+	1.17.1.2	ispH	similar to AA sequence:UniProtKB:P62623		1	0	0	0	0	0	0
618	PFR_JS14_607	RmuC family DNA recombination protein	709803	711152	-	PROKKA_00615	DNA recombination protein RmuC	709803	711152	-		rmuC	similar to AA sequence:UniProtKB:P0AG71		1	0	0	0	0	0	0
619	PFR_JS14_608	M18 family aminopeptidase	711302	712573	+	PROKKA_00616	putative M18 family aminopeptidase 2	711302	712573	+	3.4.11.-	apeB	similar to AA sequence:UniProtKB:Q9HYZ3		1	0	0	0	0	0	0
620	PFR_JS14_609	GTP-dependent nucleic acid-binding protein EngD	712668	713741	+	PROKKA_00617	Ribosome-binding ATPase YchF	712668	713741	+		ychF	similar to AA sequence:UniProtKB:P44681		1	1	0	1	0	0	0
621	PFR_JS14_610	Hypothetical protein	714089	714220	-	PROKKA_00618	hypothetical protein	714089	714220	-					0	1	0	1	0	0	0
622	PFR_JS14_611	Hypothetical protein	716007	716315	+	PROKKA_00619	hypothetical protein	716007	716315	+					0	1	0	1	0	0	0
623	PFR_JS14_612	Hypothetical protein	716486	717085	+	PROKKA_00620	hypothetical protein	716486	717085	+					0	1	0	1	0	0	0
624	PFR_JS14_613	Hypothetical protein	717082	718389	+	PROKKA_00621	hypothetical protein	717082	718389	+					0	1	0	1	0	0	0
625	PFR_JS14_614	Abi family protein	718707	719636	+	PROKKA_00622	Abi-like protein	718707	719636	+			protein motif:Pfam:PF07751.5		0	1	0	1	0	0	0
626	PFR_JS14_615	Transposase, ISlxx5	720687	721721	+	PROKKA_00623	Integrase core domain protein	720687	721721	+			protein motif:Pfam:PF00665.20		0	1	0	1	0	0	0
627	PFR_JS14_616	Hypothetical protein	722348	722572	+	PROKKA_00624	hypothetical protein	722348	722572	+					0	1	0	1	0	0	0
628	PFR_JS14_617	Hypothetical protein	722572	723681	+	PROKKA_00625	hypothetical protein	722572	723681	+					0	1	0	1	0	0	0
629	PFR_JS14_618	Hypothetical protein	723775	724545	+	PROKKA_00626	hypothetical protein	723775	724545	+					0	1	0	1	0	0	0
630	PFR_JS14_619	Transcriptional regulator	724509	725474	-	PROKKA_00627	HTH-type transcriptional regulator GltC	724509	725474	-		gltC	similar to AA sequence:UniProtKB:P20668		0	1	0	1	0	0	0
631	PFR_JS14_620	Putative MFS-type transporter yybF	725632	726783	+	PROKKA_00628	Inner membrane transport protein YnfM	725632	726783	+		ynfM	similar to AA sequence:UniProtKB:P43531		0	1	0	1	0	0	0
632	PFR_JS14_621	FrnE protein	727190	727885	+	PROKKA_00629	DSBA-like thioredoxin domain protein	727190	727885	+			protein motif:Pfam:PF01323.14		0	0	0	0	0	0	0
633	PFR_JS14_622	Hypothetical protein	728458	729330	+	PROKKA_00630	Pentapeptide repeats (8 copies)	728458	729330	+			protein motif:Pfam:PF00805.16		0	0	0	0	0	0	0
634	PFR_JS14_623	Hypothetical protein	729409	729675	+	PROKKA_00631	anaerobic benzoate catabolism transcriptional regulator	729409	729675	+			protein motif:CLUSTERS:PRK08154		0	0	0	0	0	0	0
635	PFR_JS14_624	GlpP family transcriptional regulator	729654	730313	-	PROKKA_00632	Glycerol-3-phosphate responsive antiterminator	729654	730313	-			protein motif:Pfam:PF04309.6		0	0	0	0	0	0	0
636	PFR_JS14_625	Alkylglycerone-phosphate synthase	730402	731934	-	PROKKA_00633	putative FAD-linked oxidoreductase	730402	731934	-	1.-.-.-		similar to AA sequence:UniProtKB:Q50685		0	0	0	0	0	0	0
637	PFR_JS14_626	Glycerol-3-phosphate dehydrogenase glpD2	731931	733616	-	PROKKA_00634	Aerobic glycerol-3-phosphate dehydrogenase	731931	733616	-	1.1.5.3	glpD	similar to AA sequence:UniProtKB:P18158		0	0	0	0	0	0	0
638	PFR_JS14_627	Bile acid:sodium symporter	733756	734859	+	PROKKA_00635	Sodium Bile acid symporter family protein	733756	734859	+			protein motif:Pfam:PF01758.10		0	0	0	0	0	0	0
639	PFR_JS14_628	UPF0324 membrane protein	734955	736118	-	PROKKA_00636	hypothetical protein	734955	736118	-					0	0	0	0	0	0	0
640	PFR_JS14_629	Hypothetical protein	736115	736288	-	PROKKA_00637	hypothetical protein	736115	736288	-					0	0	0	0	0	0	0
641	PFR_JS14_630	Thiamine-phosphate diphosphorylase	736803	737450	-	PROKKA_00638	Thiamine-phosphate synthase	736803	737450	-	2.5.1.3	thiE_1	similar to AA sequence:UniProtKB:P66916		0	0	0	0	0	0	0
642	PFR_JS14_631	Glycine oxidase ThiO	737626	738879	+	PROKKA_00639	Hydrogen cyanide synthase subunit HcnC precursor	737626	738879	+	1.4.99.5	hcnC	similar to AA sequence:UniProtKB:G3XD12		0	0	0	0	0	0	0
643	PFR_JS14_632	Thiamine biosynthesis protein	738876	739109	+	PROKKA_00640	sulfur carrier protein ThiS	738876	739109	+			protein motif:CLUSTERS:PRK05863		0	0	0	0	0	0	0
644	PFR_JS14_633	Thiazole synthase	739112	739942	+	PROKKA_00641	Thiazole synthase	739112	739942	+	2.8.1.10	thiG	similar to AA sequence:UniProtKB:A0QQL0		0	0	0	0	0	0	0
645	PFR_JS14_634	Molybdenum cofactor biosynthesis protein moeB2	739951	741195	+	PROKKA_00642	putative adenylyltransferase/sulfurtransferase MoeZ	739951	741195	+		moeZ_2	similar to AA sequence:UniProtKB:Q7D5X9		0	0	0	0	0	0	0
646	PFR_JS14_635	UPF0324 membrane protein	741263	742345	-	PROKKA_00643	hypothetical protein	741263	742345	-					0	0	0	0	0	0	0
647	PFR_JS14_636	Transcriptional regulator	742382	743335	+	PROKKA_00644	HTH-type transcriptional regulator CysL	742382	743335	+		cysL	similar to AA sequence:UniProtKB:P39647		0	0	0	0	0	0	0
648	PFR_JS14_637	Hypothetical protein	743339	743554	-	PROKKA_00645	hypothetical protein	743339	743554	-					0	0	0	0	0	0	0
649	PFR_JS14_638	Carbon starvation protein	743544	745940	-	PROKKA_00646	Carbon starvation protein A	743544	745940	-		cstA	similar to AA sequence:UniProtKB:P15078		0	0	0	0	0	0	0
650	PFR_JS14_639	Glycerate kinase (Fragment)	746305	746904	+	PROKKA_00647	Glycerate 2-kinase	746305	746904	+	2.7.1.165	garK_1	similar to AA sequence:UniProtKB:P23524		0	0	0	0	0	0	0
651	PFR_JS14_640	Hypothetical protein	746883	747422	+	PROKKA_00648	Glycerate 2-kinase	746883	747422	+	2.7.1.165	garK_2	similar to AA sequence:UniProtKB:P23524		0	0	0	0	0	0	0
652	PFR_JS14_641	MFS transporter	747486	749255	-	PROKKA_00649	Antiseptic resistance protein	747486	749255	-		qacA_1	similar to AA sequence:UniProtKB:P0A0J9		0	0	0	0	0	0	0
653	PFR_JS14_642	Glyoxalase/bleomycin resistance	749457	750350	-	PROKKA_00650	3-demethylubiquinone-9 3-methyltransferase	749457	750350	-			protein motif:Pfam:PF06983.7		0	0	0	0	0	0	0
654	PFR_JS14_643	Peptidyl-tRNA hydrolase PTH2	750451	751164	+	PROKKA_00651	hypothetical protein	750451	751164	+					0	0	0	0	0	0	0
655	PFR_JS14_644	ABC transporter, quaternary amine uptake	751202	752101	+	PROKKA_00652	Putative osmoprotectant uptake system substrate-binding protein OsmF precursor	751202	752101	+		osmF_1	similar to AA sequence:UniProtKB:P33362		0	0	0	0	0	0	0
656	PFR_JS14_645	Cyanate permease	752249	753526	+	PROKKA_00653	putative transporter YycB	752249	753526	+		yycB	similar to AA sequence:UniProtKB:P37482		0	0	0	0	0	0	0
657	PFR_JS14_646	Hypothetical protein	753629	753853	-	PROKKA_00654	hypothetical protein	753629	753853	-					0	0	0	0	0	0	0
658	PFR_JS14_647	Band 7 protein	753866	754834	-	PROKKA_00655	SPFH domain / Band 7 family protein	753866	754834	-			protein motif:Pfam:PF01145.19		0	0	0	0	0	0	0
659	PFR_JS14_648	Cysteine synthase	755054	756022	-	PROKKA_00656	O-acetylserine sulfhydrylase	755054	756022	-	2.5.1.47	cysK1_1	similar to AA sequence:UniProtKB:P0A534		1	0	0	0	0	0	0
660	PFR_JS14_649	Diacylglycerol kinase catalytic region	756467	757522	+	PROKKA_00657	Diacylglycerol kinase	756467	757522	+	2.7.1.107	dagK_1	similar to AA sequence:UniProtKB:O31502		0	0	0	0	0	0	0
661	PFR_JS14_650	Hypothetical protein	757613	758776	-	PROKKA_00658	hypothetical protein	757613	758776	-					0	0	0	0	0	0	0
662	PFR_JS14_651	Peptidase M20D, amidohydrolase	758937	760106	+	PROKKA_00659	putative hydrolase YxeP	758937	760106	+	3.-.-.-	yxeP_3	similar to AA sequence:UniProtKB:P54955		1	0	0	0	0	0	0
663	PFR_JS14_652	Phosphoribosyl transferase domain protein	760202	760708	-	PROKKA_00660	Xanthine phosphoribosyltransferase	760202	760708	-	2.4.2.22	gpt	similar to AA sequence:UniProtKB:P0A9M5		0	0	0	0	0	0	0
664	PFR_JS14_653	N-acetyltransferase yncA	760768	761280	-	PROKKA_00661	N-acyltransferase YncA	760768	761280	-	2.3.1.-	yncA	similar to AA sequence:UniProtKB:P76112		0	0	0	0	0	0	0
665	PFR_JS14_654	Regulatory protein, MarR	761421	761966	+	PROKKA_00662	DNA-binding transcriptional repressor MarR	761421	761966	+			protein motif:CLUSTERS:PRK11512		0	0	0	0	0	0	0
666	PFR_JS14_655	Putative major facilitator superfamily	761963	763033	+	PROKKA_00663	enterobactin exporter EntS	761963	763033	+			protein motif:CLUSTERS:PRK10489		0	0	0	0	0	0	0
667	PFR_JS14_656	Uma4 protein	763016	764323	-	PROKKA_00664	Transposase	763016	764323	-			protein motif:Pfam:PF01610.11		0	0	0	0	0	0	0
668	PFR_JS14_657	Hypothetical protein	764469	764732	+	PROKKA_00665	hypothetical protein	764469	764732	+					0	0	0	0	0	0	0
669	PFR_JS14_658	Putative insertion element ISCmi2 transposase	764829	765872	-	PROKKA_00666	IS2 transposase TnpB	764829	765872	-			protein motif:CLUSTERS:PRK09409		0	0	0	0	0	0	0
670	PFR_JS14_659	Transporter, anaerobic C4-dicarboxylate uptake	765928	767223	-	PROKKA_00667	Anaerobic C4-dicarboxylate transporter DcuA	765928	767223	-		dcuA_1	similar to AA sequence:UniProtKB:P0ABN5		0	0	0	0	0	0	0
671	PFR_JS14_660	Aspartate ammonia-lyase (Aspartase)	767228	768700	-	PROKKA_00668	Aspartate ammonia-lyase	767228	768700	-	4.3.1.1	aspA_1	similar to AA sequence:UniProtKB:P0AC38		0	0	0	0	0	0	0
672	PFR_JS14_661	Aspartate ammonia-lyase (Aspartase)	769027	770496	-	PROKKA_00669	Aspartate ammonia-lyase	769027	770496	-	4.3.1.1	aspA_2	similar to AA sequence:UniProtKB:P0AC38		1	0	0	0	0	0	0
673	PFR_JS14_662	Hypothetical protein	770708	771070	-	PROKKA_00670	hypothetical protein	770708	771070	-					1	0	0	0	0	0	0
674	PFR_JS14_663	Fumarate hydratase class II	771234	772658	-	PROKKA_00671	Fumarate hydratase class II	771234	772658	-	4.2.1.2	fumC	similar to AA sequence:UniProtKB:Q92PB6		1	0	0	0	0	0	0
675	PFR_JS14_664	Putative glyoxylate reductase	772822	773790	-	PROKKA_00672	Putative 2-hydroxyacid dehydrogenase	772822	773790	-	1.1.1.-		similar to AA sequence:UniProtKB:Q99RW8		1	0	0	0	0	0	0
676	PFR_JS14_665	Putative FERREDOXIN FDXC	774026	774346	+	PROKKA_00673	Ferredoxin	774026	774346	+			similar to AA sequence:UniProtKB:P13279		1	0	0	0	0	0	0
677	PFR_JS14_666	Succinyldiaminopimelate transaminase	774343	775434	+	PROKKA_00674	LL-diaminopimelate aminotransferase	774343	775434	+	2.6.1.83	dapL	similar to AA sequence:UniProtKB:Q7NDX4		1	0	0	0	0	0	0
678	PFR_JS14_667	Conserved hypothetical secreted protein	775462	776307	-	PROKKA_00675	hypothetical protein	775462	776307	-					1	0	0	0	0	0	0
679	PFR_JS14_668	2,3,4,5-tetrahydropyridine-2-carboxylateN-succiny	776314	777252	-	PROKKA_00676	2,3,4,5-tetrahydropyridine-2,6-dicarboxylate N-succinyltransferase	776314	777252	-	2.3.1.117	dapD	similar to AA sequence:UniProtKB:O05302		1	0	0	0	0	0	0
680	PFR_JS14_669	Succinyl-diaminopimelate desuccinylase	777352	778440	+	PROKKA_00677	Succinyl-diaminopimelate desuccinylase	777352	778440	+	3.5.1.18	dapE_1	similar to AA sequence:UniProtKB:Q59284		1	0	0	0	0	0	0
681	PFR_JS14_670	Rossmann fold nucleotide-binding protein	778602	779438	+	PROKKA_00678	LOG family protein ORF6 in fasciation locus	778602	779438	+		fas6	similar to AA sequence:UniProtKB:P46378		1	0	0	0	0	0	0
682	PFR_JS14_671	Chloride transporter, chloride channel family	779653	780978	+	PROKKA_00679	H(+)/Cl(-) exchange transporter ClcA	779653	780978	+		clcA	similar to AA sequence:UniProtKB:Q8ZRP8		1	0	0	0	0	0	0
683	PFR_JS14_672	Hypothetical protein	781001	781393	+	PROKKA_00680	hypothetical protein	781001	781393	+					1	0	0	0	0	0	0
684	PFR_JS14_673	Hypothetical protein	781453	781620	+	PROKKA_00681	hypothetical protein	781453	781620	+					1	0	0	0	0	0	0
685	PFR_JS14_674	Starch synthase	781798	783015	-	PROKKA_00682	Capsular glucan synthase	781798	783015	-	2.4.1.21	glgA	similar to AA sequence:UniProtKB:O05313		1	0	0	0	0	0	0
686	PFR_JS14_675	Glucose-1-phosphate adenylyltransferase 2	783170	784360	+	PROKKA_00683	Glucose-1-phosphate adenylyltransferase	783170	784360	+	2.7.7.27	glgC	similar to AA sequence:UniProtKB:P64241		1	0	0	0	0	0	0
687	PFR_JS14_676	O-methyltransferase mdmC	784498	785163	-	PROKKA_00684	Putative O-methyltransferase/MSMEI_4947	784498	785163	-	2.1.1.-		similar to AA sequence:UniProtKB:A0R2D5		1	0	0	0	0	0	0
688	PFR_JS14_677	Dihydrodipicolinate synthase	785307	786188	+	PROKKA_00685	4-hydroxy-tetrahydrodipicolinate synthase	785307	786188	+	4.3.3.7	dapA	similar to AA sequence:UniProtKB:P63945		1	0	0	0	0	0	0
689	PFR_JS14_678	Sec-independent protein translocase protein TatB	786282	786731	+	PROKKA_00686	sec-independent translocase	786282	786731	+			protein motif:CLUSTERS:PRK01371		1	0	0	0	0	0	0
690	PFR_JS14_679	Mrp ATPase family protein	786913	788070	-	PROKKA_00687	Flagellum site-determining protein YlxH	786913	788070	-		ylxH	similar to AA sequence:UniProtKB:P40742		1	0	0	0	0	0	0
691	PFR_JS14_680	PF06210 family protein	788214	788777	-	PROKKA_00688	hypothetical protein	788214	788777	-					1	0	0	0	0	0	0
692	PFR_JS14_681	CBS domain pair protein	788774	790051	-	PROKKA_00689	Magnesium transporter MgtE	788774	790051	-			similar to AA sequence:UniProtKB:Q5SMG8		1	0	0	0	0	0	0
693	PFR_JS14_682	Citrate lyase beta chain citrase beta chain	790232	791095	+	PROKKA_00690	(3S)-malyl-CoA thioesterase	790232	791095	+	3.1.2.-	mcl2	similar to AA sequence:UniProtKB:D3JV05		1	0	0	0	0	0	0
694	PFR_JS14_683	Hypothetical protein	791240	792115	+	PROKKA_00691	hypothetical protein	791240	792115	+					1	0	0	0	0	0	0
695	PFR_JS14_684	Peptidase, M24 family	792242	793696	-	PROKKA_00692	Xaa-Pro aminopeptidase 1	792242	793696	-	3.4.11.9	pepPI	similar to AA sequence:UniProtKB:P0A3Z2		1	0	0	0	0	0	0
696	PFR_JS14_685	Zn-ribbon protein, possibly nucleic acid-binding	793869	794612	+	PROKKA_00693	Putative zinc ribbon domain protein	793869	794612	+			protein motif:Pfam:PF02591.9		1	0	0	0	0	0	0
697	PFR_JS14_686	Hypothetical protein	794423	795145	-	PROKKA_00694	hypothetical protein	794423	795145	-					0	0	0	0	0	0	0
698	PFR_JS14_687	Hypothetical protein	795203	795862	+	PROKKA_00695	S-layer protein precursor	795203	795862	+		ctc	similar to AA sequence:UniProtKB:Q9ZES5		1	0	0	0	0	0	0
699	PFR_JS14_688	Methionyl aminopeptidase	796001	796909	-	PROKKA_00696	Methionine aminopeptidase 2	796001	796909	-	3.4.11.18	map_1	similar to AA sequence:UniProtKB:P0A5J2		1	0	0	0	0	0	0
700	PFR_JS14_689	Hypothetical protein	796989	797936	-	PROKKA_00697	hypothetical protein	796989	797936	-					0	0	0	0	0	0	0
701	PFR_JS14_690	Hypothetical protein	798021	798902	-	PROKKA_00698	hypothetical protein	798021	798902	-					0	0	0	0	0	0	0
702	PFR_JS14_691	Glutamine synthetase, type I	799109	800443	+	PROKKA_00699	putative glutamine synthetase 2	799109	800443	+	6.3.1.2	glnA_1	similar to AA sequence:UniProtKB:A0R083		1	0	0	0	0	0	0
703	PFR_JS14_692	Hypothetical protein	800499	801236	-	PROKKA_00700	hypothetical protein	800499	801236	-					1	0	0	0	0	0	0
704	PFR_JS14_693	Glutamate-ammonia-ligase adenylyltransferase	801478	804444	+	PROKKA_00701	Glutamate-ammonia-ligase adenylyltransferase	801478	804444	+	2.7.7.42	glnE	similar to AA sequence:UniProtKB:P30870		1	0	0	0	0	0	0
705	PFR_JS14_694	Putative oxidoreductase in MprA 5'region	804441	805256	+	PROKKA_00702	short chain dehydrogenase	804441	805256	+			protein motif:CLUSTERS:PRK07904		1	0	0	0	0	0	0
706	PFR_JS14_695	Transcriptional regulator	805276	805860	-	PROKKA_00703	Tetracycline repressor protein class A from transposon 1721	805276	805860	-		tetR_2	similar to AA sequence:UniProtKB:P03038	Putative antibiotic resistance	1	0	0	0	0	0	0
707	PFR_JS14_696	Hypothetical protein	805948	806538	-	PROKKA_00704	hypothetical protein	805948	806538	-					1	0	0	0	0	0	0
708	PFR_JS14_697	Glutamate--ammonia ligase	806783	808222	-	PROKKA_00705	Glutamine synthetase	806783	808222	-	6.3.1.2	glnA_2	similar to AA sequence:UniProtKB:P15106		1	0	0	0	0	0	0
709	PFR_JS14_698	Oleandomycin resistance ATPase	808398	810209	-	PROKKA_00706	putative ABC transporter ATP-binding protein	808398	810209	-			similar to AA sequence:UniProtKB:P45127		1	0	0	0	0	0	0
710	PFR_JS14_699	Integral membrane protein	810242	811012	-	PROKKA_00707	hypothetical protein	810242	811012	-					1	0	0	0	0	0	0
711	PFR_JS14_700	Hypothetical protein	811296	813065	-	PROKKA_00708	Dihydrolipoyllysine-residue acetyltransferase component of pyruvate dehydrogenase complex	811296	813065	-	2.3.1.12	aceF	similar to AA sequence:UniProtKB:Q8NNJ2		1	0	0	0	0	0	0
712	PFR_JS14_701	Aminomethyltransferase	813366	814487	+	PROKKA_00709	Aminomethyltransferase	813366	814487	+	2.1.2.10	gcvT	similar to AA sequence:UniProtKB:P54378		1	0	0	0	0	0	0
713	PFR_JS14_702	Hypothetical protein	814642	814857	-	PROKKA_00710	hypothetical protein	814642	814857	-					1	0	0	0	0	0	0
714	PFR_JS14_703	PF11241 family protein	814857	815411	-	PROKKA_00711	hypothetical protein	814857	815411	-					1	0	0	0	0	0	0
715	PFR_JS14_704	Phage shock protein A, PspA	815711	816505	+	PROKKA_00712	hypothetical protein	815711	816505	+			similar to AA sequence:UniProtKB:P54617	Phage shock protein A homolog	1	0	0	0	0	0	0
716	PFR_JS14_705	Hypothetical protein	816502	816792	+	PROKKA_00713	hypothetical protein	816502	816792	+					1	0	0	0	0	0	0
717	PFR_JS14_706	Hypothetical protein	816853	817728	+	PROKKA_00714	glycerate kinase I	816853	817728	+			protein motif:CLUSTERS:PRK10342		1	0	0	0	0	0	0
718	PFR_JS14_707	Iron-sulfur cluster assembly accessory protein	817886	818236	+	PROKKA_00715	Iron-sulfur cluster insertion protein ErpA	817886	818236	+		erpA	similar to AA sequence:UniProtKB:P45344		1	0	0	0	0	0	0
719	PFR_JS14_708	IMP dehydrogenase family protein	818375	819838	-	PROKKA_00716	Inosine-5'-monophosphate dehydrogenase	818375	819838	-	1.1.1.205	guaB_1	similar to AA sequence:UniProtKB:P99106		1	0	0	0	0	0	0
720	PFR_JS14_709	Response regulator	820051	820575	+	PROKKA_00717	putative response regulatory protein/MT3230	820051	820575	+			similar to AA sequence:UniProtKB:P95183		1	0	0	0	0	0	0
721	PFR_JS14_710	Anthranilate phosphoribosyltransferase	820575	821624	+	PROKKA_00718	Anthranilate phosphoribosyltransferase	820575	821624	+	2.4.2.18	trpD	similar to AA sequence:UniProtKB:A0R048		1	0	0	0	0	0	0
722	PFR_JS14_711	Hypothetical protein	821665	822090	-	PROKKA_00719	hypothetical protein	821665	822090	-					1	0	0	0	0	0	0
723	PFR_JS14_712	Peptidase, A24 type IV prepilin peptidase family	822230	822913	-	PROKKA_00720	hypothetical protein	822230	822913	-					1	0	0	0	0	0	0
724	PFR_JS14_713	Hypothetical protein	822939	823589	-	PROKKA_00721	hypothetical protein	822939	823589	-					1	0	0	0	0	0	0
725	PFR_JS14_714	Acetyltransferase, GNAT family	823681	824778	-	PROKKA_00722	Phosphoribosyl-ATP pyrophosphohydrolase	823681	824778	-			protein motif:Pfam:PF01503.11		1	0	0	0	0	0	0
726	PFR_JS14_715	Hypothetical protein	824968	825984	-	PROKKA_00723	hypothetical protein	824968	825984	-					1	0	0	0	0	0	0
727	PFR_JS14_716	Peptidylprolyl isomerase	826311	826823	+	PROKKA_00724	Peptidyl-prolyl cis-trans isomerase B	826311	826823	+	5.2.1.8	cypB	similar to AA sequence:UniProtKB:P77949		1	0	0	0	0	0	0
728	PFR_JS14_717	Transcriptional regulator, AsnC family	827065	827334	-	PROKKA_00725	AsnC family protein	827065	827334	-			protein motif:Pfam:PF01037.15		1	0	0	0	0	0	0
729	PFR_JS14_718	Peptidase M23B family / metalloendopeptidase	827594	828715	+	PROKKA_00726	Murein DD-endopeptidase MepM	827594	828715	+	3.4.24.-	mepM_1	similar to AA sequence:UniProtKB:P0AFS9		1	0	0	0	0	0	0
730	PFR_JS14_719	Acyltransferase PlsC	828832	829677	+	PROKKA_00727	2-acyl-glycerophospho-ethanolamine acyltransferase	828832	829677	+			protein motif:CLUSTERS:PRK08633		1	0	0	0	0	0	0
731	PFR_JS14_720	1-acyl-sn-glycerol-3-phosphate acyltransferase	829670	830611	+	PROKKA_00728	Acyltransferase	829670	830611	+			protein motif:Pfam:PF01553.15		1	0	0	0	0	0	0
732	PFR_JS14_721	3-deoxy-7-phosphoheptulonate synthase	830760	832106	+	PROKKA_00729	Phospho-2-dehydro-3-deoxyheptonate aldolase	830760	832106	+	2.5.1.54	aroH	similar to AA sequence:UniProtKB:P80574		1	0	0	0	0	0	0
733	PFR_JS14_722	Zn-dependent hydrolase of the beta-lactamase	832137	832880	+	PROKKA_00730	metal-dependent hydrolase	832137	832880	+			protein motif:CLUSTERS:PRK00685		1	0	0	0	0	0	0
734	PFR_JS14_723	Membrane spanning protein DUF6	832893	833816	-	PROKKA_00731	EamA-like transporter family protein	832893	833816	-			protein motif:Pfam:PF00892.14		1	0	0	0	0	0	0
735	PFR_JS14_724	Hypothetical protein	833859	836063	-	PROKKA_00732	Serine/threonine-protein kinase PK-1	833859	836063	-	2.7.11.1	spk1	similar to AA sequence:UniProtKB:Q9KIG4		1	0	0	0	0	0	0
736	PFR_JS14_725	Polyprenyl synthetase	836186	837256	-	PROKKA_00733	(2E,6E)-farnesyl diphosphate synthase	836186	837256	-	2.5.1.10		similar to AA sequence:UniProtKB:P0A5H8		1	0	0	0	0	0	0
737	PFR_JS14_726	Methylenetetrahydrofolate reductase (NAD(P)H)	837302	838243	+	PROKKA_00734	5,10-methylenetetrahydrofolate reductase	837302	838243	+	1.5.1.20	metF	similar to AA sequence:UniProtKB:P0AEZ1		1	0	0	0	0	0	0
738	PFR_JS14_727	DNA or RNA helicase, Superfamily I family	838197	840407	-	PROKKA_00735	Helicase IV	838197	840407	-	3.6.4.12	helD	similar to AA sequence:UniProtKB:O32215		1	0	0	0	0	0	0
739	PFR_JS14_728	Hypothetical protein	840621	841022	+	PROKKA_00736	hypothetical protein	840621	841022	+					1	0	0	0	0	0	0
740	PFR_JS14_729	DNA polymerase III, alpha subunit	841034	844654	+	PROKKA_00737	DNA polymerase III subunit alpha	841034	844654	+	2.7.7.7	dnaE_1	similar to AA sequence:UniProtKB:P10443		1	0	0	0	0	0	0
741	PFR_JS14_730	DNA polymerase IV	844681	845922	+	PROKKA_00738	DNA polymerase IV	844681	845922	+	2.7.7.7	dinB_1	similar to AA sequence:UniProtKB:Q47155		1	0	0	0	0	0	0
742	PFR_JS14_731	Hypothetical protein	845962	846345	+	PROKKA_00739	hypothetical protein	845962	846345	+					1	0	0	0	0	0	0
743	PFR_JS14_732	Protein MraZ	846568	847005	+	PROKKA_00740	cell division protein MraZ	846568	847005	+			protein motif:CLUSTERS:PRK00326		1	0	0	0	0	0	0
744	PFR_JS14_733	Ribosomal RNA small subunit methyltransferase H	847184	848212	+	PROKKA_00741	Ribosomal RNA small subunit methyltransferase H	847184	848212	+	2.1.1.199	rsmH	similar to AA sequence:UniProtKB:P60392		1	0	0	0	0	0	0
745	PFR_JS14_734	Hypothetical protein	848209	848727	+	PROKKA_00742	Cell division protein FtsL	848209	848727	+		ftsL	protein motif:HAMAP:MF_00910		1	0	0	0	0	0	0
746	PFR_JS14_735	Penicillin binding protein transpeptidase domain	848724	850787	+	PROKKA_00743	Penicillin-binding protein PbpB	848724	850787	+	2.4.1.129	pbpB	similar to AA sequence:UniProtKB:A0R022		1	0	0	0	0	0	0
747	PFR_JS14_736	UDP-N-acetylmuramoyl-L-alanyl-D-glutamate--2,6-di	850787	852376	+	PROKKA_00744	UDP-N-acetylmuramoyl-L-alanyl-D-glutamate--2,6-diaminopimelate ligase	850787	852376	+	6.3.2.13	murE	similar to AA sequence:UniProtKB:P65477		1	0	0	0	0	0	0
748	PFR_JS14_737	UDP-N-acetylmuramoyl-tripeptide--D-alanyl-D-alani	852378	853862	+	PROKKA_00745	UDP-N-acetylmuramoyl-tripeptide--D-alanyl-D-alanine ligase	852378	853862	+	6.3.2.10	murF	similar to AA sequence:UniProtKB:P11880		1	0	0	0	0	0	0
749	PFR_JS14_738	Phospho-N-acetylmuramoyl-pentappeptidetransferase	853859	854935	+	PROKKA_00746	Phospho-N-acetylmuramoyl-pentapeptide-transferase	853859	854935	+	2.7.8.13	mraY	similar to AA sequence:UniProtKB:P0A6W3		1	0	0	0	0	0	0
750	PFR_JS14_739	UDP-N-acetylmuramoylalanine--D-glutamate ligase	854995	856416	+	PROKKA_00747	UDP-N-acetylmuramoylalanine--D-glutamate ligase	854995	856416	+	6.3.2.9	murD	similar to AA sequence:UniProtKB:A5U4I2		1	0	0	0	0	0	0
751	PFR_JS14_740	Cell division protein FtsW	856609	857874	+	PROKKA_00748	Lipid II flippase FtsW	856609	857874	+		ftsW_2	similar to AA sequence:UniProtKB:P63762		1	0	0	0	0	0	0
752	PFR_JS14_741	UDP-N-acetylglucosamine--N-acetylmuramyl-(Pentape	857874	858974	+	PROKKA_00749	UDP-N-acetylglucosamine--N-acetylmuramyl-(pentapeptide) pyrophosphoryl-undecaprenol N-acetylglucosamine transferase	857874	858974	+	2.4.1.227	murG	similar to AA sequence:UniProtKB:P17443		1	0	0	0	0	0	0
753	PFR_JS14_742	UDP-N-acetylmuramate--L-alanine ligase MurC	858971	860413	+	PROKKA_00750	UDP-N-acetylmuramate--L-alanine ligase	858971	860413	+	6.3.2.8	murC	similar to AA sequence:UniProtKB:P45066		1	0	0	0	0	0	0
754	PFR_JS14_743	POTRA domain protein, FtsQ-type	860410	861141	+	PROKKA_00751	Cell division protein FtsQ	860410	861141	+		ftsQ	similar to AA sequence:UniProtKB:P64168		1	0	0	0	0	0	0
755	PFR_JS14_744	Cell division protein FtsZ	861359	862600	+	PROKKA_00752	Cell division protein FtsZ	861359	862600	+		ftsZ	similar to AA sequence:UniProtKB:P94337		1	0	0	0	0	0	0
756	PFR_JS14_745	YfiH family protein	862610	863398	+	PROKKA_00753	Laccase domain protein YfiH	862610	863398	+		yfiH	similar to AA sequence:UniProtKB:P33644		1	0	0	0	0	0	0
757	PFR_JS14_746	Cell division protein sepF	863550	864071	+	PROKKA_00754	Cell division protein SepF	863550	864071	+		sepF	similar to AA sequence:UniProtKB:O31728		1	0	0	0	0	0	0
758	PFR_JS14_747	Hypothetical protein	864075	864368	+	PROKKA_00755	YGGT family protein	864075	864368	+			protein motif:Pfam:PF02325.11		1	0	0	0	0	0	0
759	PFR_JS14_748	DivIVA domain protein	864505	865503	+	PROKKA_00756	Cell wall synthesis protein Wag31	864505	865503	+			similar to AA sequence:UniProtKB:P0A5N2		1	0	0	0	0	0	0
760	PFR_JS14_749	C4-type zinc finger protein, DksA/TraR family	865578	866006	+	PROKKA_00757	RNA polymerase-binding transcription factor DksA	865578	866006	+		dksA	similar to AA sequence:UniProtKB:P0ABS1		1	0	0	0	0	0	0
761	PFR_JS14_750	Signal peptidase II	866063	866608	+	PROKKA_00758	lipoprotein signal peptidase	866063	866608	+			protein motif:CLUSTERS:PRK00376		1	0	0	0	0	0	0
762	PFR_JS14_751	Pseudouridylate synthase	866605	867525	+	PROKKA_00759	Ribosomal large subunit pseudouridine synthase D	866605	867525	+	5.4.99.23	rluD	similar to AA sequence:UniProtKB:P33643		1	0	0	0	0	0	0
763	PFR_JS14_752	Pyruvate kinase	867841	869274	+	PROKKA_00760	Pyruvate kinase	867841	869274	+	2.7.1.40	pyk	similar to AA sequence:UniProtKB:Q46078		1	0	0	0	0	0	0
764						PROKKA_00761	tRNA-Leu(caa)	869520	869604	-			COORDINATES:profile:Aragorn:1.2		0					0	0
765	PFR_JS14_753	Response regulator	869824	870447	+	PROKKA_00762	putative transcriptional regulatory protein pdtaR	869824	870447	+		pdtaR	similar to AA sequence:UniProtKB:O06143		1	0	0	0	0	0	0
766	PFR_JS14_754	DNA-directed DNA polymerase	870554	873232	+	PROKKA_00763	DNA polymerase I	870554	873232	+	2.7.7.7	polA	similar to AA sequence:UniProtKB:P52026		1	0	0	0	0	0	0
767	PFR_JS14_755	Hypothetical protein	873199	873966	-	PROKKA_00764	hypothetical protein	873199	873966	-					1	0	0	0	0	0	0
768	PFR_JS14_756	Succinate-semialdehyde dehydrogenase [NADP( )]	874185	875651	+	PROKKA_00765	Succinate-semialdehyde dehydrogenase [NADP(+)] GabD	874185	875651	+	1.2.1.79	gabD	similar to AA sequence:UniProtKB:P25526		1	0	0	0	0	0	0
769	PFR_JS14_757	30S ribosomal protein S1	876014	877468	+	PROKKA_00766	30S ribosomal protein S1	876014	877468	+		rpsA	similar to AA sequence:UniProtKB:P0AG67		1	0	0	0	0	0	0
770	PFR_JS14_758	Phosphorylase family protein	877585	878361	+	PROKKA_00767	Purine nucleoside phosphorylase DeoD-type	877585	878361	+	2.4.2.1	deoD	similar to AA sequence:UniProtKB:Q5EEL8		1	0	0	0	0	0	0
771	PFR_JS14_759	Dephospho-CoA kinase	878365	879033	+	PROKKA_00768	Dephospho-CoA kinase	878365	879033	+	2.7.1.24	coaE	similar to AA sequence:UniProtKB:O67792		1	0	0	0	0	0	0
772	PFR_JS14_760	UvrABC system protein B	879108	881192	+	PROKKA_00769	UvrABC system protein B	879108	881192	+		uvrB	similar to AA sequence:UniProtKB:P56981		1	0	0	0	0	0	0
773	PFR_JS14_761	Integral membrane protein, TerC family	881383	882417	+	PROKKA_00770	Inner membrane protein alx	881383	882417	+		alx_1	similar to AA sequence:UniProtKB:P42601		1	0	0	0	0	0	0
774	PFR_JS14_762	Zn-dependent hydrolases	882452	883045	-	PROKKA_00771	hydroxyacylglutathione hydrolase	882452	883045	-			protein motif:CLUSTERS:PRK10241		1	0	0	0	0	0	0
775	PFR_JS14_763	TIGR03083 family protein	883047	883793	-	PROKKA_00772	mycothiol-dependent maleylpyruvate isomerase	883047	883793	-			protein motif:CLUSTERS:PRK09583		1	0	0	0	0	0	0
776	PFR_JS14_764	UvrABC system protein A	884005	887070	+	PROKKA_00773	UvrABC system protein A	884005	887070	+		uvrA_2	similar to AA sequence:UniProtKB:P63380		1	0	0	0	0	0	0
777	PFR_JS14_765	GNAT family acetyltransferase	887085	887621	-	PROKKA_00774	hypothetical protein	887085	887621	-					1	0	0	0	0	0	0
778	PFR_JS14_766	ABC-type Na efflux pump, permease component	887763	888929	-	PROKKA_00775	ABC-2 family transporter protein	887763	888929	-			protein motif:Pfam:PF12698.1		1	0	0	0	0	0	0
779	PFR_JS14_767	YhaQ	888926	889807	-	PROKKA_00776	putative ABC transporter ATP-binding protein YxlF	888926	889807	-	3.6.3.-	yxlF	similar to AA sequence:UniProtKB:P94374		0	0	0	0	0	0	0
780	PFR_JS14_768	Two-component system response regulator	889910	890563	-	PROKKA_00777	Transcriptional regulatory protein LiaR	889910	890563	-		liaR_2	similar to AA sequence:UniProtKB:O32197		1	0	0	0	0	0	0
781	PFR_JS14_769	Histidine kinase	890538	891980	-	PROKKA_00778	Sensor histidine kinase DesK	890538	891980	-	2.7.13.3	desK_3	similar to AA sequence:UniProtKB:O34757		1	0	0	0	0	0	0
782	PFR_JS14_770	UvrABC system protein C	892025	894019	+	PROKKA_00779	UvrABC system protein C	892025	894019	+		uvrC	similar to AA sequence:UniProtKB:P0A8G0		1	0	0	0	0	0	0
783	PFR_JS14_771	P-loop ATP-binding domain protein, PF03668	894188	895072	+	PROKKA_00780	glmZ(sRNA)-inactivating NTPase	894188	895072	+			protein motif:CLUSTERS:PRK05416		1	0	0	0	0	0	0
784	PFR_JS14_772	UPF0052 protein ML0564	895069	896037	+	PROKKA_00781	Putative gluconeogenesis factor	895069	896037	+			similar to AA sequence:UniProtKB:P71691		1	0	0	0	0	0	0
785	PFR_JS14_773	Putative sporulation transcription regulator	896081	897064	+	PROKKA_00782	Putative sporulation transcription regulator WhiA	896081	897064	+		whiA	similar to AA sequence:UniProtKB:A0QWV9		1	0	0	0	0	0	0
786	PFR_JS14_774	ATP-binding protein of ABC transporter system	897130	897852	+	PROKKA_00783	Bacitracin export ATP-binding protein BceA	897130	897852	+		bceA	similar to AA sequence:UniProtKB:O34697		0	0	0	0	0	0	0
787	PFR_JS14_775	Efflux ABC transporter, permease protein	897849	899228	+	PROKKA_00784	hypothetical protein	897849	899228	+					0	0	0	0	0	0	0
788	PFR_JS14_776	Glyceraldehyde 3-phosphate dehydrogenase gap	899342	900346	+	PROKKA_00785	Glyceraldehyde-3-phosphate dehydrogenase	899342	900346	+	1.2.1.12	gap	similar to AA sequence:UniProtKB:Q01651		1	0	0	0	0	0	0
789	PFR_JS14_777	Phosphoglycerate kinase	900510	901721	+	PROKKA_00786	Phosphoglycerate kinase	900510	901721	+	2.7.2.3	pgk	similar to AA sequence:UniProtKB:Q01655		1	0	0	0	0	0	0
790	PFR_JS14_778	Triosephosphate isomerase 1	901724	902512	+	PROKKA_00787	Triosephosphate isomerase	901724	902512	+	5.3.1.1	tpiA_2	similar to AA sequence:UniProtKB:P66940		1	0	0	0	0	0	0
791	PFR_JS14_779	Hypothetical protein	902635	902895	+	PROKKA_00788	preprotein translocase subunit SecG	902635	902895	+			protein motif:CLUSTERS:PRK06870		1	0	0	0	0	0	0
792	PFR_JS14_780	Electron transport protein	902967	903323	+	PROKKA_00789	RNA polymerase-binding protein RbpA	902967	903323	+		rbpA_1	similar to AA sequence:UniProtKB:Q9RKY0		1	0	0	0	0	0	0
793	PFR_JS14_781	6-phosphogluconolactonase devB	903640	904398	-	PROKKA_00790	6-phosphogluconolactonase	903640	904398	-	3.1.1.31	pgl_1	similar to AA sequence:UniProtKB:P63338		1	0	0	0	0	0	0
794	PFR_JS14_782	Putative OpcA protein	904395	905297	-	PROKKA_00791	Glucose-6-phosphate dehydrogenase subunit	904395	905297	-			protein motif:Pfam:PF10128.3		1	0	0	0	0	0	0
795	PFR_JS14_783	Glucose-6-phosphate 1-dehydrogenase Zwf	905308	906903	-	PROKKA_00792	Glucose-6-phosphate 1-dehydrogenase	905308	906903	-	1.1.1.49	zwf	similar to AA sequence:UniProtKB:P0AC53		1	0	0	0	0	0	0
796	PFR_JS14_784	HTH-type pyridoxine biosynthesis transcriptional	907056	908486	-	PROKKA_00793	HTH-type transcriptional regulatory protein GabR	907056	908486	-		gabR	similar to AA sequence:UniProtKB:P94426		1	0	0	0	0	0	0
797	PFR_JS14_785	Pyridoxal biosynthesis lyase PdxS	908582	909472	+	PROKKA_00794	Pyridoxal biosynthesis lyase PdxS	908582	909472	+	4.-.-.-	pdxS	similar to AA sequence:UniProtKB:P82134		1	0	0	0	0	0	0
798	PFR_JS14_786	Glutamine amidotransferase subunit PdxT	909477	910097	+	PROKKA_00795	Glutamine amidotransferase subunit PdxT	909477	910097	+	2.6.-.-	pdxT	similar to AA sequence:UniProtKB:A0QWH0		1	0	0	0	0	0	0
799	PFR_JS14_787	Hypothetical protein	910249	910845	-	PROKKA_00796	hypothetical protein	910249	910845	-					1	0	0	0	0	0	0
800	PFR_JS14_788	ABC-type multidrug transport system, ATPase	911051	911749	-	PROKKA_00797	ABC transporter ATP-binding protein YtrB	911051	911749	-		ytrB	similar to AA sequence:UniProtKB:O34641		1	0	0	0	0	0	0
801	PFR_JS14_789	Transcriptional regulator, GntR family	911746	912120	-	PROKKA_00798	HTH-type transcriptional repressor YtrA	911746	912120	-		ytrA_2	similar to AA sequence:UniProtKB:O34712		1	0	0	0	0	0	0
802	PFR_JS14_790	Transcriptional regulator, ArsR family	912388	913152	+	PROKKA_00799	hypothetical protein	912388	913152	+					1	0	0	0	0	0	0
803	PFR_JS14_791	FeS assembly protein SufB	913149	914606	+	PROKKA_00800	FeS cluster assembly protein SufB	913149	914606	+		sufB	similar to AA sequence:UniProtKB:P77522		1	0	0	0	0	0	0
804	PFR_JS14_792	FeS assembly protein SufD	914606	915811	+	PROKKA_00801	FeS cluster assembly protein SufD	914606	915811	+		sufD	similar to AA sequence:UniProtKB:P77689		1	0	0	0	0	0	0
805	PFR_JS14_793	Putative ferredoxin subunit of phenylpropionate	915808	916155	+	PROKKA_00802	Benzene 1,2-dioxygenase system ferredoxin subunit	915808	916155	+		bnzC	similar to AA sequence:UniProtKB:P08086		1	0	0	0	0	0	0
806	PFR_JS14_794	FeS assembly ATPase SufC	916160	916909	+	PROKKA_00803	Vegetative protein 296	916160	916909	+		yurY	similar to AA sequence:UniProtKB:P80866		1	0	0	0	0	0	0
807	PFR_JS14_795	Cysteine desulfurase, SufS family protein	916899	918155	+	PROKKA_00804	putative cysteine desulfurase	916899	918155	+	2.8.1.7	csd	similar to AA sequence:UniProtKB:O32164		1	0	0	0	0	0	0
808	PFR_JS14_796	SUF system FeS assembly protein, NifU family	918152	918604	+	PROKKA_00805	NifU-like protein	918152	918604	+		nifU	similar to AA sequence:UniProtKB:O32163		1	0	0	0	0	0	0
809	PFR_JS14_797	Metal-sulfur cluster biosynthetic protein	918601	919071	+	PROKKA_00806	hypothetical protein	918601	919071	+					1	0	0	0	0	0	0
810	PFR_JS14_798	ABC transporter related protein	919345	920943	+	PROKKA_00807	putative ABC transporter ATP-binding protein YheS	919345	920943	+		yheS_1	similar to AA sequence:UniProtKB:P63389		1	0	0	0	0	0	0
811	PFR_JS14_799	Mycinamicin-resistance protein MyrA	921094	921927	-	PROKKA_00808	23S rRNA (guanine(748)-N(1))-methyltransferase	921094	921927	-	2.1.1.188	rlmAII	similar to AA sequence:UniProtKB:Q9S1M6		1	0	0	0	0	0	0
812	PFR_JS14_800	Short-chain dehydrogenase/reductase SDR	921935	922681	-	PROKKA_00809	Rhamnolipids biosynthesis 3-oxoacyl-[acyl-carrier-protein] reductase	921935	922681	-	1.1.1.100	rhlG	similar to AA sequence:UniProtKB:Q9RPT1		1	0	0	0	0	0	0
813	PFR_JS14_801	3-oxoacyl-[acyl-carrier protein] reductase fabG1	922790	923485	+	PROKKA_00810	3-oxoacyl-[acyl-carrier-protein] reductase FabG1	922790	923485	+	1.1.1.100	fabG1	similar to AA sequence:UniProtKB:P0A5Y4		1	0	0	0	0	0	0
814	PFR_JS14_802	Enoyl-(Acyl carrier protein) reductase	923575	924348	+	PROKKA_00811	Enoyl-[acyl-carrier-protein] reductase [NADH]	923575	924348	+	1.3.1.9	inhA	similar to AA sequence:UniProtKB:P0A5Y6		1	0	0	0	0	0	0
815	PFR_JS14_803	Hypothetical protein	924423	925172	-	PROKKA_00812	hypothetical protein	924423	925172	-					1	0	0	0	0	0	0
816	PFR_JS14_804	ABC-type molybdenum transport system, ATPase	925325	926119	+	PROKKA_00813	putative ABC transporter ATP-binding protein YlmA	925325	926119	+	3.6.3.-	ylmA	similar to AA sequence:UniProtKB:O31723		1	0	0	0	0	0	0
817	PFR_JS14_805	Sodium Bile acid symporter family protein	926201	927244	-	PROKKA_00814	Sodium Bile acid symporter family protein	926201	927244	-			protein motif:Pfam:PF01758.10		1	0	0	0	0	0	0
818	PFR_JS14_806	RNA methyltransferase, TrmH family	927385	928194	+	PROKKA_00815	Putative TrmH family tRNA/rRNA methyltransferase	927385	928194	+	2.1.1.-		similar to AA sequence:UniProtKB:Q7A794		1	0	0	0	0	0	0
819	PFR_JS14_807	Peptide deformylase	928228	928848	-	PROKKA_00816	Peptide deformylase	928228	928848	-	3.5.1.88	def	similar to AA sequence:UniProtKB:Q9I7A8		1	0	0	0	0	0	0
820	PFR_JS14_808	Tyrosine recombinase XerC 1	928997	929923	+	PROKKA_00817	Tyrosine recombinase XerC	928997	929923	+		xerC	similar to AA sequence:UniProtKB:O31207		1	0	0	0	0	0	0
821	PFR_JS14_809	Peptidase, M23 family	929967	931151	-	PROKKA_00818	Murein DD-endopeptidase MepM	929967	931151	-	3.4.24.-	mepM_2	similar to AA sequence:UniProtKB:P0AFS9		1	0	0	0	0	0	0
822	PFR_JS14_810	30S ribosomal protein S2	931445	932422	+	PROKKA_00819	30S ribosomal protein S2	931445	932422	+		rpsB	similar to AA sequence:UniProtKB:P66544		1	0	0	0	0	0	0
823	PFR_JS14_811	Translation elongation factor Ts	932461	933273	+	PROKKA_00820	Elongation factor Ts	932461	933273	+		tsf	similar to AA sequence:UniProtKB:A0QVB9		1	0	0	0	0	0	0
824	PFR_JS14_812	UMP kinase	933410	934159	+	PROKKA_00821	Uridylate kinase	933410	934159	+	2.7.4.22	pyrH	similar to AA sequence:UniProtKB:A0QVD9		1	0	0	0	0	0	0
825	PFR_JS14_813	Ribosome recycling factor	934232	934789	+	PROKKA_00822	Ribosome-recycling factor	934232	934789	+		frr	similar to AA sequence:UniProtKB:Q8NP03		1	0	0	0	0	0	0
826	PFR_JS14_814	Phosphatidate cytidylyltransferase	934798	935643	+	PROKKA_00823	Phosphatidate cytidylyltransferase	934798	935643	+	2.7.7.41	cdsA	similar to AA sequence:UniProtKB:P0ABG1		1	0	0	0	0	0	0
827	PFR_JS14_815	Ribosomal RNA large subunit methyltransferase N	935640	936776	+	PROKKA_00824	putative dual-specificity RNA methyltransferase RlmN	935640	936776	+	2.1.1.-	rlmN	similar to AA sequence:UniProtKB:Q7A600		1	0	0	0	0	0	0
828	PFR_JS14_816	1-deoxy-D-xylulose 5-phosphate reductoisomerase	936847	938040	+	PROKKA_00825	1-deoxy-D-xylulose 5-phosphate reductoisomerase	936847	938040	+	1.1.1.267	dxr	similar to AA sequence:UniProtKB:P64012		1	0	0	0	0	0	0
829	PFR_JS14_817	4-hydroxy-3-methylbut-2-en-1-yl diphosphate	938113	939279	+	PROKKA_00826	4-hydroxy-3-methylbut-2-en-1-yl diphosphate synthase	938113	939279	+	1.17.7.1	ispG	similar to AA sequence:UniProtKB:Q81LV7		1	0	0	0	0	0	0
830	PFR_JS14_818	Acetyltransferase, GNAT family	939439	940281	+	PROKKA_00827	Mycothiol acetyltransferase	939439	940281	+	2.3.1.189	mshD_2	protein motif:HAMAP:MF_01698		1	0	0	0	0	0	0
831	PFR_JS14_819	Prolyl-tRNA synthetase ProS	940366	942186	+	PROKKA_00828	Proline--tRNA ligase	940366	942186	+	6.1.1.15	proS	similar to AA sequence:UniProtKB:A0QVM0		1	0	0	0	0	0	0
832	PFR_JS14_820	Hypothetical protein	942245	943231	-	PROKKA_00829	hypothetical protein	942245	943231	-					1	0	0	0	0	0	0
833	PFR_JS14_821	Ribosome maturation factor RimP	943501	943974	+	PROKKA_00830	Ribosome maturation factor RimP	943501	943974	+		rimP	similar to AA sequence:UniProtKB:P67220		1	0	0	0	0	0	0
834	PFR_JS14_822	Transcription termination factor NusA	943976	945034	+	PROKKA_00831	hypothetical protein	943976	945034	+			similar to AA sequence:UniProtKB:P0A5M2	Transcription termination/antitermination protein NusA	1	0	0	0	0	0	0
835	PFR_JS14_823	Hypothetical protein	945181	945378	+	PROKKA_00832	hypothetical protein	945181	945378	+			protein motif:CLUSTERS:PRK09190		0	0	0	0	0	0	0
836	PFR_JS14_824	Translation initiation factor IF-2	945574	948495	+	PROKKA_00833	Translation initiation factor IF-2	945574	948495	+		infB	similar to AA sequence:UniProtKB:P04766		1	0	0	0	0	0	0
837	PFR_JS14_825	Ribosome-binding factor A	948495	948935	+	PROKKA_00834	Ribosome-binding factor A	948495	948935	+		rbfA	similar to AA sequence:UniProtKB:P65967		1	0	0	0	0	0	0
838	PFR_JS14_826	TRNA pseudouridine synthase B	948932	949828	+	PROKKA_00835	tRNA pseudouridine synthase B	948932	949828	+	5.4.99.25	truB	similar to AA sequence:UniProtKB:P62190		1	0	0	0	0	0	0
839	PFR_JS14_827	Putative glycerol uptake facilitator	950073	950864	+	PROKKA_00836	putative glycerol uptake facilitator protein	950073	950864	+		glpF	similar to AA sequence:UniProtKB:P19255		1	0	0	0	0	0	0
840	PFR_JS14_828	Glycerol kinase	950922	952448	+	PROKKA_00837	Glycerol kinase	950922	952448	+	2.7.1.30	glpK_1	similar to AA sequence:UniProtKB:Q5HGD2		1	0	0	0	0	0	0
841	PFR_JS14_829	Riboflavin biosynthesis protein RibF	952774	953751	+	PROKKA_00838	Riboflavin biosynthesis protein RibF	952774	953751	+		ribF	similar to AA sequence:UniProtKB:Q59263		1	0	0	0	0	0	0
842	PFR_JS14_830	30S ribosomal protein S15	953855	954118	+	PROKKA_00839	30S ribosomal protein S15	953855	954118	+		rpsO	similar to AA sequence:UniProtKB:P05766		1	0	0	0	0	0	0
843	PFR_JS14_831	Polyribonucleotide nucleotidyltransferase	954443	956653	+	PROKKA_00840	Polyribonucleotide nucleotidyltransferase	954443	956653	+	2.7.7.8	pnp	similar to AA sequence:UniProtKB:Q53597		1	0	0	0	0	0	0
844	PFR_JS14_832	Dihydrodipicolinate reductase	956859	957599	+	PROKKA_00841	4-hydroxy-tetrahydrodipicolinate reductase	956859	957599	+	1.17.1.8	dapB	similar to AA sequence:UniProtKB:P72024		1	0	0	0	0	0	0
845	PFR_JS14_833	Hypothetical protein	957605	958330	+	PROKKA_00842	hypothetical protein	957605	958330	+					1	0	0	0	0	0	0
846	PFR_JS14_834	Acetyltransferase, GNAT family	958358	958846	-	PROKKA_00843	Acetyltransferase (GNAT) family protein	958358	958846	-			protein motif:Pfam:PF00583.18		1	0	0	0	0	0	0
847	PFR_JS14_835	Putative hydrolase of the metallo-beta-lactamase	958998	960683	+	PROKKA_00844	Putative ribonuclease J	958998	960683	+	3.1.-.-		similar to AA sequence:UniProtKB:O33294		1	0	0	0	0	0	0
848	PFR_JS14_836	50S ribosomal protein L28 2	960818	961003	+	PROKKA_00845	50S ribosomal protein L28	960818	961003	+		rpmB	similar to AA sequence:UniProtKB:Q9WY96		1	0	0	0	0	0	0
849	PFR_JS14_837	Putative ATP-dependent DNA helicase RecG	961134	963413	+	PROKKA_00846	ATP-dependent DNA helicase RecG	961134	963413	+	3.6.4.12	recG	similar to AA sequence:UniProtKB:P24230		1	0	0	0	0	0	0
850	PFR_JS14_838	Pyridoxamine 5'-phosphate oxidase family protein	963503	963925	-	PROKKA_00847	Pyridoxamine 5'-phosphate oxidase	963503	963925	-			protein motif:Pfam:PF12900.1		1	0	0	0	0	0	0
851	PFR_JS14_839	RNA methyltransferase, RsmD family	964001	964600	+	PROKKA_00848	Ribosomal RNA small subunit methyltransferase D	964001	964600	+	2.1.1.171	rsmD	similar to AA sequence:UniProtKB:P0ADX9		1	0	0	0	0	0	0
852	PFR_JS14_840	Pantetheine-phosphate adenylyltransferase	964593	965078	+	PROKKA_00849	Phosphopantetheine adenylyltransferase	964593	965078	+	2.7.7.3	coaD	similar to AA sequence:UniProtKB:O34797		1	0	0	0	0	0	0
853	PFR_JS14_841	Protein of hypothetical function DUF177	965238	965726	+	PROKKA_00850	hypothetical protein	965238	965726	+					1	0	0	0	0	0	0
854	PFR_JS14_842	Hypothetical protein	965877	966089	+	PROKKA_00851	50S ribosomal protein L32	965877	966089	+		rpmF	similar to AA sequence:UniProtKB:P80339		1	0	0	0	0	0	0
855	PFR_JS14_843	Ribonuclease III	966076	966798	+	PROKKA_00852	Ribonuclease 3	966076	966798	+	3.1.26.3	rnc	similar to AA sequence:UniProtKB:Q9ZBQ7		1	0	0	0	0	0	0
856	PFR_JS14_844	Formamidopyrimidine-DNA glycosylase 2	966822	967703	+	PROKKA_00853	Formamidopyrimidine-DNA glycosylase 1	966822	967703	+	3.2.2.23	fpg1	similar to AA sequence:UniProtKB:P64150		1	0	0	0	0	0	0
857	PFR_JS14_845	GtrA family protein	967715	968329	+	PROKKA_00854	GtrA-like protein	967715	968329	+			protein motif:Pfam:PF04138.8		1	0	0	0	0	0	0
858	PFR_JS14_846	Chromosome segregation protein SMC	968367	971912	+	PROKKA_00855	Chromosome partition protein Smc	968367	971912	+		smc	similar to AA sequence:UniProtKB:P51834		1	0	0	0	0	0	0
859	PFR_JS14_847	Hypothetical protein	971994	972191	+	PROKKA_00856	hypothetical protein	971994	972191	+					1	0	0	0	0	0	0
860	PFR_JS14_848	Signal recognition particle receptor FtsY	972283	973437	+	PROKKA_00857	Signal recognition particle receptor FtsY	972283	973437	+		ftsY	similar to AA sequence:UniProtKB:P51835		1	0	0	0	0	0	0
861	PFR_JS14_849	Signal recognition particle protein	973564	975135	+	PROKKA_00858	Signal recognition particle protein	973564	975135	+		ffh	similar to AA sequence:UniProtKB:P66844		1	0	0	0	0	0	0
862	PFR_JS14_850	Amidohydrolase family protein	975200	976258	+	PROKKA_00859	hypothetical protein	975200	976258	+					1	0	0	0	0	0	0
863	PFR_JS14_851	30S ribosomal protein S16	976436	976927	+	PROKKA_00860	30S ribosomal protein S16	976436	976927	+		rpsP	similar to AA sequence:UniProtKB:A0QV37		1	0	0	0	0	0	0
864	PFR_JS14_852	UPF0109 protein PPA1442	976930	977184	+	PROKKA_00861	hypothetical protein	976930	977184	+			protein motif:CLUSTERS:PRK02821		1	0	0	0	0	0	0
865	PFR_JS14_853	Ribosome maturation factor RimM	977193	977744	+	PROKKA_00862	Ribosome maturation factor RimM	977193	977744	+		rimM	similar to AA sequence:UniProtKB:A0QV39		1	0	0	0	0	0	0
866	PFR_JS14_854	TRNA (guanine-N(1)-)-methyltransferase	977810	978535	+	PROKKA_00863	tRNA (guanine-N(1)-)-methyltransferase	977810	978535	+	2.1.1.228	trmD	similar to AA sequence:UniProtKB:Q2GIL5		1	0	0	0	0	0	0
867	PFR_JS14_855	Putative xylan esterase	978543	979241	-	PROKKA_00864	Acetylxylan esterase precursor	978543	979241	-	3.1.1.72	axeA1_1	similar to AA sequence:UniProtKB:D5EV35		1	0	0	0	0	0	0
868	PFR_JS14_856	Succinate dehydrogenase cytochrome B-558 subunit	979339	980100	+	PROKKA_00865	hypothetical protein	979339	980100	+					1	0	0	0	0	0	0
869	PFR_JS14_857	Succinate dehydrogenase flavoprotein subunit	980097	982118	+	PROKKA_00866	Fumarate reductase flavoprotein subunit	980097	982118	+	1.3.5.4	frdA_2	similar to AA sequence:UniProtKB:P00363		1	0	0	0	0	0	0
870	PFR_JS14_858	Succinate dehydrogenase/fumarate reductase	982115	982879	+	PROKKA_00867	Fumarate reductase iron-sulfur subunit	982115	982879	+	1.3.99.1	frdB_1	similar to AA sequence:UniProtKB:P0AC47		1	0	0	0	0	0	0
871	PFR_JS14_859	50S ribosomal protein L19	983153	983509	+	PROKKA_00868	50S ribosomal protein L19	983153	983509	+		rplS	similar to AA sequence:UniProtKB:P66083		1	0	0	0	0	0	0
872	PFR_JS14_860	Signal peptidase I	983521	984345	+	PROKKA_00869	Signal peptidase I	983521	984345	+	3.4.21.89	lepB	similar to AA sequence:UniProtKB:Q10789		1	0	0	0	0	0	0
873	PFR_JS14_861	Ribonuclease HII	984351	984986	+	PROKKA_00870	Ribonuclease HII	984351	984986	+	3.1.26.4	rnhB	similar to AA sequence:UniProtKB:P10442		1	0	0	0	0	0	0
874	PFR_JS14_862	Protein often found in Actinomycetes clustered	984983	985297	+	PROKKA_00871	hypothetical protein	984983	985297	+					1	0	0	0	0	0	0
875	PFR_JS14_863	UPF0102 protein	985451	985813	+	PROKKA_00872	hypothetical protein	985451	985813	+			protein motif:CLUSTERS:PRK12497		1	0	0	0	0	0	0
876	PFR_JS14_864	Mg-chelatase subunit D/I family protein, ComM	985810	987348	+	PROKKA_00873	Competence protein ComM	985810	987348	+		comM	similar to AA sequence:UniProtKB:P45049		1	0	0	0	0	0	0
877	PFR_JS14_865	DNA protecting protein DprA	987345	988505	+	PROKKA_00874	hypothetical protein	987345	988505	+			protein motif:CLUSTERS:PRK10736		1	0	0	0	0	0	0
878	PFR_JS14_866	Tryptophan synthase beta chain 2	988668	989990	+	PROKKA_00875	Tryptophan synthase beta chain	988668	989990	+	4.2.1.20	trpB_1	similar to AA sequence:UniProtKB:Q81TL8		1	0	0	0	0	0	0
879	PFR_JS14_867	Hypothetical protein	989993	990379	+	PROKKA_00876	Dinitrogenase iron-molybdenum cofactor	989993	990379	+			protein motif:Pfam:PF02579.11		1	0	0	0	0	0	0
880	PFR_JS14_868	Undecaprenyl-diphosphatase UppP	990450	991286	-	PROKKA_00877	Undecaprenyl-diphosphatase	990450	991286	-	3.6.1.27	uppP	similar to AA sequence:UniProtKB:P60932		1	0	0	0	0	0	0
881	PFR_JS14_869	Uma4 protein	992162	993469	-	PROKKA_00878	Transposase	992162	993469	-			protein motif:Pfam:PF01610.11		0	0	0	0	0	0	0
882	PFR_JS14_870	Hypothetical protein	993551	993733	-	PROKKA_00879	hypothetical protein	993551	993733	-					0	0	0	0	0	0	0
883	PFR_JS14_871	Hypothetical protein	993780	994103	-	PROKKA_00880	hypothetical protein	993780	994103	-					0	0	0	0	0	0	0
884						PROKKA_00881	tRNA-Leu(gag)	994705	994793	-			COORDINATES:profile:Aragorn:1.2		0					0	0
885	PFR_JS14_872	Hypothetical protein	995008	995259	+	PROKKA_00882	hypothetical protein	995008	995259	+					1	0	0	0	0	0	0
886	PFR_JS14_873	Aldo/keto reductase family oxidoreductase	995277	996266	-	PROKKA_00883	General stress protein 69	995277	996266	-	1.1.1.-	yhdN	similar to AA sequence:UniProtKB:P80874		1	0	0	0	0	0	0
887	PFR_JS14_874	Cysteine--tRNA ligase 3	996333	997589	+	PROKKA_00884	L-cysteine:1D-myo-inositol 2-amino-2-deoxy-alpha-D-glucopyranoside ligase	996333	997589	+	6.3.1.13	mshC	similar to AA sequence:UniProtKB:A0QZY0		1	0	0	0	0	0	0
888	PFR_JS14_875	ATP-dependent zinc metalloprotease FtsH	997699	999849	-	PROKKA_00885	ATP-dependent zinc metalloprotease FtsH	997699	999849	-	3.4.24.-	ftsH	similar to AA sequence:UniProtKB:P0AAI3		1	0	0	0	0	0	0
889	PFR_JS14_876	Phosphoribosyl-AMP pyrophosphatase hisE	1000022	1000288	+	PROKKA_00886	Phosphoribosyl-ATP pyrophosphatase	1000022	1000288	+	3.6.1.31	hisE	similar to AA sequence:UniProtKB:P0A5B1		1	0	0	0	0	0	0
890	PFR_JS14_877	ATP phosphoribosyltransferase	1000355	1001218	+	PROKKA_00887	ATP phosphoribosyltransferase	1000355	1001218	+	2.4.2.17	hisG	similar to AA sequence:UniProtKB:P60759		1	0	0	0	0	0	0
891	PFR_JS14_878	Hypothetical protein	1001282	1001764	-	PROKKA_00888	hypothetical protein	1001282	1001764	-					1	0	0	0	0	0	0
892	PFR_JS14_879	Translation initiation factor IF-3	1002070	1002798	+	PROKKA_00889	Translation initiation factor IF-3	1002070	1002798	+		infC	similar to AA sequence:UniProtKB:Q5SKU2		1	0	0	0	0	0	0
893	PFR_JS14_880	50S ribosomal protein L35	1002866	1003060	+	PROKKA_00890	50S ribosomal protein L35	1002866	1003060	+		rpmI	similar to AA sequence:UniProtKB:P80341		1	0	0	0	0	0	0
894	PFR_JS14_881	50S ribosomal protein L20	1003106	1003477	+	PROKKA_00891	50S ribosomal protein L20	1003106	1003477	+		rplT	similar to AA sequence:UniProtKB:A0QYU6		1	0	0	0	0	0	0
895	PFR_JS14_882	RNA 2'-O ribose methyltransferase substrate	1003488	1004348	+	PROKKA_00892	23S rRNA (uridine(2479)-2'-O)-methyltransferase	1003488	1004348	+	2.1.1.208	aviRb	similar to AA sequence:UniProtKB:Q9F5K6		1	0	0	0	0	0	0
896	PFR_JS14_883	Hypothetical protein	1004348	1004524	+	PROKKA_00893	hypothetical protein	1004348	1004524	+					1	0	0	0	0	0	0
897	PFR_JS14_884	Phenylalanine--tRNA ligase alpha subunit	1004680	1005774	+	PROKKA_00894	Phenylalanine--tRNA ligase alpha subunit	1004680	1005774	+	6.1.1.20	pheS	similar to AA sequence:UniProtKB:Q8NQN7		1	0	0	0	0	0	0
898	PFR_JS14_885	Phenylalanine--tRNA ligase beta subunit	1005771	1008299	+	PROKKA_00895	Phenylalanine--tRNA ligase beta subunit	1005771	1008299	+	6.1.1.20	pheT	similar to AA sequence:UniProtKB:P67041		1	0	0	0	0	0	0
899	PFR_JS14_886	Aminotransferase AlaT	1008427	1009641	-	PROKKA_00896	Glutamate-pyruvate aminotransferase AlaA	1008427	1009641	-	2.6.1.2	alaA	similar to AA sequence:UniProtKB:P0A959		1	0	0	0	0	0	0
900	PFR_JS14_887	N-acetyl-gamma-glutamyl-phosphate reductase ArgC	1009806	1010837	+	PROKKA_00897	N-acetyl-gamma-glutamyl-phosphate reductase	1009806	1010837	+	1.2.1.38	argC	similar to AA sequence:UniProtKB:P63562		1	0	0	0	0	0	0
901	PFR_JS14_888	Arginine biosynthesis bifunctional protein ArgJ	1010834	1011985	+	PROKKA_00898	Arginine biosynthesis bifunctional protein ArgJ	1010834	1011985	+		argJ	similar to AA sequence:UniProtKB:Q8CK24		1	0	0	0	0	0	0
902	PFR_JS14_889	Acetylglutamate kinase	1011982	1012893	+	PROKKA_00899	Acetylglutamate kinase	1011982	1012893	+	2.7.2.8	argB	similar to AA sequence:UniProtKB:A0QYT0		1	0	0	0	0	0	0
903	PFR_JS14_890	Acetylornithine transaminase	1012886	1014109	+	PROKKA_00900	Acetylornithine aminotransferase	1012886	1014109	+	2.6.1.11	argD	similar to AA sequence:UniProtKB:A0QYS9		0	0	0	0	0	0	0
904	PFR_JS14_891	Arginine repressor	1014106	1014660	+	PROKKA_00901	Arginine repressor	1014106	1014660	+		argR	similar to AA sequence:UniProtKB:P0A4Y8		1	0	0	0	0	0	0
905	PFR_JS14_892	Argininosuccinate lyase	1014664	1016085	+	PROKKA_00902	Argininosuccinate lyase	1014664	1016085	+	4.3.2.1	argH	similar to AA sequence:UniProtKB:A0QYS5		1	0	0	0	0	0	0
906	PFR_JS14_893	Tyrosyl-tRNA synthase tyrS	1016213	1017481	+	PROKKA_00903	Tyrosine--tRNA ligase	1016213	1017481	+	6.1.1.1	tyrS	similar to AA sequence:UniProtKB:P67611		1	0	0	0	0	0	0
907	PFR_JS14_894	Hypothetical protein	1019434	1020429	-	PROKKA_00904	hypothetical protein	1019434	1020429	-					0	1	1	0	0	0	0
908	PFR_JS14_895	Hypothetical protein	1023361	1024419	+	PROKKA_00905	hypothetical protein	1023361	1024419	+					0	1	1	0	0	0	0
909	PFR_JS14_896	Hypothetical protein	1024494	1025519	+	PROKKA_00906	hypothetical protein	1024494	1025519	+					0	0	0	0	0	0	0
910	PFR_JS14_897	HAD-superfamily hydrolase, subfamily IIA	1025516	1026547	+	PROKKA_00907	putative hydrolase YutF	1025516	1026547	+	3.-.-.-	yutF	similar to AA sequence:UniProtKB:O32125		1	0	0	0	0	0	0
911	PFR_JS14_898	BioY family protein	1026736	1027365	+	PROKKA_00908	Biotin transporter BioY	1026736	1027365	+		bioY	similar to AA sequence:UniProtKB:Q2KBP7		1	0	0	0	0	0	0
912	PFR_JS14_899	Biotin ABC transport system ATP-binding protein	1027379	1028107	+	PROKKA_00909	Biotin transport ATP-binding protein BioM	1027379	1028107	+	3.6.3.-	bioM	similar to AA sequence:UniProtKB:Q2KBP5		1	0	0	0	0	0	0
913	PFR_JS14_900	Cobalt transport protein	1028104	1028712	+	PROKKA_00910	Energy-coupling factor transporter transmembrane protein BioN	1028104	1028712	+		bioN	similar to AA sequence:UniProtKB:Q2KBP6		1	0	0	0	0	0	0
914	PFR_JS14_901	Hypothetical protein	1028785	1029024	+	PROKKA_00911	hypothetical protein	1028785	1029024	+					1	0	0	0	0	0	0
915	PFR_JS14_902	Probable inorganic polyphosphate/ATP-NAD kinase	1029089	1030012	+	PROKKA_00912	Inorganic polyphosphate/ATP-NAD kinase	1029089	1030012	+	2.7.1.23	ppnK	similar to AA sequence:UniProtKB:P0A5S6		1	0	0	0	0	0	0
916	PFR_JS14_903	DNA repair protein RecN	1030006	1031697	+	PROKKA_00913	DNA repair protein RecN	1030006	1031697	+		recN	similar to AA sequence:UniProtKB:Q9WXF2		1	0	0	0	0	0	0
917	PFR_JS14_904	CTP synthase	1031784	1033538	+	PROKKA_00914	CTP synthase	1031784	1033538	+	6.3.4.2	pyrG	similar to AA sequence:UniProtKB:A0QYQ7		1	0	0	0	0	0	0
918	PFR_JS14_905	Hydrolase, NUDIX family	1033531	1034193	+	PROKKA_00915	ADP-ribose pyrophosphatase	1033531	1034193	+	3.6.1.13	nudF	similar to AA sequence:UniProtKB:P54570		1	0	0	0	0	0	0
919	PFR_JS14_906	Tyrosine recombinase XerC 2	1034186	1035181	+	PROKKA_00916	Tyrosine recombinase XerD	1034186	1035181	+		xerD	similar to AA sequence:UniProtKB:P0A0P0		1	0	0	0	0	0	0
920	PFR_JS14_907	Sporulation initiation inhibitor protein Soj	1035302	1036198	+	PROKKA_00917	Sporulation initiation inhibitor protein Soj	1035302	1036198	+	3.6.-.-	soj_1	similar to AA sequence:UniProtKB:P37522		1	0	0	0	0	0	0
921	PFR_JS14_908	Hypothetical protein	1036183	1036458	+	PROKKA_00918	hypothetical protein	1036183	1036458	+					1	0	0	0	0	0	0
922	PFR_JS14_909	Condensin subunit ScpA	1036439	1037353	+	PROKKA_00919	Segregation and condensation protein A	1036439	1037353	+		scpA	similar to AA sequence:UniProtKB:P35154		1	0	0	0	0	0	0
923	PFR_JS14_910	Transcriptional regulator	1037350	1038105	+	PROKKA_00920	Segregation and condensation protein B	1037350	1038105	+		scpB	similar to AA sequence:UniProtKB:C1CMI5		1	0	0	0	0	0	0
924	PFR_JS14_911	Pseudouridylate synthase	1038098	1038880	+	PROKKA_00921	Ribosomal large subunit pseudouridine synthase B	1038098	1038880	+	5.4.99.22	rluB	similar to AA sequence:UniProtKB:P35159		1	0	0	0	0	0	0
925	PFR_JS14_912	FKBP-type peptidylprolyl isomerase	1039177	1039587	+	PROKKA_00922	FK506-binding protein	1039177	1039587	+	5.2.1.8	fkbP_1	similar to AA sequence:UniProtKB:P28725		1	0	0	0	0	0	0
926	PFR_JS14_913	Peptidylprolyl isomerase	1039673	1040731	+	PROKKA_00923	FK506-binding protein	1039673	1040731	+	5.2.1.8	fkbP_2	similar to AA sequence:UniProtKB:P28725		1	0	0	0	0	0	0
927	PFR_JS14_914	TRNA synthetase class I, catalytic domain	1040874	1041833	-	PROKKA_00924	Glutamyl-Q tRNA(Asp) synthetase	1040874	1041833	-	6.1.1.-	gluQ	similar to AA sequence:UniProtKB:P27305		1	0	0	0	0	0	0
928	PFR_JS14_915	Protein pafB	1041902	1042870	+	PROKKA_00925	hypothetical protein	1041902	1042870	+					1	0	0	0	0	0	0
929	PFR_JS14_916	Protein pafC	1042857	1043816	+	PROKKA_00926	hypothetical protein	1042857	1043816	+					1	0	0	0	0	0	0
930	PFR_JS14_917	Sec-independent protein translocase protein TatA	1043918	1044226	+	PROKKA_00927	Sec-independent protein translocase protein TatAy	1043918	1044226	+		tatAy	similar to AA sequence:UniProtKB:O05522		1	0	0	0	0	0	0
931	PFR_JS14_918	Twin arginine-targeting protein translocase TatC	1044245	1045117	+	PROKKA_00928	Sec-independent protein translocase protein TatC	1044245	1045117	+		tatC	similar to AA sequence:UniProtKB:O67305		1	0	0	0	0	0	0
932	PFR_JS14_919	Hypothetical protein	1045854	1046135	+	PROKKA_00929	Diacylglycerol kinase	1045854	1046135	+	2.7.1.107	dagK_2	similar to AA sequence:UniProtKB:O53526		1	0	0	0	0	0	0
933	PFR_JS14_920	Cof protein:HAD-superfamily hydrolase	1046176	1047141	-	PROKKA_00930	Sugar phosphatase YidA	1046176	1047141	-	3.1.3.23	yidA	similar to AA sequence:UniProtKB:P0A8Y5		1	0	0	0	0	0	0
934	PFR_JS14_921	DSH domain protein	1047168	1049969	+	PROKKA_00931	ski2-like helicase	1047168	1049969	+			protein motif:CLUSTERS:PRK02362		1	0	0	0	0	0	0
935	PFR_JS14_922	Antibiotic biosynthesis monooxygenase	1049981	1050358	+	PROKKA_00932	Putative monooxygenase YcnE	1049981	1050358	+	1.-.-.-	ycnE	similar to AA sequence:UniProtKB:P94425		1	0	0	0	0	0	0
936	PFR_JS14_923	Potassium channel beta chain	1050473	1051489	-	PROKKA_00933	L-glyceraldehyde 3-phosphate reductase	1050473	1051489	-	1.1.1.-	gpr_1	similar to AA sequence:UniProtKB:Q46851		1	0	0	0	0	0	0
937	PFR_JS14_924	Imidazole glycerol phosphate synthase subunit	1051574	1052338	+	PROKKA_00934	Imidazole glycerol phosphate synthase subunit HisF	1051574	1052338	+	4.1.3.-	hisF	similar to AA sequence:UniProtKB:O31139		1	0	0	0	0	0	0
938	PFR_JS14_925	Hypothetical protein	1052442	1053548	+	PROKKA_00935	hypothetical protein	1052442	1053548	+					1	0	0	0	0	0	0
939	PFR_JS14_926	Acetolactate synthase	1053847	1055607	+	PROKKA_00936	Acetolactate synthase large subunit	1053847	1055607	+	2.2.1.6	ilvB	similar to AA sequence:UniProtKB:P42463		1	0	0	0	0	0	0
940	PFR_JS14_927	Acetolactate synthase, small subunit	1055604	1056131	+	PROKKA_00937	Putative acetolactate synthase small subunit	1055604	1056131	+	2.2.1.6	ilvH	similar to AA sequence:UniProtKB:P65161		1	0	0	0	0	0	0
941	PFR_JS14_928	Ketol-acid reductoisomerase 2	1056176	1057207	+	PROKKA_00938	Ketol-acid reductoisomerase	1056176	1057207	+	1.1.1.86	ilvC	similar to AA sequence:UniProtKB:A0QUX8		1	0	0	0	0	0	0
942	PFR_JS14_929	Hypothetical protein	1057369	1058229	-	PROKKA_00939	hypothetical protein	1057369	1058229	-					1	0	0	0	0	0	0
943	PFR_JS14_930	Hypothetical protein	1058211	1058798	-	PROKKA_00940	hypothetical protein	1058211	1058798	-					0	0	0	0	0	0	0
944	PFR_JS14_931	Hypothetical protein	1058877	1059050	-	PROKKA_00941	hypothetical protein	1058877	1059050	-					0	0	0	0	0	0	0
945	PFR_JS14_932	Tartrate dehydrogenase	1059084	1060148	-	PROKKA_00942	3-isopropylmalate dehydrogenase	1059084	1060148	-	1.1.1.85	leuB	similar to AA sequence:UniProtKB:P95313		1	0	0	0	0	0	0
946	PFR_JS14_933	Branched-chain-amino-acid transaminase	1060313	1061398	+	PROKKA_00943	Branched-chain-amino-acid aminotransferase	1060313	1061398	+	2.6.1.42	ilvE_1	similar to AA sequence:UniProtKB:A0R066		1	0	0	0	0	0	0
947	PFR_JS14_934	Putative alpha-isopropylmalate/homocitrate	1061430	1063028	+	PROKKA_00944	2-isopropylmalate synthase	1061430	1063028	+	2.3.3.13	leuA_1	similar to AA sequence:UniProtKB:P09151		1	0	0	0	0	0	0
948	PFR_JS14_935	FAH family protein	1063088	1063933	+	PROKKA_00945	Ureidoglycolate lyase	1063088	1063933	+	4.3.2.3		similar to AA sequence:UniProtKB:Q39BA7		1	0	0	0	0	0	0
949	PFR_JS14_936	CAAX amino terminal protease family protein	1063941	1065035	+	PROKKA_00946	CAAX amino terminal protease self- immunity	1063941	1065035	+			protein motif:Pfam:PF02517.10		1	0	0	0	0	0	0
950						PROKKA_00947	tRNA-Gln(ctg)	1065100	1065172	+			COORDINATES:profile:Aragorn:1.2		0					0	0
951						PROKKA_00948	tRNA-Glu(ctc)	1065265	1065338	+			COORDINATES:profile:Aragorn:1.2		0					0	0
952	PFR_JS14_937	Transcriptional regulator, IclR family protein	1065437	1066165	-	PROKKA_00949	HTH-type transcriptional regulator KipR	1065437	1066165	-		kipR	similar to AA sequence:UniProtKB:P42968		1	0	0	0	0	0	0
953	PFR_JS14_938	3-isopropylmalate dehydratase large subunit	1066209	1067618	+	PROKKA_00950	3-isopropylmalate dehydratase large subunit	1066209	1067618	+	4.2.1.33	leuC	similar to AA sequence:UniProtKB:Q7TXH6		1	0	0	0	0	0	0
954	PFR_JS14_939	3-isopropylmalate dehydratase small subunit	1067632	1068228	+	PROKKA_00951	3-isopropylmalate dehydratase small subunit	1067632	1068228	+	4.2.1.33	leuD	similar to AA sequence:UniProtKB:Q8NQV7		1	0	0	0	0	0	0
955	PFR_JS14_940	1-acylglycerol-3-phosphate O-acyltransferase,	1068359	1069162	+	PROKKA_00952	2-acyl-glycerophospho-ethanolamine acyltransferase	1068359	1069162	+			protein motif:CLUSTERS:PRK08633		1	0	0	0	0	0	0
956	PFR_JS14_941	D-alanine-D-alanine ligase A	1069236	1070363	+	PROKKA_00953	D-alanine--D-alanine ligase	1069236	1070363	+	6.3.2.4	ddl	similar to AA sequence:UniProtKB:P95114		1	0	0	0	0	0	0
957	PFR_JS14_942	Putative insertion element ISCmi2 transposase	1070360	1071403	-	PROKKA_00954	IS2 transposase TnpB	1070360	1071403	-			protein motif:CLUSTERS:PRK09409		0	0	0	0	0	0	0
958	PFR_JS14_943	Conserved hypothetical membrane spanning protein	1071501	1072496	-	PROKKA_00955	hypothetical protein	1071501	1072496	-					1	0	0	0	0	0	0
959	PFR_JS14_944	Putative dihydroxyacetone kinase regulator	1072606	1073340	+	PROKKA_00956	hypothetical protein	1072606	1073340	+					1	0	0	0	0	0	0
960	PFR_JS14_945	Thiamine monophosphate kinase	1073351	1074334	+	PROKKA_00957	Thiamine-monophosphate kinase	1073351	1074334	+	2.7.4.16	thiL	similar to AA sequence:UniProtKB:O67883		1	0	0	0	0	0	0
961	PFR_JS14_946	FtsK	1074580	1076889	+	PROKKA_00958	DNA translocase SpoIIIE	1074580	1076889	+		spoIIIE	similar to AA sequence:UniProtKB:P21458		1	0	0	0	0	0	0
962	PFR_JS14_947	Ribosomal protein S12 methylthiotransferase RimO	1076969	1078402	+	PROKKA_00959	Ribosomal protein S12 methylthiotransferase RimO	1076969	1078402	+	2.-.-.-	rimO	similar to AA sequence:UniProtKB:Q9X2H6		1	0	0	0	0	0	0
963	PFR_JS14_948	Phosphatidylglycerophosphate synthase pgsA3	1078407	1079060	+	PROKKA_00960	Putative CDP-diacylglycerol--glycerol-3-phosphate 3-phosphatidyl-transferase 2	1078407	1079060	+	2.7.8.5	pgsA2_1	similar to AA sequence:UniProtKB:O33288		1	0	0	0	0	0	0
964	PFR_JS14_949	CinA domain protein	1079053	1079556	+	PROKKA_00961	Nicotinamide-nucleotide amidohydrolase PncC	1079053	1079556	+	3.5.1.42	pncC	similar to AA sequence:UniProtKB:P0A6G3		1	0	0	0	0	0	0
965	PFR_JS14_950	Transcriptional regulator	1079724	1080029	+	PROKKA_00962	Transcriptional regulator ClgR	1079724	1080029	+		clgR	similar to AA sequence:UniProtKB:A0QVU1		1	0	0	0	0	0	0
966	PFR_JS14_951	Putative ATP-DEPENDENT HELICASE LHR	1080251	1084930	-	PROKKA_00963	putative ATP-dependent helicase Lhr	1080251	1084930	-			protein motif:CLUSTERS:PRK09751		1	0	0	0	0	0	0
967	PFR_JS14_952	Hypothetical protein	1085034	1085201	-	PROKKA_00964	hypothetical protein	1085034	1085201	-					1	0	0	0	0	0	0
968	PFR_JS14_953	Protein RecA 2	1085510	1086628	+	PROKKA_00965	recombinase A	1085510	1086628	+			protein motif:CLUSTERS:PRK09354		1	0	0	0	0	0	0
969	PFR_JS14_954	Regulatory protein RecX	1086631	1087245	+	PROKKA_00966	Regulatory protein RecX	1086631	1087245	+		recX	similar to AA sequence:UniProtKB:P0A5U8		1	0	0	0	0	0	0
970	PFR_JS14_955	Ribonuclease Y	1087407	1088942	+	PROKKA_00967	Ribonuclease Y	1087407	1088942	+	3.1.-.-	rny	similar to AA sequence:UniProtKB:P67278		1	0	0	0	0	0	0
971	PFR_JS14_956	Glutamate uptake system ATP-binding protein	1088952	1089767	-	PROKKA_00968	Glutamine transport ATP-binding protein GlnQ	1088952	1089767	-		glnQ_4	similar to AA sequence:UniProtKB:P27675		1	0	0	0	0	0	0
972	PFR_JS14_957	(Dimethylallyl)adenosine tRNA	1089871	1091385	+	PROKKA_00969	(Dimethylallyl)adenosine tRNA methylthiotransferase MiaB	1089871	1091385	+	2.-.-.-	miaB	similar to AA sequence:UniProtKB:O31778		1	0	0	0	0	0	0
973	PFR_JS14_958	TRNA dimethylallyltransferase	1091382	1092368	+	PROKKA_00970	tRNA dimethylallyltransferase	1091382	1092368	+	2.5.1.75	miaA	similar to AA sequence:UniProtKB:Q9KAC3		1	0	0	0	0	0	0
974	PFR_JS14_959	Diaminopimelate epimerase	1092383	1093225	+	PROKKA_00971	Diaminopimelate epimerase	1092383	1093225	+	5.1.1.7	dapF	similar to AA sequence:UniProtKB:A4QEV1		1	0	0	0	0	0	0
975	PFR_JS14_960	GTPase HflX	1093269	1094705	+	PROKKA_00972	GTPase HflX	1093269	1094705	+		hflX	similar to AA sequence:UniProtKB:P25519		1	0	0	0	0	0	0
976	PFR_JS14_961	ATP-dependent helicase DinG	1094872	1096935	+	PROKKA_00973	putative ATP-dependent helicase DinG	1094872	1096935	+	3.6.4.12	dinG	similar to AA sequence:UniProtKB:P27296		1	0	0	0	0	0	0
977	PFR_JS14_962	LexA repressor	1096939	1097781	-	PROKKA_00974	LexA repressor	1096939	1097781	-	3.4.21.88	lexA	similar to AA sequence:UniProtKB:Q50765		1	0	0	0	0	0	0
978	PFR_JS14_963	Hypothetical protein	1098052	1098909	+	PROKKA_00975	hypothetical protein	1098052	1098909	+					1	0	0	0	0	0	0
979	PFR_JS14_964	Transcriptional repressor NrdR	1099244	1099741	+	PROKKA_00976	Transcriptional repressor NrdR	1099244	1099741	+		nrdR	similar to AA sequence:UniProtKB:O69980		1	0	0	0	0	0	0
980	PFR_JS14_965	Vitamin B12-dependent ribonucleotide reductase	1099927	1102818	+	PROKKA_00977	Vitamin B12-dependent ribonucleotide reductase	1099927	1102818	+	1.17.4.1	nrdJ	similar to AA sequence:UniProtKB:O69981		1	0	0	0	0	0	0
981	PFR_JS14_966	Phospholipase, patatin family	1102927	1103868	-	PROKKA_00978	NTE family protein RssA	1102927	1103868	-		rssA	similar to AA sequence:UniProtKB:P0AFR0		1	0	0	0	0	0	0
982	PFR_JS14_967	Glycerol-3-phosphate dehydrogenase [NAD(P) ] A	1104060	1105688	+	PROKKA_00979	Anaerobic glycerol-3-phosphate dehydrogenase subunit A	1104060	1105688	+	1.1.5.3	glpA	similar to AA sequence:UniProtKB:P0A9C0		1	0	0	0	0	0	0
983	PFR_JS14_968	Glycerol-3-phosphate dehydrogenase [NAD(P) ] B	1105685	1106995	+	PROKKA_00980	Anaerobic glycerol-3-phosphate dehydrogenase subunit B	1105685	1106995	+	1.1.5.3	glpB	similar to AA sequence:UniProtKB:P13033		1	0	0	0	0	0	0
984	PFR_JS14_969	Anaerobic glycerol-3-phosphate dehydrogenase	1106992	1108383	+	PROKKA_00981	Anaerobic glycerol-3-phosphate dehydrogenase subunit C	1106992	1108383	+		glpC	similar to AA sequence:UniProtKB:P0A996		1	0	0	0	0	0	0
985	PFR_JS14_970	Sugar-binding family transcriptional regulator	1108466	1109434	-	PROKKA_00982	Deoxyribonucleoside regulator	1108466	1109434	-		deoR_2	similar to AA sequence:UniProtKB:P39140		1	0	0	0	0	0	0
986	PFR_JS14_971	Putative AEC family transporter	1109630	1110565	+	PROKKA_00983	Membrane transport protein	1109630	1110565	+			protein motif:Pfam:PF03547.12		1	0	0	0	0	0	0
987	PFR_JS14_972	Probable phosphoketolase	1110658	1113255	+	PROKKA_00984	Xylulose-5-phosphate phosphoketolase	1110658	1113255	+	4.1.2.9	xpkA	similar to AA sequence:UniProtKB:Q937F6		1	0	0	0	0	0	0
988	PFR_JS14_973	ATP-dependent helicase HrpA	1113393	1117361	+	PROKKA_00985	ATP-dependent RNA helicase HrpB	1113393	1117361	+	3.6.4.13	hrpB_1	similar to AA sequence:UniProtKB:P37024		0	0	0	0	0	0	0
989	PFR_JS14_974	Putative acyl-CoA thioesterase II	1117469	1118344	+	PROKKA_00986	Acyl-CoA thioesterase 2	1117469	1118344	+	3.1.2.-	tesB	similar to AA sequence:UniProtKB:P0AGG2		1	0	0	0	0	0	0
990	PFR_JS14_975	Solute binding protein of ABC transporter system	1118357	1119250	-	PROKKA_00987	putative arabinose-binding protein precursor	1118357	1119250	-		araN	similar to AA sequence:UniProtKB:P94528		0	0	0	0	0	0	0
991	PFR_JS14_976	Hypothetical protein	1119479	1119826	+	PROKKA_00988	hypothetical protein	1119479	1119826	+					0	0	0	0	0	0	0
992	PFR_JS14_977	Transcriptional regulator	1119993	1120982	+	PROKKA_00989	Catabolite control protein A	1119993	1120982	+		ccpA_2	similar to AA sequence:UniProtKB:P46828		1	0	0	0	0	0	0
993	PFR_JS14_978	RNA polymerase sigma factor SigB	1121085	1122014	-	PROKKA_00990	RNA polymerase sigma factor SigB	1121085	1122014	-		sigB	similar to AA sequence:UniProtKB:Q59563		1	0	0	0	0	0	0
994	PFR_JS14_979	RNA polymerase sigma factor	1122373	1123902	+	PROKKA_00991	RNA polymerase principal sigma factor HrdB	1122373	1123902	+		hrdB	similar to AA sequence:UniProtKB:P18183		1	0	0	0	0	0	0
995	PFR_JS14_980	L-lactate dehydrogenase 1 (Precursor)	1123990	1124955	-	PROKKA_00992	L-lactate dehydrogenase 2	1123990	1124955	-	1.1.1.27	ldh2	similar to AA sequence:UniProtKB:P0CW93		1	0	0	0	0	0	0
996	PFR_JS14_981	Hypothetical protein	1125101	1125292	-	PROKKA_00993	hypothetical protein	1125101	1125292	-					1	0	0	0	0	0	0
997	PFR_JS14_982	DNA gyrase, B subunit	1125455	1127560	+	PROKKA_00994	DNA topoisomerase 4 subunit B	1125455	1127560	+	5.99.1.3	parE	similar to AA sequence:UniProtKB:P66939		1	0	0	0	0	0	0
998	PFR_JS14_983	2-dehydropantoate 2-reductase (Ketopantoate	1127585	1128502	-	PROKKA_00995	2-dehydropantoate 2-reductase	1127585	1128502	-			protein motif:CLUSTERS:PRK06522		1	0	0	0	0	0	0
999	PFR_JS14_984	DNA gyrase/topoisomerase IV, A subunit	1128608	1131070	-	PROKKA_00996	DNA gyrase subunit A	1128608	1131070	-	5.99.1.3	gyrA_2	similar to AA sequence:UniProtKB:Q2G2Q0		1	0	0	0	0	0	0
1000	PFR_JS14_985	PF09949 family protein	1131196	1132281	-	PROKKA_00997	hypothetical protein	1131196	1132281	-					1	0	0	0	0	0	0
1001	PFR_JS14_986	Phosphodiesterase I	1132337	1132930	+	PROKKA_00998	hypothetical protein	1132337	1132930	+					1	0	0	0	0	0	0
1002	PFR_JS14_987	Type I phosphodiesterase / nucleotide	1132934	1134085	+	PROKKA_00999	Type I phosphodiesterase / nucleotide pyrophosphatase	1132934	1134085	+			protein motif:Pfam:PF01663.16		1	0	0	0	0	0	0
1003	PFR_JS14_988	Hypothetical protein	1134188	1135498	-	PROKKA_01000	hypothetical protein	1134188	1135498	-					1	0	0	0	0	0	0
1004	PFR_JS14_989	PF13834 domain protein	1135714	1136088	+	PROKKA_01001	hypothetical protein	1135714	1136088	+					1	0	0	0	0	0	0
1005	PFR_JS14_990	Hypothetical protein	1136200	1136520	-	PROKKA_01002	hypothetical protein	1136200	1136520	-					1	0	0	0	0	0	0
1006	PFR_JS14_991	PF12502 family protein	1136810	1137631	+	PROKKA_01003	hypothetical protein	1136810	1137631	+					1	0	0	0	0	0	0
1007	PFR_JS14_992	Nucleic acid-binding domain protein	1137628	1138008	+	PROKKA_01004	hypothetical protein	1137628	1138008	+					1	0	0	0	0	0	0
1008	PFR_JS14_993	TrkB	1138015	1138683	-	PROKKA_01005	Trk system potassium uptake protein TrkA	1138015	1138683	-		trkA_1	similar to AA sequence:UniProtKB:P0AGI8		1	0	0	0	0	0	0
1009	PFR_JS14_994	Trk system potassium uptake protein TrkA	1138697	1139359	-	PROKKA_01006	Trk system potassium uptake protein TrkA	1138697	1139359	-		trkA_2	similar to AA sequence:UniProtKB:P0AGI8		1	0	0	0	0	0	0
1010	PFR_JS14_995	Conserved alanine, valine and leucine rich	1139532	1141526	+	PROKKA_01007	hypothetical protein	1139532	1141526	+					1	0	0	0	0	0	0
1011	PFR_JS14_996	Putative 23S rRNA (Uracil-5-)-methyltransferase	1141523	1142701	+	PROKKA_01008	putative RNA methyltransferase/cg2084	1141523	1142701	+	2.1.1.-		similar to AA sequence:UniProtKB:Q6M4B7		1	0	0	0	0	0	0
1012	PFR_JS14_997	Hypothetical protein	1142698	1142958	+	PROKKA_01009	hypothetical protein	1142698	1142958	+					1	0	0	0	0	0	0
1013	PFR_JS14_998	Glutathione S-transferase domain protein	1142993	1144066	-	PROKKA_01010	Glutathionyl-hydroquinone reductase YqjG	1142993	1144066	-	1.8.-.-	yqjG_1	similar to AA sequence:UniProtKB:P42620		1	0	0	0	0	0	0
1014	PFR_JS14_999	GCN5 N-acetyltransferase	1144063	1144713	-	PROKKA_01011	putative acetyltransferase	1144063	1144713	-			protein motif:CLUSTERS:PRK03624		1	0	0	0	0	0	0
1015	PFR_JS14_1000	Cysteine synthase	1144710	1145543	-	PROKKA_01012	O-acetylserine sulfhydrylase	1144710	1145543	-	2.5.1.47	cysK1_2	similar to AA sequence:UniProtKB:P0A534		0	0	0	0	0	0	0
1016	PFR_JS14_1001	Hypothetical protein	1145565	1145684	-	PROKKA_01013	hypothetical protein	1145565	1145684	-					0	0	0	0	0	0	0
1017	PFR_JS14_1002	Glutathione S-transferase domain protein	1146176	1147204	+	PROKKA_01014	Glutathionyl-hydroquinone reductase YqjG	1146176	1147204	+	1.8.-.-	yqjG_2	similar to AA sequence:UniProtKB:P42620		0	0	0	0	0	0	0
1018	PFR_JS14_1003	Alpha-ketoglutarate transporter, MFS super	1147312	1148742	+	PROKKA_01015	Alpha-ketoglutarate permease	1147312	1148742	+		kgtP_2	similar to AA sequence:UniProtKB:P0AEX3		1	0	0	0	0	0	0
1019	PFR_JS14_1004	Aconitate hydratase 1	1148996	1151668	+	PROKKA_01016	Aconitate hydratase	1148996	1151668	+	4.2.1.3	acnA	similar to AA sequence:UniProtKB:A0QX20		1	0	0	0	0	0	0
1020	PFR_JS14_1005	Hypothetical protein	1151780	1152082	+	PROKKA_01017	hypothetical protein	1151780	1152082	+					1	0	0	0	0	0	0
1021	PFR_JS14_1006	Hypothetical protein	1152232	1152762	+	PROKKA_01018	hypothetical protein	1152232	1152762	+					1	0	0	0	0	0	0
1022	PFR_JS14_1007	1-deoxy-D-xylulose 5-phosphate synthase dxs1	1152813	1154828	+	PROKKA_01019	1-deoxy-D-xylulose-5-phosphate synthase	1152813	1154828	+	2.2.1.7	dxs	similar to AA sequence:UniProtKB:Q9RBN6		1	0	0	0	0	0	0
1023	PFR_JS14_1008	Ribonuclease D	1154880	1156145	-	PROKKA_01020	Ribonuclease D	1154880	1156145	-	3.1.13.5	rnd	similar to AA sequence:UniProtKB:P09155		1	0	0	0	0	0	0
1024	PFR_JS14_1009	Outer membrane receptor protein	1156214	1156813	-	PROKKA_01021	hypothetical protein	1156214	1156813	-					1	0	0	0	0	0	0
1025	PFR_JS14_1010	Conserved hypothetical protein	1156899	1157423	-	PROKKA_01022	hypothetical protein	1156899	1157423	-			protein motif:CLUSTERS:PRK10670		1	0	0	0	0	0	0
1026	PFR_JS14_1011	Peptide methionine sulfoxide reductase MsrB	1157447	1157899	-	PROKKA_01023	Peptide methionine sulfoxide reductase MsrB	1157447	1157899	-	1.8.4.12	msrB	similar to AA sequence:UniProtKB:Q3JRF0		1	0	0	0	0	0	0
1027	PFR_JS14_1012	Polyphosphate:nucleotide phosphotransferase, PPK2	1158047	1158922	+	PROKKA_01024	Polyphosphate kinase 2 (PPK2)	1158047	1158922	+			protein motif:Pfam:PF03976.8		1	0	0	0	0	0	0
1028	PFR_JS14_1013	Putative insertion element ISCmi2 transposase	1158919	1159593	-	PROKKA_01025	IS2 transposase TnpB	1158919	1159593	-			protein motif:CLUSTERS:PRK09409		0	0	0	0	0	0	0
1029	PFR_JS14_1014	Cobalamin biosynthesis protein CbiX	1160147	1160989	-	PROKKA_01026	sirohydrochlorin cobaltochelatase	1160147	1160989	-			protein motif:CLUSTERS:PRK00923		1	0	0	0	0	0	0
1030						PROKKA_01027	tRNA-Val(cac)	1161648	1161721	-			COORDINATES:profile:Aragorn:1.2		0					0	0
1031						PROKKA_01028	tRNA-Gly(gcc)	1162125	1162198	+			COORDINATES:profile:Aragorn:1.2		0					0	0
1032						PROKKA_01029	tRNA-Cys(gca)	1162259	1162330	+			COORDINATES:profile:Aragorn:1.2		0					0	0
1033						PROKKA_01030	tRNA-Val(gac)	1162331	1162403	+			COORDINATES:profile:Aragorn:1.2		0					0	0
1034	PFR_JS14_1015	Threonine--tRNA ligase (Precursor)	1162717	1164759	+	PROKKA_01031	Threonine--tRNA ligase	1162717	1164759	+	6.1.1.3	thrS	similar to AA sequence:UniProtKB:P56881		1	0	0	0	0	0	0
1035	PFR_JS14_1016	Histidine triad domain protein	1164752	1165357	+	PROKKA_01032	AP-4-A phosphorylase	1164752	1165357	+	2.7.7.53		similar to AA sequence:UniProtKB:O06201		1	0	0	0	0	0	0
1036	PFR_JS14_1017	Phosphatidylinositol synthase pgsA1	1165350	1165979	+	PROKKA_01033	CDP-diacylglycerol--inositol 3-phosphatidyltransferase	1165350	1165979	+	2.7.8.11	pgsA	similar to AA sequence:UniProtKB:Q9F7Y9		1	0	0	0	0	0	0
1037	PFR_JS14_1018	Lipid A biosynthesis lauroyl acyltransferase	1166012	1166854	+	PROKKA_01034	Phosphatidylinositol mannoside acyltransferase	1166012	1166854	+	2.3.1.-		similar to AA sequence:UniProtKB:A0QWG5		1	0	0	0	0	0	0
1038	PFR_JS14_1019	Alpha-mannosyltransferase pimA	1166851	1167996	+	PROKKA_01035	GDP-mannose-dependent alpha-(1-2)-phosphatidylinositol mannosyltransferase	1166851	1167996	+	2.4.1.57	pimA	similar to AA sequence:UniProtKB:A0QWG6		1	0	0	0	0	0	0
1039	PFR_JS14_1020	Putative phosphatidylglycerophosphate synthase	1168036	1168713	+	PROKKA_01036	Putative CDP-diacylglycerol--glycerol-3-phosphate 3-phosphatidyl-transferase 2	1168036	1168713	+	2.7.8.5	pgsA2_2	similar to AA sequence:UniProtKB:O33288		1	0	0	0	0	0	0
1040	PFR_JS14_1021	PF05949 family protein	1168764	1169561	+	PROKKA_01037	hypothetical protein	1168764	1169561	+					1	0	0	0	0	0	0
1041	PFR_JS14_1022	Small basic protein	1169589	1169921	+	PROKKA_01038	hypothetical protein	1169589	1169921	+					1	0	0	0	0	0	0
1042	PFR_JS14_1023	Division initiation protein	1169914	1170648	+	PROKKA_01039	hypothetical protein	1169914	1170648	+					1	0	0	0	0	0	0
1043	PFR_JS14_1024	Glycine cleavage system H protein	1170760	1171143	+	PROKKA_01040	Glycine cleavage system H protein	1170760	1171143	+		gcvH	similar to AA sequence:UniProtKB:P0A6T9		1	0	0	0	0	0	0
1044	PFR_JS14_1025	FHA domain protein	1171309	1171797	+	PROKKA_01041	Glycogen accumulation regulator GarA	1171309	1171797	+		garA	similar to AA sequence:UniProtKB:A0QYG2		1	0	0	0	0	0	0
1045	PFR_JS14_1026	Transcriptional regulator, MerR family	1171797	1172531	+	PROKKA_01042	zinc-responsive transcriptional regulator	1171797	1172531	+			protein motif:CLUSTERS:PRK09514		1	0	0	0	0	0	0
1046	PFR_JS14_1027	Protein of hypothetical function DUF151	1172533	1172994	+	PROKKA_01043	hypothetical protein	1172533	1172994	+					1	0	0	0	0	0	0
1047	PFR_JS14_1028	Transcriptional regulator	1173175	1173750	+	PROKKA_01044	HTH-type transcriptional regulator GlnR	1173175	1173750	+		glnR	similar to AA sequence:UniProtKB:P37582		1	0	0	0	0	0	0
1048	PFR_JS14_1029	Glycine dehydrogenase	1173902	1176817	+	PROKKA_01045	Glycine dehydrogenase (decarboxylating)	1173902	1176817	+	1.4.4.2	gcvP	similar to AA sequence:UniProtKB:P74416		1	0	0	0	0	0	0
1049	PFR_JS14_1030	Inner membrane protein yhjD	1176835	1178283	+	PROKKA_01046	Inner membrane protein YhjD	1176835	1178283	+		yhjD	similar to AA sequence:UniProtKB:P37642		1	0	0	0	0	0	0
1050	PFR_JS14_1031	Phage infection protein	1178256	1180463	-	PROKKA_01047	ABC-2 family transporter protein	1178256	1180463	-			protein motif:Pfam:PF12698.1		1	0	0	0	0	0	0
1051	PFR_JS14_1032	ABC transporter related protein	1180468	1181280	-	PROKKA_01048	L-arabinose transporter ATP-binding protein	1180468	1181280	-			protein motif:CLUSTERS:PRK11288		1	0	0	0	0	0	0
1052	PFR_JS14_1033	Transcriptional regulator, TetR family	1181277	1181891	-	PROKKA_01049	HTH-type transcriptional regulator TtgR	1181277	1181891	-		ttgR	similar to AA sequence:UniProtKB:Q9AIU0		1	0	0	0	0	0	0
1053	PFR_JS14_1034	Adenosylcobinamide-GDP ribazoletransferase	1181985	1182806	-	PROKKA_01050	Cobalamin synthase	1181985	1182806	-	2.-.-.-	cobS	similar to AA sequence:UniProtKB:P36561		1	0	0	0	0	0	0
1054	PFR_JS14_1035	Bifunctional cobalamin biosynthesis protein cobU	1182766	1183437	-	PROKKA_01051	Bifunctional adenosylcobalamin biosynthesis protein CobU	1182766	1183437	-	2.7.1.156	cobU	similar to AA sequence:UniProtKB:P0AE76		1	0	0	0	0	0	0
1055	PFR_JS14_1036	Cobyrinic acid a,c-diamide synthase	1183434	1186019	-	PROKKA_01052	Cobyrinic acid A,C-diamide synthase	1183434	1186019	-		cobB_1	similar to AA sequence:UniProtKB:P21632		1	0	0	0	0	0	0
1056	PFR_JS14_1037	Cob(I)yrinic acid a,c-diamide	1186013	1186615	-	PROKKA_01053	Cob(I)yrinic acid a,c-diamide adenosyltransferase	1186013	1186615	-	2.5.1.17	cobO	similar to AA sequence:UniProtKB:P29930		1	0	0	0	0	0	0
1057	PFR_JS14_1038	Adenosylcobyric acid synthase	1186612	1188057	-	PROKKA_01054	Cobyric acid synthase	1186612	1188057	-		cobQ_1	similar to AA sequence:UniProtKB:P29932		1	0	0	0	0	0	0
1058	PFR_JS14_1039	Cobalamin biosynthesis protein CobD	1188054	1189085	-	PROKKA_01055	cobalamin biosynthesis protein	1188054	1189085	-			protein motif:CLUSTERS:PRK01209		1	0	0	0	0	0	0
1059	PFR_JS14_1040	Phosphoglycerate mutase family protein	1189089	1189667	+	PROKKA_01056	Phosphoserine phosphatase 1	1189089	1189667	+	3.1.3.3	pspA	similar to AA sequence:UniProtKB:D3DFG8		1	0	0	0	0	0	0
1060	PFR_JS14_1041	Alpha, alpha-trehalose-phosphate synthase otsA	1189926	1191407	-	PROKKA_01057	Trehalose-phosphate synthase	1189926	1191407	-	2.4.1.-	otsA	similar to AA sequence:UniProtKB:A0R4M9		1	0	0	0	0	0	0
1061	PFR_JS14_1042	Trehalose-phosphatase OtsB	1191569	1192426	+	PROKKA_01058	Trehalose-6-phosphate phosphatase	1191569	1192426	+	3.1.3.12	otsB	similar to AA sequence:UniProtKB:P31678		1	0	0	0	0	0	0
1062						PROKKA_01059	tRNA-Met(cat)	1192502	1192578	+			COORDINATES:profile:Aragorn:1.2		0					0	0
1063	PFR_JS14_1043	Hypothetical protein	1192738	1193397	-	PROKKA_01060	hypothetical protein	1192738	1193397	-					0	0	0	0	0	0	0
1064	PFR_JS14_1044	Hypothetical protein	1193505	1193915	-	PROKKA_01061	hypothetical protein	1193505	1193915	-					0	0	0	0	0	0	0
1065	PFR_JS14_1045	Hypothetical protein	1193973	1194614	-	PROKKA_01062	hypothetical protein	1193973	1194614	-					0	0	0	0	0	0	0
1066	PFR_JS14_1046	Hypothetical protein	1194614	1194706	-	PROKKA_01063	hypothetical protein	1194614	1194706	-					0	0	0	0	0	0	0
1067	PFR_JS14_1047	Hypothetical protein	1194774	1195316	-	PROKKA_01064	hypothetical protein	1194774	1195316	-					0	0	0	0	0	0	0
1068	PFR_JS14_1048	ADP-ribosylation/Crystallin J1	1195631	1196443	-	PROKKA_01065	ADP-ribosyl-[dinitrogen reductase] glycohydrolase	1195631	1196443	-	3.2.2.24	draG	similar to AA sequence:UniProtKB:P14300		0	0	0	0	0	0	0
1069	PFR_JS14_1049	Hypothetical protein	1196548	1197981	-	PROKKA_01066	hypothetical protein	1196548	1197981	-					0	0	0	0	0	0	0
1070	PFR_JS14_1050	Hypothetical protein	1198251	1198583	-	PROKKA_01067	hypothetical protein	1198251	1198583	-					1	0	0	0	0	0	0
1071	PFR_JS14_1051	Transcriptional activator, TenA family	1198621	1199316	-	PROKKA_01068	Thiaminase-2	1198621	1199316	-	3.5.99.2	tenA	similar to AA sequence:UniProtKB:P25052		1	0	0	0	0	0	0
1072	PFR_JS14_1052	DNA primase	1199486	1201354	+	PROKKA_01069	DNA primase	1199486	1201354	+	2.7.7.-	dnaG	similar to AA sequence:UniProtKB:P74893		1	0	0	0	0	0	0
1073	PFR_JS14_1053	RNA polymerase sigma factor	1201427	1202281	+	PROKKA_01070	RNA polymerase principal sigma factor HrdA	1201427	1202281	+		hrdA	similar to AA sequence:UniProtKB:P18182		1	0	0	0	0	0	0
1074	PFR_JS14_1054	Hypothetical protein	1202361	1202927	+	PROKKA_01071	hypothetical protein	1202361	1202927	+					1	0	0	0	0	0	0
1075						PROKKA_01072	tRNA-Asn(gtt)	1203011	1203086	+			COORDINATES:profile:Aragorn:1.2		0					0	0
1076	PFR_JS14_1055	Phosphofructokinase (Precursor)	1203258	1204472	-	PROKKA_01073	Pyrophosphate--fructose 6-phosphate 1-phosphotransferase	1203258	1204472	-	2.7.1.90	pfp	similar to AA sequence:UniProtKB:P29495		1	0	0	0	0	0	0
1077	PFR_JS14_1056	Hypothetical protein	1204696	1205118	+	PROKKA_01074	hypothetical protein	1204696	1205118	+					1	0	0	0	0	0	0
1078	PFR_JS14_1057	Translation factor SUA5	1205187	1205804	+	PROKKA_01075	Threonylcarbamoyl-AMP synthase	1205187	1205804	+	2.7.7.87	ywlC_1	similar to AA sequence:UniProtKB:P39153		1	0	0	0	0	0	0
1079	PFR_JS14_1058	Hypothetical protein	1205854	1206753	-	PROKKA_01076	intramembrane serine protease GlpG	1205854	1206753	-			protein motif:CLUSTERS:PRK10907		1	0	0	0	0	0	0
1080	PFR_JS14_1059	LmbE family protein	1206919	1207719	+	PROKKA_01077	1D-myo-inositol 2-acetamido-2-deoxy-alpha-D-glucopyranoside deacetylase	1206919	1207719	+	3.5.1.103	mshB_2	similar to AA sequence:UniProtKB:Q9F344		1	0	0	0	0	0	0
1081	PFR_JS14_1060	Proteasome assembly chaperones 2	1207858	1208895	-	PROKKA_01078	PAC2 family protein	1207858	1208895	-			protein motif:Pfam:PF09754.3		1	0	0	0	0	0	0
1082	PFR_JS14_1061	ABC-type uncharacterized transport system, ATPase	1209061	1209852	-	PROKKA_01079	Methionine import ATP-binding protein MetN 2	1209061	1209852	-	3.6.3.-	metN2	similar to AA sequence:UniProtKB:Q831K6		1	0	0	0	0	0	0
1083	PFR_JS14_1062	ABC transporter, permease protein	1209854	1210807	-	PROKKA_01080	ribose ABC transporter permease protein	1209854	1210807	-			protein motif:CLUSTERS:PRK09512		1	0	0	0	0	0	0
1084	PFR_JS14_1063	ABC transporter permease protein	1210814	1211815	-	PROKKA_01081	ABC transporter substrate binding protein	1210814	1211815	-			protein motif:Pfam:PF04392.6		1	0	0	0	0	0	0
1085	PFR_JS14_1064	Phosphoglycerate mutase family protein	1211983	1212606	+	PROKKA_01082	Glucosyl-3-phosphoglycerate phosphatase	1211983	1212606	+	3.1.3.-	gpgP_1	similar to AA sequence:UniProtKB:A1TC01		1	0	0	0	0	0	0
1086	PFR_JS14_1065	Glutamine--tRNA ligase (Precursor)	1212628	1214340	+	PROKKA_01083	Glutamine--tRNA ligase	1212628	1214340	+	6.1.1.18	glnS	similar to AA sequence:UniProtKB:P00962		1	0	0	0	0	0	0
1087	PFR_JS14_1066	TIGR03085 family protein	1214385	1215131	-	PROKKA_01084	hypothetical protein	1214385	1215131	-					1	0	0	0	0	0	0
1088	PFR_JS14_1067	Phosphoribosyl-AMP cyclohydrolase (Precursor)	1215147	1215599	+	PROKKA_01085	phosphoribosyl-AMP cyclohydrolase	1215147	1215599	+			protein motif:CLUSTERS:PRK00051		1	0	0	0	0	0	0
1089	PFR_JS14_1068	Anthranilate synthase component I	1215596	1217128	+	PROKKA_01086	Anthranilate synthase component 1	1215596	1217128	+	4.1.3.27	trpE	similar to AA sequence:UniProtKB:A0QX93		1	0	0	0	0	0	0
1090	PFR_JS14_1069	Indole-3-glycerol phosphate synthase 1	1217125	1217985	+	PROKKA_01087	Indole-3-glycerol phosphate synthase	1217125	1217985	+	4.1.1.48	trpC	similar to AA sequence:UniProtKB:A0QX95		1	0	0	0	0	0	0
1091	PFR_JS14_1070	Tryptophan synthase beta chain	1217978	1219231	+	PROKKA_01088	Tryptophan synthase beta chain	1217978	1219231	+	4.2.1.20	trpB_2	similar to AA sequence:UniProtKB:P66984		1	0	0	0	0	0	0
1092	PFR_JS14_1071	Tryptophan synthase alpha chain	1219228	1220124	+	PROKKA_01089	Tryptophan synthase alpha chain	1219228	1220124	+	4.2.1.20	trpA	similar to AA sequence:UniProtKB:O67502		1	0	0	0	0	0	0
1093	PFR_JS14_1072	Prolipoprotein diacylglyceryl transferase	1220121	1221092	+	PROKKA_01090	Prolipoprotein diacylglyceryl transferase	1220121	1221092	+	2.4.99.-	lgt	similar to AA sequence:UniProtKB:O34752		1	0	0	0	0	0	0
1094	PFR_JS14_1073	Class II glutamine amidotransferase	1221236	1225744	+	PROKKA_01091	Glutamate synthase [NADPH] large chain	1221236	1225744	+	1.4.1.13	gltB_1	similar to AA sequence:UniProtKB:P96218		1	0	0	0	0	0	0
1095	PFR_JS14_1074	Glutamate synthase subunit beta	1225737	1227206	+	PROKKA_01092	Glutamate synthase [NADPH] small chain	1225737	1227206	+	1.4.1.13	gltB_2	similar to AA sequence:UniProtKB:O34399		1	0	0	0	0	0	0
1096	PFR_JS14_1075	Hypothetical protein	1227226	1227897	-	PROKKA_01093	hypothetical protein	1227226	1227897	-					1	0	0	0	0	0	0
1097	PFR_JS14_1076	DNA polymerase III, alpha subunit	1228123	1231695	+	PROKKA_01094	DNA polymerase III subunit alpha	1228123	1231695	+	2.7.7.7	dnaE_2	similar to AA sequence:UniProtKB:Q9XDH5		0	0	0	0	0	0	0
1098	PFR_JS14_1077	Hypothetical protein	1231768	1232493	+	PROKKA_01095	hypothetical protein	1231768	1232493	+					0	0	0	0	0	0	0
1099	PFR_JS14_1078	Cys-tRNA(Pro)/Cys-tRNA(Cys) deacylase ybaK	1232530	1233048	-	PROKKA_01096	Cys-tRNA(Pro)/Cys-tRNA(Cys) deacylase YbaK	1232530	1233048	-	4.2.-.-	ybaK	similar to AA sequence:UniProtKB:P0AAR3		0	0	0	0	0	0	0
1100	PFR_JS14_1079	Uncharacterized membrane protein, possible Na	1233094	1233894	-	PROKKA_01097	putative membrane protein YdfK	1233094	1233894	-		ydfK	similar to AA sequence:UniProtKB:P96689		0	0	0	0	0	0	0
1101	PFR_JS14_1080	Histidinol dehydrogenase	1233972	1235285	+	PROKKA_01098	Histidinol dehydrogenase	1233972	1235285	+	1.1.1.23	hisD	similar to AA sequence:UniProtKB:P63950		1	0	0	0	0	0	0
1102	PFR_JS14_1081	Histidinol-phosphate aminotransferase 2	1235285	1236505	+	PROKKA_01099	Histidinol-phosphate aminotransferase	1235285	1236505	+	2.6.1.9	hisC	similar to AA sequence:UniProtKB:Q9KJU4		1	0	0	0	0	0	0
1103	PFR_JS14_1082	Imidazoleglycerol-phosphate dehydratase	1236502	1237110	+	PROKKA_01100	Imidazoleglycerol-phosphate dehydratase	1236502	1237110	+	4.2.1.19	hisB	similar to AA sequence:UniProtKB:P64368		1	0	0	0	0	0	0
1104	PFR_JS14_1083	Imidazole glycerol phosphate synthase subunit	1237107	1237784	+	PROKKA_01101	Imidazole glycerol phosphate synthase subunit HisH	1237107	1237784	+	2.4.2.-	hisH	similar to AA sequence:UniProtKB:P59957		1	0	0	0	0	0	0
1105	PFR_JS14_1084	Phosphoribosyl isomerase A	1237853	1238578	+	PROKKA_01102	Phosphoribosyl isomerase A	1237853	1238578	+	5.3.1.16	priA_1	similar to AA sequence:UniProtKB:P16250		1	0	0	0	0	0	0
1106	PFR_JS14_1085	Acetyltransferase, GNAT family	1238575	1239612	+	PROKKA_01103	putative acetyltransferase	1238575	1239612	+			protein motif:CLUSTERS:PRK03624		1	0	0	0	0	0	0
1107	PFR_JS14_1086	Probable transcriptional regulatory protein yebC	1239776	1240576	+	PROKKA_01104	putative transcriptional regulatory protein/MSMEI_2866	1239776	1240576	+			similar to AA sequence:UniProtKB:A0QWH1		1	0	0	0	0	0	0
1108	PFR_JS14_1087	Crossover junction endodeoxyribonuclease RuvC	1240845	1241456	+	PROKKA_01105	Crossover junction endodeoxyribonuclease RuvC	1240845	1241456	+	3.1.22.4	ruvC	similar to AA sequence:UniProtKB:Q5SJC4		1	0	0	0	0	0	0
1109	PFR_JS14_1088	Holliday junction ATP-dependent DNA helicase	1241453	1242064	+	PROKKA_01106	Holliday junction ATP-dependent DNA helicase RuvA	1241453	1242064	+	3.6.4.12	ruvA	similar to AA sequence:UniProtKB:A0QWH5		1	0	0	0	0	0	0
1110	PFR_JS14_1089	Holliday junction ATP-dependent DNA helicase	1242128	1243153	+	PROKKA_01107	Holliday junction ATP-dependent DNA helicase RuvB	1242128	1243153	+	3.6.4.12	ruvB	similar to AA sequence:UniProtKB:A0QWH6		1	0	0	0	0	0	0
1111	PFR_JS14_1090	Preprotein translocase, YajC subunit	1243264	1243767	+	PROKKA_01108	preprotein translocase subunit YajC	1243264	1243767	+			protein motif:CLUSTERS:PRK05585		1	0	0	0	0	0	0
1112	PFR_JS14_1091	Protein translocase subunit SecD	1243795	1245513	+	PROKKA_01109	preprotein translocase subunit SecD	1243795	1245513	+			protein motif:CLUSTERS:PRK05812		1	0	0	0	0	0	0
1113	PFR_JS14_1092	Protein translocase subunit SecF	1245513	1246760	+	PROKKA_01110	preprotein translocase subunit SecF	1245513	1246760	+			protein motif:CLUSTERS:PRK13022		1	0	0	0	0	0	0
1114	PFR_JS14_1093	Adenine phosphoribosyltransferase	1246763	1247302	+	PROKKA_01111	Adenine phosphoribosyltransferase	1246763	1247302	+	2.4.2.7	apt	similar to AA sequence:UniProtKB:Q66DQ2		1	0	0	0	0	0	0
1115	PFR_JS14_1094	GTP diphosphokinase	1247365	1249716	+	PROKKA_01112	Bifunctional (p)ppGpp synthase/hydrolase relA	1247365	1249716	+		relA_1	similar to AA sequence:UniProtKB:P66014		1	0	0	0	0	0	0
1116	PFR_JS14_1095	Conserved alanine and arginine rich protein	1249797	1250936	-	PROKKA_01113	hypothetical protein	1249797	1250936	-					1	0	0	0	0	0	0
1117	PFR_JS14_1096	Putative glyoxalase II (Hydroxyacylglutathione	1251040	1251759	+	PROKKA_01114	putative metallo-hydrolase	1251040	1251759	+	3.-.-.-		similar to AA sequence:UniProtKB:Q5XD24		1	0	0	0	0	0	0
1118	PFR_JS14_1097	HisS Histidyl-tRNA synthetase	1251759	1253090	+	PROKKA_01115	Histidine--tRNA ligase	1251759	1253090	+	6.1.1.21	hisS	similar to AA sequence:UniProtKB:Q8YMC2		1	0	0	0	0	0	0
1119	PFR_JS14_1098	Alpha-acetolactate decarboxylase AldC	1253204	1254019	+	PROKKA_01116	Alpha-acetolactate decarboxylase	1253204	1254019	+	4.1.1.5	alsD	similar to AA sequence:UniProtKB:Q04777		1	0	0	0	0	0	0
1120	PFR_JS14_1099	Hypothetical protein	1254228	1255301	+	PROKKA_01117	hypothetical protein	1254228	1255301	+					1	0	0	0	0	0	0
1121	PFR_JS14_1100	Aspartyl-tRNA synthetase aspS	1255501	1257348	+	PROKKA_01118	Aspartate--tRNA ligase	1255501	1257348	+	6.1.1.12	aspS	similar to AA sequence:UniProtKB:P21889		1	0	0	0	0	0	0
1122	PFR_JS14_1101	Recombination factor protein RarA	1257473	1258897	+	PROKKA_01119	Replication-associated recombination protein A	1257473	1258897	+		rarA	similar to AA sequence:UniProtKB:P0AAZ4		1	0	0	0	0	0	0
1123	PFR_JS14_1102	Lactate/malate dehydrogenase, NAD binding domain	1258952	1259932	+	PROKKA_01120	L-lactate dehydrogenase	1258952	1259932	+	1.1.1.27	ldh	similar to AA sequence:UniProtKB:Q9EVR0		1	0	0	0	0	0	0
1124	PFR_JS14_1103	Alanyl-tRNA synthetase AlaS	1260097	1262784	+	PROKKA_01121	Alanine--tRNA ligase	1260097	1262784	+	6.1.1.7	alaS	similar to AA sequence:UniProtKB:A0QWQ4		1	0	0	0	0	0	0
1125	PFR_JS14_1104	Putative crossover junction	1262768	1263313	+	PROKKA_01122	Putative Holliday junction resolvase	1262768	1263313	+	3.1.-.-	yrrK	similar to AA sequence:UniProtKB:O34634		1	0	0	0	0	0	0
1126	PFR_JS14_1105	Aminodeoxychorismate lyase	1263288	1264520	+	PROKKA_01123	putative aminodeoxychorismate lyase	1263288	1264520	+			protein motif:CLUSTERS:PRK10270		1	0	0	0	0	0	0
1127	PFR_JS14_1106	Chorismate synthase	1264658	1265860	+	PROKKA_01124	Chorismate synthase	1264658	1265860	+	4.2.3.5	aroC	similar to AA sequence:UniProtKB:P63611		1	0	0	0	0	0	0
1128	PFR_JS14_1107	Bifunctional shikimate kinase/3-dehydroquinate	1265857	1267506	+	PROKKA_01125	3-dehydroquinate synthase	1265857	1267506	+	4.2.3.4	aroB	similar to AA sequence:UniProtKB:P0A4Z4		1	0	0	0	0	0	0
1129	PFR_JS14_1108	Translation elongation factor P	1267665	1268246	+	PROKKA_01126	Elongation factor P	1267665	1268246	+		efp	similar to AA sequence:UniProtKB:A0QWR4		1	0	0	0	0	0	0
1130	PFR_JS14_1109	N utilization substance protein B homolog	1268246	1268872	+	PROKKA_01127	hypothetical protein	1268246	1268872	+			similar to AA sequence:UniProtKB:P95020	N utilization substance protein B homolog	1	0	0	0	0	0	0
1131	PFR_JS14_1110	Carbamoyl-phosphate synthase small chain	1269051	1270235	+	PROKKA_01128	Carbamoyl-phosphate synthase small chain	1269051	1270235	+	6.3.5.5	carA	similar to AA sequence:UniProtKB:P0A6F1		1	0	0	0	0	0	0
1132	PFR_JS14_1111	Carbamoyl-phosphate synthase large chain	1270235	1273576	+	PROKKA_01129	Carbamoyl-phosphate synthase large chain	1270235	1273576	+	6.3.5.5	carB	similar to AA sequence:UniProtKB:P00968		1	0	0	0	0	0	0
1133	PFR_JS14_1112	Dihydroorotate dehydrogenase (quinone)	1273658	1274758	+	PROKKA_01130	Dihydroorotate dehydrogenase (quinone)	1273658	1274758	+	1.3.5.2	pyrD	similar to AA sequence:UniProtKB:P0A7E1		1	0	0	0	0	0	0
1134	PFR_JS14_1113	Orotidine 5'-phosphate decarboxylase	1274755	1275564	+	PROKKA_01131	orotidine 5'-phosphate decarboxylase	1274755	1275564	+			protein motif:CLUSTERS:PRK00125		1	0	0	0	0	0	0
1135	PFR_JS14_1114	Integration host factor family protein	1275727	1276038	+	PROKKA_01132	hypothetical protein	1275727	1276038	+					1	0	0	0	0	0	0
1136	PFR_JS14_1115	Guanylate kinase	1276042	1276662	+	PROKKA_01133	Guanylate kinase	1276042	1276662	+	2.7.4.8	gmk	similar to AA sequence:UniProtKB:P0A5I4		1	0	0	0	0	0	0
1137	PFR_JS14_1116	DNA-directed RNA polymerase, omega subunit	1276722	1277090	+	PROKKA_01134	DNA-directed RNA polymerase subunit omega	1276722	1277090	+	2.7.7.6	rpoZ	similar to AA sequence:UniProtKB:Q9KXS1		1	0	0	0	0	0	0
1138	PFR_JS14_1117	S-adenosylmethionine synthase MetK	1277156	1278346	+	PROKKA_01135	S-adenosylmethionine synthase	1277156	1278346	+	2.5.1.6	metK	similar to AA sequence:UniProtKB:A0QWT3		1	0	0	0	0	0	0
1139	PFR_JS14_1118	Primosomal protein N' PriA	1278457	1280478	+	PROKKA_01136	Primosomal protein N'	1278457	1280478	+	3.6.4.-	priA_2	similar to AA sequence:UniProtKB:P17888		1	0	0	0	0	0	0
1140	PFR_JS14_1119	Methionyl-tRNA formyltransferase Fmt	1280556	1281503	+	PROKKA_01137	Methionyl-tRNA formyltransferase	1280556	1281503	+	2.1.2.9	fmt	similar to AA sequence:UniProtKB:A0QWU2		1	0	0	0	0	0	0
1141	PFR_JS14_1120	Putative ribosomal RNA small subunit	1281496	1282965	+	PROKKA_01138	Ribosomal RNA small subunit methyltransferase B	1281496	1282965	+	2.1.1.176	rsmB	similar to AA sequence:UniProtKB:P36929		1	0	0	0	0	0	0
1142	PFR_JS14_1121	Ribulose-phosphate 3-epimerase Rpe	1283000	1283662	+	PROKKA_01139	Ribulose-phosphate 3-epimerase	1283000	1283662	+	5.1.3.1	rpe	similar to AA sequence:UniProtKB:P0AG07		1	0	0	0	0	0	0
1143	PFR_JS14_1122	Aminopeptidase C	1283722	1285053	+	PROKKA_01140	Aminopeptidase C	1283722	1285053	+	3.4.22.40	pepC_1	similar to AA sequence:UniProtKB:Q04723		1	0	0	0	0	0	0
1144	PFR_JS14_1123	Proteasome assembly chaperones 2	1285154	1285963	-	PROKKA_01141	PAC2 family protein	1285154	1285963	-			protein motif:Pfam:PF09754.3		1	0	0	0	0	0	0
1145	PFR_JS14_1124	5-methyltetrahydrofolate-homocysteine	1286136	1289603	+	PROKKA_01142	Methionine synthase	1286136	1289603	+	2.1.1.13	metH	similar to AA sequence:UniProtKB:P13009		1	0	0	0	0	0	0
1146	PFR_JS14_1125	Signal peptide peptidase SppA	1289756	1291012	-	PROKKA_01143	Putative signal peptide peptidase SppA	1289756	1291012	-	3.4.21.-	sppA	similar to AA sequence:UniProtKB:O34525		1	0	0	0	0	0	0
1147	PFR_JS14_1126	HAD-superfamily hydrolase, subfamily IA, variant	1291196	1291921	+	PROKKA_01144	Phosphorylated carbohydrates phosphatase	1291196	1291921	+	3.1.3.-		similar to AA sequence:UniProtKB:Q9X0Y1		1	0	0	0	0	0	0
1148	PFR_JS14_1127	TRNA (Adenine-58-N(1)-) methyltransferase	1291918	1292988	+	PROKKA_01145	tRNA (adenine(58)-N(1))-methyltransferase TrmI	1291918	1292988	+	2.1.1.220	trmI	similar to AA sequence:UniProtKB:O33253		1	0	0	0	0	0	0
1149	PFR_JS14_1128	Proteasome subunit beta	1292981	1293847	+	PROKKA_01146	Proteasome subunit beta precursor	1292981	1293847	+	3.4.25.1	prcB	similar to AA sequence:UniProtKB:Q7AKQ5		1	0	0	0	0	0	0
1150	PFR_JS14_1129	Proteasome subunit alpha	1293844	1294569	+	PROKKA_01147	Proteasome subunit alpha	1293844	1294569	+	3.4.25.1	prcA	similar to AA sequence:UniProtKB:Q7AKQ6		1	0	0	0	0	0	0
1151	PFR_JS14_1130	Prephenate dehydrogenase	1294571	1295665	+	PROKKA_01148	T-protein	1294571	1295665	+		tyrA_1	similar to AA sequence:UniProtKB:P07023		1	0	0	0	0	0	0
1152	PFR_JS14_1131	Putative cytidylate kinase	1295705	1296376	+	PROKKA_01149	Cytidylate kinase	1295705	1296376	+	2.7.4.25	cmk	similar to AA sequence:UniProtKB:P63803		1	0	0	0	0	0	0
1153	PFR_JS14_1132	GTPase Der	1296491	1297840	+	PROKKA_01150	GTPase Der	1296491	1297840	+		der	similar to AA sequence:UniProtKB:P50743		1	0	0	0	0	0	0
1154	PFR_JS14_1133	Protein of hypothetical function DUF1706	1297875	1298384	-	PROKKA_01151	hypothetical protein	1297875	1298384	-					1	0	0	0	0	0	0
1155	PFR_JS14_1134	Major facilitator superfamily protein 35	1298508	1300010	+	PROKKA_01152	Antiseptic resistance protein	1298508	1300010	+		qacA_2	similar to AA sequence:UniProtKB:P0A0J9		1	0	0	0	0	0	0
1156	PFR_JS14_1135	TetR-family transcription regulator	1300036	1300614	+	PROKKA_01153	HTH-type transcriptional regulator RutR	1300036	1300614	+		rutR	similar to AA sequence:UniProtKB:P0ACU2		1	0	0	0	0	0	0
1157	PFR_JS14_1136	Zinc-binding dehydrogenase family oxidoreductase	1300660	1301586	-	PROKKA_01154	ethanol-active dehydrogenase/acetaldehyde-active reductase	1300660	1301586	-			protein motif:CLUSTERS:PRK09422		0	0	0	0	0	0	0
1158	PFR_JS14_1137	Putative membrane protein	1301695	1302570	-	PROKKA_01155	Threonine/homoserine exporter RhtA	1301695	1302570	-		rhtA	similar to AA sequence:UniProtKB:P0AA67		0	0	0	0	0	0	0
1159	PFR_JS14_1138	Hypothetical protein	1302741	1303262	+	PROKKA_01156	hypothetical protein	1302741	1303262	+					1	0	0	0	0	0	0
1160	PFR_JS14_1139	Transcriptional regulator	1303255	1303560	+	PROKKA_01157	Helix-turn-helix domain protein	1303255	1303560	+			protein motif:Pfam:PF12840.1		1	0	0	0	0	0	0
1161						PROKKA_01158	tRNA-Pro(ggg)	1303722	1303797	-			COORDINATES:profile:Aragorn:1.2		0					0	0
1162	PFR_JS14_1140	S-ribosylhomocysteinase LuxS	1303957	1304421	+	PROKKA_01159	S-ribosylhomocysteine lyase	1303957	1304421	+	4.4.1.21	luxS	similar to AA sequence:UniProtKB:Q9ZMW8		1	0	0	0	0	0	0
1163	PFR_JS14_1141	Antiseptic resistance protein	1304613	1306193	+	PROKKA_01160	Antiseptic resistance protein	1304613	1306193	+		qacA_3	similar to AA sequence:UniProtKB:P0A0J9		1	0	0	0	0	0	0
1164	PFR_JS14_1142	Nitrate/sulfonate/bicarbonate ABC transporter,	1306500	1307390	+	PROKKA_01161	Carnitine transport permease protein OpuCD	1306500	1307390	+		opuCD	similar to AA sequence:UniProtKB:Q9KHT6		1	0	0	0	0	0	0
1165	PFR_JS14_1143	ABC-type nitrate/sulfonate/bicarbonate transport	1307387	1308394	+	PROKKA_01162	Putative thiamine biosynthesis protein	1307387	1308394	+			similar to AA sequence:UniProtKB:P44658		1	0	0	0	0	0	0
1166	PFR_JS14_1144	Homoserine O-acetyltransferase (Precursor)	1308576	1309829	+	PROKKA_01163	Homoserine O-acetyltransferase	1308576	1309829	+	2.3.1.31	metX	similar to AA sequence:UniProtKB:Q8F4I0		1	0	0	0	0	0	0
1167	PFR_JS14_1145	Methionine biosynthesis protein MetW	1309826	1310512	+	PROKKA_01164	hypothetical protein	1309826	1310512	+			protein motif:CLUSTERS:PRK08317		1	0	0	0	0	0	0
1168	PFR_JS14_1146	Transcriptional regulator, AsnC family	1310648	1311061	+	PROKKA_01165	HTH-type transcriptional regulator LrpC	1310648	1311061	+		lrpC	similar to AA sequence:UniProtKB:P96582		1	0	0	0	0	0	0
1169	PFR_JS14_1147	Hypothetical protein	1311155	1312789	+	PROKKA_01166	Apolipoprotein N-acyltransferase	1311155	1312789	+	2.3.1.-	lnt	similar to AA sequence:UniProtKB:P23930		1	0	0	0	0	0	0
1170	PFR_JS14_1148	ApolipoproteiN n-acyltransferase	1312876	1313682	+	PROKKA_01167	Undecaprenyl-phosphate mannosyltransferase	1312876	1313682	+	2.4.1.54		similar to AA sequence:UniProtKB:C5CBV8		1	0	0	0	0	0	0
1171	PFR_JS14_1149	PF13397 domain protein	1313778	1314116	-	PROKKA_01168	RNA polymerase-binding protein RbpA	1313778	1314116	-		rbpA_2	similar to AA sequence:UniProtKB:Q9RKY0		1	0	0	0	0	0	0
1172	PFR_JS14_1150	Glycerophosphodiester phosphodiesterase family	1314223	1315020	-	PROKKA_01169	Glycerophosphoryl diester phosphodiesterase	1314223	1315020	-	3.1.4.46	ugpQ_1	similar to AA sequence:UniProtKB:P10908		1	0	0	0	0	0	0
1173	PFR_JS14_1151	Hypothetical protein	1315065	1315589	-	PROKKA_01170	Putative transmembrane protein (PGPGW)	1315065	1315589	-			protein motif:Pfam:PF09656.4		1	0	0	0	0	0	0
1174	PFR_JS14_1152	Pyridoxal kinase	1315727	1316596	+	PROKKA_01171	Pyridoxamine kinase	1315727	1316596	+	2.7.1.35	pdxY	similar to AA sequence:UniProtKB:Q7CIR8		1	0	0	0	0	0	0
1175	PFR_JS14_1153	UDP-N-acetylglucosamine 1-carboxyvinyltransferase	1316687	1318156	-	PROKKA_01172	UDP-N-acetylglucosamine 1-carboxyvinyltransferase	1316687	1318156	-	2.5.1.7	murA	similar to AA sequence:UniProtKB:Q3KHZ4		1	0	0	0	0	0	0
1176	PFR_JS14_1154	Dihydrolipoyl dehydrogenase	1318369	1319769	+	PROKKA_01173	Dihydrolipoyl dehydrogenase	1318369	1319769	+	1.8.1.4	lpdC	similar to AA sequence:UniProtKB:P66004		1	0	0	0	0	0	0
1177	PFR_JS14_1155	Extracellular ligand-binding receptor	1319965	1321128	+	PROKKA_01174	hypothetical protein	1319965	1321128	+			similar to AA sequence:UniProtKB:Q8YEE8	Leu/Ile/Val-binding protein homolog 3 precursor	1	0	0	0	0	0	0
1178	PFR_JS14_1156	High-affinity branched-chain amino acid transport	1321225	1322109	+	PROKKA_01175	High-affinity branched-chain amino acid transport system permease protein LivH	1321225	1322109	+		livH_1	similar to AA sequence:UniProtKB:P0AEX7		1	0	0	0	0	0	0
1179	PFR_JS14_1157	Branched-chain amino acid ABC transporter,	1322106	1323125	+	PROKKA_01176	High-affinity branched-chain amino acid transport system permease protein LivH	1322106	1323125	+		livH_2	similar to AA sequence:UniProtKB:P0AEX7		1	0	0	0	0	0	0
1180	PFR_JS14_1158	Branched-chain amino acid ABC superfamily ATP	1323122	1323913	+	PROKKA_01177	Lipopolysaccharide export system ATP-binding protein LptB	1323122	1323913	+	3.6.3.-	lptB	similar to AA sequence:UniProtKB:P45073		1	0	0	0	0	0	0
1181	PFR_JS14_1159	Branched-chain amino acid ABC transporter,	1323906	1324610	+	PROKKA_01178	High-affinity branched-chain amino acid transport ATP-binding protein LivF	1323906	1324610	+		livF	similar to AA sequence:UniProtKB:P22731		1	0	0	0	0	0	0
1182	PFR_JS14_1160	CBS domain protein	1324612	1325262	+	PROKKA_01179	Hypoxic response protein 1	1324612	1325262	+		hrp1	similar to AA sequence:UniProtKB:O06186		1	0	0	0	0	0	0
1183	PFR_JS14_1161	Putative fructose-specific phosphotransferase	1325294	1325716	-	PROKKA_01180	PTS system mannose-specific EIIAB component	1325294	1325716	-		manX	similar to AA sequence:UniProtKB:P69797		1	0	0	0	0	0	0
1184	PFR_JS14_1162	Dipeptidase pepE	1326189	1327322	+	PROKKA_01181	Xaa-Pro dipeptidase	1326189	1327322	+	3.4.13.9	pepQ	similar to AA sequence:UniProtKB:Q9S6S1		0	0	0	0	0	0	0
1185	PFR_JS14_1163	Hypothetical protein	1327352	1327684	-	PROKKA_01182	hypothetical protein	1327352	1327684	-					0	0	0	0	0	0	0
1186	PFR_JS14_1164	Hypothetical protein	1327650	1328669	-	PROKKA_01183	hypothetical protein	1327650	1328669	-					0	0	0	0	0	0	0
1187	PFR_JS14_1165	Hypothetical protein	1328666	1331149	-	PROKKA_01184	Phosphatidylglycerol lysyltransferase	1328666	1331149	-	2.3.2.3	mprF	similar to AA sequence:UniProtKB:C0H3X7		0	0	0	0	0	0	0
1188	PFR_JS14_1166	Aspartyl/glutamyl-tRNA(Asn/Gln) amidotransferase	1331358	1332869	-	PROKKA_01185	Aspartyl/glutamyl-tRNA(Asn/Gln) amidotransferase subunit B	1331358	1332869	-	6.3.5.-	gatB_2	similar to AA sequence:UniProtKB:O66766		1	0	0	0	0	0	0
1189	PFR_JS14_1167	Glutamyl-tRNA(Gln) amidotransferase subunit A	1332866	1334398	-	PROKKA_01186	Glutamyl-tRNA(Gln) amidotransferase subunit A	1332866	1334398	-	6.3.5.-	gatA	similar to AA sequence:UniProtKB:Q8NR17		1	0	0	0	0	0	0
1190	PFR_JS14_1168	Aspartyl/glutamyl-tRNA(Asn/Gln) amidotransferase	1334406	1334708	-	PROKKA_01187	Aspartyl/glutamyl-tRNA(Asn/Gln) amidotransferase subunit C	1334406	1334708	-	6.3.5.-	gatC_2	similar to AA sequence:UniProtKB:P68808		1	0	0	0	0	0	0
1191	PFR_JS14_1169	Amino acid-binding ACT domain protein	1334929	1335555	+	PROKKA_01188	ACT domain protein	1334929	1335555	+			protein motif:Pfam:PF01842.19		1	0	0	0	0	0	0
1192	PFR_JS14_1170	Hypothetical membrane anchored protein	1335576	1335779	-	PROKKA_01189	hypothetical protein	1335576	1335779	-					1	0	0	0	0	0	0
1193	PFR_JS14_1171	Methionine synthase, vitamin-B12 independent	1335848	1336834	-	PROKKA_01190	Cobalamin-independent synthase, Catalytic domain	1335848	1336834	-			protein motif:Pfam:PF01717.12		1	0	0	0	0	0	0
1194	PFR_JS14_1172	TRNA	1336880	1337953	-	PROKKA_01191	tRNA-specific 2-thiouridylase MnmA	1336880	1337953	-	2.8.1.-	mnmA	similar to AA sequence:UniProtKB:Q99TM8		1	0	0	0	0	0	0
1195	PFR_JS14_1173	Glycogen debranching enzyme GlgX	1338210	1340402	+	PROKKA_01192	Glycogen debranching enzyme	1338210	1340402	+	3.2.1.-	glgX	similar to AA sequence:UniProtKB:P15067		1	0	0	0	0	0	0
1196	PFR_JS14_1174	Hypothetical protein	1340620	1341207	+	PROKKA_01193	hypothetical protein	1340620	1341207	+					0	0	0	0	0	0	0
1197	PFR_JS14_1175	Hypothetical protein	1341189	1342055	+	PROKKA_01194	hypothetical protein	1341189	1342055	+					0	0	0	0	0	0	0
1198	PFR_JS14_1176	Phosphorylase	1342199	1344712	-	PROKKA_01195	Maltodextrin phosphorylase	1342199	1344712	-	2.4.1.1	malP	similar to AA sequence:UniProtKB:P00490		1	0	0	0	0	0	0
1199	PFR_JS14_1177	Alpha-1,4-glucan:maltose-1-phosphate	1344818	1347031	+	PROKKA_01196	Alpha-1,4-glucan:maltose-1-phosphate maltosyltransferase 2	1344818	1347031	+	2.4.99.16	glgE2	similar to AA sequence:UniProtKB:Q9KY04		1	0	0	0	0	0	0
1200	PFR_JS14_1178	Maltose alpha-D-glucosyltransferase	1347117	1348916	+	PROKKA_01197	Trehalose synthase/amylase TreS	1347117	1348916	+	3.2.1.1	treS	similar to AA sequence:UniProtKB:A0R6E0		1	0	0	0	0	0	0
1201	PFR_JS14_1179	Maltokinase	1348932	1350269	+	PROKKA_01198	Maltokinase	1348932	1350269	+	2.7.1.175	mak1	similar to AA sequence:UniProtKB:Q7WUM3		1	0	0	0	0	0	0
1202	PFR_JS14_1180	1,4-alpha-glucan branching enzyme GlgB	1350262	1352166	+	PROKKA_01199	1,4-alpha-glucan branching enzyme GlgB	1350262	1352166	+	2.4.1.18	glgB	similar to AA sequence:UniProtKB:Q10625		1	0	0	0	0	0	0
1203	PFR_JS14_1181	Hydrolase, NUDIX family	1352202	1352987	+	PROKKA_01200	hypothetical protein	1352202	1352987	+			protein motif:CLUSTERS:PRK08999		0	0	0	0	0	0	0
1204	PFR_JS14_1182	Phosphoglucomutase PgmA	1353102	1354733	-	PROKKA_01201	Phosphoglucomutase	1353102	1354733	-	5.4.2.2	pgm	similar to AA sequence:UniProtKB:P36938		1	0	0	0	0	0	0
1205	PFR_JS14_1183	Thioredoxin	1354865	1355857	+	PROKKA_01202	hypothetical protein	1354865	1355857	+					1	0	0	0	0	0	0
1206	PFR_JS14_1184	4-hydroxyphenylpyruvate dioxygenase C domain	1356089	1356535	+	PROKKA_01203	Glyoxalase/Bleomycin resistance protein/Dioxygenase superfamily protein	1356089	1356535	+			protein motif:Pfam:PF00903.19		1	0	0	0	0	0	0
1207	PFR_JS14_1185	Putative phosphate acyltransferase	1356691	1357266	+	PROKKA_01204	hypothetical protein	1356691	1357266	+					1	0	0	0	0	0	0
1208	PFR_JS14_1186	Hypothetical protein	1357425	1359218	+	PROKKA_01205	hypothetical protein	1357425	1359218	+					1	0	0	0	0	0	0
1209	PFR_JS14_1187	Endonuclease NucS	1359259	1359906	-	PROKKA_01206	hypothetical protein	1359259	1359906	-			protein motif:CLUSTERS:PRK03298		1	0	0	0	0	0	0
1210	PFR_JS14_1188	Hypothetical protein	1360063	1360341	+	PROKKA_01207	hypothetical protein	1360063	1360341	+					1	0	0	0	0	0	0
1211	PFR_JS14_1189	Abhydrolase domain-containing protein 11	1360338	1361168	+	PROKKA_01208	Esterase YbfF	1360338	1361168	+	3.1.-.-	ybfF	similar to AA sequence:UniProtKB:P75736		1	0	0	0	0	0	0
1212	PFR_JS14_1190	ATP:cob(I)alamin adenosyltransferase	1361247	1361855	+	PROKKA_01209	Cob(I)yrinic acid a,c-diamide adenosyltransferase	1361247	1361855	+	2.5.1.17		similar to AA sequence:UniProtKB:P64803		1	0	0	0	0	0	0
1213	PFR_JS14_1191	Lipoate-protein ligase LplJ	1362028	1363092	-	PROKKA_01210	putative lipoate-protein ligase A	1362028	1363092	-	2.7.7.63	lplA	similar to AA sequence:UniProtKB:P75394		1	0	0	0	0	0	0
1214	PFR_JS14_1192	Hypothetical protein	1363116	1363574	-	PROKKA_01211	hypothetical protein	1363116	1363574	-					1	0	0	0	0	0	0
1215	PFR_JS14_1193	ATP synthase F1, epsilon subunit	1363616	1364083	-	PROKKA_01212	ATP synthase epsilon chain	1363616	1364083	-		atpC	similar to AA sequence:UniProtKB:P0A2Z7		1	0	0	0	0	0	0
1216	PFR_JS14_1194	ATP synthase subunit beta	1364083	1365534	-	PROKKA_01213	ATP synthase subunit beta	1364083	1365534	-	3.6.3.14	atpD	similar to AA sequence:UniProtKB:A0R200		1	0	0	0	0	0	0
1217	PFR_JS14_1195	ATP synthase gamma chain	1365535	1366470	-	PROKKA_01214	ATP synthase gamma chain	1365535	1366470	-		atpG	similar to AA sequence:UniProtKB:P50007		1	0	0	0	0	0	0
1218	PFR_JS14_1196	ATP synthase subunit alpha	1366473	1368110	-	PROKKA_01215	ATP synthase subunit alpha	1366473	1368110	-	3.6.3.14	atpA	similar to AA sequence:UniProtKB:P50001		1	0	0	0	0	0	0
1219	PFR_JS14_1197	ATP synthase F1, delta subunit	1368185	1368964	-	PROKKA_01216	ATP synthase subunit delta	1368185	1368964	-		atpH	similar to AA sequence:UniProtKB:P50008		1	0	0	0	0	0	0
1220	PFR_JS14_1198	ATP synthase subunit b	1368961	1369515	-	PROKKA_01217	ATP synthase subunit b	1368961	1369515	-		atpF	similar to AA sequence:UniProtKB:P80285		1	0	0	0	0	0	0
1221	PFR_JS14_1199	ATP synthase C chain (F1F0-ATPase subunit c )	1369526	1369744	-	PROKKA_01218	ATP synthase subunit c	1369526	1369744	-		atpE	similar to AA sequence:UniProtKB:Q2RFX4		1	0	0	0	0	0	0
1222	PFR_JS14_1200	ATP synthase subunit a	1369790	1370671	-	PROKKA_01219	ATP synthase subunit a	1369790	1370671	-		atpB	similar to AA sequence:UniProtKB:O05330		1	0	0	0	0	0	0
1223	PFR_JS14_1201	Hypothetical protein	1370664	1370888	-	PROKKA_01220	Putative F0F1-ATPase subunit (ATPase_gene1)	1370664	1370888	-			protein motif:Pfam:PF09527.4		1	0	0	0	0	0	0
1224	PFR_JS14_1202	Hypothetical protein	1370885	1371322	-	PROKKA_01221	hypothetical protein	1370885	1371322	-					1	0	0	0	0	0	0
1225	PFR_JS14_1203	Glycosyltransferase, group 4 family	1371400	1372536	-	PROKKA_01222	Decaprenyl-phosphate N-acetylglucosaminephosphotransferase	1371400	1372536	-	2.7.8.35	wecA	similar to AA sequence:UniProtKB:Q10606		1	0	0	0	0	0	0
1226	PFR_JS14_1204	TRNA threonylcarbamoyladenosine biosynthesis	1372545	1373423	-	PROKKA_01223	Threonylcarbamoyl-AMP synthase	1372545	1373423	-	2.7.7.87	ywlC_2	similar to AA sequence:UniProtKB:P39153		1	0	0	0	0	0	0
1227	PFR_JS14_1205	Release factor glutamine methyltransferase	1373420	1374298	-	PROKKA_01224	Release factor glutamine methyltransferase	1373420	1374298	-	2.1.1.-	prmC	similar to AA sequence:UniProtKB:P0ACC1		1	0	0	0	0	0	0
1228	PFR_JS14_1206	Peptide chain release factor 1	1374295	1375374	-	PROKKA_01225	Peptide chain release factor 1	1374295	1375374	-		prfA	similar to AA sequence:UniProtKB:P96077		1	0	0	0	0	0	0
1229	PFR_JS14_1207	50S ribosomal protein L31	1375482	1375706	-	PROKKA_01226	50S ribosomal protein L31	1375482	1375706	-		rpmE	similar to AA sequence:UniProtKB:Q9K4E5		1	0	0	0	0	0	0
1230	PFR_JS14_1208	Transcription termination factor Rho	1375843	1377813	-	PROKKA_01227	hypothetical protein	1375843	1377813	-			similar to AA sequence:UniProtKB:P52157	Transcription termination factor Rho	1	0	0	0	0	0	0
1231	PFR_JS14_1209	Phosphoserine phosphatase/homoserine	1378207	1378830	-	PROKKA_01228	haloacid dehalogenase-like hydrolase	1378207	1378830	-			protein motif:Pfam:PF12710.1		1	0	0	0	0	0	0
1232	PFR_JS14_1210	Homoserine dehydrogenase	1378839	1380164	-	PROKKA_01229	Homoserine dehydrogenase	1378839	1380164	-	1.1.1.3	hom	similar to AA sequence:UniProtKB:P08499		1	0	0	0	0	0	0
1233	PFR_JS14_1211	Diaminopimelate decarboxylase	1380175	1381569	-	PROKKA_01230	Diaminopimelate decarboxylase	1380175	1381569	-	4.1.1.20	lysA	similar to AA sequence:UniProtKB:P0A5M4		0	0	0	0	0	0	0
1234						PROKKA_01231	tRNA-Arg(ccg)	1381708	1381781	+			COORDINATES:profile:Aragorn:1.2		0					0	0
1235	PFR_JS14_1212	Transmembrane protein dedA	1381930	1382700	-	PROKKA_01232	Inner membrane protein YohD	1381930	1382700	-		yohD	similar to AA sequence:UniProtKB:P33366		0	0	0	0	0	0	0
1236						PROKKA_01233	tRNA-Asn(gtt)	1383386	1383483	+			COORDINATES:profile:Aragorn:1.2		0					0	0
1237	PFR_JS14_1213	LigA	1382805	1384223	+											0	0	0	0	0	0
1238	PFR_JS14_1214	LigA	1384364	1385659	+	PROKKA_01234	hypothetical protein	1384364	1385659	+					1	0	0	0	0	0	0
1239	PFR_JS14_1215	Hypothetical protein	1385652	1387058	+	PROKKA_01235	hypothetical protein	1385652	1387058	+					1	0	0	0	0	0	0
1240	PFR_JS14_1216	Oxoglutarate dehydrogenase	1387128	1390898	+	PROKKA_01236	Multifunctional 2-oxoglutarate metabolism enzyme	1387128	1390898	+	2.2.1.5	kgd	similar to AA sequence:UniProtKB:A0R2B1		1	0	0	0	0	0	0
1241	PFR_JS14_1217	Transcription factor WhiB	1391143	1391391	+	PROKKA_01237	Transcriptional regulator WhiB1	1391143	1391391	+		whiB1	similar to AA sequence:UniProtKB:O05847		1	0	0	0	0	0	0
1242	PFR_JS14_1218	Sensor histidine kinase	1391496	1393004	-	PROKKA_01238	putative sensor histidine kinase pdtaS	1391496	1393004	-	2.7.13.3	pdtaS	similar to AA sequence:UniProtKB:O05846		1	0	0	0	0	0	0
1243	PFR_JS14_1219	Hypothetical protein	1393506	1393817	-	PROKKA_01239	Anti-sigma factor RsrA	1393506	1393817	-		rsrA	similar to AA sequence:UniProtKB:Q7AKG8		1	0	0	0	0	0	0
1244	PFR_JS14_1220	RNA polymerase sigma factor	1393810	1394397	-	PROKKA_01240	ECF RNA polymerase sigma factor SigR	1393810	1394397	-		sigR	similar to AA sequence:UniProtKB:Q7AKG9		1	0	0	0	0	0	0
1245	PFR_JS14_1221	UPF0361 protein yoqW	1394538	1395290	-	PROKKA_01241	Putative SOS response-associated peptidase YedK	1394538	1395290	-	3.4.-.-	yedK	similar to AA sequence:UniProtKB:P76318		1	0	0	0	0	0	0
1246	PFR_JS14_1222	3-phosphoshikimate 1-carboxyvinyltransferase	1395438	1396790	+	PROKKA_01242	3-phosphoshikimate 1-carboxyvinyltransferase	1395438	1396790	+	2.5.1.19	aroA	similar to AA sequence:UniProtKB:P22487		1	0	0	0	0	0	0
1247	PFR_JS14_1223	Putative ribosome biogenesis GTPase RsgA	1396787	1397857	+	PROKKA_01243	Putative ribosome biogenesis GTPase RsgA	1396787	1397857	+	3.6.1.-	rsgA	similar to AA sequence:UniProtKB:Q8ZKB0		1	0	0	0	0	0	0
1248	PFR_JS14_1224	Putative histidinol-phosphate phosphatase,	1397911	1398726	+	PROKKA_01244	Histidinol-phosphatase	1397911	1398726	+	3.1.3.15	hisN	similar to AA sequence:UniProtKB:Q9K4B1		1	0	0	0	0	0	0
1249	PFR_JS14_1225	PF14262 domain protein	1398780	1400513	-	PROKKA_01245	hypothetical protein	1398780	1400513	-					1	0	0	0	0	0	0
1250	PFR_JS14_1226	VTC domain protein	1400510	1401322	-	PROKKA_01246	VTC domain protein	1400510	1401322	-			protein motif:Pfam:PF09359.4		1	0	0	0	0	0	0
1251	PFR_JS14_1227	Conserved domain protein	1401319	1401954	-	PROKKA_01247	hypothetical protein	1401319	1401954	-					1	0	0	0	0	0	0
1252	PFR_JS14_1228	Exopolysaccharide biosynthesis protein related to	1402111	1403058	+	PROKKA_01248	hypothetical protein	1402111	1403058	+					1	0	0	0	0	0	0
1253	PFR_JS14_1229	GtrA family protein	1403369	1404232	+	PROKKA_01249	GtrA-like protein	1403369	1404232	+			protein motif:Pfam:PF04138.8		0	0	0	0	0	0	0
1254	PFR_JS14_1230	Putative phosphoglycerate dehydrogenase	1404222	1405415	-	PROKKA_01250	D-3-phosphoglycerate dehydrogenase	1404222	1405415	-	1.1.1.95	serA	similar to AA sequence:UniProtKB:P0A9T0		1	0	0	0	0	0	0
1255	PFR_JS14_1231	Dipeptide ABC transporter ATP-binding protein	1405476	1406303	-	PROKKA_01251	Glutathione import ATP-binding protein GsiA	1405476	1406303	-	3.6.3.-	gsiA_1	similar to AA sequence:UniProtKB:P75796		1	0	0	0	0	0	0
1256	PFR_JS14_1232	Oligopeptide transport protein of the ABC	1406296	1407153	-	PROKKA_01252	Oligopeptide transport ATP-binding protein OppD	1406296	1407153	-		oppD	similar to AA sequence:UniProtKB:P24136		1	0	0	0	0	0	0
1257	PFR_JS14_1233	Putative oligopeptide ABC transport system	1407155	1407970	-	PROKKA_01253	Glutathione transport system permease protein GsiD	1407155	1407970	-		gsiD	similar to AA sequence:UniProtKB:P75799		1	0	0	0	0	0	0
1258	PFR_JS14_1234	Putative glutathione ABC transporter, permease	1407967	1408920	-	PROKKA_01254	Glutathione transport system permease protein GsiC	1407967	1408920	-		gsiC	similar to AA sequence:UniProtKB:P75798		1	0	0	0	0	0	0
1259	PFR_JS14_1235	ABC transporter, substrate-binding protein,	1408942	1410465	-	PROKKA_01255	Glutathione-binding protein GsiB precursor	1408942	1410465	-		gsiB	similar to AA sequence:UniProtKB:P75797		1	0	0	0	0	0	0
1260						PROKKA_01256	tRNA-Met(cat)	1410675	1410749	+			COORDINATES:profile:Aragorn:1.2		0					0	0
1261	PFR_JS14_1236	Biotin synthase	1410851	1411996	-	PROKKA_01257	Biotin synthase	1410851	1411996	-	2.8.1.6	bioB	similar to AA sequence:UniProtKB:P19206		1	0	0	0	0	0	0
1262	PFR_JS14_1237	Hypothetical protein	1412159	1412449	-	PROKKA_01258	hypothetical protein	1412159	1412449	-					1	0	0	0	0	0	0
1263	PFR_JS14_1238	Prolyl aminopeptidase	1412616	1413830	-	PROKKA_01259	Proline iminopeptidase	1412616	1413830	-	3.4.11.5	pip_1	similar to AA sequence:UniProtKB:P46547		1	0	0	0	0	0	0
1264	PFR_JS14_1239	Peptidase M16 inactive domain protein	1413975	1415249	+	PROKKA_01260	Protease 3 precursor	1413975	1415249	+	3.4.24.55	ptrA	similar to AA sequence:UniProtKB:P05458		1	0	0	0	0	0	0
1265	PFR_JS14_1240	Peptidase M16 inactive domain protein	1415246	1416610	+	PROKKA_01261	Peptidase M16 inactive domain protein	1415246	1416610	+			protein motif:Pfam:PF05193.15		1	0	0	0	0	0	0
1266	PFR_JS14_1241	UPF0182 protein	1416694	1419633	-	PROKKA_01262	hypothetical protein	1416694	1419633	-			protein motif:CLUSTERS:PRK00068		1	0	0	0	0	0	0
1267	PFR_JS14_1242	Hypothetical protein	1419630	1420229	-	PROKKA_01263	hypothetical protein	1419630	1420229	-					1	0	0	0	0	0	0
1268	PFR_JS14_1243	Lon protease proteolytic domain protein	1420348	1421391	-	PROKKA_01264	serine endoprotease	1420348	1421391	-			protein motif:CLUSTERS:PRK10942		1	0	0	0	0	0	0
1269	PFR_JS14_1244	UbiD family decarboxylase	1421632	1423035	+	PROKKA_01265	hypothetical protein	1421632	1423035	+					1	0	0	0	0	0	0
1270	PFR_JS14_1245	Similar to metal-dependent hydrolase	1423067	1423696	-	PROKKA_01266	hypothetical protein	1423067	1423696	-					1	0	0	0	0	0	0
1271	PFR_JS14_1246	Hypothetical protein	1424129	1424290	+	PROKKA_01267	hypothetical protein	1424129	1424290	+					1	0	0	0	0	0	0
1272	PFR_JS14_1247	Hypothetical protein	1424447	1425574	+	PROKKA_01268	hypothetical protein	1424447	1425574	+					1	0	0	0	0	0	0
1273	PFR_JS14_1248	HRDC domain protein	1425631	1427787	-	PROKKA_01269	ATP-dependent DNA helicase UvrD2	1425631	1427787	-	3.6.4.12	uvrD2	similar to AA sequence:UniProtKB:P64320		1	0	0	0	0	0	0
1274	PFR_JS14_1249	Exonuclease subunit V gamma recC	1427920	1431264	+	PROKKA_01270	RecBCD enzyme subunit RecC	1427920	1431264	+	3.1.11.5	recC	similar to AA sequence:UniProtKB:P07648		1	0	0	0	0	0	0
1275	PFR_JS14_1250	Putative exodeoxyribonuclease V, beta subunit	1431261	1434623	+	PROKKA_01271	RecBCD enzyme subunit RecB	1431261	1434623	+	3.1.11.5	recB	similar to AA sequence:UniProtKB:P08394		1	0	0	0	0	0	0
1276	PFR_JS14_1251	Exonuclease subunit V alpha recD	1434610	1436463	+	PROKKA_01272	RecBCD enzyme subunit RecD	1434610	1436463	+	3.1.11.5	recD	similar to AA sequence:UniProtKB:P04993		1	0	0	0	0	0	0
1277	PFR_JS14_1252	Hydrolase, NUDIX family	1436515	1437405	-	PROKKA_01273	NADH pyrophosphatase	1436515	1437405	-	3.6.1.22	nudC	similar to AA sequence:UniProtKB:P32664		1	0	0	0	0	0	0
1278	PFR_JS14_1253	ATP-dependent DNA helicase	1437415	1440771	-	PROKKA_01274	ATP-dependent DNA helicase PcrA	1437415	1440771	-	3.6.4.12	pcrA	similar to AA sequence:UniProtKB:Q53727		1	0	0	0	0	0	0
1279	PFR_JS14_1254	ATP-dependent DNA helicase	1440768	1444139	-	PROKKA_01275	ATP-dependent DNA helicase UvrD1	1440768	1444139	-	3.6.4.12	uvrD1_1	similar to AA sequence:UniProtKB:P0A5A3		1	0	0	0	0	0	0
1280	PFR_JS14_1255	Cold shock-like protein CspA	1444479	1444685	+	PROKKA_01276	Cold shock-like protein 7.0	1444479	1444685	+			similar to AA sequence:UniProtKB:Q01761		1	0	0	0	0	0	0
1281	PFR_JS14_1256	Serine/threonine phosphatase stp	1444851	1445723	+	PROKKA_01277	Serine/threonine phosphatase stp	1444851	1445723	+	3.1.3.16	stp_1	similar to AA sequence:UniProtKB:Q8Y678		1	0	0	0	0	0	0
1282	PFR_JS14_1257	Hypothetical protein	1445780	1446064	+	PROKKA_01278	hypothetical protein	1445780	1446064	+					1	0	0	0	0	0	0
1283	PFR_JS14_1258	Hydroxylase for synthesis of	1446251	1446916	-	PROKKA_01279	hypothetical protein	1446251	1446916	-					1	0	0	0	0	0	0
1284	PFR_JS14_1259	DEAD/DEAH box helicase	1447282	1448787	+	PROKKA_01280	DEAD-box ATP-dependent RNA helicase CshA	1447282	1448787	+	3.6.4.13	cshA	similar to AA sequence:UniProtKB:P96614		1	0	0	0	0	0	0
1285	PFR_JS14_1260	Tryptophanyl-tRNA synthetase II	1448925	1450097	-	PROKKA_01281	Tryptophan--tRNA ligase 2	1448925	1450097	-	6.1.1.2	trpS2	similar to AA sequence:UniProtKB:Q9RVD6		1	0	0	0	0	0	0
1286	PFR_JS14_1261	PHP domain protein	1450066	1450947	-	PROKKA_01282	hypothetical protein	1450066	1450947	-			protein motif:CLUSTERS:PRK06361		1	0	0	0	0	0	0
1287	PFR_JS14_1262	Hypothetical protein	1451079	1451555	+	PROKKA_01283	hypothetical protein	1451079	1451555	+					1	0	0	0	0	0	0
1288	PFR_JS14_1263	Hypothetical protein	1451614	1451817	-	PROKKA_01284	hypothetical protein	1451614	1451817	-					1	0	0	0	0	0	0
1289	PFR_JS14_1264	Hypothetical protein	1451819	1452328	-	PROKKA_01285	hypothetical protein	1451819	1452328	-					0	0	0	0	0	0	0
1290	PFR_JS14_1265	Hypothetical protein	1452409	1452951	+	PROKKA_01286	hypothetical protein	1452409	1452951	+					1	0	0	0	0	0	0
1291	PFR_JS14_1266	Protein translocase subunit SecA	1452991	1455840	-	PROKKA_01287	preprotein translocase subunit SecA	1452991	1455840	-			protein motif:CLUSTERS:PRK12904		1	0	0	0	0	0	0
1292	PFR_JS14_1267	Putative ribosomal S30AE, sigma 54 modulation	1456085	1456681	-	PROKKA_01288	Light-repressed protein A	1456085	1456681	-		lrtA	similar to AA sequence:UniProtKB:P47908		1	0	0	0	0	0	0
1293	PFR_JS14_1268	Phosphoribosyl transferase domain protein	1456837	1457646	-	PROKKA_01289	DNA utilization protein GntX	1456837	1457646	-			protein motif:CLUSTERS:PRK11595		1	0	0	0	0	0	0
1294	PFR_JS14_1269	DNA-binding response regulator MtrA	1457728	1458468	-	PROKKA_01290	DNA-binding response regulator MtrA	1457728	1458468	-		mtrA	similar to AA sequence:UniProtKB:P0A5Z4		1	0	0	0	0	0	0
1295	PFR_JS14_1270	Conserved protein, DUF179	1458604	1459170	-	PROKKA_01291	hypothetical protein	1458604	1459170	-			protein motif:CLUSTERS:PRK00228		1	0	0	0	0	0	0
1296						PROKKA_01292	transfer-messenger RNA, SsrA	1459384	1459751	-		ssrA	COORDINATES:profile:Aragorn:1.2		0					0	0
1297	PFR_JS14_1271	Hypothetical protein	1459876	1460517	-	PROKKA_01293	hypothetical protein	1459876	1460517	-					1	0	0	0	0	0	0
1298	PFR_JS14_1272	TmRNA-binding protein SmpB	1460607	1461089	-	PROKKA_01294	SsrA-binding protein	1460607	1461089	-		smpB	similar to AA sequence:UniProtKB:A0QU63		1	0	0	0	0	0	0
1299	PFR_JS14_1273	MutG family lantibiotic protection ABC	1461240	1463192	-	PROKKA_01295	hypothetical protein	1461240	1463192	-					1	0	0	0	0	0	0
1300	PFR_JS14_1274	Hypothetical protein	1463376	1464695	-	PROKKA_01296	Murein DD-endopeptidase MepM	1463376	1464695	-	3.4.24.-	mepM_3	similar to AA sequence:UniProtKB:P0AFS9		1	0	0	0	0	0	0
1301	PFR_JS14_1275	Efflux ABC transporter, permease protein	1464762	1465679	-	PROKKA_01297	Cell division protein FtsX	1464762	1465679	-		ftsX	similar to AA sequence:UniProtKB:A5U7B6		1	0	0	0	0	0	0
1302	PFR_JS14_1276	Cell division ATP-binding protein FtsE	1465718	1466404	-	PROKKA_01298	Cell division ATP-binding protein FtsE	1465718	1466404	-		ftsE	similar to AA sequence:UniProtKB:O34814		1	0	0	0	0	0	0
1303	PFR_JS14_1277	Peptide chain release factor 2	1466556	1467665	-	PROKKA_01299	Peptide chain release factor 2	1466556	1467665	-		prfB	similar to AA sequence:UniProtKB:A0QU58		1	0	0	0	0	0	0
1304	PFR_JS14_1278	YqeY family protein	1467760	1468221	+	PROKKA_01300	Yqey-like protein	1467760	1468221	+			protein motif:Pfam:PF09424.4		1	0	0	0	0	0	0
1305						PROKKA_01301	tRNA-Val(tac)	1468262	1468337	+			COORDINATES:profile:Aragorn:1.2		0					0	0
1306	PFR_JS14_1279	Fructosamine kinase	1468425	1469417	-	PROKKA_01302	Fructosamine kinase	1468425	1469417	-			protein motif:Pfam:PF03881.8		1	0	0	0	0	0	0
1307	PFR_JS14_1280	4-aminobutyrate aminotransferase gabT	1469535	1470872	+	PROKKA_01303	4-aminobutyrate aminotransferase PuuE	1469535	1470872	+	2.6.1.19	puuE	similar to AA sequence:UniProtKB:P50457		1	0	0	0	0	0	0
1308	PFR_JS14_1281	Aliphatic amidase	1471051	1471911	-	PROKKA_01304	Aliphatic amidase	1471051	1471911	-	3.5.1.4	amiE	similar to AA sequence:UniProtKB:P11436		1	0	0	0	0	0	0
1309	PFR_JS14_1282	Putrescine importer	1471908	1473299	-	PROKKA_01305	Putrescine importer PuuP	1471908	1473299	-		puuP	similar to AA sequence:UniProtKB:P76037		1	0	0	0	0	0	0
1310	PFR_JS14_1283	Hsp20/alpha crystallin family protein	1473572	1474024	-	PROKKA_01306	18 kDa heat shock protein	1473572	1474024	-			similar to AA sequence:UniProtKB:Q53595		1	0	0	0	0	0	0
1311	PFR_JS14_1284	Putative ABC transport system	1474274	1476067	+	PROKKA_01307	putative ABC transporter ATP-binding protein	1474274	1476067	+			similar to AA sequence:UniProtKB:Q9WYC4		1	0	0	0	0	0	0
1312	PFR_JS14_1285	PF11253 family protein	1476102	1476527	-	PROKKA_01308	hypothetical protein	1476102	1476527	-					1	0	0	0	0	0	0
1313	PFR_JS14_1286	Hypothetical protein	1476532	1476666	-	PROKKA_01309	hypothetical protein	1476532	1476666	-					0	0	0	0	0	0	0
1314	PFR_JS14_1287	Pyruvate dehydrogenase E1 component	1476629	1479376	-	PROKKA_01310	Pyruvate dehydrogenase E1 component	1476629	1479376	-	1.2.4.1	aceE	similar to AA sequence:UniProtKB:A0R0B0		1	0	0	0	0	0	0
1315	PFR_JS14_1288	Aromatic-amino-acid transaminase	1479631	1480827	+	PROKKA_01311	Aromatic-amino-acid aminotransferase	1479631	1480827	+	2.6.1.57	tyrB	similar to AA sequence:UniProtKB:P04693		1	0	0	0	0	0	0
1316	PFR_JS14_1289	Transcriptional regulator, PucR family	1480913	1482127	+	PROKKA_01312	Purine catabolism regulatory protein	1480913	1482127	+		pucR_2	similar to AA sequence:UniProtKB:O32138		1	0	0	0	0	0	0
1317	PFR_JS14_1290	Malonyl CoA:acyl carrier protein	1482284	1483240	+	PROKKA_01313	Malonyl CoA-acyl carrier protein transacylase	1482284	1483240	+	2.3.1.39	fabD	similar to AA sequence:UniProtKB:P63458		1	0	0	0	0	0	0
1318	PFR_JS14_1291	3-oxoacyl-[acyl-carrier-protein] synthase 3 2	1483244	1484248	+	PROKKA_01314	3-oxoacyl-[acyl-carrier-protein] synthase 3	1483244	1484248	+	2.3.1.180	fabH	similar to AA sequence:UniProtKB:Q9F6D4		1	0	0	0	0	0	0
1319	PFR_JS14_1292	Acyl carrier protein	1484310	1484561	+	PROKKA_01315	Acyl carrier protein	1484310	1484561	+		acpP	similar to AA sequence:UniProtKB:P80921		1	0	0	0	0	0	0
1320	PFR_JS14_1293	3-oxoacyl-[acyl-carrier-protein] synthase II	1484613	1485872	+	PROKKA_01316	3-oxoacyl-[acyl-carrier-protein] synthase 2	1484613	1485872	+	2.3.1.179	fabF	similar to AA sequence:UniProtKB:P73283		1	0	0	0	0	0	0
1321	PFR_JS14_1294	PF11343 family protein	1486056	1486550	-	PROKKA_01317	hypothetical protein	1486056	1486550	-					1	0	0	0	0	0	0
1322	PFR_JS14_1295	Peptidase, S9C (Acylaminoacyl-peptidase) family	1486701	1488680	+	PROKKA_01318	Prolyl tripeptidyl peptidase precursor	1486701	1488680	+	3.4.14.12	ptpA_1	similar to AA sequence:UniProtKB:Q7MUW6		1	0	0	0	0	0	0
1323	PFR_JS14_1296	Pyridoxal phosphate enzyme, YggS family	1488729	1489481	-	PROKKA_01319	hypothetical protein	1488729	1489481	-			protein motif:Pfam:PF01168.14	Alanine racemase, N-terminal domain	1	0	0	0	0	0	0
1324	PFR_JS14_1297	Von Willebrand factor type A domain protein	1489478	1490443	-	PROKKA_01320	von Willebrand factor type A domain protein	1489478	1490443	-			protein motif:Pfam:PF00092.22		1	0	0	0	0	0	0
1325	PFR_JS14_1298	Von Willebrand factor type A domain protein	1490443	1491417	-	PROKKA_01321	von Willebrand factor type A domain protein	1490443	1491417	-			protein motif:Pfam:PF00092.22		1	0	0	0	0	0	0
1326	PFR_JS14_1299	Protein containing DUF58	1491417	1492481	-	PROKKA_01322	hypothetical protein	1491417	1492481	-					1	0	0	0	0	0	0
1327	PFR_JS14_1300	Transcriptional regulator moxR1	1492478	1493530	-	PROKKA_01323	ATPase family associated with various cellular activities (AAA)	1492478	1493530	-			protein motif:Pfam:PF07726.5		1	0	0	0	0	0	0
1328	PFR_JS14_1301	Hypothetical protein	1493775	1494701	+	PROKKA_01324	hypothetical protein	1493775	1494701	+					1	0	0	0	0	0	0
1329	PFR_JS14_1302	HAD-superfamily hydrolase, subfamily IIB	1494709	1495551	+	PROKKA_01325	Putative phosphatase	1494709	1495551	+	3.1.3.-		similar to AA sequence:UniProtKB:Q5XD45		1	0	0	0	0	0	0
1330	PFR_JS14_1303	Mercuric reductase/transcriptional regulator,	1495572	1497002	-	PROKKA_01326	Dihydrolipoyl dehydrogenase	1495572	1497002	-	1.8.1.4	lpd	similar to AA sequence:UniProtKB:P85207		1	0	0	0	0	0	0
1331	PFR_JS14_1304	Predicted metal-binding protein (DUF2284)	1497411	1498052	+	PROKKA_01327	hypothetical protein	1497411	1498052	+					1	0	0	0	0	0	0
1332	PFR_JS14_1305	TIGR00245 family protein	1498060	1498818	+	PROKKA_01328	hypothetical protein	1498060	1498818	+					0	0	0	0	0	0	0
1333	PFR_JS14_1306	Putative dGTPase	1498835	1499980	-	PROKKA_01329	Deoxyguanosinetriphosphate triphosphohydrolase	1498835	1499980	-	3.1.5.1	dgt	similar to AA sequence:UniProtKB:Q59827		1	0	0	0	0	0	0
1334	PFR_JS14_1307	TIM-barrel protein, nifR3 family	1500031	1501218	-	PROKKA_01330	tRNA-dihydrouridine synthase C	1500031	1501218	-	1.-.-.-	dusC	similar to AA sequence:UniProtKB:P33371		1	0	0	0	0	0	0
1335	PFR_JS14_1308	Succinate dehydrogenase/fumarate reductase	1501295	1502053	-	PROKKA_01331	Fumarate reductase iron-sulfur subunit	1501295	1502053	-	1.3.99.1	frdB_2	similar to AA sequence:UniProtKB:P0AC47		1	0	0	0	0	0	0
1336	PFR_JS14_1309	Succinate dehydrogenase flavoprotein subunit	1502050	1504134	-	PROKKA_01332	Fumarate reductase flavoprotein subunit	1502050	1504134	-	1.3.5.4	frdA_3	similar to AA sequence:UniProtKB:P17412		1	0	0	0	0	0	0
1337	PFR_JS14_1310	Succinate dehydrogenase cytochrome B subunit,	1504131	1504886	-	PROKKA_01333	Succinate dehydrogenase/Fumarate reductase transmembrane subunit	1504131	1504886	-			protein motif:Pfam:PF01127.16		1	0	0	0	0	0	0
1338	PFR_JS14_1311	NUDIX hydrolase	1505134	1505886	-	PROKKA_01334	bifunctional nicotinamide mononucleotide adenylyltransferase/ADP-ribose pyrophosphatase	1505134	1505886	-			protein motif:CLUSTERS:PRK05379		1	0	0	0	0	0	0
1339	PFR_JS14_1312	Quinolinate synthase A	1505953	1506933	+	PROKKA_01335	Quinolinate synthase A	1505953	1506933	+	2.5.1.72	nadA	similar to AA sequence:UniProtKB:P11458		1	0	0	0	0	0	0
1340	PFR_JS14_1313	L-aspartate oxidase nadB	1506930	1508612	+	PROKKA_01336	L-aspartate oxidase	1506930	1508612	+	1.4.3.16	nadB	similar to AA sequence:UniProtKB:P10902		1	0	0	0	0	0	0
1341	PFR_JS14_1314	Nicotinate-nucleotide pyrophosphatase nadC	1508609	1509529	+	PROKKA_01337	Nicotinate-nucleotide pyrophosphorylase [carboxylating]	1508609	1509529	+	2.4.2.19	nadC	similar to AA sequence:UniProtKB:O06594		1	0	0	0	0	0	0
1342	PFR_JS14_1315	Glycyl-tRNA synthetase glyS	1509654	1511042	-	PROKKA_01338	Glycine--tRNA ligase	1509654	1511042	-	6.1.1.14	glyQS	similar to AA sequence:UniProtKB:P99129		1	0	0	0	0	0	0
1343	PFR_JS14_1316	Metal transport system ABC transporter	1511275	1512222	+	PROKKA_01339	High-affinity zinc uptake system binding-protein ZnuA precursor	1511275	1512222	+		znuA	similar to AA sequence:UniProtKB:O34966		1	0	0	0	0	0	0
1344	PFR_JS14_1317	Metal transport ABC transporter	1512317	1513105	+	PROKKA_01340	High-affinity zinc uptake system ATP-binding protein ZnuC	1512317	1513105	+	3.6.3.-	znuC	similar to AA sequence:UniProtKB:O34946		1	0	0	0	0	0	0
1345	PFR_JS14_1318	Metal transport ABC transporter	1513107	1514114	+	PROKKA_01341	High-affinity zinc uptake system membrane protein ZnuB	1513107	1514114	+		znuB	similar to AA sequence:UniProtKB:O34610		1	0	0	0	0	0	0
1346	PFR_JS14_1319	Fe(3 ) uptake regulation protein	1514080	1514592	+	PROKKA_01342	Zinc uptake regulation protein	1514080	1514592	+		zur	similar to AA sequence:UniProtKB:O05839		1	0	0	0	0	0	0
1347	PFR_JS14_1320	Phage integrase	1514845	1515519	+	PROKKA_01343	Phage integrase family protein	1514845	1515519	+			protein motif:Pfam:PF00589.16		1	0	0	0	0	0	0
1348	PFR_JS14_1321	CoA-dependent propionaldehyde dehydrogenase	1515749	1517158	-	PROKKA_01344	Aldehyde-alcohol dehydrogenase	1515749	1517158	-		adhE	similar to AA sequence:UniProtKB:P0A9Q7		0	0	0	0	0	0	0
1349	PFR_JS14_1322	PduO	1517155	1518240	-	PROKKA_01345	Cob(I)yrinic acid a,c-diamide adenosyltransferase	1517155	1518240	-	2.5.1.17	yvqK	similar to AA sequence:UniProtKB:O34899		0	0	0	0	0	0	0
1350	PFR_JS14_1323	Propanediol utilization protein PduN	1518243	1518515	-	PROKKA_01346	Carbon dioxide concentrating mechanism protein CcmL	1518243	1518515	-		ccmL	similar to AA sequence:UniProtKB:P72759		0	0	0	0	0	0	0
1351	PFR_JS14_1324	Ethanolamine utilization flavoprotein	1518517	1519401	-	PROKKA_01347	Flavoprotein	1518517	1519401	-			protein motif:Pfam:PF02441.13		0	0	0	0	0	0	0
1352	PFR_JS14_1325	Ethanolamine utilization protein EutJ	1519398	1520255	-	PROKKA_01348	Chaperone protein DnaK	1519398	1520255	-		dnaK_1	similar to AA sequence:UniProtKB:A0QQC8		0	0	0	0	0	0	0
1353	PFR_JS14_1326	Propanediol utilization protein PduJ	1520402	1520680	-	PROKKA_01349	Propanediol utilization protein PduA	1520402	1520680	-		pduA_1	similar to AA sequence:UniProtKB:P0A1C7		0	0	0	0	0	0	0
1354	PFR_JS14_1327	Propanediol utilization protein PduK	1520725	1521342	-	PROKKA_01350	hypothetical protein	1520725	1521342	-			similar to AA sequence:UniProtKB:P72761	Carbon dioxide-concentrating mechanism protein CcmK homolog 2	0	0	0	0	0	0	0
1355	PFR_JS14_1328	Glycerol dehydratase reactivation factor DhaG	1521359	1521703	-	PROKKA_01351	hypothetical protein	1521359	1521703	-					0	0	0	0	0	0	0
1356	PFR_JS14_1329	Putative dioal dehydratase-reactivating factor,	1521700	1523514	-	PROKKA_01352	Diol dehydratase-reactivating factor alpha subunit	1521700	1523514	-		ddrA	similar to AA sequence:UniProtKB:O68195		0	0	0	0	0	0	0
1357	PFR_JS14_1330	Dehydratase small subunit	1523550	1524083	-	PROKKA_01353	Propanediol dehydratase small subunit	1523550	1524083	-	4.2.1.28	pduE	similar to AA sequence:UniProtKB:O31042		0	0	0	0	0	0	0
1358	PFR_JS14_1331	Dehydratase medium subunit	1524092	1524775	-	PROKKA_01354	Propanediol dehydratase medium subunit	1524092	1524775	-	4.2.1.28	pduD	similar to AA sequence:UniProtKB:O31041		0	0	0	0	0	0	0
1359	PFR_JS14_1332	Glycerol dehydratase large subunit	1524786	1526447	-	PROKKA_01355	Glycerol dehydratase large subunit	1524786	1526447	-	4.2.1.30	dhaB	similar to AA sequence:UniProtKB:P45514		0	0	0	0	0	0	0
1360	PFR_JS14_1333	Propanediol utilization protein PduB	1526462	1527271	-	PROKKA_01356	Propanediol utilization protein PduB	1526462	1527271	-		pduB	similar to AA sequence:UniProtKB:P37449		0	0	0	0	0	0	0
1361	PFR_JS14_1334	Carbon dioxide concentrating	1527286	1527570	-	PROKKA_01357	Propanediol utilization protein PduA	1527286	1527570	-		pduA_2	similar to AA sequence:UniProtKB:P0A1C7		0	0	0	0	0	0	0
1362	PFR_JS14_1335	PduU protein	1527897	1528238	+	PROKKA_01358	Propanediol utilization protein PduU	1527897	1528238	+		pduU	similar to AA sequence:UniProtKB:P0A1D1		0	0	0	0	0	0	0
1363	PFR_JS14_1336	Ethanolamine utilization protein, EutP	1528235	1528660	+	PROKKA_01359	Propanediol utilization protein PduV	1528235	1528660	+		pduV	similar to AA sequence:UniProtKB:Q9XDM6		0	0	0	0	0	0	0
1364	PFR_JS14_1337	PduQ	1528713	1529843	-	PROKKA_01360	NAD-dependent methanol dehydrogenase	1528713	1529843	-	1.1.1.244	mdh_1	similar to AA sequence:UniProtKB:P31005		0	0	0	0	0	0	0
1365	PFR_JS14_1338	Transcriptional regulator	1529800	1531017	-	PROKKA_01361	Arabinose operon regulatory protein	1529800	1531017	-		araC	similar to AA sequence:UniProtKB:P0A9E0		0	0	0	0	0	0	0
1366	PFR_JS14_1339	Hypothetical protein	1531024	1531188	-	PROKKA_01362	putative histidine kinase sensor domain protein	1531024	1531188	-			protein motif:Pfam:PF10114.3		0	0	0	0	0	0	0
1367	PFR_JS14_1340	DNA repair protein RecO	1531352	1532095	-	PROKKA_01363	DNA repair protein RecO	1531352	1532095	-		recO	similar to AA sequence:UniProtKB:P42095		1	0	0	0	0	0	0
1368	PFR_JS14_1341	Isoprenyl transferase 2	1532279	1532968	+	PROKKA_01364	Trans,polycis-polyprenyl diphosphate synthase ((2Z,6E)-farnesyl diphosphate specific)	1532279	1532968	+	2.5.1.88		similar to AA sequence:UniProtKB:Q47RM6		1	0	0	0	0	0	0
1369	PFR_JS14_1342	Protein of hypothetical function DUF488	1533029	1533391	+	PROKKA_01365	hypothetical protein	1533029	1533391	+					1	0	0	0	0	0	0
1370	PFR_JS14_1343	2-isopropylmalate synthase LeuA	1533448	1535214	-	PROKKA_01366	2-isopropylmalate synthase	1533448	1535214	-	2.3.3.13	leuA_2	similar to AA sequence:UniProtKB:P96420		1	0	0	0	0	0	0
1371	PFR_JS14_1344	Amidohydrolase family protein	1535446	1536951	+	PROKKA_01367	N-substituted formamide deformylase precursor	1535446	1536951	+	3.5.1.91	nfdA	similar to AA sequence:UniProtKB:Q68AP4		0	0	0	0	0	0	0
1372	PFR_JS14_1345	Hypothetical protein	1537081	1537215	-	PROKKA_01368	hypothetical protein	1537081	1537215	-					1	0	0	0	0	0	0
1373	PFR_JS14_1346	Hypothetical protein	1537326	1537934	-	PROKKA_01369	hypothetical protein	1537326	1537934	-					1	0	0	0	0	0	0
1374	PFR_JS14_1347	GTPase Era	1537984	1538928	-	PROKKA_01370	GTPase Era	1537984	1538928	-		era	similar to AA sequence:UniProtKB:P0A562		1	0	0	0	0	0	0
1375	PFR_JS14_1348	CBS domain pair protein	1538921	1540231	-	PROKKA_01371	Magnesium and cobalt efflux protein CorC	1538921	1540231	-		corC	similar to AA sequence:UniProtKB:P0A2L3		1	0	0	0	0	0	0
1376	PFR_JS14_1349	Probable rRNA maturation factor	1540385	1540843	-	PROKKA_01372	Endoribonuclease YbeY	1540385	1540843	-	3.1.-.-	ybeY	similar to AA sequence:UniProtKB:A0R0T0		1	0	0	0	0	0	0
1377	PFR_JS14_1350	PhoH family protein	1540883	1541890	-	PROKKA_01373	PhoH-like protein	1540883	1541890	-		ybeZ	similar to AA sequence:UniProtKB:P0A9K3		1	0	0	0	0	0	0
1378	PFR_JS14_1351	Inner membrane metabolite transport protein YhjE	1542022	1543404	-	PROKKA_01374	Inner membrane metabolite transport protein YhjE	1542022	1543404	-		yhjE	similar to AA sequence:UniProtKB:P37643		1	0	0	0	0	0	0
1379	PFR_JS14_1352	Hypothetical protein	1543573	1544064	-	PROKKA_01375	hypothetical protein	1543573	1544064	-					0	0	0	0	0	0	0
1380	PFR_JS14_1353	Prolyl aminopeptidase	1544120	1545178	-	PROKKA_01376	Proline iminopeptidase	1544120	1545178	-	3.4.11.5	pip_2	similar to AA sequence:UniProtKB:P52279		1	0	0	0	0	0	0
1381	PFR_JS14_1354	Hypothetical protein	1545260	1545811	-	PROKKA_01377	hypothetical protein	1545260	1545811	-					1	0	0	0	0	0	0
1382	PFR_JS14_1355	TRNA-guanine transglycosylase	1545925	1547193	-	PROKKA_01378	Queuine tRNA-ribosyltransferase	1545925	1547193	-	2.4.2.29	tgt	similar to AA sequence:UniProtKB:P66905		1	0	0	0	0	0	0
1383	PFR_JS14_1356	Putative Tat (Twin-arginine translocation)	1547313	1548641	+	PROKKA_01379	Calcineurin-like phosphoesterase	1547313	1548641	+			protein motif:Pfam:PF00149.22		1	0	0	0	0	0	0
1384	PFR_JS14_1357	Ribosomal RNA small subunit methyltransferase E	1548630	1549379	-	PROKKA_01380	Ribosomal RNA small subunit methyltransferase E	1548630	1549379	-	2.1.1.193	rsmE	similar to AA sequence:UniProtKB:P0AGL7		1	0	0	0	0	0	0
1385	PFR_JS14_1358	Chaperone protein DnaJ 2	1549376	1550584	-	PROKKA_01381	Chaperone protein DnaJ	1549376	1550584	-		dnaJ_1	similar to AA sequence:UniProtKB:Q6RSN5		1	0	0	0	0	0	0
1386	PFR_JS14_1359	Heat-inducible transcription repressor hrcA	1550597	1551607	-	PROKKA_01382	Heat-inducible transcription repressor HrcA	1550597	1551607	-		hrcA	similar to AA sequence:UniProtKB:A0R0T9		1	0	0	0	0	0	0
1387	PFR_JS14_1360	Inositol monophosphatase family protein	1551866	1552642	-	PROKKA_01383	Inositol-1-monophosphatase	1551866	1552642	-	3.1.3.25	suhB	similar to AA sequence:UniProtKB:O33832		1	0	0	0	0	0	0
1388	PFR_JS14_1361	PF11296 family protein	1552720	1553601	-	PROKKA_01384	hypothetical protein	1552720	1553601	-					1	0	0	0	0	0	0
1389	PFR_JS14_1362	Putative coproporphyrinogen dehydrogenase	1553696	1554895	-	PROKKA_01385	Oxygen-independent coproporphyrinogen-III oxidase 1	1553696	1554895	-	1.3.99.22	hemN	similar to AA sequence:UniProtKB:P54304		1	0	0	0	0	0	0
1390	PFR_JS14_1363	Elongation factor 4	1554898	1556727	-	PROKKA_01386	Elongation factor 4	1554898	1556727	-	3.6.5.-	lepA	similar to AA sequence:UniProtKB:Q2FXY7		1	0	0	0	0	0	0
1391	PFR_JS14_1364	Hypothetical protein	1557028	1557648	-	PROKKA_01387	hypothetical protein	1557028	1557648	-					1	0	0	0	0	0	0
1392	PFR_JS14_1365	30S ribosomal protein S20	1557903	1558163	+	PROKKA_01388	30S ribosomal protein S20	1557903	1558163	+		rpsT	similar to AA sequence:UniProtKB:A0R102		1	0	0	0	0	0	0
1393	PFR_JS14_1366	Hypothetical protein	1558297	1558959	+	PROKKA_01389	hypothetical protein	1558297	1558959	+					1	0	0	0	0	0	0
1394	PFR_JS14_1367	DNA polymerase III, delta subunit	1558973	1559971	-	PROKKA_01390	hypothetical protein	1558973	1559971	-			protein motif:CLUSTERS:PRK07914		1	0	0	0	0	0	0
1395	PFR_JS14_1368	DNA internalization competence protein	1560054	1562375	-	PROKKA_01391	ComEC family competence protein	1560054	1562375	-			protein motif:CLUSTERS:PRK11539		0	0	0	0	0	0	0
1396	PFR_JS14_1369	Putative competence protein ComEA	1562494	1563405	-	PROKKA_01392	ComE operon protein 1	1562494	1563405	-		comEA	similar to AA sequence:UniProtKB:P39694		1	0	0	0	0	0	0
1397	PFR_JS14_1370	Malic enzyme, NAD binding domain protein	1563590	1565344	-	PROKKA_01393	putative NAD-dependent malic enzyme 2	1563590	1565344	-	1.1.1.38	maeA	similar to AA sequence:UniProtKB:P45868		1	0	0	0	0	0	0
1398	PFR_JS14_1371	Dihydroorotase	1565362	1566654	-	PROKKA_01394	Dihydroorotase	1565362	1566654	-	3.5.2.3	pyrC	similar to AA sequence:UniProtKB:Q81WF0		1	0	0	0	0	0	0
1399	PFR_JS14_1372	Leucine--tRNA ligase (Precursor)	1566711	1569239	-	PROKKA_01395	Leucine--tRNA ligase	1566711	1569239	-	6.1.1.4	leuS	similar to AA sequence:UniProtKB:Q9JXT2		1	0	0	0	0	0	0
1400	PFR_JS14_1373	Hypothetical protein	1569556	1570614	-	PROKKA_01396	hypothetical protein	1569556	1570614	-					1	0	0	0	0	0	0
1401	PFR_JS14_1374	Hypothetical protein	1570783	1571523	+	PROKKA_01397	hypothetical protein	1570783	1571523	+					1	0	0	0	0	0	0
1402						PROKKA_01398	tRNA-Ala(ggc)	1571626	1571699	+			COORDINATES:profile:Aragorn:1.2		0					0	0
1403	PFR_JS14_1375	NADPH-dependent glutamate synthase beta chain and	1571826	1572746	-	PROKKA_01399	NAD dependent epimerase/dehydratase family protein	1571826	1572746	-			protein motif:Pfam:PF01370.15		1	0	0	0	0	0	0
1404	PFR_JS14_1376	Hypothetical protein	1572861	1573298	-	PROKKA_01400	hypothetical protein	1572861	1573298	-					0	0	0	0	0	0	0
1405	PFR_JS14_1377	Phosphoglycerate mutase family protein	1573358	1573966	-	PROKKA_01401	Glucosyl-3-phosphoglycerate phosphatase	1573358	1573966	-	3.1.3.-	gpgP_2	similar to AA sequence:UniProtKB:P71724		1	0	0	0	0	0	0
1406	PFR_JS14_1378	Ribosome-associated protein, iojap family	1573966	1574349	-	PROKKA_01402	Ribosomal silencing factor RsfS	1573966	1574349	-		rsfS	similar to AA sequence:UniProtKB:Q9KD89		1	0	0	0	0	0	0
1407	PFR_JS14_1379	Nicotinate (Nicotinamide) nucleotide	1574346	1575116	-	PROKKA_01403	Nicotinate-nucleotide adenylyltransferase	1574346	1575116	-	2.7.7.18	nadD	similar to AA sequence:UniProtKB:P54455		1	0	0	0	0	0	0
1408	PFR_JS14_1380	Gamma-glutamyl phosphate reductase 2	1575190	1576434	-	PROKKA_01404	Gamma-glutamyl phosphate reductase	1575190	1576434	-	1.2.1.41	proA	similar to AA sequence:UniProtKB:Q9WYC9		1	0	0	0	0	0	0
1409	PFR_JS14_1381	Hypothetical protein	1576441	1577109	-	PROKKA_01405	hypothetical protein	1576441	1577109	-					1	0	0	0	0	0	0
1410	PFR_JS14_1382	Glutamate 5-kinase ProB	1577142	1578311	-	PROKKA_01406	Glutamate 5-kinase	1577142	1578311	-	2.7.2.11	proB	similar to AA sequence:UniProtKB:A0R148		1	0	0	0	0	0	0
1411	PFR_JS14_1383	GTPase obg	1578304	1579905	-	PROKKA_01407	GTPase Obg	1578304	1579905	-		obg	similar to AA sequence:UniProtKB:P95722		1	0	0	0	0	0	0
1412	PFR_JS14_1384	50S ribosomal protein L27	1580054	1580317	-	PROKKA_01408	50S ribosomal protein L27	1580054	1580317	-		rpmA	similar to AA sequence:UniProtKB:A0R150		1	0	0	0	0	0	0
1413	PFR_JS14_1385	50S ribosomal protein L21	1580331	1580678	-	PROKKA_01409	50S ribosomal protein L21	1580331	1580678	-		rplU	similar to AA sequence:UniProtKB:A0R151		1	0	0	0	0	0	0
1414	PFR_JS14_1386	Hypothetical protein	1580875	1583661	-	PROKKA_01410	Ribonuclease G	1580875	1583661	-	3.1.26.-	rng	similar to AA sequence:UniProtKB:P0A9J0		1	0	0	0	0	0	0
1415	PFR_JS14_1387	Radical SAM domain protein	1583915	1584667	-	PROKKA_01411	hypothetical protein	1583915	1584667	-					1	0	0	0	0	0	0
1416	PFR_JS14_1388	Hypothetical protein	1584731	1585186	-	PROKKA_01412	MarR family protein	1584731	1585186	-			protein motif:Pfam:PF12802.1		1	0	0	0	0	0	0
1417	PFR_JS14_1389	Integral membrane protein TerC	1585401	1586657	+	PROKKA_01413	Inner membrane protein alx	1585401	1586657	+		alx_2	similar to AA sequence:UniProtKB:P42601		1	0	0	0	0	0	0
1418	PFR_JS14_1390	Ionic transporter membrane protein chaA	1586654	1587754	+	PROKKA_01414	Sodium/proton antiporter ChaA	1586654	1587754	+		chaA	similar to AA sequence:UniProtKB:P31801		1	0	0	0	0	0	0
1419	PFR_JS14_1391	Radical SAM domain protein	1587818	1589761	-	PROKKA_01415	Radical SAM superfamily protein	1587818	1589761	-			protein motif:Pfam:PF04055.15		1	0	0	0	0	0	0
1420	PFR_JS14_1392	Hypothetical protein	1589838	1591109	-	PROKKA_01416	CAAX amino terminal protease self- immunity	1589838	1591109	-			protein motif:Pfam:PF02517.10		0	0	0	0	0	0	0
1421	PFR_JS14_1393	Nucleoside diphosphate kinase	1591106	1591597	-	PROKKA_01417	Nucleoside diphosphate kinase	1591106	1591597	-	2.7.4.6	ndkA	similar to AA sequence:UniProtKB:P84284		0	0	0	0	0	0	0
1422	PFR_JS14_1394	Protein FolC	1591661	1593166	-	PROKKA_01418	Folylpolyglutamate synthase	1591661	1593166	-	6.3.2.17	fgs	similar to AA sequence:UniProtKB:P15925		1	0	0	0	0	0	0
1423	PFR_JS14_1395	Putative type IV conjugative transfer system	1593281	1593892	+	PROKKA_01419	DoxX	1593281	1593892	+			protein motif:Pfam:PF07681.6		1	0	0	0	0	0	0
1424	PFR_JS14_1396	DSBA oxidoreductase	1593928	1594722	+	PROKKA_01420	hypothetical protein	1593928	1594722	+					1	0	0	0	0	0	0
1425	PFR_JS14_1397	Hypothetical protein	1594986	1595255	+	PROKKA_01421	hypothetical protein	1594986	1595255	+					0	0	0	0	0	0	0		PossibleCrispr_1
1426	PFR_JS14_1398	DSBA-like thioredoxin domain protein	1595252	1595851	+	PROKKA_01422	DSBA-like thioredoxin domain protein	1595252	1595851	+			protein motif:Pfam:PF01323.14		0	0	0	0	0	0	0		PossibleCrispr_1
1427	PFR_JS14_1399	Valyl tRNA synthetase	1595950	1598568	+	PROKKA_01423	Valine--tRNA ligase	1595950	1598568	+	6.1.1.9	valS	similar to AA sequence:UniProtKB:P96142		1	0	0	0	0	0	0
1428	PFR_JS14_1400	Haloacid dehalogenase superfamily enzyme,	1598675	1599382	-	PROKKA_01424	(S)-2-haloacid dehalogenase 4A	1598675	1599382	-	3.8.1.2	hdl IVa	similar to AA sequence:UniProtKB:Q51645		1	0	0	0	0	0	0
1429	PFR_JS14_1401	Phosphofructokinase	1599509	1600630	-	PROKKA_01425	6-phosphofructokinase	1599509	1600630	-	2.7.1.11	pfkA	similar to AA sequence:UniProtKB:Q8NR14		1	0	0	0	0	0	0
1430	PFR_JS14_1402	Threonine synthase	1600709	1602151	-	PROKKA_01426	Threonine synthase	1600709	1602151	-	4.2.3.1	thrC	similar to AA sequence:UniProtKB:P23669		1	0	0	0	0	0	0
1431	PFR_JS14_1403	Hypothetical protein	1602240	1602584	+	PROKKA_01427	hypothetical protein	1602240	1602584	+					0	0	0	0	0	0	0
1432						PROKKA_01428	tRNA-Pro(ggg)	1603751	1603832	+			COORDINATES:profile:Aragorn:1.2		0					0	0
1433	PFR_JS14_1404	ATP-dependent Clp protease ATP-binding subunit	1602696	1603973	-											0	0	0	0	0	0
1434	PFR_JS14_1405	ATP-dependent Clp protease proteolytic subunit 1	1604095	1604784	-	PROKKA_01429	ATP-dependent Clp protease proteolytic subunit 2	1604095	1604784	-	3.4.21.92	clpP2_1	similar to AA sequence:UniProtKB:Q9ZH58		1	0	0	0	0	0	0
1435	PFR_JS14_1406	ATP-dependent Clp protease proteolytic subunit 2	1604808	1605443	-	PROKKA_01430	ATP-dependent Clp protease proteolytic subunit 2	1604808	1605443	-	3.4.21.92	clpP2_2	similar to AA sequence:UniProtKB:Q8NN01		1	0	0	0	0	0	0
1436	PFR_JS14_1407	Pheromone autoinducer 2 transporter	1605530	1606762	-	PROKKA_01431	AI-2 transport protein TqsA	1605530	1606762	-		tqsA_1	similar to AA sequence:UniProtKB:P0AFS5		1	0	0	0	0	0	0
1437	PFR_JS14_1408	Inner membrane protein YhhT	1606995	1608188	-	PROKKA_01432	AI-2 transport protein TqsA	1606995	1608188	-		tqsA_2	similar to AA sequence:UniProtKB:P0AFS5		1	0	0	0	0	0	0
1438	PFR_JS14_1409	Trigger factor	1608413	1609996	-	PROKKA_01433	Trigger factor	1608413	1609996	-	5.2.1.8	tig	similar to AA sequence:UniProtKB:A0R199		1	0	0	0	0	0	0
1439						PROKKA_01434	tRNA-Gly(tcc)	1610127	1610200	-			COORDINATES:profile:Aragorn:1.2		0					0	0
1440						PROKKA_01435	tRNA-Pro(tgg)	1610460	1610534	+			COORDINATES:profile:Aragorn:1.2		0					0	0
1441	PFR_JS14_1410	Quaternary ammonium compound-resistance protein	1610731	1611045	-	PROKKA_01436	Quaternary ammonium compound-resistance protein SugE	1610731	1611045	-		sugE	similar to AA sequence:UniProtKB:P69937		1	0	0	0	0	0	0
1442	PFR_JS14_1411	Hypothetical protein	1611173	1611364	+	PROKKA_01437	hypothetical protein	1611173	1611364	+					1	0	0	0	0	0	0
1443	PFR_JS14_1412	Hypothetical protein	1611599	1613152	+	PROKKA_01438	hypothetical protein	1611599	1613152	+					1	0	0	0	0	0	0
1444	PFR_JS14_1413	DNA ligase	1613149	1615443	-	PROKKA_01439	DNA ligase	1613149	1615443	-	6.5.1.2	ligA	similar to AA sequence:UniProtKB:A0QUW7		1	0	0	0	0	0	0
1445	PFR_JS14_1414	Hypothetical protein	1615520	1616314	-	PROKKA_01440	hypothetical protein	1615520	1616314	-					1	0	0	0	0	0	0
1446	PFR_JS14_1415	DSBA oxidoreductase	1616539	1617153	-	PROKKA_01441	hypothetical protein	1616539	1617153	-					0	0	0	0	0	0	0
1447	PFR_JS14_1416	Aminopeptidase	1617496	1620099	+	PROKKA_01442	Aminopeptidase N	1617496	1620099	+	3.4.11.2	pepN	similar to AA sequence:UniProtKB:Q11010		1	0	0	0	0	0	0
1448	PFR_JS14_1417	6-phosphogluconate dehydrogenase, decarboxylating	1620300	1621757	+	PROKKA_01443	6-phosphogluconate dehydrogenase, decarboxylating	1620300	1621757	+	1.1.1.44	gnd	similar to AA sequence:UniProtKB:P00350		1	0	0	0	0	0	0
1449	PFR_JS14_1418	Putative phosphomethylpyrimidine kinase	1621887	1622708	+	PROKKA_01444	Pyridoxine kinase	1621887	1622708	+	2.7.1.35	pdxK	similar to AA sequence:UniProtKB:P39610		0	0	0	0	0	0	0
1450	PFR_JS14_1419	Acyl-CoA thioester hydrolase, YbgC/YbaW family	1622855	1623736	-	PROKKA_01445	Thioesterase superfamily protein	1622855	1623736	-			protein motif:Pfam:PF03061.16		1	0	0	0	0	0	0
1451	PFR_JS14_1420	AMP-dependent synthetase/ligase	1623742	1625631	-	PROKKA_01446	Long-chain-fatty-acid--CoA ligase FadD15	1623742	1625631	-	6.2.1.3		similar to AA sequence:UniProtKB:O53521		1	0	0	0	0	0	0
1452	PFR_JS14_1421	Transcriptional regulator, MarR family	1625808	1626266	+	PROKKA_01447	Transcriptional repressor MprA	1625808	1626266	+		mprA_1	similar to AA sequence:UniProtKB:P0ACR9		1	0	0	0	0	0	0
1453	PFR_JS14_1422	FAD linked oxidase protein	1626272	1629100	+	PROKKA_01448	putative FAD-linked oxidoreductase	1626272	1629100	+	1.-.-.-		similar to AA sequence:UniProtKB:Q50685		1	0	0	0	0	0	0
1454	PFR_JS14_1423	Peptidyl-dipeptidase Dcp	1629221	1631257	-	PROKKA_01449	Peptidyl-dipeptidase dcp	1629221	1631257	-	3.4.15.5	dcp	similar to AA sequence:UniProtKB:P24171		1	0	0	0	0	0	0
1455	PFR_JS14_1424	Hypothetical protein	1631314	1632684	+	PROKKA_01450	hypothetical protein	1631314	1632684	+					1	0	0	0	0	0	0
1456	PFR_JS14_1425	Dihydroxyacetone kinase subunit M	1632671	1634191	-	PROKKA_01451	PTS-dependent dihydroxyacetone kinase, phosphotransferase subunit DhaM	1632671	1634191	-		dhaM	similar to AA sequence:UniProtKB:P37349		1	0	0	0	0	0	0
1457	PFR_JS14_1426	Dihydroxyacetone kinase, L subunit	1634204	1634833	-	PROKKA_01452	PTS-dependent dihydroxyacetone kinase, ADP-binding subunit DhaL	1634204	1634833	-	2.7.-.-	dhaL	similar to AA sequence:UniProtKB:P76014		1	0	0	0	0	0	0
1458	PFR_JS14_1427	Dihydroxyacetone kinase, DhaK subunit	1634833	1635828	-	PROKKA_01453	PTS-dependent dihydroxyacetone kinase, dihydroxyacetone-binding subunit DhaK	1634833	1635828	-	2.7.-.-	dhaK_2	similar to AA sequence:UniProtKB:P76015		1	0	0	0	0	0	0
1459	PFR_JS14_1428	ATP-binding cassette protein, ChvD family	1636000	1637688	-	PROKKA_01454	putative ABC transporter ATP-binding protein/MT2552	1636000	1637688	-			similar to AA sequence:UniProtKB:O53204		1	0	0	0	0	0	0
1460	PFR_JS14_1429	Hypothetical protein	1637885	1638385	-	PROKKA_01455	Single-stranded DNA-binding protein 1	1637885	1638385	-		ssb1	similar to AA sequence:UniProtKB:Q9KYI9		1	0	0	0	0	0	0
1461	PFR_JS14_1430	Hypothetical protein	1638602	1639264	-	PROKKA_01456	hypothetical protein	1638602	1639264	-					1	0	0	0	0	0	0
1462	PFR_JS14_1431	Putative ABC transporter (Precursor)	1639261	1640904	-	PROKKA_01457	GTPase Era	1639261	1640904	-			protein motif:CLUSTERS:PRK00089		0	0	0	0	0	0	0
1463	PFR_JS14_1432	ATP-binding protein SCC61A06c	1640901	1642748	-	PROKKA_01458	Dynamin family protein	1640901	1642748	-			protein motif:Pfam:PF00350.17		1	0	0	0	0	0	0
1464	PFR_JS14_1433	Protease PrsW family protein	1642818	1644320	-	PROKKA_01459	hypothetical protein	1642818	1644320	-					1	0	0	0	0	0	0
1465						PROKKA_01460	tRNA-Arg(tct)	1644392	1644466	-			COORDINATES:profile:Aragorn:1.2		0					0	0
1466	PFR_JS14_1434	Transporter, major facilitator family protein	1644614	1645825	+	PROKKA_01461	multidrug resistance protein MdtH	1644614	1645825	+			protein motif:CLUSTERS:PRK11646	Putative antibiotic resistance	0	0	0	0	0	0	0
1467	PFR_JS14_1435	Oligoribonuclease	1645837	1646517	+	PROKKA_01462	Oligoribonuclease	1645837	1646517	+	3.1.-.-	orn	similar to AA sequence:UniProtKB:P57666		1	0	0	0	0	0	0
1468						PROKKA_01463	tRNA-His(gtg)	1646593	1646668	+			COORDINATES:profile:Aragorn:1.2		0					0	0
1469	PFR_JS14_1436	Metal dependent phosphohydrolase, HD region	1647255	1647761	-	PROKKA_01464	GTP pyrophosphokinase	1647255	1647761	-	2.7.6.5	relA_2	similar to AA sequence:UniProtKB:Q99TL8		1	0	0	0	0	0	0
1470	PFR_JS14_1437	Putative excision nuclease ABC subunit	1647836	1650175	+	PROKKA_01465	UvrABC system protein A	1647836	1650175	+		uvrA_3	similar to AA sequence:UniProtKB:Q9WYV0		1	0	0	0	0	0	0
1471	PFR_JS14_1438	Uma4 protein	1650225	1651532	-	PROKKA_01466	Transposase	1650225	1651532	-			protein motif:Pfam:PF01610.11		0	0	0	0	0	0	0
1472	PFR_JS14_1439	Putative secreted tyrosine phosphatase	1651677	1652522	+	PROKKA_01467	Tyrosine-protein phosphatase precursor	1651677	1652522	+	3.1.3.48	iphP	similar to AA sequence:UniProtKB:Q05918		1	0	0	0	0	0	0
1473	PFR_JS14_1440	Mur ligase middle domain protein	1652626	1653948	+	PROKKA_01468	UDP-N-acetylmuramoylalanyl-D-glutamate--2,6-diaminopimelate ligase	1652626	1653948	+			protein motif:CLUSTERS:PRK00139		1	0	0	0	0	0	0
1474	PFR_JS14_1441	CobB/CobQ-like glutamine amidotransferase domain	1653942	1654715	+	PROKKA_01469	Cobyric acid synthase	1653942	1654715	+		cobQ_2	similar to AA sequence:UniProtKB:P29932		1	0	0	0	0	0	0
1475						PROKKA_01470	tRNA-Lys(ctt)	1654846	1654919	-			COORDINATES:profile:Aragorn:1.2		0					0	0
1476	PFR_JS14_1442	10 kDa chaperonin	1654977	1655426	-	PROKKA_01471	10 kDa chaperonin 5	1654977	1655426	-		groS5	similar to AA sequence:UniProtKB:P35474		1	0	0	0	0	0	0
1477	PFR_JS14_1443	Hypothetical protein	1655453	1655752	-	PROKKA_01472	hypothetical protein	1655453	1655752	-					1	0	0	0	0	0	0
1478	PFR_JS14_1444	Bacterioferritin comigratory protein	1655926	1656414	+	PROKKA_01473	Putative peroxiredoxin/MT2597	1655926	1656414	+	1.11.1.15	bcp	similar to AA sequence:UniProtKB:O53226		1	0	0	0	0	0	0
1479						PROKKA_01474	tRNA-Leu(tag)	1656558	1656641	+			COORDINATES:profile:Aragorn:1.2		0					0	0
1480	PFR_JS14_1445	Class II aldolase/adducin family protein	1656707	1657279	+	PROKKA_01475	L-ribulose-5-phosphate 4-epimerase UlaF	1656707	1657279	+	5.1.3.4	ulaF	similar to AA sequence:UniProtKB:P39306		1	0	0	0	0	0	0
1481	PFR_JS14_1446	Hypothetical protein	1657276	1657398	+	PROKKA_01476	L-ribulose-5-phosphate 4-epimerase	1657276	1657398	+			protein motif:CLUSTERS:PRK06557		0	0	0	0	0	0	0
1482	PFR_JS14_1447	Precorrin-6x reductase cobK	1657379	1658146	+	PROKKA_01477	Precorrin-6A reductase	1657379	1658146	+	1.3.1.54	cobK	similar to AA sequence:UniProtKB:P21920		1	0	0	0	0	0	0
1483	PFR_JS14_1448	Precorrin-6Y C5,15-methyltransferase, CbiT	1658219	1658809	+	PROKKA_01478	Precorrin-6Y C(5,15)-methyltransferase [decarboxylating]	1658219	1658809	+	2.1.1.132	cobL	similar to AA sequence:UniProtKB:P21921		1	0	0	0	0	0	0
1484	PFR_JS14_1449	Precorrin-8X methylmutase	1658906	1659559	+	PROKKA_01479	Precorrin-8X methylmutase	1658906	1659559	+	5.4.1.2	cobH	similar to AA sequence:UniProtKB:P21638		1	0	0	0	0	0	0
1485	PFR_JS14_1450	Cobalamin biosynthesis protein CbiD (Precursor)	1659556	1660878	+	PROKKA_01480	cobalt-precorrin-6A synthase	1659556	1660878	+			protein motif:CLUSTERS:PRK00075		1	0	0	0	0	0	0
1486	PFR_JS14_1451	Sirohydrochlorin cobaltochelatase	1660910	1662151	-	PROKKA_01481	Sirohydrochlorin cobaltochelatase	1660910	1662151	-	4.99.1.3	cbiX	similar to AA sequence:UniProtKB:O87690		1	0	0	0	0	0	0
1487	PFR_JS14_1452	Bifunctional cbiH protein and precorrin-3B	1662144	1664804	-	PROKKA_01482	Cobalt-precorrin-3B C(17)-methyltransferase	1662144	1664804	-	2.1.1.-	cbiH	similar to AA sequence:UniProtKB:Q05590		0	0	0	0	0	0	0
1488	PFR_JS14_1453	Tetrapyrrole methylase, precorrin-3 methylase,	1664801	1665760	-	PROKKA_01483	Cobalt-precorrin-4 C(11)-methyltransferase	1664801	1665760	-	2.1.1.271	cbiF	similar to AA sequence:UniProtKB:P0A2G9		1	0	0	0	0	0	0
1489	PFR_JS14_1454	Precorrin-2 C20-methyltransferase CbiL	1665790	1666563	-	PROKKA_01484	Precorrin-2 C(20)-methyltransferase	1665790	1666563	-	2.1.1.130	cobI	similar to AA sequence:UniProtKB:P21639		1	0	0	0	0	0	0
1490	PFR_JS14_1455	Hypothetical protein	1667138	1667401	+	PROKKA_01485	hypothetical protein	1667138	1667401	+					1	0	0	0	0	0	0
1491	PFR_JS14_1456	Methylmalonyl-CoA mutase small subunit mutA	1667398	1669314	+	PROKKA_01486	Methylmalonyl-CoA mutase small subunit	1667398	1669314	+	5.4.99.2	mutA	similar to AA sequence:UniProtKB:P11652		1	0	0	0	0	0	0
1492	PFR_JS14_1457	Methylmalonyl-CoA mutase large subunit mutB	1669311	1671497	+	PROKKA_01487	Methylmalonyl-CoA mutase large subunit	1669311	1671497	+	5.4.99.2	mutB	similar to AA sequence:UniProtKB:P11653		1	0	0	0	0	0	0
1493	PFR_JS14_1458	LAO/AO transport system ATPase	1671490	1672503	+	PROKKA_01488	putative GTPase/MT1543	1671490	1672503	+	3.6.-.-		similar to AA sequence:UniProtKB:P63577		1	0	0	0	0	0	0
1494	PFR_JS14_1459	DNA polymerase IV	1672705	1674156	-	PROKKA_01489	DNA polymerase IV	1672705	1674156	-	2.7.7.7	dinB_2	similar to AA sequence:UniProtKB:Q47155		1	0	0	0	0	0	0
1495	PFR_JS14_1460	Dihydrofolate reductase	1674160	1674762	-	PROKKA_01490	Dihydrofolate reductase	1674160	1674762	-	1.5.1.3	folA	similar to AA sequence:UniProtKB:P04174		1	0	0	0	0	0	0
1496	PFR_JS14_1461	Thymidylate synthase	1674877	1675689	-	PROKKA_01491	Thymidylate synthase	1674877	1675689	-	2.1.1.45	thyA	similar to AA sequence:UniProtKB:P67042		1	0	0	0	0	0	0
1497	PFR_JS14_1462	Non-canonical purine NTP pyrophosphatase	1675691	1676497	-	PROKKA_01492	dITP/XTP pyrophosphatase	1675691	1676497	-	3.6.1.19	rdgB	similar to AA sequence:UniProtKB:P52061		1	0	0	0	0	0	0
1498	PFR_JS14_1463	TRNA nucleotidyltransferase	1676494	1677255	-	PROKKA_01493	Ribonuclease PH	1676494	1677255	-	2.7.7.56	rph	similar to AA sequence:UniProtKB:P50597		1	0	0	0	0	0	0
1499	PFR_JS14_1464	Glutamate racemase	1677409	1678227	-	PROKKA_01494	Glutamate racemase	1677409	1678227	-	5.1.1.3	murI	similar to AA sequence:UniProtKB:O31332		1	0	0	0	0	0	0
1500	PFR_JS14_1465	Hypothetical protein	1678315	1678923	-	PROKKA_01495	hypothetical protein	1678315	1678923	-					1	0	0	0	0	0	0
1501	PFR_JS14_1466	ATP-dependent Clp protease adapter protein ClpS	1678920	1679213	-	PROKKA_01496	ATP-dependent Clp protease adaptor protein ClpS	1678920	1679213	-			protein motif:CLUSTERS:PRK00033		1	0	0	0	0	0	0
1502	PFR_JS14_1467	Nicotinate phosphoribosyltransferase	1679340	1680695	+	PROKKA_01497	Nicotinate phosphoribosyltransferase pncB1	1679340	1680695	+	6.3.4.21	pncB1	similar to AA sequence:UniProtKB:Q10641		1	0	0	0	0	0	0
1503	PFR_JS14_1468	Naphthoate synthase	1680820	1681863	+	PROKKA_01498	1,4-Dihydroxy-2-naphthoyl-CoA synthase	1680820	1681863	+	4.1.3.36	menB	similar to AA sequence:UniProtKB:A0QRD3		1	0	0	0	0	0	0
1504	PFR_JS14_1469	O-succinylbenzoic acid-CoA ligase menE	1681936	1683168	+	PROKKA_01499	2-succinylbenzoate--CoA ligase	1681936	1683168	+	6.2.1.26	menE	similar to AA sequence:UniProtKB:P63526		1	0	0	0	0	0	0
1505	PFR_JS14_1470	Isochorismate synthase	1683280	1684503	+	PROKKA_01500	Isochorismate synthase EntC	1683280	1684503	+	5.4.4.2	entC	similar to AA sequence:UniProtKB:P0AEJ2		1	0	0	0	0	0	0
1506	PFR_JS14_1471	Hypothetical protein	1684635	1685111	-	PROKKA_01501	hypothetical protein	1684635	1685111	-					0	0	0	0	0	0	0
1507	PFR_JS14_1472	Putative excinuclease ABC, A subunit	1685282	1687852	-	PROKKA_01502	UvrABC system protein A	1685282	1687852	-		uvrA_4	similar to AA sequence:UniProtKB:P63383		0	0	0	0	0	0	0
1508	PFR_JS14_1473	2-succinyl-5-enolpyruvyl-6-hydroxy-3-cyclohexene-1-carboxylate	1687960	1689615	-	PROKKA_01503	2-succinyl-5-enolpyruvyl-6-hydroxy-3-cyclohexene-1-carboxylate synthase	1687960	1689615	-	2.2.1.9	menD	similar to AA sequence:UniProtKB:Q99V50		1	0	0	0	0	0	0
1509	PFR_JS14_1474	Mandelate racemase/muconate lactonizing protein	1689740	1690738	-	PROKKA_01504	L-Ala-D/L-Glu epimerase	1689740	1690738	-	5.1.1.-		similar to AA sequence:UniProtKB:Q97MK4		1	0	0	0	0	0	0
1510	PFR_JS14_1475	4-alpha-glucanotransferase malQ	1690735	1692924	-	PROKKA_01505	4-alpha-glucanotransferase	1690735	1692924	-	2.4.1.25	malQ_2	similar to AA sequence:UniProtKB:Q59266		1	0	0	0	0	0	0
1511	PFR_JS14_1476	Hypothetical protein	1693055	1694107	-	PROKKA_01506	RDD family protein	1693055	1694107	-			protein motif:Pfam:PF06271.6		1	0	0	0	0	0	0
1512	PFR_JS14_1477	Multidrug resistance efflux protein	1694282	1695793	-	PROKKA_01507	Multidrug resistance protein 3	1694282	1695793	-		bmr3_1	similar to AA sequence:UniProtKB:P96712	Putative antibiotic resistance	1	0	0	0	0	0	0
1513	PFR_JS14_1478	PF11238 family protein	1695852	1696115	+	PROKKA_01508	hypothetical protein	1695852	1696115	+					1	0	0	0	0	0	0
1514	PFR_JS14_1479	Cation diffusion facilitator family transporter	1696270	1697310	-	PROKKA_01509	ferrous iron efflux protein F	1696270	1697310	-			protein motif:CLUSTERS:PRK09509		1	0	0	0	0	0	0
1515	PFR_JS14_1480	SIS regulatory protein	1697422	1698438	-	PROKKA_01510	hypothetical protein	1697422	1698438	-			protein motif:Pfam:PF10432.3	Bacterial phospho-glucose isomerase C-terminal region	1	0	0	0	0	0	0
1516	PFR_JS14_1481	Hypothetical protein	1698446	1698646	-	PROKKA_01511	hypothetical protein	1698446	1698646	-			protein motif:CLUSTERS:PRK11827		1	0	0	0	0	0	0
1517	PFR_JS14_1482	HAD-superfamily hydrolase, subfamily IIB	1698707	1699522	-	PROKKA_01512	Eukaryotic phosphomannomutase	1698707	1699522	-			protein motif:Pfam:PF03332.7		1	0	0	0	0	0	0
1518	PFR_JS14_1483	Hypothetical protein	1699638	1700138	-	PROKKA_01513	hypothetical protein	1699638	1700138	-					1	0	0	0	0	0	0
1519	PFR_JS14_1484	Hypothetical protein	1700205	1700645	+	PROKKA_01514	Possibl zinc metallo-peptidase	1700205	1700645	+			protein motif:Pfam:PF06262.5		1	0	0	0	0	0	0
1520	PFR_JS14_1485	Hypothetical protein	1700750	1702102	-	PROKKA_01515	hypothetical protein	1700750	1702102	-					1	0	0	0	0	0	0
1521	PFR_JS14_1486	Putative glycosyltransferase	1702099	1705515	-	PROKKA_01516	hypothetical protein	1702099	1705515	-					1	0	0	0	0	0	0
1522	PFR_JS14_1487	Transcription factor WhiB	1705544	1705804	-	PROKKA_01517	Transcriptional regulator WhiB	1705544	1705804	-		whiB	similar to AA sequence:UniProtKB:Q7AKN0		1	0	0	0	0	0	0
1523	PFR_JS14_1488	Hypothetical protein	1706137	1707219	-	PROKKA_01518	hypothetical protein	1706137	1707219	-					0	0	0	0	0	0	0
1524	PFR_JS14_1489	Mannose-1-phosphate guanylyltransferase (GDP)	1707216	1708295	-	PROKKA_01519	Mannose-1-phosphate guanylyltransferase RfbM	1707216	1708295	-	2.7.7.13	rfbM	similar to AA sequence:UniProtKB:P26404		1	0	0	0	0	0	0
1525	PFR_JS14_1490	Cell envelope function transcriptional attenuator	1708421	1709779	+	PROKKA_01520	Regulatory protein MsrR	1708421	1709779	+		msrR	similar to AA sequence:UniProtKB:Q99Q02		1	0	0	0	0	0	0
1526	PFR_JS14_1491	Phosphoribosylaminoimidazole carboxylase,	1709817	1710377	-	PROKKA_01521	N5-carboxyaminoimidazole ribonucleotide mutase	1709817	1710377	-	5.4.99.18	purE	similar to AA sequence:UniProtKB:P96880		1	0	0	0	0	0	0
1527	PFR_JS14_1492	Phosphoribosylaminoimidazole carboxylase, ATPase	1710370	1711542	-	PROKKA_01522	N5-carboxyaminoimidazole ribonucleotide synthase	1710370	1711542	-	6.3.4.18	purK	similar to AA sequence:UniProtKB:O66608		1	0	0	0	0	0	0
1528	PFR_JS14_1493	Peptidase family S51	1711620	1712336	+	PROKKA_01523	Peptidase family S51	1711620	1712336	+			protein motif:Pfam:PF03575.1		1	0	0	0	0	0	0
1529	PFR_JS14_1494	Putative insertion element ISCmi2 transposase	1712392	1713435	+	PROKKA_01524	IS2 transposase TnpB	1712392	1713435	+			protein motif:CLUSTERS:PRK09409		0	0	0	0	0	0	0
1530	PFR_JS14_1495	Transcriptional regulator	1713485	1714069	-	PROKKA_01525	Bacterial regulatory proteins, tetR family	1713485	1714069	-			protein motif:Pfam:PF00440.17		1	0	0	0	0	0	0
1531	PFR_JS14_1496	Hypothetical protein	1714151	1714654	-	PROKKA_01526	Bacterial membrane flanked domain protein	1714151	1714654	-			protein motif:Pfam:PF03703.8		1	0	0	0	0	0	0
1532	PFR_JS14_1497	Biotin apo-protein ligase	1714688	1715479	-	PROKKA_01527	Bifunctional ligase/repressor BirA	1714688	1715479	-	6.3.4.15	birA	similar to AA sequence:UniProtKB:P0CI75		1	0	0	0	0	0	0
1533	PFR_JS14_1498	Transcriptional regulator	1715629	1716234	+	PROKKA_01528	DNA-binding transcriptional repressor AcrR	1715629	1716234	+			protein motif:CLUSTERS:PRK10668		1	0	0	0	0	0	0
1534	PFR_JS14_1499	Transcription regulator	1716248	1716826	-	PROKKA_01529	MarR family protein	1716248	1716826	-			protein motif:Pfam:PF01047.16		1	0	0	0	0	0	0
1535	PFR_JS14_1500	Hypothetical protein	1716941	1717459	-	PROKKA_01530	hypothetical protein	1716941	1717459	-					1	0	0	0	0	0	0
1536	PFR_JS14_1501	Tetronasin ABC transporter ATP-binding protein	1717564	1718508	+	PROKKA_01531	Daunorubicin/doxorubicin resistance ATP-binding protein DrrA	1717564	1718508	+	3.6.3.-	drrA_3	similar to AA sequence:UniProtKB:P32010		1	0	0	0	0	0	0
1537	PFR_JS14_1502	Hypothetical protein	1718505	1720442	+	PROKKA_01532	ABC-2 family transporter protein	1718505	1720442	+			protein motif:Pfam:PF12730.1		1	0	0	0	0	0	0
1538	PFR_JS14_1503	Integral membrane protein	1720254	1721600	-	PROKKA_01533	Inner membrane protein YjjP	1720254	1721600	-		yjjP	similar to AA sequence:UniProtKB:P0ADD5		1	0	0	0	0	0	0
1539	PFR_JS14_1504	Carboxyl transferase domain protein	1721732	1723306	+	PROKKA_01534	putative propionyl-CoA carboxylase beta chain 5	1721732	1723306	+	6.4.1.3	accD5	similar to AA sequence:UniProtKB:P96885		1	0	0	0	0	0	0
1540	PFR_JS14_1505	Hypothetical protein	1723312	1723566	+	PROKKA_01535	hypothetical protein	1723312	1723566	+					1	0	0	0	0	0	0
1541	PFR_JS14_1506	Septum formation protein Maf	1723617	1724345	+	PROKKA_01536	Maf-like protein YceF	1723617	1724345	+		yceF	similar to AA sequence:UniProtKB:P0A729		1	0	0	0	0	0	0
1542	PFR_JS14_1507	Hydrolase, NUDIX family	1724349	1724849	+	PROKKA_01537	dihydroneopterin triphosphate pyrophosphatase	1724349	1724849	+			protein motif:CLUSTERS:PRK09438		0	0	0	0	0	0	0
1543	PFR_JS14_1508	Hypothetical protein	1724940	1725419	-	PROKKA_01538	hypothetical protein	1724940	1725419	-					1	0	0	0	0	0	0
1544	PFR_JS14_1509	Hypothetical protein	1725704	1726336	+	PROKKA_01539	hypothetical protein	1725704	1726336	+					0	0	0	0	0	0	0
1545	PFR_JS14_1510	Hypothetical protein	1726333	1726548	+	PROKKA_01540	hypothetical protein	1726333	1726548	+					1	0	0	0	0	0	0
1546	PFR_JS14_1511	Endonuclease VIII and DNA N-glycosylase with an	1726699	1727514	+	PROKKA_01541	Endonuclease 8 1	1726699	1727514	+	3.2.2.-	nei1	similar to AA sequence:UniProtKB:P64158		1	0	0	0	0	0	0
1547	PFR_JS14_1512	Phosphoribosylglycinamide synthetase, ATP-grasp	1727670	1729451	+	PROKKA_01542	2-oxoglutarate carboxylase small subunit	1727670	1729451	+	6.4.1.7	cfiB	similar to AA sequence:UniProtKB:D3DJ42		1	0	0	0	0	0	0
1548	PFR_JS14_1513	Hypothetical protein	1729504	1730046	+	PROKKA_01543	hypothetical protein	1729504	1730046	+					1	0	0	0	0	0	0
1549	PFR_JS14_1514	Genome sequencing data, contig C257	1730074	1731081	-	PROKKA_01544	NAD-dependent dihydropyrimidine dehydrogenase subunit PreA	1730074	1731081	-	1.3.1.1	preA_1	similar to AA sequence:UniProtKB:P25889		1	0	0	0	0	0	0
1550	PFR_JS14_1515	Pyruvate-flavodoxin oxidoreductase (Precursor)	1731085	1734804	-	PROKKA_01545	Pyruvate-flavodoxin oxidoreductase	1731085	1734804	-	1.2.7.-	nifJ_1	similar to AA sequence:UniProtKB:Q06879		1	0	0	0	0	0	0
1551	PFR_JS14_1516	Hypothetical protein	1735116	1736903	+	PROKKA_01546	hypothetical protein	1735116	1736903	+					1	0	0	0	0	0	0
1552	PFR_JS14_1517	Chlorophyll synthesis pathway protein BchC	1737041	1738084	+	PROKKA_01547	Alcohol dehydrogenase	1737041	1738084	+	1.1.1.1	adhT	similar to AA sequence:UniProtKB:P12311		1	0	0	0	0	0	0
1553	PFR_JS14_1518	Hypothetical protein	1738216	1738614	-	PROKKA_01548	hypothetical protein	1738216	1738614	-					0	0	0	0	0	0	0
1554	PFR_JS14_1519	Puromycin N-acetyltransferase	1738935	1739555	+	PROKKA_01549	Acetyltransferase (GNAT) family protein	1738935	1739555	+			protein motif:Pfam:PF00583.18		1	0	0	0	0	0	0
1555	PFR_JS14_1520	Hypothetical protein	1740686	1740856	-	PROKKA_01550	NAD-dependent protein deacetylase	1740686	1740856	-		cobB_2	protein motif:HAMAP:MF_01968		0	0	0	0	0	0	0
1556	PFR_JS14_1521	Carboxymuconolactone decarboxylase	1740853	1741260	-	PROKKA_01551	Carboxymuconolactone decarboxylase family protein	1740853	1741260	-			protein motif:Pfam:PF02627.1		1	0	0	0	0	0	0
1557	PFR_JS14_1522	Transcriptional regulator, MerR family	1741373	1741738	+	PROKKA_01552	HTH-type transcriptional regulator AdhR	1741373	1741738	+		adhR	similar to AA sequence:UniProtKB:O06008		1	0	0	0	0	0	0
1558	PFR_JS14_1523	Hypothetical protein	1741911	1742366	+	PROKKA_01553	hypothetical protein	1741911	1742366	+					0	0	0	0	0	0	0
1559	PFR_JS14_1524	PF04239 family protein	1742363	1743007	+	PROKKA_01554	hypothetical protein	1742363	1743007	+					1	0	0	0	0	0	0
1560	PFR_JS14_1525	Silent information regulator protein Sir2	1743026	1743949	-	PROKKA_01555	NAD-dependent protein deacetylase	1743026	1743949	-	3.5.1.-	cobB_3	similar to AA sequence:UniProtKB:Q9WYW0		1	0	0	0	0	0	0
1561	PFR_JS14_1526	Methionyl-tRNA synthetase (Methionine--tRNA	1744177	1746123	-	PROKKA_01556	Methionine--tRNA ligase	1744177	1746123	-	6.1.1.10	metG	similar to AA sequence:UniProtKB:P00959		1	0	0	0	0	0	0
1562	PFR_JS14_1527	Enoyl-CoA hydratase echA9	1746164	1747096	+	PROKKA_01557	putative enoyl-CoA hydratase	1746164	1747096	+	4.2.1.17	fadB	similar to AA sequence:UniProtKB:P94549		1	0	0	0	0	0	0
1563	PFR_JS14_1528	Hypothetical protein	1747172	1747684	-	PROKKA_01558	hypothetical protein	1747172	1747684	-					1	0	0	0	0	0	0
1564	PFR_JS14_1529	Ribonuclease H	1747761	1748792	-	PROKKA_01559	Ribonuclease HI	1747761	1748792	-	3.1.26.4	rnhA	similar to AA sequence:UniProtKB:P0A7Y4		1	0	0	0	0	0	0
1565	PFR_JS14_1530	Basic membrane protein	1748864	1749808	-	PROKKA_01560	Basic membrane protein	1748864	1749808	-			protein motif:Pfam:PF02608.8		1	0	0	0	0	0	0
1566	PFR_JS14_1531	Phosphotransferase family protein	1750058	1751347	-	PROKKA_01561	hypothetical protein	1750058	1751347	-					1	0	0	0	0	0	0
1567	PFR_JS14_1532	CBS domain pair protein	1751411	1752931	-	PROKKA_01562	Hemolysin C	1751411	1752931	-		tlyC	similar to AA sequence:UniProtKB:O05961		1	0	0	0	0	0	0
1568	PFR_JS14_1533	Predicted branched-chain amino acidpermease	1753254	1753892	+	PROKKA_01563	AzlC protein	1753254	1753892	+			protein motif:Pfam:PF03591.8		0	0	0	0	0	0	0
1569	PFR_JS14_1534	Hypothetical protein	1753889	1754200	+	PROKKA_01564	hypothetical protein	1753889	1754200	+					1	0	0	0	0	0	0
1570	PFR_JS14_1535	Isocitrate dehydrogenase [NADP]	1754361	1755578	-	PROKKA_01565	Isocitrate dehydrogenase [NADP]	1754361	1755578	-	1.1.1.42	icd	similar to AA sequence:UniProtKB:P65097		1	0	0	0	0	0	0
1571	PFR_JS14_1536	Malate dehydrogenase	1755756	1756742	+	PROKKA_01566	Malate dehydrogenase	1755756	1756742	+	1.1.1.37	mdh_2	similar to AA sequence:UniProtKB:P10584		1	0	0	0	0	0	0
1572	PFR_JS14_1537	Hypothetical protein	1756924	1757247	-	PROKKA_01567	hypothetical protein	1756924	1757247	-					1	0	0	0	0	0	0
1573	PFR_JS14_1538	Bifunctional protein FolD	1757253	1758113	-	PROKKA_01568	Bifunctional protein FolD protein	1757253	1758113	-		folD	similar to AA sequence:UniProtKB:Q8NSM0		1	0	0	0	0	0	0
1574	PFR_JS14_1539	Bifunctional purine biosynthesis protein PurH	1758187	1759740	-	PROKKA_01569	Bifunctional purine biosynthesis protein PurH	1758187	1759740	-		purH	similar to AA sequence:UniProtKB:Q8NS21		1	0	0	0	0	0	0
1575	PFR_JS14_1540	Phosphoribosylglycinamide formyltransferase	1759862	1760473	-	PROKKA_01570	Phosphoribosylglycinamide formyltransferase	1759862	1760473	-	2.1.2.2	purN	similar to AA sequence:UniProtKB:P71554		1	0	0	0	0	0	0
1576	PFR_JS14_1541	Hypothetical protein	1760484	1761962	-	PROKKA_01571	hypothetical protein	1760484	1761962	-					1	0	0	0	0	0	0
1577	PFR_JS14_1542	ATP-dependent DNA helicase PcrA	1762056	1764545	-	PROKKA_01572	ATP-dependent DNA helicase UvrD1	1762056	1764545	-	3.6.4.12	uvrD1_2	similar to AA sequence:UniProtKB:P0A5A3		1	0	0	0	0	0	0
1578	PFR_JS14_1543	Phospholipase D domain protein	1764682	1765935	+	PROKKA_01573	Cardiolipin synthase	1764682	1765935	+	2.7.8.-	cls	similar to AA sequence:UniProtKB:P63801		1	0	0	0	0	0	0
1579	PFR_JS14_1544	Fe(3 ) dicitrate transport ATP-binding protein	1765992	1766747	-	PROKKA_01574	Iron(3+)-hydroxamate import ATP-binding protein FhuC	1765992	1766747	-	3.6.3.34	fhuC	similar to AA sequence:UniProtKB:P07821		1	0	0	0	0	0	0
1580	PFR_JS14_1545	ABC-type cobalamin/Fe3-siderophores transport	1766744	1767862	-	PROKKA_01575	Iron-uptake system permease protein FeuC	1766744	1767862	-		feuC	similar to AA sequence:UniProtKB:P40411		1	0	0	0	0	0	0
1581	PFR_JS14_1546	Petrobactin ABC transporter, permease protein I	1767855	1768886	-	PROKKA_01576	Iron-uptake system permease protein FeuB	1767855	1768886	-		feuB	similar to AA sequence:UniProtKB:P40410		1	0	0	0	0	0	0
1582	PFR_JS14_1547	Iron compound ABC transporter, iron	1768883	1769899	-	PROKKA_01577	putative ABC transporter solute-binding protein YclQ precursor	1768883	1769899	-		yclQ	similar to AA sequence:UniProtKB:P94421		1	0	0	0	0	0	0
1583	PFR_JS14_1548	Hypothetical protein	1770190	1770441	+	PROKKA_01578	hypothetical protein	1770190	1770441	+			protein motif:CLUSTERS:PRK10457		1	0	0	0	0	0	0
1584	PFR_JS14_1549	Response regulator	1770678	1771376	-	PROKKA_01579	Transcriptional regulatory protein LiaR	1770678	1771376	-		liaR_3	similar to AA sequence:UniProtKB:O32197		1	0	0	0	0	0	0
1585	PFR_JS14_1550	Sensor histidine kinase	1771373	1772716	-	PROKKA_01580	Sensor histidine kinase LiaS	1771373	1772716	-	2.7.13.3	liaS	similar to AA sequence:UniProtKB:O32198		1	0	0	0	0	0	0
1586	PFR_JS14_1551	Possible stress-response transcriptional	1772958	1773248	+	PROKKA_01581	PspC domain protein	1772958	1773248	+			protein motif:Pfam:PF04024.6		1	0	0	0	0	0	0
1587	PFR_JS14_1552	NADPH:quinone reductase and related Zn-dependent	1773545	1774489	+	PROKKA_01582	Phthiocerol synthesis polyketide synthase type I PpsC	1773545	1774489	+	2.3.1.41	ppsC	similar to AA sequence:UniProtKB:P96202		1	0	0	0	0	0	0
1588	PFR_JS14_1553	Protein containing DUF1963	1774540	1775427	-	PROKKA_01583	hypothetical protein	1774540	1775427	-					1	0	0	0	0	0	0
1589	PFR_JS14_1554	GMP synthase (glutamine-hydrolyzing)	1775632	1777056	-	PROKKA_01584	GMP synthase [glutamine-hydrolyzing]	1775632	1777056	-	6.3.5.2	guaA_2	similar to AA sequence:UniProtKB:P0A5A1		1	0	0	0	0	0	0
1590	PFR_JS14_1555	ABC transporter, permease protein YjfF	1777480	1778508	-	PROKKA_01585	Inner membrane ABC transporter permease protein YjfF	1777480	1778508	-		yjfF	similar to AA sequence:UniProtKB:P37772		1	0	0	0	0	0	0
1591	PFR_JS14_1556	Permease component of	1778505	1779563	-	PROKKA_01586	Inner membrane ABC transporter permease protein YtfT	1778505	1779563	-		ytfT	similar to AA sequence:UniProtKB:P39328		1	0	0	0	0	0	0
1592	PFR_JS14_1557	Sugar ABC transporter ATP-binding protein	1779560	1779910	-	PROKKA_01587	Arabinose import ATP-binding protein AraG	1779560	1779910	-	3.6.3.17	araG	similar to AA sequence:UniProtKB:P0AAF3		0	0	0	0	0	0	0
1593	PFR_JS14_1558	Monosaccharide ABC transporter ATP-binding	1779968	1781092	-	PROKKA_01588	Ribose import ATP-binding protein RbsA	1779968	1781092	-	3.6.3.17	rbsA	similar to AA sequence:UniProtKB:P04983		0	0	0	0	0	0	0
1594	PFR_JS14_1559	Periplasmic binding protein/LacI transcriptional	1781230	1782210	-	PROKKA_01589	ABC transporter periplasmic-binding protein YtfQ precursor	1781230	1782210	-		ytfQ	similar to AA sequence:UniProtKB:P39325		0	0	0	0	0	0	0
1595	PFR_JS14_1560	Transcriptional regulator	1782454	1783491	-	PROKKA_01590	Lactose operon repressor	1782454	1783491	-		lacI	similar to AA sequence:UniProtKB:P03023		1	0	0	0	0	0	0
1596	PFR_JS14_1561	L-arabinose isomerase 1	1783518	1785038	-	PROKKA_01591	L-arabinose isomerase	1783518	1785038	-	5.3.1.4	araA	similar to AA sequence:UniProtKB:Q9S467		1	0	0	0	0	0	0
1597	PFR_JS14_1562	Class II aldolase/adducin family protein	1785108	1785812	-	PROKKA_01592	L-ribulose-5-phosphate 4-epimerase	1785108	1785812	-	5.1.3.4	araD	similar to AA sequence:UniProtKB:P94525		1	0	0	0	0	0	0
1598	PFR_JS14_1563	Ribulokinase	1785809	1787578	-	PROKKA_01593	Ribulokinase	1785809	1787578	-	2.7.1.16	araB_3	similar to AA sequence:UniProtKB:P94524		0	0	0	0	0	0	0
1599	PFR_JS14_1564	Cysteine synthase	1787782	1788708	+	PROKKA_01594	O-acetylserine sulfhydrylase	1787782	1788708	+	2.5.1.47	cysK1_3	similar to AA sequence:UniProtKB:P0A534		1	0	0	0	0	0	0
1600	PFR_JS14_1565	Serine acetyltransferase	1788705	1789256	+	PROKKA_01595	Serine acetyltransferase	1788705	1789256	+	2.3.1.30	cysE	similar to AA sequence:UniProtKB:Q06750		1	0	0	0	0	0	0
1601	PFR_JS14_1566	Hypothetical protein	1789290	1790129	-	PROKKA_01596	N-acetylmuramoyl-L-alanine amidase	1789290	1790129	-			protein motif:Pfam:PF01520.12		1	0	0	0	0	0	0
1602	PFR_JS14_1567	Hypothetical protein	1790197	1791414	-	PROKKA_01597	hypothetical protein	1790197	1791414	-					0	0	0	0	0	0	0
1603	PFR_JS14_1568	Hypothetical protein	1791427	1793139	-	PROKKA_01598	hypothetical protein	1791427	1793139	-					0	0	0	0	0	0	0
1604	PFR_JS14_1569	Transcription initiation factor	1793164	1794480	-	PROKKA_01599	hypothetical protein	1793164	1794480	-					0	0	0	0	0	0	0
1605	PFR_JS14_1570	Chorismate mutase	1794784	1795113	-	PROKKA_01600	T-protein	1794784	1795113	-		tyrA_2	similar to AA sequence:UniProtKB:P07023		1	0	0	0	0	0	0
1606	PFR_JS14_1571	IMP dehydrogenase family protein	1795145	1796248	-	PROKKA_01601	putative oxidoreductase/MSMEI_1564	1795145	1796248	-	1.-.-.-		similar to AA sequence:UniProtKB:A0QSU4		1	0	0	0	0	0	0
1607	PFR_JS14_1572	Inosine-5'-monophosphate dehydrogenase GuaB	1796400	1797920	-	PROKKA_01602	Inosine-5'-monophosphate dehydrogenase	1796400	1797920	-	1.1.1.205	guaB_2	similar to AA sequence:UniProtKB:P65167		1	0	0	0	0	0	0
1608	PFR_JS14_1573	60 kDa chaperonin 2	1798067	1799659	-	PROKKA_01603	60 kDa chaperonin 1	1798067	1799659	-		groL1_2	similar to AA sequence:UniProtKB:Q00767		1	0	0	0	0	0	0
1609	PFR_JS14_1574	10 kDa chaperonin	1799681	1799977	-	PROKKA_01604	10 kDa chaperonin	1799681	1799977	-		groS	similar to AA sequence:UniProtKB:Q8NSS1		1	0	0	0	0	0	0
1610	PFR_JS14_1575	ProXL	1800214	1801245	-	PROKKA_01605	Putative osmoprotectant uptake system substrate-binding protein OsmF precursor	1800214	1801245	-		osmF_2	similar to AA sequence:UniProtKB:P33362		1	0	0	0	0	0	0
1611	PFR_JS14_1576	ProWL	1801249	1801986	-	PROKKA_01606	Glycine betaine/carnitine/choline transport system permease protein OpuCB	1801249	1801986	-		opuCB_1	similar to AA sequence:UniProtKB:O34878		1	0	0	0	0	0	0
1612	PFR_JS14_1577	Osmoprotectant transport ATP-binding protein ABC	1801983	1803317	-	PROKKA_01607	Choline transport ATP-binding protein OpuBA	1801983	1803317	-		opuBA_1	similar to AA sequence:UniProtKB:Q45460		1	0	0	0	0	0	0
1613	PFR_JS14_1578	ABC transporter, permease protein OpuCB	1803314	1803955	-	PROKKA_01608	Choline transport system permease protein OpuBB	1803314	1803955	-		opuBB	similar to AA sequence:UniProtKB:Q45461		1	0	0	0	0	0	0
1614	PFR_JS14_1579	RNA cap guanine-N2 methyltransferase	1804167	1805537	-	PROKKA_01609	Methyltransferase domain protein	1804167	1805537	-			protein motif:Pfam:PF12847.1		0	0	0	0	0	0	0
1615	PFR_JS14_1580	MFS transporter	1805562	1806857	-	PROKKA_01610	enterobactin exporter EntS	1805562	1806857	-			protein motif:CLUSTERS:PRK10489		1	0	0	0	0	0	0
1616	PFR_JS14_1581	Hydrolase, NUDIX family	1807001	1807486	-	PROKKA_01611	8-oxo-dGTP diphosphatase	1807001	1807486	-	3.6.1.55	mutX	similar to AA sequence:UniProtKB:P41354		1	0	0	0	0	0	0
1617	PFR_JS14_1582	Aminopeptidase C	1807541	1808989	-	PROKKA_01612	Aminopeptidase C	1807541	1808989	-	3.4.22.40	pepC_2	similar to AA sequence:UniProtKB:Q04723		1	0	0	0	0	0	0
1618	PFR_JS14_1583	Nicotinate-nucleotide--dimethylbenzimidazole	1809173	1811053	-	PROKKA_01613	5,6-dimethylbenzimidazole synthase	1809173	1811053	-	1.14.99.40	bluB	similar to AA sequence:UniProtKB:Q92PC8		1	0	0	0	0	0	0
1619	PFR_JS14_1584	Probable tRNA threonylcarbamoyladenosine	1811127	1812200	-	PROKKA_01614	tRNA N6-adenosine threonylcarbamoyltransferase	1811127	1812200	-	2.3.1.-	tsaD	similar to AA sequence:UniProtKB:Q2FWL2		1	0	0	0	0	0	0
1620	PFR_JS14_1585	RimI Ribosomal-protein-S18-alanine	1812197	1812718	-	PROKKA_01615	ribosomal-protein-alanine N-acetyltransferase	1812197	1812718	-			protein motif:CLUSTERS:PRK09491		1	0	0	0	0	0	0
1621	PFR_JS14_1586	Universal bacterial protein YeaZ	1812715	1813401	-	PROKKA_01616	tRNA threonylcarbamoyladenosine biosynthesis protein TsaB	1812715	1813401	-		tsaB	similar to AA sequence:UniProtKB:Q7CQE0		1	0	0	0	0	0	0
1622	PFR_JS14_1587	Putative ATPase or kinase	1813398	1814393	-	PROKKA_01617	tRNA threonylcarbamoyladenosine biosynthesis protein TsaE	1813398	1814393	-		tsaE	similar to AA sequence:UniProtKB:O05515		1	0	0	0	0	0	0
1623	PFR_JS14_1588	Hypothetical protein	1814656	1817760	-	PROKKA_01618	ATP-dependent RNA helicase DeaD	1814656	1817760	-	3.6.4.13	deaD	similar to AA sequence:UniProtKB:P0A9P6		1	0	0	0	0	0	0
1624	PFR_JS14_1589	Glycosyltransferase, group 1 family	1818038	1819183	+	PROKKA_01619	GDP-mannose-dependent alpha-mannosyltransferase	1818038	1819183	+	2.4.1.-	mgtA_2	similar to AA sequence:UniProtKB:O06423		1	0	0	0	0	0	0
1625	PFR_JS14_1590	YjeF protein	1819212	1820630	-	PROKKA_01620	Bifunctional NAD(P)H-hydrate repair enzyme Nnr	1819212	1820630	-		nnr	similar to AA sequence:UniProtKB:P31806		1	0	0	0	0	0	0
1626	PFR_JS14_1591	Holo-[acyl-carrier-protein] synthase AcpS	1820632	1821099	-	PROKKA_01621	Holo-[acyl-carrier-protein] synthase	1820632	1821099	-	2.7.8.7	acpS	similar to AA sequence:UniProtKB:O86785		0	0	0	0	0	0	0
1627	PFR_JS14_1592	Glucosamine--fructose-6-phosphate	1821140	1822990	-	PROKKA_01622	Glutamine--fructose-6-phosphate aminotransferase [isomerizing]	1821140	1822990	-	2.6.1.16	glmS	similar to AA sequence:UniProtKB:P17169		1	0	0	0	0	0	0
1628	PFR_JS14_1593	Pantothenate kinase	1823139	1824221	+	PROKKA_01623	Pantothenate kinase	1823139	1824221	+	2.7.1.33	coaA_1	similar to AA sequence:UniProtKB:P63810		1	0	0	0	0	0	0
1629	PFR_JS14_1594	Phosphoglucosamine mutase	1824358	1825701	-	PROKKA_01624	Phosphoglucosamine mutase	1824358	1825701	-	5.4.2.10	glmM	similar to AA sequence:UniProtKB:P99087		1	0	0	0	0	0	0
1630	PFR_JS14_1595	30S ribosomal protein S9	1825853	1826404	-	PROKKA_01625	30S ribosomal protein S9	1825853	1826404	-		rpsI	similar to AA sequence:UniProtKB:A0QSP9		1	0	0	0	0	0	0
1631	PFR_JS14_1596	50S ribosomal protein L13	1826401	1826844	-	PROKKA_01626	50S ribosomal protein L13	1826401	1826844	-		rplM	similar to AA sequence:UniProtKB:A0QSP8		1	0	0	0	0	0	0
1632	PFR_JS14_1597	Uma4 protein	1827192	1828499	+	PROKKA_01627	Transposase	1827192	1828499	+			protein motif:Pfam:PF01610.11		0	0	0	0	0	0	0
1633	PFR_JS14_1598	Elongation factor G fusA2	1828580	1830676	+	PROKKA_01628	Elongation factor G	1828580	1830676	+		fus	similar to AA sequence:UniProtKB:Q5XDW4		1	0	0	0	0	0	0
1634	PFR_JS14_1599	PF03733 domain protein	1830808	1831203	-	PROKKA_01629	Inner membrane protein YccF	1830808	1831203	-		yccF	similar to AA sequence:UniProtKB:P0AB12		1	0	0	0	0	0	0
1635	PFR_JS14_1600	TRNA (guanine-N(7)-)-methyltransferase	1831416	1832285	+	PROKKA_01630	tRNA (guanine-N(7)-)-methyltransferase	1831416	1832285	+	2.1.1.33	trmB	similar to AA sequence:UniProtKB:P44648		1	0	0	0	0	0	0
1636	PFR_JS14_1601	TRNA pseudouridine synthase A	1832278	1833156	+	PROKKA_01631	tRNA pseudouridine synthase A	1832278	1833156	+	5.4.99.12	truA	similar to AA sequence:UniProtKB:P07649		1	0	0	0	0	0	0
1637	PFR_JS14_1602	Methyltransferase small domain protein	1833194	1833793	+	PROKKA_01632	Ribosomal RNA small subunit methyltransferase C	1833194	1833793	+	2.1.1.172	rsmC_2	similar to AA sequence:UniProtKB:P39406		1	0	0	0	0	0	0
1638	PFR_JS14_1603	Hypothetical protein	1834072	1834623	+	PROKKA_01633	hypothetical protein	1834072	1834623	+					1	0	0	0	0	0	0
1639	PFR_JS14_1604	Cobalt transport protein	1834669	1835769	+	PROKKA_01634	Energy-coupling factor transporter transmembrane protein EcfT	1834669	1835769	+		ecfT	similar to AA sequence:UniProtKB:Q03ZL4		1	0	0	0	0	0	0
1640	PFR_JS14_1605	ABC transporter	1835766	1837382	+	PROKKA_01635	Putative HMP/thiamine import ATP-binding protein YkoD	1835766	1837382	+	3.6.3.-	ykoD_2	similar to AA sequence:UniProtKB:O34362		1	0	0	0	0	0	0
1641	PFR_JS14_1606	Substrate-specific component CbrT of predicted	1837379	1838230	+	PROKKA_01636	hypothetical protein	1837379	1838230	+					1	0	0	0	0	0	0
1642	PFR_JS14_1607	Putative integral membrane transport protein	1838245	1839837	-	PROKKA_01637	hypothetical protein	1838245	1839837	-					1	0	0	0	0	0	0
1643	PFR_JS14_1608	ABC transporter domain-containing ATP-binding	1839807	1840847	-	PROKKA_01638	Fluoroquinolones export ATP-binding protein/MT2762	1839807	1840847	-	3.6.3.-		similar to AA sequence:UniProtKB:O07190		1	0	0	0	0	0	0
1644	PFR_JS14_1609	Superoxide dismutase	1840943	1841611	+	PROKKA_01639	Superoxide dismutase [Mn/Fe]	1840943	1841611	+	1.15.1.1	sodA	similar to AA sequence:UniProtKB:P80293		1	0	0	0	0	0	0
1645	PFR_JS14_1610	Resuscitation-promoting factor RpfB	1841906	1842991	+	PROKKA_01640	Resuscitation-promoting factor Rpf2 precursor	1841906	1842991	+	3.-.-.-	rpf2	similar to AA sequence:UniProtKB:Q6M6N7		1	0	0	0	0	0	0
1646	PFR_JS14_1611	Glycosyltransferase, group 1 family	1843101	1844342	-	PROKKA_01641	GDP-mannose-dependent alpha-(1-6)-phosphatidylinositol dimannoside mannosyltransferase	1843101	1844342	-	2.4.1.57	pimC	similar to AA sequence:UniProtKB:P0CF99		1	0	0	0	0	0	0
1647	PFR_JS14_1612	50S ribosomal protein L17	1844383	1844970	-	PROKKA_01642	50S ribosomal protein L17	1844383	1844970	-		rplQ	similar to AA sequence:UniProtKB:A0QSL9		1	0	0	0	0	0	0
1648	PFR_JS14_1613	DNA-directed RNA polymerase, alpha subunit	1845014	1846033	-	PROKKA_01643	DNA-directed RNA polymerase subunit alpha	1845014	1846033	-	2.7.7.6	rpoA	similar to AA sequence:UniProtKB:P66701		1	0	0	0	0	0	0
1649	PFR_JS14_1614	30S ribosomal protein S4	1846158	1846763	-	PROKKA_01644	30S ribosomal protein S4	1846158	1846763	-		rpsD	similar to AA sequence:UniProtKB:A0QSL7		1	0	0	0	0	0	0
1650	PFR_JS14_1615	30S ribosomal protein S11	1846794	1847201	-	PROKKA_01645	30S ribosomal protein S11	1846794	1847201	-		rpsK	similar to AA sequence:UniProtKB:P66357		1	0	0	0	0	0	0
1651	PFR_JS14_1616	30S ribosomal protein S13	1847247	1847621	-	PROKKA_01646	30S ribosomal protein S13	1847247	1847621	-		rpsM	similar to AA sequence:UniProtKB:A0QSL5		1	0	0	0	0	0	0
1652	PFR_JS14_1617	Hypothetical protein	1847874	1847987	-	PROKKA_01647	50S ribosomal protein L36	1847874	1847987	-		rpmJ	similar to AA sequence:UniProtKB:P07841		0	0	0	0	0	0	0
1653	PFR_JS14_1618	Translation initiation factor IF-1	1848080	1848301	-	PROKKA_01648	Translation initiation factor IF-1	1848080	1848301	-		infA	similar to AA sequence:UniProtKB:P0A5H5		1	0	0	0	0	0	0
1654	PFR_JS14_1619	Hypothetical protein	1848681	1848965	+	PROKKA_01649	YciI-like protein	1848681	1848965	+			protein motif:CLUSTERS:PRK12863		1	0	0	0	0	0	0
1655	PFR_JS14_1620	Hypothetical protein	1848995	1849381	-	PROKKA_01650	hypothetical protein	1848995	1849381	-					1	0	0	0	0	0	0
1656	PFR_JS14_1621	Methionyl aminopeptidase	1849407	1850237	-	PROKKA_01651	Methionine aminopeptidase 1	1849407	1850237	-	3.4.11.18	map_2	similar to AA sequence:UniProtKB:P19994		1	0	0	0	0	0	0
1657	PFR_JS14_1622	Adenylate kinase	1850249	1850809	-	PROKKA_01652	Adenylate kinase	1850249	1850809	-	2.7.4.3	adk	similar to AA sequence:UniProtKB:A0QSH8		1	0	0	0	0	0	0
1658	PFR_JS14_1623	Protein translocase subunit SecY	1850821	1852134	-	PROKKA_01653	preprotein translocase subunit SecY	1850821	1852134	-			protein motif:CLUSTERS:PRK09204		1	0	0	0	0	0	0
1659	PFR_JS14_1624	Dipeptide/oligopeptide ABC superfamily ATP	1852434	1853507	+	PROKKA_01654	Dipeptide transport system permease protein DppB	1852434	1853507	+		dppB	similar to AA sequence:UniProtKB:P0AEF8		0	0	0	0	0	0	0
1660	PFR_JS14_1625	Oligopeptide transport system permease protein	1853509	1854495	+	PROKKA_01655	Oligopeptide transport system permease protein OppC	1853509	1854495	+		oppC	similar to AA sequence:UniProtKB:P08006		1	0	0	0	0	0	0
1661	PFR_JS14_1626	Oligopeptide transport ATP-binding protein	1854492	1856591	+	PROKKA_01656	Glutathione import ATP-binding protein GsiA	1854492	1856591	+	3.6.3.-	gsiA_2	similar to AA sequence:UniProtKB:P75796		1	0	0	0	0	0	0
1662	PFR_JS14_1627	Oligopeptide-binding protein OppA	1856662	1858380	+	PROKKA_01657	putative monoacyl phosphatidylinositol tetramannoside-binding protein LpqW precursor	1856662	1858380	+			similar to AA sequence:UniProtKB:A0R2I8		0	0	0	0	0	0	0
1663	PFR_JS14_1628	Putative luciferase-like monooxygenase,	1858632	1859828	+	PROKKA_01658	hypothetical protein	1858632	1859828	+			protein motif:CLUSTERS:PRK10508		1	0	0	0	0	0	0
1664	PFR_JS14_1629	FMN reductase	1859939	1860586	+	PROKKA_01659	NAD(P)H-dependent FAD/FMN reductase	1859939	1860586	+	1.5.1.45		similar to AA sequence:UniProtKB:A4IT49		1	0	0	0	0	0	0
1665	PFR_JS14_1630	50S ribosomal protein L15	1860943	1861386	-	PROKKA_01660	50S ribosomal protein L15	1860943	1861386	-		rplO	similar to AA sequence:UniProtKB:P19946		1	0	0	0	0	0	0
1666	PFR_JS14_1631	50S ribosomal protein L30	1861388	1861570	-	PROKKA_01661	50S ribosomal protein L30	1861388	1861570	-		rpmD	similar to AA sequence:UniProtKB:P0AG51		1	0	0	0	0	0	0
1667	PFR_JS14_1632	30S ribosomal protein S5	1861570	1862181	-	PROKKA_01662	30S ribosomal protein S5	1861570	1862181	-		rpsE	similar to AA sequence:UniProtKB:Q6A6P3		1	0	0	0	0	0	0
1668	PFR_JS14_1633	50S ribosomal protein L18	1862204	1862587	-	PROKKA_01663	50S ribosomal protein L18	1862204	1862587	-		rplR	similar to AA sequence:UniProtKB:P46899		1	0	0	0	0	0	0
1669	PFR_JS14_1634	50S ribosomal protein L6	1862590	1863132	-	PROKKA_01664	50S ribosomal protein L6	1862590	1863132	-		rplF	similar to AA sequence:UniProtKB:A0QSG4		1	0	0	0	0	0	0
1670	PFR_JS14_1635	30S ribosomal protein S8	1863163	1863570	-	PROKKA_01665	30S ribosomal protein S8	1863163	1863570	-		rpsH	similar to AA sequence:UniProtKB:A0QSG3		1	0	0	0	0	0	0
1671	PFR_JS14_1636	30S ribosomal protein S14 type Z	1863730	1863915	-	PROKKA_01666	30S ribosomal protein S14 type Z	1863730	1863915	-		rpsZ	similar to AA sequence:UniProtKB:P54798		1	0	0	0	0	0	0
1672	PFR_JS14_1637	50S ribosomal protein L5	1863924	1864586	-	PROKKA_01667	50S ribosomal protein L5	1863924	1864586	-		rplE	similar to AA sequence:UniProtKB:A0QSG1		1	0	0	0	0	0	0
1673	PFR_JS14_1638	50S ribosomal protein L24	1864586	1864957	-	PROKKA_01668	50S ribosomal protein L24	1864586	1864957	-		rplX	similar to AA sequence:UniProtKB:P60735		1	0	0	0	0	0	0
1674	PFR_JS14_1639	50S ribosomal protein L14	1864959	1865330	-	PROKKA_01669	50S ribosomal protein L14	1864959	1865330	-		rplN	similar to AA sequence:UniProtKB:A0QSF9		1	0	0	0	0	0	0
1675	PFR_JS14_1640	30S ribosomal protein S17	1865461	1865736	-	PROKKA_01670	30S ribosomal protein S17	1865461	1865736	-		rpsQ	similar to AA sequence:UniProtKB:A0QSE0		1	0	0	0	0	0	0
1676	PFR_JS14_1641	50S ribosomal protein L29	1865733	1865981	-	PROKKA_01671	50S ribosomal protein L29	1865733	1865981	-		rpmC	similar to AA sequence:UniProtKB:P95057		1	0	0	0	0	0	0
1677	PFR_JS14_1642	50S ribosomal protein L16	1865983	1866402	-	PROKKA_01672	50S ribosomal protein L16	1865983	1866402	-		rplP	similar to AA sequence:UniProtKB:A0QSD8		1	0	0	0	0	0	0
1678	PFR_JS14_1643	30S ribosomal protein S3	1866408	1867226	-	PROKKA_01673	30S ribosomal protein S3	1866408	1867226	-		rpsC	similar to AA sequence:UniProtKB:P23309		1	0	0	0	0	0	0
1679	PFR_JS14_1644	50S ribosomal protein L22	1867229	1867714	-	PROKKA_01674	50S ribosomal protein L22	1867229	1867714	-		rplV	similar to AA sequence:UniProtKB:A0QSD6		1	0	0	0	0	0	0
1680	PFR_JS14_1645	30S ribosomal protein S19	1867740	1868021	-	PROKKA_01675	30S ribosomal protein S19	1867740	1868021	-		rpsS	similar to AA sequence:UniProtKB:P0A5X5		1	0	0	0	0	0	0
1681	PFR_JS14_1646	50S ribosomal protein L2	1868039	1868875	-	PROKKA_01676	50S ribosomal protein L2	1868039	1868875	-		rplB	similar to AA sequence:UniProtKB:A0QSD4		1	0	0	0	0	0	0
1682	PFR_JS14_1647	50S ribosomal protein L23	1868914	1869225	-	PROKKA_01677	50S ribosomal protein L23	1868914	1869225	-		rplW	similar to AA sequence:UniProtKB:A0QSD3		1	0	0	0	0	0	0
1683	PFR_JS14_1648	50S ribosomal protein L4	1869222	1869923	-	PROKKA_01678	50S ribosomal protein L4	1869222	1869923	-		rplD	similar to AA sequence:UniProtKB:A0QSD2		1	0	0	0	0	0	0
1684	PFR_JS14_1649	50S ribosomal protein L3	1869920	1870579	-	PROKKA_01679	50S ribosomal protein L3	1869920	1870579	-		rplC	similar to AA sequence:UniProtKB:A0QSD1		1	0	0	0	0	0	0
1685	PFR_JS14_1650	30S ribosomal protein S10	1870591	1870902	-	PROKKA_01680	30S ribosomal protein S10	1870591	1870902	-		rpsJ	similar to AA sequence:UniProtKB:A0QSD0		1	0	0	0	0	0	0
1686	PFR_JS14_1651	Aminotransferase, class IV	1871337	1872209	-	PROKKA_01681	Branched-chain-amino-acid aminotransferase	1871337	1872209	-	2.6.1.42	ilvE_2	similar to AA sequence:UniProtKB:O86428		0	0	0	0	0	0	0
1687	PFR_JS14_1652	Glutamate--tRNA ligase (Precursor)	1872256	1873650	-	PROKKA_01682	Glutamate--tRNA ligase	1872256	1873650	-	6.1.1.17	gltX	similar to AA sequence:UniProtKB:P27000		1	0	0	0	0	0	0
1688	PFR_JS14_1653	Acetyltransferase, gnlAT family	1873935	1874624	-	PROKKA_01683	Acetyltransferase (GNAT) family protein	1873935	1874624	-			protein motif:Pfam:PF00583.18		1	0	0	0	0	0	0
1689	PFR_JS14_1654	Membrane protein, PF09852 family	1874666	1876096	+	PROKKA_01684	hypothetical protein	1874666	1876096	+					1	0	0	0	0	0	0
1690	PFR_JS14_1655	Translation elongation factor Tu	1876290	1877480	-	PROKKA_01685	Elongation factor Tu	1876290	1877480	-		tuf	similar to AA sequence:UniProtKB:A0QS98		1	0	0	0	0	0	0
1691	PFR_JS14_1656	Translation elongation factor G	1877715	1879814	-	PROKKA_01686	Elongation factor G	1877715	1879814	-		fusA	similar to AA sequence:UniProtKB:P0A556		1	0	0	0	0	0	0
1692	PFR_JS14_1657	30S ribosomal protein S7	1879985	1880455	-	PROKKA_01687	30S ribosomal protein S7	1879985	1880455	-		rpsG	similar to AA sequence:UniProtKB:A0QS97		1	0	0	0	0	0	0
1693	PFR_JS14_1658	30S ribosomal protein S12	1880455	1880826	-	PROKKA_01688	30S ribosomal protein S12	1880455	1880826	-		rpsL	similar to AA sequence:UniProtKB:P0A4A5		1	0	0	0	0	0	0
1694	PFR_JS14_1659	DNA-directed RNA polymerase, beta' subunit	1881286	1885176	-	PROKKA_01689	DNA-directed RNA polymerase subunit beta'	1881286	1885176	-	2.7.7.6	rpoC	similar to AA sequence:UniProtKB:A0QS66		1	0	0	0	0	0	0
1695	PFR_JS14_1660	DNA-directed RNA polymerase, beta subunit	1885277	1888753	-	PROKKA_01690	DNA-directed RNA polymerase subunit beta	1885277	1888753	-	2.7.7.6	rpoB	similar to AA sequence:UniProtKB:Q9L0L0		1	0	0	0	0	0	0
1696	PFR_JS14_1661	Hypothetical protein	1889079	1889705	-	PROKKA_01691	hypothetical protein	1889079	1889705	-					1	0	0	0	0	0	0
1697	PFR_JS14_1662	LSU ribosomal protein L7/L12 (P1/P2)	1889976	1890371	-	PROKKA_01692	50S ribosomal protein L7/L12	1889976	1890371	-		rplL	similar to AA sequence:UniProtKB:Q8NT28		1	0	0	0	0	0	0
1698	PFR_JS14_1663	50S ribosomal protein L10	1890388	1891035	-	PROKKA_01693	50S ribosomal protein L10	1890388	1891035	-		rplJ	similar to AA sequence:UniProtKB:A0QS62		1	0	0	0	0	0	0
1699	PFR_JS14_1664	Lipoyl synthase	1891405	1892355	-	PROKKA_01694	Lipoyl synthase	1891405	1892355	-	2.8.1.8	lipA	similar to AA sequence:UniProtKB:A8I4L8		1	0	0	0	0	0	0
1700	PFR_JS14_1665	Octanoyltransferase	1892352	1893224	-	PROKKA_01695	Octanoyltransferase	1892352	1893224	-	2.3.1.181	lipB	similar to AA sequence:UniProtKB:Q10404		1	0	0	0	0	0	0
1701	PFR_JS14_1666	50S ribosomal protein L1	1893391	1894101	-	PROKKA_01696	50S ribosomal protein L1	1893391	1894101	-		rplA	similar to AA sequence:UniProtKB:A0QS46		1	0	0	0	0	0	0
1702	PFR_JS14_1667	50S ribosomal protein L11	1894223	1894651	-	PROKKA_01697	50S ribosomal protein L11	1894223	1894651	-		rplK	similar to AA sequence:UniProtKB:A0QS45		1	0	0	0	0	0	0
1703	PFR_JS14_1668	Transcription antitermination protein nusG	1894761	1895648	-	PROKKA_01698	hypothetical protein	1894761	1895648	-			similar to AA sequence:UniProtKB:P27309	Transcription termination/antitermination protein NusG	1	0	0	0	0	0	0
1704	PFR_JS14_1669	Putative SecE/Sec61-gamma subunit of protein	1895668	1896255	-	PROKKA_01699	preprotein translocase subunit SecE	1895668	1896255	-			protein motif:CLUSTERS:PRK07597		1	0	0	0	0	0	0
1705						PROKKA_01700	tRNA-Trp(cca)	1896424	1896497	-			COORDINATES:profile:Aragorn:1.2		0					0	0
1706	PFR_JS14_1670	Hypothetical protein	1896688	1898172	-	PROKKA_01701	hypothetical protein	1896688	1898172	-					1	0	0	0	0	0	0
1707	PFR_JS14_1671	UDP-N-acetylenolpyruvoylglucosamine reductase	1898194	1899327	-	PROKKA_01702	UDP-N-acetylenolpyruvoylglucosamine reductase	1898194	1899327	-	1.3.1.98	murB	similar to AA sequence:UniProtKB:Q9HZM7		1	0	0	0	0	0	0
1708	PFR_JS14_1672	MaoC-like protein	1899397	1899828	-	PROKKA_01703	MaoC like domain protein	1899397	1899828	-			protein motif:Pfam:PF01575.13		1	0	0	0	0	0	0
1709	PFR_JS14_1673	UPF0336 protein	1899825	1900259	-	PROKKA_01704	hypothetical protein	1899825	1900259	-					1	0	0	0	0	0	0
1710	PFR_JS14_1674	50S ribosomal protein L33	1900407	1900577	-	PROKKA_01705	50S ribosomal protein L33 1	1900407	1900577	-		rpmGA	similar to AA sequence:UniProtKB:P23375		1	0	0	0	0	0	0
1711						PROKKA_01706	tRNA-Met(cat)	1900706	1900780	-			COORDINATES:profile:Aragorn:1.2		0					0	0
1712						PROKKA_01707	tRNA-Thr(ggt)	1900858	1900931	-			COORDINATES:profile:Aragorn:1.2		0					0	0
1713	PFR_JS14_1675	Alkyl hydroperoxide reductase, F subunit	1900976	1902631	-	PROKKA_01708	NADH dehydrogenase	1900976	1902631	-	1.6.99.3	ahpF	similar to AA sequence:UniProtKB:P26829		1	0	0	0	0	0	0
1714	PFR_JS14_1676	Alkyl hydroperoxide reductase, C22 subunit,	1902855	1903418	-	PROKKA_01709	Alkyl hydroperoxide reductase subunit C	1902855	1903418	-	1.11.1.15	ahpC	similar to AA sequence:UniProtKB:P80239		1	0	0	0	0	0	0
1715						PROKKA_01710	tRNA-Tyr(gta)	1903761	1903844	-			COORDINATES:profile:Aragorn:1.2		0					0	0
1716	PFR_JS14_1677	Hypothetical protein	1903942	1904436	-	PROKKA_01711	hypothetical protein	1903942	1904436	-					1	0	0	0	0	0	0
1717	PFR_JS14_1678	Exodeoxyribonuclease	1904515	1905456	+	PROKKA_01712	Exodeoxyribonuclease	1904515	1905456	+	3.1.11.2	exoA	similar to AA sequence:UniProtKB:P37454		1	0	0	0	0	0	0
1718	PFR_JS14_1679	Hypothetical protein	1905515	1905901	-	PROKKA_01713	hypothetical protein	1905515	1905901	-					1	0	0	0	0	0	0
1719	PFR_JS14_1680	Mannosyltransferase MptA	1906068	1907657	-	PROKKA_01714	hypothetical protein	1906068	1907657	-					1	0	0	0	0	0	0
1720	PFR_JS14_1681	Ferredoxin oxidoreductase, alpha subunit	1907829	1909718	+	PROKKA_01715	2-oxoglutarate oxidoreductase subunit KorA	1907829	1909718	+	1.2.-.-	korA	similar to AA sequence:UniProtKB:O53182		1	0	0	0	0	0	0
1721	PFR_JS14_1682	2-oxoglutarate ferredoxin oxidoreductase subunit	1909715	1910794	+	PROKKA_01716	2-oxoglutarate oxidoreductase subunit KorB	1909715	1910794	+	1.2.-.-	korB	similar to AA sequence:UniProtKB:O53181		1	0	0	0	0	0	0
1722	PFR_JS14_1683	Peptidase family M13	1910924	1912897	+	PROKKA_01717	Neutral endopeptidase	1910924	1912897	+	3.4.24.-	pepO	similar to AA sequence:UniProtKB:Q07744		1	0	0	0	0	0	0
1723	PFR_JS14_1684	Hypothetical protein	1912985	1914190	+	PROKKA_01718	Inner membrane protein YhaI	1912985	1914190	+		yhaI	similar to AA sequence:UniProtKB:P64592		1	0	0	0	0	0	0
1724	PFR_JS14_1685	Inner membrane protein YhaI	1914263	1914718	+	PROKKA_01719	Inner membrane protein YhaH	1914263	1914718	+		yhaH	similar to AA sequence:UniProtKB:P64590		1	0	0	0	0	0	0
1725	PFR_JS14_1686	Polyprenyl synthetase	1914848	1915825	-	PROKKA_01720	Heptaprenyl diphosphate synthase component 2	1914848	1915825	-	2.5.1.30	hepT	similar to AA sequence:UniProtKB:P31114		1	0	0	0	0	0	0
1726	PFR_JS14_1687	NADH-quinone oxidoreductase subunit N	1915839	1917395	-	PROKKA_01721	NADH-quinone oxidoreductase subunit N	1915839	1917395	-	1.6.99.5	nuoN	similar to AA sequence:UniProtKB:P0AFF0		1	0	0	0	0	0	0
1727	PFR_JS14_1688	NADH dehydrogenase subunit M	1917399	1918940	-	PROKKA_01722	NADH-quinone oxidoreductase subunit M	1917399	1918940	-	1.6.99.5	nuoM	similar to AA sequence:UniProtKB:P0AFE8		1	0	0	0	0	0	0
1728	PFR_JS14_1689	NADH dehydrogenase subunit L	1918955	1920862	-	PROKKA_01723	NADH-quinone oxidoreductase subunit 12	1918955	1920862	-	1.6.99.5		similar to AA sequence:UniProtKB:Q56227		1	0	0	0	0	0	0
1729	PFR_JS14_1690	NADH-quinone oxidoreductase subunit K	1920873	1921172	-	PROKKA_01724	NADH-quinone oxidoreductase subunit 11	1920873	1921172	-	1.6.99.5		similar to AA sequence:UniProtKB:Q56226		1	0	0	0	0	0	0
1730	PFR_JS14_1691	NADH-ubiquinone/plastoquinone oxidoreductase	1921169	1922038	-	PROKKA_01725	NADH-quinone oxidoreductase subunit J	1921169	1922038	-	1.6.99.5	nuoJ	similar to AA sequence:UniProtKB:P0AFE0		1	0	0	0	0	0	0
1731	PFR_JS14_1692	NADH-quinone oxidoreductase subunit I	1922035	1922607	-	PROKKA_01726	NADH-quinone oxidoreductase subunit 9	1922035	1922607	-	1.6.99.5	nqo9	similar to AA sequence:UniProtKB:Q56224		1	0	0	0	0	0	0
1732	PFR_JS14_1693	NADH-quinone oxidoreductase subunit H	1922608	1923978	-	PROKKA_01727	NADH-quinone oxidoreductase subunit H	1922608	1923978	-	1.6.99.5	nuoH	similar to AA sequence:UniProtKB:P42032		1	0	0	0	0	0	0
1733	PFR_JS14_1694	NADH dehydrogenase, G subunit	1923975	1926386	-	PROKKA_01728	NADH-quinone oxidoreductase chain 3	1923975	1926386	-	1.6.99.5	nqo3	similar to AA sequence:UniProtKB:P29915		1	0	0	0	0	0	0
1734	PFR_JS14_1695	NADH oxidoreductase, F subunit	1926383	1927723	-	PROKKA_01729	NADH-quinone oxidoreductase subunit 1	1926383	1927723	-	1.6.99.5	nqo1	similar to AA sequence:UniProtKB:Q56222		1	0	0	0	0	0	0
1735	PFR_JS14_1696	NADH dehydrogenase subunit E	1927720	1928451	-	PROKKA_01730	NADH-quinone oxidoreductase subunit E	1927720	1928451	-	1.6.99.5	nuoE	similar to AA sequence:UniProtKB:P65573		1	0	0	0	0	0	0
1736	PFR_JS14_1697	NADH-quinone oxidoreductase subunit D	1928507	1929880	-	PROKKA_01731	NADH-quinone oxidoreductase subunit 4	1928507	1929880	-	1.6.99.5	nqo4	similar to AA sequence:UniProtKB:Q56220		1	0	0	0	0	0	0
1737	PFR_JS14_1698	NADH-quinone oxidoreductase subunit C	1929877	1930644	-	PROKKA_01732	NADH-quinone oxidoreductase subunit C 1	1929877	1930644	-	1.6.99.5	nuoC1	similar to AA sequence:UniProtKB:O68854		1	0	0	0	0	0	0
1738	PFR_JS14_1699	NADH-quinone oxidoreductase subunit B	1930641	1931198	-	PROKKA_01733	NADH-quinone oxidoreductase subunit 6	1930641	1931198	-	1.6.99.5	nqo6	similar to AA sequence:UniProtKB:Q56218		1	0	0	0	0	0	0
1739	PFR_JS14_1700	NADH-quinone oxidoreductase subunit A	1931217	1931582	-	PROKKA_01734	NAD(P)H-quinone oxidoreductase subunit 3	1931217	1931582	-	1.6.5.-	ndhC	similar to AA sequence:UniProtKB:P19045		1	0	0	0	0	0	0
1740	PFR_JS14_1701	Geranylgeranyl reductase family protein	1931639	1932970	-	PROKKA_01735	Putative oxidoreductase/MT0587	1931639	1932970	-	1.-.-.-		similar to AA sequence:UniProtKB:O06427		1	0	0	0	0	0	0
1741	PFR_JS14_1702	Chorismate binding enzyme	1933316	1934554	+	PROKKA_01736	Isochorismate synthase DhbC	1933316	1934554	+	5.4.4.2	dhbC	similar to AA sequence:UniProtKB:P45744		1	0	0	0	0	0	0
1742	PFR_JS14_1703	ABC transporter, permease protein	1934600	1936405	-	PROKKA_01737	hypothetical protein	1934600	1936405	-					1	0	0	0	0	0	0
1743	PFR_JS14_1704	Heme ABC exporter, ATP-binding protein CcmA	1936402	1937094	-	PROKKA_01738	SkfA peptide export ATP-binding protein SkfE	1936402	1937094	-	3.6.3.25	skfE	similar to AA sequence:UniProtKB:O31427		1	0	0	0	0	0	0
1744	PFR_JS14_1705	Demethylmenaquinone methyltransferase	1937262	1937909	+	PROKKA_01739	Ubiquinone/menaquinone biosynthesis C-methyltransferase UbiE	1937262	1937909	+	2.1.1.163	ubiE_2	similar to AA sequence:UniProtKB:P0A887		1	0	0	0	0	0	0
1745	PFR_JS14_1706	Nuclease, RecB family	1938036	1939805	+	PROKKA_01740	hypothetical protein	1938036	1939805	+					1	0	0	0	0	0	0
1746	PFR_JS14_1707	1,4-dihydroxy-2-naphthoate octaprenyltransferase	1939822	1940703	-	PROKKA_01741	1,4-dihydroxy-2-naphthoate octaprenyltransferase	1939822	1940703	-	2.5.1.74	menA	similar to AA sequence:UniProtKB:P32166		1	0	0	0	0	0	0
1747	PFR_JS14_1708	Hypothetical protein	1940884	1941138	+	PROKKA_01742	hypothetical protein	1940884	1941138	+					1	0	0	0	0	0	0
1748	PFR_JS14_1709	Transporter, major facilitator family protein	1941475	1942761	+	PROKKA_01743	enterobactin exporter EntS	1941475	1942761	+			protein motif:CLUSTERS:PRK10489	Putative antibiotic resistance	1	0	0	0	0	0	0
1749	PFR_JS14_1710	Hypothetical protein	1942924	1943322	+	PROKKA_01744	PRC-barrel domain protein	1942924	1943322	+			protein motif:Pfam:PF05239.10		1	0	0	0	0	0	0
1750	PFR_JS14_1711	Cytidine and deoxycytidylate deaminase	1943348	1943812	-	PROKKA_01745	Riboflavin biosynthesis protein RibD	1943348	1943812	-		ribD_2	similar to AA sequence:UniProtKB:P25539		1	0	0	0	0	0	0
1751	PFR_JS14_1712	Cation diffusion facilitator family transporter	1943841	1944809	-	PROKKA_01746	Ferrous-iron efflux pump FieF	1943841	1944809	-		fieF	similar to AA sequence:UniProtKB:P69380		1	0	0	0	0	0	0
1752	PFR_JS14_1713	Phospholipase, patatin family	1945000	1946589	+	PROKKA_01747	hypothetical protein	1945000	1946589	+			protein motif:CLUSTERS:PRK10279		1	0	0	0	0	0	0
1753	PFR_JS14_1714	Hypothetical protein	1946695	1947042	+	PROKKA_01748	hypothetical protein	1946695	1947042	+					0	0	0	0	0	0	0
1754	PFR_JS14_1715	Hypothetical protein	1947163	1947822	+	PROKKA_01749	hypothetical protein	1947163	1947822	+					1	0	0	0	0	0	0
1755	PFR_JS14_1716	Transaldolase	1948021	1949103	+	PROKKA_01750	Transaldolase	1948021	1949103	+	2.2.1.2	tal_2	similar to AA sequence:UniProtKB:A0QWX9		1	0	0	0	0	0	0
1756	PFR_JS14_1717	Hypothetical protein	1949357	1949794	+	PROKKA_01751	hypothetical protein	1949357	1949794	+					1	0	0	0	0	0	0
1757	PFR_JS14_1718	Zinc-binding dehydrogenase family oxidoreductase	1950112	1951137	+	PROKKA_01752	NADP-dependent isopropanol dehydrogenase	1950112	1951137	+	1.1.1.80	adh_2	similar to AA sequence:UniProtKB:P14941		1	0	0	0	0	0	0
1758	PFR_JS14_1719	Ketopantoate reductase protein	1951134	1952099	+	PROKKA_01753	2-dehydropantoate 2-reductase	1951134	1952099	+	1.1.1.169	panE	similar to AA sequence:UniProtKB:P0A9J4		0	0	0	0	0	0	0
1759	PFR_JS14_1720	Aspartate/tyrosine/aromatic aminotransferase	1952162	1953328	+	PROKKA_01754	Putative N-acetyl-LL-diaminopimelate aminotransferase	1952162	1953328	+	2.6.1.-	patA	similar to AA sequence:UniProtKB:P16524		1	0	0	0	0	0	0
1760	PFR_JS14_1721	Heavy metal-transporting ATPase	1953466	1955337	-											0	0	0	0	0	0
1761						PROKKA_01755	tRNA-Ala(agc)	1955046	1955137	-			COORDINATES:profile:Aragorn:1.2		0					0	0
1762	PFR_JS14_1722	HTH-type transcriptional regulator CmtR	1955334	1955759	-	PROKKA_01756	HTH-type transcriptional regulator KmtR	1955334	1955759	-		kmtR	similar to AA sequence:UniProtKB:O53838		1	0	0	0	0	0	0
1763						PROKKA_01757	tRNA-Lys(ttt)	1956089	1956162	-			COORDINATES:profile:Aragorn:1.2		0					0	0
1764	PFR_JS14_1723	Transcriptional regulator	1956301	1957068	-	PROKKA_01758	A-factor receptor protein	1956301	1957068	-		arpA	similar to AA sequence:UniProtKB:Q9ZN78		1	0	0	0	0	0	0
1765	PFR_JS14_1724	ABC transport ATP-binding subunit	1957237	1958277	+	PROKKA_01759	Daunorubicin/doxorubicin resistance ATP-binding protein DrrA	1957237	1958277	+	3.6.3.-	drrA_4	similar to AA sequence:UniProtKB:P32010		0	0	0	0	0	0	0
1766	PFR_JS14_1725	ABC transporter, permease protein	1958274	1959080	+	PROKKA_01760	ABC-2 type transporter	1958274	1959080	+			protein motif:Pfam:PF01061.18		1	0	0	0	0	0	0
1767	PFR_JS14_1726	Hypothetical protein	1959518	1961263	+	PROKKA_01761	putative endopeptidase precursor	1959518	1961263	+	3.4.-.-		similar to AA sequence:UniProtKB:A4QFQ3		0	0	0	0	0	0	0
1768						PROKKA_01762	tRNA-Glu(ttc)	1961378	1961451	+			COORDINATES:profile:Aragorn:1.2		0					0	0
1769						PROKKA_01763	tRNA-Asp(gtc)	1961652	1961726	+			COORDINATES:profile:Aragorn:1.2		0					0	0
1770						PROKKA_01764	tRNA-Phe(gaa)	1961739	1961813	+			COORDINATES:profile:Aragorn:1.2		0					0	0
1771	PFR_JS14_1727	Domain family protein, hydrolase, alpha/beta fold	1961982	1963064	-	PROKKA_01765	Alpha/beta hydrolase family protein	1961982	1963064	-			protein motif:Pfam:PF12697.1		1	0	0	0	0	0	0
1772	PFR_JS14_1728	Hypothetical protein	1963316	1963546	-	PROKKA_01766	hypothetical protein	1963316	1963546	-					1	0	0	0	0	0	0
1773	PFR_JS14_1729	Phosphoribosylformylglycinamidine cyclo-ligase	1963780	1964841	-	PROKKA_01767	Phosphoribosylformylglycinamidine cyclo-ligase	1963780	1964841	-	6.3.3.1	purM	similar to AA sequence:UniProtKB:Q9KPY6		1	0	0	0	0	0	0
1774	PFR_JS14_1730	Amidophosphoribosyltransferase	1964838	1966379	-	PROKKA_01768	Amidophosphoribosyltransferase precursor	1964838	1966379	-	2.4.2.14	purF	similar to AA sequence:UniProtKB:P00497		1	0	0	0	0	0	0
1775	PFR_JS14_1731	Hypothetical protein	1966480	1967319	-	PROKKA_01769	hypothetical protein	1966480	1967319	-					1	0	0	0	0	0	0
1776	PFR_JS14_1732	UPF0237 protein	1967589	1967858	+	PROKKA_01770	hypothetical protein	1967589	1967858	+			protein motif:CLUSTERS:PRK00194		1	0	0	0	0	0	0
1777	PFR_JS14_1733	UPF0210 protein	1967862	1969211	+	PROKKA_01771	hypothetical protein	1967862	1969211	+			protein motif:CLUSTERS:PRK05313		1	0	0	0	0	0	0
1778	PFR_JS14_1734	Chloramphenicol phosphotransferase family	1969270	1969839	+	PROKKA_01772	Chromatin associated protein KTI12	1969270	1969839	+			protein motif:Pfam:PF08433.4		1	0	0	0	0	0	0
1779	PFR_JS14_1735	Formate-tetrahydrofolate ligase	1969941	1971617	-	PROKKA_01773	Formate--tetrahydrofolate ligase	1969941	1971617	-	6.3.4.3	fhs	similar to AA sequence:UniProtKB:Q2RM91		1	0	0	0	0	0	0
1780	PFR_JS14_1736	Hypothetical protein	1971748	1972236	-	PROKKA_01774	hypothetical protein	1971748	1972236	-					1	0	0	0	0	0	0
1781	PFR_JS14_1737	Peptidase dimerization domain protein	1972236	1973582	-	PROKKA_01775	Succinyl-diaminopimelate desuccinylase	1972236	1973582	-	3.5.1.18	dapE_2	similar to AA sequence:UniProtKB:Q9JYL2		0	0	0	0	0	0	0
1782	PFR_JS14_1738	Phosphoribosylformylglycinamidine synthase 2	1973587	1975851	-	PROKKA_01776	Phosphoribosylformylglycinamidine synthase 2	1973587	1975851	-	6.3.5.3	purL	similar to AA sequence:UniProtKB:A6X1J9		1	0	0	0	0	0	0
1783	PFR_JS14_1739	ATPase BadF/BadG/BcrA/BcrD type	1976152	1977108	+	PROKKA_01777	BadF/BadG/BcrA/BcrD ATPase family protein	1976152	1977108	+			protein motif:Pfam:PF01869.14		1	0	0	0	0	0	0
1784	PFR_JS14_1740	Transcriptional regulator HspR	1977267	1977701	-	PROKKA_01778	Putative heat shock protein HspR	1977267	1977701	-		hspR	similar to AA sequence:UniProtKB:P40183		1	0	0	0	0	0	0
1785	PFR_JS14_1741	Chaperone protein DnaJ 1	1977794	1978966	-	PROKKA_01779	Chaperone protein DnaJ	1977794	1978966	-		dnaJ_2	similar to AA sequence:UniProtKB:P08622		1	0	0	0	0	0	0
1786	PFR_JS14_1742	Protein GrpE	1979028	1979678	-	PROKKA_01780	heat shock protein GrpE	1979028	1979678	-			protein motif:CLUSTERS:PRK10325		1	0	0	0	0	0	0
1787	PFR_JS14_1743	Chaperone protein DnaK	1979843	1981717	-	PROKKA_01781	Chaperone protein DnaK	1979843	1981717	-		dnaK_2	similar to AA sequence:UniProtKB:Q8NLY6		1	0	0	0	0	0	0
1788	PFR_JS14_1744	6-phosphogluconate dehydrogenase, decarboxylating	1982125	1982985	-	PROKKA_01782	6-phosphogluconate dehydrogenase, NAD(+)-dependent, decarboxylating	1982125	1982985	-	1.1.1.343	gntZ	similar to AA sequence:UniProtKB:P12013		1	0	0	0	0	0	0
1789	PFR_JS14_1745	Gluconate permease	1983174	1984517	-	PROKKA_01783	Gnt-II system L-idonate transporter	1983174	1984517	-		idnT	similar to AA sequence:UniProtKB:P39344		1	0	0	0	0	0	0
1790	PFR_JS14_1746	GntR domain protein	1984866	1985630	+	PROKKA_01784	transcriptional regulator NanR	1984866	1985630	+			protein motif:CLUSTERS:PRK03837		1	0	0	0	0	0	0
1791	PFR_JS14_1747	Cobalt transport protein CbiM	1985940	1986647	+	PROKKA_01785	Cobalt transport protein CbiM	1985940	1986647	+		cbiM	similar to AA sequence:UniProtKB:D5AUZ9		1	0	0	0	0	0	0
1792	PFR_JS14_1748	Cobalt transport protein CbiN	1986640	1987140	+	PROKKA_01786	Cobalt transport protein CbiN	1986640	1987140	+		cbiN	similar to AA sequence:UniProtKB:Q05595		1	0	0	0	0	0	0
1793	PFR_JS14_1749	Cobalt ABC transporter, permease protein CbiQ	1987144	1987938	+	PROKKA_01787	Cobalt transport protein CbiQ	1987144	1987938	+		cbiQ	similar to AA sequence:UniProtKB:D5AUZ7		1	0	0	0	0	0	0
1794	PFR_JS14_1750	Putative ABC transporter ATP-binding protein in	1987935	1988828	+	PROKKA_01788	Energy-coupling factor transporter ATP-binding protein EcfA3	1987935	1988828	+	3.6.3.-	ecfA3	similar to AA sequence:UniProtKB:Q0TUN8		1	0	0	0	0	0	0
1795	PFR_JS14_1751	Putative uroporphyrinogen III methyltransferase	1988825	1989598	+	PROKKA_01789	Siroheme synthase	1988825	1989598	+		cysG	similar to AA sequence:UniProtKB:P25924		1	0	0	0	0	0	0
1796	PFR_JS14_1752	Putative ATP-dependent helicase HrpB	1989637	1992258	+	PROKKA_01790	ATP-dependent RNA helicase HrpB	1989637	1992258	+	3.6.4.13	hrpB_2	similar to AA sequence:UniProtKB:P37024		1	0	0	0	0	0	0
1797	PFR_JS14_1753	Membrane protein, PF10081 family	1992349	1994208	+	PROKKA_01791	hypothetical protein	1992349	1994208	+					1	0	0	0	0	0	0
1798	PFR_JS14_1754	Azoreductase B	1994260	1994871	-	PROKKA_01792	NmrA-like family protein	1994260	1994871	-			protein motif:Pfam:PF05368.7		1	0	0	0	0	0	0
1799	PFR_JS14_1755	Azoreductase B	1994877	1995488	-	PROKKA_01793	hypothetical protein	1994877	1995488	-					1	0	0	0	0	0	0
1800	PFR_JS14_1756	Hypothetical protein	1995725	1995955	-	PROKKA_01794	hypothetical protein	1995725	1995955	-					1	0	0	0	0	0	0
1801	PFR_JS14_1757	Phosphate transporter family protein	1995952	1997223	-	PROKKA_01795	Low-affinity inorganic phosphate transporter 1	1995952	1997223	-		pitA	similar to AA sequence:UniProtKB:P0AFJ7		1	0	0	0	0	0	0
1802	PFR_JS14_1758	VPDSG-CTERM exosortase interaction domain	1997435	1998181	-	PROKKA_01796	hypothetical protein	1997435	1998181	-					0	0	0	0	0	0	0
1803	PFR_JS14_1759	Transcriptional regulator, MarR family	1998577	1999236	+	PROKKA_01797	MarR family protein	1998577	1999236	+			protein motif:Pfam:PF12802.1		1	0	0	0	0	0	0
1804	PFR_JS14_1760	Hypothetical protein	1999217	1999360	-	PROKKA_01798	hypothetical protein	1999217	1999360	-					1	0	0	0	0	0	0
1805	PFR_JS14_1761	Hypothetical protein	1999332	1999592	-	PROKKA_01799	hypothetical protein	1999332	1999592	-					0	0	0	0	0	0	0
1806	PFR_JS14_1762	Putative monovalent cation/proton antiporter	1999609	2001567	+	PROKKA_01800	Sodium, potassium, lithium and rubidium/H(+) antiporter	1999609	2001567	+		nhaK	similar to AA sequence:UniProtKB:O32212		1	0	0	0	0	0	0
1807	PFR_JS14_1763	Pyruvate oxidase	2001711	2003468	+	PROKKA_01801	Pyruvate oxidase	2001711	2003468	+	1.2.3.3	pox5	similar to AA sequence:UniProtKB:P37063		1	0	0	0	0	0	0
1808	PFR_JS14_1764	Hypothetical protein	2003610	2003981	-	PROKKA_01802	hypothetical protein	2003610	2003981	-					1	0	0	0	0	0	0
1809	PFR_JS14_1765	Hypothetical protein	2004223	2004408	+	PROKKA_01803	hypothetical protein	2004223	2004408	+					0	0	0	0	0	0	0
1810	PFR_JS14_1766	Hypothetical protein	2004467	2005438	-	PROKKA_01804	hypothetical protein	2004467	2005438	-					0	0	0	0	0	0	0
1811	PFR_JS14_1767	Hypothetical protein	2005439	2006128	-	PROKKA_01805	Aerotaxis receptor	2005439	2006128	-		aer	similar to AA sequence:UniProtKB:P50466		1	0	0	0	0	0	0
1812	PFR_JS14_1768	Adenosine deaminase	2006311	2007528	+	PROKKA_01806	Aminodeoxyfutalosine deaminase	2006311	2007528	+	3.5.4.-		similar to AA sequence:UniProtKB:O86737		1	0	0	0	0	0	0
1813	PFR_JS14_1769	Nuclease SbcCD, D subunit	2007479	2008759	+	PROKKA_01807	Nuclease SbcCD subunit D	2007479	2008759	+		sbcD	similar to AA sequence:UniProtKB:P0AG76		1	0	0	0	0	0	0
1814	PFR_JS14_1770	ATP-dependent dsDNA exonuclease SbcC	2008759	2011923	+	PROKKA_01808	Nuclease SbcCD subunit C	2008759	2011923	+		sbcC	similar to AA sequence:UniProtKB:Q7A5S6		1	0	0	0	0	0	0
1815	PFR_JS14_1771	Hypothetical protein	2011948	2012130	-	PROKKA_01809	hypothetical protein	2011948	2012130	-					1	0	0	0	0	0	0
1816	PFR_JS14_1772	Carboxylic ester hydrolase	2012444	2013775	-	PROKKA_01810	Alpha/beta hydrolase family protein	2012444	2013775	-			protein motif:Pfam:PF12697.1	Secreted esterase	1	0	0	0	0	0	0
1817	PFR_JS14_1773	Acyl-CoA dehydrogenase type 2 domain protein	2014160	2015308	+	PROKKA_01811	Putative acyl-CoA dehydrogenase YdbM	2014160	2015308	+	1.3.99.-	ydbM	similar to AA sequence:UniProtKB:P96608		1	0	0	0	0	0	0
1818	PFR_JS14_1774	FAD linked oxidase protein	2015471	2018257	-	PROKKA_01812	putative FAD-linked oxidoreductase	2015471	2018257	-	1.-.-.-		similar to AA sequence:UniProtKB:Q50685		1	0	0	0	0	0	0
1819	PFR_JS14_1775	UPF0214 protein YfeW	2018651	2019928	-	PROKKA_01813	Penicillin-binding protein 4*	2018651	2019928	-		pbpE	similar to AA sequence:UniProtKB:P32959		1	0	0	0	0	0	0
1820	PFR_JS14_1776	OmpA family membrane associated protein	2019925	2020710	-	PROKKA_01814	vancomycin high temperature exclusion protein	2019925	2020710	-			protein motif:CLUSTERS:PRK10834	Putative antibiotic resistance	0	0	0	0	0	0	0
1821	PFR_JS14_1777	Glucose-6-phosphate isomerase 2	2020714	2022396	-	PROKKA_01815	Glucose-6-phosphate isomerase	2020714	2022396	-	5.3.1.9	pgi	similar to AA sequence:UniProtKB:P64192		1	0	0	0	0	0	0
1822	PFR_JS14_1778	Hypothetical protein	2022588	2023592	-	PROKKA_01816	putative endopeptidase precursor	2022588	2023592	-	3.4.-.-		similar to AA sequence:UniProtKB:A4QFQ3		1	0	0	0	0	0	0
1823	PFR_JS14_1779	2-keto-3-deoxy-6-phosphogluconate aldolase	2023818	2024516	-	PROKKA_01817	keto-hydroxyglutarate-aldolase/keto-deoxy-phosphogluconate aldolase	2023818	2024516	-			protein motif:CLUSTERS:PRK07455		1	0	0	0	0	0	0
1824	PFR_JS14_1780	DEAD/DEAH box helicase	2024653	2027205	+	PROKKA_01818	ski2-like helicase	2024653	2027205	+			protein motif:CLUSTERS:PRK02362		0	0	0	0	0	0	0
1825	PFR_JS14_1781	Putative kinase inhibitor protein	2027239	2027703	+	PROKKA_01819	putative kinase inhibitor protein	2027239	2027703	+			protein motif:CLUSTERS:PRK10257		0	0	0	0	0	0	0
1826	PFR_JS14_1782	Cutinase	2027849	2029087	+	PROKKA_01820	Cutinase	2027849	2029087	+			protein motif:Pfam:PF01083.16	Anchored esterase	1	0	0	0	0	0	0
1827	PFR_JS14_1783	Hypothetical protein	2029609	2030307	-	PROKKA_01821	hypothetical protein	2029609	2030307	-					1	0	0	0	0	0	0
1828						PROKKA_01822	tRNA-Ser(cag)	2030438	2030522	+			COORDINATES:profile:Aragorn:1.2		0					0	0
1829	PFR_JS14_1784	Hypothetical protein	2031299	2031961	+	PROKKA_01823	Excalibur calcium-binding domain protein	2031299	2031961	+			protein motif:Pfam:PF05901.5		0	0	0	0	0	0	0
1830	PFR_JS14_1785	Hypothetical protein	2033190	2033708	+	PROKKA_01824	hypothetical protein	2033190	2033708	+					0	0	0	0	0	0	0
1831	PFR_JS14_1786	Hypothetical protein	2033749	2033979	-	PROKKA_01825	hypothetical protein	2033749	2033979	-					0	0	0	0	0	0	0
1832	PFR_JS14_1787	Hypothetical protein	2034424	2035233	-	PROKKA_01826	hypothetical protein	2034424	2035233	-					0	0	0	0	0	0	0
1833	PFR_JS14_1788	Hypothetical protein	2035661	2036596	+	PROKKA_01827	hypothetical protein	2035661	2036596	+					0	0	0	0	0	0	0
1834	PFR_JS14_1789	Polyol permease	2036682	2037965	-	PROKKA_01828	Alpha-ketoglutarate permease	2036682	2037965	-		csbX	similar to AA sequence:UniProtKB:O05390		1	0	0	0	0	0	0
1835	PFR_JS14_1790	Hypothetical protein	2038317	2039015	+	PROKKA_01829	Host cell surface-exposed lipoprotein	2038317	2039015	+			protein motif:Pfam:PF07553.5		1	0	0	0	0	0	0
1836	PFR_JS14_1791	Phosphoribosylformylglycinamidine synthase 1	2039094	2039771	-	PROKKA_01830	Phosphoribosylformylglycinamidine synthase 1	2039094	2039771	-	6.3.5.3	purQ	similar to AA sequence:UniProtKB:Q8NMI4		1	0	0	0	0	0	0
1837	PFR_JS14_1792	Phosphoribosylformylglycinamidine synthase	2039773	2040024	-	PROKKA_01831	phosphoribosylformylglycinamidine synthase subunit PurS	2039773	2040024	-			protein motif:CLUSTERS:PRK05974		1	0	0	0	0	0	0
1838	PFR_JS14_1793	Phosphoribosylaminoimidazole-succinocarboxamidesy	2040101	2040979	-	PROKKA_01832	Phosphoribosylaminoimidazole-succinocarboxamide synthase	2040101	2040979	-	6.3.2.6	purC	similar to AA sequence:UniProtKB:A0R4I0		1	0	0	0	0	0	0
1839	PFR_JS14_1794	Hypothetical protein	2041077	2042183	+	PROKKA_01833	hypothetical protein	2041077	2042183	+					1	0	0	0	0	0	0
1840	PFR_JS14_1795	Adenylosuccinate lyase	2042193	2043626	-	PROKKA_01834	Adenylosuccinate lyase	2042193	2043626	-	4.3.2.2	purB	similar to AA sequence:UniProtKB:Q9X0I0		1	0	0	0	0	0	0
1841	PFR_JS14_1796	Phosphoribosylamine--glycine ligase (Precursor)	2043655	2044908	-	PROKKA_01835	Phosphoribosylamine--glycine ligase	2043655	2044908	-	6.3.4.13	purD	similar to AA sequence:UniProtKB:Q92RL0		1	0	0	0	0	0	0
1842	PFR_JS14_1797	YidE/YbjL duplication	2045169	2046737	+	PROKKA_01836	Aspartate/alanine antiporter	2045169	2046737	+		aspT	similar to AA sequence:UniProtKB:Q8L3K8		0	0	0	0	0	0	0
1843	PFR_JS14_1798	Hypothetical protein	2047262	2047978	-	PROKKA_01837	hypothetical protein	2047262	2047978	-					0	0	0	0	0	0	0
1844	PFR_JS14_1799	Hypothetical protein	2048040	2048804	-	PROKKA_01838	hypothetical protein	2048040	2048804	-					1	0	0	0	0	0	0
1845	PFR_JS14_1800	Hypothetical protein	2048863	2049555	-	PROKKA_01839	hypothetical protein	2048863	2049555	-					1	0	0	0	0	0	0
1846	PFR_JS14_1801	Protein of hypothetical function DUF894	2049855	2051606	+	PROKKA_01840	enterobactin exporter EntS	2049855	2051606	+			protein motif:CLUSTERS:PRK10489		1	0	0	0	0	0	0
1847	PFR_JS14_1802	Tat pathway signal sequence	2051804	2053342	-	PROKKA_01841	Arginine/agmatine antiporter	2051804	2053342	-		adiC	similar to AA sequence:UniProtKB:P60066		1	0	0	0	0	0	0
1848	PFR_JS14_1803	Fructokinase	2053525	2054490	+	PROKKA_01842	5-dehydro-2-deoxygluconokinase	2053525	2054490	+	2.7.1.92	iolC_2	similar to AA sequence:UniProtKB:P42414		1	0	0	0	0	0	0
1849	PFR_JS14_1804	Hypothetical protein	2054644	2055042	+	PROKKA_01843	hypothetical protein	2054644	2055042	+					1	0	0	0	0	0	0
1850	PFR_JS14_1805	Integral membrane lysyl-tRNA synthetase	2055039	2057171	-	PROKKA_01844	Lysylphosphatidylglycerol biosynthesis bifunctional protein LysX	2055039	2057171	-		lysX_1	similar to AA sequence:UniProtKB:P94974		1	0	0	0	0	0	0
1851	PFR_JS14_1806	Integral membrane protein MviN	2057235	2059178	-	PROKKA_01845	putative peptidoglycan biosynthesis protein MviN	2057235	2059178	-		mviN	similar to AA sequence:UniProtKB:O05435		1	0	0	0	0	0	0
1852	PFR_JS14_1807	Aspartate kinase	2059265	2060539	-	PROKKA_01846	Aspartokinase	2059265	2060539	-	2.7.2.4	ask	similar to AA sequence:UniProtKB:P0A4Z8		1	0	0	0	0	0	0
1853	PFR_JS14_1808	Oxidoreductase, NAD-binding domain protein	2060708	2061694	+	PROKKA_01847	1,5-anhydro-D-fructose reductase	2060708	2061694	+	1.1.1.292	afr_2	similar to AA sequence:UniProtKB:Q2I8V6		1	0	0	0	0	0	0
1854	PFR_JS14_1809	Isoleucine--tRNA ligase (Precursor)	2061821	2065081	-	PROKKA_01848	Isoleucine--tRNA ligase	2061821	2065081	-	6.1.1.5	ileS	similar to AA sequence:UniProtKB:P56690		1	0	0	0	0	0	0
1855	PFR_JS14_1810	Hypothetical protein	2065402	2066169	+	PROKKA_01849	hypothetical protein	2065402	2066169	+					0	0	0	0	0	0	0
1856	PFR_JS14_1811	Recombination protein RecR	2066193	2066819	-	PROKKA_01850	Recombination protein RecR	2066193	2066819	-		recR	similar to AA sequence:UniProtKB:Q8RDI4		1	0	0	0	0	0	0
1857	PFR_JS14_1812	Hypothetical protein	2066821	2067129	-	PROKKA_01851	Nucleoid-associated protein	2066821	2067129	-			similar to AA sequence:UniProtKB:A3DHB8		1	0	0	0	0	0	0
1858	PFR_JS14_1813	Hypothetical protein	2067380	2070784	-	PROKKA_01852	DNA polymerase III subunit tau	2067380	2070784	-	2.7.7.7	dnaX_2	similar to AA sequence:UniProtKB:P06710		0	0	0	0	0	0	0
1859	PFR_JS14_1814	Peptidase C60, sortase A and B	2070854	2071570	-	PROKKA_01853	Sortase family protein	2070854	2071570	-			protein motif:Pfam:PF04203.7		0	0	0	0	0	0	0
1860	PFR_JS14_1815	Putative cell wall anchor domain protein	2071666	2073045	-	PROKKA_01854	Cna protein B-type domain protein	2071666	2073045	-			protein motif:Pfam:PF05738.7		1	0	0	0	0	0	0
1861	PFR_JS14_1816	Copper-containing nitrite reductase (Major outer	2073199	2075835	-	PROKKA_01855	Copper-containing nitrite reductase precursor	2073199	2075835	-	1.7.2.1	aniA	similar to AA sequence:UniProtKB:Q02219		1	0	0	0	0	0	0
1862	PFR_JS14_1817	Hypothetical protein	2075832	2077136	-	PROKKA_01856	hypothetical protein	2075832	2077136	-					1	0	0	0	0	0	0
1863	PFR_JS14_1818	Transcriptional regulator ArsR	2077184	2078281	-	PROKKA_01857	hypothetical protein	2077184	2078281	-					0	0	0	0	0	0	0
1864	PFR_JS14_1819	Hemerythrin HHE cation binding region	2078287	2078574	-	PROKKA_01858	hypothetical protein	2078287	2078574	-					1	0	0	0	0	0	0
1865	PFR_JS14_1820	Threonine dehydratase ilvA	2079048	2080322	-	PROKKA_01859	L-threonine dehydratase biosynthetic IlvA	2079048	2080322	-	4.3.1.19	ilvA	similar to AA sequence:UniProtKB:P04968		1	0	0	0	0	0	0
1866						PROKKA_01860	tRNA-Ser(gga)	2080424	2080511	+			COORDINATES:profile:Aragorn:1.2		0					0	0
1867	PFR_JS14_1821	Hypothetical protein	2080683	2081189	+	PROKKA_01861	hypothetical protein	2080683	2081189	+					1	0	0	0	0	0	0
1868	PFR_JS14_1822	Hypothetical protein	2081223	2081738	-	PROKKA_01862	hypothetical protein	2081223	2081738	-					1	0	0	0	0	0	0
1869	PFR_JS14_1823	Carbamoylphosphate synthase large subunit	2081909	2083135	-	PROKKA_01863	hypothetical protein	2081909	2083135	-			protein motif:CLUSTERS:PRK06849		0	0	0	0	0	0	0
1870	PFR_JS14_1824	Alcohol dehydrogenase	2083192	2083926	-	PROKKA_01864	Zinc-type alcohol dehydrogenase-like protein	2083192	2083926	-			similar to AA sequence:UniProtKB:P99173		0	0	0	0	0	0	0
1871	PFR_JS14_1825	Hypothetical protein	2084069	2084206	-	PROKKA_01865	hypothetical protein	2084069	2084206	-					0	0	0	0	0	0	0
1872	PFR_JS14_1826	Hypothetical protein	2084320	2084562	-	PROKKA_01866	hypothetical protein	2084320	2084562	-					1	0	0	0	0	0	0
1873	PFR_JS14_1827	PF07510 family protein	2084652	2085401	-	PROKKA_01867	hypothetical protein	2084652	2085401	-					1	0	0	0	0	0	0
1874	PFR_JS14_1828	Hypothetical protein	2085859	2086134	+	PROKKA_01868	hypothetical protein	2085859	2086134	+					0	0	0	0	0	0	0
1875	PFR_JS14_1829	Transporter, anaerobic C4-dicarboxylate uptake	2086531	2087847	+	PROKKA_01869	Anaerobic C4-dicarboxylate transporter DcuA	2086531	2087847	+		dcuA_2	similar to AA sequence:UniProtKB:P0ABN5		0	0	0	0	0	0	0
1876	PFR_JS14_1830	Type III restriction protein res subunit	2088083	2091247	+	PROKKA_01870	ATP-dependent RNA helicase SrmB	2088083	2091247	+	3.6.4.13	srmB	similar to AA sequence:UniProtKB:P21507		0	0	0	0	0	0	0	PfrJS14ORF1830P
1877	PFR_JS14_1831	Hypothetical protein	2091248	2091547	-	PROKKA_01871	hypothetical protein	2091248	2091547	-					0	0	0	0	0	0	0
1878	PFR_JS14_1832	Hypothetical protein	2091728	2091928	-	PROKKA_01872	hypothetical protein	2091728	2091928	-					0	0	0	0	0	0	0
1879	PFR_JS14_1833	Hypothetical protein	2091915	2092334	-	PROKKA_01873	hypothetical protein	2091915	2092334	-					0	0	0	0	0	0	0
1880	PFR_JS14_1834	Hypothetical protein	2092727	2092903	+	PROKKA_01874	hypothetical protein	2092727	2092903	+					0	0	0	0	0	0	0
1881	PFR_JS14_1835	Hypothetical protein	2093136	2093450	+	PROKKA_01875	hypothetical protein	2093136	2093450	+					0	0	0	0	0	0	0
1882	PFR_JS14_1836	Hypothetical protein	2093680	2093853	+	PROKKA_01876	hypothetical protein	2093680	2093853	+					0	0	0	0	0	0	0
1883	PFR_JS14_1837	Hypothetical protein	2093894	2094826	-	PROKKA_01877	hypothetical protein	2093894	2094826	-					0	0	0	0	0	0	0
1884	PFR_JS14_1838	SPFH domain/band 7 family protein	2095210	2096193	+	PROKKA_01878	FtsH protease regulator HflK	2095210	2096193	+			protein motif:CLUSTERS:PRK10930		0	0	0	0	0	0	0
1885	PFR_JS14_1839	Hypothetical protein	2096419	2096973	-	PROKKA_01879	hypothetical protein	2096419	2096973	-					1	0	0	0	0	0	0
1886	PFR_JS14_1840	Putative zinc transporter ZitB	2097454	2098404	-	PROKKA_01880	Cadmium, cobalt and zinc/H(+)-K(+) antiporter	2097454	2098404	-		czcD_2	similar to AA sequence:UniProtKB:O07084		1	0	0	0	0	0	0
1887	PFR_JS14_1841	Amino acid permease	2098521	2099915	-	PROKKA_01881	Aromatic amino acid transport protein AroP	2098521	2099915	-		aroP_1	similar to AA sequence:UniProtKB:P15993		1	0	0	0	0	0	0
1888	PFR_JS14_1842	Hydroxyethylthiazole kinase	2100343	2101203	+	PROKKA_01882	Hydroxyethylthiazole kinase	2100343	2101203	+	2.7.1.50	thiM	similar to AA sequence:UniProtKB:P39593		0	0	0	0	0	0	0
1889	PFR_JS14_1843	Thiamine-phosphate pyrophosphorylase (Precursor)	2101236	2102051	+	PROKKA_01883	Thiamine-phosphate synthase	2101236	2102051	+	2.5.1.3	thiE_2	similar to AA sequence:UniProtKB:P66919		0	0	0	0	0	0	0
1890	PFR_JS14_1844	Phosphomethylpyrimidine kinase	2102048	2102914	+	PROKKA_01884	Hydroxymethylpyrimidine/phosphomethylpyrimidine kinase	2102048	2102914	+	2.7.1.49	thiD	similar to AA sequence:UniProtKB:P55882		1	0	0	0	0	0	0
1891	PFR_JS14_1845	Putative hydroxymethylpyrimidine transporter	2102993	2104309	+											0	0	0	0	0	0
1892						PROKKA_01885	tRNA-His(gtg)	2104159	2104226	+			COORDINATES:profile:Aragorn:1.2		0					0	0
1893	PFR_JS14_1846	Putative unusual protein kinase	2104437	2106134	-	PROKKA_01886	putative protein kinase UbiB	2104437	2106134	-	2.7.-.-	ubiB_1	similar to AA sequence:UniProtKB:P0A6A0		1	0	0	0	0	0	0
1894	PFR_JS14_1847	Transcriptional regulator	2106177	2106749	-	PROKKA_01887	Transcriptional regulator YqjI	2106177	2106749	-		yqjI_2	similar to AA sequence:UniProtKB:P64588		1	0	0	0	0	0	0
1895	PFR_JS14_1848	Hypothetical protein	2107044	2107706	+	PROKKA_01888	hypothetical protein	2107044	2107706	+					0	0	0	0	0	0	0
1896	PFR_JS14_1849	Hypothetical protein	2107779	2109395	+	PROKKA_01889	Cellulosome-anchoring protein precursor	2107779	2109395	+		ancA	similar to AA sequence:UniProtKB:Q06848		0	0	0	0	0	0	0
1897	PFR_JS14_1850	ABC D-methionine transporter, permease component	2109519	2110175	-	PROKKA_01890	Methionine import system permease protein MetP	2109519	2110175	-		metP	similar to AA sequence:UniProtKB:O32168		1	0	0	0	0	0	0
1898	PFR_JS14_1851	Methionine import ATP-binding protein MetN 2	2110172	2111437	-	PROKKA_01891	Methionine import ATP-binding protein MetN	2110172	2111437	-	3.6.3.-	metN	similar to AA sequence:UniProtKB:O32169		1	0	0	0	0	0	0
1899	PFR_JS14_1852	NLPA lipoprotein	2111434	2112399	-	PROKKA_01892	Membrane lipoprotein TpN32 precursor	2111434	2112399	-			similar to AA sequence:UniProtKB:O07950		1	0	0	0	0	0	0
1900	PFR_JS14_1853	DNA-binding response regulator TrcR	2112950	2113678	+	PROKKA_01893	putative transcriptional regulatory protein TcrX	2112950	2113678	+		tcrX	similar to AA sequence:UniProtKB:O69730		1	0	0	0	0	0	0
1901	PFR_JS14_1854	Two-component sensor kinase TcrY	2113659	2115524	+	PROKKA_01894	putative sensor histidine kinase TcrY	2113659	2115524	+	2.7.13.3	tcrY	similar to AA sequence:UniProtKB:O69729		1	0	0	0	0	0	0
1902	PFR_JS14_1855	PfkB family sugar kinase	2115759	2116751	-	PROKKA_01895	Ribokinase	2115759	2116751	-	2.7.1.15	rbsK_1	similar to AA sequence:UniProtKB:P0A9J6		1	0	0	0	0	0	0
1903	PFR_JS14_1856	Hypothetical protein	2116987	2119713	-	PROKKA_01896	FHA domain protein	2116987	2119713	-			protein motif:Pfam:PF00498.20		0	0	0	0	0	0	0
1904	PFR_JS14_1857	Pyruvate, phosphate dikinase	2120176	2122833	-	PROKKA_01897	Pyruvate, phosphate dikinase	2120176	2122833	-	2.7.9.1	ppdK	similar to AA sequence:UniProtKB:P22983		1	0	0	0	0	0	0
1905	PFR_JS14_1858	Protein of hypothetical function DUF299	2123042	2123935	-	PROKKA_01898	Putative pyruvate, phosphate dikinase regulatory protein	2123042	2123935	-	2.7.11.32	yqfL	similar to AA sequence:UniProtKB:P54470		1	0	0	0	0	0	0
1906	PFR_JS14_1859	Restriction system protein mrr	2124447	2125388	+	PROKKA_01899	Mrr restriction system protein	2124447	2125388	+		mrr	similar to AA sequence:UniProtKB:P24202		0	0	0	0	0	0	0	PfrJS14MrrP
1907	PFR_JS14_1860	MATE efflux family protein	2125615	2126979	-	PROKKA_01900	DNA-damage-inducible protein F	2125615	2126979	-		dinF	similar to AA sequence:UniProtKB:P28303		1	0	0	0	0	0	0
1908	PFR_JS14_1861	Methyltransferase small domain protein	2127030	2128019	+	PROKKA_01901	Ribosomal RNA large subunit methyltransferase G	2127030	2128019	+	2.1.1.174	rlmG	similar to AA sequence:UniProtKB:P42596		0	0	0	0	0	0	0
1909	PFR_JS14_1862	Hypothetical protein	2128226	2128999	+	PROKKA_01902	hypothetical protein	2128226	2128999	+					0	0	0	0	0	0	0
1910	PFR_JS14_1863	2,5-diketo-D-gluconic acid reductase A	2129149	2129982	+	PROKKA_01903	putative oxidoreductase/MSMEI_2347	2129149	2129982	+	1.-.-.-		similar to AA sequence:UniProtKB:A0QV10		1	0	0	0	0	0	0
1911	PFR_JS14_1864	Hypothetical protein	2130111	2130719	+	PROKKA_01904	hypothetical protein	2130111	2130719	+					0	0	0	0	0	0	0
1912	PFR_JS14_1865	Isochorismatase hydrolase	2130842	2131459	+	PROKKA_01905	Isochorismatase family protein	2130842	2131459	+			protein motif:Pfam:PF00857.14		1	0	0	0	0	0	0
1913	PFR_JS14_1866	Hypothetical protein	2131597	2132937	-	PROKKA_01906	hypothetical protein	2131597	2132937	-					1	0	0	0	0	0	0
1914	PFR_JS14_1867	Uncharacterized conserved protein UCP033563	2133250	2134440	+	PROKKA_01907	hypothetical protein	2133250	2134440	+					1	0	0	0	0	0	0
1915	PFR_JS14_1868	Succinate CoA transferase	2134564	2136087	+	PROKKA_01908	Succinyl-CoA:coenzyme A transferase	2134564	2136087	+	2.8.3.-	cat1	similar to AA sequence:UniProtKB:P38946		1	0	0	0	0	0	0
1916	PFR_JS14_1869	2-deoxy-D-gluconate 3-dehydrogenase KduD	2136315	2137127	-	PROKKA_01909	2-dehydro-3-deoxy-D-gluconate 5-dehydrogenase	2136315	2137127	-	1.1.1.127	kduD	similar to AA sequence:UniProtKB:Q05528		0	0	0	0	0	0	0
1917	PFR_JS14_1870	D-isomer specific 2-hydroxyacid dehydrogenase	2137167	2138216	-	PROKKA_01910	D-2-hydroxyisocaproate dehydrogenase	2137167	2138216	-	1.1.1.-		similar to AA sequence:UniProtKB:P17584		0	0	0	0	0	0	0
1918	PFR_JS14_1871	Pyrophosphatase PpaX	2138295	2138948	-	PROKKA_01911	Pyrophosphatase PpaX	2138295	2138948	-	3.6.1.1	ppaX	similar to AA sequence:UniProtKB:Q9JMQ2		1	0	0	0	0	0	0
1919	PFR_JS14_1872	Hypothetical protein	2139456	2141012	+	PROKKA_01912	hypothetical protein	2139456	2141012	+					0	0	0	0	0	0	0
1920	PFR_JS14_1873	Hypothetical protein	2141197	2141889	+	PROKKA_01913	hypothetical protein	2141197	2141889	+					1	0	0	0	0	0	0
1921						PROKKA_01914	tRNA-Gly(ccc)	2141975	2142048	+			COORDINATES:profile:Aragorn:1.2		0					0	0
1922	PFR_JS14_1874	Starvation-induced DNA protecting protein	2142560	2143087	-	PROKKA_01915	DNA protection during starvation protein 2	2142560	2143087	-	1.16.-.-	dps2	similar to AA sequence:UniProtKB:Q9RZN1		1	0	0	0	0	0	0
1923	PFR_JS14_1875	CAAX amino terminal protease self-immunity	2143245	2144276	-	PROKKA_01916	CAAX amino terminal protease self- immunity	2143245	2144276	-			protein motif:Pfam:PF02517.10		0	0	0	0	0	0	0
1924	PFR_JS14_1876	Hypothetical protein	2144464	2144682	-	PROKKA_01917	CsbD-like protein	2144464	2144682	-			protein motif:Pfam:PF05532.6		0	0	0	0	0	0	0
1925	PFR_JS14_1877	Putative long chain fatty acid-CoA ligase VraA	2144852	2145910	+	PROKKA_01918	putative acyl--CoA ligase YhfT	2144852	2145910	+	6.2.1.-	yhfT	similar to AA sequence:UniProtKB:O07619		0	0	0	0	0	0	0
1926	PFR_JS14_1878	Acetyl-CoA C-acetyltransferase vraB	2145907	2147061	+	PROKKA_01919	Acetyl-CoA acetyltransferase	2145907	2147061	+	2.3.1.9	thlA	similar to AA sequence:UniProtKB:P45359		1	0	0	0	0	0	0
1927	PFR_JS14_1879	Sugar phosphate antiporter	2147440	2148888	+	PROKKA_01920	Hexose phosphate transport protein	2147440	2148888	+		uhpT	similar to AA sequence:UniProtKB:P0AGC0		0	0	0	0	0	0	0
1928	PFR_JS14_1880	YktC (Inositol monophosphatase SuhB)	2148881	2149732	+	PROKKA_01921	Inositol-1-monophosphatase ImpA	2148881	2149732	+	3.1.3.25	impA	similar to AA sequence:UniProtKB:A0QX86		1	0	0	0	0	0	0
1929	PFR_JS14_1881	Permease, cytosine/purine, uracil, thiamine,	2149910	2151430	+	PROKKA_01922	Permease for cytosine/purines, uracil, thiamine, allantoin	2149910	2151430	+			protein motif:Pfam:PF02133.9		1	0	0	0	0	0	0
1930	PFR_JS14_1882	Carbohydrate kinase, PfkB family	2151427	2152431	+	PROKKA_01923	Ribokinase	2151427	2152431	+	2.7.1.15	rbsK_2	similar to AA sequence:UniProtKB:P0A9J6		0	0	0	0	0	0	0
1931	PFR_JS14_1883	Modification methylase (Cytosine-specific	2152580	2154238	+	PROKKA_01924	Modification methylase HaeIII	2152580	2154238	+	2.1.1.37	haeIIIM	similar to AA sequence:UniProtKB:P20589		0	1	1	0	0	0	0	M.PfrJS14II
1932	PFR_JS14_1884	Hypothetical protein	2154235	2156346	+	PROKKA_01925	hypothetical protein	2154235	2156346	+					0	1	1	0	0	0	0
1933	PFR_JS14_1885	Hypothetical protein	2156336	2157787	+	PROKKA_01926	hypothetical protein	2156336	2157787	+					0	1	1	0	0	0	0
1934	PFR_JS14_1886	Hypothetical protein	2157861	2163497	+	PROKKA_01927	AAA-like domain protein	2157861	2163497	+			protein motif:Pfam:PF12846.1		0	1	1	0	0	0	0
1935	PFR_JS14_1887	Putative DNA mismatch endonuclease	2163481	2163915	+	PROKKA_01928	Very short patch repair protein	2163481	2163915	+	3.1.-.-	vsr	similar to AA sequence:UniProtKB:P09184		0	1	1	0	0	0	0
1936	PFR_JS14_1888	NUDIX hydrolase	2163999	2164442	+	PROKKA_01929	CTP pyrophosphohydrolase	2163999	2164442	+	3.6.1.65	nudG	similar to AA sequence:UniProtKB:P77788		0	0	0	0	0	0	0
1937	PFR_JS14_1889	Hypothetical protein	2164535	2164738	+	PROKKA_01930	hypothetical protein	2164535	2164738	+					0	0	0	0	0	0	0
1938	PFR_JS14_1890	Sn-glycerol-3-phosphate transporter GlpT	2165062	2166480	-	PROKKA_01931	Glycerol-3-phosphate transporter	2165062	2166480	-		glpT	similar to AA sequence:UniProtKB:P08194		1	0	0	0	0	0	0
1939	PFR_JS14_1891	Mg2 transporter-C, MgtC family	2166769	2167497	-	PROKKA_01932	putative Mg(2+) transport ATPase	2166769	2167497	-			protein motif:CLUSTERS:PRK09977		1	0	0	0	0	0	0
1940	PFR_JS14_1892	Putative secreted calcineurin-like	2167504	2169186	-	PROKKA_01933	hypothetical protein	2167504	2169186	-					1	0	0	0	0	0	0
1941	PFR_JS14_1893	Putative metabolite transport protein YaaU	2169179	2170567	-	PROKKA_01934	Inner membrane metabolite transport protein YgcS	2169179	2170567	-		ygcS	similar to AA sequence:UniProtKB:Q46909		1	0	0	0	0	0	0
1942	PFR_JS14_1894	Thermostable beta-glucosidase B	2170968	2173367	-	PROKKA_01935	Thermostable beta-glucosidase B	2170968	2173367	-	3.2.1.21	bglB	similar to AA sequence:UniProtKB:P14002		1	0	0	0	0	0	0
1943	PFR_JS14_1895	Transcriptional regulator TetR	2173692	2174384	+	PROKKA_01936	HTH-type transcriptional repressor KstR2	2173692	2174384	+		kstR2_2	similar to AA sequence:UniProtKB:Q0S7V2		0	0	0	0	0	0	0
1944	PFR_JS14_1896	Putative UDP-GlcNAc C4 epimerase	2174441	2175415	-	PROKKA_01937	UDP-glucose 4-epimerase	2174441	2175415	-	5.1.3.2	galE_2	similar to AA sequence:UniProtKB:Q7WTB1		1	0	0	0	0	0	0
1945	PFR_JS14_1897	Putative Sodium:sulfate symportert	2175727	2177124	+	PROKKA_01938	Citrate carrier	2175727	2177124	+		citT	similar to AA sequence:UniProtKB:P0AE74		1	0	0	0	0	0	0
1946	PFR_JS14_1898	Polyphosphate glucokinase/transcriptional	2177222	2178025	+	PROKKA_01939	Polyphosphate glucokinase	2177222	2178025	+	2.7.1.63	ppgK	similar to AA sequence:UniProtKB:A5U654		1	0	0	0	0	0	0
1947	PFR_JS14_1899	Iron-siderophore binding lipoprotein	2178204	2179193	-	PROKKA_01940	Fe(3+)-citrate-binding protein YfmC precursor	2178204	2179193	-		yfmC	similar to AA sequence:UniProtKB:O34348		1	0	0	0	0	0	0
1948	PFR_JS14_1900	Ferric enterobactin transport system permease	2179441	2180499	+	PROKKA_01941	Ferric enterobactin transport system permease protein FepD	2179441	2180499	+		fepD	similar to AA sequence:UniProtKB:P23876		1	0	0	0	0	0	0
1949	PFR_JS14_1901	Ferric enterobactin transport system permease	2180541	2181566	+	PROKKA_01942	Ferric enterobactin transport system permease protein FepG	2180541	2181566	+		fepG	similar to AA sequence:UniProtKB:P23877		1	0	0	0	0	0	0
1950	PFR_JS14_1902	Iron-siderophore uptake system ATP-binding	2181563	2182453	+	PROKKA_01943	putative siderophore transport system ATP-binding protein YusV	2181563	2182453	+		yusV	similar to AA sequence:UniProtKB:O32188		1	0	0	0	0	0	0
1951	PFR_JS14_1903	Arginine--tRNA ligase 1 (Precursor)	2182631	2184274	-	PROKKA_01944	Arginine--tRNA ligase	2182631	2184274	-	6.1.1.19	argS	similar to AA sequence:UniProtKB:P11875		1	0	0	0	0	0	0
1952	PFR_JS14_1904	UDP-glucose 6-dehydrogenase udgA	2184339	2185790	+	PROKKA_01945	UDP-glucose 6-dehydrogenase YwqF	2184339	2185790	+	1.1.1.22	ywqF	similar to AA sequence:UniProtKB:P96718		1	0	0	0	0	0	0
1953	PFR_JS14_1905	SanA protein	2185878	2186600	-	PROKKA_01946	vancomycin high temperature exclusion protein	2185878	2186600	-			protein motif:CLUSTERS:PRK10834		1	0	0	0	0	0	0
1954	PFR_JS14_1906	Protein involving differentiation	2186802	2188574	-	PROKKA_01947	Type III restriction enzyme, res subunit	2186802	2188574	-			protein motif:Pfam:PF04851.9		1	0	0	0	0	0	0
1955	PFR_JS14_1907	Ferredoxin-like protein fixX	2190512	2190805	-	PROKKA_01948	hypothetical protein	2190512	2190805	-					1	0	0	0	0	0	0
1956	PFR_JS14_1908	FAD dependent oxidoreductase	2190819	2192123	-	PROKKA_01949	Electron transfer flavoprotein-ubiquinone oxidoreductase	2190819	2192123	-	1.5.5.1		similar to AA sequence:UniProtKB:Q9HZP5		1	0	0	0	0	0	0
1957	PFR_JS14_1909	Electron transfer flavoprotein FAD-binding domain	2192126	2192998	-	PROKKA_01950	Electron transfer flavoprotein subunit alpha	2192126	2192998	-		etfA	similar to AA sequence:UniProtKB:P38974		1	0	0	0	0	0	0
1958	PFR_JS14_1910	Electron transfer flavoprotein	2193035	2193778	-	PROKKA_01951	Electron transfer flavoprotein subunit beta	2193035	2193778	-		etfB	similar to AA sequence:UniProtKB:P38975		1	0	0	0	0	0	0
1959	PFR_JS14_1911	Transposase of ISAar20, ISL3 family	2193948	2195240	-	PROKKA_01952	Transposase	2193948	2195240	-			protein motif:Pfam:PF01610.11		0	0	0	0	0	0	0
1960	PFR_JS14_1912	Hypothetical protein	2195503	2195871	-	PROKKA_01953	hypothetical protein	2195503	2195871	-					0	0	0	0	0	0	0
1961	PFR_JS14_1913	Hypothetical protein	2195973	2196347	-	PROKKA_01954	hypothetical protein	2195973	2196347	-					0	0	0	0	0	0	0
1962	PFR_JS14_1914	Uma4 protein	2196731	2197804	+	PROKKA_01955	Transposase	2196731	2197804	+			protein motif:Pfam:PF01610.11		0	0	0	0	0	0	0
1963	PFR_JS14_1915	Acetyl esterase	2197945	2198901	-	PROKKA_01956	Acetyl esterase	2197945	2198901	-	3.1.1.-	aes	similar to AA sequence:UniProtKB:P23872		0	0	0	0	0	0	0
1964	PFR_JS14_1916	Hypothetical protein	2198960	2199565	-	PROKKA_01957	Inner membrane protein YihN	2198960	2199565	-		yihN_1	similar to AA sequence:UniProtKB:P32135		0	0	0	0	0	0	0
1965	PFR_JS14_1917	Hypothetical protein	2199511	2200194	-	PROKKA_01958	Inner membrane protein YqcE	2199511	2200194	-		yqcE	similar to AA sequence:UniProtKB:P77031		0	0	0	0	0	0	0
1966	PFR_JS14_1918	Trypsin-like serine protease	2200887	2202299	+	PROKKA_01959	putative periplasmic serine endoprotease DegP-like precursor	2200887	2202299	+	3.4.21.107	degP1	similar to AA sequence:UniProtKB:Q52894		0	0	0	0	0	0	0
1967	PFR_JS14_1919	Secreted serine protease, trypsin-like serine	2202852	2204294	+	PROKKA_01960	putative periplasmic serine endoprotease DegP-like precursor	2202852	2204294	+	3.4.21.107	mucD	similar to AA sequence:UniProtKB:Q4KGQ4		1	0	0	0	0	0	0
1968	PFR_JS14_1920	Hypothetical protein	2204298	2205038	-	PROKKA_01961	hypothetical protein	2204298	2205038	-					1	0	0	0	0	0	0
1969	PFR_JS14_1921	Hypothetical protein	2205196	2208591	+	PROKKA_01962	hypothetical protein	2205196	2208591	+					1	0	0	0	0	0	0
1970	PFR_JS14_1922	YeaE protein	2208690	2209574	+	PROKKA_01963	2,5-diketo-D-gluconic acid reductase B	2208690	2209574	+	1.1.1.346	dkgB	similar to AA sequence:UniProtKB:P30863		1	0	0	0	0	0	0
1971	PFR_JS14_1923	Para-aminobenzoate synthase	2209616	2210260	-	PROKKA_01964	Aminodeoxychorismate synthase component 2	2209616	2210260	-	2.6.1.85	pabA	similar to AA sequence:UniProtKB:P00903		1	0	0	0	0	0	0
1972	PFR_JS14_1924	Membrane spanning protein DUF881	2210373	2211107	-	PROKKA_01965	hypothetical protein	2210373	2211107	-					1	0	0	0	0	0	0
1973	PFR_JS14_1925	Hypothetical protein	2211286	2211573	+	PROKKA_01966	Cell division protein CrgA	2211286	2211573	+		crgA	similar to AA sequence:UniProtKB:Q9XA10		0	0	0	0	0	0	0
1974	PFR_JS14_1926	Putative chemotaxis protein, resembles CheA	2211889	2212923	+	PROKKA_01967	hypothetical protein	2211889	2212923	+					1	0	0	0	0	0	0
1975	PFR_JS14_1927	Dihydrolipoamide acyltransferase	2213149	2214495	-	PROKKA_01968	Dihydrolipoyllysine-residue acetyltransferase component of pyruvate dehydrogenase complex	2213149	2214495	-	2.3.1.12	pdhC	similar to AA sequence:UniProtKB:P21883		0	0	0	0	0	0	0
1976	PFR_JS14_1928	Transketolase, pyridine binding domain protein	2214506	2215480	-	PROKKA_01969	3-methyl-2-oxobutanoate dehydrogenase subunit beta	2214506	2215480	-	1.2.4.4	bkdB	similar to AA sequence:UniProtKB:O06160		0	0	0	0	0	0	0
1977	PFR_JS14_1929	Pyruvate dehydrogenase E1 component, alpha	2215477	2216589	-	PROKKA_01970	3-methyl-2-oxobutanoate dehydrogenase subunit alpha	2215477	2216589	-	1.2.4.4	bkdA	similar to AA sequence:UniProtKB:O06161		1	0	0	0	0	0	0
1978	PFR_JS14_1930	Methyltransferase type 11	2216734	2217456	+	PROKKA_01971	Tellurite methyltransferase	2216734	2217456	+	2.1.1.265	tehB	similar to AA sequence:UniProtKB:P25397		1	0	0	0	0	0	0
1979	PFR_JS14_1931	Lysine--tRNA ligase (Precursor)	2217642	2219222	-	PROKKA_01972	Lysylphosphatidylglycerol biosynthesis bifunctional protein LysX	2217642	2219222	-		lysX_2	similar to AA sequence:UniProtKB:P94974		1	0	0	0	0	0	0
1980	PFR_JS14_1932	VarM	2219363	2221057	-	PROKKA_01973	putative ABC transporter ATP-binding protein YheS	2219363	2221057	-		yheS_2	similar to AA sequence:UniProtKB:P63389		1	0	0	0	0	0	0
1981	PFR_JS14_1933	SAM-dependent methyl transferase	2221347	2222279	-	PROKKA_01974	hypothetical protein	2221347	2222279	-			protein motif:CLUSTERS:PRK08317		1	0	0	0	0	0	0
1982	PFR_JS14_1934	Conserved protein, contains double-stranded	2222279	2222638	-	PROKKA_01975	Cupin domain protein	2222279	2222638	-			protein motif:Pfam:PF07883.5		1	0	0	0	0	0	0
1983	PFR_JS14_1935	Amino acid permease	2222802	2224304	-	PROKKA_01976	Aromatic amino acid transport protein AroP	2222802	2224304	-		aroP_2	similar to AA sequence:UniProtKB:P15993		1	0	0	0	0	0	0
1984	PFR_JS14_1936	Dihydropteroate synthase	2224557	2225447	+	PROKKA_01977	Inactive dihydropteroate synthase 2	2224557	2225447	+		folP2	similar to AA sequence:UniProtKB:P64139		1	0	0	0	0	0	0
1985	PFR_JS14_1937	Transcription regulator	2225525	2226217	+	PROKKA_01978	Bacterial regulatory proteins, tetR family	2225525	2226217	+			protein motif:Pfam:PF00440.17		1	0	0	0	0	0	0
1986	PFR_JS14_1938	ABC transporter	2226217	2227950	+	PROKKA_01979	putative ABC transporter ATP-binding protein	2226217	2227950	+			similar to AA sequence:UniProtKB:Q9WYC4		1	0	0	0	0	0	0
1987	PFR_JS14_1939	Bifunctional ABC lipid A exporter	2227947	2230010	+	PROKKA_01980	putative ABC transporter ATP-binding protein	2227947	2230010	+			similar to AA sequence:UniProtKB:Q9WYC4		1	0	0	0	0	0	0
1988	PFR_JS14_1940	Histidinol-phosphate/aromatic aminotransferase	2230244	2231200	-	PROKKA_01981	hypothetical protein	2230244	2231200	-					1	0	0	0	0	0	0
1989	PFR_JS14_1941	Hypothetical protein	2231197	2231844	-	PROKKA_01982	hypothetical protein	2231197	2231844	-					1	0	0	0	0	0	0
1990	PFR_JS14_1942	Hypothetical protein	2232099	2232299	-	PROKKA_01983	hypothetical protein	2232099	2232299	-					1	0	0	0	0	0	0
1991	PFR_JS14_1943	Hypothetical protein	2232385	2232756	-	PROKKA_01984	hypothetical protein	2232385	2232756	-					1	0	0	0	0	0	0
1992	PFR_JS14_1944	Hypothetical protein	2232828	2233037	-	PROKKA_01985	hypothetical protein	2232828	2233037	-					1	0	0	0	0	0	0
1993	PFR_JS14_1945	Hypothetical protein	2233072	2233371	-	PROKKA_01986	hypothetical protein	2233072	2233371	-					1	0	0	0	0	0	0
1994	PFR_JS14_1946	Putative aminobutyraldehyde dehydrogenase	2233922	2235346	+	PROKKA_01987	Gamma-aminobutyraldehyde dehydrogenase	2233922	2235346	+	1.2.1.19	prr	similar to AA sequence:UniProtKB:P77674		1	0	0	0	0	0	0
1995	PFR_JS14_1947	Dihydroorotate dehydrogenase 2	2235594	2236742	-	PROKKA_01988	NAD-dependent dihydropyrimidine dehydrogenase subunit PreA	2235594	2236742	-	1.3.1.1	preA_2	similar to AA sequence:UniProtKB:P25889		1	0	0	0	0	0	0
1996	PFR_JS14_1948	Pyruvate-flavodoxin oxidoreductase (Precursor)	2236744	2240511	-	PROKKA_01989	Pyruvate-flavodoxin oxidoreductase	2236744	2240511	-	1.2.7.-	nifJ_2	similar to AA sequence:UniProtKB:Q06879		1	0	0	0	0	0	0
1997	PFR_JS14_1949	TRNA uridine 5-carboxymethylaminomethyl	2240517	2242151	-	PROKKA_01990	NAD-dependent dihydropyrimidine dehydrogenase subunit PreT	2240517	2242151	-	1.3.1.1	preT	similar to AA sequence:UniProtKB:P76440		1	0	0	0	0	0	0
1998	PFR_JS14_1950	Protein of hypothetical function DUF77	2242476	2242793	-	PROKKA_01991	hypothetical protein	2242476	2242793	-					1	0	0	0	0	0	0
1999	PFR_JS14_1951	Transcriptional regulator	2242994	2243617	+	PROKKA_01992	transcriptional regulator BetI	2242994	2243617	+			protein motif:CLUSTERS:PRK00767		1	0	0	0	0	0	0
[truncated: 235 more rows]
