# Supplementary material for: De novo assembly of genomes from long sequence reads reveals uncharted territories of Propionibacterium freudenreichii
Source: BMC Genomics. 2017 Oct 16;18:790. doi: 10.1186/s12864-017-4165-9 (PMC5644110; doi:10.1186/s12864-017-4165-9)
Supplement: Supplementary file 14 — Annotation file of the strain JS16 (DSM 20271) with the cumulative results of bioinformatics analyses. (XLSX 357 kb) [file 12864_2017_4165_MOESM14_ESM.xlsx]

## Sheet: NZ_CP010341.1
No.	Prodigal ID	product name	gene start	gene stop	strand	PROKKA ID	product name	gene start	gene stop	strand	eC_number	gene_name	database similar protein	note	Core	Island Viewer Predicted by at least one method	IV SIGI	IV Island Path	IV Island Pick	Prophinder	Phaster	Rebase	CRISPR
1	RM25_0001	Chromosomal replication initiator protein DnaA	232	1707	+	PROKKA_00001	Chromosomal replication initiator protein DnaA	232	1707	+		dnaA_1	similar to AA sequence:UniProtKB:Q9ZH75		1	0	0	0	0	0	0
2	RM25_0002	Drug resistance transporter, EmrB/QacA subfamily	1682	3151	-	PROKKA_00002	Multidrug export protein EmrB	1682	3151	-		emrB_1	similar to AA sequence:UniProtKB:P0AEJ0	Putative antibiotic resistance	1	0	0	0	0	0	0
3	RM25_0003	Transcriptional regulator, MerR family	3393	4010	+	PROKKA_00003	hypothetical protein	3393	4010	+					1	0	0	0	0	0	0
4	RM25_0004	SqdX	4007	5188	-	PROKKA_00004	GDP-mannose-dependent alpha-mannosyltransferase	4007	5188	-	2.4.1.-	mgtA_1	similar to AA sequence:UniProtKB:Q8NT41		1	0	0	0	0	0	0
5	RM25_0005	UDP-sulfoquinovose synthase	5202	6449	-	PROKKA_00005	NAD dependent epimerase/dehydratase family protein	5202	6449	-			protein motif:Pfam:PF01370.15		1	0	0	0	0	0	0
6	RM25_0006	Ectoine/hydroxyectoine ABC transporter, ATP-binding protein	6920	7864	+	PROKKA_00006	ABC transporter ATP-binding protein YxdL	6920	7864	+		yxdL	similar to AA sequence:UniProtKB:P42423		0	0	0	0	0	0	0
7	RM25_0007	ABC-type antimicrobial peptide transport system	7866	10424	+	PROKKA_00007	ABC transporter permease YtrF precursor	7866	10424	+		ytrF_1	similar to AA sequence:UniProtKB:O35005		0	0	0	0	0	0	0
8	RM25_0008	Hypothetical protein	11396	12172	-	PROKKA_00008	hypothetical protein	11396	12172	-					0	0	0	0	0	0	0
9	RM25_0009	DNA polymerase III, beta subunit	12300	13460	+	PROKKA_00009	DNA polymerase III subunit beta	12300	13460	+	2.7.7.7	dnaN	similar to AA sequence:UniProtKB:Q50790		1	0	0	0	0	0	0
10	RM25_0010	DNA replication and repair protein RecF	13534	14835	+	PROKKA_00010	DNA replication and repair protein RecF	13534	14835	+		recF	similar to AA sequence:UniProtKB:Q9RVE0		1	0	0	0	0	0	0
11	RM25_0011	Hypothetical protein	14864	15610	+	PROKKA_00011	hypothetical protein	14864	15610	+			protein motif:CLUSTERS:PRK03195		1	0	0	0	0	0	0
12	RM25_0012	Transposase insI for insertion sequence element IS30B/C/D	17183	18217	-	PROKKA_00012	Integrase core domain protein	17183	18217	-			protein motif:Pfam:PF00665.20		0	0	0	0	0	0	0
13	RM25_0013	Hypothetical protein	18918	19901	+	PROKKA_00013	hypothetical protein	18918	19901	+					0	0	0	0	0	0	0
14	RM25_0014	DNA gyrase, B subunit	20322	22364	+	PROKKA_00014	DNA gyrase subunit B	20322	22364	+	5.99.1.3	gyrB	similar to AA sequence:UniProtKB:P0C5C5		1	0	0	0	0	0	0
15	RM25_0015	DNA gyrase, A subunit	22411	25146	+	PROKKA_00015	DNA gyrase subunit A	22411	25146	+	5.99.1.3	gyrA_1	similar to AA sequence:UniProtKB:Q07702		1	0	0	0	0	0	0
16	RM25_0016	Hypothetical protein	25470	26252	+	PROKKA_00016	hypothetical protein	25368	26252	+					1	0	0	0	0	0	0
17	RM25_0017	Hypothetical protein	26383	26658	-	PROKKA_00017	hypothetical protein	26383	26658	-					1	0	0	0	0	0	0
18	RM25_0018	UPF0103 protein	26899	27696	+	PROKKA_00018	hypothetical protein	26899	27696	+			protein motif:CLUSTERS:PRK00782		1	0	0	0	0	0	0
19	RM25_0019	AMMECR1 domain protein	27761	28333	+	PROKKA_00019	hypothetical protein	27761	28333	+			protein motif:CLUSTERS:PRK00801		1	0	0	0	0	0	0
20	RM25_0020	Pyruvate-formate lyase-activating enzyme	28330	29418	+	PROKKA_00020	4-hydroxyphenylacetate decarboxylase activating enzyme	28330	29418	+	1.97.1.-	csdA	similar to AA sequence:UniProtKB:Q38HX2		1	0	0	0	0	0	0
21	RM25_0021	Putative membrane protein	29575	30093	+	PROKKA_00021	hypothetical protein	29575	30093	+					1	0	0	0	0	0	0
22	RM25_0022					PROKKA_00022	tRNA-Ile(gat)	30167	30243	+			COORDINATES:profile:Aragorn:1.2		0					0	0
23	RM25_0023	Hypothetical protein	30731	31411	-	PROKKA_00023	hypothetical protein	30731	31411	-					0	0	0	0	0	0	0
24	RM25_0024	Hypothetical protein	31456	31740	-	PROKKA_00024	hypothetical protein	31456	31740	-					0	1	0	0	1	0	0
25	RM25_0025	Hypothetical protein	31944	33524	-	PROKKA_00025	hypothetical protein	31944	33524	-					0	1	0	0	1	0	0
26	RM25_0026	Hypothetical protein	33518	34039	-	PROKKA_00026	hypothetical protein	33518	34039	-					0	1	0	0	1	0	0
27	RM25_0027	Hypothetical protein	34036	34338	-	PROKKA_00027	hypothetical protein	34036	34197	-					0	1	0	0	1	0	0
28	RM25_0028	Hypothetical protein	34468	34689	-	PROKKA_00028	Helix-turn-helix domain protein	34468	34689	-			protein motif:Pfam:PF12728.1		0	1	0	0	1	0	0
29	RM25_0029	Hypothetical protein	34686	34970	-	PROKKA_00029	hypothetical protein	34686	34970	-					0	1	0	0	1	0	0
30	RM25_0030	PhiRv2 phage integrase	35225	36421	-	PROKKA_00030	Putative prophage phiRv2 integrase	35225	36421	-			similar to AA sequence:UniProtKB:P71956		0	1	0	0	1	0	0
31	RM25_0031	Hypothetical protein	36751	37197	+	PROKKA_00031	hypothetical protein	36751	37197	+					1	1	0	0	1	0	0
32	RM25_0032	Hypothetical protein	37212	37670	+	PROKKA_00032	hypothetical protein	37212	37670	+					1	0	0	0	0	0	0
33	RM25_0033	Hypothetical protein	37707	38117	-	PROKKA_00033	hypothetical protein	37707	38117	-					1	0	0	0	0	0	0
34	RM25_0034	Transcriptional regulator, LacI family	38390	39172	+	PROKKA_00034	Catabolite control protein A	38390	39172	+		ccpA_1	similar to AA sequence:UniProtKB:P46828		1	0	0	0	0	0	0
35	RM25_0035	Hypothetical protein	39307	39465	+	PROKKA_00035	hypothetical protein	39307	39465	+					0	0	0	0	0	0	0
36	RM25_0036	putative myo-inositol 2-dehydrogenase	39843	40226	+	PROKKA_00036	1, 5-anhydro-D-fructose reductase	39843	40226	+	1.1.1.292	afr_1	similar to AA sequence:UniProtKB:Q2I8V6		0	0	0	0	0	0	0
37	RM25_0037	Oxidoreductase, NAD-binding domain protein	40223	41032	+	PROKKA_00037	1, 5-anhydro-D-fructose reductase	40223	41032	+	1.1.1.292	afr_2	similar to AA sequence:UniProtKB:Q92KZ3		0	0	0	0	0	0	0
38	RM25_0038	MFS transporter, sugar porter family protein	41049	42701	+	PROKKA_00038	Major myo-inositol transporter IolT	41049	42701	+		iolT_1	similar to AA sequence:UniProtKB:O34718		0	0	0	0	0	0	0
39	RM25_0039	Regulatory protein C	42915	43574	-	PROKKA_00039	Oxygen regulatory protein NreC	42915	43574	-		nreC_1	similar to AA sequence:UniProtKB:Q7WZY4		1	0	0	0	0	0	0
40	RM25_0040	Two-component system sensor kinase	43594	45072	-	PROKKA_00040	nitrate/nitrite sensor protein NarX	43594	45072	-			protein motif:CLUSTERS:PRK10600		1	0	0	0	0	0	0
41	RM25_0041	Alpha-ketoglutarate transporter, MFS super	45274	46608	-	PROKKA_00041	Alpha-ketoglutarate permease	45274	46608	-		kgtP_1	similar to AA sequence:UniProtKB:P0AEX3		1	0	0	0	0	0	0
42	RM25_0042	Putative hippurate hydrolase	46627	47838	-	PROKKA_00042	putative hydrolase YxeP	46627	47838	-	3.-.-.-	yxeP_1	similar to AA sequence:UniProtKB:P54955		1	0	0	0	0	0	0
43	RM25_0043	Bifunctional ABC transporter	48375	50267	+	PROKKA_00043	Putative multidrug export ATP-binding/permease protein	48375	50267	+	3.6.3.-		similar to AA sequence:UniProtKB:Q99T13	Putative antibiotic resistance	1	0	0	0	0	0	0
44	RM25_0044	ABC-type multidrug transport system ATPase and permease components-like protein (Precursor)	50267	52234	+	PROKKA_00044	Putative multidrug export ATP-binding/permease protein	50267	52234	+	3.6.3.-		similar to AA sequence:UniProtKB:Q99T13	Putative antibiotic resistance	0	0	0	0	0	0	0
45	RM25_0045	Alanine dehydrogenase	52458	53573	+	PROKKA_00045	Alanine dehydrogenase	52458	53573	+	1.4.1.1	ald	similar to AA sequence:UniProtKB:Q8KY18		1	0	0	0	0	0	0
46	RM25_0046	D-serine/D-alanine/glycine transporter	53941	55479	+	PROKKA_00046	D-serine/D-alanine/glycine transporter	53941	55479	+		cycA_1	similar to AA sequence:UniProtKB:P0AAE0		1	0	0	0	0	0	0
47	RM25_0047	Putative conserved lipoprotein lppS	55696	56895	-	PROKKA_00047	Putative L, D-transpeptidase LppS precursor	55696	56895	-	2.-.-.-	lppS	similar to AA sequence:UniProtKB:Q8NMT9		1	0	0	0	0	0	0
48	RM25_0048	Hypothetical protein	56910	57047	+	PROKKA_00048	hypothetical protein	56910	57047	+					0	0	0	0	0	0	0
49	RM25_0049	Putative acylphosphatase	57141	57479	+	PROKKA_00049	Acylphosphatase	57141	57479	+	3.6.1.7	acyP	similar to AA sequence:UniProtKB:O35031		0	0	0	0	0	0	0
50	RM25_0050	IMPACT family member yvyE	57526	58209	-	PROKKA_00050	IMPACT family member YigZ	57526	58209	-		yigZ	similar to AA sequence:UniProtKB:P27862		0	0	0	0	0	0	0
51	RM25_0051	Nitroreductase	58340	58849	+	PROKKA_00051	malonic semialdehyde reductase	58340	58849	+			protein motif:CLUSTERS:PRK05365		0	0	0	0	0	0	0
52	RM25_0052	Conserved transmembrane protein	59044	60735	+	PROKKA_00052	hypothetical protein	59044	60735	+					0	0	0	0	0	0	0
53	RM25_0053	Hypothetical protein	60773	61351	-	PROKKA_00053	hypothetical protein	60773	61351	-					0	0	0	0	0	0	0
54	RM25_0054	Putative membrane protein	61324	62340	-	PROKKA_00054	hypothetical protein	61324	62340	-					0	0	0	0	0	0	0
55	RM25_0055	putative ATP-dependent serine protease	62337	64427	-	PROKKA_00055	hypothetical protein	62337	64427	-					0	0	0	0	0	0	0
56	RM25_0056	Glucose-1-phosphate thymidylyltransferase	64483	65352	-	PROKKA_00056	Glucose-1-phosphate thymidylyltransferase	64483	65352	-	2.7.7.24	rmlA	similar to AA sequence:UniProtKB:P72017		0	0	0	0	0	0	0
57	RM25_0057	Glycosyltransferase, group 2 family protein	65516	66262	+	PROKKA_00057	Undecaprenyl-phosphate mannosyltransferase	65516	66262	+	2.4.1.54		similar to AA sequence:UniProtKB:C5CBV8		0	0	0	0	0	0	0
58	RM25_0058	Hypothetical protein	66259	66684	+	PROKKA_00058	hypothetical protein	66259	66684	+					0	0	0	0	0	0	0
59	RM25_0059	Alpha-1, 6-rhamnosyltransferase MigA	66823	67704	+	PROKKA_00059	Putative glycosyltransferase EpsE	66823	67704	+	2.4.-.-	epsE_1	similar to AA sequence:UniProtKB:P71054		0	0	0	0	0	0	0
60	RM25_0060	Cps9H protein	67715	68506	+	PROKKA_00060	Spore coat polysaccharide biosynthesis protein SpsA	67715	68506	+		spsA	similar to AA sequence:UniProtKB:P39621		0	0	0	0	0	0	0
61	RM25_0061	Family 2 glycosyl transferase	68521	70428	+	PROKKA_00061	N-glycosyltransferase	68521	70428	+			protein motif:CLUSTERS:PRK11204		0	0	0	0	0	0	0
62	RM25_0062	Polysaccharide biosynthesis protein	70416	71693	-	PROKKA_00062	hypothetical protein	70416	71693	-					0	0	0	0	0	0	0
63	RM25_0063	Putative membrane protein	71941	73131	-	PROKKA_00063	hypothetical protein	71941	73131	-					0	0	0	0	0	0	0
64	RM25_0064	DTDP-4-keto-L-rhamnose reductase and dTDP-4-keto-6-deoxyglucose-3, 5-epimerase	73627	75087	-	PROKKA_00064	putative dTDP-4-dehydrorhamnose 3, 5-epimerase	73627	75087	-	5.1.3.13	rfbC	similar to AA sequence:UniProtKB:Q5XCG7		0	0	0	0	0	0	0
65	RM25_0065	DTDP-glucose 4, 6-dehydratase (Precursor)	75092	76090	-	PROKKA_00065	dTDP-glucose 4, 6-dehydratase	75092	76090	-	4.2.1.46	rmlB	similar to AA sequence:UniProtKB:P95780		0	0	0	0	0	0	0
66	RM25_0066	Large surface protein A	76221	80255	-	PROKKA_00066	Exo-glucosaminidase LytG precursor	76221	80255	-	3.2.1.-	lytG	similar to AA sequence:UniProtKB:O32083		0	0	0	0	0	0	0
67	RM25_0067	UDP-galactopyranose mutase	80548	81735	+	PROKKA_00067	UDP-galactopyranose mutase	80548	81735	+	5.4.99.9	glf	similar to AA sequence:UniProtKB:O06934		1	0	0	0	0	0	0
68	RM25_0068	Bifunctional UDP-galactofuranosyl transferase glfT	81732	83744	+	PROKKA_00068	Galactofuranosyl transferase GlfT2	81732	83744	+	2.4.1.288	glfT2	similar to AA sequence:UniProtKB:O53585		0	0	0	0	0	0	0
69	RM25_0069	ABC-2 type transport system integral membrane protein	83749	84633	+	PROKKA_00069	Teichoic acid translocation permease protein TagG	83698	84633	+		tagG	similar to AA sequence:UniProtKB:P42953		0	0	0	0	0	0	0
70	RM25_0070	O-antigen ABC transporter ATP-binding protein	84633	85403	+	PROKKA_00070	Teichoic acids export ATP-binding protein TagH	84633	85403	+	3.6.3.40	tagH	similar to AA sequence:UniProtKB:P42954		1	0	0	0	0	0	0
71	RM25_0071	Glycosyltransferase	85516	87924	-	PROKKA_00071	Putative glycosyltransferase EpsE	85516	87924	-	2.4.-.-	epsE_2	similar to AA sequence:UniProtKB:P71054		0	0	0	0	0	0	0
72	RM25_0072	Amylovoran biosynthesis glycosyltransferase AmsE	88100	88957	-	PROKKA_00072	UDP-Gal:alpha-D-GlcNAc-diphosphoundecaprenol beta-1, 3-galactosyltransferase	88100	88957	-	2.4.1.303	wbbD	similar to AA sequence:UniProtKB:Q03084		0	0	0	0	0	0	0
73	RM25_0073	DTDP-rhamnosyl transferase RfbF	88954	89916	-	PROKKA_00073	Galactofuranosyl transferase GlfT1	88954	89916	-	2.4.1.287	glfT1	similar to AA sequence:UniProtKB:A0R5Z2		0	0	0	0	0	0	0
74	RM25_0074	ThiX protein	90140	90556	-	PROKKA_00074	Thioredoxin	90140	90556	-			protein motif:Pfam:PF00085.14		1	0	0	0	0	0	0
75	RM25_0075	Integral membrane protein	90561	91070	-	PROKKA_00075	hypothetical protein	90561	91070	-					1	0	0	0	0	0	0
76	RM25_0076	Acyltransferase	92189	92983	-	PROKKA_00076	Bifunctional protein Aas	92189	92983	-		aas	similar to AA sequence:UniProtKB:P31119		1	0	0	0	0	0	0
77	RM25_0077	Oxidoreductase, short chain dehydrogenase/reductase family protein	92983	93879	-	PROKKA_00077	Gluconate 5-dehydrogenase	92983	93879	-	1.1.1.69	gno	similar to AA sequence:UniProtKB:P50199		1	0	0	0	0	0	0
78	RM25_0078	Acetate kinase	93892	95082	-	PROKKA_00078	Acetate kinase	93892	95082	-	2.7.2.1	ackA	similar to AA sequence:UniProtKB:A0QQK1		1	0	0	0	0	0	0
79	RM25_0079	Phospho acetyltransferase	95243	96775	-	PROKKA_00079	Phosphate acetyltransferase	95243	96775	-	2.3.1.8	pta	similar to AA sequence:UniProtKB:Q8ZND6		1	0	0	0	0	0	0
80	RM25_0080	Hypothetical protein	97142	97231	+	PROKKA_00080	hypothetical protein	97142	97231	+					0	0	0	0	0	0	0
81	RM25_0081	Transposase IS204/IS1001/IS1096/IS1165 family protein	97375	98682	-	PROKKA_00081	Transposase	97375	98682	-			protein motif:Pfam:PF01610.11		0	1	0	1	0	0	0
82	RM25_0082	Hypothetical protein	98817	99272	+	PROKKA_00082	hypothetical protein	98817	99272	+					0	1	0	1	0	0	0
83	RM25_0083	Transposase IS204/IS1001/IS1096/IS1165 family protein	99413	100705	-	PROKKA_00083	Transposase	99413	100705	-			protein motif:Pfam:PF01610.11		0	1	0	1	0	0	0
84	RM25_0084	Hypothetical protein	100968	101336	-	PROKKA_00084	hypothetical protein	100968	101336	-					0	1	0	1	0	0	0
85	RM25_0085	Hypothetical protein	101438	102328	-	PROKKA_00085	hypothetical protein	101438	102328	-					0	1	0	1	0	0	0
86	RM25_0086	Transposase	102512	103891	+	PROKKA_00086	Transposase IS66 family protein	102512	103891	+			protein motif:Pfam:PF03050.8		0	1	0	1	0	0	0
87	RM25_0087	Putative cell wall protein	103834	105066	-	PROKKA_00087	Putative peptidoglycan binding domain protein	103834	105066	-			protein motif:Pfam:PF01471.12		0	1	0	1	0	0	0
88	RM25_0088	Transposase IS204/IS1001/IS1096/IS1165 family protein	105634	106983	+	PROKKA_00088	Transposase	105634	106983	+			protein motif:Pfam:PF01610.11		0	1	0	1	0	0	0
89	RM25_0089	Hypothetical protein	107075	107647	+	PROKKA_00089	hypothetical protein	107075	107647	+					0	1	0	1	0	0	0
90	RM25_0090	Hypothetical protein	107861	107998	+	PROKKA_00090	hypothetical protein	107861	107998	+					0	1	0	1	0	0	0
91	RM25_0091	Transposase IS204/IS1001/IS1096/IS1165 family protein	108342	109418	+	PROKKA_00091	Transposase	108342	109418	+			protein motif:Pfam:PF01610.11		0	0	0	0	0	0	0
92	RM25_0092	Hypothetical protein	109646	110659	+	PROKKA_00092	hypothetical protein	109646	110659	+					0	0	0	0	0	0	0
93	RM25_0093	Lipoprotein-releasing system ATP-binding protein LolD	110656	111348	+	PROKKA_00093	ABC transporter ATP-binding protein YtrE	110656	111348	+		ytrE	similar to AA sequence:UniProtKB:O34392		0	0	0	0	0	0	0
94	RM25_0094	ABC-type antimicrobial peptide transporter, permease component	111345	112493	+	PROKKA_00094	Macrolide export ATP-binding/permease protein MacB	111345	112493	+	3.6.3.-	macB_1	similar to AA sequence:UniProtKB:Q5MK06		0	0	0	0	0	0	0
95	RM25_0095	Putative helicase	112651	116049	-	PROKKA_00095	ATP-dependent helicase HepA	112651	116049	-			protein motif:CLUSTERS:PRK04914		1	0	0	0	0	0	0
96	RM25_0096	Transposase insI for insertion sequence element IS30B/C/D	116715	117749	+	PROKKA_00096	Integrase core domain protein	116715	117749	+			protein motif:Pfam:PF00665.20		0	0	0	0	0	0	0
97	RM25_0097	Hypothetical protein	117730	119466	+	PROKKA_00097	Cellulosome-anchoring protein precursor	117730	119466	+		ancA_1	similar to AA sequence:UniProtKB:Q06848		0	0	0	0	0	0	0
98	RM25_0098	Hypothetical protein	119569	120288	+	PROKKA_00098	hypothetical protein	119569	120288	+					1	0	0	0	0	0	0
99	RM25_0099	putative endonuclease 4	120520	121323	+	PROKKA_00099	putative endonuclease 4	120520	121323	+	3.1.21.2	end	similar to AA sequence:UniProtKB:P63535		1	0	0	0	0	0	0
100	RM25_0100	AMP-binding enzyme family protein	121320	123326	+	PROKKA_00100	Long-chain-fatty-acid--CoA ligase FadD15	121320	123326	+	6.2.1.3		similar to AA sequence:UniProtKB:O53521		1	0	0	0	0	0	0
101	RM25_0101	Major myo-inositol transporter IolT	123366	124739	-	PROKKA_00101	Major myo-inositol transporter IolT	123366	124739	-		iolT_2	similar to AA sequence:UniProtKB:O34718		1	0	0	0	0	0	0
102	RM25_0102	Hydroxypyruvate isomerase	125139	125936	-	PROKKA_00102	Hydroxypyruvate isomerase	125139	125936	-	5.3.1.22	hyi	similar to AA sequence:UniProtKB:P30147		1	0	0	0	0	0	0
103	RM25_0103	AscBF operon repressor	126428	127450	+	PROKKA_00103	HTH-type transcriptional regulator AscG	126428	127450	+		ascG	similar to AA sequence:UniProtKB:P24242		1	0	0	0	0	0	0
104	RM25_0104	Pyrazinamidase/nicotinamidas pnca	127716	128288	+	PROKKA_00104	Streptothricin hydrolase	127716	128288	+	3.5.2.19	sttH_1	similar to AA sequence:UniProtKB:Q1MW86	Putative antibiotic resistance	1	0	0	0	0	0	0
105	RM25_0105	ABC transporter solute-binding protein	128669	129529	+	PROKKA_00105	Cystine-binding periplasmic protein precursor	128669	129529	+		fliY	similar to AA sequence:UniProtKB:P0AEM9		1	0	0	0	0	0	0
106	RM25_0106	Arginine/ornithine binding protein	129823	130734	+	PROKKA_00106	Glutamine-binding periplasmic protein precursor	129823	130734	+		glnH_1	similar to AA sequence:UniProtKB:P0AEQ3		1	0	0	0	0	0	0
107	RM25_0107	Arginine/ornithine binding protein	130901	131812	+	PROKKA_00107	Glutamine-binding periplasmic protein precursor	130901	131812	+		glnH_2	similar to AA sequence:UniProtKB:P0AEQ3		1	0	0	0	0	0	0
108	RM25_0108	Putative polar amino acid ABC transporter substrate-binding protein	131894	132874	+	PROKKA_00108	Inner membrane amino-acid ABC transporter permease protein YecS	131894	132874	+		yecS_1	similar to AA sequence:UniProtKB:P0AFT2		1	0	0	0	0	0	0
109	RM25_0109	Arginine/ornithine transport ATP-binding protein	132876	133703	+	PROKKA_00109	Glutamine transport ATP-binding protein GlnQ	132876	133703	+		glnQ_1	similar to AA sequence:UniProtKB:P27675		1	0	0	0	0	0	0
110	RM25_0110	Hypothetical protein	134566	135447	+	PROKKA_00110	Transcriptional regulator YqjI	134566	135447	+		yqjI_1	similar to AA sequence:UniProtKB:P64588		0	0	0	0	0	0	0
111	RM25_0111	NAD+ synthetase	135705	137819	-	PROKKA_00111	Glutamine-dependent NAD(+) synthetase	135705	137819	-	6.3.5.1	nadE	similar to AA sequence:UniProtKB:P0A5L6		1	0	0	0	0	0	0
112	RM25_0112	Putative cystathionine beta-lyase PatB	137987	139192	+	PROKKA_00112	Cystathionine beta-lyase PatB	137987	139192	+	4.4.1.8	patB	similar to AA sequence:UniProtKB:Q08432		1	0	0	0	0	0	0
113	RM25_0113	Ribose-5-phosphate isomerase B	139295	139741	+	PROKKA_00113	Ribose-5-phosphate isomerase B	139295	139741	+	5.3.1.6	rpiB_1	similar to AA sequence:UniProtKB:P37351		1	0	0	0	0	0	0
114	RM25_0114	4-hydroxythreonine-4-phosphate dehydrogenase 2	140034	141044	+	PROKKA_00114	4-hydroxythreonine-4-phosphate dehydrogenase 2	140034	141044	+	1.1.1.262	pdxA2	similar to AA sequence:UniProtKB:P58718		0	0	0	0	0	0	0
115	RM25_0115	High-affinity gluconate transporter	141050	142393	+	PROKKA_00115	High-affinity gluconate transporter	141050	142393	+		gntT	similar to AA sequence:UniProtKB:P39835		0	0	0	0	0	0	0
116	RM25_0116	Putative hexulose-6-phosphate isomerase	142438	143418	+	PROKKA_00116	Xylose isomerase-like TIM barrel	142438	143418	+			protein motif:Pfam:PF01261.18		0	0	0	0	0	0	0
117	RM25_0117	Transposase IS204/IS1001/IS1096/IS1165 family protein	143764	145071	-	PROKKA_00117	Transposase	143764	145071	-			protein motif:Pfam:PF01610.11		0	0	0	0	0	0	0
118	RM25_0118	Putative NADH oxidase-related oxidoreductase protein	145195	145842	+	PROKKA_00118	NADH oxidase	145195	145842	+	1.-.-.-		similar to AA sequence:UniProtKB:P32382		0	0	0	0	0	0	0
119	RM25_0119	MarR family protein	145845	146189	+	PROKKA_00119	HTH-type transcriptional regulator	145845	146189	+			similar to AA sequence:UniProtKB:O53478		0	0	0	0	0	0	0
120	RM25_0120	Hypothetical protein	146233	147786	+	PROKKA_00120	Coenzyme A biosynthesis bifunctional protein CoaBC	146233	147786	+		coaBC	similar to AA sequence:UniProtKB:P0ABQ0		1	0	0	0	0	0	0
121	RM25_0121	Alanine racemase	147959	149107	+	PROKKA_00121	Alanine racemase	147959	149107	+	5.1.1.1	alr	similar to AA sequence:UniProtKB:Q9S5V6		1	0	0	0	0	0	0
122	RM25_0122	Peptidase, S8/S53 family	149117	150733	+	PROKKA_00122	Subtilase family protein	149117	150733	+			protein motif:Pfam:PF00082.16		1	0	0	0	0	0	0
123	RM25_0123	Hypothetical protein	150912	151781	+	PROKKA_00123	hypothetical protein	150912	151781	+					0	0	0	0	0	0	0
124	RM25_0124	Hypothetical protein	151892	152695	-	PROKKA_00124	EcsC protein family protein	151892	152695	-			protein motif:Pfam:PF12787.1		1	0	0	0	0	0	0
125	RM25_0125	Citrate (Si)-synthase	153214	154518	+	PROKKA_00125	Citrate synthase 1	153214	154518	+	2.3.3.1	gltA2_1	similar to AA sequence:UniProtKB:Q10530		1	0	0	0	0	0	0
126	RM25_0126	Putative secreted peptidoglycan-binding protein	154731	155339	+	PROKKA_00126	Resuscitation-promoting factor RpfA precursor	154731	155339	+	3.-.-.-	rpfA	similar to AA sequence:UniProtKB:O53879		0	0	0	0	0	0	0
127	RM25_0127	Hypothetical protein	155650	157707	+	PROKKA_00127	Serine/threonine-protein kinase PrkC	155650	157707	+	2.7.11.1	prkC_1	similar to AA sequence:UniProtKB:O34507		0	0	0	0	0	0	0
128	RM25_0128	Leucyltransferase	158116	158841	+	PROKKA_00128	Leucyl/phenylalanyl-tRNA--protein transferase	158116	158841	+	2.3.2.6	aat	similar to AA sequence:UniProtKB:P0A8P1		1	0	0	0	0	0	0
129	RM25_0129	DNA-formamidopyrimidine glycosylase	158834	159697	+	PROKKA_00129	putative formamidopyrimidine-DNA glycosylase-like protein	158834	159697	+		fpg2	similar to AA sequence:UniProtKB:L0T864		1	0	0	0	0	0	0
130	RM25_0130	Gluconokinase	159845	161539	+	PROKKA_00130	Xylulose kinase	159845	161539	+	2.7.1.17	xylB	similar to AA sequence:UniProtKB:P35850		0	0	0	0	0	0	0
131	RM25_0131	Hypothetical protein	161570	162217	-	PROKKA_00131	hypothetical protein	161570	162217	-					0	0	0	0	0	0	0
132	RM25_0132	Type I site-specific deoxyribonuclease, HsdR family	162315	165374	-	PROKKA_00132	Type I restriction enzyme EcoR124II R protein	162315	165374	-	3.1.21.3	hsdR	similar to AA sequence:UniProtKB:P10486		0	0	0	0	0	0	0	Pfr20271IP
133	RM25_0133	Type I restriction enzyme, S subunit	165371	166555	-	PROKKA_00133	Putative type-1 restriction enzyme specificity protein MPN_089	165371	166555	-			similar to AA sequence:UniProtKB:P75604		0	0	0	0	0	0	0	S.Pfr20271I
134	RM25_0134	Type I restriction-modification system, M subunit	166552	168120	-	PROKKA_00134	putative type I restriction enzymeP M protein	166552	168120	-	2.1.1.72		similar to AA sequence:UniProtKB:Q89Z59		0	0	0	0	0	0	0	M.Pfr20271I
135	RM25_0135	Putative ABC-type transport system ATP-binding component	168175	169992	-	PROKKA_00135	putative ABC transporter ATP-binding protein YbhF	168175	169992	-		ybhF	similar to AA sequence:UniProtKB:P0A9U1		1	0	0	0	0	0	0
136	RM25_0136	ABC-2 type transporter	169989	171176	-	PROKKA_00136	Inner membrane transport permease YbhR	169989	171176	-		ybhR_1	similar to AA sequence:UniProtKB:P0AFP9		0	0	0	0	0	0	0
137	RM25_0137	Hypothetical protein	171264	171488	+	PROKKA_00137	hypothetical protein	171264	171488	+					0	0	0	0	0	0	0
138	RM25_0138	Hypothetical protein	171377	172366	-	PROKKA_00138	putative 2-dehydropantoate 2-reductase	171377	172366	-	1.1.1.169	panE_1	similar to AA sequence:UniProtKB:O34661		1	0	0	0	0	0	0
139	RM25_0139	Aminodeoxychorismate synthase, component I	172603	174336	+	PROKKA_00139	Aminodeoxychorismate synthase component 1	172435	174336	+	2.6.1.85	pabB	similar to AA sequence:UniProtKB:P05041		0	0	0	0	0	0	0
140	RM25_0140	Branched-chain amino acid aminotransferase/4-amino-4-deoxychorismate lyase	174329	175282	+	PROKKA_00140	4-amino-4-deoxychorismate lyase	174329	175282	+			protein motif:CLUSTERS:PRK07849		0	0	0	0	0	0	0
141	RM25_0141	Hypothetical protein	175576	176256	-	PROKKA_00141	hypothetical protein	175576	176256	-					0	0	0	0	0	0	0
142	RM25_0142	Prephenate dehydratase	176735	177721	+	PROKKA_00142	Prephenate dehydratase	176735	177721	+	4.2.1.51	pheA	similar to AA sequence:UniProtKB:P96240		1	0	0	0	0	0	0
143	RM25_0143	PA-phosphatase like phosphoesterase	177601	179226	-	PROKKA_00143	Lipid kinase YegS	177601	179226	-	2.7.1.-	yegS	similar to AA sequence:UniProtKB:P76407		1	0	0	0	0	0	0
144	RM25_0144	Serine--tRNA ligase	179353	180627	+	PROKKA_00144	Serine--tRNA ligase	179353	180627	+	6.1.1.11	serS	similar to AA sequence:UniProtKB:Q8NLP6		1	0	0	0	0	0	0
145	RM25_0145	Hypothetical protein	180748	181428	+	PROKKA_00145	hypothetical protein	180748	181428	+					1	0	0	0	0	0	0
146	RM25_0146	PTS system mannose-specific EIIBCA component (EIIBCA-Man) (EII-Man/EIII-Man)	181568	184540	-	PROKKA_00146	PTS system beta-glucoside-specific EIIBCA component	181568	184540	-		bglF	similar to AA sequence:UniProtKB:P08722		1	0	0	0	0	0	0
147	RM25_0147	Putative exonuclease of the beta-lactamase fold involved in RNA processing	184790	186184	+	PROKKA_00147	Ribonuclease	184790	186184	+	3.1.-.-		similar to AA sequence:UniProtKB:Q5SLP1		0	0	0	0	0	0	0
148	RM25_0148	Alkaline phosphatase synthesis transcriptional regulatory protein phoP	186181	186900	+	PROKKA_00148	Alkaline phosphatase synthesis transcriptional regulatory protein PhoP	186181	186900	+		phoP_1	similar to AA sequence:UniProtKB:P13792		1	0	0	0	0	0	0
149	RM25_0149	Two-component system sensor kinase TcsS4	186897	188186	+	PROKKA_00149	Signal transduction histidine-protein kinase BaeS	186897	188186	+	2.7.13.3	baeS_1	similar to AA sequence:UniProtKB:P30847		1	0	0	0	0	0	0
150	RM25_0150	Putative periplasmic or exported protein	188248	188895	-	PROKKA_00150	hypothetical protein	188248	188895	-					1	0	0	0	0	0	0
151	RM25_0151	putative thiol peroxidase	189229	189726	+	PROKKA_00151	putative thiol peroxidase	189229	189726	+	1.11.1.-	tpx	similar to AA sequence:UniProtKB:Q8NRG3		1	0	0	0	0	0	0
152	RM25_0152	Transcriptional regulator, Sir2 family	189894	190640	-	PROKKA_00152	NAD-dependent protein deacetylase	189894	190640	-	3.5.1.-	cobB_1	similar to AA sequence:UniProtKB:Q9WYW0		1	0	0	0	0	0	0
153	RM25_0153	Putative CONSERVED PROTEIN CPSA	190841	192550	+	PROKKA_00153	Transcriptional regulator LytR	190841	192550	+		lytR	similar to AA sequence:UniProtKB:Q02115		1	0	0	0	0	0	0
154	RM25_0154	Argininosuccinate synthase	193204	194640	-	PROKKA_00154	Argininosuccinate synthase	193204	194640	-	6.3.4.5	argG	similar to AA sequence:UniProtKB:Q06734		1	0	0	0	0	0	0
155	RM25_0155	NAD(P)H quinone oxidoreductase, PIG3 family	194802	195809	-	PROKKA_00155	Quinone oxidoreductase 1	194802	195809	-	1.6.5.5	qorA	similar to AA sequence:UniProtKB:P28304		1	0	0	0	0	0	0
156	RM25_0156					PROKKA_00156	tRNA-Ser(tga)	195833	195918	+			COORDINATES:profile:Aragorn:1.2		0					0	0
157	RM25_0157	Membrane protein without function	196023	196460	+	PROKKA_00157	hypothetical protein	196023	196460	+					1	0	0	0	0	0	0
158	RM25_0158	Cell envelope-related transcriptional attenuator	196842	199460	-	PROKKA_00158	Biofilm regulatory protein A precursor	196842	199460	-		brpA	similar to AA sequence:UniProtKB:Q8DVR0		1	0	0	0	0	0	0
159	RM25_0159					PROKKA_00159	tRNA-Ser(gct)	199700	199792	+			COORDINATES:profile:Aragorn:1.2		0					0	0
160	RM25_0160					PROKKA_00160	tRNA-Arg(acg)	199977	200052	+			COORDINATES:profile:Aragorn:1.2		0					0	0
161	RM25_0161	Hypothetical protein	200418	201773	-	PROKKA_00161	VanZ like family protein	200418	201773	-			protein motif:Pfam:PF04892.6		1	0	0	0	0	0	0
162	RM25_0162	Oxidoreductase, short chain dehydrogenase/reductase family protein	201906	202589	+	PROKKA_00162	putative oxidoreductase	201906	202589	+	1.-.-.-		similar to AA sequence:UniProtKB:Q99RF5		1	0	0	0	0	0	0
163	RM25_0163	Glycerophosphoryl diester phosphodiesterase family protein	202586	203305	+	PROKKA_00163	putative glycerophosphoryl diester phosphodiesterase 1	202586	203305	+	3.1.4.46	glpQ1	similar to AA sequence:UniProtKB:P96236		1	0	0	0	0	0	0
164	RM25_0164	Shikimate dehydrogenase	203396	204214	-	PROKKA_00164	Shikimate dehydrogenase	203396	204214	-	1.1.1.25	aroE	similar to AA sequence:UniProtKB:Q5HNV1		1	0	0	0	0	0	0
165	RM25_0165	3-carboxymuconate cyclase (Precursor)	204301	205350	+	PROKKA_00165	6-phosphogluconolactonase	204301	205350	+	3.1.1.31	pgl_1	similar to AA sequence:UniProtKB:P52697		0	0	0	0	0	0	0
166	RM25_0166	2, 5-diketo-D-gluconic acid reductase A	205455	206297	+	PROKKA_00166	2, 5-diketo-D-gluconic acid reductase A	205455	206297	+	1.1.1.274	dkgA	similar to AA sequence:UniProtKB:Q46857		0	0	0	0	0	0	0
167	RM25_0167	ABC-type antimicrobial peptide transport system	206451	208904	-	PROKKA_00167	ABC transporter permease YtrF precursor	206451	208904	-		ytrF_2	similar to AA sequence:UniProtKB:O35005		0	0	0	0	0	0	0
168	RM25_0168	Ectoine/hydroxyectoine ABC transporter, ATP-binding protein	208904	209842	-	PROKKA_00168	Macrolide export ATP-binding/permease protein MacB	208904	209842	-	3.6.3.-	macB_2	similar to AA sequence:UniProtKB:Q2EHL8		0	0	0	0	0	0	0
169	RM25_0169	Two-component system response regulator	210197	210904	-	PROKKA_00169	Oxygen regulatory protein NreC	210197	210904	-		nreC_2	similar to AA sequence:UniProtKB:Q7WZY4		0	0	0	0	0	0	0
170	RM25_0170	Two-component system sensor kinase	210873	212192	-	PROKKA_00170	Sensor histidine kinase DesK	210873	212192	-	2.7.13.3	desK_1	similar to AA sequence:UniProtKB:O34757		0	0	0	0	0	0	0
171	RM25_0171	Carboxylesterase type B	212356	213060	-	PROKKA_00171	hypothetical protein	212356	213060	-					0	0	0	0	0	0	0
172	RM25_0172	Membrane protein containing DUF1211	213138	213743	+	PROKKA_00172	hypothetical protein	213138	213743	+					1	0	0	0	0	0	0
173	RM25_0173	Acetyltransferase	213907	214221	+	PROKKA_00173	hypothetical protein	213907	214221	+					1	0	0	0	0	0	0
174	RM25_0174	Hypothetical protein	214310	214543	+	PROKKA_00174	hypothetical protein	214310	214543	+					1	0	0	0	0	0	0
175	RM25_0175	Peptidyl-prolyl cis-trans isomerase	214677	215051	-	PROKKA_00175	FK506-binding protein	214677	215051	-	5.2.1.8	fkbP_1	similar to AA sequence:UniProtKB:P28725		1	0	0	0	0	0	0
176	RM25_0176	Panthothenate kinase	215125	215748	-	PROKKA_00176	Pantothenate kinase	215125	215748	-	2.7.1.33	coaA_1	similar to AA sequence:UniProtKB:Q83EV9		1	0	0	0	0	0	0
177	RM25_0177	DNA polymerase III, epsilon subunit	215842	216498	+	PROKKA_00177	DNA polymerase III PolC-type	215842	216498	+	2.7.7.7	polC	similar to AA sequence:UniProtKB:Q9ZHF6		1	0	0	0	0	0	0
178	RM25_0178	Cytochrome bd-type menaquinol oxidase subunit I	216850	218352	+	PROKKA_00178	Cytochrome bd ubiquinol oxidase subunit 1	216850	218352	+	1.10.3.-	cydA	similar to AA sequence:UniProtKB:Q09049		1	0	0	0	0	0	0
179	RM25_0179	Cytochrome d ubiquinol oxidase, subunit II	218369	219502	+	PROKKA_00179	Cytochrome bd-I ubiquinol oxidase subunit 2	218369	219502	+	1.10.3.10	cydB	similar to AA sequence:UniProtKB:P0ABK2		1	0	0	0	0	0	0
180	RM25_0180	ABC transporter	219526	223245	+	PROKKA_00180	ATP-binding/permease protein CydD	219526	223245	+		cydD	similar to AA sequence:UniProtKB:P29018		1	0	0	0	0	0	0
181	RM25_0181	Succinyl-diaminopimelate desuccinylase	223594	224775	-	PROKKA_00181	putative succinyl-diaminopimelate desuccinylase	223594	224775	-	3.5.1.18	dapE_1	similar to AA sequence:UniProtKB:Q99SN6		1	0	0	0	0	0	0
182	RM25_0182	Multidrug resistance membrane efflux protein emrB	224913	226610	-	PROKKA_00182	putative transport protein HsrA	224913	226610	-		hsrA_1	similar to AA sequence:UniProtKB:P31474		0	0	0	0	0	0	0
183	RM25_0183	Transcriptional regulator, TetR family	227064	227687	-	PROKKA_00183	transcriptional regulator BetI	227064	227687	-			protein motif:CLUSTERS:PRK00767		1	0	0	0	0	0	0
184	RM25_0184	Protein of hypothetical function DUF77	227891	228208	+	PROKKA_00184	hypothetical protein	227891	228208	+					1	0	0	0	0	0	0
185	RM25_0185	TRNA uridine 5-carboxymethylaminomethyl modification enzyme GidA	228534	230165	+	PROKKA_00185	NAD-dependent dihydropyrimidine dehydrogenase subunit PreT	228534	230165	+	1.3.1.1	preT	similar to AA sequence:UniProtKB:P76440		1	0	0	0	0	0	0
186	RM25_0186	Pyruvate-flavodoxin oxidoreductase	230171	233938	+	PROKKA_00186	Pyruvate-flavodoxin oxidoreductase	230171	233938	+	1.2.7.-	nifJ_1	similar to AA sequence:UniProtKB:Q06879		1	0	0	0	0	0	0
187	RM25_0187	Dihydroorotate dehydrogenase 2	233940	235088	+	PROKKA_00187	NAD-dependent dihydropyrimidine dehydrogenase subunit PreA	233940	235088	+	1.3.1.1	preA_1	similar to AA sequence:UniProtKB:P25889		1	0	0	0	0	0	0
188	RM25_0188	Gamma-aminobutyraldehyde dehydrogenase	235336	236760	-	PROKKA_00188	Gamma-aminobutyraldehyde dehydrogenase	235336	236760	-	1.2.1.19	prr	similar to AA sequence:UniProtKB:P77674		1	0	0	0	0	0	0
189	RM25_0189	putative secreted protein	237259	237558	+	PROKKA_00189	hypothetical protein	237259	237558	+					1	0	0	0	0	0	0
190	RM25_0190	putative secreted protein	237593	237802	+	PROKKA_00190	hypothetical protein	237593	237802	+					1	0	0	0	0	0	0
191	RM25_0191	Hypothetical protein	237874	238245	+	PROKKA_00191	hypothetical protein	237874	238245	+					1	0	0	0	0	0	0
192	RM25_0192	Hypothetical protein	238331	238531	+	PROKKA_00192	hypothetical protein	238331	238531	+					1	0	0	0	0	0	0
193	RM25_0193	Hypothetical protein	238786	239433	+	PROKKA_00193	hypothetical protein	238786	239433	+					1	0	0	0	0	0	0
194	RM25_0194	Hypothetical protein	239430	240386	+	PROKKA_00194	hypothetical protein	239430	240386	+					1	0	0	0	0	0	0
195	RM25_0195	Multidrug resistance ABC transporter, ATP-binding/permease protein	240620	242683	-	PROKKA_00195	putative ABC transporter ATP-binding protein	240620	242683	-			similar to AA sequence:UniProtKB:Q9WYC4		1	0	0	0	0	0	0
196	RM25_0196	Multidrug resistance ABC transporter, ATP-binding/permease protein	242680	244413	-	PROKKA_00196	putative ABC transporter ATP-binding protein	242680	244413	-			similar to AA sequence:UniProtKB:Q9WYC4		1	0	0	0	0	0	0
197	RM25_0197	Transcriptional regulator, TetR family	244413	245105	-	PROKKA_00197	Nucleoid occlusion factor SlmA	244413	245105	-		slmA	protein motif:HAMAP:MF_01839		1	0	0	0	0	0	0
198	RM25_0198	Dihydropteroate synthase	245183	246073	-	PROKKA_00198	Inactive dihydropteroate synthase 2	245183	246073	-		folP2	similar to AA sequence:UniProtKB:P64139		1	0	0	0	0	0	0
199	RM25_0199	Amino acid permease	246326	247828	+	PROKKA_00199	Aromatic amino acid transport protein AroP	246326	247828	+		aroP_1	similar to AA sequence:UniProtKB:P15993		1	0	0	0	0	0	0
200	RM25_0200	Cupin 2 barrel domain protein	247992	248351	+	PROKKA_00200	Cupin domain protein	247992	248351	+			protein motif:Pfam:PF07883.5		1	0	0	0	0	0	0
201	RM25_0201	SAM-dependent methyl transferase	248351	249283	+	PROKKA_00201	hypothetical protein	248351	249283	+			protein motif:CLUSTERS:PRK08317		1	0	0	0	0	0	0
202	RM25_0202	VarM	249573	251267	+	PROKKA_00202	putative ABC transporter ATP-binding protein YheS	249573	251267	+		yheS_1	similar to AA sequence:UniProtKB:P63389		1	0	0	0	0	0	0
203	RM25_0203	Lysine--tRNA ligase	251408	253018	+	PROKKA_00203	Lysylphosphatidylglycerol biosynthesis bifunctional protein LysX	251408	253018	+		lysX_1	similar to AA sequence:UniProtKB:P94974		1	0	0	0	0	0	0
204	RM25_0204	CheR methyltransferase SAM binding domain-containing protein	253204	253926	-	PROKKA_00204	Tellurite methyltransferase	253204	253926	-	2.1.1.265	tehB	similar to AA sequence:UniProtKB:P25397		1	0	0	0	0	0	0
205	RM25_0205	Pyruvate dehydrogenase E1 component, alpha subunit	254071	255183	+	PROKKA_00205	3-methyl-2-oxobutanoate dehydrogenase subunit alpha	254071	255183	+	1.2.4.4	bkdA	similar to AA sequence:UniProtKB:O06161		1	0	0	0	0	0	0
206	RM25_0206	Branched-chain alpha-keto acid dehydrogenase E1 beta subunit	255180	256154	+	PROKKA_00206	3-methyl-2-oxobutanoate dehydrogenase subunit beta	255180	256154	+	1.2.4.4	bkdB	similar to AA sequence:UniProtKB:O06160		0	0	0	0	0	0	0
207	RM25_0207	Dihydrolipoamide acyltransferase	256165	257511	+	PROKKA_00207	Dihydrolipoyllysine-residue acetyltransferase component of pyruvate dehydrogenase complex	256165	257511	+	2.3.1.12	pdhC	similar to AA sequence:UniProtKB:P21883		0	0	0	0	0	0	0
208	RM25_0208	UDP-N-acetylglucosamine diphosphorylase	257737	258771	-	PROKKA_00208	hypothetical protein	257737	258771	-					1	0	0	0	0	0	0
209	RM25_0209	Putative membrane protein	259087	259374	-	PROKKA_00209	Cell division protein CrgA	259087	259374	-		crgA	similar to AA sequence:UniProtKB:Q9XA10		0	0	0	0	0	0	0
210	RM25_0210	Membrane spanning protein DUF881	259553	260287	+	PROKKA_00210	hypothetical protein	259553	260287	+					1	0	0	0	0	0	0
211	RM25_0211	Anthranilate synthase component II trpG	260383	261027	+	PROKKA_00211	Aminodeoxychorismate synthase component 2	260383	261027	+	2.6.1.85	pabA	similar to AA sequence:UniProtKB:P00903		1	0	0	0	0	0	0
212	RM25_0212	Putative oxidoreductase YeaE, aldo/keto reductase family	261070	261954	-	PROKKA_00212	2, 5-diketo-D-gluconic acid reductase B	261070	261954	-	1.1.1.346	dkgB	similar to AA sequence:UniProtKB:P30863		1	0	0	0	0	0	0
213	RM25_0213	Hypothetical protein	262053	265448	-	PROKKA_00213	hypothetical protein	262053	265448	-					1	0	0	0	0	0	0
214	RM25_0214	Hypothetical protein	265606	266346	+	PROKKA_00214	hypothetical protein	265606	266346	+					1	0	0	0	0	0	0
215	RM25_0215	Secreted serine protease, trypsin-like serine proteases	266350	267792	-	PROKKA_00215	putative periplasmic serine endoprotease DegP-like precursor	266350	267792	-	3.4.21.107	mucD	similar to AA sequence:UniProtKB:Q4KGQ4		1	0	0	0	0	0	0
216	RM25_0216	Trypsin-like serine protease	268345	269670	-	PROKKA_00216	putative periplasmic serine endoprotease DegP-like precursor	268345	269670	-	3.4.21.107	degP1	similar to AA sequence:UniProtKB:Q52894		0	0	0	0	0	0	0
217	RM25_0217	Inner membrane protein yqcE	270300	271535	+	PROKKA_00217	Inner membrane protein YqcE	270300	271535	+		yqcE	similar to AA sequence:UniProtKB:P77031		0	0	0	0	0	0	0
218	RM25_0218	Hypothetical protein	271977	272549	+	PROKKA_00218	Acetyl esterase	271977	272549	+	3.1.1.-	aes	similar to AA sequence:UniProtKB:Q8ZRA1		0	0	0	0	0	0	0
219	RM25_0219	Crotonobetainyl-CoA dehydrogenase	272680	273816	+	PROKKA_00219	Crotonobetainyl-CoA dehydrogenase	272680	273816	+	1.3.99.-	caiA	similar to AA sequence:UniProtKB:P60584		0	0	0	0	0	0	0
220	RM25_0220	Hypothetical protein	273888	274367	+	PROKKA_00220	Crotonobetainyl-CoA:carnitine CoA-transferase	273888	274367	+	2.8.3.-	caiB_1	similar to AA sequence:UniProtKB:Q8GB19		0	0	0	0	0	0	0
221	RM25_0221	Carnitine CoA-transferase	274371	275114	+	PROKKA_00221	Crotonobetainyl-CoA:carnitine CoA-transferase	274371	275114	+	2.8.3.-	caiB_2	similar to AA sequence:UniProtKB:Q8GB19		0	0	0	0	0	0	0
222	RM25_0222	putative crotonobetaine/carnitine-CoA ligase	275145	276740	+	PROKKA_00222	putative sulfoacetate--CoA ligase	275145	276740	+	6.2.1.-	sauT	similar to AA sequence:UniProtKB:Q0K844		0	0	0	0	0	0	0
223	RM25_0223	UfaA2 protein	276737	277615	+	PROKKA_00223	MaoC like domain protein	276737	277615	+			protein motif:Pfam:PF01575.13		0	0	0	0	0	0	0
224	RM25_0224	Putative metabolite transport protein YaaU	277826	278941	+	PROKKA_00224	Inner membrane metabolite transport protein YgcS	277826	278941	+		ygcS_1	similar to AA sequence:UniProtKB:Q46909		0	0	0	0	0	0	0
225	RM25_0225	Metallo-beta-lactamase family protein	279187	279831	+	PROKKA_00225	putative metallo-hydrolase	279187	279831	+	3.-.-.-		similar to AA sequence:UniProtKB:Q5XD24		0	0	0	0	0	0	0
226	RM25_0226	Putative electron transfer flavoprotein FixA	280015	280770	+	PROKKA_00226	Electron transfer flavoprotein subunit beta	280015	280770	+		etfB	similar to AA sequence:UniProtKB:P38975		1	0	0	0	0	0	0
227	RM25_0227	Protein FixB	280807	281679	+	PROKKA_00227	Electron transfer flavoprotein subunit alpha	280807	281679	+		etfA	similar to AA sequence:UniProtKB:P38974		1	0	0	0	0	0	0
228	RM25_0228	Putative electron transfer flavoprotein-quinone oxidoreductase ydiS	281682	282986	+	PROKKA_00228	Electron transfer flavoprotein-ubiquinone oxidoreductase	281682	282986	+	1.5.5.1		similar to AA sequence:UniProtKB:Q9HZP5		1	0	0	0	0	0	0
229	RM25_0229	Ferredoxin-like protein fixX	283000	283293	+	PROKKA_00229	hypothetical protein	283000	283293	+					1	0	0	0	0	0	0
230	RM25_0230	Hypothetical protein	283560	284369	+	PROKKA_00230	hypothetical protein	283322	284740	-					0	0	0	0	0	0	0
231	RM25_0231	Hypothetical protein	285149	285391	-	PROKKA_00231	hypothetical protein	285149	285391	-					0	0	0	0	0	0	0
232	RM25_0232	Type III restriction enzyme, res subunit	285395	287167	+	PROKKA_00232	Type III restriction enzyme, res subunit	285395	287167	+			protein motif:Pfam:PF04851.9		1	0	0	0	0	0	0
233	RM25_0233	SanA protein	287369	288091	+	PROKKA_00233	vancomycin high temperature exclusion protein	287369	288091	+			protein motif:CLUSTERS:PRK10834		1	0	0	0	0	0	0
234	RM25_0234	UDP-glucose 6-dehydrogenase udgA	288179	289705	-	PROKKA_00234	UDP-glucose 6-dehydrogenase TuaD	288179	289705	-	1.1.1.22	tuaD	similar to AA sequence:UniProtKB:O32271		1	0	0	0	0	0	0
235	RM25_0235	Arginine--tRNA ligase	289746	291338	+	PROKKA_00235	Arginine--tRNA ligase	289746	291338	+	6.1.1.19	argS	similar to AA sequence:UniProtKB:P11875		1	0	0	0	0	0	0
236	RM25_0236	Transcriptional repressor RbsR	291360	292397	-	PROKKA_00236	Ribose operon repressor	291360	292397	-		rbsR	similar to AA sequence:UniProtKB:P0ACQ0		0	0	0	0	0	0	0
237	RM25_0237	Inosose dehydratase	292635	293552	+	PROKKA_00237	Inosose dehydratase	292635	293552	+	4.2.1.44	iolE_1	similar to AA sequence:UniProtKB:Q88S37		0	0	0	0	0	0	0
238	RM25_0238	Inositol 2-dehydrogenase	293582	294859	+	PROKKA_00238	Inositol 2-dehydrogenase	293582	294859	+	1.1.1.18	idhA_1	similar to AA sequence:UniProtKB:O68965		0	0	0	0	0	0	0
239	RM25_0239	Putative metabolite transport protein CsbC	294865	296148	+	PROKKA_00239	Major myo-inositol transporter IolT	294865	296148	+		iolT_3	similar to AA sequence:UniProtKB:O34718		0	0	0	0	0	0	0
240	RM25_0240	Ferric vibriobactin ABC transporter, ATP-binding protein	296578	297483	-	PROKKA_00240	putative siderophore transport system ATP-binding protein YusV	296578	297483	-		yusV_1	similar to AA sequence:UniProtKB:O32188		1	0	0	0	0	0	0
241	RM25_0241	Ferric enterobactin transport system permease protein fepG	297480	298550	-	PROKKA_00241	Ferric enterobactin transport system permease protein FepG	297480	298550	-		fepG	similar to AA sequence:UniProtKB:P23877		1	0	0	0	0	0	0
242	RM25_0242	Iron-enterobactin transporter membrane protein	298547	299605	-	PROKKA_00242	Ferric enterobactin transport system permease protein FepD	298547	299605	-		fepD	similar to AA sequence:UniProtKB:P23876		1	0	0	0	0	0	0
243	RM25_0243	Putative iron-siderophore transport system, periplasmic binding protein	299853	300848	+	PROKKA_00243	Fe(3+)-citrate-binding protein YfmC precursor	299853	300848	+		yfmC	similar to AA sequence:UniProtKB:O34348		1	0	0	0	0	0	0
244	RM25_0244	Polyphosphate--glucose phosphotransferase	301019	301804	-	PROKKA_00244	Polyphosphate glucokinase	301019	301804	-	2.7.1.63	ppgK	similar to AA sequence:UniProtKB:A5U654		1	0	0	0	0	0	0
245	RM25_0245	Transporter, DASS family	301884	303281	-	PROKKA_00245	Citrate carrier	301884	303281	-		citT	similar to AA sequence:UniProtKB:P0AE74		1	0	0	0	0	0	0
246	RM25_0246	UDP-glucose 4-epimerase, galE	303594	304568	+	PROKKA_00246	UDP-glucose 4-epimerase	303594	304568	+	5.1.3.2	galE	similar to AA sequence:UniProtKB:Q7WTB1		1	0	0	0	0	0	0
247	RM25_0247	Transcriptional regulator TetR	304569	305288	-	PROKKA_00247	HTH-type transcriptional repressor KstR2	304569	305288	-		kstR2_1	similar to AA sequence:UniProtKB:Q0S7V2		0	0	0	0	0	0	0
248	RM25_0248	Thermostable beta-glucosidase B	305658	308057	+	PROKKA_00248	Thermostable beta-glucosidase B	305658	308057	+	3.2.1.21	bglB	similar to AA sequence:UniProtKB:P14002		1	0	0	0	0	0	0
249	RM25_0249	Putative metabolite transport protein yaaU	308458	309846	+	PROKKA_00249	Inner membrane metabolite transport protein YgcS	308458	309846	+		ygcS_2	similar to AA sequence:UniProtKB:Q46909		1	0	0	0	0	0	0
250	RM25_0250	Putative metallophosphoesterase	309839	311527	+	PROKKA_00250	hypothetical protein	309839	311527	+					1	0	0	0	0	0	0
251	RM25_0251	MgtC family magnesium transporter	311534	312262	+	PROKKA_00251	putative Mg(2+) transport ATPase	311534	312262	+			protein motif:CLUSTERS:PRK09977		1	0	0	0	0	0	0
252	RM25_0252	Glycerol-3-phosphate transporter	312551	313969	+	PROKKA_00252	Glycerol-3-phosphate transporter	312551	313969	+		glpT	similar to AA sequence:UniProtKB:P08194		1	0	0	0	0	0	0
253	RM25_0253	Hypothetical protein	314293	314496	-	PROKKA_00253	hypothetical protein	314293	314496	-					0	0	0	0	0	0	0
254	RM25_0254	NUDIX hydrolase	314589	315032	-	PROKKA_00254	CTP pyrophosphohydrolase	314589	315032	-	3.6.1.65	nudG	similar to AA sequence:UniProtKB:P77788		0	0	0	0	0	0	0
255	RM25_0255	putative sugar kinase YegV, PfkB family	315205	316209	-	PROKKA_00255	Ribokinase	315205	316209	-	2.7.1.15	rbsK_1	similar to AA sequence:UniProtKB:P0A9J6		0	0	0	0	0	0	0
256	RM25_0256	Permease, cytosine/purine, uracil, thiamine, allantoin family	316206	317726	-	PROKKA_00256	Permease for cytosine/purines, uracil, thiamine, allantoin	316206	317726	-			protein motif:Pfam:PF02133.9		1	0	0	0	0	0	0
257	RM25_0257	Inositol monophosphatase family protein	317904	318755	-	PROKKA_00257	Inositol-1-monophosphatase ImpA	317904	318755	-	3.1.3.25	impA	similar to AA sequence:UniProtKB:A0QX86		1	0	0	0	0	0	0
258	RM25_0258	Hexose phosphate transport protein	318748	320001	-	PROKKA_00258	Hexose phosphate transport protein	318748	320001	-		uhpT	similar to AA sequence:UniProtKB:P0AGC0		0	0	0	0	0	0	0
259	RM25_0259	Transposase insI for insertion sequence element IS30B/C/D	320055	321089	+	PROKKA_00259	Integrase core domain protein	320055	321089	+			protein motif:Pfam:PF00665.20		0	0	0	0	0	0	0
260	RM25_0260	Hypothetical protein	321211	321324	+	PROKKA_00260	hypothetical protein	321211	321324	+					0	0	0	0	0	0	0
261	RM25_0261	Acetyl-CoA C-acetyltransferase vraB	321684	322838	-	PROKKA_00261	Acetyl-CoA acetyltransferase	321684	322838	-	2.3.1.9	thlA	similar to AA sequence:UniProtKB:P45359		1	0	0	0	0	0	0
262	RM25_0262	Mycobactin-specific salicyl-AMP ligase	322835	323917	-	PROKKA_00262	putative acyl--CoA ligase YhfT	322835	323917	-	6.2.1.-	yhfT	similar to AA sequence:UniProtKB:O07619		0	0	0	0	0	0	0
263	RM25_0263	Hypothetical protein	324088	324306	+	PROKKA_00263	CsbD-like protein	324088	324306	+			protein motif:Pfam:PF05532.6		0	0	0	0	0	0	0
264	RM25_0264	Hypothetical protein	324361	324567	+	PROKKA_00264	hypothetical protein	324361	324567	+					0	0	0	0	0	0	0
265	RM25_0265	CAAX amino terminal protease self-immunity	324543	325385	+	PROKKA_00265	CAAX amino terminal protease self- immunity	324543	325385	+			protein motif:Pfam:PF02517.10		0	0	0	0	0	0	0
266	RM25_0266	Ferritin-like protein	325543	326070	+	PROKKA_00266	DNA protection during starvation protein 2	325543	326070	+	1.16.-.-	dps2	similar to AA sequence:UniProtKB:Q9RZN1		1	0	0	0	0	0	0
267	RM25_0267	Transposase insI for insertion sequence element IS30B/C/D	326415	327449	-	PROKKA_00267	Integrase core domain protein	326415	327449	-			protein motif:Pfam:PF00665.20		0	0	0	0	0	0	0
268	RM25_0268	Hypothetical protein	327648	328445	-	PROKKA_00268	hypothetical protein	327648	328445	-					0	0	0	0	0	0	0
269	RM25_0269	Hypothetical protein	328553	330088	-	PROKKA_00269	hypothetical protein	328553	330088	-					0	0	0	0	0	0	0
270	RM25_0270	Transposase IS204/IS1001/IS1096/IS1165 family protein	330586	331551	+	PROKKA_00270	Transposase	330586	331551	+			protein motif:Pfam:PF01610.11		0	0	0	0	0	0	0
271	RM25_0271	Hypothetical protein	332175	332432	+	PROKKA_00271	hypothetical protein	332175	332432	+					0	0	0	0	0	0	0
272	RM25_0272	Transposase	332375	333754	-	PROKKA_00272	Transposase IS66 family protein	332375	333754	-			protein motif:Pfam:PF03050.8		0	0	0	0	0	0	0
273	RM25_0273	Hypothetical protein	333862	333969	-	PROKKA_00273	hypothetical protein	333862	333969	-					0	0	0	0	0	0	0
274	RM25_0274	Hypothetical protein	334694	335374	-	PROKKA_00274	hypothetical protein	334694	335374	-					0	0	0	0	0	0	0
275						PROKKA_00275	tRNA-Gly(ccc)			-			COORDINATES:profile:Aragorn:1.2		0					0	0
276	RM25_0275	Hypothetical protein	336326	337018	-	PROKKA_00276	hypothetical protein	336326	337018	-					1	0	0	0	0	0	0
277	RM25_0276	Hypothetical protein	337203	338759	-	PROKKA_00277	hypothetical protein	337203	338759	-					0	0	0	0	0	0	0
278	RM25_0277	HAD-superfamily hydrolase, subfamily IA, variant 1	339267	339920	+	PROKKA_00278	Pyrophosphatase PpaX	339267	339920	+	3.6.1.1	ppaX	similar to AA sequence:UniProtKB:Q9JMQ2		1	0	0	0	0	0	0
279	RM25_0278	D-isomer specific 2-hydroxyacid dehydrogenase NAD-binding protein	339999	341048	+	PROKKA_00279	D-2-hydroxyisocaproate dehydrogenase	339999	341048	+	1.1.1.-		similar to AA sequence:UniProtKB:P17584		0	0	0	0	0	0	0
280	RM25_0279	Putative 2-deoxy-D-gluconate 3-dehydrogenase	341088	341900	+	PROKKA_00280	2-dehydro-3-deoxy-D-gluconate 5-dehydrogenase	341088	341900	+	1.1.1.127	kduD	similar to AA sequence:UniProtKB:Q05528		0	0	0	0	0	0	0
281	RM25_0280	Succinate CoA transferase	342128	343651	-	PROKKA_00281	Succinyl-CoA:coenzyme A transferase	342128	343651	-	2.8.3.-	cat1	similar to AA sequence:UniProtKB:P38946		1	0	0	0	0	0	0
282	RM25_0281	Uncharacterized conserved protein UCP033563	343775	344965	-	PROKKA_00282	hypothetical protein	343775	344965	-					1	0	0	0	0	0	0
283	RM25_0282	Membrane family protein	345278	346618	+	PROKKA_00283	hypothetical protein	345278	346618	+					1	0	0	0	0	0	0
284	RM25_0283	Hypothetical protein	346756	347001	-	PROKKA_00284	hypothetical protein	346756	347001	-					1	0	0	0	0	0	0
285	RM25_0284	Hypothetical protein	347016	347246	+	PROKKA_00285	hypothetical protein	347016	347246	+					0	0	0	0	0	0	0
286	RM25_0285	Hypothetical protein	347498	347968	-	PROKKA_00286	hypothetical protein	347498	347968	-					0	0	0	0	0	0	0
287	RM25_0286	2, 5-didehydrogluconate reductase	348234	349067	-	PROKKA_00287	putative oxidoreductase/MSMEI_2347	348234	349067	-	1.-.-.-		similar to AA sequence:UniProtKB:A0QV10		1	0	0	0	0	0	0
288	RM25_0287	putative membrane spanning protein	349217	349990	-	PROKKA_00288	hypothetical protein	349217	349990	-					0	0	0	0	0	0	0
289	RM25_0288	Ribosomal RNA large subunit methyltransferase G	350197	351186	-	PROKKA_00289	Ribosomal RNA large subunit methyltransferase G	350197	351186	-	2.1.1.174	rlmG	similar to AA sequence:UniProtKB:P42596		0	0	0	0	0	0	0
290	RM25_0289	DNA-damage-inducible protein F DinF	351237	352601	+	PROKKA_00290	DNA-damage-inducible protein F	351237	352601	+		dinF	similar to AA sequence:UniProtKB:P28303		1	0	0	0	0	0	0
291	RM25_0290	Putative insertion element ISCmi2 transposase	352728	353771	-	PROKKA_00291	IS2 transposase TnpB	352728	353771	-			protein motif:CLUSTERS:PRK09409		0	0	0	0	0	0	0
292	RM25_0291	Mrr restriction system protein	353927	354868	-	PROKKA_00292	Mrr restriction system protein	353927	354868	-		mrr	similar to AA sequence:UniProtKB:P24202		0	0	0	0	0	0	0	Pfr20271MrrP
293	RM25_0292	Protein of hypothetical function DUF299	355380	356273	+	PROKKA_00293	Putative pyruvate, phosphate dikinase regulatory protein	355380	356273	+	2.7.11.32	yqfL	similar to AA sequence:UniProtKB:P54470		1	0	0	0	0	0	0
294	RM25_0293	Pyruvate, phosphate dikinase	356482	359139	+	PROKKA_00294	Pyruvate, phosphate dikinase	356482	359139	+	2.7.9.1	ppdK	similar to AA sequence:UniProtKB:P22983		1	0	0	0	0	0	0
295	RM25_0294	Hypothetical protein	359601	362327	+	PROKKA_00295	FHA domain protein	359601	362327	+			protein motif:Pfam:PF00498.20		0	0	0	0	0	0	0
296	RM25_0295	Ribokinase	362546	363538	+	PROKKA_00296	Ribokinase	362546	363538	+	2.7.1.15	rbsK_2	similar to AA sequence:UniProtKB:P0A9J6		1	0	0	0	0	0	0
297	RM25_0296	Two component system sensor kinase phoR	363794	365659	-	PROKKA_00297	putative sensor histidine kinase TcrY	363794	365659	-	2.7.13.3	tcrY	similar to AA sequence:UniProtKB:O69729		1	0	0	0	0	0	0
298	RM25_0297	Two component system transcriptional regulator trcR	365640	366368	-	PROKKA_00298	putative transcriptional regulatory protein TcrX	365640	366368	-		tcrX	similar to AA sequence:UniProtKB:O69730		1	0	0	0	0	0	0
299						PROKKA_00299	hypothetical protein	366591	366710	+					0					0	0
300	RM25_0298	NLPA lipoprotein	366919	367884	+	PROKKA_00300	Membrane lipoprotein TpN32 precursor	366919	367884	+			similar to AA sequence:UniProtKB:O07950		1	0	0	0	0	0	0
301	RM25_0299	Methionine import ATP-binding protein MetN 2	367881	369146	+	PROKKA_00301	Methionine import ATP-binding protein MetN	367881	369146	+	3.6.3.-	metN	similar to AA sequence:UniProtKB:O32169		1	0	0	0	0	0	0
302	RM25_0300	ABC D-methionine transporter, permease component	369143	369799	+	PROKKA_00302	Methionine import system permease protein MetP	369143	369799	+		metP	similar to AA sequence:UniProtKB:O32168		1	0	0	0	0	0	0
303	RM25_0301	Hypothetical protein	369924	371543	-	PROKKA_00303	Cellulosome-anchoring protein precursor	369924	371543	-		ancA_2	similar to AA sequence:UniProtKB:Q06848		0	0	0	0	0	0	0
304	RM25_0302	Hypothetical protein	371616	372278	-	PROKKA_00304	hypothetical protein	371616	372278	-					0	0	0	0	0	0	0
305	RM25_0303	PadR, Transcriptional regulator PadR-like family	372573	373145	+	PROKKA_00305	Transcriptional regulator YqjI	372573	373145	+		yqjI_2	similar to AA sequence:UniProtKB:P64588		1	0	0	0	0	0	0
306	RM25_0304	ABC-1 domain protein	373188	374885	+	PROKKA_00306	putative protein kinase UbiB	373188	374885	+	2.7.-.-	ubiB_1	similar to AA sequence:UniProtKB:P0A6A0		1	0	0	0	0	0	0
307	RM25_0305	Putative hydroxymethylpyrimidine transporter CytX	374998	376314	-	PROKKA_00307	Permease for cytosine/purines, uracil, thiamine, allantoin	374998	376314	-			protein motif:Pfam:PF02133.9		0	0	0	0	0	0	0
308	RM25_0306	Phosphomethylpyrimidine kinase	376393	377259	-	PROKKA_00308	Hydroxymethylpyrimidine/phosphomethylpyrimidine kinase	376393	377259	-	2.7.1.49	thiD	similar to AA sequence:UniProtKB:P55882		1	0	0	0	0	0	0
309	RM25_0307	Thiamine-phosphate synthase 2	377256	378071	-	PROKKA_00309	Thiamine-phosphate synthase	377256	378071	-	2.5.1.3	thiE_1	similar to AA sequence:UniProtKB:P66919		0	0	0	0	0	0	0
310	RM25_0308	Hydroxyethylthiazole kinase	378104	378964	-	PROKKA_00310	Hydroxyethylthiazole kinase	378104	378964	-	2.7.1.50	thiM	similar to AA sequence:UniProtKB:P39593		0	0	0	0	0	0	0
311	RM25_0309	Aromatic amino acid transport protein AroP	379392	380786	+	PROKKA_00311	Aromatic amino acid transport protein AroP	379392	380786	+		aroP_2	similar to AA sequence:UniProtKB:P15993		1	0	0	0	0	0	0
312	RM25_0310	Cobalt-zinc-cadmium efflux permease	380903	381853	+	PROKKA_00312	Cadmium, cobalt and zinc/H(+)-K(+) antiporter	380903	381853	+		czcD	similar to AA sequence:UniProtKB:O07084		1	0	0	0	0	0	0
313	RM25_0311	Hypothetical protein	382334	382888	+	PROKKA_00313	hypothetical protein	382334	382888	+					1	0	0	0	0	0	0
314	RM25_0312	IS1096, TnpA family protein	383348	383965	-	PROKKA_00314	Transposase	383348	383965	-			protein motif:Pfam:PF01610.11		0	0	0	0	0	0	0
315	RM25_0313	Hypothetical protein	385177	385470	+	PROKKA_00315	hypothetical protein	385177	385470	+					0	0	0	0	0	0	0
316	RM25_0314	Hypothetical protein	385474	385779	-	PROKKA_00316	hypothetical protein	385474	385779	-					0	0	0	0	0	0	0
317	RM25_0315	Hypothetical protein	385776	386051	-	PROKKA_00317	hypothetical protein	385776	386051	-					0	0	0	0	0	0	0
318	RM25_0316	Endonuclease and methylase LlaGI	386128	389904	+	PROKKA_00318	Type III restriction enzyme, res subunit	386128	389904	+			protein motif:Pfam:PF04851.9		0	0	0	0	0	0	0	Pfr20271ORF316AP
319	RM25_0317	IS3 family element	389956	390300	+	PROKKA_00319	Transposase	389956	390300	+			protein motif:Pfam:PF01527.14		0	1	0	1	0	0	0
320	RM25_0318	Transposase IS6110	390333	391220	+	PROKKA_00320	Integrase core domain protein	390333	391220	+			protein motif:Pfam:PF00665.20		0	1	0	1	0	0	0
321	RM25_0319	Endonuclease and methylase LlaGI	391264	392343	+	PROKKA_00321	hypothetical protein	391264	392343	+					0	1	0	1	0	0	0	Pfr20271ORF316BP
322	RM25_0320	HipA domain protein	392340	393311	+	PROKKA_00322	hypothetical protein	392340	393311	+					0	1	0	1	0	0	0
323	RM25_0321	HIRAN domain family	393289	394098	+	PROKKA_00323	hypothetical protein	393289	394098	+					0	1	0	1	0	0	0
324	RM25_0322	Hypothetical protein	394108	394257	+	PROKKA_00324	hypothetical protein	394108	394257	+					0	1	0	1	0	0	0
325	RM25_0323	Hypothetical protein	394254	394760	+	PROKKA_00325	hypothetical protein	394254	394760	+					0	1	0	1	0	0	0
326	RM25_0324	Hypothetical protein	394870	396123	-	PROKKA_00326	hypothetical protein	394870	396123	-					0	1	0	1	0	0	0
327	RM25_0325	Transposon Tn21 resolvase	396171	396746	-	PROKKA_00327	Putative transposon Tn552 DNA-invertase bin3	396171	396746	-		bin3	similar to AA sequence:UniProtKB:P20384		0	1	0	1	0	0	0
328	RM25_0326	Ribosomal protein L6P/L9E	397043	397957	-	PROKKA_00328	hypothetical protein	397043	397957	-					0	1	0	1	0	0	0
329	RM25_0327	Hypothetical protein	398113	398526	-	PROKKA_00329	hypothetical protein	398113	398526	-					0	1	0	1	0	0	0
330	RM25_0328	Transposase IS204/IS1001/IS1096/IS1165 family protein	398849	400156	-	PROKKA_00330	Transposase	398849	400156	-			protein motif:Pfam:PF01610.11		0	1	0	1	0	0	0
331	RM25_0329	Transposase IS204/IS1001/IS1096/IS1165 family protein	400281	401357	-	PROKKA_00331	Transposase	400281	401357	-			protein motif:Pfam:PF01610.11		0	1	0	1	0	0	0
332	RM25_0330	Hypothetical protein	402033	402272	+											1	0	1	0	0	0
333	RM25_0331	Type III restriction protein res subunit	402273	405437	-	PROKKA_00332	ATP-dependent RNA helicase SrmB	402273	405437	-	3.6.4.13	srmB	similar to AA sequence:UniProtKB:P21507		0	1	0	1	0	0	0	Pfr20271ORF331P
334	RM25_0332	Putative insertion element ISCmi2 transposase	405666	406709	+	PROKKA_00333	IS2 transposase TnpB	405666	406709	+			protein motif:CLUSTERS:PRK09409		0	1	0	1	0	0	0
335	RM25_0333	Transporter, anaerobic C4-dicarboxylate uptake family protein	406772	408088	-	PROKKA_00334	Anaerobic C4-dicarboxylate transporter DcuA	406772	408088	-		dcuA_1	similar to AA sequence:UniProtKB:P0ABN5		0	1	0	1	0	0	0
336	RM25_0334	Hypothetical protein	408485	408760	-	PROKKA_00335	hypothetical protein	408485	408760	-					0	1	0	1	0	0	0
337	RM25_0335	PF07510 family protein	409218	409967	+	PROKKA_00336	hypothetical protein	409218	409967	+					1	0	0	0	0	0	0
338	RM25_0336	Hypothetical protein	410057	410299	+	PROKKA_00337	hypothetical protein	410057	410299	+					1	0	0	0	0	0	0
339	RM25_0337	Hypothetical protein	410413	410550	+	PROKKA_00338	hypothetical protein	410413	410550	+					0	0	0	0	0	0	0
340	RM25_0338	Zinc-binding alcohol dehydrogenase family protein	410693	411427	+	PROKKA_00339	Zinc-type alcohol dehydrogenase-like protein	410693	411427	+			similar to AA sequence:UniProtKB:P99173		0	0	0	0	0	0	0
341	RM25_0339	Hypothetical protein	411683	412198	+	PROKKA_00340	hypothetical protein	411683	412198	+					1	0	0	0	0	0	0
342	RM25_0340	Hypothetical protein	412233	412739	-	PROKKA_00341	hypothetical protein	412233	412739	-					1	0	0	0	0	0	0
																							Crispr_1
343	RM25_0341	Hypothetical protein	414215	414487	+											0	0	0	0	0	0		Crispr_1
344	RM25_0342	Hypothetical protein	414895	415008	+											1	0	1	0	0	0		Crispr_1
345	RM25_0343	Hypothetical protein	416057	416320	+											1	0	1	0	0	0		Crispr_1
346	RM25_0344	Transposase IS204/IS1001/IS1096/IS1165 family protein	416462	417769	+	PROKKA_00342	Transposase	416462	417769	+			protein motif:Pfam:PF01610.11		0	1	0	1	0	0	0		Transposase
347	RM25_0345	Hypothetical protein	418696	418818	+											2	1	1	0	0	0		Crispr_2
348	RM25_0346	CRISPR-associated endoribonuclease Cas2	419700	420002	-	PROKKA_00343	CRISPR-associated endonuclease Cas2 2	419700	420002	-	3.1.-.-	cas2b	similar to AA sequence:UniProtKB:Q746F4	CRISPR_island	0	2	1	1	0	0	0		Cas
349	RM25_0347	CRISPR-associated endonuclease Cas1	419999	421600	-	PROKKA_00344	CRISPR-associated protein Cas4/endonuclease Cas1 fusion	419999	421600	-	3.1.-.-	cas4-cas1	similar to AA sequence:UniProtKB:Q1CW50	CRISPR_island	0	2	1	1	0	0	0		Cas
350	RM25_0348	Putative CRISPR-associated Csb3 family protein	421590	422591	-	PROKKA_00345	hypothetical protein	421590	422591	-				CRISPR_island	0	2	1	1	0	0	0		Cas?
351	RM25_0349	CRISPR-associated helicase Cas3, Anaes-subtype	422588	425203	-	PROKKA_00346	helicase Cas3	422588	425203	-			protein motif:CLUSTERS:PRK09694	CRISPR_island	0	2	1	1	0	0	0		Cas
352	RM25_0350	Putative CRISPR-associated Csb2 family protein	425200	426741	-	PROKKA_00347	hypothetical protein	425200	426741	-				CRISPR_island	0	1	1	0	0	0	0		Cas?
353	RM25_0351	Putative CRISPR-associated Csb1 family protein	426743	427942	-	PROKKA_00348	CRISPR-associated protein (Cas_GSU0053)	426743	427942	-			protein motif:Pfam:PF09617.4	CRISPR_island	0	1	1	0	0	0	0		Cas
354						PROKKA_00349	tRNA-Ser(gga)	428286	428373	-			COORDINATES:profile:Aragorn:1.2		0					0	0
355	RM25_0352	Threonine ammonia-lyase	428471	429745	+	PROKKA_00350	L-threonine dehydratase biosynthetic IlvA	428471	429745	+	4.3.1.19	ilvA	similar to AA sequence:UniProtKB:P04968		1	1	1	0	0	0	0
356	RM25_0353	Hemerythrin HHE cation binding region	430219	430506	+	PROKKA_00351	hypothetical protein	430219	430506	+					1	1	1	0	0	0	0
357	RM25_0354	Putative SufR family transcriptional regulator	430512	431522	+	PROKKA_00352	hypothetical protein	430512	431522	+					0	0	0	0	0	0	0
358	RM25_0355	Hypothetical protein	431570	432874	+	PROKKA_00353	hypothetical protein	431570	432874	+					1	0	0	0	0	0	0
359	RM25_0356	Copper-containing nitrite reductase (Major outer membrane protein Pan 1)	432871	435507	+	PROKKA_00354	Copper-containing nitrite reductase precursor	432871	435507	+	1.7.2.1	aniA_1	similar to AA sequence:UniProtKB:Q02219		1	0	0	0	0	0	0
360	RM25_0357	TQXA domain-containing protein	435661	437040	+	PROKKA_00355	Cna protein B-type domain protein	435661	437040	+			protein motif:Pfam:PF05738.7		1	0	0	0	0	0	0
361	RM25_0358	Peptidase C60, sortase A and B	437182	437916	+	PROKKA_00356	Sortase family protein	437182	437916	+			protein motif:Pfam:PF04203.7		0	0	0	0	0	0	0
362	RM25_0359	Hypothetical protein	437986	441390	+	PROKKA_00357	DNA polymerase III subunit tau	437986	441390	+	2.7.7.7	dnaX_1	similar to AA sequence:UniProtKB:P06710		0	0	0	0	0	0	0
363	RM25_0360	Hypothetical protein	441641	441949	+	PROKKA_00358	Nucleoid-associated protein	441641	441949	+			similar to AA sequence:UniProtKB:A3DHB8		1	0	0	0	0	0	0
364	RM25_0361	Recombination protein RecR	441951	442577	+	PROKKA_00359	Recombination protein RecR	441951	442577	+		recR	similar to AA sequence:UniProtKB:Q8RDI4		1	0	0	0	0	0	0
365	RM25_0362	Hypothetical protein	442601	443368	-	PROKKA_00360	hypothetical protein	442601	443368	-					0	0	0	0	0	0	0
366	RM25_0363	Isoleucine--tRNA ligase	443689	446949	+	PROKKA_00361	Isoleucine--tRNA ligase	443689	446949	+	6.1.1.5	ileS	similar to AA sequence:UniProtKB:P56690		1	0	0	0	0	0	0
367	RM25_0364	Trans-1, 2-dihydrobenzene-1, 2-diol dehydrogenase	447076	448062	-	PROKKA_00362	1, 5-anhydro-D-fructose reductase	447076	448062	-	1.1.1.292	afr_3	similar to AA sequence:UniProtKB:Q2I8V6		1	0	0	0	0	0	0
368	RM25_0365	Aspartate kinase	448231	449505	+	PROKKA_00363	Aspartokinase	448231	449505	+	2.7.2.4	ask	similar to AA sequence:UniProtKB:P0A4Z8		1	0	0	0	0	0	0
369	RM25_0366	Integral membrane protein MviN	449592	451535	+	PROKKA_00364	putative peptidoglycan biosynthesis protein MviN	449592	451535	+		mviN	similar to AA sequence:UniProtKB:O05435		1	0	0	0	0	0	0
370	RM25_0367	Integral membrane lysyl-tRNA synthetase	451599	453674	+	PROKKA_00365	Lysylphosphatidylglycerol biosynthesis bifunctional protein LysX	451599	453674	+		lysX_2	similar to AA sequence:UniProtKB:P94974		1	0	0	0	0	0	0
371	RM25_0368	Hypothetical protein	453671	454069	-	PROKKA_00366	hypothetical protein	453671	454069	-					1	0	0	0	0	0	0
372	RM25_0369	Fructokinase	454223	455188	-	PROKKA_00367	5-dehydro-2-deoxygluconokinase	454223	455188	-	2.7.1.92	iolC_1	similar to AA sequence:UniProtKB:P42414		1	0	0	0	0	0	0
373	RM25_0370	Agmatine/putrescine antiporter	455371	456909	+	PROKKA_00368	Arginine/agmatine antiporter	455371	456909	+		adiC	similar to AA sequence:UniProtKB:P60066		1	0	0	0	0	0	0
374	RM25_0371	MFS permease	457107	458858	-	PROKKA_00369	enterobactin exporter EntS	457107	458858	-			protein motif:CLUSTERS:PRK10489		1	0	0	0	0	0	0
375	RM25_0372	Hypothetical protein	459158	459850	+	PROKKA_00370	hypothetical protein	459158	459850	+					1	0	0	0	0	0	0
376	RM25_0373	Hypothetical protein	459909	460673	+	PROKKA_00371	hypothetical protein	459909	460673	+					1	0	0	0	0	0	0
377	RM25_0374	Hypothetical protein	460735	461310	+	PROKKA_00372	hypothetical protein	460735	461310	+					0	0	0	0	0	0	0
378	RM25_0375	YidE/YbjL family protein	461835	463403	-	PROKKA_00373	Aspartate/alanine antiporter	461835	463403	-		aspT	similar to AA sequence:UniProtKB:Q8L3K8		0	0	0	0	0	0	0
379	RM25_0376	Phosphoribosylamine--glycine ligase	463664	464917	+	PROKKA_00374	Phosphoribosylamine--glycine ligase	463664	464917	+	6.3.4.13	purD	similar to AA sequence:UniProtKB:Q92RL0		1	0	0	0	0	0	0
380	RM25_0377	Adenylosuccinate lyase	464946	466379	+	PROKKA_00375	Adenylosuccinate lyase	464946	466379	+	4.3.2.2	purB	similar to AA sequence:UniProtKB:Q9X0I0		1	0	0	0	0	0	0
381	RM25_0378	Hypothetical protein	466389	467495	-	PROKKA_00376	hypothetical protein	466389	467495	-					1	0	0	0	0	0	0
382	RM25_0379	Phosphoribosylaminoimidazolesuccinocarboxamide synthase	467593	468471	+	PROKKA_00377	Phosphoribosylaminoimidazole-succinocarboxamide synthase	467593	468471	+	6.3.2.6	purC	similar to AA sequence:UniProtKB:A0R4I0		1	0	0	0	0	0	0
383	RM25_0380	Phosphoribosylformylglycinamidine synthetase PurS	468554	468799	+	PROKKA_00378	phosphoribosylformylglycinamidine synthase subunit PurS	468554	468799	+			protein motif:CLUSTERS:PRK05974		1	0	0	0	0	0	0
384	RM25_0381	Phosphoribosylformylglycinamidine synthase 1	468801	469478	+	PROKKA_00379	Phosphoribosylformylglycinamidine synthase 1	468801	469478	+	6.3.5.3	purQ	similar to AA sequence:UniProtKB:Q8NMI4		1	0	0	0	0	0	0
385	RM25_0382	Hypothetical protein	469557	470255	-	PROKKA_00380	Host cell surface-exposed lipoprotein	469557	470255	-			protein motif:Pfam:PF07553.5		1	0	0	0	0	0	0
386	RM25_0383	Prophage Lp2 protein 6	470434	471531	-	PROKKA_00381	hypothetical protein	470434	471531	-			protein motif:Pfam:PF04313.8	Type I restriction enzyme R protein N terminus (HSDR_N)	0	0	0	0	0	0	0
387	RM25_0384	Polyol permease	471996	473279	+	PROKKA_00382	Alpha-ketoglutarate permease	471996	473279	+		csbX	similar to AA sequence:UniProtKB:O05390		1	0	0	0	0	0	0
388	RM25_0385	Hypothetical protein	473365	474300	-	PROKKA_00383	hypothetical protein	473365	474300	-					0	0	0	0	0	0	0
389	RM25_0386	Hypothetical protein	474728	475537	+	PROKKA_00384	hypothetical protein	474728	475537	+					0	0	0	0	0	0	0
390	RM25_0387	Hypothetical protein	475982	476212	+	PROKKA_00385	hypothetical protein	475982	476212	+					0	0	0	0	0	0	0
391	RM25_0388	Hypothetical protein	476253	476771	-	PROKKA_00386	hypothetical protein	476253	476771	-					0	0	0	0	0	0	0
392	RM25_0389	Transposase insI for insertion sequence element IS30B/C/D	476866	477900	+	PROKKA_00387	Integrase core domain protein	476866	477900	+			protein motif:Pfam:PF00665.20		0	0	0	0	0	0	0
393						PROKKA_00388	tRNA-Ser(cag)	480543	480627	-			COORDINATES:profile:Aragorn:1.2		0					0	0
394	RM25_0390	Hypothetical protein	480758	481456	+	PROKKA_00389	hypothetical protein	480758	481456	+					1	0	0	0	0	0	0
395	RM25_0391	Cutinase	481978	483216	-	PROKKA_00390	Cutinase	481978	483216	-			protein motif:Pfam:PF01083.16	Anchored esterase	1	0	0	0	0	0	0
396	RM25_0392	Putative kinase inhibitor protein	483362	483826	-	PROKKA_00391	putative kinase inhibitor protein	483362	483826	-			protein motif:CLUSTERS:PRK10257		0	0	0	0	0	0	0
397	RM25_0393	DEAD/DEAH box helicase	483860	486412	-	PROKKA_00392	ski2-like helicase	483860	486412	-			protein motif:CLUSTERS:PRK02362		0	0	0	0	0	0	0
398	RM25_0394	2-dehydro-3-deoxyphosphogluconate aldolase/4-hydroxy-2-oxoglutarate aldolase	486549	487247	+	PROKKA_00393	keto-hydroxyglutarate-aldolase/keto-deoxy-phosphogluconate aldolase	486549	487247	+			protein motif:CLUSTERS:PRK07455		1	0	0	0	0	0	0
399	RM25_0395	Hypothetical protein	487473	488477	+	PROKKA_00394	putative endopeptidase precursor	487473	488477	+	3.4.-.-		similar to AA sequence:UniProtKB:A4QFQ3		1	0	0	0	0	0	0
400	RM25_0396	Glucose-6-phosphate isomerase	488669	490351	+	PROKKA_00395	Glucose-6-phosphate isomerase	488669	490351	+	5.3.1.9	pgi	similar to AA sequence:UniProtKB:P64192		1	0	0	0	0	0	0
401	RM25_0397	OmpA family membrane associated protein	490355	491140	+	PROKKA_00396	vancomycin high temperature exclusion protein	490355	491140	+			protein motif:CLUSTERS:PRK10834	Putative antibiotic resistance	0	0	0	0	0	0	0
402	RM25_0398	UPF0214 protein YfeW	491137	492360	+	PROKKA_00397	Penicillin-binding protein 4*	491137	492360	+		pbpE	similar to AA sequence:UniProtKB:P32959		1	0	0	0	0	0	0
403	RM25_0399	putative D-lactate dehydrogenase Fe-S protein FAD/FMN-containing	492755	495541	+	PROKKA_00398	putative FAD-linked oxidoreductase	492755	495541	+	1.-.-.-		similar to AA sequence:UniProtKB:Q50685		1	0	0	0	0	0	0
404	RM25_0400	Acyl-CoA dehydrogenase, short-chain specific	495700	496848	-	PROKKA_00399	Putative acyl-CoA dehydrogenase YdbM	495700	496848	-	1.3.99.-	ydbM	similar to AA sequence:UniProtKB:P96608		1	0	0	0	0	0	0
405	RM25_0401	Carboxylic ester hydrolase	497234	498565	+	PROKKA_00400	Alpha/beta hydrolase family protein	497234	498565	+			protein motif:Pfam:PF12697.1	Secreted esterase	1	0	0	0	0	0	0
406	RM25_0402	Hypothetical protein	498562	499062	+	PROKKA_00401	hypothetical protein	498562	499062	+					1	0	0	0	0	0	0
407	RM25_0403	ATP-dependent dsDNA exonuclease SbcC	499087	502251	-	PROKKA_00402	Nuclease SbcCD subunit C	499087	502251	-		sbcC	similar to AA sequence:UniProtKB:Q7A5S6		1	0	0	0	0	0	0
408	RM25_0404	Nuclease SbcCD, D subunit	502251	503531	-	PROKKA_00403	Nuclease SbcCD subunit D	502251	503531	-		sbcD	similar to AA sequence:UniProtKB:P0AG76		1	0	0	0	0	0	0
409	RM25_0405	Adenosine deaminase	503482	504699	-	PROKKA_00404	Aminodeoxyfutalosine deaminase	503482	504699	-	3.5.4.-	add2	similar to AA sequence:UniProtKB:Q82K09		1	0	0	0	0	0	0
410	RM25_0406	Hypothetical protein	505303	506553	+	PROKKA_00405	hypothetical protein	505303	506553	+					1	0	0	0	0	0	0
411	RM25_0407	Hypothetical protein	506791	507162	+	PROKKA_00406	hypothetical protein	506791	507162	+					1	0	0	0	0	0	0
412	RM25_0408	Hypothetical protein	507177	507836	-	PROKKA_00407	hypothetical protein	507177	507836	-					0	0	0	0	0	0	0
413	RM25_0409	Hypothetical protein	508085	508525	-	PROKKA_00408	hypothetical protein	508085	508525	-					0	0	0	0	0	0	0
414	RM25_0410	Pyruvate oxidase	508910	510667	-	PROKKA_00409	Pyruvate oxidase	508910	510667	-	1.2.3.3	pox5	similar to AA sequence:UniProtKB:P37063		1	0	0	0	0	0	0
415	RM25_0411	Putative solute/hydrogen antiporter	510807	512663	-	PROKKA_00410	Sodium, potassium, lithium and rubidium/H(+) antiporter	510807	512663	-		nhaK	similar to AA sequence:UniProtKB:O32212		1	0	0	0	0	0	0
416	RM25_0412	Hypothetical protein	512781	513155	+	PROKKA_00411	SnoaL-like domain protein	512781	513155	+			protein motif:Pfam:PF12680.1		1	0	0	0	0	0	0
417	RM25_0413	Transcriptional regulator, MarR family	513339	513797	-	PROKKA_00412	MarR family protein	513339	513797	-			protein motif:Pfam:PF12802.1		1	0	0	0	0	0	0
418	RM25_0414	Peptidase M50B-like protein	514193	514939	+	PROKKA_00413	hypothetical protein	514193	514939	+					0	0	0	0	0	0	0
419	RM25_0415	Low affinity inorganic phosphate transporter membrane protein pitA	515151	516422	+	PROKKA_00414	Low-affinity inorganic phosphate transporter 1	515151	516422	+		pitA	similar to AA sequence:UniProtKB:P0AFJ7		1	0	0	0	0	0	0
420	RM25_0416	Hypothetical protein	516419	516649	+	PROKKA_00415	hypothetical protein	516419	516649	+					1	0	0	0	0	0	0
421	RM25_0417	Azoreductase B	516905	517516	+	PROKKA_00416	hypothetical protein	516905	517516	+					1	0	0	0	0	0	0
422	RM25_0418	Azoreductase B	517522	518133	+	PROKKA_00417	NmrA-like family protein	517522	518133	+			protein motif:Pfam:PF05368.7		1	0	0	0	0	0	0
423	RM25_0419	Uncharacterized conserved protein UCP007542 (Precursor)	518187	520046	-	PROKKA_00418	hypothetical protein	518187	520046	-					1	0	0	0	0	0	0
424	RM25_0420	ATP-dependent helicase HrpB	520136	522775	-	PROKKA_00419	ATP-dependent RNA helicase HrpB	520136	522775	-	3.6.4.13	hrpB_1	similar to AA sequence:UniProtKB:P37024		1	0	0	0	0	0	0
425	RM25_0421	Multifunctional siroheme synthase cysG	522814	523587	-	PROKKA_00420	Siroheme synthase	522814	523587	-		cysG	similar to AA sequence:UniProtKB:P25924		1	0	0	0	0	0	0
426	RM25_0422	Cobalt ABC transporter, ATPase subunit	523584	524477	-	PROKKA_00421	Energy-coupling factor transporter ATP-binding protein EcfA3	523584	524477	-	3.6.3.-	ecfA3	similar to AA sequence:UniProtKB:Q0TUN8		1	0	0	0	0	0	0
427	RM25_0423	Cobalt ABC transporter, permease protein CbiQ	524474	525268	-	PROKKA_00422	Cobalt transport protein CbiQ	524474	525268	-		cbiQ	similar to AA sequence:UniProtKB:D5AUZ7		1	0	0	0	0	0	0
428	RM25_0424	Cobalt transport protein CbiN	525272	525772	-	PROKKA_00423	Cobalt transport protein CbiN	525272	525772	-		cbiN	similar to AA sequence:UniProtKB:Q05595		1	0	0	0	0	0	0
429	RM25_0425	Cobalt transport protein CbiM	525765	526472	-	PROKKA_00424	Cobalt transport protein CbiM	525765	526472	-		cbiM	similar to AA sequence:UniProtKB:D5AUZ9		1	0	0	0	0	0	0
430	RM25_0426	Putative GntR-famly transcriptional regulator	526782	527546	-	PROKKA_00425	transcriptional regulator NanR	526782	527546	-			protein motif:CLUSTERS:PRK03837		1	0	0	0	0	0	0
431	RM25_0427	Hypothetical protein	527751	527879	+	PROKKA_00426	hypothetical protein	527751	527879	+					0	0	0	0	0	0	0
432	RM25_0428	Gluconate permease	527895	529238	+	PROKKA_00427	Gnt-II system L-idonate transporter	527895	529238	+		idnT	similar to AA sequence:UniProtKB:P39344		1	0	0	0	0	0	0
433	RM25_0429	Phosphogluconate dehydrogenase (decarboxylating)	529365	530255	+	PROKKA_00428	6-phosphogluconate dehydrogenase, NAD(+)-dependent, decarboxylating	529407	530255	+	1.1.1.343	gntZ	similar to AA sequence:UniProtKB:P12013		1	0	0	0	0	0	0
434	RM25_0430	Chaperone protein DnaK	530663	532537	+	PROKKA_00429	Chaperone protein DnaK	530663	532537	+		dnaK_1	similar to AA sequence:UniProtKB:Q8NLY6		1	0	0	0	0	0	0
435	RM25_0431	Protein GrpE	532702	533352	+	PROKKA_00430	heat shock protein GrpE	532702	533352	+			protein motif:CLUSTERS:PRK10325		1	0	0	0	0	0	0
436	RM25_0432	Chaperone protein DnaJ	533414	534586	+	PROKKA_00431	Chaperone protein DnaJ	533414	534586	+		dnaJ_1	similar to AA sequence:UniProtKB:P08622		1	0	0	0	0	0	0
437	RM25_0433	Transcriptional regulator HspR	534679	535113	+	PROKKA_00432	Putative heat shock protein HspR	534679	535113	+		hspR_1	similar to AA sequence:UniProtKB:P40183		1	0	0	0	0	0	0
438	RM25_0434	BadF/BadG/BcrA/BcrD ATPase family protein	535272	536228	-	PROKKA_00433	BadF/BadG/BcrA/BcrD ATPase family protein	535272	536228	-			protein motif:Pfam:PF01869.14		1	0	0	0	0	0	0
439	RM25_0435	Phosphoribosylformylglycinamidine synthase 2	536368	538923	+	PROKKA_00434	Phosphoribosylformylglycinamidine synthase 2	536368	538923	+	6.3.5.3	purL	similar to AA sequence:UniProtKB:A6X1J9		1	0	0	0	0	0	0
440	RM25_0436	Peptidase dimerization domain protein	538928	540274	+	PROKKA_00435	Succinyl-diaminopimelate desuccinylase	538928	540274	+	3.5.1.18	dapE_2	similar to AA sequence:UniProtKB:Q9JYL2		0	0	0	0	0	0	0
441	RM25_0437	Hypothetical protein	540274	540750	+	PROKKA_00436	hypothetical protein	540274	540750	+					1	0	0	0	0	0	0
442	RM25_0438	Formate--tetrahydrofolate ligase	540881	542557	+	PROKKA_00437	Formate--tetrahydrofolate ligase	540881	542557	+	6.3.4.3	fhs	similar to AA sequence:UniProtKB:Q2RM91		1	0	0	0	0	0	0
443	RM25_0439	Kinase	542659	543219	-	PROKKA_00438	Chromatin associated protein KTI12	542659	543219	-			protein motif:Pfam:PF08433.4		1	0	0	0	0	0	0
444	RM25_0440	UPF0210 protein	543278	544627	-	PROKKA_00439	hypothetical protein	543278	544627	-			protein motif:CLUSTERS:PRK05313		1	0	0	0	0	0	0
445	RM25_0441	UPF0237 protein	544631	544900	-	PROKKA_00440	hypothetical protein	544631	544900	-			protein motif:CLUSTERS:PRK00194		1	0	0	0	0	0	0
446	RM25_0442	Hypothetical protein	545170	546009	+	PROKKA_00441	hypothetical protein	545170	546009	+					1	0	0	0	0	0	0
447	RM25_0443	Amidophosphoribosyltransferase	546110	547651	+	PROKKA_00442	Amidophosphoribosyltransferase precursor	546110	547651	+	2.4.2.14	purF	similar to AA sequence:UniProtKB:P00497		1	0	0	0	0	0	0
448	RM25_0444	Phosphoribosylformylglycinamidine cyclo-ligase	547648	548709	+	PROKKA_00443	Phosphoribosylformylglycinamidine cyclo-ligase	547648	548709	+	6.3.3.1	purM	similar to AA sequence:UniProtKB:Q9KPY6		1	0	0	0	0	0	0
449	RM25_0445	Hypothetical protein	548943	549173	+	PROKKA_00444	hypothetical protein	548943	549173	+					1	0	0	0	0	0	0
450	RM25_0446	Domain family protein, hydrolase, alpha/beta fold family	549425	550507	+	PROKKA_00445	Alpha/beta hydrolase family protein	549425	550507	+			protein motif:Pfam:PF12697.1		1	0	0	0	0	0	0
451						PROKKA_00446	tRNA-Phe(gaa)	550595	550669	-			COORDINATES:profile:Aragorn:1.2		0					0	0
452						PROKKA_00447	tRNA-Asp(gtc)	550682	550756	-			COORDINATES:profile:Aragorn:1.2		0					0	0
453						PROKKA_00448	tRNA-Glu(ttc)	550957	551030	-			COORDINATES:profile:Aragorn:1.2		0					0	0
454	RM25_0447	Cell-wall peptidases, NlpC/P60 family secreted protein	551145	552863	-	PROKKA_00449	putative endopeptidase precursor	551145	552863	-	3.4.-.-		similar to AA sequence:UniProtKB:A4QFQ3		0	0	0	0	0	0	0
455	RM25_0448	ABC-2 type transporter	553301	554107	-	PROKKA_00450	ABC-2 type transporter	553301	554107	-			protein motif:Pfam:PF01061.18		1	0	0	0	0	0	0
456	RM25_0449	Daunorubicin resistance ABC transporter ATPase subunit	554104	555132	-	PROKKA_00451	Daunorubicin/doxorubicin resistance ATP-binding protein DrrA	554104	555132	-	3.6.3.-	drrA_1	similar to AA sequence:UniProtKB:P32010		0	0	0	0	0	0	0
457	RM25_0450	Transcription regulator, TetR	555301	556068	+	PROKKA_00452	HTH-type transcriptional regulator MtrR	555301	556068	+		mtrR	similar to AA sequence:UniProtKB:P39897		1	0	0	0	0	0	0
458	RM25_0451					PROKKA_00453	tRNA-Lys(ttt)	556207	556280	+			COORDINATES:profile:Aragorn:1.2		0					0	0
459	RM25_0452	HTH-type transcriptional regulator CmtR	556622	557035	+	PROKKA_00454	HTH-type transcriptional regulator KmtR	556622	557035	+		kmtR	similar to AA sequence:UniProtKB:O53838		1	0	0	0	0	0	0
460						PROKKA_00455	tRNA-Ala(agc)	557232	557323	+			COORDINATES:profile:Aragorn:1.2		0					0	0
461	RM25_0453	Putative cation-transporting P-type ATPase	557032	558903	+											0	0	0	0	0	0
462	RM25_0454	Aspartate/tyrosine/aromatic aminotransferase	559041	560279	-	PROKKA_00456	Putative N-acetyl-LL-diaminopimelate aminotransferase	559041	560279	-	2.6.1.-	patA	similar to AA sequence:UniProtKB:P16524		1	0	0	0	0	0	0
463	RM25_0455	Putative insertion element ISCmi2 transposase	560308	561309	+	PROKKA_00457	IS2 transposase TnpB	560308	561309	+			protein motif:CLUSTERS:PRK09409		0	0	0	0	0	0	0
464	RM25_0456	Hypothetical protein	561369	561863	-	PROKKA_00458	2-dehydropantoate 2-reductase	561369	561863	-	1.1.1.169	panE_2	similar to AA sequence:UniProtKB:P0A9J4		0	0	0	0	0	0	0
465	RM25_0457	Hypothetical protein	561805	562335	-	PROKKA_00459	2-dehydropantoate 2-reductase	561805	562335	-			protein motif:CLUSTERS:PRK06522		0	0	0	0	0	0	0
466	RM25_0458	Dehydrogenase	562332	563357	-	PROKKA_00460	NADP-dependent isopropanol dehydrogenase	562332	563357	-	1.1.1.80	adh_1	similar to AA sequence:UniProtKB:P14941		1	0	0	0	0	0	0
467	RM25_0459	Hypothetical protein	563674	564027	-	PROKKA_00461	hypothetical protein	563674	564027	-					1	0	0	0	0	0	0
468	RM25_0460	Transaldolase	564366	565448	-	PROKKA_00462	Transaldolase	564366	565448	-	2.2.1.2	tal_1	similar to AA sequence:UniProtKB:A0QWX9		1	0	0	0	0	0	0
469	RM25_0461	Hypothetical protein	565648	566307	-	PROKKA_00463	hypothetical protein	565648	566307	-					1	0	0	0	0	0	0
470	RM25_0462	Hypothetical protein	566428	566775	-	PROKKA_00464	hypothetical protein	566428	566775	-					0	0	0	0	0	0	0
471	RM25_0463	Phospholipase	566897	568486	-	PROKKA_00465	hypothetical protein	566897	568486	-			protein motif:CLUSTERS:PRK10279		1	0	0	0	0	0	0
472	RM25_0464	Cation diffusion facilitator family transporter	568677	569645	+	PROKKA_00466	Ferrous-iron efflux pump FieF	568677	569645	+		fieF	similar to AA sequence:UniProtKB:P69380		1	0	0	0	0	0	0
473	RM25_0465	Cytidine and deoxycytidylate deaminase zinc-binding region	569674	570138	+	PROKKA_00467	Riboflavin biosynthesis protein RibD	569674	570138	+		ribD_1	similar to AA sequence:UniProtKB:P25539		1	0	0	0	0	0	0
474	RM25_0466	Hypothetical protein	570164	570562	-	PROKKA_00468	PRC-barrel domain protein	570164	570562	-			protein motif:Pfam:PF05239.10		1	0	0	0	0	0	0
475	RM25_0467	PimH protein	570725	572011	-	PROKKA_00469	enterobactin exporter EntS	570725	572011	-			protein motif:CLUSTERS:PRK10489	Putative antibiotic resistance	1	0	0	0	0	0	0
476	RM25_0468	Putative membrane protein	572348	572602	-	PROKKA_00470	hypothetical protein	572348	572602	-					1	0	0	0	0	0	0
477	RM25_0469	1, 4-dihydroxy-2-naphthoate octaprenyltransferase	572783	573664	+	PROKKA_00471	1, 4-dihydroxy-2-naphthoate octaprenyltransferase	572783	573664	+	2.5.1.74	menA	similar to AA sequence:UniProtKB:P32166		1	0	0	0	0	0	0
478	RM25_0470	Nuclease, RecB family	573681	575450	-	PROKKA_00472	hypothetical protein	573681	575450	-					1	0	0	0	0	0	0
479	RM25_0471	Demethylmenaquinone methyltransferase	575577	576224	-	PROKKA_00473	Ubiquinone/menaquinone biosynthesis C-methyltransferase UbiE	575577	576224	-	2.1.1.163	ubiE_1	similar to AA sequence:UniProtKB:P0A887		1	0	0	0	0	0	0
480	RM25_0472	Heme ABC exporter, ATP-binding protein CcmA	576426	577118	+	PROKKA_00474	SkfA peptide export ATP-binding protein SkfE	576426	577118	+	3.6.3.25	skfE	similar to AA sequence:UniProtKB:O31427		1	0	0	0	0	0	0
481	RM25_0473	Hypothetical protein	577115	578920	+	PROKKA_00475	hypothetical protein	577115	578920	+					1	0	0	0	0	0	0
482	RM25_0474	Isochorismate synthase dhbC	578966	580153	-	PROKKA_00476	Isochorismate synthase DhbC	578966	580153	-	5.4.4.2	dhbC	similar to AA sequence:UniProtKB:P45744		1	0	0	0	0	0	0
483	RM25_0475	Geranylgeranyl reductase family protein	580551	581882	+	PROKKA_00477	Putative oxidoreductase/MT0587	580551	581882	+	1.-.-.-		similar to AA sequence:UniProtKB:O06427		1	0	0	0	0	0	0
484	RM25_0476	NADH-quinone oxidoreductase subunit A	581939	582304	+	PROKKA_00478	NAD(P)H-quinone oxidoreductase subunit 3	581939	582304	+	1.6.5.-	ndhC	similar to AA sequence:UniProtKB:P19045		1	0	0	0	0	0	0
485	RM25_0477	NADH-quinone oxidoreductase subunit B	582323	582880	+	PROKKA_00479	NADH-quinone oxidoreductase subunit 6	582323	582880	+	1.6.99.5	nqo6	similar to AA sequence:UniProtKB:Q56218		1	0	0	0	0	0	0
486	RM25_0478	NADH-quinone oxidoreductase subunit C	582877	583644	+	PROKKA_00480	NADH-quinone oxidoreductase subunit C 1	582877	583644	+	1.6.99.5	nuoC1	similar to AA sequence:UniProtKB:O68854		1	0	0	0	0	0	0
487	RM25_0479	NADH-quinone oxidoreductase subunit D	583641	585014	+	PROKKA_00481	NADH-quinone oxidoreductase subunit 4	583641	585014	+	1.6.99.5	nqo4	similar to AA sequence:UniProtKB:Q56220		1	0	0	0	0	0	0
488	RM25_0480	NADH dehydrogenase subunit E	585070	585801	+	PROKKA_00482	NADH-quinone oxidoreductase subunit E	585070	585801	+	1.6.99.5	nuoE	similar to AA sequence:UniProtKB:P65573		1	0	0	0	0	0	0
489	RM25_0481	NADH-quinone oxidoreductase, F subunit	585798	587138	+	PROKKA_00483	NADH-quinone oxidoreductase subunit 1	585798	587138	+	1.6.99.5	nqo1	similar to AA sequence:UniProtKB:Q56222		1	0	0	0	0	0	0
490	RM25_0482	NADH dehydrogenase, G subunit	587135	589546	+	PROKKA_00484	NADH-quinone oxidoreductase chain 3	587135	589546	+	1.6.99.5	nqo3	similar to AA sequence:UniProtKB:P29915		1	0	0	0	0	0	0
491	RM25_0483	NADH-quinone oxidoreductase subunit H	589543	590913	+	PROKKA_00485	NADH-quinone oxidoreductase subunit H	589543	590913	+	1.6.99.5	nuoH	similar to AA sequence:UniProtKB:P42032		1	0	0	0	0	0	0
492	RM25_0484	NADH-quinone oxidoreductase subunit I	590914	591486	+	PROKKA_00486	NADH-quinone oxidoreductase subunit 9	590914	591486	+	1.6.99.5	nqo9	similar to AA sequence:UniProtKB:Q56224		1	0	0	0	0	0	0
493	RM25_0485	NADH dehydrogenase subunit I J nuoJ	591483	592352	+	PROKKA_00487	NADH-quinone oxidoreductase subunit J	591483	592352	+	1.6.99.5	nuoJ	similar to AA sequence:UniProtKB:P0AFE0		1	0	0	0	0	0	0
494	RM25_0486	NADH-quinone oxidoreductase subunit K	592349	592648	+	PROKKA_00488	NADH-quinone oxidoreductase subunit 11	592349	592648	+	1.6.99.5		similar to AA sequence:UniProtKB:Q56226		1	0	0	0	0	0	0
495	RM25_0487	NADH dehydrogenase subunit I L nuoL	592659	594566	+	PROKKA_00489	NADH-quinone oxidoreductase subunit 12	592659	594566	+	1.6.99.5		similar to AA sequence:UniProtKB:Q56227		1	0	0	0	0	0	0
496	RM25_0488	NADH dehydrogenase subunit M	594581	596122	+	PROKKA_00490	NADH-quinone oxidoreductase subunit M	594581	596122	+	1.6.99.5	nuoM	similar to AA sequence:UniProtKB:P0AFE8		1	0	0	0	0	0	0
497	RM25_0489	NADH-quinone oxidoreductase subunit N	596126	597682	+	PROKKA_00491	NADH-quinone oxidoreductase subunit N	596126	597682	+	1.6.99.5	nuoN	similar to AA sequence:UniProtKB:P0AFF0		1	0	0	0	0	0	0
498	RM25_0490	Putative POLYPRENYL-DIPHOSPHATE SYNTHASE GRCC1	597696	598673	+	PROKKA_00492	Heptaprenyl diphosphate synthase component 2	597696	598673	+	2.5.1.30	hepT	similar to AA sequence:UniProtKB:P31114		1	0	0	0	0	0	0
499	RM25_0491	Putative membrane protein	598803	599258	-	PROKKA_00493	Inner membrane protein YhaH	598803	599258	-		yhaH	similar to AA sequence:UniProtKB:P64590		1	0	0	0	0	0	0
500	RM25_0492	Hypothetical protein	599331	600536	-	PROKKA_00494	Inner membrane protein YhaI	599331	600536	-		yhaI	similar to AA sequence:UniProtKB:P64592		1	0	0	0	0	0	0
501	RM25_0493	Peptidase family M13	600624	602597	-	PROKKA_00495	Neutral endopeptidase	600624	602597	-	3.4.24.-	pepO	similar to AA sequence:UniProtKB:Q07744		1	0	0	0	0	0	0
502	RM25_0494	2-oxoglutarate ferredoxin oxidoreductase subunit beta	602727	603806	-	PROKKA_00496	2-oxoglutarate oxidoreductase subunit KorB	602727	603806	-	1.2.-.-	korB	similar to AA sequence:UniProtKB:O53181		1	0	0	0	0	0	0
503	RM25_0495	2-oxoacid:acceptor oxidoreductase, alpha subunit	603803	605692	-	PROKKA_00497	2-oxoglutarate oxidoreductase subunit KorA	603803	605692	-	1.2.-.-	korA	similar to AA sequence:UniProtKB:O53182		1	0	0	0	0	0	0
504	RM25_0496	Mannosyltransferase MptA	605819	607453	+	PROKKA_00498	hypothetical protein	605819	607453	+					1	0	0	0	0	0	0
505	RM25_0497	Hypothetical protein	607620	608006	+	PROKKA_00499	hypothetical protein	607620	608006	+					1	0	0	0	0	0	0
506	RM25_0498	Exodeoxyribonuclease III	608065	609006	-	PROKKA_00500	Exodeoxyribonuclease	608065	609006	-	3.1.11.2	exoA	similar to AA sequence:UniProtKB:P37454		1	0	0	0	0	0	0
507	RM25_0499	Hypothetical protein	609085	609579	+	PROKKA_00501	hypothetical protein	609085	609579	+					1	0	0	0	0	0	0
508	RM25_0500					PROKKA_00502	tRNA-Tyr(gta)	609677	609760	+			COORDINATES:profile:Aragorn:1.2		0					0	0
509	RM25_0501	Alkyl hydroperoxide reductase subunit C	610090	610653	+	PROKKA_00503	Alkyl hydroperoxide reductase subunit C	610090	610653	+	1.11.1.15	ahpC	similar to AA sequence:UniProtKB:P80239		1	0	0	0	0	0	0
510	RM25_0502	Alkyl hydroperoxide reductase, F subunit	610877	612532	+	PROKKA_00504	NADH dehydrogenase	610877	612532	+	1.6.99.3	ahpF	similar to AA sequence:UniProtKB:P26829		1	0	0	0	0	0	0
511	RM25_0503					PROKKA_00505	tRNA-Thr(ggt)	612577	612650	+			COORDINATES:profile:Aragorn:1.2		0					0	0
512	RM25_0504					PROKKA_00506	tRNA-Met(cat)	612728	612802	+			COORDINATES:profile:Aragorn:1.2		0					0	0
513	RM25_0505	Hypothetical protein	612931	613101	+	PROKKA_00507	50S ribosomal protein L33 1	612931	613101	+		rpmGA	similar to AA sequence:UniProtKB:P23375		1	0	0	0	0	0	0
514	RM25_0506	UPF0336 protein	613271	613705	+	PROKKA_00508	hypothetical protein	613271	613705	+					1	0	0	0	0	0	0
515	RM25_0507	MaoC domain protein dehydratase	613702	614133	+	PROKKA_00509	MaoC like domain protein	613702	614133	+			protein motif:Pfam:PF01575.13		1	0	0	0	0	0	0
516	RM25_0508	UDP-N-acetylmuramate dehydrogenase	614203	615336	+	PROKKA_00510	UDP-N-acetylenolpyruvoylglucosamine reductase	614203	615336	+	1.3.1.98	murB	similar to AA sequence:UniProtKB:Q9HZM7		1	0	0	0	0	0	0
517	RM25_0509	Hypothetical protein	615358	616842	+	PROKKA_00511	hypothetical protein	615358	616842	+					1	0	0	0	0	0	0
518	RM25_0510					PROKKA_00512	tRNA-Trp(cca)	617033	617106	+			COORDINATES:profile:Aragorn:1.2		0					0	0
519	RM25_0511	Preprotein translocase, SecE subunit	617275	617862	+	PROKKA_00513	preprotein translocase subunit SecE	617275	617862	+			protein motif:CLUSTERS:PRK07597		1	0	0	0	0	0	0
520	RM25_0512	Transcription antitermination protein nusG	617882	618760	+	PROKKA_00514	hypothetical protein	617882	618760	+			similar to AA sequence:UniProtKB:P65589	Transcription termination/antitermination protein NusG	1	0	0	0	0	0	0
521	RM25_0513	50S ribosomal protein L11	618870	619298	+	PROKKA_00515	50S ribosomal protein L11	618870	619298	+		rplK	similar to AA sequence:UniProtKB:A0QS45		1	0	0	0	0	0	0
522	RM25_0514	50S ribosomal protein L1	619418	620128	+	PROKKA_00516	50S ribosomal protein L1	619418	620128	+		rplA	similar to AA sequence:UniProtKB:A0QS46		1	0	0	0	0	0	0
523	RM25_0515	Octanoyltransferase	620218	621168	+	PROKKA_00517	Octanoyltransferase	620218	621168	+	2.3.1.181	lipB	similar to AA sequence:UniProtKB:Q10404		1	0	0	0	0	0	0
524	RM25_0516	Lipoyl synthase	621165	622115	+	PROKKA_00518	Lipoyl synthase	621165	622115	+	2.8.1.8	lipA	similar to AA sequence:UniProtKB:A8I4L8		1	0	0	0	0	0	0
525	RM25_0517	50S ribosomal protein L10	622484	623131	+	PROKKA_00519	50S ribosomal protein L10	622484	623131	+		rplJ	similar to AA sequence:UniProtKB:A0QS62		1	0	0	0	0	0	0
526	RM25_0518	50S ribosomal protein L7/L12	623148	623543	+	PROKKA_00520	50S ribosomal protein L7/L12	623148	623543	+		rplL	similar to AA sequence:UniProtKB:Q8NT28		1	0	0	0	0	0	0
527	RM25_0519	Hypothetical protein	623814	624440	+	PROKKA_00521	hypothetical protein	623814	624440	+					1	0	0	0	0	0	0
528	RM25_0520	DNA-directed RNA polymerase, beta subunit	624766	628242	+	PROKKA_00522	DNA-directed RNA polymerase subunit beta	624766	628242	+	2.7.7.6	rpoB	similar to AA sequence:UniProtKB:Q9L0L0		1	0	0	0	0	0	0
529	RM25_0521	DNA-directed RNA polymerase, beta' subunit	628344	632234	+	PROKKA_00523	DNA-directed RNA polymerase subunit beta'	628344	632234	+	2.7.7.6	rpoC	similar to AA sequence:UniProtKB:A0QS66		1	0	0	0	0	0	0
530	RM25_0522	30S ribosomal protein S12	632694	633065	+	PROKKA_00524	30S ribosomal protein S12	632694	633065	+		rpsL	similar to AA sequence:UniProtKB:P0A4A5		1	0	0	0	0	0	0
531	RM25_0523	30S ribosomal protein S7	633065	633535	+	PROKKA_00525	30S ribosomal protein S7	633065	633535	+		rpsG	similar to AA sequence:UniProtKB:A0QS97		1	0	0	0	0	0	0
532	RM25_0524	Translation elongation factor G	633706	635805	+	PROKKA_00526	Elongation factor G	633706	635805	+		fusA	similar to AA sequence:UniProtKB:P0A556		1	0	0	0	0	0	0
533	RM25_0525	Translation elongation factor Tu	636040	637230	+	PROKKA_00527	Elongation factor Tu	636040	637230	+		tuf	similar to AA sequence:UniProtKB:A0QS98		1	0	0	0	0	0	0
534	RM25_0526	Membrane protein, PF09852 family	637424	638854	-	PROKKA_00528	hypothetical protein	637424	638854	-					1	0	0	0	0	0	0
535	RM25_0527	Hypothetical protein	638896	639585	+	PROKKA_00529	Acetyltransferase (GNAT) family protein	638896	639585	+			protein motif:Pfam:PF00583.18		1	0	0	0	0	0	0
536	RM25_0528	Glutamate--tRNA ligase	639778	641172	+	PROKKA_00530	Glutamate--tRNA ligase	639778	641172	+	6.1.1.17	gltX	similar to AA sequence:UniProtKB:P27000		1	0	0	0	0	0	0
537	RM25_0529	Aminotransferase, class IV	641219	642091	+	PROKKA_00531	Branched-chain-amino-acid aminotransferase	641219	642091	+	2.6.1.42	ilvE_1	similar to AA sequence:UniProtKB:O86428		0	0	0	0	0	0	0
538	RM25_0530	30S ribosomal protein S10	642526	642837	+	PROKKA_00532	30S ribosomal protein S10	642526	642837	+		rpsJ	similar to AA sequence:UniProtKB:A0QSD0		1	0	0	0	0	0	0
539	RM25_0531	50S ribosomal protein L3	642849	643508	+	PROKKA_00533	50S ribosomal protein L3	642849	643508	+		rplC	similar to AA sequence:UniProtKB:A0QSD1		1	0	0	0	0	0	0
540	RM25_0532	50S ribosomal protein L4	643505	644206	+	PROKKA_00534	50S ribosomal protein L4	643505	644206	+		rplD	similar to AA sequence:UniProtKB:A0QSD2		1	0	0	0	0	0	0
541	RM25_0533	50S ribosomal protein L23	644203	644514	+	PROKKA_00535	50S ribosomal protein L23	644203	644514	+		rplW	similar to AA sequence:UniProtKB:A0QSD3		1	0	0	0	0	0	0
542	RM25_0534	50S ribosomal protein L2	644553	645389	+	PROKKA_00536	50S ribosomal protein L2	644553	645389	+		rplB	similar to AA sequence:UniProtKB:A0QSD4		1	0	0	0	0	0	0
543	RM25_0535	30S ribosomal protein S19	645407	645688	+	PROKKA_00537	30S ribosomal protein S19	645407	645688	+		rpsS	similar to AA sequence:UniProtKB:P0A5X5		1	0	0	0	0	0	0
544	RM25_0536	50S ribosomal protein L22	645714	646199	+	PROKKA_00538	50S ribosomal protein L22	645714	646199	+		rplV	similar to AA sequence:UniProtKB:A0QSD6		1	0	0	0	0	0	0
545	RM25_0537	30S ribosomal protein S3	646202	647020	+	PROKKA_00539	30S ribosomal protein S3	646202	647020	+		rpsC	similar to AA sequence:UniProtKB:P23309		1	0	0	0	0	0	0
546	RM25_0538	50S ribosomal protein L16	647026	647445	+	PROKKA_00540	50S ribosomal protein L16	647026	647445	+		rplP	similar to AA sequence:UniProtKB:A0QSD8		1	0	0	0	0	0	0
547	RM25_0539	50S ribosomal protein L29	647447	647695	+	PROKKA_00541	50S ribosomal protein L29	647447	647695	+		rpmC	similar to AA sequence:UniProtKB:P95057		1	0	0	0	0	0	0
548	RM25_0540	30S ribosomal protein S17	647692	647967	+	PROKKA_00542	30S ribosomal protein S17	647692	647967	+		rpsQ	similar to AA sequence:UniProtKB:A0QSE0		1	0	0	0	0	0	0
549	RM25_0541	50S ribosomal protein L14	648098	648469	+	PROKKA_00543	50S ribosomal protein L14	648098	648469	+		rplN	similar to AA sequence:UniProtKB:A0QSF9		1	0	0	0	0	0	0
550	RM25_0542	50S ribosomal protein L24	648471	648842	+	PROKKA_00544	50S ribosomal protein L24	648471	648842	+		rplX	similar to AA sequence:UniProtKB:P60735		1	0	0	0	0	0	0
551	RM25_0543	50S ribosomal protein L5	648842	649504	+	PROKKA_00545	50S ribosomal protein L5	648842	649504	+		rplE	similar to AA sequence:UniProtKB:A0QSG1		1	0	0	0	0	0	0
552	RM25_0544	30S ribosomal protein S14 type Z	649513	649698	+	PROKKA_00546	30S ribosomal protein S14 type Z	649513	649698	+		rpsZ	similar to AA sequence:UniProtKB:P54798		1	0	0	0	0	0	0
553	RM25_0545	30S ribosomal protein S8	649858	650265	+	PROKKA_00547	30S ribosomal protein S8	649858	650265	+		rpsH	similar to AA sequence:UniProtKB:A0QSG3		1	0	0	0	0	0	0
554	RM25_0546	50S ribosomal protein L6	650296	650838	+	PROKKA_00548	50S ribosomal protein L6	650296	650838	+		rplF	similar to AA sequence:UniProtKB:A0QSG4		1	0	0	0	0	0	0
555	RM25_0547	50S ribosomal protein L18	650841	651224	+	PROKKA_00549	50S ribosomal protein L18	650841	651224	+		rplR	similar to AA sequence:UniProtKB:P46899		1	0	0	0	0	0	0
556	RM25_0548	30S ribosomal protein S5	651247	651858	+	PROKKA_00550	30S ribosomal protein S5	651247	651858	+		rpsE	similar to AA sequence:UniProtKB:Q6A6P3		1	0	0	0	0	0	0
557	RM25_0549	Hypothetical protein	651858	652040	+	PROKKA_00551	50S ribosomal protein L30	651858	652040	+		rpmD	similar to AA sequence:UniProtKB:P0AG51		1	0	0	0	0	0	0
558	RM25_0550	50S ribosomal protein L15	652042	652485	+	PROKKA_00552	50S ribosomal protein L15	652042	652485	+		rplO	similar to AA sequence:UniProtKB:P19946		1	0	0	0	0	0	0
559	RM25_0551	FMN reductase	652842	653489	-	PROKKA_00553	NAD(P)H-dependent FAD/FMN reductase	652842	653489	-	1.5.1.45		similar to AA sequence:UniProtKB:A4IT49		1	0	0	0	0	0	0
560	RM25_0552	Putative luciferase-like monooxygenase, FMN-dependent, CE1758 family	653600	654796	-	PROKKA_00554	hypothetical protein	653600	654796	-			protein motif:CLUSTERS:PRK10508		1	0	0	0	0	0	0
561	RM25_0553	Putative extracellular solute-binding dependent transport lipoprotein	655047	656765	-	PROKKA_00555	putative monoacyl phosphatidylinositol tetramannoside-binding protein LpqW precursor	655047	656765	-			similar to AA sequence:UniProtKB:A0R2I8		0	0	0	0	0	0	0
562	RM25_0554	Oligopeptide/dipeptide ABC transporter, ATPase subunit	656836	658935	-	PROKKA_00556	Glutathione import ATP-binding protein GsiA	656836	658935	-	3.6.3.-	gsiA_1	similar to AA sequence:UniProtKB:P75796		1	0	0	0	0	0	0
563	RM25_0555	Oligopeptide transport system permease protein OppC	658932	659918	-	PROKKA_00557	Oligopeptide transport system permease protein OppC	658932	659918	-		oppC	similar to AA sequence:UniProtKB:P08006		1	0	0	0	0	0	0
564	RM25_0556	Oligopeptide-transport membrane protein ABC transporter oppB	659920	660903	-	PROKKA_00558	Dipeptide transport system permease protein DppB	659920	660903	-		dppB_1	similar to AA sequence:UniProtKB:P0AEF8		0	0	0	0	0	0	0
565	RM25_0557	Transposase	660972	662351	-	PROKKA_00559	Transposase IS66 family protein	660972	662351	-			protein motif:Pfam:PF03050.8		0	0	0	0	0	0	0
566	RM25_0558	Protein translocase subunit SecY	662780	664093	+	PROKKA_00560	preprotein translocase subunit SecY	662780	664093	+			protein motif:CLUSTERS:PRK09204		1	0	0	0	0	0	0
567	RM25_0559	Adenylate kinase	664105	664665	+	PROKKA_00561	Adenylate kinase	664105	664665	+	2.7.4.3	adk	similar to AA sequence:UniProtKB:A0QSH8		1	0	0	0	0	0	0
568	RM25_0560	Methionine aminopeptidase Map	664677	665507	+	PROKKA_00562	Methionine aminopeptidase 1	664677	665507	+	3.4.11.18	map_1	similar to AA sequence:UniProtKB:P19994		1	0	0	0	0	0	0
569	RM25_0561	Hypothetical protein	665533	665919	+	PROKKA_00563	hypothetical protein	665533	665919	+					1	0	0	0	0	0	0
570	RM25_0562	Hypothetical protein	665950	666234	-	PROKKA_00564	YciI-like protein	665950	666234	-			protein motif:CLUSTERS:PRK12863		1	0	0	0	0	0	0
571	RM25_0563	Translation initiation factor IF-1	666593	666814	+	PROKKA_00565	Translation initiation factor IF-1	666593	666814	+		infA	similar to AA sequence:UniProtKB:P0A5H5		1	0	0	0	0	0	0
572	RM25_0564	Hypothetical protein	666907	667020	+	PROKKA_00566	50S ribosomal protein L36	666907	667020	+		rpmJ	similar to AA sequence:UniProtKB:P07841		0	0	0	0	0	0	0
573	RM25_0565	30S ribosomal protein S13	667273	667647	+	PROKKA_00567	30S ribosomal protein S13	667273	667647	+		rpsM	similar to AA sequence:UniProtKB:A0QSL5		1	0	0	0	0	0	0
574	RM25_0566	30S ribosomal protein S11	667693	668100	+	PROKKA_00568	30S ribosomal protein S11	667693	668100	+		rpsK	similar to AA sequence:UniProtKB:P66357		1	0	0	0	0	0	0
575	RM25_0567	30S ribosomal protein S4	668131	668736	+	PROKKA_00569	30S ribosomal protein S4	668131	668736	+		rpsD	similar to AA sequence:UniProtKB:A0QSL7		1	0	0	0	0	0	0
576	RM25_0568	DNA-directed RNA polymerase, alpha subunit	668861	669880	+	PROKKA_00570	DNA-directed RNA polymerase subunit alpha	668861	669880	+	2.7.7.6	rpoA	similar to AA sequence:UniProtKB:P66701		1	0	0	0	0	0	0
577	RM25_0569	50S ribosomal protein L17	669924	670511	+	PROKKA_00571	50S ribosomal protein L17	669924	670511	+		rplQ	similar to AA sequence:UniProtKB:A0QSL9		1	0	0	0	0	0	0
578	RM25_0570	Glycosyltransferase, group 1 family	670552	671793	+	PROKKA_00572	GDP-mannose-dependent alpha-(1-6)-phosphatidylinositol dimannoside mannosyltransferase	670552	671793	+	2.4.1.57	pimC	similar to AA sequence:UniProtKB:P0CF99		1	0	0	0	0	0	0
579	RM25_0571	Resuscitation-promoting factor RpfB	671903	672988	-	PROKKA_00573	Resuscitation-promoting factor Rpf2 precursor	671903	672988	-	3.-.-.-	rpf2	similar to AA sequence:UniProtKB:Q6M6N7		1	0	0	0	0	0	0
580	RM25_0572	Superoxide dismutase	673283	673993	-	PROKKA_00574	Superoxide dismutase [Mn/Fe]	673283	673993	-	1.15.1.1	sodA	similar to AA sequence:UniProtKB:P80293		1	0	0	0	0	0	0
581	RM25_0573	ABC transporter domain-containing ATP-binding subunit	674089	675129	+	PROKKA_00575	Fluoroquinolones export ATP-binding protein/MT2762	674089	675129	+	3.6.3.-		similar to AA sequence:UniProtKB:O07190		1	0	0	0	0	0	0
582	RM25_0574	Putative integral membrane transport protein	675099	676691	+	PROKKA_00576	hypothetical protein	675099	676691	+					1	0	0	0	0	0	0
583	RM25_0575	Substrate-specific component CbrT of predicted cobalamin ECF transporter	676706	677557	-	PROKKA_00577	hypothetical protein	676706	677557	-					1	0	0	0	0	0	0
584	RM25_0576	Cobalt ABC transporter, ATP-binding protein	677554	679170	-	PROKKA_00578	Putative HMP/thiamine import ATP-binding protein YkoD	677554	679170	-	3.6.3.-	ykoD	similar to AA sequence:UniProtKB:O34362		1	0	0	0	0	0	0
585	RM25_0577	Cobalt transport protein	679167	680267	-	PROKKA_00579	Energy-coupling factor transporter transmembrane protein EcfT	679167	680267	-		ecfT_1	similar to AA sequence:UniProtKB:Q03ZL4		1	0	0	0	0	0	0
586	RM25_0578	Hypothetical protein	680313	680855	-	PROKKA_00580	hypothetical protein	680313	680855	-					1	0	0	0	0	0	0
587	RM25_0579	YbxB protein	681147	681746	-	PROKKA_00581	Ribosomal RNA small subunit methyltransferase C	681147	681746	-	2.1.1.172	rsmC_1	similar to AA sequence:UniProtKB:P39406		1	0	0	0	0	0	0
588	RM25_0580	TRNA pseudouridine synthase A	681784	682659	-	PROKKA_00582	tRNA pseudouridine synthase A	681784	682659	-	5.4.99.12	truA	similar to AA sequence:UniProtKB:P07649		1	0	0	0	0	0	0
589	RM25_0581	TRNA (guanine-N(7)-)-methyltransferase	682652	683506	-	PROKKA_00583	tRNA (guanine-N(7)-)-methyltransferase	682652	683506	-	2.1.1.33	trmB	similar to AA sequence:UniProtKB:P44648		1	0	0	0	0	0	0
590	RM25_0582	PF03733 domain protein	683661	684056	+	PROKKA_00584	Inner membrane protein YccF	683661	684056	+		yccF	similar to AA sequence:UniProtKB:P0AB12		1	0	0	0	0	0	0
591	RM25_0583	Elongation factor G fusA2	684188	686284	-	PROKKA_00585	Elongation factor G	684188	686284	-		fus	similar to AA sequence:UniProtKB:Q5XDW4		1	0	0	0	0	0	0
592	RM25_0584	50S ribosomal protein L13	686585	687028	+	PROKKA_00586	50S ribosomal protein L13	686585	687028	+		rplM	similar to AA sequence:UniProtKB:A0QSP8		1	0	0	0	0	0	0
593	RM25_0585	30S ribosomal protein S9	687025	687576	+	PROKKA_00587	30S ribosomal protein S9	687025	687576	+		rpsI	similar to AA sequence:UniProtKB:A0QSP9		1	0	0	0	0	0	0
594	RM25_0586	Phosphoglucosamine mutase	687728	689071	+	PROKKA_00588	Phosphoglucosamine mutase	687728	689071	+	5.4.2.10	glmM	similar to AA sequence:UniProtKB:P99087		1	0	0	0	0	0	0
595	RM25_0587	Pantothenate kinase	689210	690292	-	PROKKA_00589	Pantothenate kinase	689210	690292	-	2.7.1.33	coaA_2	similar to AA sequence:UniProtKB:P63810		1	0	0	0	0	0	0
596	RM25_0588	Glutamine--fructose-6-phosphate transaminase (isomerizing)	690441	692291	+	PROKKA_00590	Glutamine--fructose-6-phosphate aminotransferase [isomerizing]	690441	692291	+	2.6.1.16	glmS	similar to AA sequence:UniProtKB:P17169		1	0	0	0	0	0	0
597	RM25_0589	Holo-[acyl-carrier-protein] synthase	692332	692799	+	PROKKA_00591	Holo-[acyl-carrier-protein] synthase	692332	692799	+	2.7.8.7	acpS	similar to AA sequence:UniProtKB:O86785		0	0	0	0	0	0	0
598	RM25_0590	YjeF protein	692801	694219	+	PROKKA_00592	Bifunctional NAD(P)H-hydrate repair enzyme Nnr	692801	694219	+		nnr	similar to AA sequence:UniProtKB:P31806		1	0	0	0	0	0	0
599	RM25_0591	Mannosyltransferase pimB	694248	695393	-	PROKKA_00593	GDP-mannose-dependent alpha-mannosyltransferase	694248	695393	-	2.4.1.-	mgtA_2	similar to AA sequence:UniProtKB:O06423		1	0	0	0	0	0	0
600	RM25_0592	Hypothetical protein	695671	698802	+	PROKKA_00594	ATP-dependent RNA helicase DeaD	695671	698802	+	3.6.4.13	deaD	similar to AA sequence:UniProtKB:P0A9P6		1	0	0	0	0	0	0
601	RM25_0593	Hydrolase, P-loop family	699033	700028	+	PROKKA_00595	tRNA threonylcarbamoyladenosine biosynthesis protein TsaE	699033	700028	+		tsaE	similar to AA sequence:UniProtKB:O05515		1	0	0	0	0	0	0
602	RM25_0594	Universal bacterial protein YeaZ	700025	700711	+	PROKKA_00596	tRNA threonylcarbamoyladenosine biosynthesis protein TsaB	700025	700711	+		tsaB	similar to AA sequence:UniProtKB:Q7CQE0		1	0	0	0	0	0	0
603	RM25_0595	Ribosomal-protein-alanine acetyltransferase	700708	701229	+	PROKKA_00597	ribosomal-protein-alanine N-acetyltransferase	700708	701229	+			protein motif:CLUSTERS:PRK09491		1	0	0	0	0	0	0
604	RM25_0596	putative tRNA threonylcarbamoyladenosine biosynthesis protein Gcp	701226	702299	+	PROKKA_00598	tRNA N6-adenosine threonylcarbamoyltransferase	701226	702299	+	2.3.1.-	tsaD	similar to AA sequence:UniProtKB:Q2FWL2		1	0	0	0	0	0	0
605	RM25_0597	Cob(II)yrinic acid a, c-diamide reductase	702373	704253	+	PROKKA_00599	5, 6-dimethylbenzimidazole synthase	702373	704253	+	1.14.99.40	bluB	similar to AA sequence:UniProtKB:Q92PC8		1	0	0	0	0	0	0
606	RM25_0598	Bleomycin hydrolase	704437	705885	+	PROKKA_00600	Aminopeptidase C	704437	705885	+	3.4.22.40	pepC_1	similar to AA sequence:UniProtKB:Q04723		1	0	0	0	0	0	0
607	RM25_0599	Hydrolase, NUDIX family	705940	706425	+	PROKKA_00601	8-oxo-dGTP diphosphatase	705940	706425	+	3.6.1.55	mutX	similar to AA sequence:UniProtKB:P41354		1	0	0	0	0	0	0
608	RM25_0600	Tetracycline resistance determinant TetV	706569	707795	+	PROKKA_00602	2-acyl-glycerophospho-ethanolamine acyltransferase	706569	707795	+			protein motif:CLUSTERS:PRK08633		1	0	0	0	0	0	0
609	RM25_0601	Putative SAM-dependent methyltransferase	707820	709184	+	PROKKA_00603	Methyltransferase domain protein	707820	709184	+			protein motif:Pfam:PF12847.1		0	0	0	0	0	0	0
610	RM25_0602	ABC transporter, permease protein OpuCB	709403	710044	+	PROKKA_00604	Choline transport system permease protein OpuBB	709403	710044	+		opuBB	similar to AA sequence:UniProtKB:Q45461		1	0	0	0	0	0	0
611	RM25_0603	Osmoprotectant transport ATP-binding protein ABC transporter	710041	711375	+	PROKKA_00605	Choline transport ATP-binding protein OpuBA	710041	711375	+		opuBA_1	similar to AA sequence:UniProtKB:Q45460		1	0	0	0	0	0	0
612	RM25_0604	ProWL	711372	712109	+	PROKKA_00606	Glycine betaine/carnitine/choline transport system permease protein OpuCB	711372	712109	+		opuCB_1	similar to AA sequence:UniProtKB:O34878		1	0	0	0	0	0	0
613	RM25_0605	ProXL	712113	713144	+	PROKKA_00607	Putative osmoprotectant uptake system substrate-binding protein OsmF precursor	712113	713144	+		osmF_1	similar to AA sequence:UniProtKB:P33362		1	0	0	0	0	0	0
614	RM25_0606	10 kDa chaperonin	713381	713677	+	PROKKA_00608	10 kDa chaperonin	713381	713677	+		groS	similar to AA sequence:UniProtKB:Q8NSS1		1	0	0	0	0	0	0
615	RM25_0607	60 kDa chaperonin 1	713699	715291	+	PROKKA_00609	60 kDa chaperonin 1	713699	715291	+		groL1_1	similar to AA sequence:UniProtKB:Q00767		1	0	0	0	0	0	0
616	RM25_0608	Inosine-5'-monophosphate dehydrogenase	715438	716958	+	PROKKA_00610	Inosine-5'-monophosphate dehydrogenase	715438	716958	+	1.1.1.205	guaB_1	similar to AA sequence:UniProtKB:P65167		1	0	0	0	0	0	0
617	RM25_0609	IMP dehydrogenase family protein	717110	718213	+	PROKKA_00611	putative oxidoreductase/MSMEI_1564	717110	718213	+	1.-.-.-		similar to AA sequence:UniProtKB:A0QSU4		1	0	0	0	0	0	0
618	RM25_0610	Chorismate mutase	718245	718574	+	PROKKA_00612	T-protein	718245	718574	+		tyrA_1	similar to AA sequence:UniProtKB:P07023		1	0	0	0	0	0	0
619	RM25_0611	Transcription initiation factor	718878	720194	+	PROKKA_00613	hypothetical protein	718878	720194	+					0	0	0	0	0	0	0
620	RM25_0612	Hypothetical protein	720219	721931	+	PROKKA_00614	hypothetical protein	720219	721931	+					0	0	0	0	0	0	0
621	RM25_0613	Hypothetical protein	721944	723161	+	PROKKA_00615	hypothetical protein	721944	723161	+					0	0	0	0	0	0	0
622	RM25_0614	AmiC, N-acetylmuramoyl-L-alanine amidase	723229	724068	+	PROKKA_00616	N-acetylmuramoyl-L-alanine amidase	723229	724068	+			protein motif:Pfam:PF01520.12		1	0	0	0	0	0	0
623	RM25_0615	Serine acetyltransferase	724103	724654	-	PROKKA_00617	Serine acetyltransferase	724103	724654	-	2.3.1.30	cysE	similar to AA sequence:UniProtKB:Q06750		1	0	0	0	0	0	0
624	RM25_0616	Cysteine synthase	724651	725577	-	PROKKA_00618	O-acetylserine sulfhydrylase	724651	725577	-	2.5.1.47	cysK1_1	similar to AA sequence:UniProtKB:P0A534		1	0	0	0	0	0	0
625	RM25_0617	Ribulokinase	726024	726908	+	PROKKA_00619	Ribulokinase	726024	726908	+	2.7.1.16	araB_1	similar to AA sequence:UniProtKB:P94524		0	0	0	0	0	0	0
626	RM25_0618	Ribulokinase domain protein	726905	727549	+	PROKKA_00620	Ribulokinase	726905	727549	+	2.7.1.16	araB_2	similar to AA sequence:UniProtKB:Q9KBQ3		0	0	0	0	0	0	0
627	RM25_0619	Putative L-ribulose-5-phosphate 4-epimerase	727546	728193	+	PROKKA_00621	L-ribulose-5-phosphate 4-epimerase	727546	728193	+	5.1.3.4	araD	similar to AA sequence:UniProtKB:P94525		1	0	0	0	0	0	0
628	RM25_0620	Hypothetical protein	728153	728251	+	PROKKA_00622	hypothetical protein	728153	728251	+					0	0	0	0	0	0	0
629	RM25_0621	L-arabinose isomerase	728321	729841	+	PROKKA_00623	L-arabinose isomerase	728321	729841	+	5.3.1.4	araA	similar to AA sequence:UniProtKB:Q9S467		1	0	0	0	0	0	0
630	RM25_0622	Lactose operon repressor	729868	730905	+	PROKKA_00624	Lactose operon repressor	729868	730905	+		lacI	similar to AA sequence:UniProtKB:P03023		1	0	0	0	0	0	0
631	RM25_0623	ABC transporter periplasmic-binding protein ytfQ	731149	732129	+	PROKKA_00625	ABC transporter periplasmic-binding protein YtfQ precursor	731149	732129	+		ytfQ	similar to AA sequence:UniProtKB:P39325		0	0	0	0	0	0	0
632	RM25_0624	ATP binding protein of ABC transporter	732267	732620	+	PROKKA_00626	Arabinose import ATP-binding protein AraG	732267	732620	+	3.6.3.17	araG	similar to AA sequence:UniProtKB:P0AAF3		0	0	0	0	0	0	0
633	RM25_0625	YtfR	732714	733799	+	PROKKA_00627	Ribose import ATP-binding protein RbsA	732714	733799	+	3.6.3.17	rbsA	similar to AA sequence:UniProtKB:P04983		0	0	0	0	0	0	0
634	RM25_0626	YtfT	733796	734854	+	PROKKA_00628	Inner membrane ABC transporter permease protein YtfT	733796	734854	+		ytfT	similar to AA sequence:UniProtKB:P39328		1	0	0	0	0	0	0
635	RM25_0627	ABC transporter, permease protein YjfF	734851	735879	+	PROKKA_00629	Inner membrane ABC transporter permease protein YjfF	734851	735879	+		yjfF	similar to AA sequence:UniProtKB:P37772		1	0	0	0	0	0	0
636	RM25_0628	GMP synthase (glutamine-hydrolyzing)	736288	737727	+	PROKKA_00630	GMP synthase [glutamine-hydrolyzing]	736288	737727	+	6.3.5.2	guaA_1	similar to AA sequence:UniProtKB:P0A5A1		1	0	0	0	0	0	0
637	RM25_0629	Hypothetical protein	737616	737879	-	PROKKA_00631	hypothetical protein	737616	737879	-					0	0	0	0	0	0	0
638	RM25_0630	YwqG	737932	738819	+	PROKKA_00632	hypothetical protein	737932	738819	+					1	0	0	0	0	0	0
639	RM25_0631	NAD(P)H quinone oxidoreductase, PIG3 family	738870	739814	-	PROKKA_00633	Phthiocerol synthesis polyketide synthase type I PpsC	738870	739814	-	2.3.1.41	ppsC	similar to AA sequence:UniProtKB:P96202		1	0	0	0	0	0	0
640	RM25_0632	putative stress-response transcriptional regulator protein PspC	740111	740401	-	PROKKA_00634	PspC domain protein	740111	740401	-			protein motif:Pfam:PF04024.6		1	0	0	0	0	0	0
641	RM25_0633	Sensor histidine kinase	740643	741986	+	PROKKA_00635	Sensor histidine kinase LiaS	740643	741986	+	2.7.13.3	liaS	similar to AA sequence:UniProtKB:O32198		1	0	0	0	0	0	0
642	RM25_0634	Two component transcriptional regulator, LuxR family	741983	742681	+	PROKKA_00636	Transcriptional regulatory protein LiaR	741983	742681	+		liaR_1	similar to AA sequence:UniProtKB:O32197		1	0	0	0	0	0	0
643	RM25_0635	Hypothetical protein	742918	743169	-	PROKKA_00637	hypothetical protein	742918	743169	-			protein motif:CLUSTERS:PRK10457		1	0	0	0	0	0	0
644	RM25_0636	Iron compound ABC transporter, iron compound-binding protein	743459	744475	+	PROKKA_00638	putative ABC transporter solute-binding protein YclQ precursor	743459	744475	+		yclQ	similar to AA sequence:UniProtKB:P94421		1	0	0	0	0	0	0
645	RM25_0637	Ferric anguibactin transport system permease protein fatD	744472	745503	+	PROKKA_00639	Iron-uptake system permease protein FeuB	744472	745503	+		feuB	similar to AA sequence:UniProtKB:P40410		1	0	0	0	0	0	0
646	RM25_0638	ABC-type cobalamin/Fe3+-siderophores transport system, permease component	745496	746779	+	PROKKA_00640	Iron-uptake system permease protein FeuC	745496	746779	+		feuC	similar to AA sequence:UniProtKB:P40411		1	0	0	0	0	0	0
647	RM25_0639	Transposase InsI for insertion sequence element IS30C	746776	747702	+	PROKKA_00641	Integrase core domain protein	746776	747702	+			protein motif:Pfam:PF00665.20		0	0	0	0	0	0	0
648	RM25_0640	Putative iron-siderophore ABC transporter (ATP-binding protein)	747720	748475	+	PROKKA_00642	putative siderophore transport system ATP-binding protein YusV	747720	748475	+		yusV_2	similar to AA sequence:UniProtKB:O32188		1	0	0	0	0	0	0
649	RM25_0641	Cardiolipin synthase 1	748548	749801	-	PROKKA_00643	Cardiolipin synthase	748548	749801	-	2.7.8.-	cls	similar to AA sequence:UniProtKB:P63801		1	0	0	0	0	0	0
650	RM25_0642	ATP-dependent DNA helicase PcrA	749938	752427	+	PROKKA_00644	ATP-dependent DNA helicase UvrD1	749938	752427	+	3.6.4.12	uvrD1_1	similar to AA sequence:UniProtKB:P0A5A3		1	0	0	0	0	0	0
651	RM25_0643	Putative membrane protein	752521	753999	+	PROKKA_00645	hypothetical protein	752521	753999	+					1	0	0	0	0	0	0
652	RM25_0644	Phosphoribosylglycinamide formyltransferase	754010	754621	+	PROKKA_00646	Phosphoribosylglycinamide formyltransferase	754010	754621	+	2.1.2.2	purN	similar to AA sequence:UniProtKB:P71554		1	0	0	0	0	0	0
653	RM25_0645	Bifunctional purine biosynthesis protein PurH	754743	756296	+	PROKKA_00647	Bifunctional purine biosynthesis protein PurH	754743	756296	+		purH	similar to AA sequence:UniProtKB:Q8NS21		1	0	0	0	0	0	0
654	RM25_0646	Bifunctional protein FolD	756370	757230	+	PROKKA_00648	Bifunctional protein FolD protein	756370	757230	+		folD	similar to AA sequence:UniProtKB:A0QSY5		1	0	0	0	0	0	0
655	RM25_0647	Hypothetical protein	757236	757559	+	PROKKA_00649	hypothetical protein	757236	757559	+					1	0	0	0	0	0	0
656	RM25_0648	Malate dehydrogenase	757741	758727	-	PROKKA_00650	Malate dehydrogenase	757741	758727	-	1.1.1.37	mdh_1	similar to AA sequence:UniProtKB:P10584		1	0	0	0	0	0	0
657	RM25_0649	Isocitrate dehydrogenase [NADP]	758905	760122	+	PROKKA_00651	Isocitrate dehydrogenase [NADP]	758905	760122	+	1.1.1.42	icd	similar to AA sequence:UniProtKB:P65097		1	0	0	0	0	0	0
658	RM25_0650	Hypothetical protein	760314	760625	-	PROKKA_00652	hypothetical protein	760314	760625	-					1	0	0	0	0	0	0
659	RM25_0651	Hypothetical protein	760703	760921	+	PROKKA_00653	hypothetical protein	760703	760921	+					0	0	0	0	0	0	0
660	RM25_0652	Hypothetical protein	761096	761344	+	PROKKA_00654	hypothetical protein	761096	761344	+					0	0	0	0	0	0	0
661	RM25_0653	Putative hemolysin	761583	763103	+	PROKKA_00655	Hemolysin C	761583	763103	+		tlyC	similar to AA sequence:UniProtKB:O05961		1	0	0	0	0	0	0
662	RM25_0654	Hypothetical protein	763184	764473	+	PROKKA_00656	Phosphotransferase enzyme family protein	763184	764473	+			protein motif:Pfam:PF01636.17		1	0	0	0	0	0	0
663	RM25_0655	Basic membrane protein	764723	765667	+	PROKKA_00657	Basic membrane protein	764723	765667	+			protein motif:Pfam:PF02608.8		1	0	0	0	0	0	0
664	RM25_0656	Ribonuclease H	765739	766770	+	PROKKA_00658	Ribonuclease HI	765739	766770	+	3.1.26.4	rnhA	similar to AA sequence:UniProtKB:P0A7Y4		1	0	0	0	0	0	0
665	RM25_0657	Hypothetical protein	766847	767362	+	PROKKA_00659	hypothetical protein	766847	767362	+					1	0	0	0	0	0	0
666	RM25_0658	Enoyl-CoA hydratase echA9	767438	768370	-	PROKKA_00660	putative enoyl-CoA hydratase	767438	768370	-	4.2.1.17	fadB	similar to AA sequence:UniProtKB:P94549		1	0	0	0	0	0	0
667	RM25_0659	Methionine--tRNA ligase	768411	770357	+	PROKKA_00661	Methionine--tRNA ligase	768411	770357	+	6.1.1.10	metG	similar to AA sequence:UniProtKB:P00959		1	0	0	0	0	0	0
668	RM25_0660	Silent information regulator protein Sir2	770585	771508	+	PROKKA_00662	NAD-dependent protein deacetylase	770585	771508	+	3.5.1.-	cobB_2	similar to AA sequence:UniProtKB:Q9WYW0		1	0	0	0	0	0	0
669	RM25_0661	PF04239 family protein	771527	772171	-	PROKKA_00663	hypothetical protein	771527	772171	-					1	0	0	0	0	0	0
670	RM25_0662	Putative membrane protein	772168	772623	-	PROKKA_00664	hypothetical protein	772168	772623	-					0	0	0	0	0	0	0
671	RM25_0663	Transcriptional regulator, MerR family	772796	773161	-	PROKKA_00665	HTH-type transcriptional regulator AdhR	772796	773161	-		adhR	similar to AA sequence:UniProtKB:O06008		1	0	0	0	0	0	0
672	RM25_0664	Carboxymuconolactone decarboxylase	773274	773681	+	PROKKA_00666	Carboxymuconolactone decarboxylase family protein	773274	773681	+			protein motif:Pfam:PF02627.1		1	0	0	0	0	0	0
673	RM25_0665	Hypothetical protein	773678	773848	+	PROKKA_00667	NAD-dependent protein deacetylase	773678	773848	+		cobB_3	protein motif:HAMAP:MF_01968		0	0	0	0	0	0	0
674	RM25_0666	Transposase IS204/IS1001/IS1096/IS1165 family protein	774099	775175	-	PROKKA_00668	Transposase	774099	775175	-			protein motif:Pfam:PF01610.11		0	0	0	0	0	0	0
675	RM25_0667	Putative insertion element ISCmi2 transposase	776332	777375	-	PROKKA_00669	IS2 transposase TnpB	776332	777375	-			protein motif:CLUSTERS:PRK09409		0	0	0	0	0	0	0
676	RM25_0668	Puromycin N-acetyltransferase	777524	778144	-	PROKKA_00670	Acetyltransferase (GNAT) family protein	777524	778144	-			protein motif:Pfam:PF00583.18		1	0	0	0	0	0	0
677	RM25_0669	Hypothetical protein	778465	778671	+	PROKKA_00671	hypothetical protein	778465	778671	+					0	0	0	0	0	0	0
678	RM25_0670	Transposase IS204/IS1001/IS1096/IS1165 family protein	778651	779727	-	PROKKA_00672	Transposase	778651	779727	-			protein motif:Pfam:PF01610.11		0	0	0	0	0	0	0
679	RM25_0671	Chlorophyll synthesis pathway protein BchC	780442	781485	-	PROKKA_00673	Alcohol dehydrogenase	780442	781485	-	1.1.1.1	adhT	similar to AA sequence:UniProtKB:P12311		1	0	0	0	0	0	0
680	RM25_0672	Putative membrane protein (DUF2207) (Precursor)	781623	783410	-	PROKKA_00674	hypothetical protein	781623	783410	-					1	0	0	0	0	0	0
681	RM25_0673	Pyruvate-flavodoxin oxidoreductase	783722	787441	+	PROKKA_00675	Pyruvate-flavodoxin oxidoreductase	783722	787441	+	1.2.7.-	nifJ_2	similar to AA sequence:UniProtKB:Q06879		1	0	0	0	0	0	0
682	RM25_0674	Dihydroorotate oxidase	787445	788452	+	PROKKA_00676	NAD-dependent dihydropyrimidine dehydrogenase subunit PreA	787445	788452	+	1.3.1.1	preA_2	similar to AA sequence:UniProtKB:P25889		1	0	0	0	0	0	0
683	RM25_0675	Hypothetical protein	788480	789022	-	PROKKA_00677	hypothetical protein	788480	789022	-					1	0	0	0	0	0	0
684	RM25_0676	Bifunctional acetyl-/propionyl-coenzyme A carboxylase subunit alpha accA3	789075	790856	-	PROKKA_00678	2-oxoglutarate carboxylase small subunit	789075	790856	-	6.4.1.7	cfiB	similar to AA sequence:UniProtKB:D3DJ42		1	0	0	0	0	0	0
685	RM25_0677	DNA-formamidopyrimidine glycosylase	791012	791827	-	PROKKA_00679	Endonuclease 8 1	791012	791827	-	3.2.2.-	nei1	similar to AA sequence:UniProtKB:P64158		1	0	0	0	0	0	0
686	RM25_0678	Hypothetical protein	791978	792193	-	PROKKA_00680	hypothetical protein	791978	792193	-					1	0	0	0	0	0	0
687	RM25_0679	Hypothetical protein	792474	792953	+	PROKKA_00681	hypothetical protein	792474	792953	+					1	0	0	0	0	0	0
688	RM25_0680	MutT/NUDIX family protein	793044	793544	-	PROKKA_00682	dihydroneopterin triphosphate pyrophosphatase	793044	793544	-			protein motif:CLUSTERS:PRK09438		0	0	0	0	0	0	0
689	RM25_0681	Septum formation protein Maf	793548	794276	-	PROKKA_00683	Maf-like protein YceF	793548	794276	-		yceF	similar to AA sequence:UniProtKB:P0A729		1	0	0	0	0	0	0
690	RM25_0682	Hypothetical protein	794327	794581	-	PROKKA_00684	hypothetical protein	794327	794581	-					1	0	0	0	0	0	0
691	RM25_0683	Propionyl-CoA carboxylase subunit beta 5 accD5	794587	796161	-	PROKKA_00685	putative propionyl-CoA carboxylase beta chain 5	794587	796161	-	6.4.1.3	accD5	similar to AA sequence:UniProtKB:P96885		1	0	0	0	0	0	0
692	RM25_0684	hypothetical protein	796293	797639	+	PROKKA_00686	Inner membrane protein YjjP	796293	797639	+		yjjP	similar to AA sequence:UniProtKB:P0ADD5		1	0	0	0	0	0	0
693	RM25_0685	Putative exporter of polyketide antibiotics	797747	799219	-	PROKKA_00687	ABC-2 family transporter protein	797747	799219	-			protein motif:Pfam:PF12730.1		0	0	0	0	0	0	0
694	RM25_0686	Transposase IS204/IS1001/IS1096/IS1165 family protein	799583	800659	+	PROKKA_00688	Transposase	799583	800659	+			protein motif:Pfam:PF01610.11		0	0	0	0	0	0	0
695	RM25_0687	Hypothetical protein	800625	800834	-	PROKKA_00689	hypothetical protein	800625	800834	-					1	0	0	0	0	0	0
696	RM25_0688	Tetronasin-transport ATP-binding protein ABC transporter	800831	801775	-	PROKKA_00690	Daunorubicin/doxorubicin resistance ATP-binding protein DrrA	800831	801775	-	3.6.3.-	drrA_2	similar to AA sequence:UniProtKB:P32010		1	0	0	0	0	0	0
697	RM25_0689	Putative membrane protein	801880	802398	+	PROKKA_00691	hypothetical protein	801880	802398	+					1	0	0	0	0	0	0
698	RM25_0690	Transcription regulator	802513	803091	+	PROKKA_00692	MarR family protein	802513	803091	+			protein motif:Pfam:PF01047.16		1	0	0	0	0	0	0
699	RM25_0691	Transcriptional regulator, TetR family	803105	803710	-	PROKKA_00693	DNA-binding transcriptional repressor AcrR	803105	803710	-			protein motif:CLUSTERS:PRK10668		1	0	0	0	0	0	0
700	RM25_0692	Biotin-[acetyl-CoA-carboxylase] ligase	803860	804651	+	PROKKA_00694	Bifunctional ligase/repressor BirA	803860	804651	+	6.3.4.15	birA	similar to AA sequence:UniProtKB:P0CI75		1	0	0	0	0	0	0
701	RM25_0693	Putative membrane protein	804685	805188	+	PROKKA_00695	Bacterial membrane flanked domain protein	804685	805188	+			protein motif:Pfam:PF03703.8		1	0	0	0	0	0	0
702	RM25_0694	Transcriptional regulator, TetR family	805270	805854	+	PROKKA_00696	Bacterial regulatory proteins, tetR family	805270	805854	+			protein motif:Pfam:PF00440.17		1	0	0	0	0	0	0
703	RM25_0695	Putative insertion element ISCmi2 transposase	805963	807006	+	PROKKA_00697	IS2 transposase TnpB	805963	807006	+			protein motif:CLUSTERS:PRK09409		0	0	0	0	0	0	0
704	RM25_0696	Peptidase family S51	807003	807719	-	PROKKA_00698	Peptidase family S51	807003	807719	-			protein motif:Pfam:PF03575.1		1	0	0	0	0	0	0
705	RM25_0697	Phosphoribosylaminoimidazole carboxylase, ATPase subunit	807797	808969	+	PROKKA_00699	N5-carboxyaminoimidazole ribonucleotide synthase	807797	808969	+	6.3.4.18	purK	similar to AA sequence:UniProtKB:O66608		1	0	0	0	0	0	0
706	RM25_0698	N5-carboxyaminoimidazole ribonucleotide mutase	808962	809522	+	PROKKA_00700	N5-carboxyaminoimidazole ribonucleotide mutase	808962	809522	+	5.4.99.18	purE	similar to AA sequence:UniProtKB:P96880		1	0	0	0	0	0	0
707	RM25_0699	Cell envelope-related transcriptional regulator	809560	810918	-	PROKKA_00701	Regulatory protein MsrR	809560	810918	-		msrR	similar to AA sequence:UniProtKB:Q99Q02		1	0	0	0	0	0	0
708	RM25_0700	Mannose-1-phosphate guanylyltransferase	811044	812123	+	PROKKA_00702	Mannose-1-phosphate guanylyltransferase RfbM	811044	812123	+	2.7.7.13	rfbM	similar to AA sequence:UniProtKB:P26404		1	0	0	0	0	0	0
709	RM25_0701	Putative membrane protein	812120	813187	+	PROKKA_00703	hypothetical protein	812120	813187	+					0	0	0	0	0	0	0
710	RM25_0702	Transcription factor WhiB	813520	813780	+	PROKKA_00704	Transcriptional regulator WhiB	813520	813780	+		whiB	similar to AA sequence:UniProtKB:Q7AKN0		1	0	0	0	0	0	0
711	RM25_0703	Hypothetical protein	813977	817216	+	PROKKA_00705	hypothetical protein	813977	817216	+					1	0	0	0	0	0	0
712	RM25_0704	Hypothetical protein	817213	818565	+	PROKKA_00706	hypothetical protein	817213	818565	+					1	0	0	0	0	0	0
713	RM25_0705	Hypothetical protein	818670	819110	-	PROKKA_00707	Possibl zinc metallo-peptidase	818670	819110	-			protein motif:Pfam:PF06262.5		1	0	0	0	0	0	0
714	RM25_0706	Hypothetical protein	819177	819677	+	PROKKA_00708	hypothetical protein	819177	819677	+					1	0	0	0	0	0	0
715	RM25_0707	Eukaryotic phosphomannomutase	819793	820608	+	PROKKA_00709	Eukaryotic phosphomannomutase	819793	820608	+			protein motif:Pfam:PF03332.7		1	0	0	0	0	0	0
716	RM25_0708	Hypothetical protein	820669	820869	+	PROKKA_00710	hypothetical protein	820669	820869	+			protein motif:CLUSTERS:PRK11827		1	0	0	0	0	0	0
717	RM25_0709	Phospho-glucose isomerase C-terminal domain protein	820877	821893	+	PROKKA_00711	hypothetical protein	820877	821893	+			protein motif:Pfam:PF10432.3	Bacterial phospho-glucose isomerase C-terminal region	1	0	0	0	0	0	0
718	RM25_0710	Cation diffusion facilitator family transporter	822005	823045	+	PROKKA_00712	ferrous iron efflux protein F	822005	823045	+			protein motif:CLUSTERS:PRK09509		1	0	0	0	0	0	0
719	RM25_0711	Hypothetical protein	823201	823464	-	PROKKA_00713	hypothetical protein	823201	823464	-					1	0	0	0	0	0	0
720	RM25_0712	Multidrug resistance efflux protein	823523	825034	+	PROKKA_00714	Multidrug resistance protein 3	823523	825034	+		bmr3_1	similar to AA sequence:UniProtKB:P96712	Putative antibiotic resistance	1	0	0	0	0	0	0
721	RM25_0713	Hypothetical protein	825208	826260	+	PROKKA_00715	RDD family protein	825208	826260	+			protein motif:Pfam:PF06271.6		1	0	0	0	0	0	0
722	RM25_0714	4-alpha-glucanotransferase malQ	826391	828580	+	PROKKA_00716	4-alpha-glucanotransferase	826391	828580	+	2.4.1.25	malQ_1	similar to AA sequence:UniProtKB:Q59266		1	0	0	0	0	0	0
723	RM25_0715	O-succinylbenzoate synthase	828577	829575	+	PROKKA_00717	L-Ala-D/L-Glu epimerase	828577	829575	+	5.1.1.-		similar to AA sequence:UniProtKB:Q97MK4		1	0	0	0	0	0	0
724	RM25_0716	2-succinyl-5-enolpyruvyl-6-hydroxy-3-cyclohexene-1-carboxylate synthase	829700	831355	+	PROKKA_00718	2-succinyl-5-enolpyruvyl-6-hydroxy-3-cyclohexene-1-carboxylate synthase	829700	831355	+	2.2.1.9	menD	similar to AA sequence:UniProtKB:Q99V50		1	0	0	0	0	0	0
725	RM25_0717	Excinuclease ABC, A subunit	831463	834033	+	PROKKA_00719	UvrABC system protein A	831463	834033	+		uvrA_1	similar to AA sequence:UniProtKB:P63383		0	0	0	0	0	0	0
726	RM25_0718	Hypothetical protein	834204	834680	+	PROKKA_00720	hypothetical protein	834204	834680	+					0	0	0	0	0	0	0
727	RM25_0719	Isochorismate synthase	834796	836019	-	PROKKA_00721	Isochorismate synthase EntC	834796	836019	-	5.4.4.2	entC	similar to AA sequence:UniProtKB:P0AEJ2		1	0	0	0	0	0	0
728	RM25_0720	O-succinylbenzoic acid--CoA ligase	836130	837362	-	PROKKA_00722	2-succinylbenzoate--CoA ligase	836130	837362	-	6.2.1.26	menE	similar to AA sequence:UniProtKB:P63526		1	0	0	0	0	0	0
729	RM25_0721	Naphthoate synthase	837435	838520	-	PROKKA_00723	1, 4-Dihydroxy-2-naphthoyl-CoA synthase	837435	838520	-	4.1.3.36	menB	similar to AA sequence:UniProtKB:A0QRD3		1	0	0	0	0	0	0
730	RM25_0722	Nicotinate phosphoribosyltransferase	838602	839957	-	PROKKA_00724	Nicotinate phosphoribosyltransferase pncB1	838602	839957	-	6.3.4.21	pncB1	similar to AA sequence:UniProtKB:Q10641		1	0	0	0	0	0	0
731	RM25_0723	ATP-dependent Clp protease adapter protein ClpS	840084	840377	+	PROKKA_00725	ATP-dependent Clp protease adaptor protein ClpS	840084	840377	+			protein motif:CLUSTERS:PRK00033		1	0	0	0	0	0	0
732	RM25_0724	Hypothetical protein	840374	840982	+	PROKKA_00726	hypothetical protein	840374	840982	+					1	0	0	0	0	0	0
733	RM25_0725	Glutamate racemase	841070	841888	+	PROKKA_00727	Glutamate racemase	841070	841888	+	5.1.1.3	murI	similar to AA sequence:UniProtKB:O31332		1	0	0	0	0	0	0
734	RM25_0726	TRNA nucleotidyltransferase	842042	842803	+	PROKKA_00728	Ribonuclease PH	842042	842803	+	2.7.7.56	rph	similar to AA sequence:UniProtKB:P50597		1	0	0	0	0	0	0
735	RM25_0727	Non-canonical purine NTP pyrophosphatase	842800	843606	+	PROKKA_00729	dITP/XTP pyrophosphatase	842800	843606	+	3.6.1.19	rdgB	similar to AA sequence:UniProtKB:P52061		1	0	0	0	0	0	0
736	RM25_0728	Thymidylate synthase	843608	844420	+	PROKKA_00730	Thymidylate synthase	843608	844420	+	2.1.1.45	thyA	similar to AA sequence:UniProtKB:P67042		1	0	0	0	0	0	0
737	RM25_0729	Dihydrofolate reductase	844535	845137	+	PROKKA_00731	Dihydrofolate reductase	844535	845137	+	1.5.1.3	folA	similar to AA sequence:UniProtKB:P04174		1	0	0	0	0	0	0
738	RM25_0730	DNA polymerase IV	845141	846592	+	PROKKA_00732	DNA polymerase IV	845141	846592	+	2.7.7.7	dinB_1	similar to AA sequence:UniProtKB:Q47155		1	0	0	0	0	0	0
739	RM25_0731	LAO/AO transport system ATPase	846796	847809	-	PROKKA_00733	putative GTPase/MT1543	846796	847809	-	3.6.-.-		similar to AA sequence:UniProtKB:P63577		1	0	0	0	0	0	0
740	RM25_0732	Methylmalonyl-CoA mutase	847802	849988	-	PROKKA_00734	Methylmalonyl-CoA mutase large subunit	847802	849988	-	5.4.99.2	mutB	similar to AA sequence:UniProtKB:P11653		1	0	0	0	0	0	0
741	RM25_0733	Methylmalonyl-CoA mutase, small subunit	849985	851901	-	PROKKA_00735	Methylmalonyl-CoA mutase small subunit	849985	851901	-	5.4.99.2	mutA	similar to AA sequence:UniProtKB:P11652		1	0	0	0	0	0	0
742	RM25_0734	Hypothetical protein	851898	852161	-	PROKKA_00736	hypothetical protein	851898	852161	-					1	0	0	0	0	0	0
743	RM25_0735	Precorrin-2 C20-methyltransferase CbiL	852736	853509	+	PROKKA_00737	Precorrin-2 C(20)-methyltransferase	852736	853509	+	2.1.1.130	cobI	similar to AA sequence:UniProtKB:P21639		1	0	0	0	0	0	0
744	RM25_0736	Tetrapyrrole methylase, precorrin-3 methylase, CbiF	853539	854498	+	PROKKA_00738	Cobalt-precorrin-4 C(11)-methyltransferase	853539	854498	+	2.1.1.271	cbiF	similar to AA sequence:UniProtKB:P0A2G9		1	0	0	0	0	0	0
745	RM25_0737	Bifunctional cbiH protein and precorrin-3B C17-methyltransferase	854495	857140	+	PROKKA_00739	Cobalt-precorrin-3B C(17)-methyltransferase	854495	857140	+	2.1.1.-	cbiH	similar to AA sequence:UniProtKB:Q05590		0	0	0	0	0	0	0
746	RM25_0738	Sirohydrochlorin cobaltochelatase	857133	858374	+	PROKKA_00740	Sirohydrochlorin cobaltochelatase	857133	858374	+	4.99.1.3	cbiX	similar to AA sequence:UniProtKB:O87690		1	0	0	0	0	0	0
747	RM25_0739	Putative cobalt-precorrin-6A synthase	858406	859698	-	PROKKA_00741	cobalt-precorrin-6A synthase	858406	859698	-			protein motif:CLUSTERS:PRK00075		1	0	0	0	0	0	0
748	RM25_0740	Precorrin-8X methylmutase	859695	860348	-	PROKKA_00742	Precorrin-8X methylmutase	859695	860348	-	5.4.1.2	cobH	similar to AA sequence:UniProtKB:P21638		1	0	0	0	0	0	0
749	RM25_0741	Precorrin-6Y C5, 15-methyltransferase, CbiT subunit	860445	861035	-	PROKKA_00743	Precorrin-6Y C(5, 15)-methyltransferase [decarboxylating]	860445	861035	-	2.1.1.132	cobL	similar to AA sequence:UniProtKB:P21921		1	0	0	0	0	0	0
750	RM25_0742	Precorrin-6x reductase CbiJ/CobK	861108	861875	-	PROKKA_00744	Precorrin-6A reductase	861108	861875	-	1.3.1.54	cobK	similar to AA sequence:UniProtKB:P21920		1	0	0	0	0	0	0
751	RM25_0743	Putative L-ribulose-5-phosphate 4-epimerase	861856	862548	-	PROKKA_00745	L-ribulose-5-phosphate 4-epimerase UlaF	861856	862548	-	5.1.3.4	ulaF	similar to AA sequence:UniProtKB:P39306		1	0	0	0	0	0	0
752						PROKKA_00746	tRNA-Leu(tag)	862614	862697	-			COORDINATES:profile:Aragorn:1.2		0					0	0
753	RM25_0744	Bacterioferritin comigratory protein bcp	862781	863269	-	PROKKA_00747	Putative peroxiredoxin/MT2597	862781	863269	-	1.11.1.15	bcp	similar to AA sequence:UniProtKB:O53226		1	0	0	0	0	0	0
754	RM25_0745	Hypothetical protein	863443	863742	+	PROKKA_00748	hypothetical protein	863443	863742	+					1	0	0	0	0	0	0
755	RM25_0746	10 kDa chaperonin	863769	864218	+	PROKKA_00749	10 kDa chaperonin 5	863769	864218	+		groS5	similar to AA sequence:UniProtKB:P35474		1	0	0	0	0	0	0
756	RM25_0747					PROKKA_00750	tRNA-Lys(ctt)	864276	864349	+			COORDINATES:profile:Aragorn:1.2		0					0	0
757	RM25_0748	Cobyric acid synthase cobQ2	864480	865253	-	PROKKA_00751	Cobyric acid synthase	864480	865253	-		cobQ_1	similar to AA sequence:UniProtKB:P29932		1	0	0	0	0	0	0
758	RM25_0749	Mur ligase middle domain protein	865247	866569	-	PROKKA_00752	UDP-N-acetylmuramoylalanyl-D-glutamate--2, 6-diaminopimelate ligase	865247	866569	-			protein motif:CLUSTERS:PRK00139		1	0	0	0	0	0	0
759	RM25_0750	Protein tyrosine/serine phosphatase	866673	867488	-	PROKKA_00753	Tyrosine-protein phosphatase precursor	866673	867488	-	3.1.3.48	iphP	similar to AA sequence:UniProtKB:Q05918		1	0	0	0	0	0	0
760	RM25_0751	Daunorubicin resistance protein	867559	869892	-	PROKKA_00754	UvrABC system protein A	867559	869892	-		uvrA_2	similar to AA sequence:UniProtKB:Q9WYV0		1	0	0	0	0	0	0
761	RM25_0752	putative GTP pyrophosphokinase	869967	870473	+	PROKKA_00755	Bifunctional (p)ppGpp synthase/hydrolase RelA	869967	870473	+		relA_1	similar to AA sequence:UniProtKB:Q54089		1	0	0	0	0	0	0
762						PROKKA_00756	tRNA-His(gtg)	871048	871123	-			COORDINATES:profile:Aragorn:1.2		0					0	0
763	RM25_0753	Oligoribonuclease	871199	871879	-	PROKKA_00757	Oligoribonuclease	871199	871879	-	3.1.-.-	orn	similar to AA sequence:UniProtKB:P57666		1	0	0	0	0	0	0
764	RM25_0754	High-affinity glucose transporter	871891	873342	-										0	0	0	0	0	0	0
765	RM25_0755					PROKKA_00758	tRNA-Arg(tct)	873250	873324	+			COORDINATES:profile:Aragorn:1.2							0	0
766	RM25_0756	Membrane protein-like protein	873396	874898	+	PROKKA_00759	hypothetical protein	873396	874898	+					1	0	0	0	0	0	0
767	RM25_0757	ATP/GTP-binding family protein	874968	876815	+	PROKKA_00760	Dynamin family protein	874968	876815	+			protein motif:Pfam:PF00350.17		1	0	0	0	0	0	0
768	RM25_0758	ATP/GTP-binding family protein	876812	878455	+	PROKKA_00761	GTPase Era	876812	878455	+			protein motif:CLUSTERS:PRK00089		0	0	0	0	0	0	0
769	RM25_0759	Hypothetical protein	878452	879114	+	PROKKA_00762	hypothetical protein	878452	879114	+					1	0	0	0	0	0	0
770	RM25_0760	Putative insertion element ISCmi2 transposase	879132	880175	-	PROKKA_00763	IS2 transposase TnpB	879132	880175	-			protein motif:CLUSTERS:PRK09409		0	0	0	0	0	0	0
771	RM25_0761	Hypothetical protein	880429	880929	+	PROKKA_00764	Single-stranded DNA-binding protein 1	880429	880929	+		ssb1	similar to AA sequence:UniProtKB:Q9KYI9		1	0	0	0	0	0	0
772	RM25_0762	ATP-binding cassette protein, ChvD family	881125	882813	+	PROKKA_00765	putative ABC transporter ATP-binding protein/MT2552	881125	882813	+			similar to AA sequence:UniProtKB:O53204		1	0	0	0	0	0	0
773	RM25_0763	Dihydroxyacetone kinase, DhaK subunit	882985	883980	+	PROKKA_00766	PTS-dependent dihydroxyacetone kinase, dihydroxyacetone-binding subunit DhaK	882985	883980	+	2.7.-.-	dhaK_1	similar to AA sequence:UniProtKB:P76015		1	0	0	0	0	0	0
774	RM25_0764	Dihydroxyacetone kinase, L subunit	883980	884609	+	PROKKA_00767	PTS-dependent dihydroxyacetone kinase, ADP-binding subunit DhaL	883980	884609	+	2.7.-.-	dhaL	similar to AA sequence:UniProtKB:P76014		1	0	0	0	0	0	0
775	RM25_0765	Dihydroxyacetone kinase subunit M	884622	886142	+	PROKKA_00768	PTS-dependent dihydroxyacetone kinase, phosphotransferase subunit DhaM	884622	886142	+		dhaM	similar to AA sequence:UniProtKB:P37349		1	0	0	0	0	0	0
776	RM25_0766	UTP--hexose-1-phosphate uridylyltransferase	886129	887499	-	PROKKA_00769	hypothetical protein	886129	887499	-					1	0	0	0	0	0	0
777	RM25_0767	Peptidyl-dipeptidase Dcp	887556	889592	+	PROKKA_00770	Peptidyl-dipeptidase dcp	887556	889592	+	3.4.15.5	dcp	similar to AA sequence:UniProtKB:P24171		1	0	0	0	0	0	0
778	RM25_0768	FAD linked oxidase domain protein	889713	892541	-	PROKKA_00771	putative FAD-linked oxidoreductase	889713	892541	-	1.-.-.-		similar to AA sequence:UniProtKB:Q50685		1	0	0	0	0	0	0
779	RM25_0769	Transcriptional regulator, MarR family	892547	893005	-	PROKKA_00772	Transcriptional repressor MprA	892547	893005	-		mprA_1	similar to AA sequence:UniProtKB:P0ACR9		1	0	0	0	0	0	0
780	RM25_0770	Long-chain-fatty-acid--CoA ligase	893171	895060	+	PROKKA_00773	Long-chain-fatty-acid--CoA ligase FadD15	893171	895060	+	6.2.1.3		similar to AA sequence:UniProtKB:O53521		1	0	0	0	0	0	0
781	RM25_0771	Acyl-CoA thioester hydrolase, YbgC/YbaW family	895066	895947	+	PROKKA_00774	Thioesterase superfamily protein	895066	895947	+			protein motif:Pfam:PF03061.16		1	0	0	0	0	0	0
782	RM25_0772	Phosphomethylpyrimidine kinase	896094	896915	-	PROKKA_00775	Pyridoxine kinase	896094	896915	-	2.7.1.35	pdxK	similar to AA sequence:UniProtKB:P39610		0	0	0	0	0	0	0
783	RM25_0773	Phosphogluconate dehydrogenase (decarboxylating)	897045	898502	-	PROKKA_00776	6-phosphogluconate dehydrogenase, decarboxylating	897045	898502	-	1.1.1.44	gnd	similar to AA sequence:UniProtKB:P00350		1	0	0	0	0	0	0
784	RM25_0774	Aminopeptidase N	898715	901318	-	PROKKA_00777	Aminopeptidase N	898715	901318	-	3.4.11.2	pepN	similar to AA sequence:UniProtKB:Q11010		1	0	0	0	0	0	0
785	RM25_0775	DSBA oxidoreductase	901661	902275	+	PROKKA_00778	hypothetical protein	901661	902275	+					0	0	0	0	0	0	0
786	RM25_0776	Hypothetical protein	902500	903294	+	PROKKA_00779	hypothetical protein	902500	903294	+					1	0	0	0	0	0	0
787	RM25_0777	DNA ligase	903371	905665	+	PROKKA_00780	DNA ligase	903371	905665	+	6.5.1.2	ligA	similar to AA sequence:UniProtKB:A0QUW7		1	0	0	0	0	0	0
788	RM25_0778	Hypothetical protein	905662	907185	-	PROKKA_00781	hypothetical protein	905662	907185	-					1	0	0	0	0	0	0
789	RM25_0779	Hypothetical protein	907420	907611	-	PROKKA_00782	hypothetical protein	907420	907611	-					1	0	0	0	0	0	0
790	RM25_0780	Multidrug-transport integral membrane protein Mmr-like protein	907739	908053	+	PROKKA_00783	Quaternary ammonium compound-resistance protein SugE	907739	908053	+		sugE	similar to AA sequence:UniProtKB:P69937		1	0	0	0	0	0	0
791	RM25_0781					PROKKA_00784	tRNA-Pro(tgg)	908250	908324	-			COORDINATES:profile:Aragorn:1.2		0					0	0
792						PROKKA_00785	tRNA-Gly(tcc)	908584	908657	+			COORDINATES:profile:Aragorn:1.2		0					0	0
793	RM25_0782	Trigger factor	908788	910371	+	PROKKA_00786	Trigger factor	908788	910371	+	5.2.1.8	tig	similar to AA sequence:UniProtKB:A0R199		1	0	0	0	0	0	0
794	RM25_0783	Hypothetical protein	910596	911789	+	PROKKA_00787	AI-2 transport protein TqsA	910596	911789	+		tqsA_1	similar to AA sequence:UniProtKB:P0AFS5		1	0	0	0	0	0	0
795	RM25_0784	Pheromone autoinducer 2 transporter	912022	913254	+	PROKKA_00788	AI-2 transport protein TqsA	912022	913254	+		tqsA_2	similar to AA sequence:UniProtKB:P0AFS5		1	0	0	0	0	0	0
796	RM25_0785	ATP-dependent Clp protease proteolytic subunit 2	913341	913976	+	PROKKA_00789	ATP-dependent Clp protease proteolytic subunit 2	913341	913976	+	3.4.21.92	clpP2_1	similar to AA sequence:UniProtKB:Q8NN01		1	0	0	0	0	0	0
797	RM25_0786	ATP-dependent Clp protease proteolytic subunit 1	914000	914689	+	PROKKA_00790	ATP-dependent Clp protease proteolytic subunit 2	914000	914689	+	3.4.21.92	clpP2_2	similar to AA sequence:UniProtKB:Q9ZH58		1	0	0	0	0	0	0
798	RM25_0787	ATP-dependent Clp protease ATP-binding subunit ClpX	914811	916088	+											0	0	0	0	0	0
799						PROKKA_00791	tRNA-Pro(ggg)	914952	915033	-			COORDINATES:profile:Aragorn:1.2		0					0	0
800	RM25_0788	Hypothetical protein	916200	916544	-	PROKKA_00792	hypothetical protein	916200	916544	-					0	0	0	0	0	0	0
801	RM25_0789	Threonine synthase	916633	918075	+	PROKKA_00793	Threonine synthase	916633	918075	+	4.2.3.1	thrC	similar to AA sequence:UniProtKB:P23669		1	0	0	0	0	0	0
802	RM25_0790	6-phosphofructokinase 2	918154	919275	+	PROKKA_00794	6-phosphofructokinase	918154	919275	+	2.7.1.11	pfkA	similar to AA sequence:UniProtKB:Q8NR14		1	0	0	0	0	0	0
803	RM25_0791	Hydrolase	919402	920109	+	PROKKA_00795	(S)-2-haloacid dehalogenase 4A	919402	920109	+	3.8.1.2	hdl IVa	similar to AA sequence:UniProtKB:Q51645		1	0	0	0	0	0	0
804	RM25_0792	Valine--tRNA ligase	920216	922834	-	PROKKA_00796	Valine--tRNA ligase	920216	922834	-	6.1.1.9	valS	similar to AA sequence:UniProtKB:P96142		1	0	0	0	0	0	0
805	RM25_0793	DSBA-like thioredoxin domain protein	922933	923727	-	PROKKA_00797	DSBA-like thioredoxin domain protein	922933	923727	-			protein motif:Pfam:PF01323.14		0	0	0	0	0	0	0
806	RM25_0794	DSBA-like thioredoxin domain protein	923991	924785	-	PROKKA_00798	hypothetical protein	923991	924785	-					1	0	0	0	0	0	0
807	RM25_0795	Putative type IV conjugative transfer system protein TraL	924821	925432	-	PROKKA_00799	DoxX	924821	925432	-			protein motif:Pfam:PF07681.6		1	0	0	0	0	0	0
808	RM25_0796	Folylpolyglutamate synthase folC	925547	927052	+	PROKKA_00800	Folylpolyglutamate synthase	925547	927052	+	6.3.2.17	fgs	similar to AA sequence:UniProtKB:P15925		1	0	0	0	0	0	0
809	RM25_0797	Nucleoside diphosphate kinase	927163	927639	+	PROKKA_00801	Nucleoside diphosphate kinase	927163	927639	+	2.7.4.6	ndkA	similar to AA sequence:UniProtKB:P84284		0	0	0	0	0	0	0
810	RM25_0798	Hypothetical protein	927846	928976	+	PROKKA_00802	CAAX amino terminal protease self- immunity	927846	928976	+			protein motif:Pfam:PF02517.10		0	0	0	0	0	0	0
811	RM25_0799	Radical SAM domain protein	929053	930996	+	PROKKA_00803	Radical SAM superfamily protein	929053	930996	+			protein motif:Pfam:PF04055.15		1	0	0	0	0	0	0
812	RM25_0800	Calcium/proton antiporter	931060	932160	-	PROKKA_00804	Sodium/proton antiporter ChaA	931060	932160	-		chaA	similar to AA sequence:UniProtKB:P31801		1	0	0	0	0	0	0
813	RM25_0801	Integral membrane protein TerC	932157	933413	-	PROKKA_00805	Inner membrane protein alx	932157	933413	-		alx_1	similar to AA sequence:UniProtKB:P42601		1	0	0	0	0	0	0
814	RM25_0802	Transcriptional regulator, MarR family	933628	934083	+	PROKKA_00806	MarR family protein	933628	934083	+			protein motif:Pfam:PF12802.1		1	0	0	0	0	0	0
815	RM25_0803	Radical SAM domain protein	934147	934899	+	PROKKA_00807	hypothetical protein	934147	934899	+					1	0	0	0	0	0	0
816	RM25_0804	Hypothetical protein	935153	937939	+	PROKKA_00808	Ribonuclease G	935153	937939	+	3.1.26.-	rng	similar to AA sequence:UniProtKB:P0A9J0		1	0	0	0	0	0	0
817	RM25_0805	50S ribosomal protein L21	938136	938483	+	PROKKA_00809	50S ribosomal protein L21	938136	938483	+		rplU	similar to AA sequence:UniProtKB:A0R151		1	0	0	0	0	0	0
818	RM25_0806	50S ribosomal protein L27	938497	938760	+	PROKKA_00810	50S ribosomal protein L27	938497	938760	+		rpmA	similar to AA sequence:UniProtKB:A0R150		1	0	0	0	0	0	0
819	RM25_0807	GTPase obg	938909	940510	+	PROKKA_00811	GTPase Obg	938909	940510	+		obg	similar to AA sequence:UniProtKB:P95722		1	0	0	0	0	0	0
820	RM25_0808	Glutamate 5-kinase	940503	941672	+	PROKKA_00812	Glutamate 5-kinase	940503	941672	+	2.7.2.11	proB	similar to AA sequence:UniProtKB:A0R148		1	0	0	0	0	0	0
821	RM25_0809	Hypothetical protein	941705	942331	+	PROKKA_00813	hypothetical protein	941705	942331	+					1	0	0	0	0	0	0
822	RM25_0810	Gamma-glutamyl phosphate reductase	942384	943625	+	PROKKA_00814	Gamma-glutamyl phosphate reductase	942384	943625	+	1.2.1.41	proA	similar to AA sequence:UniProtKB:Q9WYC9		1	0	0	0	0	0	0
823	RM25_0811	putative nicotinate-nucleotide adenylyltransferase	943699	944469	+	PROKKA_00815	Nicotinate-nucleotide adenylyltransferase	943699	944469	+	2.7.7.18	nadD	similar to AA sequence:UniProtKB:P54455		1	0	0	0	0	0	0
824	RM25_0812	Ribosome-associated protein, iojap family	944466	944849	+	PROKKA_00816	Ribosomal silencing factor RsfS	944466	944849	+		rsfS	similar to AA sequence:UniProtKB:Q9KD89		1	0	0	0	0	0	0
825	RM25_0813	Phosphoglycerate mutase	944849	945457	+	PROKKA_00817	Glucosyl-3-phosphoglycerate phosphatase	944849	945457	+	3.1.3.-	gpgP_1	similar to AA sequence:UniProtKB:P71724		1	0	0	0	0	0	0
826	RM25_0814	Hypothetical protein	945517	945954	+	PROKKA_00818	hypothetical protein	945517	945954	+					0	0	0	0	0	0	0
827	RM25_0815	NADPH-dependent glutamate synthase beta chain and oxidoreductase	946069	946989	+	PROKKA_00819	NAD dependent epimerase/dehydratase family protein	946069	946989	+			protein motif:Pfam:PF01370.15		1	0	0	0	0	0	0
828	RM25_0816	Hypothetical protein	946989	947099	+	PROKKA_00820	hypothetical protein	946989	947099	+					0	0	0	0	0	0	0
829						PROKKA_00821	tRNA-Ala(ggc)	947116	947189	-			COORDINATES:profile:Aragorn:1.2		0					0	0
830	RM25_0817	Hypothetical protein	947292	948032	-	PROKKA_00822	hypothetical protein	947292	948032	-					1	0	0	0	0	0	0
831	RM25_0818	Hypothetical protein	948201	949259	+	PROKKA_00823	hypothetical protein	948201	949259	+					1	0	0	0	0	0	0
832	RM25_0819	Leucine--tRNA ligase	949576	952104	+	PROKKA_00824	Leucine--tRNA ligase	949576	952104	+	6.1.1.4	leuS	similar to AA sequence:UniProtKB:Q9JXT2		1	0	0	0	0	0	0
833	RM25_0820	Dihydroorotase	952161	953453	+	PROKKA_00825	Dihydroorotase	952161	953453	+	3.5.2.3	pyrC	similar to AA sequence:UniProtKB:Q81WF0		1	0	0	0	0	0	0
834	RM25_0821	Malic enzyme, NAD binding domain protein	953471	955225	+	PROKKA_00826	putative NAD-dependent malic enzyme 2	953471	955225	+	1.1.1.38	maeA	similar to AA sequence:UniProtKB:P45868		1	0	0	0	0	0	0
835	RM25_0822	Putative competence protein ComEA	955410	956321	+	PROKKA_00827	ComE operon protein 1	955410	956321	+		comEA	similar to AA sequence:UniProtKB:P39694		1	0	0	0	0	0	0
836	RM25_0823	DNA internalization competence protein ComEC/Rec2-like protein	956305	958761	+	PROKKA_00828	ComEC family competence protein	956305	958761	+			protein motif:CLUSTERS:PRK11539		0	0	0	0	0	0	0
837	RM25_0824	DNA polymerase III, delta subunit	958844	959842	+	PROKKA_00829	hypothetical protein	958844	959842	+			protein motif:CLUSTERS:PRK07914		1	0	0	0	0	0	0
838	RM25_0825	Hypothetical protein	959856	960518	-	PROKKA_00830	hypothetical protein	959856	960518	-					1	0	0	0	0	0	0
839	RM25_0826	30S ribosomal protein S20	960652	960912	-	PROKKA_00831	30S ribosomal protein S20	960652	960912	-		rpsT	similar to AA sequence:UniProtKB:A0R102		1	0	0	0	0	0	0
840	RM25_0827	Transposase IS204/IS1001/IS1096/IS1165 family protein	961457	962533	+	PROKKA_00832	Transposase	961457	962533	+			protein motif:Pfam:PF01610.11		0	0	0	0	0	0	0
841	RM25_0828	Putative membrane protein	962614	963234	+	PROKKA_00833	hypothetical protein	962614	963234	+					1	0	0	0	0	0	0
842	RM25_0829	Elongation factor 4	963535	965364	+	PROKKA_00834	Elongation factor 4	963535	965364	+	3.6.5.-	lepA	similar to AA sequence:UniProtKB:Q2FXY7		1	0	0	0	0	0	0
843	RM25_0830	Coproporphyrinogen dehydrogenase	965367	966566	+	PROKKA_00835	Oxygen-independent coproporphyrinogen-III oxidase 1	965367	966566	+	1.3.99.22	hemN	similar to AA sequence:UniProtKB:P54304		1	0	0	0	0	0	0
844	RM25_0831	PF11296 family protein	966661	967542	+	PROKKA_00836	hypothetical protein	966661	967542	+					1	0	0	0	0	0	0
845	RM25_0832	Inositol monophosphatase	967620	968396	+	PROKKA_00837	Inositol-1-monophosphatase	967620	968396	+	3.1.3.25	suhB	similar to AA sequence:UniProtKB:O33832		1	0	0	0	0	0	0
846	RM25_0833	Heat-inducible transcription repressor hrcA	968654	969664	+	PROKKA_00838	Heat-inducible transcription repressor HrcA	968654	969664	+		hrcA	similar to AA sequence:UniProtKB:A0R0T9		1	0	0	0	0	0	0
847	RM25_0834	Chaperone protein DnaJ	969677	970885	+	PROKKA_00839	Chaperone protein DnaJ	969677	970885	+		dnaJ_2	similar to AA sequence:UniProtKB:Q6RSN5		1	0	0	0	0	0	0
848	RM25_0835	Ribosomal RNA small subunit methyltransferase E	970882	971631	+	PROKKA_00840	Ribosomal RNA small subunit methyltransferase E	970882	971631	+	2.1.1.193	rsmE	similar to AA sequence:UniProtKB:P0AGL7		1	0	0	0	0	0	0
849	RM25_0836	Putative Tat (Twin-arginine translocation) pathway signal sequence	971620	972948	-	PROKKA_00841	Calcineurin-like phosphoesterase	971620	972948	-			protein motif:Pfam:PF00149.22		1	0	0	0	0	0	0
850	RM25_0837	TRNA-guanine transglycosylase	973068	974336	+	PROKKA_00842	Queuine tRNA-ribosyltransferase	973068	974336	+	2.4.2.29	tgt	similar to AA sequence:UniProtKB:P66905		1	0	0	0	0	0	0
851	RM25_0838	Hypothetical protein	974449	975000	+	PROKKA_00843	hypothetical protein	974449	975000	+					1	0	0	0	0	0	0
852	RM25_0839	Prolyl aminopeptidase	975082	976140	+	PROKKA_00844	Proline iminopeptidase	975082	976140	+	3.4.11.5	pip_1	similar to AA sequence:UniProtKB:P52279		1	0	0	0	0	0	0
853	RM25_0840	Hypothetical protein	976196	976687	+	PROKKA_00845	hypothetical protein	976196	976687	+					0	0	0	0	0	0	0
854	RM25_0841	Inner membrane metabolite transport protein yhjE	976856	978238	+	PROKKA_00846	Inner membrane metabolite transport protein YhjE	976856	978238	+		yhjE	similar to AA sequence:UniProtKB:P37643		1	0	0	0	0	0	0
855	RM25_0842	Phosphate starvation-inducible protein phoH1	978370	979377	+	PROKKA_00847	PhoH-like protein	978370	979377	+		ybeZ	similar to AA sequence:UniProtKB:P0A9K3		1	0	0	0	0	0	0
856	RM25_0843	putative rRNA maturation factor	979417	979875	+	PROKKA_00848	Endoribonuclease YbeY	979417	979875	+	3.1.-.-	ybeY	similar to AA sequence:UniProtKB:A0R0T0		1	0	0	0	0	0	0
857	RM25_0844	CBS domain protein	980029	981333	+	PROKKA_00849	Magnesium and cobalt efflux protein CorC	980029	981333	+		corC	similar to AA sequence:UniProtKB:P0A2L3		1	0	0	0	0	0	0
858	RM25_0845	GTPase Era	981326	982270	+	PROKKA_00850	GTPase Era	981326	982270	+		era	similar to AA sequence:UniProtKB:P0A562		1	0	0	0	0	0	0
859	RM25_0846	Hypothetical protein	982320	982928	+	PROKKA_00851	hypothetical protein	982320	982928	+					1	0	0	0	0	0	0
860	RM25_0847	Hypothetical protein	983039	983173	+	PROKKA_00852	hypothetical protein	983039	983173	+					1	0	0	0	0	0	0
861	RM25_0848	Amidohydrolase family protein	983303	984694	-	PROKKA_00853	N-substituted formamide deformylase precursor	983303	984694	-	3.5.1.91	nfdA	similar to AA sequence:UniProtKB:Q68AP4		0	0	0	0	0	0	0
862	RM25_0849	2-isopropylmalate synthase	985040	986806	+	PROKKA_00854	2-isopropylmalate synthase	985040	986806	+	2.3.3.13	leuA_1	similar to AA sequence:UniProtKB:P96420		1	0	0	0	0	0	0
863	RM25_0850	Protein of hypothetical function DUF488	986921	987283	-	PROKKA_00855	hypothetical protein	986921	987283	-					1	0	0	0	0	0	0
864	RM25_0851	Isoprenyl transferase 2	987344	988033	-	PROKKA_00856	Trans, polycis-polyprenyl diphosphate synthase ((2Z, 6E)-farnesyl diphosphate specific)	987344	988033	-	2.5.1.88		similar to AA sequence:UniProtKB:Q47RM6		1	0	0	0	0	0	0
865	RM25_0852	DNA repair protein RecO	988217	988960	+	PROKKA_00857	DNA repair protein RecO	988217	988960	+		recO	similar to AA sequence:UniProtKB:P42095		1	0	0	0	0	0	0
866	RM25_0853	Transcriptional regulator	989124	990512	+	PROKKA_00858	Arabinose operon regulatory protein	989124	990512	+		araC	similar to AA sequence:UniProtKB:P0A9E0		0	0	0	0	0	0	0
867	RM25_0854	Propanol dehydrogenase	990469	991599	+	PROKKA_00859	NAD-dependent methanol dehydrogenase	990469	991599	+	1.1.1.244	mdh_2	similar to AA sequence:UniProtKB:P31005		0	0	0	0	0	0	0
868	RM25_0855	Ethanolamine utilization protein	991652	992077	-	PROKKA_00860	Propanediol utilization protein PduV	991652	992077	-		pduV	similar to AA sequence:UniProtKB:Q9XDM6		0	0	0	0	0	0	0
869	RM25_0856	Propanediol utilization protein PduU	992074	992280	-	PROKKA_00861	Propanediol utilization protein PduU	992074	992280	-		pduU	similar to AA sequence:UniProtKB:P0A1D1		0	0	0	0	0	0	0
870	RM25_0857	Transposase IS204/IS1001/IS1096/IS1165 family protein	992460	993767	+	PROKKA_00862	Transposase	992460	993767	+			protein motif:Pfam:PF01610.11		0	0	0	0	0	0	0
871	RM25_0858	Hypothetical protein	993739	993867	-	PROKKA_00863	hypothetical protein	993739	993867	-					0	0	0	0	0	0	0
872	RM25_0859	3-isopropylmalate dehydrogenase	993901	994965	-	PROKKA_00864	3-isopropylmalate dehydrogenase	993901	994965	-	1.1.1.85	leuB	similar to AA sequence:UniProtKB:P95313		1	0	0	0	0	0	0
873	RM25_0860	Branched-chain-amino-acid aminotransferase	995131	996216	+	PROKKA_00865	Branched-chain-amino-acid aminotransferase	995131	996216	+	2.6.1.42	ilvE_2	similar to AA sequence:UniProtKB:A0R066		1	0	0	0	0	0	0
874	RM25_0861	2-isopropylmalate synthase/homocitrate synthase family protein	996248	997846	+	PROKKA_00866	2-isopropylmalate synthase	996248	997846	+	2.3.3.13	leuA_2	similar to AA sequence:UniProtKB:P09151		1	0	0	0	0	0	0
875	RM25_0862	FAH family protein	997906	998751	+	PROKKA_00867	Ureidoglycolate lyase	997906	998751	+	4.3.2.3		similar to AA sequence:UniProtKB:Q39BA7		1	0	0	0	0	0	0
876	RM25_0863	CAAX amino terminal protease family protein	998759	999853	+	PROKKA_00868	CAAX amino terminal protease self- immunity	998759	999853	+			protein motif:Pfam:PF02517.10		1	0	0	0	0	0	0
877	RM25_0864					PROKKA_00869	tRNA-Gln(ctg)	999918	999990	+			COORDINATES:profile:Aragorn:1.2		0					0	0
878	RM25_0865					PROKKA_00870	tRNA-Glu(ctc)	1000083	1000156	+			COORDINATES:profile:Aragorn:1.2		0					0	0
879	RM25_0866	IclR family transcriptional regulator	1000255	1000983	-	PROKKA_00871	HTH-type transcriptional regulator KipR	1000255	1000983	-		kipR	similar to AA sequence:UniProtKB:P42968		1	0	0	0	0	0	0
880	RM25_0867	3-isopropylmalate dehydratase large subunit	1001027	1002436	+	PROKKA_00872	3-isopropylmalate dehydratase large subunit	1001027	1002436	+	4.2.1.33	leuC	similar to AA sequence:UniProtKB:Q7TXH6		1	0	0	0	0	0	0
881	RM25_0868	3-isopropylmalate dehydratase small subunit	1002450	1003046	+	PROKKA_00873	3-isopropylmalate dehydratase small subunit	1002450	1003046	+	4.2.1.33	leuD	similar to AA sequence:UniProtKB:Q8NQV7		1	0	0	0	0	0	0
882	RM25_0869	Acyltransferase	1003177	1003980	+	PROKKA_00874	2-acyl-glycerophospho-ethanolamine acyltransferase	1003177	1003980	+			protein motif:CLUSTERS:PRK08633		1	0	0	0	0	0	0
883	RM25_0870	D-alanine--D-alanine ligase	1004054	1005181	+	PROKKA_00875	D-alanine--D-alanine ligase	1004054	1005181	+	6.3.2.4	ddl	similar to AA sequence:UniProtKB:P95114		1	0	0	0	0	0	0
884	RM25_0871	Putative insertion element ISCmi2 transposase	1005237	1006280	+	PROKKA_00876	IS2 transposase TnpB	1005237	1006280	+			protein motif:CLUSTERS:PRK09409		0	0	0	0	0	0	0
885	RM25_0872	Putative membrane protein	1006318	1007319	-	PROKKA_00877	hypothetical protein	1006318	1007319	-					1	0	0	0	0	0	0
886	RM25_0873	putative transcriptional regulator	1007423	1008157	+	PROKKA_00878	hypothetical protein	1007423	1008157	+					1	0	0	0	0	0	0
887	RM25_0874	Thiamine-phosphate kinase	1008168	1009151	+	PROKKA_00879	Thiamine-monophosphate kinase	1008168	1009151	+	2.7.4.16	thiL	similar to AA sequence:UniProtKB:O67883		1	0	0	0	0	0	0
888	RM25_0875	FtsK/SpoIIIE family protein	1009385	1011706	+	PROKKA_00880	DNA translocase SpoIIIE	1009385	1011706	+		spoIIIE	similar to AA sequence:UniProtKB:P21458		1	0	0	0	0	0	0
889	RM25_0876	Ribosomal protein S12 methylthiotransferase RimO	1011786	1013219	+	PROKKA_00881	Ribosomal protein S12 methylthiotransferase RimO	1011786	1013219	+	2.-.-.-	rimO	similar to AA sequence:UniProtKB:Q9X2H6		1	0	0	0	0	0	0
890	RM25_0877	Phosphatidylglycerophosphate synthase pgsA3	1013224	1013877	+	PROKKA_00882	Putative CDP-diacylglycerol--glycerol-3-phosphate 3-phosphatidyl-transferase 2	1013224	1013877	+	2.7.8.5	pgsA2_1	similar to AA sequence:UniProtKB:O33288		1	0	0	0	0	0	0
891	RM25_0878	Competence/damage-inducible protein CinA	1013870	1014373	+	PROKKA_00883	Nicotinamide-nucleotide amidohydrolase PncC	1013870	1014373	+	3.5.1.42	pncC	similar to AA sequence:UniProtKB:P0A6G3		1	0	0	0	0	0	0
892	RM25_0879	Helix-turn-helix XRE-family like proteins	1014541	1014846	+	PROKKA_00884	Transcriptional regulator ClgR	1014541	1014846	+		clgR	similar to AA sequence:UniProtKB:A0QVU1		1	0	0	0	0	0	0
893	RM25_0880	Putative ATP-DEPENDENT HELICASE LHR	1015068	1019840	-	PROKKA_00885	putative ATP-dependent helicase Lhr	1015068	1019840	-			protein motif:CLUSTERS:PRK09751		1	0	0	0	0	0	0
894	RM25_0881	Hypothetical protein	1019852	1020019	-	PROKKA_00886	hypothetical protein	1019852	1020019	-					1	0	0	0	0	0	0
895	RM25_0882	RecA protein	1020328	1021446	+	PROKKA_00887	recombinase A	1020328	1021446	+			protein motif:CLUSTERS:PRK09354		1	0	0	0	0	0	0
896	RM25_0883	Regulatory protein RecX	1021449	1022063	+	PROKKA_00888	Regulatory protein RecX	1021449	1022063	+		recX	similar to AA sequence:UniProtKB:P0A5U8		1	0	0	0	0	0	0
897	RM25_0884	Ribonuclease Y	1022225	1023760	+	PROKKA_00889	Ribonuclease Y	1022225	1023760	+	3.1.-.-	rny	similar to AA sequence:UniProtKB:P67278		1	0	0	0	0	0	0
898	RM25_0885	Putative glutamate ABC transporter ATP-binding protein	1023770	1024585	-	PROKKA_00890	Glutamine transport ATP-binding protein GlnQ	1023770	1024585	-		glnQ_2	similar to AA sequence:UniProtKB:P27675		1	0	0	0	0	0	0
899	RM25_0886	(Dimethylallyl)adenosine tRNA methylthiotransferase MiaB	1024689	1026203	+	PROKKA_00891	(Dimethylallyl)adenosine tRNA methylthiotransferase MiaB	1024689	1026203	+	2.-.-.-	miaB	similar to AA sequence:UniProtKB:O31778		1	0	0	0	0	0	0
900	RM25_0887	TRNA dimethylallyltransferase	1026200	1027186	+	PROKKA_00892	tRNA dimethylallyltransferase	1026200	1027186	+	2.5.1.75	miaA	similar to AA sequence:UniProtKB:Q9KAC3		1	0	0	0	0	0	0
901	RM25_0888	Diaminopimelate epimerase	1027201	1028043	+	PROKKA_00893	Diaminopimelate epimerase	1027201	1028043	+	5.1.1.7	dapF	similar to AA sequence:UniProtKB:A4QEV1		1	0	0	0	0	0	0
902	RM25_0889	GTPase HflX	1028087	1029523	+	PROKKA_00894	GTPase HflX	1028087	1029523	+		hflX	similar to AA sequence:UniProtKB:P25519		1	0	0	0	0	0	0
903	RM25_0890	ATP-dependent helicase DinG	1029690	1031753	+	PROKKA_00895	putative ATP-dependent helicase DinG	1029690	1031753	+	3.6.4.12	dinG	similar to AA sequence:UniProtKB:P27296		1	0	0	0	0	0	0
904	RM25_0891	LexA repressor	1031757	1032599	-	PROKKA_00896	LexA repressor	1031757	1032599	-	3.4.21.88	lexA	similar to AA sequence:UniProtKB:Q50765		1	0	0	0	0	0	0
905	RM25_0892	Hypothetical protein	1032869	1033672	+	PROKKA_00897	hypothetical protein	1032869	1033672	+					1	0	0	0	0	0	0
906	RM25_0893	Transcriptional repressor NrdR	1034007	1034504	+	PROKKA_00898	Transcriptional repressor NrdR	1034007	1034504	+		nrdR	similar to AA sequence:UniProtKB:O69980		1	0	0	0	0	0	0
907	RM25_0894	Vitamin B12-dependent ribonucleotide reductase	1034690	1037581	+	PROKKA_00899	Vitamin B12-dependent ribonucleotide reductase	1034690	1037581	+	1.17.4.1	nrdJ	similar to AA sequence:UniProtKB:O69981		1	0	0	0	0	0	0
908	RM25_0895	Phospholipase, patatin family	1037690	1038631	-	PROKKA_00900	NTE family protein RssA	1037690	1038631	-		rssA	similar to AA sequence:UniProtKB:P0AFR0		1	0	0	0	0	0	0
909	RM25_0896	Glycerol-3-phosphate dehydrogenase, anaerobic, A subunit	1038823	1040451	+	PROKKA_00901	Anaerobic glycerol-3-phosphate dehydrogenase subunit A	1038823	1040451	+	1.1.5.3	glpA	similar to AA sequence:UniProtKB:P0A9C0		1	0	0	0	0	0	0
910	RM25_0897	Anaerobic glycerol-3-phosphate dehydrogenase subunit B	1040448	1041758	+	PROKKA_00902	Anaerobic glycerol-3-phosphate dehydrogenase subunit B	1040448	1041758	+	1.1.5.3	glpB	similar to AA sequence:UniProtKB:P13033		1	0	0	0	0	0	0
911	RM25_0898	Glycerol-3-phosphate dehydrogenase, anaerobic, C subunit	1041755	1043146	+	PROKKA_00903	Anaerobic glycerol-3-phosphate dehydrogenase subunit C	1041755	1043146	+		glpC	similar to AA sequence:UniProtKB:P0A996		1	0	0	0	0	0	0
912	RM25_0899	Deoxyribonucleoside regulator	1043228	1044196	-	PROKKA_00904	Deoxyribonucleoside regulator	1043228	1044196	-		deoR	similar to AA sequence:UniProtKB:P39140		1	0	0	0	0	0	0
913	RM25_0900	Auxin Efflux Carrier	1044384	1045319	+	PROKKA_00905	Membrane transport protein	1044384	1045319	+			protein motif:Pfam:PF03547.12		1	0	0	0	0	0	0
914	RM25_0901	putative phosphoketolase	1045379	1048009	+	PROKKA_00906	Xylulose-5-phosphate phosphoketolase	1045412	1048009	+	4.1.2.9	xpkA	similar to AA sequence:UniProtKB:Q937F6		1	0	0	0	0	0	0
915	RM25_0902	ATP-dependent helicase HrpA	1048147	1052115	+	PROKKA_00907	ATP-dependent RNA helicase HrpB	1048147	1052115	+	3.6.4.13	hrpB_2	similar to AA sequence:UniProtKB:P37024		0	0	0	0	0	0	0
916	RM25_0903	Acyl-CoA thioesterase II	1052223	1053098	+	PROKKA_00908	Acyl-CoA thioesterase 2	1052223	1053098	+	3.1.2.-	tesB	similar to AA sequence:UniProtKB:P0AGG2		1	0	0	0	0	0	0
917	RM25_0904	Solute-binding lipoprotein	1053113	1054453	-	PROKKA_00909	Lactose-binding protein precursor	1053113	1054453	-		lacE	similar to AA sequence:UniProtKB:P29822		0	0	0	0	0	0	0
918	RM25_0905	Hypothetical protein	1054750	1055100	+	PROKKA_00910	Catabolite control protein A	1054750	1055100	+		ccpA_2	similar to AA sequence:UniProtKB:P46828		0	0	0	0	0	0	0
919	RM25_0906	LacI-type response repressor	1055097	1055738	+	PROKKA_00911	HTH-type transcriptional repressor CytR	1055097	1055738	+		cytR	similar to AA sequence:UniProtKB:P0ACN7		1	0	0	0	0	0	0
920	RM25_0907	RNA polymerase sigma factor SigB	1055841	1056770	-	PROKKA_00912	RNA polymerase sigma factor SigB	1055841	1056770	-		sigB	similar to AA sequence:UniProtKB:Q59563		1	0	0	0	0	0	0
921	RM25_0908	RNA polymerase sigma factor	1057129	1058658	+	PROKKA_00913	RNA polymerase principal sigma factor HrdB	1057129	1058658	+		hrdB	similar to AA sequence:UniProtKB:P18183		1	0	0	0	0	0	0
922	RM25_0909	L-lactate dehydrogenase	1058746	1059711	-	PROKKA_00914	L-lactate dehydrogenase 2	1058746	1059711	-	1.1.1.27	ldh2	similar to AA sequence:UniProtKB:P0CW93		1	0	0	0	0	0	0
923	RM25_0910	Hypothetical protein	1059857	1060048	-	PROKKA_00915	hypothetical protein	1059857	1060048	-					1	0	0	0	0	0	0
924	RM25_0911	DNA gyrase, B subunit	1060211	1062316	+	PROKKA_00916	DNA topoisomerase 4 subunit B	1060211	1062316	+	5.99.1.3	parE	similar to AA sequence:UniProtKB:P66939		1	0	0	0	0	0	0
925	RM25_0912	2-dehydropantoate 2-reductase (Precursor)	1062341	1063258	-	PROKKA_00917	2-dehydropantoate 2-reductase	1062341	1063258	-			protein motif:CLUSTERS:PRK06522		1	0	0	0	0	0	0
926	RM25_0913	DNA gyrase/topoisomerase IV, A subunit	1063363	1065825	-	PROKKA_00918	DNA gyrase subunit A	1063363	1065825	-	5.99.1.3	gyrA_2	similar to AA sequence:UniProtKB:Q2G2Q0		1	0	0	0	0	0	0
927	RM25_0914	PF09949 family protein	1065951	1067036	-	PROKKA_00919	hypothetical protein	1065951	1067036	-					1	0	0	0	0	0	0
928	RM25_0915	Hypothetical protein	1067092	1067685	+	PROKKA_00920	hypothetical protein	1067092	1067685	+					1	0	0	0	0	0	0
929	RM25_0916	Type I phosphodiesterase/nucleotide pyrophosphatase	1067689	1068840	+	PROKKA_00921	Type I phosphodiesterase / nucleotide pyrophosphatase	1067689	1068840	+			protein motif:Pfam:PF01663.16		1	0	0	0	0	0	0
930	RM25_0917	Hypothetical protein	1068943	1070253	-	PROKKA_00922	hypothetical protein	1068943	1070253	-					1	0	0	0	0	0	0
931	RM25_0918	PF13834 domain protein	1070469	1070843	+	PROKKA_00923	hypothetical protein	1070469	1070843	+					1	0	0	0	0	0	0
932	RM25_0919	Hypothetical protein	1070955	1071275	-	PROKKA_00924	hypothetical protein	1070955	1071275	-					1	0	0	0	0	0	0
933	RM25_0920	Hypothetical protein	1071565	1072386	+	PROKKA_00925	hypothetical protein	1071565	1072386	+					1	0	0	0	0	0	0
934	RM25_0921	Nucleic acid binding, OB-fold, tRNA/helicase-type	1072383	1072763	+	PROKKA_00926	hypothetical protein	1072383	1072763	+					1	0	0	0	0	0	0
935	RM25_0922	Trk system potassium uptake protein ceoC	1072770	1073438	-	PROKKA_00927	Trk system potassium uptake protein TrkA	1072770	1073438	-		trkA_1	similar to AA sequence:UniProtKB:P0AGI8		1	0	0	0	0	0	0
936	RM25_0923	Trk family potassium (K+) transporter, NAD+ binding protein	1073452	1074114	-	PROKKA_00928	Trk system potassium uptake protein TrkA	1073452	1074114	-		trkA_2	similar to AA sequence:UniProtKB:P0AGI8		1	0	0	0	0	0	0
937	RM25_0924	Conserved alanine, valine and leucine rich membrane protein	1074287	1076281	+	PROKKA_00929	hypothetical protein	1074287	1076281	+					1	0	0	0	0	0	0
938	RM25_0925	Conserved alanine, valine and glycine rich protein	1076278	1077456	+	PROKKA_00930	putative RNA methyltransferase/cg2084	1076278	1077456	+	2.1.1.-		similar to AA sequence:UniProtKB:Q6M4B7		1	0	0	0	0	0	0
939	RM25_0926	Hypothetical protein	1077453	1077713	+	PROKKA_00931	hypothetical protein	1077453	1077713	+					1	0	0	0	0	0	0
940	RM25_0927	Putative glutathione S-transferase with thioredoxin-like domain	1077748	1078821	-	PROKKA_00932	Glutathionyl-hydroquinone reductase YqjG	1077748	1078821	-	1.8.-.-	yqjG_1	similar to AA sequence:UniProtKB:P42620		1	0	0	0	0	0	0
941	RM25_0928	Acetyltransferase	1078818	1079396	-	PROKKA_00933	Mycothiol acetyltransferase	1078818	1079396	-	2.3.1.189	mshD_1	protein motif:HAMAP:MF_01698		1	0	0	0	0	0	0
942	RM25_0929	Cysteine synthase	1079454	1080287	-	PROKKA_00934	O-acetylserine sulfhydrylase	1079454	1080287	-	2.5.1.47	cysK1_2	similar to AA sequence:UniProtKB:P0A534		0	0	0	0	0	0	0
943	RM25_0930	Hypothetical protein	1080309	1080428	-	PROKKA_00935	hypothetical protein	1080309	1080428	-					0	0	0	0	0	0	0
944	RM25_0931	Putative glutathione S-transferase	1080920	1082035	+	PROKKA_00936	Glutathionyl-hydroquinone reductase YqjG	1080920	1082035	+	1.8.-.-	yqjG_2	similar to AA sequence:UniProtKB:P42620		0	0	0	0	0	0	0
945	RM25_0932	Alpha-ketoglutarate transporter, MFS super	1082056	1083486	+	PROKKA_00937	Alpha-ketoglutarate permease	1082056	1083486	+		kgtP_2	similar to AA sequence:UniProtKB:P0AEX3		1	0	0	0	0	0	0
946	RM25_0933	Aconitate hydratase 1	1083740	1086412	+	PROKKA_00938	Aconitate hydratase	1083740	1086412	+	4.2.1.3	acnA	similar to AA sequence:UniProtKB:A0QX20		1	0	0	0	0	0	0
947	RM25_0934	Hypothetical protein	1086524	1086826	+	PROKKA_00939	hypothetical protein	1086524	1086826	+					1	0	0	0	0	0	0
948	RM25_0935	Hypothetical protein	1086976	1087506	+	PROKKA_00940	hypothetical protein	1086976	1087506	+					1	0	0	0	0	0	0
949	RM25_0936	1-deoxy-D-xylulose-5-phosphate synthase	1087557	1089572	+	PROKKA_00941	1-deoxy-D-xylulose-5-phosphate synthase	1087557	1089572	+	2.2.1.7	dxs	similar to AA sequence:UniProtKB:Q9RBN6		1	0	0	0	0	0	0
950	RM25_0937	3'-5' exonuclease	1089624	1090889	-	PROKKA_00942	Ribonuclease D	1089624	1090889	-	3.1.13.5	rnd	similar to AA sequence:UniProtKB:P09155		1	0	0	0	0	0	0
951	RM25_0938	PF11452 family protein	1090958	1091557	-	PROKKA_00943	hypothetical protein	1090958	1091557	-					1	0	0	0	0	0	0
952	RM25_0939	YbaK/prolyl-tRNA synthetase-associated domain protein	1091643	1092167	-	PROKKA_00944	hypothetical protein	1091643	1092167	-			protein motif:CLUSTERS:PRK10670		1	0	0	0	0	0	0
953	RM25_0940	Methionine-R-sulfoxide reductase	1092191	1092643	-	PROKKA_00945	Peptide methionine sulfoxide reductase MsrB	1092191	1092643	-	1.8.4.12	msrB	similar to AA sequence:UniProtKB:Q3JRF0		1	0	0	0	0	0	0
954	RM25_0941	Polyphosphate:nucleotide phosphotransferase, PPK2 family	1092791	1093666	+	PROKKA_00946	Polyphosphate kinase 2 (PPK2)	1092791	1093666	+			protein motif:Pfam:PF03976.8		1	0	0	0	0	0	0
955	RM25_0942	Putative insertion element ISCmi2 transposase	1093663	1094706	-	PROKKA_00947	IS2 transposase TnpB	1093663	1094706	-			protein motif:CLUSTERS:PRK09409		0	0	0	0	0	0	0
956	RM25_0943	Cobalamin biosynthesis protein CbiX	1094891	1095733	-	PROKKA_00948	sirohydrochlorin cobaltochelatase	1094891	1095733	-			protein motif:CLUSTERS:PRK00923		1	0	0	0	0	0	0
957	RM25_0944					PROKKA_00949	tRNA-Val(cac)	1096392	1096465	-			COORDINATES:profile:Aragorn:1.2		0					0	0
958	RM25_0945					PROKKA_00950	tRNA-Gly(gcc)	1096869	1096942	+			COORDINATES:profile:Aragorn:1.2		0					0	0
959	RM25_0946					PROKKA_00951	tRNA-Cys(gca)	1097003	1097074	+			COORDINATES:profile:Aragorn:1.2		0					0	0
960						PROKKA_00952	tRNA-Val(gac)	1097075	1097147	+			COORDINATES:profile:Aragorn:1.2		0					0	0
961	RM25_0947	Threonine--tRNA ligase	1097461	1099503	+	PROKKA_00953	Threonine--tRNA ligase	1097461	1099503	+	6.1.1.3	thrS	similar to AA sequence:UniProtKB:P56881		1	0	0	0	0	0	0
962	RM25_0948	Histidine triad domain protein	1099496	1100101	+	PROKKA_00954	AP-4-A phosphorylase	1099496	1100101	+	2.7.7.53		similar to AA sequence:UniProtKB:O06201		1	0	0	0	0	0	0
963	RM25_0949	Phosphatidylinositol synthase pgsA1	1100094	1100723	+	PROKKA_00955	CDP-diacylglycerol--inositol 3-phosphatidyltransferase	1100094	1100723	+	2.7.8.11	pgsA	similar to AA sequence:UniProtKB:Q9F7Y9		1	0	0	0	0	0	0
964	RM25_0950	Putative acyltransferase	1100756	1101598	+	PROKKA_00956	Phosphatidylinositol mannoside acyltransferase	1100756	1101598	+	2.3.1.-		similar to AA sequence:UniProtKB:A0QWG5		1	0	0	0	0	0	0
965	RM25_0951	Phosphatidylinositol alpha-mannosyltransferase	1101595	1102740	+	PROKKA_00957	GDP-mannose-dependent alpha-(1-2)-phosphatidylinositol mannosyltransferase	1101595	1102740	+	2.4.1.57	pimA	similar to AA sequence:UniProtKB:A0QWG6		1	0	0	0	0	0	0
966	RM25_0952	Putative CDP-diacylglycerol--glycerol-3-phosphate 3-phosphatidyl-transferase	1102780	1103457	+	PROKKA_00958	Putative CDP-diacylglycerol--glycerol-3-phosphate 3-phosphatidyl-transferase 2	1102780	1103457	+	2.7.8.5	pgsA2_2	similar to AA sequence:UniProtKB:O33288		1	0	0	0	0	0	0
967	RM25_0953	Hypothetical protein	1103508	1104305	+	PROKKA_00959	hypothetical protein	1103508	1104305	+					1	0	0	0	0	0	0
968	RM25_0954	Small basic protein (Membrane)	1104333	1104665	+	PROKKA_00960	hypothetical protein	1104333	1104665	+					1	0	0	0	0	0	0
969	RM25_0955	PF05949 family protein	1104658	1105392	+	PROKKA_00961	hypothetical protein	1104658	1105392	+					1	0	0	0	0	0	0
970	RM25_0956	Glycine cleavage system H protein	1105504	1105887	+	PROKKA_00962	Glycine cleavage system H protein	1105504	1105887	+		gcvH	similar to AA sequence:UniProtKB:P0A6T9		1	0	0	0	0	0	0
971	RM25_0957	Oxoglutarate dehydrogenase inhibitor	1106053	1106541	+	PROKKA_00963	Glycogen accumulation regulator GarA	1106053	1106541	+		garA	similar to AA sequence:UniProtKB:A0QYG2		1	0	0	0	0	0	0
972	RM25_0958	Transcriptional regulator, MerR family	1106541	1107275	+	PROKKA_00964	zinc-responsive transcriptional regulator	1106541	1107275	+			protein motif:CLUSTERS:PRK09514		1	0	0	0	0	0	0
973	RM25_0959	Protein of hypothetical function	1107277	1107738	+	PROKKA_00965	hypothetical protein	1107277	1107738	+					1	0	0	0	0	0	0
974	RM25_0960	Transcriptional regulator, MerR family	1107919	1108494	+	PROKKA_00966	HTH-type transcriptional regulator GlnR	1107919	1108494	+		glnR	similar to AA sequence:UniProtKB:P37582		1	0	0	0	0	0	0
975	RM25_0961	Glycine dehydrogenase	1108646	1111561	+	PROKKA_00967	Glycine dehydrogenase (decarboxylating)	1108646	1111561	+	1.4.4.2	gcvP	similar to AA sequence:UniProtKB:P74416		1	0	0	0	0	0	0
976	RM25_0962	Inner membrane protein yhjD	1111579	1113027	+	PROKKA_00968	Inner membrane protein YhjD	1111579	1113027	+		yhjD	similar to AA sequence:UniProtKB:P37642		1	0	0	0	0	0	0
977	RM25_0963	YhgE/Pip C-terminal domain protein	1113000	1115207	-	PROKKA_00969	ABC-2 family transporter protein	1113000	1115207	-			protein motif:Pfam:PF12698.1		1	0	0	0	0	0	0
978	RM25_0964	Hypothetical protein	1115212	1116024	-	PROKKA_00970	L-arabinose transporter ATP-binding protein	1115212	1116024	-			protein motif:CLUSTERS:PRK11288		1	0	0	0	0	0	0
979	RM25_0965	Transcriptional regulator, TetR family	1116021	1116635	-	PROKKA_00971	HTH-type transcriptional regulator TtgR	1116021	1116635	-		ttgR	similar to AA sequence:UniProtKB:Q9AIU0		1	0	0	0	0	0	0
980	RM25_0966	Adenosylcobinamide-GDP ribazoletransferase	1116729	1117550	-	PROKKA_00972	Cobalamin synthase	1116729	1117550	-	2.-.-.-	cobS	similar to AA sequence:UniProtKB:P36561		1	0	0	0	0	0	0
981	RM25_0967	Cobinamide kinase/cobinamide phosphate guanylyltransferase	1117510	1118181	-	PROKKA_00973	Bifunctional adenosylcobalamin biosynthesis protein CobU	1117510	1118181	-	2.7.1.156	cobU	similar to AA sequence:UniProtKB:P0AE76		1	0	0	0	0	0	0
982	RM25_0968	Cobyrinic acid a, c-diamide synthase	1118178	1120763	-	PROKKA_00974	Cobyrinic acid A, C-diamide synthase	1118178	1120763	-		cobB_4	similar to AA sequence:UniProtKB:P21632		1	0	0	0	0	0	0
983	RM25_0969	Cob(I)yrinic acid a, c-diamide adenosyltransferase	1120757	1121359	-	PROKKA_00975	Cob(I)yrinic acid a, c-diamide adenosyltransferase	1120757	1121359	-	2.5.1.17	cobO	similar to AA sequence:UniProtKB:P29930		1	0	0	0	0	0	0
984	RM25_0970	Adenosylcobyric acid synthase (glutamine-hydrolyzing)	1121356	1122801	-	PROKKA_00976	Cobyric acid synthase	1121356	1122801	-		cobQ_2	similar to AA sequence:UniProtKB:P29932		1	0	0	0	0	0	0
985	RM25_0971	Cobalamin biosynthesis protein CobD	1122798	1123829	-	PROKKA_00977	cobalamin biosynthesis protein	1122798	1123829	-			protein motif:CLUSTERS:PRK01209		1	0	0	0	0	0	0
986	RM25_0972	Phosphoglycerate mutase family protein	1123833	1124411	+	PROKKA_00978	Phosphoserine phosphatase 1	1123833	1124411	+	3.1.3.3	pspA	similar to AA sequence:UniProtKB:D3DFG8		1	0	0	0	0	0	0
987	RM25_0973	Alpha, alpha-trehalose-phosphate synthase	1124670	1125857	-	PROKKA_00979	Trehalose-phosphate synthase	1124670	1125857	-	2.4.1.-	otsA_1	similar to AA sequence:UniProtKB:A0R4M9		1	0	0	0	0	0	0
988	RM25_0974	Transposase IS204/IS1001/IS1096/IS1165 family protein	1126228	1127304	+	PROKKA_00980	Transposase	1126228	1127304	+			protein motif:Pfam:PF01610.11		0	0	0	0	0	0	0
989	RM25_0975	Hypothetical protein	1127284	1127598	-	PROKKA_00981	Trehalose-phosphate synthase	1127284	1127598	-	2.4.1.-	otsA_2	similar to AA sequence:UniProtKB:A0R4M9		0	0	0	0	0	0	0
990	RM25_0976	Trehalose-6-phosphate phosphatase	1127760	1128617	+	PROKKA_00982	Trehalose-6-phosphate phosphatase	1127760	1128617	+	3.1.3.12	otsB	similar to AA sequence:UniProtKB:P31678		1	0	0	0	0	0	0
991	RM25_0977					PROKKA_00983	tRNA-Met(cat)	1128693	1128767	+			COORDINATES:profile:Aragorn:1.2		0					0	0
992	RM25_0978	ADP-ribosyl-(Dinitrogen reductase) hydrolase	1129670	1130626	-	PROKKA_00984	ADP-ribosyl-[dinitrogen reductase] glycohydrolase	1129670	1130626	-	3.2.2.24	draG	similar to AA sequence:UniProtKB:P14300		0	0	0	0	0	0	0
993	RM25_0979	Hypothetical protein	1130731	1132731	-	PROKKA_00985	Transposase	1130731	1132731	-			protein motif:Pfam:PF01610.11		0	0	0	0	0	0	0
994	RM25_0980	Hypothetical protein	1133047	1133628	-	PROKKA_00986	hypothetical protein	1133047	1133628	-					0	0	0	0	0	0	0
995	RM25_0981	Hypothetical protein	1133898	1134230	-	PROKKA_00987	hypothetical protein	1133898	1134230	-					1	0	0	0	0	0	0
996	RM25_0982	Transcriptional activator, TenA family	1134268	1134963	-	PROKKA_00988	Thiaminase-2	1134268	1134963	-	3.5.99.2	tenA	similar to AA sequence:UniProtKB:P25052		1	0	0	0	0	0	0
997	RM25_0983	DNA primase	1135133	1137001	+	PROKKA_00989	DNA primase	1135133	1137001	+	2.7.7.-	dnaG	similar to AA sequence:UniProtKB:P74893		1	0	0	0	0	0	0
998	RM25_0984	RNA polymerase sigma factor	1137074	1137928	+	PROKKA_00990	RNA polymerase principal sigma factor HrdA	1137074	1137928	+		hrdA	similar to AA sequence:UniProtKB:P18182		1	0	0	0	0	0	0
999	RM25_0985	Hypothetical protein	1138008	1138574	+	PROKKA_00991	hypothetical protein	1138008	1138574	+					1	0	0	0	0	0	0
1000	RM25_0986					PROKKA_00992	tRNA-Asn(gtt)	1138658	1138733	+			COORDINATES:profile:Aragorn:1.2		0					0	0
1001	RM25_0987	Phosphofructokinase (Precursor)	1138905	1140119	-	PROKKA_00993	Pyrophosphate--fructose 6-phosphate 1-phosphotransferase	1138905	1140119	-	2.7.1.90	pfp	similar to AA sequence:UniProtKB:P29495		1	0	0	0	0	0	0
1002	RM25_0988	Hypothetical protein	1140343	1140765	+	PROKKA_00994	hypothetical protein	1140343	1140765	+					1	0	0	0	0	0	0
1003	RM25_0989	Sua5/YciO/YrdC/YwlC family protein	1140834	1141451	+	PROKKA_00995	Threonylcarbamoyl-AMP synthase	1140834	1141451	+	2.7.7.87	ywlC_1	similar to AA sequence:UniProtKB:P39153		1	0	0	0	0	0	0
1004	RM25_0990	Putative membrane protein	1141501	1142118	-	PROKKA_00996	intramembrane serine protease GlpG	1141501	1142118	-			protein motif:CLUSTERS:PRK10907		1	0	0	0	0	0	0
1005	RM25_0991	1D-myo-inositol 2-acetamido-2-deoxy-alpha-D-glucopyranoside deacetylase	1142566	1143366	+	PROKKA_00997	1D-myo-inositol 2-acetamido-2-deoxy-alpha-D-glucopyranoside deacetylase	1142566	1143366	+	3.5.1.103	mshB_1	similar to AA sequence:UniProtKB:Q9F344		1	0	0	0	0	0	0
1006	RM25_0992	Proteasome assembly chaperones 2	1143505	1144542	-	PROKKA_00998	PAC2 family protein	1143505	1144542	-			protein motif:Pfam:PF09754.3		1	0	0	0	0	0	0
1007	RM25_0993	ABC-type uncharacterized transport system, ATPase component	1144708	1145499	-	PROKKA_00999	Methionine import ATP-binding protein MetN 2	1144708	1145499	-	3.6.3.-	metN2	similar to AA sequence:UniProtKB:Q831K6		1	0	0	0	0	0	0
1008	RM25_0994	Inner-membrane translocator	1145501	1146454	-	PROKKA_01000	ribose ABC transporter permease protein	1145501	1146454	-			protein motif:CLUSTERS:PRK09512		1	0	0	0	0	0	0
1009	RM25_0995	ABC transporter substrate binding protein	1146461	1147441	-	PROKKA_01001	ABC transporter substrate binding protein	1146461	1147441	-			protein motif:Pfam:PF04392.6		1	0	0	0	0	0	0
1010	RM25_0996	Phosphoglycerate mutase	1147630	1148253	+	PROKKA_01002	Glucosyl-3-phosphoglycerate phosphatase	1147630	1148253	+	3.1.3.-	gpgP_2	similar to AA sequence:UniProtKB:A1TC01		1	0	0	0	0	0	0
1011	RM25_0997	Glutamine--tRNA ligase	1148275	1149987	+	PROKKA_01003	Glutamine--tRNA ligase	1148275	1149987	+	6.1.1.18	glnS	similar to AA sequence:UniProtKB:P00962		1	0	0	0	0	0	0
1012	RM25_0998	TIGR03085 family protein	1150032	1150778	-	PROKKA_01004	hypothetical protein	1150032	1150778	-					1	0	0	0	0	0	0
1013	RM25_0999	Phosphoribosyl-AMP cyclohydrolase	1150794	1151246	+	PROKKA_01005	phosphoribosyl-AMP cyclohydrolase	1150794	1151246	+			protein motif:CLUSTERS:PRK00051		1	0	0	0	0	0	0
1014	RM25_1000	Anthranilate synthase component I	1151243	1152775	+	PROKKA_01006	Anthranilate synthase component 1	1151243	1152775	+	4.1.3.27	trpE	similar to AA sequence:UniProtKB:A0QX93		1	0	0	0	0	0	0
1015	RM25_1001	Indole-3-glycerol phosphate synthase	1152772	1153632	+	PROKKA_01007	Indole-3-glycerol phosphate synthase	1152772	1153632	+	4.1.1.48	trpC	similar to AA sequence:UniProtKB:A0QX95		1	0	0	0	0	0	0
1016	RM25_1002	Tryptophan synthase beta chain	1153625	1154878	+	PROKKA_01008	Tryptophan synthase beta chain	1153625	1154878	+	4.2.1.20	trpB_1	similar to AA sequence:UniProtKB:P66984		1	0	0	0	0	0	0
1017	RM25_1003	Tryptophan synthase alpha chain	1154875	1155771	+	PROKKA_01009	Tryptophan synthase alpha chain	1154875	1155771	+	4.2.1.20	trpA	similar to AA sequence:UniProtKB:O67502		1	0	0	0	0	0	0
1018	RM25_1004	Prolipoprotein diacylglyceryl transferase	1155768	1156739	+	PROKKA_01010	Prolipoprotein diacylglyceryl transferase	1155768	1156739	+	2.4.99.-	lgt	similar to AA sequence:UniProtKB:O34752		1	0	0	0	0	0	0
1019	RM25_1005	Ferredoxin-dependent glutamate synthase [NADPH] large subunit gltB	1156883	1161391	+	PROKKA_01011	Glutamate synthase [NADPH] large chain	1156883	1161391	+	1.4.1.13	gltB_1	similar to AA sequence:UniProtKB:P96218		1	0	0	0	0	0	0
1020	RM25_1006	Glutamate synthase small subunit	1161384	1162853	+	PROKKA_01012	Glutamate synthase [NADPH] small chain	1161384	1162853	+	1.4.1.13	gltB_2	similar to AA sequence:UniProtKB:O34399		1	0	0	0	0	0	0
1021	RM25_1007	Hypothetical protein	1162873	1163544	-	PROKKA_01013	hypothetical protein	1162873	1163544	-					1	0	0	0	0	0	0
1022	RM25_1008	DNA polymerase III, alpha subunit	1163770	1167342	+	PROKKA_01014	DNA polymerase III subunit alpha	1163770	1167342	+	2.7.7.7	dnaE_1	similar to AA sequence:UniProtKB:Q9XDH5		0	0	0	0	0	0	0
1023	RM25_1009	Putative membrane protein	1167415	1168140	+	PROKKA_01015	hypothetical protein	1167415	1168140	+					0	0	0	0	0	0	0
1024	RM25_1010	Cys-tRNA(Pro)/Cys-tRNA(Cys) deacylase ybaK	1168177	1168695	-	PROKKA_01016	Cys-tRNA(Pro)/Cys-tRNA(Cys) deacylase YbaK	1168177	1168695	-	4.2.-.-	ybaK	similar to AA sequence:UniProtKB:P0AAR3		0	0	0	0	0	0	0
1025	RM25_1011	Hypothetical protein	1168741	1169094	-	PROKKA_01017	putative membrane protein YdfK	1168741	1169094	-		ydfK	similar to AA sequence:UniProtKB:P96689		0	0	0	0	0	0	0
1026	RM25_1012	Hypothetical protein	1169151	1169531	-	PROKKA_01018	hypothetical protein	1169151	1169531	-					0	0	0	0	0	0	0
1027	RM25_1013	Histidinol dehydrogenase	1169609	1170922	+	PROKKA_01019	Histidinol dehydrogenase	1169609	1170922	+	1.1.1.23	hisD	similar to AA sequence:UniProtKB:P63950		1	0	0	0	0	0	0
1028	RM25_1014	Histidinol-phosphate transaminase	1170922	1172142	+	PROKKA_01020	Histidinol-phosphate aminotransferase	1170922	1172142	+	2.6.1.9	hisC	similar to AA sequence:UniProtKB:Q9KJU4		1	0	0	0	0	0	0
1029	RM25_1015	Imidazoleglycerol-phosphate dehydratase	1172139	1172747	+	PROKKA_01021	Imidazoleglycerol-phosphate dehydratase	1172139	1172747	+	4.2.1.19	hisB	similar to AA sequence:UniProtKB:P64368		1	0	0	0	0	0	0
1030	RM25_1016	Imidazole glycerol phosphate synthase, glutamine amidotransferase subunit	1172744	1173421	+	PROKKA_01022	Imidazole glycerol phosphate synthase subunit HisH	1172744	1173421	+	2.4.2.-	hisH	similar to AA sequence:UniProtKB:P59957		1	0	0	0	0	0	0
1031	RM25_1017	Phosphoribosyl isomerase A	1173490	1174215	+	PROKKA_01023	Phosphoribosyl isomerase A	1173490	1174215	+	5.3.1.16	priA_1	similar to AA sequence:UniProtKB:P16250		1	0	0	0	0	0	0
1032	RM25_1018	Mycothiol acetyltransferase	1174212	1175249	+	PROKKA_01024	putative acetyltransferase	1174212	1175249	+			protein motif:CLUSTERS:PRK03624		1	0	0	0	0	0	0
1033	RM25_1019	putative transcriptional regulatory protein	1175413	1176213	+	PROKKA_01025	putative transcriptional regulatory protein/MSMEI_2866	1175413	1176213	+			similar to AA sequence:UniProtKB:A0QWH1		1	0	0	0	0	0	0
1034	RM25_1020	Crossover junction endodeoxyribonuclease RuvC	1176482	1177093	+	PROKKA_01026	Crossover junction endodeoxyribonuclease RuvC	1176482	1177093	+	3.1.22.4	ruvC	similar to AA sequence:UniProtKB:Q5SJC4		1	0	0	0	0	0	0
1035	RM25_1021	Holliday junction ATP-dependent DNA helicase RuvA	1177090	1177701	+	PROKKA_01027	Holliday junction ATP-dependent DNA helicase RuvA	1177090	1177701	+	3.6.4.12	ruvA	similar to AA sequence:UniProtKB:A0QWH5		1	0	0	0	0	0	0
1036	RM25_1022	Holliday junction ATP-dependent DNA helicase RuvB	1177765	1178790	+	PROKKA_01028	Holliday junction ATP-dependent DNA helicase RuvB	1177765	1178790	+	3.6.4.12	ruvB	similar to AA sequence:UniProtKB:A0QWH6		1	0	0	0	0	0	0
1037	RM25_1023	Preprotein translocase, YajC subunit	1178901	1179404	+	PROKKA_01029	preprotein translocase subunit YajC	1178901	1179404	+			protein motif:CLUSTERS:PRK05585		1	0	0	0	0	0	0
1038	RM25_1024	Protein translocase subunit SecD	1179432	1181150	+	PROKKA_01030	preprotein translocase subunit SecD	1179432	1181150	+			protein motif:CLUSTERS:PRK05812		1	0	0	0	0	0	0
1039	RM25_1025	Protein translocase subunit SecF	1181150	1182397	+	PROKKA_01031	preprotein translocase subunit SecF	1181150	1182397	+			protein motif:CLUSTERS:PRK13022		1	0	0	0	0	0	0
1040	RM25_1026	Adenine phosphoribosyltransferase	1182400	1182939	+	PROKKA_01032	Adenine phosphoribosyltransferase	1182400	1182939	+	2.4.2.7	apt	similar to AA sequence:UniProtKB:Q66DQ2		1	0	0	0	0	0	0
1041	RM25_1027	GTP diphosphokinase	1183002	1185353	+	PROKKA_01033	Bifunctional (p)ppGpp synthase/hydrolase relA	1183002	1185353	+		relA_2	similar to AA sequence:UniProtKB:P66014		1	0	0	0	0	0	0
1042	RM25_1028	Conserved alanine and arginine rich protein	1185434	1186573	-	PROKKA_01034	hypothetical protein	1185434	1186573	-					1	0	0	0	0	0	0
1043	RM25_1029	Metallo-beta-lactamase family protein	1186677	1187396	+	PROKKA_01035	putative metallo-hydrolase	1186677	1187396	+	3.-.-.-		similar to AA sequence:UniProtKB:Q5XD24		1	0	0	0	0	0	0
1044	RM25_1030	Histidine--tRNA ligase	1187396	1188727	+	PROKKA_01036	Histidine--tRNA ligase	1187396	1188727	+	6.1.1.21	hisS	similar to AA sequence:UniProtKB:Q8YMC2		1	0	0	0	0	0	0
1045	RM25_1031	Alpha-acetolactate decarboxylase	1188841	1189656	+	PROKKA_01037	Alpha-acetolactate decarboxylase	1188841	1189656	+	4.1.1.5	alsD	similar to AA sequence:UniProtKB:Q04777		1	0	0	0	0	0	0
1046	RM25_1032	Hypothetical protein	1189865	1190938	+	PROKKA_01038	hypothetical protein	1189865	1190938	+					1	0	0	0	0	0	0
1047	RM25_1033	Aspartate--tRNA ligase	1191138	1192985	+	PROKKA_01039	Aspartate--tRNA ligase	1191138	1192985	+	6.1.1.12	aspS	similar to AA sequence:UniProtKB:P21889		1	0	0	0	0	0	0
1048	RM25_1034	Recombination factor protein RarA	1193110	1194534	+	PROKKA_01040	Replication-associated recombination protein A	1193110	1194534	+		rarA	similar to AA sequence:UniProtKB:P0AAZ4		1	0	0	0	0	0	0
1049	RM25_1035	Lactate/malate dehydrogenase, NAD binding domain protein	1194589	1195569	+	PROKKA_01041	L-lactate dehydrogenase	1194589	1195569	+	1.1.1.27	ldh	similar to AA sequence:UniProtKB:Q9EVR0		1	0	0	0	0	0	0
1050	RM25_1036	Alanine--tRNA ligase	1195734	1198421	+	PROKKA_01042	Alanine--tRNA ligase	1195734	1198421	+	6.1.1.7	alaS	similar to AA sequence:UniProtKB:A0QWQ4		1	0	0	0	0	0	0
1051	RM25_1037	Putative crossover junction endodeoxyribonuclease	1198405	1198950	+	PROKKA_01043	Putative Holliday junction resolvase	1198405	1198950	+	3.1.-.-	yrrK	similar to AA sequence:UniProtKB:O34634		1	0	0	0	0	0	0
1052	RM25_1038	Amino deoxychorismate lyase	1198925	1200157	+	PROKKA_01044	putative aminodeoxychorismate lyase	1198925	1200157	+			protein motif:CLUSTERS:PRK10270		1	0	0	0	0	0	0
1053	RM25_1039	Chorismate synthase	1200295	1201497	+	PROKKA_01045	Chorismate synthase	1200295	1201497	+	4.2.3.5	aroC	similar to AA sequence:UniProtKB:P63611		1	0	0	0	0	0	0
1054	RM25_1040	3-dehydroquinate synthase	1201494	1203143	+	PROKKA_01046	3-dehydroquinate synthase	1201494	1203143	+	4.2.3.4	aroB	similar to AA sequence:UniProtKB:P0A4Z4		1	0	0	0	0	0	0
1055	RM25_1041	Translation elongation factor P	1203302	1203883	+	PROKKA_01047	Elongation factor P	1203302	1203883	+		efp	similar to AA sequence:UniProtKB:A0QWR4		1	0	0	0	0	0	0
1056	RM25_1042	N utilization substance protein B-like protein	1203883	1204509	+	PROKKA_01048	hypothetical protein	1203883	1204509	+			similar to AA sequence:UniProtKB:P95020	N utilization substance protein B homolog	1	0	0	0	0	0	0
1057	RM25_1043	Carbamoyl-phosphate synthase small chain	1204688	1205872	+	PROKKA_01049	Carbamoyl-phosphate synthase small chain	1204688	1205872	+	6.3.5.5	carA	similar to AA sequence:UniProtKB:P0A6F1		1	0	0	0	0	0	0
1058	RM25_1044	Carbamoyl-phosphate synthase large chain	1205872	1209213	+	PROKKA_01050	Carbamoyl-phosphate synthase large chain	1205872	1209213	+	6.3.5.5	carB	similar to AA sequence:UniProtKB:P00968		1	0	0	0	0	0	0
1059	RM25_1045	Dihydroorotate dehydrogenase (quinone)	1209295	1210395	+	PROKKA_01051	Dihydroorotate dehydrogenase (quinone)	1209295	1210395	+	1.3.5.2	pyrD	similar to AA sequence:UniProtKB:P0A7E1		1	0	0	0	0	0	0
1060	RM25_1046	Orotidine 5'-phosphate decarboxylase	1210392	1211201	+	PROKKA_01052	orotidine 5'-phosphate decarboxylase	1210392	1211201	+			protein motif:CLUSTERS:PRK00125		1	0	0	0	0	0	0
1061	RM25_1047	Integration host factor family protein	1211364	1211675	+	PROKKA_01053	hypothetical protein	1211364	1211675	+					1	0	0	0	0	0	0
1062	RM25_1048	Guanylate kinase	1211679	1212299	+	PROKKA_01054	Guanylate kinase	1211679	1212299	+	2.7.4.8	gmk	similar to AA sequence:UniProtKB:P0A5I4		1	0	0	0	0	0	0
1063	RM25_1049	DNA-directed RNA polymerase, omega subunit	1212359	1212727	+	PROKKA_01055	DNA-directed RNA polymerase subunit omega	1212359	1212727	+	2.7.7.6	rpoZ	similar to AA sequence:UniProtKB:Q9KXS1		1	0	0	0	0	0	0
1064	RM25_1050	S-adenosylmethionine synthase	1212793	1213983	+	PROKKA_01056	S-adenosylmethionine synthase	1212793	1213983	+	2.5.1.6	metK	similar to AA sequence:UniProtKB:A0QWT3		1	0	0	0	0	0	0
1065	RM25_1051	Primosomal protein N'	1214094	1216115	+	PROKKA_01057	Primosomal protein N'	1214094	1216115	+	3.6.4.-	priA_2	similar to AA sequence:UniProtKB:P17888		1	0	0	0	0	0	0
1066	RM25_1052	Methionyl-tRNA formyltransferase	1216193	1217140	+	PROKKA_01058	Methionyl-tRNA formyltransferase	1216193	1217140	+	2.1.2.9	fmt	similar to AA sequence:UniProtKB:A0QWU2		1	0	0	0	0	0	0
1067	RM25_1053	Sun protein	1217133	1218602	+	PROKKA_01059	Ribosomal RNA small subunit methyltransferase B	1217133	1218602	+	2.1.1.176	rsmB	similar to AA sequence:UniProtKB:P36929		1	0	0	0	0	0	0
1068	RM25_1054	Ribulose-phosphate 3-epimerase (Precursor)	1218637	1219299	+	PROKKA_01060	Ribulose-phosphate 3-epimerase	1218637	1219299	+	5.1.3.1	rpe	similar to AA sequence:UniProtKB:P0AG07		1	0	0	0	0	0	0
1069	RM25_1055	Aminopeptidase C	1219359	1220690	+	PROKKA_01061	Aminopeptidase C	1219359	1220690	+	3.4.22.40	pepC_2	similar to AA sequence:UniProtKB:Q04723		1	0	0	0	0	0	0
1070	RM25_1056	Proteasome assembly chaperones 2	1220791	1221600	-	PROKKA_01062	PAC2 family protein	1220791	1221600	-			protein motif:Pfam:PF09754.3		1	0	0	0	0	0	0
1071	RM25_1057	Methionine synthase	1221773	1225240	+	PROKKA_01063	Methionine synthase	1221773	1225240	+	2.1.1.13	metH	similar to AA sequence:UniProtKB:P13009		1	0	0	0	0	0	0
1072	RM25_1058	Signal peptide peptidase SppA	1225603	1226859	-	PROKKA_01064	Putative signal peptide peptidase SppA	1225603	1226859	-	3.4.21.-	sppA	similar to AA sequence:UniProtKB:O34525		1	0	0	0	0	0	0
1073	RM25_1059	Hydrolase	1227043	1227768	+	PROKKA_01065	Phosphorylated carbohydrates phosphatase	1227043	1227768	+	3.1.3.-		similar to AA sequence:UniProtKB:Q9X0Y1		1	0	0	0	0	0	0
1074	RM25_1060	TRNA (Adenine-N(1)-)-methyltransferase	1227765	1228835	+	PROKKA_01066	tRNA (adenine(58)-N(1))-methyltransferase TrmI	1227765	1228835	+	2.1.1.220	trmI	similar to AA sequence:UniProtKB:O33253		1	0	0	0	0	0	0
1075	RM25_1061	Proteasome subunit beta	1228828	1229694	+	PROKKA_01067	Proteasome subunit beta precursor	1228828	1229694	+	3.4.25.1	prcB	similar to AA sequence:UniProtKB:Q7AKQ5		1	0	0	0	0	0	0
1076	RM25_1062	Proteasome subunit alpha	1229691	1230416	+	PROKKA_01068	Proteasome subunit alpha	1229691	1230416	+	3.4.25.1	prcA	similar to AA sequence:UniProtKB:Q7AKQ6		1	0	0	0	0	0	0
1077	RM25_1063	Prephenate dehydrogenase	1230418	1231512	+	PROKKA_01069	T-protein	1230418	1231512	+		tyrA_2	similar to AA sequence:UniProtKB:P07023		1	0	0	0	0	0	0
1078	RM25_1064	Cytidylate kinase	1231552	1232223	+	PROKKA_01070	Cytidylate kinase	1231552	1232223	+	2.7.4.25	cmk	similar to AA sequence:UniProtKB:P63803		1	0	0	0	0	0	0
1079	RM25_1065	GTPase Der	1232338	1233687	+	PROKKA_01071	GTPase Der	1232338	1233687	+		der	similar to AA sequence:UniProtKB:P50743		1	0	0	0	0	0	0
1080	RM25_1066	Protein of hypothetical function DUF1706	1233722	1234231	-	PROKKA_01072	hypothetical protein	1233722	1234231	-					1	0	0	0	0	0	0
1081	RM25_1067	Antiseptic resistance protein	1234524	1235858	+	PROKKA_01073	Antiseptic resistance protein	1234524	1235858	+		qacA_1	similar to AA sequence:UniProtKB:P0A0J9		1	0	0	0	0	0	0
1082	RM25_1068	Regulatory protein, TetR	1235884	1236462	+	PROKKA_01074	HTH-type transcriptional regulator RutR	1235884	1236462	+		rutR	similar to AA sequence:UniProtKB:P0ACU2		1	0	0	0	0	0	0
1083	RM25_1069	Oxidoreductase, zinc-binding dehydrogenase family	1236508	1237458	-	PROKKA_01075	ethanol-active dehydrogenase/acetaldehyde-active reductase	1236508	1237458	-			protein motif:CLUSTERS:PRK09422		0	0	0	0	0	0	0
1084	RM25_1070	Inner membrane transporter rhtA	1237567	1238442	-	PROKKA_01076	Threonine/homoserine exporter RhtA	1237567	1238442	-		rhtA	similar to AA sequence:UniProtKB:P0AA67		0	0	0	0	0	0	0
1085	RM25_1071	Hypothetical protein	1238613	1239134	+	PROKKA_01077	hypothetical protein	1238613	1239134	+					1	0	0	0	0	0	0
1086	RM25_1072	Transcriptional regulator	1239127	1239432	+	PROKKA_01078	Helix-turn-helix domain protein	1239127	1239432	+			protein motif:Pfam:PF12840.1		1	0	0	0	0	0	0
1087						PROKKA_01079	tRNA-Pro(ggg)	1239594	1239669	-			COORDINATES:profile:Aragorn:1.2		0					0	0
1088	RM25_1073	S-ribosylhomocysteine lyase	1239829	1240293	+	PROKKA_01080	S-ribosylhomocysteine lyase	1239829	1240293	+	4.4.1.21	luxS	similar to AA sequence:UniProtKB:Q9ZMW8		1	0	0	0	0	0	0
1089	RM25_1074	Antiseptic resistance protein	1240485	1242065	+	PROKKA_01081	Antiseptic resistance protein	1240485	1242065	+		qacA_2	similar to AA sequence:UniProtKB:P0A0J9		1	0	0	0	0	0	0
1090	RM25_1075	ABC-type nitrate/sulfonate/bicarbonate transport system, permease component (Precursor)	1242372	1243262	+	PROKKA_01082	Carnitine transport permease protein OpuCD	1242372	1243262	+		opuCD	similar to AA sequence:UniProtKB:Q9KHT6		1	0	0	0	0	0	0
1091	RM25_1076	Putative sulfonate/nitrate/taurine transport system substrate-binding protein	1243259	1244266	+	PROKKA_01083	Putative thiamine biosynthesis protein	1243259	1244266	+			similar to AA sequence:UniProtKB:P44658		1	0	0	0	0	0	0
1092	RM25_1077	Homoserine O-acetyltransferase	1244448	1245701	+	PROKKA_01084	Homoserine O-acetyltransferase	1244448	1245701	+	2.3.1.31	metX	similar to AA sequence:UniProtKB:Q8F4I0		1	0	0	0	0	0	0
1093	RM25_1078	Methionine biosynthesis protein MetW	1245698	1246384	+	PROKKA_01085	hypothetical protein	1245698	1246384	+			protein motif:CLUSTERS:PRK08317		1	0	0	0	0	0	0
1094	RM25_1079	AsnC-family transcriptional regulatory protein	1246520	1246933	+	PROKKA_01086	HTH-type transcriptional regulator LrpC	1246520	1246933	+		lrpC	similar to AA sequence:UniProtKB:P96582		1	0	0	0	0	0	0
1095	RM25_1080	Apolipoprotein N-acyltransferase	1247027	1248661	+	PROKKA_01087	Apolipoprotein N-acyltransferase	1247027	1248661	+	2.3.1.-	lnt	similar to AA sequence:UniProtKB:P23930		1	0	0	0	0	0	0
1096	RM25_1081	Polyprenol-phosphate-mannose synthase domain 1	1248748	1249554	+	PROKKA_01088	Undecaprenyl-phosphate mannosyltransferase	1248748	1249554	+	2.4.1.54		similar to AA sequence:UniProtKB:C5CBV8		1	0	0	0	0	0	0
1097	RM25_1082	Putative membrane-associated GTPase	1249650	1249988	-	PROKKA_01089	RNA polymerase-binding protein RbpA	1249650	1249988	-		rbpA_1	similar to AA sequence:UniProtKB:Q9RKY0		1	0	0	0	0	0	0
1098	RM25_1083	Glycerophosphoryl diester phosphodiesterase glpQ2	1250095	1250892	-	PROKKA_01090	Glycerophosphoryl diester phosphodiesterase	1250095	1250892	-	3.1.4.46	ugpQ_1	similar to AA sequence:UniProtKB:P10908		1	0	0	0	0	0	0
1099	RM25_1084	Hypothetical protein	1250937	1251461	-	PROKKA_01091	Putative transmembrane protein (PGPGW)	1250937	1251461	-			protein motif:Pfam:PF09656.4		1	0	0	0	0	0	0
1100	RM25_1085	Pyridoxal kinase	1251599	1252303	+	PROKKA_01092	Pyridoxamine kinase	1251599	1252303	+	2.7.1.35	pdxY	similar to AA sequence:UniProtKB:Q7CIR8		1	0	0	0	0	0	0
1101	RM25_1086	UDP-N-acetylglucosamine transferase	1252263	1253732	-	PROKKA_01093	UDP-N-acetylglucosamine 1-carboxyvinyltransferase	1252263	1253732	-	2.5.1.7	murA	similar to AA sequence:UniProtKB:Q3KHZ4		1	0	0	0	0	0	0
1102	RM25_1087	Dihydrolipoyl dehydrogenase	1253945	1255345	+	PROKKA_01094	Dihydrolipoyl dehydrogenase	1253945	1255345	+	1.8.1.4	lpdC	similar to AA sequence:UniProtKB:P66004		1	0	0	0	0	0	0
1103	RM25_1088	Receptor ligand binding region family protein	1255541	1256704	+	PROKKA_01095	hypothetical protein	1255541	1256704	+			similar to AA sequence:UniProtKB:Q8YEE8	Leu/Ile/Val-binding protein homolog 3 precursor	1	0	0	0	0	0	0
1104	RM25_1089	ABC transporter membrane-spanning permease-branched chain amino acid transport	1256801	1257685	+	PROKKA_01096	High-affinity branched-chain amino acid transport system permease protein LivH	1256801	1257685	+		livH_1	similar to AA sequence:UniProtKB:P0AEX7		1	0	0	0	0	0	0
1105	RM25_1090	Branched-chain amino acid transport system / permease component family protein	1257682	1258701	+	PROKKA_01097	High-affinity branched-chain amino acid transport system permease protein LivH	1257682	1258701	+		livH_2	similar to AA sequence:UniProtKB:P0AEX7		1	0	0	0	0	0	0
1106	RM25_1091	High-affinity branched-chain amino acid transport ATP-binding proteinlivG	1258698	1259489	+	PROKKA_01098	Lipopolysaccharide export system ATP-binding protein LptB	1258698	1259489	+	3.6.3.-	lptB	similar to AA sequence:UniProtKB:P45073		1	0	0	0	0	0	0
1107	RM25_1092	High-affinity branched-chain amino acid transport ATP-binding proteinlivF	1259482	1260186	+	PROKKA_01099	High-affinity branched-chain amino acid transport ATP-binding protein LivF	1259482	1260186	+		livF	similar to AA sequence:UniProtKB:P22731		1	0	0	0	0	0	0
1108	RM25_1093	AcuB family protein	1260188	1260838	+	PROKKA_01100	Hypoxic response protein 1	1260188	1260838	+		hrp1	similar to AA sequence:UniProtKB:O06186		1	0	0	0	0	0	0
1109	RM25_1094	PTS system, mannose/fructose/sorbose family, IIA component subfamily	1260870	1261292	-	PROKKA_01101	PTS system mannose-specific EIIAB component	1260870	1261292	-		manX	similar to AA sequence:UniProtKB:P69797		1	0	0	0	0	0	0
1110	RM25_1095	Dipeptidase pepE	1261765	1262898	+	PROKKA_01102	Xaa-Pro dipeptidase	1261765	1262898	+	3.4.13.9	pepQ	similar to AA sequence:UniProtKB:Q9S6S1		0	0	0	0	0	0	0
1111	RM25_1096	Putative esterase	1262928	1264244	-	PROKKA_01103	Putative esterase	1262928	1264244	-			protein motif:Pfam:PF00756.14		0	0	0	0	0	0	0
1112	RM25_1097	Hypothetical protein	1264241	1266724	-	PROKKA_01104	Phosphatidylglycerol lysyltransferase	1264241	1266724	-	2.3.2.3	mprF	similar to AA sequence:UniProtKB:C0H3X7		0	0	0	0	0	0	0
1113	RM25_1098	Aspartyl/glutamyl-tRNA(Asn/Gln) amidotransferase subunit B	1266933	1268444	-	PROKKA_01105	Aspartyl/glutamyl-tRNA(Asn/Gln) amidotransferase subunit B	1266933	1268444	-	6.3.5.-	gatB	similar to AA sequence:UniProtKB:O66766		1	0	0	0	0	0	0
1114	RM25_1099	Glutamyl-tRNA(Gln) amidotransferase subunit A	1268441	1269973	-	PROKKA_01106	Glutamyl-tRNA(Gln) amidotransferase subunit A	1268441	1269973	-	6.3.5.-	gatA	similar to AA sequence:UniProtKB:Q8NR17		1	0	0	0	0	0	0
1115	RM25_1100	Aspartyl/glutamyl-tRNA(Asn/Gln) amidotransferase subunit C	1269981	1270283	-	PROKKA_01107	Aspartyl/glutamyl-tRNA(Asn/Gln) amidotransferase subunit C	1269981	1270283	-	6.3.5.-	gatC	similar to AA sequence:UniProtKB:P68808		1	0	0	0	0	0	0
1116	RM25_1101	Amino acid-binding ACT domain protein	1270504	1271130	+	PROKKA_01108	hypothetical protein	1270504	1271130	+					1	0	0	0	0	0	0
1117	RM25_1102	putative membrane anchored protein	1271151	1271354	-	PROKKA_01109	hypothetical protein	1271151	1271354	-					1	0	0	0	0	0	0
1118	RM25_1103	Methionine synthase, vitamin-B12 independent	1271423	1272409	-	PROKKA_01110	Cobalamin-independent synthase, Catalytic domain	1271423	1272409	-			protein motif:Pfam:PF01717.12		1	0	0	0	0	0	0
1119	RM25_1104	TRNA (5-methylaminomethyl-2-thiouridylate)-methyltransferase	1272455	1273528	-	PROKKA_01111	tRNA-specific 2-thiouridylase MnmA	1272455	1273528	-	2.8.1.-	mnmA	similar to AA sequence:UniProtKB:Q99TM8		1	0	0	0	0	0	0
1120	RM25_1105	Glycogen debranching enzyme GlgX	1273785	1275977	+	PROKKA_01112	Glycogen debranching enzyme	1273785	1275977	+	3.2.1.-	glgX_1	similar to AA sequence:UniProtKB:P15067		1	0	0	0	0	0	0
1121	RM25_1106	Hypothetical protein	1276195	1276512	+	PROKKA_01113	hypothetical protein	1276195	1276512	+					0	0	0	0	0	0	0
1122	RM25_1107	Transposase IS3/IS911 family protein	1276564	1276893	+	PROKKA_01114	Transposase	1276564	1276893	+			protein motif:Pfam:PF01527.14		0	0	0	0	0	0	0
1123	RM25_1108	IS3 family transposase OrfB	1276890	1277810	+	PROKKA_01115	IS2 transposase TnpB	1276890	1277810	+			protein motif:CLUSTERS:PRK09409		0	0	0	0	0	0	0
1124	RM25_1109	putative secreted protein	1278257	1278949	+	PROKKA_01116	hypothetical protein	1278257	1278949	+					0	0	0	0	0	0	0
1125	RM25_1110	Alpha-glucan phosphorylase	1279091	1281682	-	PROKKA_01117	Maltodextrin phosphorylase	1279091	1281682	-	2.4.1.1	malP	similar to AA sequence:UniProtKB:P00490		1	0	0	0	0	0	0
1126	RM25_1111	Alpha-1, 4-glucan:maltose-1-phosphate maltosyltransferase	1281808	1283922	+	PROKKA_01118	Alpha-1, 4-glucan:maltose-1-phosphate maltosyltransferase 2	1281808	1283922	+	2.4.99.16	glgE2	similar to AA sequence:UniProtKB:Q9KY04		1	0	0	0	0	0	0
1127	RM25_1112	Maltose alpha-D-glucosyltransferase	1284008	1285813	+	PROKKA_01119	Trehalose synthase/amylase TreS	1283990	1285813	+	3.2.1.1	treS	similar to AA sequence:UniProtKB:A0R6E0		1	0	0	0	0	0	0
1128	RM25_1113	Maltokinase	1285829	1287166	+	PROKKA_01120	Maltokinase	1285829	1287166	+	2.7.1.175	mak1	similar to AA sequence:UniProtKB:Q7WUM3		1	0	0	0	0	0	0
1129	RM25_1114	1, 4-alpha-glucan branching enzyme GlgB	1287159	1289063	+	PROKKA_01121	1, 4-alpha-glucan branching enzyme GlgB	1287159	1289063	+	2.4.1.18	glgB	similar to AA sequence:UniProtKB:Q10625		1	0	0	0	0	0	0
1130	RM25_1115	Hydrolase, NUDIX family	1289099	1289884	+	PROKKA_01122	hypothetical protein	1289099	1289884	+			protein motif:CLUSTERS:PRK08999		0	0	0	0	0	0	0
1131	RM25_1116	Phosphoglucomutase	1290000	1291631	-	PROKKA_01123	Phosphoglucomutase	1290000	1291631	-	5.4.2.2	pgm	similar to AA sequence:UniProtKB:P36938		1	0	0	0	0	0	0
1132	RM25_1117	Thioredoxin TrxA	1291763	1292755	+	PROKKA_01124	hypothetical protein	1291763	1292755	+					1	0	0	0	0	0	0
1133	RM25_1118	Methylmalonyl-CoA epimerase	1292987	1293433	+	PROKKA_01125	Glyoxalase/Bleomycin resistance protein/Dioxygenase superfamily protein	1292987	1293433	+			protein motif:Pfam:PF00903.19		1	0	0	0	0	0	0
1134	RM25_1119	Phospholipid/glycerol acyltransferase	1293589	1294164	+	PROKKA_01126	hypothetical protein	1293589	1294164	+					1	0	0	0	0	0	0
1135	RM25_1120	Hypothetical protein	1294323	1296116	+	PROKKA_01127	hypothetical protein	1294323	1296116	+					1	0	0	0	0	0	0
1136	RM25_1121	Endonuclease NucS	1296157	1296804	-	PROKKA_01128	hypothetical protein	1296157	1296804	-			protein motif:CLUSTERS:PRK03298		1	0	0	0	0	0	0
1137	RM25_1122	Hypothetical protein	1296961	1297239	+	PROKKA_01129	hypothetical protein	1296961	1297239	+					1	0	0	0	0	0	0
1138	RM25_1123	Esterase YbfF	1297236	1298066	+	PROKKA_01130	Esterase YbfF	1297236	1298066	+	3.1.-.-	ybfF	similar to AA sequence:UniProtKB:P75736		1	0	0	0	0	0	0
1139	RM25_1124	ATP:cob(I)alamin adenosyltransferase	1298145	1298753	+	PROKKA_01131	Cob(I)yrinic acid a, c-diamide adenosyltransferase	1298145	1298753	+	2.5.1.17		similar to AA sequence:UniProtKB:P64803		1	0	0	0	0	0	0
1140	RM25_1125	Lipoate--protein ligase	1298928	1299992	-	PROKKA_01132	putative lipoate-protein ligase A	1298928	1299992	-	2.7.7.63	lplA	similar to AA sequence:UniProtKB:P75394		1	0	0	0	0	0	0
1141	RM25_1126	putative secreted protein	1300016	1300474	-	PROKKA_01133	hypothetical protein	1300016	1300474	-					1	0	0	0	0	0	0
1142	RM25_1127	ATP synthase F1, epsilon subunit	1300516	1300983	-	PROKKA_01134	ATP synthase epsilon chain	1300516	1300983	-		atpC	similar to AA sequence:UniProtKB:P0A2Z7		1	0	0	0	0	0	0
1143	RM25_1128	ATP synthase subunit beta	1300983	1302434	-	PROKKA_01135	ATP synthase subunit beta	1300983	1302434	-	3.6.3.14	atpD	similar to AA sequence:UniProtKB:A0R200		1	0	0	0	0	0	0
1144	RM25_1129	ATP synthase gamma chain	1302435	1303370	-	PROKKA_01136	ATP synthase gamma chain	1302435	1303370	-		atpG	similar to AA sequence:UniProtKB:P50007		1	0	0	0	0	0	0
1145	RM25_1130	ATP synthase subunit alpha	1303373	1305010	-	PROKKA_01137	ATP synthase subunit alpha	1303373	1305010	-	3.6.3.14	atpA	similar to AA sequence:UniProtKB:P50001		1	0	0	0	0	0	0
1146	RM25_1131	ATP synthase F1, delta subunit	1305085	1305864	-	PROKKA_01138	ATP synthase subunit delta	1305085	1305864	-		atpH	similar to AA sequence:UniProtKB:P50008		1	0	0	0	0	0	0
1147	RM25_1132	ATP synthase subunit b	1305861	1306415	-	PROKKA_01139	ATP synthase subunit b	1305861	1306415	-		atpF	similar to AA sequence:UniProtKB:P80285		1	0	0	0	0	0	0
1148	RM25_1133	ATP synthase C chain (F1F0-ATPase subunit c)	1306426	1306644	-	PROKKA_01140	ATP synthase subunit c	1306426	1306644	-		atpE	similar to AA sequence:UniProtKB:Q2RFX4		1	0	0	0	0	0	0
1149	RM25_1134	ATP synthase subunit a	1306690	1307571	-	PROKKA_01141	ATP synthase subunit a	1306690	1307571	-		atpB	similar to AA sequence:UniProtKB:O05330		1	0	0	0	0	0	0
1150	RM25_1135	Hypothetical protein	1307564	1307788	-	PROKKA_01142	Putative F0F1-ATPase subunit (ATPase_gene1)	1307564	1307788	-			protein motif:Pfam:PF09527.4		1	0	0	0	0	0	0
1151	RM25_1136	Hypothetical protein	1307785	1308222	-	PROKKA_01143	hypothetical protein	1307785	1308222	-					1	0	0	0	0	0	0
1152	RM25_1137	Undecaprenyl-phosphate alpha-N-acetylglucosaminyltransferase rfe	1308300	1309436	-	PROKKA_01144	Decaprenyl-phosphate N-acetylglucosaminephosphotransferase	1308300	1309436	-	2.7.8.35	wecA	similar to AA sequence:UniProtKB:Q10606		1	0	0	0	0	0	0
1153	RM25_1138	Sua5/YciO/YrdC/YwlC family protein	1309445	1310323	-	PROKKA_01145	Threonylcarbamoyl-AMP synthase	1309445	1310323	-	2.7.7.87	ywlC_2	similar to AA sequence:UniProtKB:P39153		1	0	0	0	0	0	0
1154	RM25_1139	Release factor glutamine methyltransferase	1310320	1311198	-	PROKKA_01146	Release factor glutamine methyltransferase	1310320	1311198	-	2.1.1.-	prmC	similar to AA sequence:UniProtKB:P0ACC1		1	0	0	0	0	0	0
1155	RM25_1140	Peptide chain release factor 1	1311195	1312274	-	PROKKA_01147	Peptide chain release factor 1	1311195	1312274	-		prfA	similar to AA sequence:UniProtKB:P96077		1	0	0	0	0	0	0
1156	RM25_1141	50S ribosomal protein L31	1312382	1312606	-	PROKKA_01148	50S ribosomal protein L31	1312382	1312606	-		rpmE	similar to AA sequence:UniProtKB:Q9K4E5		1	0	0	0	0	0	0
1157	RM25_1142	Transcription termination factor Rho	1312743	1314713	-	PROKKA_01149	hypothetical protein	1312743	1314713	-			similar to AA sequence:UniProtKB:P52157	Transcription termination factor Rho	1	0	0	0	0	0	0
1158	RM25_1143	Phosphoserine phosphatase/homoserine phosphotransferase bifunctional protein	1315107	1315730	-	PROKKA_01150	haloacid dehalogenase-like hydrolase	1315107	1315730	-			protein motif:Pfam:PF12710.1		1	0	0	0	0	0	0
1159	RM25_1144	Homoserine dehydrogenase	1315739	1317064	-	PROKKA_01151	Homoserine dehydrogenase	1315739	1317064	-	1.1.1.3	hom	similar to AA sequence:UniProtKB:P08499		1	0	0	0	0	0	0
1160	RM25_1145	Diaminopimelate decarboxylase	1317075	1318469	-	PROKKA_01152	Diaminopimelate decarboxylase	1317075	1318469	-	4.1.1.20	lysA_1	similar to AA sequence:UniProtKB:P0A5M4		0	0	0	0	0	0	0
1161	RM25_1146					PROKKA_01153	tRNA-Arg(ccg)	1318608	1318681	+			COORDINATES:profile:Aragorn:1.2		0					0	0
1162	RM25_1147	Brp/Blh family beta-carotene 15, 15'-monooxygenase	1319734	1321152	+	PROKKA_01154	hypothetical protein	1319734	1321152	+					0	0	0	0	0	0	0
1163	RM25_1148	Brp/Blh family beta-carotene 15, 15'-monooxygenase	1321293	1322588	+	PROKKA_01155	hypothetical protein	1321293	1322588	+					1	0	0	0	0	0	0
1164	RM25_1149	Hypothetical protein	1322581	1323987	+	PROKKA_01156	hypothetical protein	1322581	1323987	+					1	0	0	0	0	0	0
1165	RM25_1150	2-oxoglutarate decarboxylase	1324057	1327842	+	PROKKA_01157	Multifunctional 2-oxoglutarate metabolism enzyme	1324057	1327842	+	2.2.1.5	kgd	similar to AA sequence:UniProtKB:A0R2B1		1	0	0	0	0	0	0
1166	RM25_1151	Transcription factor WhiB	1328087	1328335	+	PROKKA_01158	Transcriptional regulator WhiB1	1328087	1328335	+		whiB1	similar to AA sequence:UniProtKB:O05847		1	0	0	0	0	0	0
1167	RM25_1152	Putative sensor histidine kinase pdtaS	1328440	1329948	-	PROKKA_01159	putative sensor histidine kinase pdtaS	1328440	1329948	-	2.7.13.3	pdtaS	similar to AA sequence:UniProtKB:O05846		1	0	0	0	0	0	0
1168	RM25_1153	Anti-sigma factor	1330434	1330745	-	PROKKA_01160	Anti-sigma factor RsrA	1330434	1330745	-		rsrA	similar to AA sequence:UniProtKB:Q7AKG8		1	0	0	0	0	0	0
1169	RM25_1154	RNA polymerase sigma factor	1330738	1331325	-	PROKKA_01161	ECF RNA polymerase sigma factor SigR	1330738	1331325	-		sigR	similar to AA sequence:UniProtKB:Q7AKG9		1	0	0	0	0	0	0
1170	RM25_1155	UPF0361 protein yoqW	1331466	1332218	-	PROKKA_01162	Putative SOS response-associated peptidase YedK	1331466	1332218	-	3.4.-.-	yedK	similar to AA sequence:UniProtKB:P76318		1	0	0	0	0	0	0
1171	RM25_1156	3-phosphoshikimate 1-carboxyvinyltransferase 2	1332366	1333718	+	PROKKA_01163	3-phosphoshikimate 1-carboxyvinyltransferase	1332366	1333718	+	2.5.1.19	aroA	similar to AA sequence:UniProtKB:P22487		1	0	0	0	0	0	0
1172	RM25_1157	Putative ribosome biogenesis GTPase RsgA	1333715	1334785	+	PROKKA_01164	Putative ribosome biogenesis GTPase RsgA	1333715	1334785	+	3.6.1.-	rsgA	similar to AA sequence:UniProtKB:Q8ZKB0		1	0	0	0	0	0	0
1173	RM25_1158	Histidinol-phosphate phosphatase HisN	1334839	1335654	+	PROKKA_01165	Histidinol-phosphatase	1334839	1335654	+	3.1.3.15	hisN	similar to AA sequence:UniProtKB:Q9K4B1		1	0	0	0	0	0	0
1174	RM25_1159	PF14262 domain protein	1335708	1337441	-	PROKKA_01166	hypothetical protein	1335708	1337441	-					1	0	0	0	0	0	0
1175	RM25_1160	VTC domain protein	1337438	1338067	-	PROKKA_01167	VTC domain protein	1337438	1338067	-			protein motif:Pfam:PF09359.4		1	0	0	0	0	0	0
1176	RM25_1161	Hypothetical protein	1338246	1338881	-	PROKKA_01168	hypothetical protein	1338246	1338881	-					1	0	0	0	0	0	0
1177	RM25_1162	Exopolysaccharide biosynthesis protein related to N-acetylglucosamine-1-phosphodiester alpha-N-acetylglucosaminidase	1339038	1339985	+	PROKKA_01169	hypothetical protein	1339038	1339985	+					1	0	0	0	0	0	0
1178	RM25_1163	Glycosyltransferase, family 2	1339995	1340543	+	PROKKA_01170	Glycosyl transferase family 2	1339995	1340543	+			protein motif:Pfam:PF00535.20		0	0	0	0	0	0	0
1179	RM25_1164	Dolichyl-phosphate mannose synthase	1340497	1341153	+	PROKKA_01171	GtrA-like protein	1340497	1341153	+			protein motif:Pfam:PF04138.8		0	0	0	0	0	0	0
1180	RM25_1165	Phosphoglycerate dehydrogenase	1341143	1342363	-	PROKKA_01172	D-3-phosphoglycerate dehydrogenase	1341143	1342363	-	1.1.1.95	serA	similar to AA sequence:UniProtKB:P0A9T0		1	0	0	0	0	0	0
1181	RM25_1166	Oligopeptide/dipeptide ABC transporter, ATP-binding protein	1342397	1343224	-	PROKKA_01173	Glutathione import ATP-binding protein GsiA	1342397	1343224	-	3.6.3.-	gsiA_2	similar to AA sequence:UniProtKB:P75796		1	0	0	0	0	0	0
1182	RM25_1167	Oligopeptide transport ATP-binding protein OppD	1343217	1344074	-	PROKKA_01174	Oligopeptide transport ATP-binding protein OppD	1343217	1344074	-		oppD	similar to AA sequence:UniProtKB:P24136		1	0	0	0	0	0	0
1183	RM25_1168	Putative oligopeptide ABC transport system membrane protein	1344076	1344891	-	PROKKA_01175	Glutathione transport system permease protein GsiD	1344076	1344891	-		gsiD	similar to AA sequence:UniProtKB:P75799		1	0	0	0	0	0	0
1184	RM25_1169	Putative glutathione ABC transporter, permease protein GsiC	1344888	1345841	-	PROKKA_01176	Glutathione transport system permease protein GsiC	1344888	1345841	-		gsiC	similar to AA sequence:UniProtKB:P75798		1	0	0	0	0	0	0
1185	RM25_1170	ABC-type dipeptide transport system, periplasmic componen	1345863	1347386	-	PROKKA_01177	Glutathione-binding protein GsiB precursor	1345863	1347386	-		gsiB_1	similar to AA sequence:UniProtKB:P75797		1	0	0	0	0	0	0
1186	RM25_1171					PROKKA_01178	tRNA-Met(cat)	1347595	1347669	+			COORDINATES:profile:Aragorn:1.2		0					0	0
1187	RM25_1172	Biotin synthase	1347771	1348916	-	PROKKA_01179	Biotin synthase	1347771	1348916	-	2.8.1.6	bioB	similar to AA sequence:UniProtKB:P19206		1	0	0	0	0	0	0
1188	RM25_1173	Acetyltransferase	1349079	1349369	-	PROKKA_01180	hypothetical protein	1349079	1349369	-					1	0	0	0	0	0	0
1189	RM25_1174	Prolyl aminopeptidase	1349536	1350750	-	PROKKA_01181	Proline iminopeptidase	1349536	1350750	-	3.4.11.5	pip_2	similar to AA sequence:UniProtKB:P46547		1	0	0	0	0	0	0
1190	RM25_1175	Peptidase M16 inactive domain protein	1350895	1352169	+	PROKKA_01182	Protease 3 precursor	1350895	1352169	+	3.4.24.55	ptrA	similar to AA sequence:UniProtKB:P05458		1	0	0	0	0	0	0
1191	RM25_1176	Peptidase M16 inactive domain protein	1352166	1353530	+	PROKKA_01183	Peptidase M16 inactive domain protein	1352166	1353530	+			protein motif:Pfam:PF05193.15		1	0	0	0	0	0	0
1192	RM25_1177	UPF0182 protein	1353614	1356553	-	PROKKA_01184	hypothetical protein	1353614	1356553	-			protein motif:CLUSTERS:PRK00068		1	0	0	0	0	0	0
1193	RM25_1178	Hypothetical protein	1356550	1357149	-	PROKKA_01185	hypothetical protein	1356550	1357149	-					1	0	0	0	0	0	0
1194	RM25_1179	putative secreted protein containing a PDZ domain	1357266	1358309	-	PROKKA_01186	serine endoprotease	1357266	1358309	-			protein motif:CLUSTERS:PRK10942		1	0	0	0	0	0	0
1195	RM25_1180	Putative hydrolase	1358550	1359953	+	PROKKA_01187	hypothetical protein	1358550	1359953	+					1	0	0	0	0	0	0
1196	RM25_1181	Putative insertion element ISCmi2 transposase	1359950	1360993	-	PROKKA_01188	IS2 transposase TnpB	1359950	1360993	-			protein motif:CLUSTERS:PRK09409		0	0	0	0	0	0	0
1197	RM25_1182	Metal-dependent hydrolase	1361084	1361731	-	PROKKA_01189	hypothetical protein	1361084	1361731	-					1	0	0	0	0	0	0
1198	RM25_1183	Hypothetical protein	1362168	1362329	+	PROKKA_01190	hypothetical protein	1362168	1362329	+					1	0	0	0	0	0	0
1199	RM25_1184	Hypothetical protein	1362486	1363613	+	PROKKA_01191	hypothetical protein	1362486	1363613	+					1	0	0	0	0	0	0
1200	RM25_1185	ATP-dependent DNA helicase II uvrD2	1363670	1365826	-	PROKKA_01192	ATP-dependent DNA helicase UvrD2	1363670	1365826	-	3.6.4.12	uvrD2	similar to AA sequence:UniProtKB:P64320		1	0	0	0	0	0	0
1201	RM25_1186	Exodeoxyribonuclease V, gamma subunit	1365929	1369303	+	PROKKA_01193	RecBCD enzyme subunit RecC	1365929	1369303	+	3.1.11.5	recC	similar to AA sequence:UniProtKB:P07648		1	0	0	0	0	0	0
1202	RM25_1187	Exodeoxyribonuclease V, beta subunit	1369300	1372662	+	PROKKA_01194	RecBCD enzyme subunit RecB	1369300	1372662	+	3.1.11.5	recB	similar to AA sequence:UniProtKB:P08394		1	0	0	0	0	0	0
1203	RM25_1188	Exodeoxyribonuclease V, alpha subunit	1372649	1374502	+	PROKKA_01195	RecBCD enzyme subunit RecD	1372649	1374502	+	3.1.11.5	recD	similar to AA sequence:UniProtKB:P04993		1	0	0	0	0	0	0
1204	RM25_1189	NAD(+) diphosphatase	1374554	1375444	-	PROKKA_01196	NADH pyrophosphatase	1374554	1375444	-	3.6.1.22	nudC	similar to AA sequence:UniProtKB:P32664		1	0	0	0	0	0	0
1205	RM25_1190	UvrD/REP helicase	1375454	1378810	-	PROKKA_01197	ATP-dependent DNA helicase PcrA	1375454	1378810	-	3.6.4.12	pcrA	similar to AA sequence:UniProtKB:P56255		1	0	0	0	0	0	0
1206	RM25_1191	ATP-dependent DNA helicase	1378807	1382178	-	PROKKA_01198	ATP-dependent DNA helicase UvrD1	1378807	1382178	-	3.6.4.12	uvrD1_2	similar to AA sequence:UniProtKB:P0A5A3		1	0	0	0	0	0	0
1207	RM25_1192	Cold shock-like protein CspA	1382518	1382724	+	PROKKA_01199	Cold shock-like protein 7.0	1382518	1382724	+			similar to AA sequence:UniProtKB:Q01761		1	0	0	0	0	0	0
1208	RM25_1193	Serine/threonine phosphatase stp	1382890	1383762	+	PROKKA_01200	Serine/threonine phosphatase stp	1382890	1383762	+	3.1.3.16	stp_1	similar to AA sequence:UniProtKB:Q8Y678		1	0	0	0	0	0	0
1209	RM25_1194	Hypothetical protein	1383819	1384103	+	PROKKA_01201	hypothetical protein	1383819	1384103	+					1	0	0	0	0	0	0
1210	RM25_1195	Hypothetical protein	1384290	1385045	-	PROKKA_01202	hypothetical protein	1384290	1385045	-					1	0	0	0	0	0	0
1211	RM25_1196	DEAD-box ATP-dependent RNA helicase CshA	1385321	1386826	+	PROKKA_01203	DEAD-box ATP-dependent RNA helicase CshA	1385321	1386826	+	3.6.4.13	cshA	similar to AA sequence:UniProtKB:P96614		1	0	0	0	0	0	0
1212	RM25_1197	Tryptophan--tRNA ligase	1386964	1388136	-	PROKKA_01204	Tryptophan--tRNA ligase 2	1386964	1388136	-	6.1.1.2	trpS2	similar to AA sequence:UniProtKB:Q9RVD6		1	0	0	0	0	0	0
1213	RM25_1198	PHP domain protein	1388105	1388986	-	PROKKA_01205	hypothetical protein	1388105	1388986	-			protein motif:CLUSTERS:PRK06361		1	0	0	0	0	0	0
1214	RM25_1199	Hypothetical protein	1389118	1389594	+	PROKKA_01206	hypothetical protein	1389118	1389594	+					1	0	0	0	0	0	0
1215	RM25_1200	Hypothetical protein	1389653	1389856	-	PROKKA_01207	hypothetical protein	1389653	1389856	-					1	0	0	0	0	0	0
1216	RM25_1201	Hypothetical protein	1389858	1390367	-	PROKKA_01208	hypothetical protein	1389858	1390367	-					0	0	0	0	0	0	0
1217	RM25_1202	Hypothetical protein	1390448	1390990	+	PROKKA_01209	hypothetical protein	1390448	1390990	+					1	0	0	0	0	0	0
1218	RM25_1203	Protein translocase subunit SecA	1391030	1393879	-	PROKKA_01210	preprotein translocase subunit SecA	1391030	1393879	-			protein motif:CLUSTERS:PRK12904		1	0	0	0	0	0	0
1219	RM25_1204	S30AE family protein	1394124	1394720	-	PROKKA_01211	Light-repressed protein A	1394124	1394720	-		lrtA	similar to AA sequence:UniProtKB:P47908		1	0	0	0	0	0	0
1220	RM25_1205	Phosphoribosyltransferase	1394876	1395685	-	PROKKA_01212	DNA utilization protein GntX	1394876	1395685	-			protein motif:CLUSTERS:PRK11595		1	0	0	0	0	0	0
1221	RM25_1206	DNA-binding response regulator MtrA	1395767	1396507	-	PROKKA_01213	DNA-binding response regulator MtrA	1395767	1396507	-		mtrA	similar to AA sequence:UniProtKB:P0A5Z4		1	0	0	0	0	0	0
1222	RM25_1207	UPF0301 protein	1396643	1397209	-	PROKKA_01214	hypothetical protein	1396643	1397209	-			protein motif:CLUSTERS:PRK00228		1	0	0	0	0	0	0
1223						PROKKA_01215	transfer-messenger RNA, SsrA	1397423	1397790	-		ssrA	COORDINATES:profile:Aragorn:1.2		0					0	0
1224	RM25_1208	Putative membrane protein	1397915	1398556	-	PROKKA_01216	hypothetical protein	1397915	1398556	-					1	0	0	0	0	0	0
1225	RM25_1209	SsrA-binding protein 2	1398646	1399128	-	PROKKA_01217	SsrA-binding protein	1398646	1399128	-		smpB	similar to AA sequence:UniProtKB:A0QU63		1	0	0	0	0	0	0
1226	RM25_1210	MutG family lantibiotic protection ABC superfamily ATP binding cassette transporter permease	1399279	1401231	-	PROKKA_01218	hypothetical protein	1399279	1401231	-					1	0	0	0	0	0	0
1227	RM25_1211	Hypothetical protein	1401415	1402734	-	PROKKA_01219	Murein DD-endopeptidase MepM	1401415	1402734	-	3.4.24.-	mepM_1	similar to AA sequence:UniProtKB:P0AFS9		1	0	0	0	0	0	0
1228	RM25_1212	Cell division protein FtsX	1402801	1403718	-	PROKKA_01220	Cell division protein FtsX	1402801	1403718	-		ftsX	similar to AA sequence:UniProtKB:A5U7B6		1	0	0	0	0	0	0
1229	RM25_1213	Cell division ATP-binding protein FtsE	1403757	1404443	-	PROKKA_01221	Cell division ATP-binding protein FtsE	1403757	1404443	-		ftsE	similar to AA sequence:UniProtKB:O34814		1	0	0	0	0	0	0
1230	RM25_1214	Peptide chain release factor 2	1404595	1405704	-	PROKKA_01222	Peptide chain release factor 2	1404595	1405704	-		prfB	similar to AA sequence:UniProtKB:A0QU58		1	0	0	0	0	0	0
1231	RM25_1215	GatB/YqeY domain protein	1405799	1406260	+	PROKKA_01223	Yqey-like protein	1405799	1406260	+			protein motif:Pfam:PF09424.4		1	0	0	0	0	0	0
1232	RM25_1216					PROKKA_01224	tRNA-Val(tac)	1406301	1406376	+			COORDINATES:profile:Aragorn:1.2		0					0	0
1233	RM25_1217	Fructosamine kinase	1406449	1407480	-	PROKKA_01225	Fructosamine kinase	1406449	1407480	-			protein motif:Pfam:PF03881.8		1	0	0	0	0	0	0
1234	RM25_1218	4-aminobutyrate transaminase	1407559	1408896	+	PROKKA_01226	4-aminobutyrate aminotransferase PuuE	1407559	1408896	+	2.6.1.19	puuE	similar to AA sequence:UniProtKB:P50457		1	0	0	0	0	0	0
1235	RM25_1219	Aliphatic amidase	1409075	1409935	-	PROKKA_01227	Aliphatic amidase	1409075	1409935	-	3.5.1.4	amiE	similar to AA sequence:UniProtKB:P11436		1	0	0	0	0	0	0
1236	RM25_1220	Putrescine importer	1409932	1411323	-	PROKKA_01228	Putrescine importer PuuP	1409932	1411323	-		puuP	similar to AA sequence:UniProtKB:P76037		1	0	0	0	0	0	0
1237	RM25_1221	Putative heat shock protein Hsp18	1411596	1412048	-	PROKKA_01229	18 kDa heat shock protein	1411596	1412048	-			similar to AA sequence:UniProtKB:Q53595		1	0	0	0	0	0	0
1238	RM25_1222	Transport protein MsbA	1412298	1414091	+	PROKKA_01230	putative ABC transporter ATP-binding protein	1412298	1414091	+			similar to AA sequence:UniProtKB:Q9WYC4		1	0	0	0	0	0	0
1239	RM25_1223	Hypothetical protein	1414126	1414551	-	PROKKA_01231	hypothetical protein	1414126	1414551	-					1	0	0	0	0	0	0
1240	RM25_1224	Hypothetical protein	1414556	1414690	-	PROKKA_01232	hypothetical protein	1414556	1414690	-					0	0	0	0	0	0	0
1241	RM25_1225	Pyruvate dehydrogenase E1 component	1414653	1417400	-	PROKKA_01233	Pyruvate dehydrogenase E1 component	1414653	1417400	-	1.2.4.1	aceE	similar to AA sequence:UniProtKB:A0R0B0		1	0	0	0	0	0	0
1242	RM25_1226	Aromatic-amino-acid transaminase	1417655	1418851	+	PROKKA_01234	Aromatic-amino-acid aminotransferase	1417655	1418851	+	2.6.1.57	tyrB	similar to AA sequence:UniProtKB:P04693		1	0	0	0	0	0	0
1243	RM25_1227	Transcriptional regulator, PucR family	1418937	1420151	+	PROKKA_01235	Purine catabolism regulatory protein	1418937	1420151	+		pucR_1	similar to AA sequence:UniProtKB:O32138		1	0	0	0	0	0	0
1244	RM25_1228	Malonyl-CoA--acyl carrier protein transacylase	1420308	1421264	+	PROKKA_01236	Malonyl CoA-acyl carrier protein transacylase	1420308	1421264	+	2.3.1.39	fabD	similar to AA sequence:UniProtKB:P63458		1	0	0	0	0	0	0
1245	RM25_1229	3-oxoacyl-[acyl-carrier-protein] synthase 3	1421268	1422272	+	PROKKA_01237	3-oxoacyl-[acyl-carrier-protein] synthase 3	1421268	1422272	+	2.3.1.180	fabH	similar to AA sequence:UniProtKB:Q9F6D4		1	0	0	0	0	0	0
1246	RM25_1230	Acyl carrier protein	1422334	1422585	+	PROKKA_01238	Acyl carrier protein	1422334	1422585	+		acpP	similar to AA sequence:UniProtKB:P80921		1	0	0	0	0	0	0
1247	RM25_1231	3-oxoacyl-[acyl-carrier-protein] synthase II	1422637	1423896	+	PROKKA_01239	3-oxoacyl-[acyl-carrier-protein] synthase 2	1422637	1423896	+	2.3.1.179	fabF	similar to AA sequence:UniProtKB:P73283		1	0	0	0	0	0	0
1248	RM25_1232	PF11343 family protein	1424080	1424574	-	PROKKA_01240	hypothetical protein	1424080	1424574	-					1	0	0	0	0	0	0
1249	RM25_1233	Acyl-peptide hydrolase	1424725	1426704	+	PROKKA_01241	Prolyl tripeptidyl peptidase precursor	1424725	1426704	+	3.4.14.12	ptpA_1	similar to AA sequence:UniProtKB:Q7MUW6		1	0	0	0	0	0	0
1250	RM25_1234	Pyridoxal phosphate enzyme, YggS family	1426753	1427505	-	PROKKA_01242	hypothetical protein	1426753	1427505	-			protein motif:Pfam:PF01168.14	Alanine racemase%2C N-terminal domain	1	0	0	0	0	0	0
1251	RM25_1235	UPF0353 protein	1427502	1428467	-	PROKKA_01243	von Willebrand factor type A domain protein	1427502	1428467	-			protein motif:Pfam:PF00092.22		1	0	0	0	0	0	0
1252	RM25_1236	UPF0353 protein	1428467	1429441	-	PROKKA_01244	von Willebrand factor type A domain protein	1428467	1429441	-			protein motif:Pfam:PF00092.22		1	0	0	0	0	0	0
1253	RM25_1237	Hypothetical protein	1429441	1430505	-	PROKKA_01245	hypothetical protein	1429441	1430505	-					1	0	0	0	0	0	0
1254	RM25_1238	Transcriptional regulator moxR1	1430502	1431554	-	PROKKA_01246	ATPase family associated with various cellular activities (AAA)	1430502	1431554	-			protein motif:Pfam:PF07726.5		1	0	0	0	0	0	0
1255	RM25_1239	Hypothetical protein	1431799	1432725	+	PROKKA_01247	hypothetical protein	1431799	1432725	+					1	0	0	0	0	0	0
1256	RM25_1240	Putative hydrolase	1432733	1433575	+	PROKKA_01248	Putative phosphatase	1432733	1433575	+	3.1.3.-		similar to AA sequence:UniProtKB:Q5XD45		1	0	0	0	0	0	0
1257	RM25_1241	Dihydrolipoyl dehydrogenase	1433596	1435026	-	PROKKA_01249	Dihydrolipoyl dehydrogenase	1433596	1435026	-	1.8.1.4	lpd	similar to AA sequence:UniProtKB:P85207		1	0	0	0	0	0	0
1258	RM25_1242	Hypothetical protein	1435435	1436076	+	PROKKA_01250	hypothetical protein	1435435	1436076	+					1	0	0	0	0	0	0
1259	RM25_1243	TIGR00245 family protein	1436084	1436842	+	PROKKA_01251	hypothetical protein	1436084	1436842	+					0	0	0	0	0	0	0
1260	RM25_1244	Deoxyguanosinetriphosphate triphosphohydrolase-like protein	1436859	1438004	-	PROKKA_01252	Deoxyguanosinetriphosphate triphosphohydrolase	1436859	1438004	-	3.1.5.1	dgt	similar to AA sequence:UniProtKB:Q59827		1	0	0	0	0	0	0
1261	RM25_1245	TIM-barrel protein, nifR3 family	1438055	1439242	-	PROKKA_01253	tRNA-dihydrouridine synthase C	1438055	1439242	-	1.-.-.-	dusC	similar to AA sequence:UniProtKB:P33371		1	0	0	0	0	0	0
1262	RM25_1246	Succinate dehydrogenase/fumarate reductase iron-sulfur subunit	1439319	1440077	-	PROKKA_01254	Fumarate reductase iron-sulfur subunit	1439319	1440077	-	1.3.99.1	frdB_1	similar to AA sequence:UniProtKB:P0AC47		1	0	0	0	0	0	0
1263	RM25_1247	Succinate dehydrogenase flavoprotein subunit	1440074	1442158	-	PROKKA_01255	Fumarate reductase flavoprotein subunit	1440074	1442158	-	1.3.5.4	frdA_1	similar to AA sequence:UniProtKB:P17412		1	0	0	0	0	0	0
1264	RM25_1248	Succinate dehydrogenase cytochrome B subunit, b558 family	1442155	1442910	-	PROKKA_01256	Succinate dehydrogenase/Fumarate reductase transmembrane subunit	1442155	1442910	-			protein motif:Pfam:PF01127.16		1	0	0	0	0	0	0
1265	RM25_1249	NUDIX hydrolase	1443158	1443910	-	PROKKA_01257	NUDIX domain protein	1443158	1443910	-			protein motif:Pfam:PF00293.1		1	0	0	0	0	0	0
1266	RM25_1250	Quinolinate synthase A	1443977	1444957	+	PROKKA_01258	Quinolinate synthase A	1443977	1444957	+	2.5.1.72	nadA	similar to AA sequence:UniProtKB:P11458		1	0	0	0	0	0	0
1267	RM25_1251	L-aspartate oxidase	1444954	1446636	+	PROKKA_01259	L-aspartate oxidase	1444954	1446636	+	1.4.3.16	nadB	similar to AA sequence:UniProtKB:P10902		1	0	0	0	0	0	0
1268	RM25_1252	Nicotinate-nucleotide pyrophosphatase nadC	1446633	1447553	+	PROKKA_01260	Nicotinate-nucleotide pyrophosphorylase [carboxylating]	1446633	1447553	+	2.4.2.19	nadC	similar to AA sequence:UniProtKB:O06594		1	0	0	0	0	0	0
1269	RM25_1253	Glycine--tRNA ligase	1447678	1449066	-	PROKKA_01261	Glycine--tRNA ligase	1447678	1449066	-	6.1.1.14	glyQS	similar to AA sequence:UniProtKB:P99129		1	0	0	0	0	0	0
1270	RM25_1254	Metal transport system ABC transporter substrate-binding protein	1449299	1450246	+	PROKKA_01262	High-affinity zinc uptake system binding-protein ZnuA precursor	1449299	1450246	+		znuA	similar to AA sequence:UniProtKB:O34966		1	0	0	0	0	0	0
1271	RM25_1255	Zinc uptake system ATP-binding protein zurA	1450341	1451129	+	PROKKA_01263	High-affinity zinc uptake system ATP-binding protein ZnuC	1450341	1451129	+	3.6.3.-	znuC	similar to AA sequence:UniProtKB:O34946		1	0	0	0	0	0	0
1272	RM25_1256	Metal transport ABC transporter	1451131	1452138	+	PROKKA_01264	High-affinity zinc uptake system membrane protein ZnuB	1451131	1452138	+		znuB	similar to AA sequence:UniProtKB:O34610		1	0	0	0	0	0	0
1273	RM25_1257	Zinc uptake regulator, Fur family	1452104	1452616	+	PROKKA_01265	Zinc uptake regulation protein	1452104	1452616	+		zur	similar to AA sequence:UniProtKB:O05839		1	0	0	0	0	0	0
1274	RM25_1258	Phage integrase	1452869	1453543	+	PROKKA_01266	hypothetical protein	1452869	1453543	+					1	0	0	0	0	0	0
1275	RM25_1259	Ethanolamine utilization protein EutE	1453757	1455166	-	PROKKA_01267	Aldehyde-alcohol dehydrogenase	1453757	1455166	-		adhE	similar to AA sequence:UniProtKB:P0A9Q7		0	0	0	0	0	0	0
1276	RM25_1260	PduO	1455163	1456248	-	PROKKA_01268	Cob(I)yrinic acid a, c-diamide adenosyltransferase	1455163	1456248	-	2.5.1.17	yvqK	similar to AA sequence:UniProtKB:O34899		0	0	0	0	0	0	0
1277	RM25_1261	Propanediol utilization protein PduN	1456251	1456523	-	PROKKA_01269	Carbon dioxide concentrating mechanism protein CcmL	1456251	1456523	-		ccmL	similar to AA sequence:UniProtKB:P72759		0	0	0	0	0	0	0
1278	RM25_1262	Ethanolamine utilization flavoprotein	1456525	1457409	-	PROKKA_01270	Flavoprotein	1456525	1457409	-			protein motif:Pfam:PF02441.13		0	0	0	0	0	0	0
1279	RM25_1263	Ethanolamine utilization protein EutJ	1457406	1458263	-	PROKKA_01271	Chaperone protein DnaK	1457406	1458263	-		dnaK_2	similar to AA sequence:UniProtKB:A0QQC8		0	0	0	0	0	0	0
1280	RM25_1264	Propanediol utilization protein PduJ	1458410	1458688	-	PROKKA_01272	Propanediol utilization protein PduA	1458410	1458688	-		pduA_1	similar to AA sequence:UniProtKB:P0A1C7		0	0	0	0	0	0	0
1281	RM25_1265	Propanediol utilization protein PduK	1458733	1459350	-	PROKKA_01273	hypothetical protein	1458733	1459350	-			similar to AA sequence:UniProtKB:P72761	Carbon dioxide-concentrating mechanism protein CcmK homolog 2	0	0	0	0	0	0	0
1282	RM25_1266	Glycerol dehydratase reactivation factor DhaG	1459367	1459711	-	PROKKA_01274	hypothetical protein	1459367	1459711	-					0	0	0	0	0	0	0
1283	RM25_1267	Glycerol dehydratase reactivation factor large subunit	1459708	1461522	-	PROKKA_01275	Diol dehydratase-reactivating factor alpha subunit	1459708	1461522	-		ddrA	similar to AA sequence:UniProtKB:O68195		0	0	0	0	0	0	0
1284	RM25_1268	Propanediol dehydratase small subunit	1461558	1462091	-	PROKKA_01276	Propanediol dehydratase small subunit	1461558	1462091	-	4.2.1.28	pduE	similar to AA sequence:UniProtKB:O31042		0	0	0	0	0	0	0
1285	RM25_1269	Propanediol dehydratase medium subunit	1462100	1462783	-	PROKKA_01277	Propanediol dehydratase medium subunit	1462100	1462783	-	4.2.1.28	pduD	similar to AA sequence:UniProtKB:O31041		0	0	0	0	0	0	0
1286	RM25_1270	Glycerol dehydratase large subunit	1462794	1464455	-	PROKKA_01278	Glycerol dehydratase large subunit	1462794	1464455	-	4.2.1.30	dhaB	similar to AA sequence:UniProtKB:P45514		0	0	0	0	0	0	0
1287	RM25_1271	Propanediol utilization protein PduB	1464470	1465279	-	PROKKA_01279	Propanediol utilization protein PduB	1464470	1465279	-		pduB	similar to AA sequence:UniProtKB:P37449		0	0	0	0	0	0	0
1288	RM25_1272	Propanediol utilization protein PduA	1465294	1465578	-	PROKKA_01280	Propanediol utilization protein PduA	1465294	1465578	-		pduA_2	similar to AA sequence:UniProtKB:P0A1C7		0	0	0	0	0	0	0
1289	RM25_1273	Hypothetical protein	1465905	1465997	+	PROKKA_01281	Ethanolamine utilization protein EutS	1465905	1465997	+		eutS	similar to AA sequence:UniProtKB:P63746		0	0	0	0	0	0	0
1290	RM25_1274	Transposase IS204/IS1001/IS1096/IS1165 family protein	1466341	1467417	+	PROKKA_01282	Transposase	1466341	1467417	+			protein motif:Pfam:PF01610.11		0	0	0	0	0	0	0
1291	RM25_1275	putative secreted protein	1467414	1467980	+	PROKKA_01283	hypothetical protein	1467414	1467980	+					0	0	0	0	0	0	0
1292	RM25_1276	putative secreted protein	1467962	1468822	+	PROKKA_01284	hypothetical protein	1467962	1468822	+					1	0	0	0	0	0	0
1293	RM25_1277	Ketol-acid reductoisomerase	1468981	1470012	-	PROKKA_01285	Ketol-acid reductoisomerase	1468981	1470012	-	1.1.1.86	ilvC	similar to AA sequence:UniProtKB:A0QUX8		1	0	0	0	0	0	0
1294	RM25_1278	Acetolactate synthase, small subunit	1470057	1470584	-	PROKKA_01286	Putative acetolactate synthase small subunit	1470057	1470584	-	2.2.1.6	ilvH	similar to AA sequence:UniProtKB:P65161		1	0	0	0	0	0	0
1295	RM25_1279	Acetolactate synthase	1470581	1472341	-	PROKKA_01287	Acetolactate synthase large subunit	1470581	1472341	-	2.2.1.6	ilvB	similar to AA sequence:UniProtKB:P42463		1	0	0	0	0	0	0
1296	RM25_1280	Putative membrane protein	1472640	1473665	-	PROKKA_01288	hypothetical protein	1472640	1473665	-					1	0	0	0	0	0	0
1297	RM25_1281	Imidazole glycerol phosphate synthase subunit HisF	1473850	1474614	-	PROKKA_01289	Imidazole glycerol phosphate synthase subunit HisF	1473850	1474614	-	4.1.3.-	hisF	similar to AA sequence:UniProtKB:O31139		1	0	0	0	0	0	0
1298	RM25_1282	Voltage-dependent potassium channel beta subunit	1474699	1475715	+	PROKKA_01290	L-glyceraldehyde 3-phosphate reductase	1474699	1475715	+	1.1.1.-	gpr_1	similar to AA sequence:UniProtKB:Q46851		1	0	0	0	0	0	0
1299	RM25_1283	Antibiotic biosynthesis monooxygenase	1475785	1476162	-	PROKKA_01291	Putative monooxygenase YcnE	1475785	1476162	-	1.-.-.-	ycnE	similar to AA sequence:UniProtKB:P94425		1	0	0	0	0	0	0
1300	RM25_1284	ATP-dependent DNA helicase helY	1476174	1478975	-	PROKKA_01292	ski2-like helicase	1476174	1478975	-			protein motif:CLUSTERS:PRK02362		1	0	0	0	0	0	0
1301	RM25_1285	Phosphatase YidA	1479111	1479968	+	PROKKA_01293	Sugar phosphatase YidA	1479111	1479968	+	3.1.3.23	yidA	similar to AA sequence:UniProtKB:P0A8Y5		1	0	0	0	0	0	0
1302	RM25_1286	Diacylglycerol kinase catalytic region	1480009	1481022	-	PROKKA_01294	Diacylglycerol kinase	1480009	1481022	-	2.7.1.107	dagK_1	similar to AA sequence:UniProtKB:O53526		1	0	0	0	0	0	0
1303	RM25_1287	Sec-independent protein translocase, TatC subunit	1481038	1481910	-	PROKKA_01295	Sec-independent protein translocase protein TatC	1481038	1481910	-		tatC	similar to AA sequence:UniProtKB:O67305		1	0	0	0	0	0	0
1304	RM25_1288	Hypothetical protein	1481929	1482237	-	PROKKA_01296	Sec-independent protein translocase protein TatAy	1481929	1482237	-		tatAy	similar to AA sequence:UniProtKB:O05522		1	0	0	0	0	0	0
1305	RM25_1289	Protein pafC	1482339	1483298	-	PROKKA_01297	hypothetical protein	1482339	1483298	-					1	0	0	0	0	0	0
1306	RM25_1290	Protein pafB	1483285	1484253	-	PROKKA_01298	hypothetical protein	1483285	1484253	-					1	0	0	0	0	0	0
1307	RM25_1291	Glutamyl-Q tRNA(Asp) synthetase	1484322	1485281	+	PROKKA_01299	Glutamyl-Q tRNA(Asp) synthetase	1484322	1485281	+	6.1.1.-	gluQ	similar to AA sequence:UniProtKB:P27305		1	0	0	0	0	0	0
1308	RM25_1292	Peptidyl-prolyl cis-trans isomerase	1485424	1486482	-	PROKKA_01300	FK506-binding protein	1485424	1486482	-	5.2.1.8	fkbP_2	similar to AA sequence:UniProtKB:P28725		1	0	0	0	0	0	0
1309	RM25_1293	Peptidyl-prolyl cis-trans isomerase	1486568	1486978	-	PROKKA_01301	FK506-binding protein	1486568	1486978	-	5.2.1.8	fkbP_3	similar to AA sequence:UniProtKB:P28725		1	0	0	0	0	0	0
1310	RM25_1294	Pseudouridylate synthase	1487275	1488057	-	PROKKA_01302	Ribosomal large subunit pseudouridine synthase B	1487275	1488057	-	5.4.99.22	rluB	similar to AA sequence:UniProtKB:P35159		1	0	0	0	0	0	0
1311	RM25_1295	Transcriptional regulator	1488050	1488805	-	PROKKA_01303	Segregation and condensation protein B	1488050	1488805	-		scpB	similar to AA sequence:UniProtKB:C1CMI5		1	1	0	1	0	0	0
1312	RM25_1296	Segregation and condensation protein A	1488802	1489716	-	PROKKA_01304	Segregation and condensation protein A	1488802	1489716	-		scpA	similar to AA sequence:UniProtKB:P35154		1	1	0	1	0	0	0
1313	RM25_1297	Hypothetical protein	1489697	1489972	-	PROKKA_01305	hypothetical protein	1489697	1489972	-					1	1	0	1	0	0	0
1314	RM25_1298	Initiation inhibitor protein	1489957	1490853	-	PROKKA_01306	Sporulation initiation inhibitor protein Soj	1489957	1490853	-	3.6.-.-	soj_1	similar to AA sequence:UniProtKB:P37522		1	1	0	1	0	0	0
1315	RM25_1299	Tyrosine recombinase XerD	1490974	1491969	-	PROKKA_01307	Tyrosine recombinase XerD	1490974	1491969	-		xerD_1	similar to AA sequence:UniProtKB:P0A0P0		1	1	0	1	0	0	0
1316	RM25_1300	ADP-ribose pyrophosphatase (ADPRase)	1491962	1492624	-	PROKKA_01308	ADP-ribose pyrophosphatase	1491962	1492624	-	3.6.1.13	nudF	similar to AA sequence:UniProtKB:P54570		1	0	0	0	0	0	0
1317	RM25_1301	CTP synthase	1492617	1494371	-	PROKKA_01309	CTP synthase	1492617	1494371	-	6.3.4.2	pyrG	similar to AA sequence:UniProtKB:A0QYQ7		1	0	0	0	0	0	0
1318	RM25_1302	DNA repair protein RecN	1494458	1496149	-	PROKKA_01310	DNA repair protein RecN	1494458	1496149	-		recN	similar to AA sequence:UniProtKB:Q9WXF2		1	0	0	0	0	0	0
1319	RM25_1303	putative inorganic polyphosphate/ATP-NAD kinase	1496143	1497066	-	PROKKA_01311	Inorganic polyphosphate/ATP-NAD kinase	1496143	1497066	-	2.7.1.23	ppnK	similar to AA sequence:UniProtKB:P0A5S6		1	0	0	0	0	0	0
1320	RM25_1304	Hypothetical protein	1497131	1497370	-	PROKKA_01312	hypothetical protein	1497131	1497370	-					1	0	0	0	0	0	0
1321	RM25_1305	Cobalt transport protein	1497443	1498051	-	PROKKA_01313	Energy-coupling factor transporter transmembrane protein BioN	1497443	1498051	-		bioN	similar to AA sequence:UniProtKB:Q2KBP6		1	0	0	0	0	0	0
1322	RM25_1306	Biotin ABC transport system ATP-binding protein	1498048	1498776	-	PROKKA_01314	Biotin transport ATP-binding protein BioM	1498048	1498776	-	3.6.3.-	bioM	similar to AA sequence:UniProtKB:Q2KBP5		1	0	0	0	0	0	0
1323	RM25_1307	BioY family protein	1498790	1499419	-	PROKKA_01315	Biotin transporter BioY	1498790	1499419	-		bioY	similar to AA sequence:UniProtKB:Q2KBP7		1	0	0	0	0	0	0
1324	RM25_1308	HAD-superfamily hydrolase, subfamily IIA	1499608	1500639	-	PROKKA_01316	putative hydrolase YutF	1499608	1500639	-	3.-.-.-	yutF	similar to AA sequence:UniProtKB:O32125		1	0	0	0	0	0	0
1325	RM25_1309	Hypothetical protein	1500636	1501748	-	PROKKA_01317	hypothetical protein	1500636	1501748	-					0	0	0	0	0	0	0
1326	RM25_1310	Hypothetical protein	1501823	1502881	-	PROKKA_01318	hypothetical protein	1501823	1502881	-					0	0	0	0	0	0	0
1327	RM25_1313	Hypothetical protein	1505812	1506807	+	PROKKA_01319	hypothetical protein	1505812	1506807	+					0	0	0	0	0	0	0
1328	RM25_1315	Tyrosine--tRNA ligase	1508760	1510028	-	PROKKA_01320	Tyrosine--tRNA ligase	1508760	1510028	-	6.1.1.1	tyrS	similar to AA sequence:UniProtKB:P67611		1	0	0	0	0	0	0
1329	RM25_1316	Argininosuccinate lyase	1510156	1511577	-	PROKKA_01321	Argininosuccinate lyase	1510156	1511577	-	4.3.2.1	argH	similar to AA sequence:UniProtKB:A0QYS5		1	0	0	0	0	0	0
1330	RM25_1317	Arginine repressor	1511581	1512135	-	PROKKA_01322	Arginine repressor	1511581	1512135	-		argR	similar to AA sequence:UniProtKB:P0A4Y8		1	0	0	0	0	0	0
1331	RM25_1318	Acetylornithine transaminase	1512132	1513355	-	PROKKA_01323	Acetylornithine aminotransferase	1512132	1513355	-	2.6.1.11	argD	similar to AA sequence:UniProtKB:A0QYS9		0	0	0	0	0	0	0
1332	RM25_1319	Acetylglutamate kinase	1513348	1514259	-	PROKKA_01324	Acetylglutamate kinase	1513348	1514259	-	2.7.2.8	argB	similar to AA sequence:UniProtKB:A0QYT0		1	0	0	0	0	0	0
1333	RM25_1320	Arginine biosynthesis bifunctional protein ArgJ	1514256	1515407	-	PROKKA_01325	Arginine biosynthesis bifunctional protein ArgJ	1514256	1515407	-		argJ	similar to AA sequence:UniProtKB:Q8CK24		1	0	0	0	0	0	0
1334	RM25_1321	N-acetyl-gamma-glutamyl-phosphate reductase	1515404	1516435	-	PROKKA_01326	N-acetyl-gamma-glutamyl-phosphate reductase	1515404	1516435	-	1.2.1.38	argC	similar to AA sequence:UniProtKB:P63562		1	0	0	0	0	0	0
1335	RM25_1322	Aminotransferase AlaT	1516600	1517814	+	PROKKA_01327	Glutamate-pyruvate aminotransferase AlaA	1516600	1517814	+	2.6.1.2	alaA	similar to AA sequence:UniProtKB:P0A959		1	0	0	0	0	0	0
1336	RM25_1323	Phenylalanine--tRNA ligase beta subunit	1517942	1520470	-	PROKKA_01328	Phenylalanine--tRNA ligase beta subunit	1517942	1520470	-	6.1.1.20	pheT	similar to AA sequence:UniProtKB:P67041		1	0	0	0	0	0	0
1337	RM25_1324	Phenylalanine--tRNA ligase alpha subunit	1520467	1521561	-	PROKKA_01329	Phenylalanine--tRNA ligase alpha subunit	1520467	1521561	-	6.1.1.20	pheS	similar to AA sequence:UniProtKB:Q8NQN7		1	0	0	0	0	0	0
1338	RM25_1325	Hypothetical protein	1521717	1521893	-	PROKKA_01330	hypothetical protein	1521717	1521893	-					1	0	0	0	0	0	0
1339	RM25_1326	Putative 23S rRNA methyltransferase tsnR	1521893	1522753	-	PROKKA_01331	23S rRNA (uridine(2479)-2'-O)-methyltransferase	1521893	1522753	-	2.1.1.208	aviRb	similar to AA sequence:UniProtKB:Q9F5K6		1	0	0	0	0	0	0
1340	RM25_1327	50S ribosomal protein L20	1522764	1523135	-	PROKKA_01332	50S ribosomal protein L20	1522764	1523135	-		rplT	similar to AA sequence:UniProtKB:A0QYU6		1	0	0	0	0	0	0
1341	RM25_1328	50S ribosomal protein L35	1523181	1523375	-	PROKKA_01333	50S ribosomal protein L35	1523181	1523375	-		rpmI	similar to AA sequence:UniProtKB:P80341		1	0	0	0	0	0	0
1342	RM25_1329	Translation initiation factor IF-3	1523443	1524171	-	PROKKA_01334	Translation initiation factor IF-3	1523443	1524171	-		infC	similar to AA sequence:UniProtKB:Q5SKU2		1	0	0	0	0	0	0
1343	RM25_1330	Hypothetical protein	1524477	1524959	+	PROKKA_01335	hypothetical protein	1524477	1524959	+					1	0	0	0	0	0	0
1344	RM25_1331	ATP phosphoribosyltransferase	1525023	1525886	-	PROKKA_01336	ATP phosphoribosyltransferase	1525023	1525886	-	2.4.2.17	hisG	similar to AA sequence:UniProtKB:P60759		1	0	0	0	0	0	0
1345	RM25_1332	Phosphoribosyl-ATP diphosphatase	1525953	1526219	-	PROKKA_01337	Phosphoribosyl-ATP pyrophosphatase	1525953	1526219	-	3.6.1.31	hisE	similar to AA sequence:UniProtKB:P0A5B1		1	0	0	0	0	0	0
1346	RM25_1333	ATP-dependent zinc metalloprotease FtsH	1526392	1528542	+	PROKKA_01338	ATP-dependent zinc metalloprotease FtsH	1526392	1528542	+	3.4.24.-	ftsH	similar to AA sequence:UniProtKB:P0AAI3		1	0	0	0	0	0	0
1347	RM25_1334	L-cysteine:1D-myo-inositol 2-amino-2-deoxy-alpha-D-glucopyranoside ligase	1528652	1529908	-	PROKKA_01339	L-cysteine:1D-myo-inositol 2-amino-2-deoxy-alpha-D-glucopyranoside ligase	1528652	1529908	-	6.3.1.13	mshC	similar to AA sequence:UniProtKB:A0QZY0		1	0	0	0	0	0	0
1348	RM25_1335	Aldo/keto reductase	1529975	1530964	+	PROKKA_01340	General stress protein 69	1529975	1530964	+	1.1.1.-	yhdN	similar to AA sequence:UniProtKB:P80874		1	1	1	0	0	0	0
1349	RM25_1336	Hypothetical protein	1530982	1531233	-	PROKKA_01341	hypothetical protein	1530982	1531233	-					1	0	0	0	0	0	0
1350	RM25_1337					PROKKA_01342	tRNA-Leu(gag)	1531448	1531536	+			COORDINATES:profile:Aragorn:1.2		0					0	0
1351	RM25_1338	Hypothetical protein	1532138	1532458	+	PROKKA_01343	hypothetical protein	1532138	1532458	+					0	0	0	0	0	0	0
1352	RM25_1339	Hypothetical protein	1532505	1533002	+	PROKKA_01344	hypothetical protein	1532505	1533002	+					0	1	1	0	0	0	0
1353	RM25_1340	Undecaprenyl-diphosphatase UppP	1533517	1534353	+	PROKKA_01345	Undecaprenyl-diphosphatase	1533517	1534353	+	3.6.1.27	uppP	similar to AA sequence:UniProtKB:P60932		1	0	0	0	0	0	0
1354	RM25_1341	Hypothetical protein	1534424	1534810	-	PROKKA_01346	Dinitrogenase iron-molybdenum cofactor	1534424	1534810	-			protein motif:Pfam:PF02579.11		1	0	0	0	0	0	0
1355	RM25_1342	Pyridoxal-phosphate dependent TrpB-like enzyme	1534813	1536135	-	PROKKA_01347	Tryptophan synthase beta chain	1534813	1536135	-	4.2.1.20	trpB_2	similar to AA sequence:UniProtKB:Q81TL8		1	0	0	0	0	0	0
1356	RM25_1343	DNA protecting protein DprA	1536298	1537458	-	PROKKA_01348	hypothetical protein	1536298	1537458	-			protein motif:CLUSTERS:PRK10736		1	0	0	0	0	0	0
1357	RM25_1344	Mg chelatase-like protein	1537455	1538993	-	PROKKA_01349	Competence protein ComM	1537455	1538993	-		comM	similar to AA sequence:UniProtKB:P45049		1	0	0	0	0	0	0
1358	RM25_1345	TIGR00252 family protein	1538990	1539352	-	PROKKA_01350	hypothetical protein	1538990	1539352	-			protein motif:CLUSTERS:PRK12497		1	0	0	0	0	0	0
1359	RM25_1346	Protein often found in Actinomycetes clustered with signal peptidase and/or RNaseHII	1539506	1539820	-	PROKKA_01351	hypothetical protein	1539506	1539820	-					1	0	0	0	0	0	0
1360	RM25_1347	Ribonuclease HII	1539817	1540452	-	PROKKA_01352	Ribonuclease HII	1539817	1540452	-	3.1.26.4	rnhB	similar to AA sequence:UniProtKB:P10442		1	0	0	0	0	0	0
1361	RM25_1348	Signal peptidase I	1540458	1541282	-	PROKKA_01353	Signal peptidase I	1540458	1541282	-	3.4.21.89	lepB	similar to AA sequence:UniProtKB:Q10789		1	0	0	0	0	0	0
1362	RM25_1349	50S ribosomal protein L19	1541294	1541650	-	PROKKA_01354	50S ribosomal protein L19	1541294	1541650	-		rplS	similar to AA sequence:UniProtKB:P66083		1	0	0	0	0	0	0
1363	RM25_1350	Succinate dehydrogenase/fumarate reductase iron-sulfur subunit	1541924	1542688	-	PROKKA_01355	Fumarate reductase iron-sulfur subunit	1541924	1542688	-	1.3.99.1	frdB_2	similar to AA sequence:UniProtKB:P0AC47		1	0	0	0	0	0	0
1364	RM25_1351	Succinate dehydrogenase or fumarate reductase, flavoprotein subunit	1542685	1544706	-	PROKKA_01356	Fumarate reductase flavoprotein subunit	1542685	1544706	-	1.3.5.4	frdA_2	similar to AA sequence:UniProtKB:P00363		1	0	0	0	0	0	0
1365	RM25_1352	Succinate dehydrogenase cytochrome B subunit, b558 family	1544703	1545464	-	PROKKA_01357	hypothetical protein	1544703	1545464	-					1	0	0	0	0	0	0
1366	RM25_1353	Pectin acetylesterase	1545562	1546260	+	PROKKA_01358	Acetylxylan esterase precursor	1545562	1546260	+	3.1.1.72	axeA1_1	similar to AA sequence:UniProtKB:D5EV35		1	0	0	0	0	0	0
1367	RM25_1354	TRNA (guanine-N(1)-)-methyltransferase	1546268	1546993	-	PROKKA_01359	tRNA (guanine-N(1)-)-methyltransferase	1546268	1546993	-	2.1.1.228	trmD	similar to AA sequence:UniProtKB:Q2GIL5		1	0	0	0	0	0	0
1368	RM25_1355	Ribosome maturation factor RimM	1547059	1547610	-	PROKKA_01360	Ribosome maturation factor RimM	1547059	1547610	-		rimM	similar to AA sequence:UniProtKB:A0QV39		1	0	0	0	0	0	0
1369	RM25_1356	UPF0109 protein	1547619	1547873	-	PROKKA_01361	hypothetical protein	1547619	1547873	-			protein motif:CLUSTERS:PRK02821		1	0	0	0	0	0	0
1370	RM25_1357	30S ribosomal protein S16	1547876	1548367	-	PROKKA_01362	30S ribosomal protein S16	1547876	1548367	-		rpsP	similar to AA sequence:UniProtKB:A0QV37		1	0	0	0	0	0	0
1371	RM25_1358	M38 family peptidase	1548545	1549603	-	PROKKA_01363	hypothetical protein	1548545	1549603	-					1	0	0	0	0	0	0
1372	RM25_1359	Signal recognition particle protein	1549668	1551239	-	PROKKA_01364	Signal recognition particle protein	1549668	1551239	-		ffh	similar to AA sequence:UniProtKB:P66844		1	0	0	0	0	0	0
1373	RM25_1360	Signal recognition particle receptor FtsY	1551366	1552520	-	PROKKA_01365	Signal recognition particle receptor FtsY	1551366	1552520	-		ftsY	similar to AA sequence:UniProtKB:P51835		1	0	0	0	0	0	0
1374	RM25_1361	Putative insertion element ISCmi2 transposase	1552530	1553573	-	PROKKA_01366	IS2 transposase TnpB	1552530	1553573	-			protein motif:CLUSTERS:PRK09409		0	0	0	0	0	0	0
1375	RM25_1362	Hypothetical protein	1553711	1553908	-	PROKKA_01367	hypothetical protein	1553711	1553908	-					1	0	0	0	0	0	0
1376	RM25_1363	Chromosome segregation protein SMC	1553990	1557535	-	PROKKA_01368	Chromosome partition protein Smc	1553990	1557535	-		smc_1	similar to AA sequence:UniProtKB:P51834		1	0	0	0	0	0	0
1377	RM25_1364	Hypothetical protein	1557573	1558187	-	PROKKA_01369	GtrA-like protein	1557573	1558187	-			protein motif:Pfam:PF04138.8		1	0	0	0	0	0	0
1378	RM25_1365	DNA-formamidopyrimidine glycosylase	1558199	1559080	-	PROKKA_01370	Formamidopyrimidine-DNA glycosylase 1	1558199	1559080	-	3.2.2.23	fpg1	similar to AA sequence:UniProtKB:P64150		1	0	0	0	0	0	0
1379	RM25_1366	Ribonuclease III	1559104	1559826	-	PROKKA_01371	Ribonuclease 3	1559104	1559826	-	3.1.26.3	rnc	similar to AA sequence:UniProtKB:Q9ZBQ7		1	0	0	0	0	0	0
1380	RM25_1367	Hypothetical protein	1559813	1560025	-	PROKKA_01372	50S ribosomal protein L32	1559813	1560025	-		rpmF	similar to AA sequence:UniProtKB:P80339		1	0	0	0	0	0	0
1381	RM25_1368	Putative metal-binding protein, possibly nucleic-acid binding protein	1560176	1560664	-	PROKKA_01373	hypothetical protein	1560176	1560664	-					1	0	0	0	0	0	0
1382	RM25_1369	Pantetheine-phosphate adenylyltransferase	1560824	1561309	-	PROKKA_01374	Phosphopantetheine adenylyltransferase	1560824	1561309	-	2.7.7.3	coaD	similar to AA sequence:UniProtKB:O34797		1	0	0	0	0	0	0
1383	RM25_1370	RNA methyltransferase, RsmD family	1561302	1561901	-	PROKKA_01375	Ribosomal RNA small subunit methyltransferase D	1561302	1561901	-	2.1.1.171	rsmD	similar to AA sequence:UniProtKB:P0ADX9		1	0	0	0	0	0	0
1384	RM25_1371	Pyridoxamine 5'-phosphate oxidase family protein	1561977	1562399	+	PROKKA_01376	Pyridoxamine 5'-phosphate oxidase	1561977	1562399	+			protein motif:Pfam:PF12900.1		1	0	0	0	0	0	0
1385	RM25_1372	ATP-dependent DNA helicase RecG	1562506	1564785	-	PROKKA_01377	ATP-dependent DNA helicase RecG	1562506	1564785	-	3.6.4.12	recG	similar to AA sequence:UniProtKB:P24230		1	0	0	0	0	0	0
1386	RM25_1373	50S ribosomal protein L28	1564915	1565100	-	PROKKA_01378	50S ribosomal protein L28	1564915	1565100	-		rpmB	similar to AA sequence:UniProtKB:Q9WY96		1	0	0	0	0	0	0
1387	RM25_1374	Metallo-beta-lactamase family protein	1565235	1566986	-	PROKKA_01379	Putative ribonuclease J	1565235	1566986	-	3.1.-.-		similar to AA sequence:UniProtKB:O33294		1	0	0	0	0	0	0
1388	RM25_1375	Putative GCN5-related N-acetyltransferase	1567074	1567562	+	PROKKA_01380	Acetyltransferase (GNAT) family protein	1567074	1567562	+			protein motif:Pfam:PF00583.18		1	0	0	0	0	0	0
1389	RM25_1376	Hypothetical protein	1567575	1568300	-	PROKKA_01381	hypothetical protein	1567575	1568300	-					1	0	0	0	0	0	0
1390	RM25_1377	Dihydrodipicolinate reductase	1568306	1569046	-	PROKKA_01382	4-hydroxy-tetrahydrodipicolinate reductase	1568306	1569046	-	1.17.1.8	dapB	similar to AA sequence:UniProtKB:P72024		1	0	0	0	0	0	0
1391	RM25_1378	Polyribonucleotide nucleotidyltransferase	1569251	1571461	-	PROKKA_01383	Polyribonucleotide nucleotidyltransferase	1569251	1571461	-	2.7.7.8	pnp	similar to AA sequence:UniProtKB:Q53597		1	0	0	0	0	0	0
1392	RM25_1379	30S ribosomal protein S15	1571786	1572049	-	PROKKA_01384	30S ribosomal protein S15	1571786	1572049	-		rpsO	similar to AA sequence:UniProtKB:P05766		1	0	0	0	0	0	0
1393	RM25_1380	Riboflavin biosynthesis protein RibF	1572153	1573130	-	PROKKA_01385	Riboflavin biosynthesis protein RibF	1572153	1573130	-		ribF	similar to AA sequence:UniProtKB:Q59263		1	0	0	0	0	0	0
1394	RM25_1381	Glycerol kinase	1573456	1574982	-	PROKKA_01386	Glycerol kinase	1573456	1574982	-	2.7.1.30	glpK_1	similar to AA sequence:UniProtKB:Q5HGD2		1	0	0	0	0	0	0
1395	RM25_1382	Glycerol uptake facilitator protein	1575040	1575831	-	PROKKA_01387	putative glycerol uptake facilitator protein	1575040	1575831	-		glpF	similar to AA sequence:UniProtKB:P19255		1	0	0	0	0	0	0
1396	RM25_1383	TRNA pseudouridine synthase B	1576076	1576972	-	PROKKA_01388	tRNA pseudouridine synthase B	1576076	1576972	-	5.4.99.25	truB	similar to AA sequence:UniProtKB:P62190		1	0	0	0	0	0	0
1397	RM25_1384	Ribosome-binding factor A	1576969	1577409	-	PROKKA_01389	Ribosome-binding factor A	1576969	1577409	-		rbfA	similar to AA sequence:UniProtKB:P65967		1	0	0	0	0	0	0
1398	RM25_1385	Translation initiation factor IF-2	1577409	1580330	-	PROKKA_01390	Translation initiation factor IF-2	1577409	1580330	-		infB	similar to AA sequence:UniProtKB:P04766		1	0	0	0	0	0	0
1399	RM25_1386	Hypothetical protein	1580526	1580723	-	PROKKA_01391	hypothetical protein	1580526	1580723	-			protein motif:CLUSTERS:PRK09190		0	0	0	0	0	0	0
1400	RM25_1387	Transcription termination factor NusA	1580870	1581928	-	PROKKA_01392	hypothetical protein	1580870	1581928	-			similar to AA sequence:UniProtKB:P0A5M2	Transcription termination/antitermination protein NusA	1	0	0	0	0	0	0
1401	RM25_1388	Ribosome maturation factor RimP	1581930	1582403	-	PROKKA_01393	Ribosome maturation factor RimP	1581930	1582403	-		rimP	similar to AA sequence:UniProtKB:P67220		1	0	0	0	0	0	0
1402	RM25_1389	Hypothetical protein	1582673	1583659	+	PROKKA_01394	hypothetical protein	1582673	1583659	+					1	0	0	0	0	0	0
1403	RM25_1390	Proline--tRNA ligase	1583718	1585538	-	PROKKA_01395	Proline--tRNA ligase	1583718	1585538	-	6.1.1.15	proS	similar to AA sequence:UniProtKB:A0QVM0		1	0	0	0	0	0	0
1404	RM25_1391	Acetyltransferase, GNAT family	1585623	1586465	-	PROKKA_01396	Mycothiol acetyltransferase	1585623	1586465	-	2.3.1.189	mshD_2	protein motif:HAMAP:MF_01698		1	0	0	0	0	0	0
1405	RM25_1392	4-hydroxy-3-methylbut-2-en-1-yl diphosphate synthase	1586605	1587771	-	PROKKA_01397	4-hydroxy-3-methylbut-2-en-1-yl diphosphate synthase	1586605	1587771	-	1.17.7.1	ispG	similar to AA sequence:UniProtKB:Q81LV7		1	0	0	0	0	0	0
1406	RM25_1393	1-deoxy-D-xylulose 5-phosphate reductoisomerase	1587844	1589037	-	PROKKA_01398	1-deoxy-D-xylulose 5-phosphate reductoisomerase	1587844	1589037	-	1.1.1.267	dxr	similar to AA sequence:UniProtKB:P64012		1	0	0	0	0	0	0
1407	RM25_1394	Ribosomal RNA large subunit methyltransferase N	1589108	1590244	-	PROKKA_01399	putative dual-specificity RNA methyltransferase RlmN	1589108	1590244	-	2.1.1.-	rlmN	similar to AA sequence:UniProtKB:Q7A600		1	0	0	0	0	0	0
1408	RM25_1395	Phosphatidate cytidylyltransferase	1590241	1591086	-	PROKKA_01400	Phosphatidate cytidylyltransferase	1590241	1591086	-	2.7.7.41	cdsA	similar to AA sequence:UniProtKB:P0ABG1		1	0	0	0	0	0	0
1409	RM25_1396	Ribosome-recycling factor	1591095	1591652	-	PROKKA_01401	Ribosome-recycling factor	1591095	1591652	-		frr	similar to AA sequence:UniProtKB:Q8NP03		1	0	0	0	0	0	0
1410	RM25_1397	UMP kinase	1591725	1592474	-	PROKKA_01402	Uridylate kinase	1591725	1592474	-	2.7.4.22	pyrH	similar to AA sequence:UniProtKB:A0QVD9		1	0	0	0	0	0	0
1411	RM25_1398	Translation elongation factor Ts	1592611	1593423	-	PROKKA_01403	Elongation factor Ts	1592611	1593423	-		tsf	similar to AA sequence:UniProtKB:A0QVB9		1	0	0	0	0	0	0
1412	RM25_1399	30S ribosomal protein S2	1593462	1594439	-	PROKKA_01404	30S ribosomal protein S2	1593462	1594439	-		rpsB	similar to AA sequence:UniProtKB:P66544		1	0	0	0	0	0	0
1413	RM25_1400	Peptidase, M23 family	1594733	1595917	+	PROKKA_01405	Glycyl-glycine endopeptidase ALE-1 precursor	1594733	1595917	+	3.4.24.75		similar to AA sequence:UniProtKB:O05156		1	0	0	0	0	0	0
1414	RM25_1401	Tyrosine recombinase XerC	1595961	1596887	-	PROKKA_01406	Tyrosine recombinase XerC	1595961	1596887	-		xerC_1	similar to AA sequence:UniProtKB:O31207		1	0	0	0	0	0	0
1415	RM25_1402	Peptide deformylase	1597047	1597667	+	PROKKA_01407	Peptide deformylase	1597047	1597667	+	3.5.1.88	def	similar to AA sequence:UniProtKB:Q9I7A8		1	0	0	0	0	0	0
1416	RM25_1403	RNA methyltransferase, TrmH family	1597701	1598510	-	PROKKA_01408	Putative TrmH family tRNA/rRNA methyltransferase	1597701	1598510	-	2.1.1.-		similar to AA sequence:UniProtKB:Q7A794		1	0	0	0	0	0	0
1417	RM25_1404	Sodium Bile acid symporter family protein	1598651	1599694	+	PROKKA_01409	Sodium Bile acid symporter family protein	1598651	1599694	+			protein motif:Pfam:PF01758.10		1	0	0	0	0	0	0
1418	RM25_1405	ABC-type molybdenum transport system, ATPase component	1599776	1600570	-	PROKKA_01410	putative ABC transporter ATP-binding protein YlmA	1599776	1600570	-	3.6.3.-	ylmA	similar to AA sequence:UniProtKB:O31723		1	0	0	0	0	0	0
1419	RM25_1406	Hypothetical protein	1600723	1601472	+	PROKKA_01411	hypothetical protein	1600723	1601472	+					1	0	0	0	0	0	0
1420	RM25_1407	Enoyl-[acyl-carrier-protein] reductase (NADH)	1601547	1602320	-	PROKKA_01412	Enoyl-[acyl-carrier-protein] reductase [NADH]	1601547	1602320	-	1.3.1.9	inhA	similar to AA sequence:UniProtKB:P0A5Y6		1	0	0	0	0	0	0
1421	RM25_1408	3-oxoacyl-[acyl-carrier protein] reductase fabG1	1602410	1603105	-	PROKKA_01413	3-oxoacyl-[acyl-carrier-protein] reductase FabG1	1602410	1603105	-	1.1.1.100	fabG1	similar to AA sequence:UniProtKB:P0A5Y4		1	0	0	0	0	0	0
1422	RM25_1409	Short-chain dehydrogenase/reductase SDR	1603214	1603960	+	PROKKA_01414	Rhamnolipids biosynthesis 3-oxoacyl-[acyl-carrier-protein] reductase	1603214	1603960	+	1.1.1.100	rhlG	similar to AA sequence:UniProtKB:Q9RPT1		1	0	0	0	0	0	0
1423	RM25_1410	Ribosomal RNA large subunit methyltransferase A	1603968	1604801	+	PROKKA_01415	23S rRNA (guanine(748)-N(1))-methyltransferase	1603968	1604801	+	2.1.1.188	rlmAII	similar to AA sequence:UniProtKB:Q9S1M6		1	0	0	0	0	0	0
1424	RM25_1411	Macrolide ABC transporter ATP-binding protein	1604952	1606550	-	PROKKA_01416	putative ABC transporter ATP-binding protein YheS	1604952	1606550	-		yheS_2	similar to AA sequence:UniProtKB:P63389		1	0	0	0	0	0	0
1425	RM25_1412	Putative aromatic ring hydroxylating enzyme	1606824	1607273	-	PROKKA_01417	hypothetical protein	1606824	1607273	-					1	0	0	0	0	0	0
1426	RM25_1413	SUF system FeS assembly protein, NifU family	1607270	1607722	-	PROKKA_01418	NifU-like protein	1607270	1607722	-		nifU	similar to AA sequence:UniProtKB:O32163		1	0	0	0	0	0	0
1427	RM25_1414	Cysteine desulfurase, SufS family protein	1607719	1608975	-	PROKKA_01419	putative cysteine desulfurase	1607719	1608975	-	2.8.1.7	csd	similar to AA sequence:UniProtKB:O32164		1	0	0	0	0	0	0
1428	RM25_1415	FeS assembly ATPase SufC	1608965	1609714	-	PROKKA_01420	Vegetative protein 296	1608965	1609714	-		yurY	similar to AA sequence:UniProtKB:P80866		1	0	0	0	0	0	0
1429	RM25_1416	Dioxygenase	1609719	1610066	-	PROKKA_01421	Benzene 1, 2-dioxygenase system ferredoxin subunit	1609719	1610066	-		bnzC	similar to AA sequence:UniProtKB:P08086		1	0	0	0	0	0	0
1430	RM25_1417	FeS assembly protein SufD	1610063	1611280	-	PROKKA_01422	FeS cluster assembly protein SufD	1610063	1611280	-		sufD	similar to AA sequence:UniProtKB:P77689		1	0	0	0	0	0	0
1431	RM25_1418	FeS assembly protein SufB	1611280	1612737	-	PROKKA_01423	FeS cluster assembly protein SufB	1611280	1612737	-		sufB	similar to AA sequence:UniProtKB:P77522		1	0	0	0	0	0	0
1432	RM25_1419	Iron-sulfur cluster biosynthesis transcriptional regulator SufR	1612734	1613498	-	PROKKA_01424	hypothetical protein	1612734	1613498	-					1	0	0	0	0	0	0
1433	RM25_1420	Transcriptional regulator	1613767	1614141	+	PROKKA_01425	HTH-type transcriptional repressor YtrA	1613767	1614141	+		ytrA_1	similar to AA sequence:UniProtKB:O34712		1	0	0	0	0	0	0
1434	RM25_1421	ABC transporter, ATP-binding protein	1614138	1614836	+	PROKKA_01426	ABC-type transporter ATP-binding protein EcsA	1614138	1614836	+		ecsA	similar to AA sequence:UniProtKB:P55339		1	0	0	0	0	0	0
1435	RM25_1422	Hypothetical protein	1614833	1615648	+	PROKKA_01427	hypothetical protein	1614833	1615648	+					1	0	0	0	0	0	0
1436	RM25_1423	Glutamine amidotransferase subunit PdxT	1615800	1616420	-	PROKKA_01428	Glutamine amidotransferase subunit PdxT	1615800	1616420	-	2.6.-.-	pdxT	similar to AA sequence:UniProtKB:A0QWH0		1	0	0	0	0	0	0
1437	RM25_1424	Pyridoxal biosynthesis lyase PdxS	1616425	1617315	-	PROKKA_01429	Pyridoxal biosynthesis lyase PdxS	1616425	1617315	-	4.-.-.-	pdxS	similar to AA sequence:UniProtKB:P82134		1	0	0	0	0	0	0
1438	RM25_1425	HTH-type pyridoxine biosynthesis transcriptional regulator pdxR	1617411	1618841	+	PROKKA_01430	HTH-type transcriptional regulatory protein GabR	1617411	1618841	+		gabR	similar to AA sequence:UniProtKB:P94426		1	0	0	0	0	0	0
1439	RM25_1426	Glucose-6-phosphate 1-dehydrogenase Zwf	1618994	1620589	+	PROKKA_01431	Glucose-6-phosphate 1-dehydrogenase	1618994	1620589	+	1.1.1.49	zwf	similar to AA sequence:UniProtKB:P0AC53		1	0	0	0	0	0	0
1440	RM25_1427	Putative OpcA protein	1620600	1621502	+	PROKKA_01432	Glucose-6-phosphate dehydrogenase subunit	1620600	1621502	+			protein motif:Pfam:PF10128.3		1	0	0	0	0	0	0
1441	RM25_1428	6-phosphogluconolactonase devB	1621499	1622257	+	PROKKA_01433	6-phosphogluconolactonase	1621499	1622257	+	3.1.1.31	pgl_2	similar to AA sequence:UniProtKB:P63338		1	0	0	0	0	0	0
1442	RM25_1429	Electron transport protein	1622574	1622930	-	PROKKA_01434	RNA polymerase-binding protein RbpA	1622574	1622930	-		rbpA_2	similar to AA sequence:UniProtKB:Q9RKY0		1	0	0	0	0	0	0
1443	RM25_1430	Hypothetical protein	1623003	1623263	-	PROKKA_01435	preprotein translocase subunit SecG	1623003	1623263	-			protein motif:CLUSTERS:PRK06870		1	0	0	0	0	0	0
1444	RM25_1431	Triosephosphate isomerase 2	1623386	1624174	-	PROKKA_01436	Triosephosphate isomerase	1623386	1624174	-	5.3.1.1	tpiA_1	similar to AA sequence:UniProtKB:P66940		1	0	0	0	0	0	0
1445	RM25_1432	Phosphoglycerate kinase	1624177	1625388	-	PROKKA_01437	Phosphoglycerate kinase	1624177	1625388	-	2.7.2.3	pgk	similar to AA sequence:UniProtKB:Q01655		1	0	0	0	0	0	0
1446	RM25_1433	Glyceraldehyde-3-phosphate dehydrogenase, type I	1625552	1626556	-	PROKKA_01438	Glyceraldehyde-3-phosphate dehydrogenase	1625552	1626598	-	1.2.1.12	gap	similar to AA sequence:UniProtKB:Q01651		1	0	0	0	0	0	0
1447	RM25_1434	Phosphotransferase system, mannitol-specific IIBC component	1626670	1628049	-	PROKKA_01439	hypothetical protein	1626670	1628049	-					0	0	0	0	0	0	0
1448	RM25_1435	ABC transporter, ATP-binding protein	1628046	1628771	-	PROKKA_01440	Lipoprotein-releasing system ATP-binding protein LolD	1628046	1628771	-	3.6.3.-	lolD_1	similar to AA sequence:UniProtKB:O66646		0	0	0	0	0	0	0
1449	RM25_1436	Putative sporulation transcription regulator WhiA	1628834	1629817	-	PROKKA_01441	Putative sporulation transcription regulator WhiA	1628834	1629817	-		whiA	similar to AA sequence:UniProtKB:A0QWV9		1	0	0	0	0	0	0
1450	RM25_1437	UPF0052 protein	1629861	1630829	-	PROKKA_01442	Putative gluconeogenesis factor	1629861	1630829	-			similar to AA sequence:UniProtKB:P71691		1	0	0	0	0	0	0
1451	RM25_1438	UPF0042 nucleotide-binding protein	1630826	1631710	-	PROKKA_01443	glmZ(sRNA)-inactivating NTPase	1630826	1631710	-			protein motif:CLUSTERS:PRK05416		1	0	0	0	0	0	0
1452	RM25_1439	UvrABC system protein C	1631906	1633900	-	PROKKA_01444	UvrABC system protein C	1631906	1633900	-		uvrC	similar to AA sequence:UniProtKB:P0A8G0		1	0	0	0	0	0	0
1453	RM25_1440	Histidine kinase	1634042	1635361	+	PROKKA_01445	Sensor histidine kinase DesK	1634042	1635361	+	2.7.13.3	desK_2	similar to AA sequence:UniProtKB:O34757		1	0	0	0	0	0	0
1454	RM25_1441	Two-component system response regulator	1635364	1636017	+	PROKKA_01446	Transcriptional regulatory protein LiaR	1635364	1636017	+		liaR_2	similar to AA sequence:UniProtKB:O32197		1	0	0	0	0	0	0
1455	RM25_1442	Na+-efflux ABC transporter (ATP-binding protein)	1636120	1637073	+	PROKKA_01447	putative ABC transporter ATP-binding protein YxlF	1636120	1637073	+	3.6.3.-	yxlF	similar to AA sequence:UniProtKB:P94374		0	0	0	0	0	0	0		PossibleCrispr_3
1456	RM25_1443	ABC transporter (Permease) (Na+ exclusion)	1637070	1638236	+	PROKKA_01448	ABC-2 family transporter protein	1637070	1638236	+			protein motif:Pfam:PF12698.1		1	0	0	0	0	0	0
1457	RM25_1444	Acetyltransferase	1638378	1638914	+	PROKKA_01449	hypothetical protein	1638378	1638914	+					1	0	0	0	0	0	0
1458	RM25_1445	UvrABC system protein A	1638929	1641994	-	PROKKA_01450	UvrABC system protein A	1638929	1641994	-		uvrA_3	similar to AA sequence:UniProtKB:P63380		1	0	0	0	0	0	0
1459	RM25_1446	TIGR03083 family protein	1642206	1642952	+	PROKKA_01451	mycothiol-dependent maleylpyruvate isomerase	1642206	1642952	+			protein motif:CLUSTERS:PRK09583		1	0	0	0	0	0	0
1460	RM25_1447	Metallo-beta-lactamase domain protein	1642954	1643547	+	PROKKA_01452	hydroxyacylglutathione hydrolase	1642954	1643547	+			protein motif:CLUSTERS:PRK10241		1	0	0	0	0	0	0
1461	RM25_1448	Integral membrane protein, TerC family	1643582	1644616	-	PROKKA_01453	Inner membrane protein alx	1643582	1644616	-		alx_2	similar to AA sequence:UniProtKB:P42601		1	0	0	0	0	0	0
1462	RM25_1449	UvrABC system protein B	1644807	1646891	-	PROKKA_01454	UvrABC system protein B	1644807	1646891	-		uvrB	similar to AA sequence:UniProtKB:P56981		1	0	0	0	0	0	0
1463	RM25_1450	Dephospho-CoA kinase	1646966	1647634	-	PROKKA_01455	Dephospho-CoA kinase	1646966	1647634	-	2.7.1.24	coaE	similar to AA sequence:UniProtKB:O67792		1	0	0	0	0	0	0
1464	RM25_1451	Phosphorylase, Pnp/Udp family	1647638	1648414	-	PROKKA_01456	Purine nucleoside phosphorylase DeoD-type	1647638	1648414	-	2.4.2.1	deoD	similar to AA sequence:UniProtKB:Q5EEL8		1	0	0	0	0	0	0
1465	RM25_1452	30S ribosomal protein S1	1648531	1649985	-	PROKKA_01457	30S ribosomal protein S1	1648531	1649985	-		rpsA	similar to AA sequence:UniProtKB:P0AG67		1	0	0	0	0	0	0
1466	RM25_1453	Succinate-semialdehyde dehydrogenase	1650348	1651814	-	PROKKA_01458	Succinate-semialdehyde dehydrogenase [NADP(+)] GabD	1650348	1651814	-	1.2.1.79	gabD	similar to AA sequence:UniProtKB:P25526		1	0	0	0	0	0	0
1467	RM25_1454	Sortase family protein	1652034	1652747	+	PROKKA_01459	hypothetical protein	1652034	1652747	+					1	0	0	0	0	0	0
1468	RM25_1455	DNA-directed DNA polymerase	1652767	1655445	-	PROKKA_01460	DNA polymerase I	1652767	1655445	-	2.7.7.7	polA	similar to AA sequence:UniProtKB:P52026		1	0	0	0	0	0	0
1469	RM25_1456	Putative transcriptional regulatory protein pdtaR	1655552	1656175	-	PROKKA_01461	putative transcriptional regulatory protein pdtaR	1655552	1656175	-		pdtaR	similar to AA sequence:UniProtKB:O06143		1	0	0	0	0	0	0
1470	RM25_1457					PROKKA_01462	tRNA-Leu(caa)	1656395	1656479	+			COORDINATES:profile:Aragorn:1.2		0					0	0
1471	RM25_1458	Pyruvate kinase	1656711	1658144	-	PROKKA_01463	Pyruvate kinase	1656711	1658144	-	2.7.1.40	pyk	similar to AA sequence:UniProtKB:Q46078		1	0	0	0	0	0	0
1472	RM25_1459	Pseudouridine synthase (Precursor)	1658460	1659380	-	PROKKA_01464	Ribosomal large subunit pseudouridine synthase D	1658460	1659380	-	5.4.99.23	rluD	similar to AA sequence:UniProtKB:P33643		1	0	0	0	0	0	0
1473	RM25_1460	Signal peptidase II	1659377	1659922	-	PROKKA_01465	lipoprotein signal peptidase	1659377	1659922	-			protein motif:CLUSTERS:PRK00376		1	0	0	0	0	0	0
1474	RM25_1461	C4-type zinc finger protein, DksA/TraR family	1659979	1660407	-	PROKKA_01466	RNA polymerase-binding transcription factor DksA	1659979	1660407	-		dksA	similar to AA sequence:UniProtKB:P0ABS1		1	0	0	0	0	0	0
1475	RM25_1462	DivIVA domain protein	1660482	1661480	-	PROKKA_01467	Cell wall synthesis protein Wag31	1660482	1661480	-			similar to AA sequence:UniProtKB:P0A5N2		1	0	0	0	0	0	0
1476	RM25_1463	Hypothetical protein	1661617	1661910	-	PROKKA_01468	YGGT family protein	1661617	1661910	-			protein motif:Pfam:PF02325.11		1	0	0	0	0	0	0
1477	RM25_1464	Cell division protein sepF	1661914	1662435	-	PROKKA_01469	Cell division protein SepF	1661914	1662435	-		sepF	similar to AA sequence:UniProtKB:O31728		1	0	0	0	0	0	0
1478	RM25_1465	YfiH family protein	1662587	1663375	-	PROKKA_01470	Laccase domain protein YfiH	1662587	1663375	-		yfiH	similar to AA sequence:UniProtKB:P33644		1	0	0	0	0	0	0
1479	RM25_1466	Cell division protein FtsZ	1663385	1664626	-	PROKKA_01471	Cell division protein FtsZ	1663385	1664626	-		ftsZ	similar to AA sequence:UniProtKB:P94337		1	0	0	0	0	0	0
1480	RM25_1467	POTRA domain protein, FtsQ-type	1664844	1665575	-	PROKKA_01472	Cell division protein FtsQ	1664844	1665575	-		ftsQ	similar to AA sequence:UniProtKB:P64168		1	0	0	0	0	0	0
1481	RM25_1468	UDP-N-acetylmuramate--L-alanine ligase	1665572	1667014	-	PROKKA_01473	UDP-N-acetylmuramate--L-alanine ligase	1665572	1667014	-	6.3.2.8	murC	similar to AA sequence:UniProtKB:P45066		1	0	0	0	0	0	0
1482	RM25_1469	UDP-N-acetylglucosamine--N-acetylmuramyl-(pentapeptide) pyrophosphoryl-undecaprenol N-acetylglucosamine transferase	1667011	1668111	-	PROKKA_01474	UDP-N-acetylglucosamine--N-acetylmuramyl-(pentapeptide) pyrophosphoryl-undecaprenol N-acetylglucosamine transferase	1667011	1668111	-	2.4.1.227	murG	similar to AA sequence:UniProtKB:P17443		1	0	0	0	0	0	0
1483	RM25_1470	Cell division protein FtsW	1668111	1669376	-	PROKKA_01475	Lipid II flippase FtsW	1668111	1669376	-		ftsW_1	similar to AA sequence:UniProtKB:P63762		1	0	0	0	0	0	0
1484	RM25_1471	UDP-N-acetylmuramoyl-L-alanine--D-glutamate ligase	1669569	1670990	-	PROKKA_01476	UDP-N-acetylmuramoylalanine--D-glutamate ligase	1669569	1670990	-	6.3.2.9	murD	similar to AA sequence:UniProtKB:A5U4I2		1	0	0	0	0	0	0
1485	RM25_1472	Phospho-N-acetylmuramoyl-pentappeptidetransferase MurX	1671050	1672126	-	PROKKA_01477	Phospho-N-acetylmuramoyl-pentapeptide-transferase	1671050	1672126	-	2.7.8.13	mraY	similar to AA sequence:UniProtKB:P0A6W3		1	0	0	0	0	0	0
1486	RM25_1473	UDP-N-acetylmuramoyl-tripeptide--D-alanyl-D-alanine ligase	1672123	1673607	-	PROKKA_01478	UDP-N-acetylmuramoyl-tripeptide--D-alanyl-D-alanine ligase	1672123	1673607	-	6.3.2.10	murF	similar to AA sequence:UniProtKB:P11880		1	0	0	0	0	0	0
1487	RM25_1474	UDP-N-acetylmuramoyl-L-alanyl-D-glutamate--2, 6-diaminopimelate ligase	1673609	1675198	-	PROKKA_01479	UDP-N-acetylmuramoyl-L-alanyl-D-glutamate--2, 6-diaminopimelate ligase	1673609	1675198	-	6.3.2.13	murE	similar to AA sequence:UniProtKB:P65477		1	0	0	0	0	0	0
1488	RM25_1475	Penicillin binding protein transpeptidase domain protein	1675198	1677261	-	PROKKA_01480	Penicillin-binding protein PbpB	1675198	1677261	-	2.4.1.129	pbpB	similar to AA sequence:UniProtKB:A0R022		1	0	0	0	0	0	0
1489	RM25_1476	Hypothetical protein	1677258	1677776	-	PROKKA_01481	Cell division protein FtsL	1677258	1677776	-		ftsL	protein motif:HAMAP:MF_00910		1	0	0	0	0	0	0
1490	RM25_1477	Ribosomal RNA small subunit methyltransferase H	1677773	1678801	-	PROKKA_01482	Ribosomal RNA small subunit methyltransferase H	1677773	1678801	-	2.1.1.199	rsmH	similar to AA sequence:UniProtKB:P60392		1	0	0	0	0	0	0
1491	RM25_1478	Protein MraZ	1678980	1679417	-	PROKKA_01483	cell division protein MraZ	1678980	1679417	-			protein motif:CLUSTERS:PRK00326		1	0	0	0	0	0	0
1492	RM25_1479	Putative membrane protein	1679640	1680023	-	PROKKA_01484	hypothetical protein	1679640	1680023	-					1	0	0	0	0	0	0
1493	RM25_1480	DNA polymerase IV	1680063	1681304	-	PROKKA_01485	DNA polymerase IV	1680063	1681304	-	2.7.7.7	dinB_2	similar to AA sequence:UniProtKB:Q47155		1	0	0	0	0	0	0
1494	RM25_1481	DNA polymerase III, alpha subunit	1681331	1684951	-	PROKKA_01486	DNA polymerase III subunit alpha	1681331	1684951	-	2.7.7.7	dnaE_2	similar to AA sequence:UniProtKB:P10443		1	0	0	0	0	0	0
1495	RM25_1482	Hypothetical protein	1684963	1685451	-	PROKKA_01487	hypothetical protein	1684963	1685451	-					1	0	0	0	0	0	0
1496	RM25_1483	DNA or RNA helicase	1685578	1687788	+	PROKKA_01488	Helicase IV	1685578	1687788	+	3.6.4.12	helD	similar to AA sequence:UniProtKB:O32215		1	0	0	0	0	0	0
1497	RM25_1484	Methylenetetrahydrofolate reductase (NAD(P)H)	1687742	1688683	-	PROKKA_01489	5, 10-methylenetetrahydrofolate reductase	1687742	1688683	-	1.5.1.20	metF	similar to AA sequence:UniProtKB:P0AEZ1		1	0	0	0	0	0	0
1498	RM25_1485	Putative GERANYLGERANYL PYROPHOSPHATE SYNTHETASE IDSA2	1688729	1689799	+	PROKKA_01490	(2E, 6E)-farnesyl diphosphate synthase	1688729	1689799	+	2.5.1.10		similar to AA sequence:UniProtKB:P0A5H8		1	0	0	0	0	0	0
1499	RM25_1486	Hypothetical protein	1689923	1692193	+	PROKKA_01491	Serine/threonine-protein kinase PK-1	1689923	1692193	+	2.7.11.1	spk1	similar to AA sequence:UniProtKB:Q9KIG4		1	0	0	0	0	0	0
1500	RM25_1487	Membrane spanning protein DUF6	1692238	1693161	+	PROKKA_01492	EamA-like transporter family protein	1692238	1693161	+			protein motif:Pfam:PF00892.14		1	0	0	0	0	0	0
1501	RM25_1488	Zn-dependent hydrolase of the beta-lactamase fold-like protein	1693174	1693830	-	PROKKA_01493	metal-dependent hydrolase	1693174	1693830	-			protein motif:CLUSTERS:PRK00685		1	0	0	0	0	0	0
1502	RM25_1489	3-deoxy-7-phosphoheptulonate synthase	1693949	1695295	-	PROKKA_01494	Phospho-2-dehydro-3-deoxyheptonate aldolase	1693949	1695295	-	2.5.1.54	aroH	similar to AA sequence:UniProtKB:P80574		1	0	0	0	0	0	0
1503	RM25_1490	Acyltransferase	1695444	1696385	-	PROKKA_01495	Acyltransferase	1695444	1696385	-			protein motif:Pfam:PF01553.15		1	0	0	0	0	0	0
1504	RM25_1491	1-acyl-sn-glycerol-3-phosphate acyltransferase	1696378	1697223	-	PROKKA_01496	2-acyl-glycerophospho-ethanolamine acyltransferase	1696378	1697223	-			protein motif:CLUSTERS:PRK08633		1	0	0	0	0	0	0
1505	RM25_1492	Peptidase M23B family / metalloendopeptidase	1697340	1698461	-	PROKKA_01497	Murein DD-endopeptidase MepM	1697340	1698461	-	3.4.24.-	mepM_2	similar to AA sequence:UniProtKB:P0AFS9		1	0	0	0	0	0	0
1506	RM25_1493	Transcriptional regulator, AsnC family	1698721	1698990	+	PROKKA_01498	AsnC family protein	1698721	1698990	+			protein motif:Pfam:PF01037.15		1	0	0	0	0	0	0
1507	RM25_1494	Peptidyl-prolyl cis-trans isomerase	1699164	1699676	-	PROKKA_01499	Peptidyl-prolyl cis-trans isomerase B	1699164	1699676	-	5.2.1.8	cypB	similar to AA sequence:UniProtKB:P77949		1	0	0	0	0	0	0
1508	RM25_1495	Putative regulatory protein	1700003	1701019	+	PROKKA_01500	hypothetical protein	1700003	1701019	+					1	0	0	0	0	0	0
1509	RM25_1496	Phosphoribosyl-ATP diphosphatase	1701209	1702306	+	PROKKA_01501	Phosphoribosyl-ATP pyrophosphohydrolase	1701209	1702306	+			protein motif:Pfam:PF01503.11		1	0	0	0	0	0	0
1510	RM25_1497	Hypothetical protein	1702398	1703048	+	PROKKA_01502	hypothetical protein	1702398	1703048	+					1	0	0	0	0	0	0
1511	RM25_1498	Hypothetical protein	1703074	1703757	+	PROKKA_01503	hypothetical protein	1703074	1703757	+					1	0	0	0	0	0	0
1512	RM25_1499	Hypothetical protein	1703897	1704322	+	PROKKA_01504	hypothetical protein	1703897	1704322	+					1	0	0	0	0	0	0
1513	RM25_1500	Anthranilate phosphoribosyltransferase	1704363	1705412	-	PROKKA_01505	Anthranilate phosphoribosyltransferase	1704363	1705412	-	2.4.2.18	trpD	similar to AA sequence:UniProtKB:A0R048		1	0	0	0	0	0	0
1514	RM25_1501	Response regulator	1705412	1705936	-	PROKKA_01506	putative response regulatory protein/MT3230	1705412	1705936	-			similar to AA sequence:UniProtKB:P95183		1	0	0	0	0	0	0
1515	RM25_1502	IMP dehydrogenase family protein	1706149	1707612	+	PROKKA_01507	Inosine-5'-monophosphate dehydrogenase	1706149	1707612	+	1.1.1.205	guaB_2	similar to AA sequence:UniProtKB:P99106		1	0	0	0	0	0	0
1516	RM25_1503	Iron-sulfur cluster assembly accessory protein	1707751	1708101	-	PROKKA_01508	Iron-sulfur cluster insertion protein ErpA	1707751	1708101	-		erpA	similar to AA sequence:UniProtKB:P45344		1	0	0	0	0	0	0
1517	RM25_1504	Hypothetical protein	1708259	1709191	-	PROKKA_01509	glycerate kinase I	1708259	1709191	-			protein motif:CLUSTERS:PRK10342		1	0	0	0	0	0	0
1518	RM25_1505	Hypothetical protein	1709195	1709485	-	PROKKA_01510	hypothetical protein	1709195	1709485	-					1	0	0	0	0	0	0
1519	RM25_1506	PspA/IM30 family protein	1709482	1710276	-	PROKKA_01511	hypothetical protein	1709482	1710276	-			similar to AA sequence:UniProtKB:P54617	Phage shock protein A homolog	1	0	0	0	0	0	0
1520	RM25_1507	Hypothetical protein	1710576	1711130	+	PROKKA_01512	hypothetical protein	1710576	1711130	+					1	0	0	0	0	0	0
1521	RM25_1508	Hypothetical protein	1711130	1711345	+	PROKKA_01513	hypothetical protein	1711130	1711345	+					1	0	0	0	0	0	0
1522	RM25_1509	Aminomethyltransferase	1711499	1712620	-	PROKKA_01514	Aminomethyltransferase	1711499	1712620	-	2.1.2.10	gcvT	similar to AA sequence:UniProtKB:P54378		1	0	0	0	0	0	0
1523	RM25_1510	Hypothetical protein	1712921	1714690	+	PROKKA_01515	Dihydrolipoyllysine-residue acetyltransferase component of pyruvate dehydrogenase complex	1712921	1714690	+	2.3.1.12	aceF	similar to AA sequence:UniProtKB:Q8NNJ2		1	0	0	0	0	0	0
1524	RM25_1511	Hypothetical protein	1714974	1715744	+	PROKKA_01516	hypothetical protein	1714974	1715744	+					1	0	0	0	0	0	0
1525	RM25_1512	Macrolide-transport ATP-binding protein ABC transporter	1715777	1717588	+	PROKKA_01517	putative ABC transporter ATP-binding protein	1715777	1717588	+			similar to AA sequence:UniProtKB:P45127		1	0	0	0	0	0	0
1526	RM25_1513	Glutamate--ammonia ligase	1717782	1719203	+	PROKKA_01518	Glutamine synthetase	1717782	1719203	+	6.3.1.2	glnA_1	similar to AA sequence:UniProtKB:P15106		1	0	0	0	0	0	0
1527	RM25_1514	Hypothetical protein	1719448	1720038	+	PROKKA_01519	hypothetical protein	1719448	1720038	+					1	0	0	0	0	0	0
1528	RM25_1515	Tetracycline repressor protein	1720129	1720713	+	PROKKA_01520	Tetracycline repressor protein class A from transposon 1721	1720129	1720713	+		tetR_1	similar to AA sequence:UniProtKB:P03038	Putative antibiotic resistance	1	0	0	0	0	0	0
1529	RM25_1516	Putative oxidoreductase in MprA 5'region	1720733	1721548	-	PROKKA_01521	short chain dehydrogenase	1720733	1721548	-			protein motif:CLUSTERS:PRK07904		1	0	0	0	0	0	0
1530	RM25_1517	[glutamate--ammonia-ligase] adenylyltransferase	1721545	1724511	-	PROKKA_01522	Glutamate-ammonia-ligase adenylyltransferase	1721545	1724511	-	2.7.7.42	glnE	similar to AA sequence:UniProtKB:P30870		1	0	0	0	0	0	0
1531	RM25_1518	Hypothetical protein	1724753	1725490	+	PROKKA_01523	hypothetical protein	1724753	1725490	+					1	0	0	0	0	0	0
1532	RM25_1519	Glutamine synthetase, beta-Grasp domain protein	1725546	1726880	-	PROKKA_01524	putative glutamine synthetase 2	1725546	1726880	-	6.3.1.2	glnA_2	similar to AA sequence:UniProtKB:A0R083		1	0	0	0	0	0	0
1533	RM25_1520	Hypothetical protein	1727087	1727968	+	PROKKA_01525	hypothetical protein	1727087	1727968	+					0	0	0	0	0	0	0
1534	RM25_1521	Hypothetical protein	1728053	1728997	+	PROKKA_01526	hypothetical protein	1728053	1728997	+					0	0	0	0	0	0	0
1535	RM25_1522	Methionyl aminopeptidase	1729076	1729984	+	PROKKA_01527	Methionine aminopeptidase 2	1729076	1729984	+	3.4.11.18	map_2	similar to AA sequence:UniProtKB:P0A5J2		1	0	0	0	0	0	0
1536	RM25_1523	S-layer domain protein	1730123	1730782	-	PROKKA_01528	S-layer protein precursor	1730123	1730782	-		ctc	similar to AA sequence:UniProtKB:Q9ZES5		1	0	0	0	0	0	0
1537	RM25_1524	Hypothetical protein	1730840	1731550	+	PROKKA_01529	hypothetical protein	1730840	1731550	+					0	0	0	0	0	0	0
1538	RM25_1525	Zn-ribbon protein, possibly nucleic acid-binding	1731361	1732104	-	PROKKA_01530	Chromosome partition protein Smc	1731361	1732104	-		smc_2	protein motif:HAMAP:MF_01894		1	0	0	0	0	0	0
1539	RM25_1526	Xaa-Pro aminopeptidase	1732283	1733737	+	PROKKA_01531	Xaa-Pro aminopeptidase 1	1732283	1733737	+	3.4.11.9	pepPI	similar to AA sequence:UniProtKB:P0A3Z2		1	0	0	0	0	0	0
1540	RM25_1527	Hypothetical protein	1733864	1734739	-	PROKKA_01532	hypothetical protein	1733864	1734739	-					1	0	0	0	0	0	0
1541	RM25_1528	Citrate lyase beta subunit	1734884	1735747	-	PROKKA_01533	(3S)-malyl-CoA thioesterase	1734884	1735747	-	3.1.2.-	mcl2	similar to AA sequence:UniProtKB:D3JV05		1	0	0	0	0	0	0
1542	RM25_1529	MgtE intracellular region	1735928	1737205	+	PROKKA_01534	Magnesium transporter MgtE	1735928	1737205	+			similar to AA sequence:UniProtKB:Q5SMG8		1	0	0	0	0	0	0
1543	RM25_1530	PF06210 family protein	1737202	1737765	+	PROKKA_01535	hypothetical protein	1737202	1737765	+					1	0	0	0	0	0	0
1544	RM25_1531	Putative ATP-binding protein Mrp	1737909	1739066	+	PROKKA_01536	Flagellum site-determining protein YlxH	1737909	1739066	+		ylxH	similar to AA sequence:UniProtKB:P40742		1	0	0	0	0	0	0
1545	RM25_1532	Sec-independent protein translocase protein TatB	1739248	1739697	-	PROKKA_01537	sec-independent translocase	1739248	1739697	-			protein motif:CLUSTERS:PRK01371		1	0	0	0	0	0	0
1546	RM25_1533	Dihydrodipicolinate synthase	1739789	1740670	-	PROKKA_01538	4-hydroxy-tetrahydrodipicolinate synthase	1739789	1740670	-	4.3.3.7	dapA	similar to AA sequence:UniProtKB:P63945		1	0	0	0	0	0	0
1547	RM25_1534	Putative O-methyltransferase	1740814	1741479	+	PROKKA_01539	Putative O-methyltransferase/MSMEI_4947	1740814	1741479	+	2.1.1.-		similar to AA sequence:UniProtKB:A0R2D5		1	0	0	0	0	0	0
1548	RM25_1535	Glucose-1-phosphate adenylyltransferase	1741617	1742807	-	PROKKA_01540	Glucose-1-phosphate adenylyltransferase	1741617	1742807	-	2.7.7.27	glgC	similar to AA sequence:UniProtKB:P64241		1	0	0	0	0	0	0
1549	RM25_1536	Starch synthase	1742962	1744179	+	PROKKA_01541	Capsular glucan synthase	1742962	1744179	+	2.4.1.21	glgA	similar to AA sequence:UniProtKB:O05313		1	0	0	0	0	0	0
1550	RM25_1537	Hypothetical protein	1744358	1744525	-	PROKKA_01542	hypothetical protein	1744358	1744525	-					1	0	0	0	0	0	0
1551	RM25_1538	Putative membrane protein	1744585	1744977	-	PROKKA_01543	hypothetical protein	1744585	1744977	-					1	0	0	0	0	0	0
1552	RM25_1539	Chloride transporter, chloride channel family protein	1745000	1746448	-	PROKKA_01544	H(+)/Cl(-) exchange transporter ClcA	1745000	1746448	-		clcA	similar to AA sequence:UniProtKB:Q8ZRP8		1	0	0	0	0	0	0
1553	RM25_1540	TIGR00730 family protein	1746540	1747376	-	PROKKA_01545	LOG family protein ORF6 in fasciation locus	1746540	1747376	-		fas6	similar to AA sequence:UniProtKB:P46378		1	0	0	0	0	0	0
1554	RM25_1541	Succinyl-diaminopimelate desuccinylase	1747538	1748626	-	PROKKA_01546	Succinyl-diaminopimelate desuccinylase	1747538	1748626	-	3.5.1.18	dapE_3	similar to AA sequence:UniProtKB:Q59284		1	0	0	0	0	0	0
1555	RM25_1542	2, 3, 4, 5-tetrahydropyridine-2, 6-dicarboxylate N-succinyltransferase	1748726	1749664	+	PROKKA_01547	2, 3, 4, 5-tetrahydropyridine-2, 6-dicarboxylate N-succinyltransferase	1748726	1749664	+	2.3.1.117	dapD	similar to AA sequence:UniProtKB:O05302		1	0	0	0	0	0	0
1556	RM25_1543	Conserved protein, putative lipoprotein	1749671	1750516	+	PROKKA_01548	hypothetical protein	1749671	1750516	+					1	0	0	0	0	0	0
1557	RM25_1544	Succinyldiaminopimelate transaminase	1750544	1751635	-	PROKKA_01549	LL-diaminopimelate aminotransferase	1750544	1751635	-	2.6.1.83	dapL	similar to AA sequence:UniProtKB:Q7NDX4		1	0	0	0	0	0	0
1558	RM25_1545	Ferredoxin fdxC	1751632	1751952	-	PROKKA_01550	Ferredoxin	1751632	1751952	-			similar to AA sequence:UniProtKB:P13279		1	0	0	0	0	0	0
1559	RM25_1546	Glyoxylate reductase	1752188	1753156	+	PROKKA_01551	Putative 2-hydroxyacid dehydrogenase	1752188	1753156	+	1.1.1.-		similar to AA sequence:UniProtKB:Q99RW8		1	0	0	0	0	0	0
1560	RM25_1547	Fumarate hydratase class II	1753320	1754744	+	PROKKA_01552	Fumarate hydratase class II	1753320	1754744	+	4.2.1.2	fumC	similar to AA sequence:UniProtKB:Q92PB6		1	0	0	0	0	0	0
1561	RM25_1548	Hypothetical protein	1754908	1755354	+	PROKKA_01553	hypothetical protein	1754908	1755354	+					1	0	0	0	0	0	0
1562	RM25_1549	Aspartate ammonia-lyase	1755482	1756951	+	PROKKA_01554	Aspartate ammonia-lyase	1755482	1756951	+	4.3.1.1	aspA_1	similar to AA sequence:UniProtKB:P0AC38		1	0	0	0	0	0	0
1563	RM25_1550	Aspartate ammonia-lyase	1757281	1758753	+	PROKKA_01555	Aspartate ammonia-lyase	1757281	1758753	+	4.3.1.1	aspA_2	similar to AA sequence:UniProtKB:P0AC38		0	0	0	0	0	0	0
1564	RM25_1551	Anaerobic C4-dicarboxylate transporter	1758758	1760053	+	PROKKA_01556	Anaerobic C4-dicarboxylate transporter DcuA	1758758	1760053	+		dcuA_2	similar to AA sequence:UniProtKB:P0ABN5		0	0	0	0	0	0	0
1565	RM25_1552	Aspartate racemase	1760066	1760788	+	PROKKA_01557	Aspartate racemase	1760066	1760788	+	5.1.1.13		similar to AA sequence:UniProtKB:H8L901		0	0	0	0	0	0	0
1566	RM25_1553	Integral membrane efflux protein	1760892	1762229	-	PROKKA_01558	enterobactin exporter EntS	1760892	1762229	-			protein motif:CLUSTERS:PRK10489		0	0	0	0	0	0	0
1567	RM25_1554	Regulatory protein, MarR	1762226	1762771	-	PROKKA_01559	DNA-binding transcriptional repressor MarR	1762226	1762858	-			protein motif:CLUSTERS:PRK11512		0	0	0	0	0	0	0
1568	RM25_1555	Phosphinothricin acetyltransferase	1762912	1763424	+	PROKKA_01560	N-acyltransferase YncA	1762912	1763424	+	2.3.1.-	yncA	similar to AA sequence:UniProtKB:P76112		0	0	0	0	0	0	0
1569	RM25_1556	Purine phosphoribosyltransferase	1763484	1763990	+	PROKKA_01561	Xanthine phosphoribosyltransferase	1763484	1763990	+	2.4.2.22	gpt	similar to AA sequence:UniProtKB:P0A9M5		0	0	0	0	0	0	0
1570	RM25_1557	Hippurate hydrolase	1764066	1765235	-	PROKKA_01562	putative hydrolase YxeP	1764066	1765235	-	3.-.-.-	yxeP_2	similar to AA sequence:UniProtKB:P54955		1	0	0	0	0	0	0
1571	RM25_1558	Hypothetical protein	1765396	1766547	+	PROKKA_01563	hypothetical protein	1765396	1766547	+					0	0	0	0	0	0	0
1572	RM25_1559	Hypothetical protein	1766433	1766675	-	PROKKA_01564	hypothetical protein	1766433	1766675	-					0	0	0	0	0	0	0
1573	RM25_1560	Diacylglycerol kinase catalytic region	1766638	1767693	-	PROKKA_01565	Diacylglycerol kinase	1766638	1767693	-	2.7.1.107	dagK_2	similar to AA sequence:UniProtKB:O31502		0	0	0	0	0	0	0
1574	RM25_1561	Cysteine synthase	1768138	1769106	+	PROKKA_01566	Cysteine synthase	1768138	1769106	+	2.5.1.47	cysK	similar to AA sequence:UniProtKB:P63871		1	0	0	0	0	0	0
1575	RM25_1562	SPFH/Band 7/PHB domain protein	1769326	1770294	+	PROKKA_01567	SPFH domain / Band 7 family protein	1769326	1770294	+			protein motif:Pfam:PF01145.19		0	0	0	0	0	0	0
1576	RM25_1563	Hypothetical protein	1770307	1770531	+	PROKKA_01568	hypothetical protein	1770307	1770531	+					0	0	0	0	0	0	0
1577	RM25_1564	Cyanate MFS transporter	1770634	1771911	-	PROKKA_01569	putative transporter YycB	1770634	1771911	-		yycB	similar to AA sequence:UniProtKB:P37482		0	0	0	0	0	0	0
1578	RM25_1565	Putative OSMOPROTECTANT (GLYCINE BETAINE/CARNITINE/CHOLINE/L-PROLINE) BINDING LIPOPROTEIN PROX	1772059	1772958	-	PROKKA_01570	Putative osmoprotectant uptake system substrate-binding protein OsmF precursor	1772059	1772958	-		osmF_2	similar to AA sequence:UniProtKB:P33362		0	0	0	0	0	0	0
1579	RM25_1566	Peptidyl-tRNA hydrolase PTH2	1772996	1773709	-	PROKKA_01571	hypothetical protein	1772996	1773709	-					0	0	0	0	0	0	0
1580	RM25_1567	3-demethylubiquinone-9 3-methyltransferase domain protein	1773810	1774703	+	PROKKA_01572	3-demethylubiquinone-9 3-methyltransferase	1773810	1774703	+			protein motif:Pfam:PF06983.7		0	0	0	0	0	0	0
1581	RM25_1568	Major facilitator family transmembrane efflux protein	1774905	1776674	+	PROKKA_01573	Antiseptic resistance protein	1774905	1776674	+		qacA_3	similar to AA sequence:UniProtKB:P0A0J9		0	0	0	0	0	0	0
1582	RM25_1569	Glycerate kinase	1776752	1777870	-	PROKKA_01574	Glycerate 2-kinase	1776752	1777870	-	2.7.1.165	garK	similar to AA sequence:UniProtKB:P23524		0	0	0	0	0	0	0
1583	RM25_1570	Carbon starvation protein A	1778241	1780637	+	PROKKA_01575	Carbon starvation protein A	1778241	1780637	+		cstA	similar to AA sequence:UniProtKB:P15078		0	0	0	0	0	0	0
1584	RM25_1571	Hypothetical protein	1780627	1780842	+	PROKKA_01576	hypothetical protein	1780627	1780842	+					0	0	0	0	0	0	0
1585	RM25_1572	Transcriptional regulator, LysR family	1780846	1781799	-	PROKKA_01577	HTH-type transcriptional regulator CysL	1780846	1781799	-		cysL	similar to AA sequence:UniProtKB:P39647		0	0	0	0	0	0	0
1586	RM25_1573	UPF0324 membrane protein	1781836	1782918	+	PROKKA_01578	hypothetical protein	1781836	1782918	+					0	0	0	0	0	0	0
1587	RM25_1574	Putative adenylyltransferase/sulfurtransferase MoeZ	1782986	1784197	-	PROKKA_01579	putative adenylyltransferase/sulfurtransferase MoeZ	1782986	1784197	-		moeZ_1	similar to AA sequence:UniProtKB:Q7D5X9		0	0	0	0	0	0	0
1588	RM25_1575	Thiazole synthase	1784206	1785036	-	PROKKA_01580	Thiazole synthase	1784206	1785036	-	2.8.1.10	thiG	similar to AA sequence:UniProtKB:A0QQL0		0	0	0	0	0	0	0
1589	RM25_1576	Thiamine biosynthesis protein	1785039	1785272	-	PROKKA_01581	sulfur carrier protein ThiS	1785039	1785272	-			protein motif:CLUSTERS:PRK05863		0	0	0	0	0	0	0
1590	RM25_1577	Glycine oxidase ThiO	1785269	1786522	-	PROKKA_01582	Hydrogen cyanide synthase subunit HcnC precursor	1785269	1786522	-	1.4.99.5	hcnC	similar to AA sequence:UniProtKB:G3XD12		0	0	0	0	0	0	0
1591	RM25_1578	Thiamine-phosphate diphosphorylase	1786698	1787345	+	PROKKA_01583	Thiamine-phosphate synthase	1786698	1787345	+	2.5.1.3	thiE_2	similar to AA sequence:UniProtKB:P66916		0	0	0	0	0	0	0
1592	RM25_1579	Hypothetical protein	1787858	1788031	+	PROKKA_01584	hypothetical protein	1787858	1788031	+					0	0	0	0	0	0	0
1593	RM25_1580	UPF0324 membrane protein	1788028	1789191	+	PROKKA_01585	hypothetical protein	1788028	1789191	+					0	0	0	0	0	0	0
1594	RM25_1581	Putative arsenite efflux pump	1789257	1789982	-	PROKKA_01586	hypothetical protein	1789257	1789982	-					0	0	0	0	0	0	0
1595	RM25_1582	Glycerol-3-phosphate dehydrogenase glpD2	1790122	1791807	+	PROKKA_01587	Aerobic glycerol-3-phosphate dehydrogenase	1790122	1791807	+	1.1.5.3	glpD	similar to AA sequence:UniProtKB:P18158		0	0	0	0	0	0	0
1596	RM25_1583	Alkylglycerone-phosphate synthase	1791804	1793336	+	PROKKA_01588	putative FAD-linked oxidoreductase	1791804	1793336	+	1.-.-.-		similar to AA sequence:UniProtKB:Q50685		0	0	0	0	0	0	0
1597	RM25_1584	Transcriptional regulator GlpP family	1793425	1794084	+	PROKKA_01589	Glycerol-3-phosphate responsive antiterminator	1793425	1794084	+			protein motif:Pfam:PF04309.6		0	0	0	0	0	0	0
1598	RM25_1585	Hypothetical protein	1794063	1794329	-	PROKKA_01590	anaerobic benzoate catabolism transcriptional regulator	1794063	1794329	-			protein motif:CLUSTERS:PRK08154		0	0	0	0	0	0	0
1599	RM25_1586	Hypothetical protein	1794408	1795280	-	PROKKA_01591	Pentapeptide repeats (8 copies)	1794408	1795280	-			protein motif:Pfam:PF00805.16		0	0	0	0	0	0	0
1600	RM25_1587	FrnE protein	1795853	1796548	-	PROKKA_01592	DSBA-like thioredoxin domain protein	1795853	1796548	-			protein motif:Pfam:PF01323.14		0	0	0	0	0	0	0
1601	RM25_1588	Inner membrane transport protein ynfM	1796955	1798106	-	PROKKA_01593	Inner membrane transport protein YnfM	1796955	1798106	-		ynfM	similar to AA sequence:UniProtKB:P43531		0	0	0	0	0	0	0
1602	RM25_1589	DNA-binding transcriptional regulator OxyR	1798264	1799229	+	PROKKA_01594	HTH-type transcriptional regulator GltC	1798264	1799229	+		gltC	similar to AA sequence:UniProtKB:P20668		0	0	0	0	0	0	0
1603	RM25_1590	Hypothetical protein	1799193	1799963	-	PROKKA_01595	hypothetical protein	1799193	1799963	-					0	0	0	0	0	0	0
1604	RM25_1591	Hypothetical protein	1800057	1801166	-	PROKKA_01596	hypothetical protein	1800057	1801166	-					0	0	0	0	0	0	0
1605	RM25_1592	Hypothetical protein	1801166	1801390	-	PROKKA_01597	hypothetical protein	1801166	1801390	-					0	0	0	0	0	0	0
1606	RM25_1593	Hypothetical protein	1801592	1801732	-	PROKKA_01598	hypothetical protein	1801592	1801732	-					0	0	0	0	0	0	0
1607	RM25_1594	Hypothetical protein	1802178	1802735	-	PROKKA_01599	hypothetical protein	1802178	1802735	-					0	0	0	0	0	0	0
1608	RM25_1595	Hypothetical protein	1802748	1802876	-	PROKKA_01600	hypothetical protein	1802748	1802876	-				Unique Gene Cluster 0	0	0	0	0	0	0	0
1609	RM25_1596	gbkey=CDS	1803059	1805005	-	PROKKA_01601	hypothetical protein	1803059	1805005	-				99% id to Propionibacterium acidipropionici strain CGMCC 1.2230 (hypothetical protein)	0	0	0	0	0	0	0
1610	RM25_1597	Transposase IS3/IS911	1805398	1805742	+	PROKKA_01602	Transposase	1805398	1805742	+			protein motif:Pfam:PF01527.14	99% id to Propionibacterium acidipropionici strain CGMCC 1.2230 (transposase)	0	0	0	0	0	0	0
1611	RM25_1598	IS3 family transposase OrfB	1805739	1806365	+	PROKKA_01603	hypothetical protein	1805739	1806365	+				99% id to Propionibacterium acidipropionici strain CGMCC 1.2230 (transposase)	0	0	0	0	0	0	1
1612	RM25_1599	Transposase insI for insertion sequence element IS30B/C/D	1806411	1807850	+	PROKKA_01604	Integrase core domain protein	1806411	1807850	+			protein motif:Pfam:PF00665.20	89% id to Microbacterium sp. No. 7 (transposase)	0	0	0	0	0	0	1
1613	RM25_1600	Hypothetical protein	1807876	1808148	+	PROKKA_01605	hypothetical protein	1807876	1808148	+				99% id to Propionibacterium acidipropionici strain CGMCC 1.2230 (transposase)	0	0	0	0	0	0	1
1614	RM25_1601	IS1096, TnpA family protein	1808198	1808737	+	PROKKA_01606	hypothetical protein	1808198	1808737	+				Unique Gene Cluster 0	0	0	0	0	0	0	1
1615	RM25_1602	Type III restriction-modification system StyLTI enzyme res	1808835	1811810	-	PROKKA_01607	Type III restriction enzyme, res subunit	1808835	1811810	-			protein motif:Pfam:PF04851.9	Unique Gene Cluster 0	0	0	0	0	0	0	1	Pfr20271ORF1603P
1616	RM25_1603	Type 3 restriction-modification system methylation subunit	1811814	1812746	-	PROKKA_01608	DNA methylase	1811814	1812746	-			protein motif:Pfam:PF01555.12	Unique Gene Cluster 0	0	0	0	0	0	0	1	M.Pfr20271ORF1603BP
1617	RM25_1604	Transposase IS204/IS1001/IS1096/IS1165 family protein	1812756	1813721	-	PROKKA_01609	Transposase	1812756	1813721	-			protein motif:Pfam:PF01610.11		0	0	0	0	0	0	1
1618	RM25_1605	Type III restriction-modification system methyltransferase	1814122	1815213	-	PROKKA_01610	DNA methylase	1814122	1815213	-			protein motif:Pfam:PF01555.12	Unique Gene Cluster 0	0	0	0	0	0	0	1	M.Pfr20271ORF1603AP
1619	RM25_1606	Hypothetical protein	1815266	1816192	-	PROKKA_01611	hypothetical protein	1815266	1816192	-				Unique Gene Cluster 0	0	0	0	0	0	0	0
1620	RM25_1607	Hypothetical protein	1816247	1816702	-	PROKKA_01612	hypothetical protein	1816247	1816702	-				Unique Gene Cluster 0	0	0	0	0	0	0	0
1621	RM25_1608	GTP-binding protein YchF	1817122	1818213	-	PROKKA_01613	Ribosome-binding ATPase YchF	1817122	1818213	-		ychF	similar to AA sequence:UniProtKB:P44681		1	0	0	0	0	0	0
1622	RM25_1609	M18 family aminopeptidase	1818376	1819647	-	PROKKA_01614	putative M18 family aminopeptidase 2	1818376	1819647	-	3.4.11.-	apeB	similar to AA sequence:UniProtKB:Q9HYZ3		1	0	0	0	0	0	0
1623	RM25_1610	Putative flagellar protein FliS	1819797	1821146	+	PROKKA_01615	DNA recombination protein RmuC	1819797	1821146	+		rmuC	similar to AA sequence:UniProtKB:P0AG71		1	0	0	0	0	0	0
1624	RM25_1611	4-hydroxy-3-methylbut-2-enyl diphosphate reductase	1821078	1822316	-	PROKKA_01616	4-hydroxy-3-methylbut-2-enyl diphosphate reductase	1821078	1822316	-	1.17.1.2	ispH	similar to AA sequence:UniProtKB:P62623		1	0	0	0	0	0	0
1625	RM25_1612	Exodeoxyribonuclease 7 large subunit	1822333	1823484	+	PROKKA_01617	Exodeoxyribonuclease 7 large subunit	1822333	1823484	+	3.1.11.6	xseA	similar to AA sequence:UniProtKB:P04994		1	0	0	0	0	0	0
1626	RM25_1613	Exodeoxyribonuclease 7 small subunit	1823532	1823774	+	PROKKA_01618	Exodeoxyribonuclease 7 small subunit	1823532	1823774	+	3.1.11.6	xseB	similar to AA sequence:UniProtKB:Q7VV85		1	0	0	0	0	0	0
1627	RM25_1614	Channel protein, hemolysin III family protein	1823819	1824556	-	PROKKA_01619	Haemolysin-III related	1823819	1824556	-			protein motif:Pfam:PF03006.14		1	0	0	0	0	0	0
1628	RM25_1615	Isoprenyl transferase 1	1824755	1825564	+	PROKKA_01620	(2Z, 6E)-farnesyl diphosphate synthase	1824755	1825564	+	2.5.1.68		similar to AA sequence:UniProtKB:Q47SS3		1	0	0	0	0	0	0
1629	RM25_1616	Hypothetical protein	1825577	1826095	-	PROKKA_01621	ASCH domain protein	1825577	1826095	-			protein motif:Pfam:PF04266.8		1	0	0	0	0	0	0
1630	RM25_1617	YyaL	1826133	1828817	-	PROKKA_01622	ASCH domain protein	1826133	1828817	-			protein motif:Pfam:PF04266.8		1	0	0	0	0	0	0
1631	RM25_1618	Mycothiol conjugate amidase Mca	1828926	1829852	-	PROKKA_01623	Mycothiol S-conjugate amidase	1828926	1829852	-	3.5.1.115	mca	similar to AA sequence:UniProtKB:A0R2W9		1	0	0	0	0	0	0
1632	RM25_1619	Transcription elongation factor	1829947	1830450	+	PROKKA_01624	Transcription elongation factor GreA	1829947	1830450	+		greA	similar to AA sequence:UniProtKB:P64279		1	1	0	1	0	0	0
1633	RM25_1620	Putative membrane protein	1830537	1830971	+	PROKKA_01625	DoxX	1830537	1830971	+			protein motif:Pfam:PF07681.6		1	1	0	1	0	0	0
1634	RM25_1621	Hypothetical protein	1831087	1832049	-	PROKKA_01626	hypothetical protein	1831087	1832049	-					1	1	0	1	0	0	0
1635	RM25_1622	Hypothetical protein	1832135	1833565	-	PROKKA_01627	pheromone autoinducer 2 transporter	1832135	1833565	-			protein motif:CLUSTERS:PRK12287		1	1	0	1	0	0	0
1636	RM25_1623	Uracil-DNA glycosylase	1833746	1834435	+	PROKKA_01628	Uracil-DNA glycosylase	1833746	1834435	+	3.2.2.27	ung	similar to AA sequence:UniProtKB:P67071		1	1	0	1	0	0	0
1637	RM25_1624	Peptide methionine sulfoxide reductase MsrA	1834547	1835182	+	PROKKA_01629	Peptide methionine sulfoxide reductase MsrA	1834547	1835182	+	1.8.4.11	msrA	similar to AA sequence:UniProtKB:Q93S39		1	1	0	1	0	0	0
1638	RM25_1625	Hypothetical protein	1835309	1835839	+	PROKKA_01630	hypothetical protein	1835309	1835839	+					1	1	0	1	0	0	0
1639	RM25_1626	Pyridoxamine 5'-phosphate oxidase-related, FMN-binding protein	1835929	1836576	-	PROKKA_01631	Pyridoxamine 5'-phosphate oxidase	1835929	1836576	-			protein motif:Pfam:PF12900.1		1	1	0	1	0	0	0
1640	RM25_1627	Putative hydrolase	1836754	1837368	+	PROKKA_01632	?-D-glucose-1-phosphatase	1836754	1837368	+			protein motif:CLUSTERS:PRK09456		1	1	0	1	0	0	0
1641	RM25_1628	Hypothetical protein	1837365	1837871	+	PROKKA_01633	DinB superfamily protein	1837365	1837871	+			protein motif:Pfam:PF12867.1		1	1	0	1	0	0	0
1642	RM25_1629	Hypothetical protein	1837897	1838352	-	PROKKA_01634	hypothetical protein	1837897	1838352	-					1	1	0	1	0	0	0
1643	RM25_1630	Hypothetical protein	1838486	1838890	-	PROKKA_01635	hypothetical protein	1838486	1838890	-					1	1	0	1	0	0	0
1644	RM25_1631	Hypothetical protein	1838903	1838992	-	PROKKA_01636	hypothetical protein	1838903	1838992	-					0	1	0	1	0	0	0
1645	RM25_1632	Putative 3-methyladenine DNA glycosylase	1839020	1839670	-	PROKKA_01637	3-methyladenine DNA glycosylase	1839020	1839670	-			protein motif:CLUSTERS:PRK00802		1	1	0	1	0	0	0
1646	RM25_1633	Hypothetical protein	1839879	1840829	+	PROKKA_01638	hypothetical protein	1839879	1840829	+					1	1	0	1	0	0	0
1647	RM25_1634	Hydrolase, NUDIX family	1840959	1841582	+	PROKKA_01639	Nucleoside triphosphatase NudI	1840878	1841582	+	3.6.1.-	nudI	similar to AA sequence:UniProtKB:P52006		1	1	0	1	0	0	0
1648	RM25_1635	Putative CONSERVED TRANSMEMBRANE PROTEIN	1841757	1842569	-	PROKKA_01640	Bax inhibitor 1 like protein	1841757	1842569	-			protein motif:Pfam:PF12811.1		1	1	0	1	0	0	0
1649	RM25_1636	Methyltransferase type 11	1842706	1843455	-	PROKKA_01641	Methyltransferase domain protein	1842706	1843455	-			protein motif:Pfam:PF08241.6		1	1	0	1	0	0	0
1650	RM25_1637	putative nucleoside-diphosphate-sugar epimerases	1843758	1844531	+	PROKKA_01642	putative sugar epimerase YhfK	1843758	1844531	+	4.-.-.-	yhfK	similar to AA sequence:UniProtKB:O07609		0	1	0	1	0	0	0
1651	RM25_1638	Putative CATIONIC AMINO ACID TRANSPORT INTEGRAL MEMBRANE PROTEIN ROCE	1844748	1846211	+	PROKKA_01643	putative amino acid permease YhdG	1844748	1846211	+		yhdG_1	similar to AA sequence:UniProtKB:O07576		1	1	0	1	0	0	0
1652	RM25_1639	Phosphopyruvate hydratase	1846269	1847540	-	PROKKA_01644	Enolase	1846269	1847540	-	4.2.1.11	eno_1	similar to AA sequence:UniProtKB:P64074		1	0	0	0	0	0	0
1653	RM25_1640	Transcriptional regulator	1847831	1848469	-	PROKKA_01645	Bacterial regulatory proteins, tetR family	1847831	1848469	-			protein motif:Pfam:PF00440.17		1	0	0	0	0	0	0
1654	RM25_1641	Actinorhodin transporter	1848534	1849961	+	PROKKA_01646	putative transport protein HsrA	1848534	1849961	+		hsrA_2	similar to AA sequence:UniProtKB:P31474		1	0	0	0	0	0	0
1655	RM25_1642	Multidrug ABC transporter, ATP-binding protein	1850109	1850909	+	PROKKA_01647	Daunorubicin/doxorubicin resistance ATP-binding protein DrrA	1850109	1850909	+	3.6.3.-	drrA_3	similar to AA sequence:UniProtKB:P32010	Putative antibiotic resistance	0	0	0	0	0	0	0
1656	RM25_1643	Putative ABC-2	1851027	1851800	+	PROKKA_01648	Inner membrane transport permease YbhR	1851027	1851800	+		ybhR_2	similar to AA sequence:UniProtKB:P0AFP9		0	0	0	0	0	0	0
1657	RM25_1644	Tetracycline repressor protein	1851797	1852435	+	PROKKA_01649	Tetracycline repressor protein class A from transposon 1721	1851797	1852435	+		tetR_2	similar to AA sequence:UniProtKB:P03038	Putative antibiotic resistance	0	0	0	0	0	0	0
1658						PROKKA_01650	tRNA-Leu(taa)	1852549	1852622	-			COORDINATES:profile:Aragorn:1.2		0					0	0
1659	RM25_1645	Ppx/GppA phosphatase family protein	1852732	1853688	-	PROKKA_01651	Guanosine-5'-triphosphate, 3'-diphosphate pyrophosphatase	1852732	1853688	-	3.6.1.40	gppA	similar to AA sequence:UniProtKB:P25552		1	0	0	0	0	0	0
1660	RM25_1646	PF04417 family protein	1853685	1854200	-	PROKKA_01652	hypothetical protein	1853685	1854200	-					1	0	0	0	0	0	0
1661						PROKKA_01653	tRNA-Pro(tgg)	1854261	1854343	+			COORDINATES:profile:Aragorn:1.2		0					0	0
1662	RM25_1647	Hypothetical protein	1854280	1854921	-											0	0	0	0	0	0
1663	RM25_1648	Phosphopyruvate hydratase	1855199	1856488	-	PROKKA_01654	Enolase	1855199	1856488	-	4.2.1.11	eno_2	similar to AA sequence:UniProtKB:A0R3B8		1	0	0	0	0	0	0
1664	RM25_1649	Nucleoside triphosphate pyrophosphohydrolase	1856603	1857274	-	PROKKA_01655	Nucleoside triphosphate pyrophosphohydrolase	1856603	1857274	-	3.6.1.8	mazG	similar to AA sequence:UniProtKB:P0AEY3		1	0	0	0	0	0	0
1665	RM25_1650	Hypothetical protein	1857274	1857807	-	PROKKA_01656	hypothetical protein	1857274	1857807	-					1	0	0	0	0	0	0
1666	RM25_1651	Putative insertion element ISCmi2 transposase	1857929	1858972	-	PROKKA_01657	IS2 transposase TnpB	1857929	1858972	-			protein motif:CLUSTERS:PRK09409		0	0	0	0	0	0	0
1667	RM25_1652	Transcription-repair coupling factor	1859028	1862723	-	PROKKA_01658	Transcription-repair-coupling factor	1859028	1862723	-	3.6.4.-	mfd	similar to AA sequence:UniProtKB:P64326		1	0	0	0	0	0	0
1668	RM25_1653	Hypothetical protein	1862802	1863167	-	PROKKA_01659	hypothetical protein	1862802	1863167	-					1	0	0	0	0	0	0
1669	RM25_1654	Aminoacyl-tRNA hydrolase	1863235	1863825	-	PROKKA_01660	Peptidyl-tRNA hydrolase	1863235	1863825	-	3.1.1.29	pth	similar to AA sequence:UniProtKB:A0R3D3		1	0	0	0	0	0	0
1670	RM25_1655	50S ribosomal protein L25	1864033	1864692	-	PROKKA_01661	50S ribosomal protein L25	1864033	1864692	-		rplY	similar to AA sequence:UniProtKB:Q92N68		1	0	0	0	0	0	0
1671	RM25_1656	Ribose-phosphate diphosphokinase	1865070	1866065	-	PROKKA_01662	Ribose-phosphate pyrophosphokinase	1865070	1866065	-	2.7.6.1	prs_1	similar to AA sequence:UniProtKB:P65232		1	0	0	0	0	0	0
1672	RM25_1657	Bifunctional protein GlmU	1866099	1867646	-	PROKKA_01663	Bifunctional protein GlmU	1866099	1867646	-		glmU	similar to AA sequence:UniProtKB:P96382		1	0	0	0	0	0	0
1673						PROKKA_01664	tRNA-Gln(ttg)	1867832	1867911	-			COORDINATES:profile:Aragorn:1.2		0					0	0
1674	RM25_1658	Aspartate carbamoyltransferase	1868073	1869119	+	PROKKA_01665	Aspartate carbamoyltransferase	1868073	1869119	+	2.1.3.2	pyrB	similar to AA sequence:UniProtKB:Q8ZB39		1	0	0	0	0	0	0
1675	RM25_1659	Transcriptional regulator, TetR family	1869262	1870023	+	PROKKA_01666	Biofilm operon icaADBC HTH-type negative transcriptional regulator IcaR	1869262	1870023	+		icaR	similar to AA sequence:UniProtKB:A6QKF4		1	0	0	0	0	0	0
1676	RM25_1660	4-(cytidine 5'-diphospho)-2-C-methyl-D-erythritol kinase	1870058	1871035	-	PROKKA_01667	4-diphosphocytidyl-2-C-methyl-D-erythritol kinase	1870058	1871035	-	2.7.1.148	ispE	similar to AA sequence:UniProtKB:P65178		1	0	0	0	0	0	0
1677	RM25_1661	Ribosomal RNA small subunit methyltransferase A	1871112	1871981	-	PROKKA_01668	Ribosomal RNA small subunit methyltransferase A	1871112	1871981	-	2.1.1.182	rsmA	similar to AA sequence:UniProtKB:P66662		1	0	0	0	0	0	0
1678	RM25_1662	Hydrolase, TatD family	1871978	1872934	-	PROKKA_01669	putative deoxyribonuclease YcfH	1871978	1872934	-	3.1.21.-	ycfH	similar to AA sequence:UniProtKB:P0AFQ7		1	0	0	0	0	0	0
1679	RM25_1663	Ribosomal RNA small subunit methyltransferase I	1873139	1874089	-	PROKKA_01670	Ribosomal RNA small subunit methyltransferase I	1873139	1874089	-	2.1.1.198	rsmI	similar to AA sequence:UniProtKB:P0A640		1	0	0	0	0	0	0
1680	RM25_1664	Alpha-L-fucosidase (Precursor)	1874103	1876490	-	PROKKA_01671	hypothetical protein	1874103	1876490	-					1	0	0	0	0	0	0
1681	RM25_1665	Dolichyl-phosphate-mannose-protein mannosyltransferase	1876778	1878337	+	PROKKA_01672	putative dolichyl-phosphate-mannose--protein mannosyltransferase	1876778	1878337	+	2.4.1.109	pmt	similar to AA sequence:UniProtKB:O05586		1	0	0	0	0	0	0
1682	RM25_1666	Integral membrane protein with DUF218 domain protein	1878351	1879451	+	PROKKA_01673	hypothetical protein	1878351	1879451	+					1	0	0	0	0	0	0
1683	RM25_1667	Pyrimidine utilization transport protein G	1879573	1881126	+	PROKKA_01674	Putative pyrimidine permease RutG	1879573	1881126	+		rutG	similar to AA sequence:UniProtKB:P75892		1	0	0	0	0	0	0
1684	RM25_1668	Hypothetical protein	1881157	1881678	-	PROKKA_01675	hypothetical protein	1881157	1881678	-					1	0	0	0	0	0	0
1685	RM25_1669	Galactokinase	1881942	1883138	+	PROKKA_01676	Galactokinase	1881942	1883138	+	2.7.1.6	galK_1	similar to AA sequence:UniProtKB:P0A6T3		1	0	0	0	0	0	0
1686	RM25_1670	UspA domain protein	1883295	1883828	+	PROKKA_01677	Universal stress protein family protein	1883295	1883828	+			protein motif:Pfam:PF00582.20		1	0	0	0	0	0	0
1687	RM25_1671	CrcB-like protein	1883825	1884241	+	PROKKA_01678	Putative fluoride ion transporter CrcB	1883825	1884241	+		crcB_1	similar to AA sequence:UniProtKB:P37002		1	0	0	0	0	0	0
1688	RM25_1672	CrcB-like protein	1884238	1884624	+	PROKKA_01679	Putative fluoride ion transporter CrcB	1884238	1884624	+		crcB_2	similar to AA sequence:UniProtKB:P37002		1	0	0	0	0	0	0
1689	RM25_1673	Acetyltransferase	1884684	1885157	+	PROKKA_01680	acetyltransferase	1884684	1885157	+			protein motif:CLUSTERS:PRK07757		1	0	0	0	0	0	0
1690	RM25_1674	Transposase IS204/IS1001/IS1096/IS1165 family protein	1885232	1886308	-	PROKKA_01681	Transposase	1885232	1886308	-			protein motif:Pfam:PF01610.11		0	0	0	0	0	0	0
1691	RM25_1675	Glutamate dehydrogenase	1886724	1888088	-	PROKKA_01682	NADP-specific glutamate dehydrogenase	1886724	1888088	-	1.4.1.4	gdhA	similar to AA sequence:UniProtKB:P00370		1	0	0	0	0	0	0
1692	RM25_1676	Multidrug resistance transporter, MFS superfamily protein	1888243	1889730	-	PROKKA_01683	putative multidrug resistance protein EmrY	1888243	1889730	-		emrY	similar to AA sequence:UniProtKB:P52600	Putative antibiotic resistance	1	0	0	0	0	0	0
1693	RM25_1677	Regulatory protein, TetR	1889843	1890436	+	PROKKA_01684	Bacterial regulatory proteins, tetR family	1889843	1890436	+			protein motif:Pfam:PF00440.17		1	0	0	0	0	0	0
1694	RM25_1678	Proline/betaine transporter	1890512	1891951	-	PROKKA_01685	Proline/betaine transporter	1890512	1891951	-		proP	similar to AA sequence:UniProtKB:P0C0L7		1	0	0	0	0	0	0
1695	RM25_1679	Drug resistance transporter, EmrB/QacA subfamily	1892090	1893556	-	PROKKA_01686	Multidrug export protein EmrB	1892090	1893556	-		emrB_2	similar to AA sequence:UniProtKB:P0AEJ0	Putative antibiotic resistance	1	0	0	0	0	0	0
1696	RM25_1680	Transcriptional regulator	1893596	1893868	-	PROKKA_01687	Transcriptional repressor SdpR	1893596	1893868	-		sdpR	similar to AA sequence:UniProtKB:O32242		1	0	0	0	0	0	0
1697	RM25_1681	Transcriptional regulator	1893984	1894403	-	PROKKA_01688	Transcriptional regulator HosA	1893984	1894403	-		hosA	similar to AA sequence:UniProtKB:P69782		1	0	0	0	0	0	0
1698	RM25_1682	Lactoylglutathione lyase and lyase	1894482	1894850	+	PROKKA_01689	Glyoxalase-like domain protein	1894482	1894850	+			protein motif:Pfam:PF12681.1		0	0	0	0	0	0	0
1699	RM25_1683	Hypothetical protein	1894900	1895163	-	PROKKA_01690	Peptidase family M23	1894900	1895163	-			protein motif:Pfam:PF01551.1		1	0	0	0	0	0	0
1700	RM25_1684	SEFIR domain protein	1895543	1896496	+	PROKKA_01691	SEFIR domain protein	1895543	1896496	+			protein motif:Pfam:PF08357.5		0	0	0	0	0	0	0
1701	RM25_1685	Hypothetical protein	1897593	1897802	-	PROKKA_01692	hypothetical protein	1897593	1897802	-					0	0	0	0	0	0	0
1702	RM25_1686	Hypothetical protein	1897850	1898629	-	PROKKA_01693	hypothetical protein	1897850	1898629	-					0	0	0	0	0	0	0
1703	RM25_1687	Putative response regulator	1898792	1899451	-	PROKKA_01694	Transcriptional regulatory protein LiaR	1898792	1899451	-		liaR_3	similar to AA sequence:UniProtKB:O32197		0	0	0	0	0	0	0
1704	RM25_1688	Sensor kinase-Membrane protein	1899448	1900635	-	PROKKA_01695	Oxygen sensor histidine kinase NreB	1899448	1900635	-	2.7.13.3	nreB_1	similar to AA sequence:UniProtKB:Q7WZY5		0	0	0	0	0	0	0
1705	RM25_1689	Putative membrane protein	1900786	1901349	+	PROKKA_01696	hypothetical protein	1900786	1901349	+					0	0	0	0	0	0	0
1706	RM25_1690	Hypothetical protein	1901396	1901947	+	PROKKA_01697	hypothetical protein	1901396	1901947	+					0	0	0	0	0	0	0
1707	RM25_1691	Heat shock protein transcriptional repressor HspR1 (Hspr1 protein)	1902848	1903267	-	PROKKA_01698	Putative heat shock protein HspR	1902848	1903267	-		hspR_2	similar to AA sequence:UniProtKB:P40183		0	0	0	0	0	0	0
1708	RM25_1692	Chaperone protein DnaJ	1903269	1904366	-	PROKKA_01699	Chaperone protein DnaJ	1903269	1904366	-		dnaJ_3	similar to AA sequence:UniProtKB:P08622		0	0	0	0	0	0	0
1709	RM25_1693	Protein GrpE	1904363	1904932	-	PROKKA_01700	heat shock protein GrpE	1904363	1904932	-			protein motif:CLUSTERS:PRK10325		0	0	0	0	0	0	0
1710	RM25_1694	Chaperone protein DnaK	1905093	1906922	-	PROKKA_01701	Chaperone protein DnaK	1905093	1906922	-		dnaK_3	similar to AA sequence:UniProtKB:A0QQC8		0	0	0	0	0	0	0
1711	RM25_1695	Putative SERINE PROTEASE PEPD	1907302	1908393	-	PROKKA_01702	Periplasmic pH-dependent serine endoprotease DegQ precursor	1907302	1908393	-	3.4.21.107	degQ	similar to AA sequence:UniProtKB:P39099		0	0	0	0	0	0	0
1712	RM25_1696	Hypothetical protein	1908456	1908977	-	PROKKA_01703	hypothetical protein	1908456	1908977	-					0	0	0	0	0	0	0
1713	RM25_1697	Oxygen regulatory protein NreC	1909200	1909859	-	PROKKA_01704	Oxygen regulatory protein NreC	1909200	1909859	-		nreC_3	similar to AA sequence:UniProtKB:Q7WZY4		0	0	0	0	0	0	0
1714	RM25_1698	Sensor kinase	1909862	1910812	-	PROKKA_01705	Oxygen sensor histidine kinase NreB	1909862	1910812	-	2.7.13.3	nreB_2	similar to AA sequence:UniProtKB:Q7WZY5		0	0	0	0	0	0	0
1715	RM25_1699	Putative insertion element ISCmi2 transposase	1910885	1911928	+	PROKKA_01706	IS2 transposase TnpB	1910885	1911928	+			protein motif:CLUSTERS:PRK09409		0	0	0	0	0	0	0
1716	RM25_1700	Hypothetical protein	1912008	1912775	-	PROKKA_01707	Universal stress protein family protein	1912008	1912775	-			protein motif:Pfam:PF00582.20		0	0	0	0	0	0	0
1717	RM25_1701	ATP-dependent chaperone protein ClpB	1912998	1915724	+	PROKKA_01708	Chaperone protein ClpB	1912998	1915724	+		clpB_1	similar to AA sequence:UniProtKB:Q7WSY8		0	0	0	0	0	0	0
1718	RM25_1702	Hypothetical protein	1915793	1916527	-	PROKKA_01709	hypothetical protein	1915793	1916527	-					0	0	0	0	0	0	0
1719	RM25_1703	Thioredoxin	1916632	1917057	-	PROKKA_01710	Thioredoxin	1916632	1917057	-		trxA_1	similar to AA sequence:UniProtKB:P08058		0	0	0	0	0	0	0
1720	RM25_1704	Transposase IS204/IS1001/IS1096/IS1165 family protein	1917738	1918991	+	PROKKA_01711	Transposase	1917738	1918991	+			protein motif:Pfam:PF01610.11		0	0	0	0	0	0	0
1721	RM25_1705	Hypothetical protein	1919160	1919531	-	PROKKA_01712	hypothetical protein	1919160	1919531	-					0	0	0	0	0	0	0
1722	RM25_1706	Hypothetical protein	1919728	1921893	+	PROKKA_01713	hypothetical protein	1919728	1921893	+			protein motif:CLUSTERS:PRK10736		0	0	0	0	0	0	0
1723	RM25_1707	Hypothetical protein	1921897	1923366	+	PROKKA_01714	hypothetical protein	1921897	1923366	+					0	0	0	0	0	0	0
1724	RM25_1708	Hypothetical protein	1923370	1925064	-	PROKKA_01715	hypothetical protein	1923370	1925064	-					0	0	0	0	0	0	0
1725	RM25_1709	Hypothetical protein	1925201	1926028	+	PROKKA_01716	hypothetical protein	1925201	1926028	+					0	0	0	0	0	0	0
1726	RM25_1710	Type IV secretory pathway VirB4 protein-like protein	1926025	1927524	+	PROKKA_01717	AAA-like domain protein	1926025	1927524	+			protein motif:Pfam:PF12846.1		0	0	0	0	0	0	0
1727	RM25_1711	Putative MmyB family DNA-binding protein	1927512	1928213	-	PROKKA_01718	hypothetical protein	1927512	1928213	-					0	0	0	0	0	0	0
1728	RM25_1712	2, 5-didehydrogluconate reductase	1928540	1929385	+	PROKKA_01719	putative oxidoreductase/MSMEI_2347	1928540	1929385	+	1.-.-.-		similar to AA sequence:UniProtKB:A0QV10		0	0	0	0	0	0	0
1729	RM25_1713	Hypothetical protein	1929610	1930161	+	PROKKA_01720	hypothetical protein	1929610	1930161	+					0	0	0	0	0	0	0
1730	RM25_1714	Type IV secretory pathway, VirD4 component	1930158	1931936	+	PROKKA_01721	TraM recognition site of TraD and TraG	1930158	1931936	+			protein motif:Pfam:PF12696.1		0	0	0	0	0	0	0
1731	RM25_1715	Single-strand binding protein	1932021	1932461	+	PROKKA_01722	Single-stranded DNA-binding protein	1932021	1932461	+			protein motif:HAMAP:MF_00984		0	0	0	0	0	0	0
1732	RM25_1716	Hypothetical protein	1932481	1933038	+	PROKKA_01723	hypothetical protein	1932481	1933038	+					0	0	0	0	0	0	0
1733	RM25_1717	Hypothetical protein	1933043	1933270	+	PROKKA_01724	hypothetical protein	1933043	1933270	+					0	0	0	0	0	0	0
1734						PROKKA_01725	tRNA-Ala(cgc)	1935105	1935179	-			COORDINATES:profile:Aragorn:1.2		0					0	0
1735	RM25_1718	Resolvase domain protein	1933453	1935207	+											0	0	0	0	0	0
1736	RM25_1719	Hypothetical protein	1935255	1936058	-	PROKKA_01726	hypothetical protein	1935255	1936058	-					1	0	0	0	0	0	0
1737	RM25_1720	Ribosomal-protein-alanine acetyltransferase rimJ	1936133	1936843	-	PROKKA_01727	Putative ribosomal N-acetyltransferase YdaF	1936133	1936843	-	2.3.1.-	ydaF	similar to AA sequence:UniProtKB:P96579		1	0	0	0	0	0	0
1738	RM25_1721	Molybdopterin biosynthesis protein moeA1	1936847	1938133	-	PROKKA_01728	Molybdopterin molybdenumtransferase	1936847	1938133	-	2.10.1.1	moeA_1	similar to AA sequence:UniProtKB:P99139		1	0	0	0	0	0	0
1739	RM25_1722	5-formyltetrahydrofolate cyclo-ligase family protein	1938148	1938861	+	PROKKA_01729	5-formyltetrahydrofolate cyclo-ligase family protein	1938148	1938861	+			protein motif:CLUSTERS:PRK10333		1	0	0	0	0	0	0
1740	RM25_1723	Type I antifreeze protein	1939017	1939424	+	PROKKA_01730	Zinc ribbon domain protein	1939017	1939424	+			protein motif:Pfam:PF09723.4		0	0	0	0	0	0	0
1741	RM25_1724	Hypothetical protein	1939617	1940165	+	PROKKA_01731	flagellar basal body P-ring biosynthesis protein FlgA	1939617	1940165	+			protein motif:CLUSTERS:PRK12617		1	0	0	0	0	0	0
1742	RM25_1725	Large conductance mechanosensitive channel	1940258	1940701	+	PROKKA_01732	Large-conductance mechanosensitive channel	1940258	1940701	+		mscL	similar to AA sequence:UniProtKB:A5U127		1	1	0	1	0	0	0
1743	RM25_1726	Hypothetical protein	1940755	1941165	-	PROKKA_01733	hypothetical protein	1940755	1941165	-					1	1	0	1	0	0	0
1744	RM25_1727	UTP--glucose-1-phosphate uridylyltransferase	1941158	1942531	-	PROKKA_01734	UTP--glucose-1-phosphate uridylyltransferase	1941158	1942531	-			protein motif:Pfam:PF01704.12		1	1	0	1	0	0	0
1745	RM25_1728					PROKKA_01735	tRNA-Arg(cct)	1942934	1943009	+			COORDINATES:profile:Aragorn:1.2		0					0	0
1746	RM25_1729	Hypothetical protein	1943106	1943438	+	PROKKA_01736	hypothetical protein	1943106	1943438	+					1	1	0	1	0	0	0
1747	RM25_1730	Isochorismatase hydrolase	1943583	1944203	-	PROKKA_01737	nicotinamidase/pyrazinamidase	1943583	1944203	-			protein motif:CLUSTERS:PRK11609		1	1	0	1	0	0	0
1748	RM25_1731	Esterase/lipase/thioesterase family protein	1944200	1945009	-	PROKKA_01738	acetyl esterase	1944200	1945009	-			protein motif:CLUSTERS:PRK10162		0	1	0	1	0	0	0
1749	RM25_1732	Hypothetical protein	1945162	1945521	+	PROKKA_01739	hypothetical protein	1945162	1945521	+					1	1	0	1	0	0	0
1750	RM25_1733	Thioredoxin	1945659	1945994	-	PROKKA_01740	Putative thioredoxin-2	1945659	1945994	-		trxC_1	similar to AA sequence:UniProtKB:Q9RD25		1	1	0	1	0	0	0
1751	RM25_1734	Iron-dependent repressor and activator IdeR	1946110	1946787	-	PROKKA_01741	Diphtheria toxin repressor	1946110	1946787	-		dtxR	similar to AA sequence:UniProtKB:P0DJL7		1	1	0	1	0	0	0
1752	RM25_1735	Phosphoserine transaminase	1946964	1948085	+	PROKKA_01742	Phosphoserine aminotransferase	1946964	1948085	+	2.6.1.52	serC	similar to AA sequence:UniProtKB:P63514		1	1	0	1	0	0	0
1753	RM25_1736	Hypothetical protein	1948128	1948514	-	PROKKA_01743	hypothetical protein	1948128	1948514	-					1	1	0	1	0	0	0
1754	RM25_1737	Putative hypoxanthine/guanine permease	1948676	1950238	-	PROKKA_01744	Guanine/hypoxanthine permease PbuG	1948676	1950238	-		pbuG	similar to AA sequence:UniProtKB:O34987		1	1	0	1	0	0	0
1755	RM25_1738	Hypothetical protein	1950284	1950625	+	PROKKA_01745	hypothetical protein	1950284	1950625	+					1	2	1	1	0	0	0
1756	RM25_1739	Hypothetical protein	1950703	1951482	-	PROKKA_01746	hypothetical protein	1950703	1951482	-					1	2	1	1	0	0	0
1757	RM25_1740	Cold shock protein B cspB	1951486	1951872	-	PROKKA_01747	Cold shock-like protein	1951486	1951872	-		csp	similar to AA sequence:UniProtKB:O54310		1	2	1	1	0	0	0
1758	RM25_1741	Hypothetical protein	1952099	1953127	+	PROKKA_01748	hypothetical protein	1952099	1953127	+					0	2	1	1	0	0	0
1759	RM25_1742	DeaD/DeaH box family protein	1953124	1955445	+	PROKKA_01749	hypothetical protein	1953124	1955445	+					0	2	1	1	0	0	0
1760	RM25_1743	Putative DNA HELICASE ERCC3	1955518	1957197	+	PROKKA_01750	Type III restriction enzyme, res subunit	1955518	1957197	+			protein motif:Pfam:PF04851.9		0	1	0	1	0	1	0
1761	RM25_1744	S-layer domain protein	1957360	1958259	-	PROKKA_01751	Endoglucanase C precursor	1957360	1958259	-	3.2.1.4	cenC_1	similar to AA sequence:UniProtKB:P14090		0	1	0	1	0	1	0
1762	RM25_1745	Hypothetical protein	1958284	1959237	-	PROKKA_01752	hypothetical protein	1958284	1959237	-					0	1	0	1	0	1	0
1763	RM25_1746	Surface layer protein A (S-layer protein A)	1959635	1961017	-	PROKKA_01753	Endoglucanase C precursor	1959635	1961017	-	3.2.1.4	cenC_2	similar to AA sequence:UniProtKB:P14090		1	1	0	1	0	1	0
1764	RM25_1747	Surface layer protein A (S-layer protein A)	1961666	1963201	-	PROKKA_01754	Endo-1, 4-beta-xylanase A precursor	1961666	1963201	-	3.2.1.8	xynA1	similar to AA sequence:UniProtKB:C6CRV0		0	1	0	1	0	1	0
1765	RM25_1748	IS407A, transposase OrfB	1963198	1964013	-	PROKKA_01755	Integrase core domain protein	1963198	1964013	-			protein motif:Pfam:PF00665.20		0	0	0	0	0	0	0
1766	RM25_1749	Transposase IS3/IS911	1964064	1964348	-	PROKKA_01756	Transposase	1964064	1964348	-			protein motif:Pfam:PF01527.14		0	0	0	0	0	0	0
1767	RM25_1750	Hypothetical protein	1964411	1964596	-	PROKKA_01757	hypothetical protein	1964411	1964596	-					0	0	0	0	0	0	0
1768	RM25_1751	MutT/NUDIX family protein	1965146	1965706	-	PROKKA_01758	hypothetical protein	1965146	1965706	-			protein motif:CLUSTERS:PRK08999		1	0	0	0	0	0	0
1769	RM25_1754	Hypothetical protein	1968924	1969919	+	PROKKA_01759	hypothetical protein	1968924	1969919	+					1	0	0	0	0	0	0
1770	RM25_1756	60 kDa chaperonin 1	1972490	1974112	-	PROKKA_01760	60 kDa chaperonin 1	1972490	1974112	-		groL1_2	similar to AA sequence:UniProtKB:A0QQU5		1	0	0	0	0	0	0
1771	RM25_1757	Hypothetical protein	1974456	1974737	-	PROKKA_01761	hypothetical protein	1974456	1974737	-					1	0	0	0	0	0	0
1772	RM25_1758	Mannose-6-phosphate isomerase, class I	1974956	1976155	+	PROKKA_01762	Mannose-6-phosphate isomerase	1974956	1976155	+	5.3.1.8	manA	similar to AA sequence:UniProtKB:P00946		1	0	0	0	0	0	0
1773	RM25_1759					PROKKA_01763	tRNA-Thr(tgt)	1976289	1976364	+			COORDINATES:profile:Aragorn:1.2		0					0	0
1774	RM25_1760	Conserved transmembrane transport protein MmpL13	1976644	1978974	+	PROKKA_01764	Membrane protein YdfJ	1976644	1978974	+		ydfJ_1	similar to AA sequence:UniProtKB:P96687		1	0	0	0	0	0	0
1775	RM25_1761	Ktn nad-binding domain involved with k+ transport	1979095	1981236	-	PROKKA_01765	potassium transporter peripheral membrane component	1979095	1981236	-			protein motif:CLUSTERS:PRK09496		1	0	0	0	0	0	0
1776	RM25_1762	Hypothetical protein	1981243	1981626	-	PROKKA_01766	hypothetical protein	1981243	1981626	-					1	0	0	0	0	0	0
1777	RM25_1763	Putative RNase III regulator YmdB	1981711	1982220	+	PROKKA_01767	O-acetyl-ADP-ribose deacetylase	1981711	1982220	+	3.5.1.-	ymdB	similar to AA sequence:UniProtKB:P0A8D6		1	0	0	0	0	0	0
1778	RM25_1764	SNARE-like domain protein	1982245	1983258	-	PROKKA_01768	SNARE associated Golgi protein	1982245	1983258	-			protein motif:Pfam:PF09335.5		1	0	0	0	0	0	0
1779	RM25_1765	Amidohydrolase	1983328	1984602	-	PROKKA_01769	putative hydrolase YxeP	1983328	1984602	-	3.-.-.-	yxeP_3	similar to AA sequence:UniProtKB:P54955		1	0	0	0	0	0	0
1780	RM25_1766	L-serine dehydratase 1	1984778	1986169	+	PROKKA_01770	L-serine dehydratase 1	1984778	1986169	+	4.3.1.17	sdaA	similar to AA sequence:UniProtKB:P16095		1	0	0	0	0	0	0
1781	RM25_1767	ATP binding protein of ABC transporter for sugars	1986385	1987494	+	PROKKA_01771	sn-glycerol-3-phosphate import ATP-binding protein UgpC	1986385	1987494	+	3.6.3.20	ugpC	similar to AA sequence:UniProtKB:P10907		1	0	0	0	0	0	0
1782	RM25_1768	Cystathionine gamma-synthase	1987780	1988967	+	PROKKA_01772	Cystathionine gamma-synthase	1987780	1988967	+	2.5.1.48	metB	similar to AA sequence:UniProtKB:P00935		1	0	0	0	0	0	0
1783	RM25_1769	Lipopolysaccharide kinase, Kdo/WaaP family	1989081	1990463	+	PROKKA_01773	Lipopolysaccharide kinase (Kdo/WaaP) family protein	1989081	1990463	+			protein motif:Pfam:PF06293.8		1	0	0	0	0	0	0
1784	RM25_1770	Hypothetical protein	1990520	1990921	-	PROKKA_01774	hypothetical protein	1990520	1990921	-					1	0	0	0	0	0	0
1785	RM25_1771	Protein of hypothetical function DUF162	1991163	1991819	-	PROKKA_01775	Lactate utilization protein C	1991163	1991819	-		lutC	similar to AA sequence:UniProtKB:O32259		1	0	0	0	0	0	0
1786	RM25_1772	Iron-sulfur cluster-binding protein	1991825	1993363	-	PROKKA_01776	Lactate utilization protein B	1991825	1993363	-		lutB	similar to AA sequence:UniProtKB:O07021		1	0	0	0	0	0	0
1787	RM25_1773	Lactate utilization protein A	1993360	1994169	-	PROKKA_01777	Lactate utilization protein A	1993360	1994169	-		lutA	similar to AA sequence:UniProtKB:O07020		1	0	0	0	0	0	0
1788	RM25_1774	L-lactate permease	1994210	1995913	-	PROKKA_01778	Glycolate permease GlcA	1994210	1995913	-		glcA	similar to AA sequence:UniProtKB:Q46839		1	0	0	0	0	0	0
1789	RM25_1775	FCD domain protein	1996418	1997419	+	PROKKA_01779	Putative L-lactate dehydrogenase operon regulatory protein	1996418	1997419	+		lldR	similar to AA sequence:UniProtKB:P0ACL7		1	0	0	0	0	0	0
1790	RM25_1776	Cysteine--tRNA ligase	1997546	1998949	+	PROKKA_01780	Cysteine--tRNA ligase	1997546	1998949	+	6.1.1.16	cysS	similar to AA sequence:UniProtKB:P21888		1	0	0	0	0	0	0
1791	RM25_1777	RNA methyltransferase, TrmH family, group 3	1998949	1999872	+	PROKKA_01781	Putative TrmH family tRNA/rRNA methyltransferase	1998949	1999872	+	2.1.1.-		similar to AA sequence:UniProtKB:Q7A794		1	0	0	0	0	0	0
1792	RM25_1778	L-asparagine permease	2000085	2001587	+	PROKKA_01782	GABA permease	2000085	2001587	+		gabP_1	similar to AA sequence:UniProtKB:P46349		1	0	0	0	0	0	0
1793	RM25_1779	L-asparagine permease	2001906	2003396	+	PROKKA_01783	GABA permease	2001906	2003396	+		gabP_2	similar to AA sequence:UniProtKB:P46349		1	0	0	0	0	0	0
1794	RM25_1780	Cytoplasmic asparaginase I	2003407	2004408	+	PROKKA_01784	L-asparaginase 1	2003407	2004408	+	3.5.1.1	ansA	similar to AA sequence:UniProtKB:P0A962		1	0	0	0	0	0	0
1795	RM25_1781	Glycine hydroxymethyltransferase	2004628	2006076	+	PROKKA_01785	Serine hydroxymethyltransferase	2004628	2006076	+	2.1.2.1	glyA	similar to AA sequence:UniProtKB:A0R2V7		1	0	0	0	0	0	0
1796	RM25_1782	2-C-methyl-D-erythritol 2, 4-cyclodiphosphate synthase	2006281	2006781	-	PROKKA_01786	2-C-methyl-D-erythritol 2, 4-cyclodiphosphate synthase	2006281	2006781	-	4.6.1.12	ispF	similar to AA sequence:UniProtKB:P65183		1	0	0	0	0	0	0
1797	RM25_1783	2-C-methyl-D-erythritol 4-phosphate cytidylyltransferase	2006778	2007542	-	PROKKA_01787	2-C-methyl-D-erythritol 4-phosphate cytidylyltransferase	2006778	2007542	-	2.7.7.60	ispD	similar to AA sequence:UniProtKB:P96864		1	0	0	0	0	0	0
1798	RM25_1784	Transcriptional regulator, CarD family	2007606	2008091	-	PROKKA_01788	RNA polymerase-binding transcription factor CarD	2007606	2008091	-		carD	similar to AA sequence:UniProtKB:A0R561		1	0	0	0	0	0	0
1799	RM25_1785	Transposase IS204/IS1001/IS1096/IS1165 family protein	2008280	2009356	-	PROKKA_01789	Transposase	2008280	2009356	-			protein motif:Pfam:PF01610.11		0	0	0	0	0	0	0
1800	RM25_1786	Sensory transduction protein RegX3	2009700	2010356	-	PROKKA_01790	Sensory transduction protein regX3	2009700	2010356	-		regX3	similar to AA sequence:UniProtKB:Q11156		1	0	0	0	0	0	0
1801	RM25_1787	Two-component histidine kinase SenX3	2010362	2011549	-	PROKKA_01791	Signal-transduction histidine kinase senX3	2010362	2011549	-	2.7.13.3	senX3	similar to AA sequence:UniProtKB:A0QR01		1	0	0	0	0	0	0
1802	RM25_1788	Phosphate-transport system transcriptional regulator phoY2	2011844	2012521	+	PROKKA_01792	hypothetical protein	2011844	2012521	+			similar to AA sequence:UniProtKB:P65720	Phosphate-specific transport system accessory protein PhoU homolog 2	1	0	0	0	0	0	0
1803	RM25_1789	2, 3-bisphosphoglycerate-dependent phosphoglycerate mutase	2012721	2013470	-	PROKKA_01793	2, 3-bisphosphoglycerate-dependent phosphoglycerate mutase	2012721	2013470	-	5.4.2.11	gpmA	similar to AA sequence:UniProtKB:P33158		1	0	0	0	0	0	0
1804	RM25_1790	Putative transcription regulator TetR/AcrR family	2013801	2014532	+	PROKKA_01794	Bacterial regulatory proteins, tetR family	2013801	2014532	+			protein motif:Pfam:PF00440.17		1	0	0	0	0	0	0
1805	RM25_1791	Short-chain dehydrogenase/reductase yusR	2014647	2015366	+	PROKKA_01795	Serine 3-dehydrogenase	2014647	2015366	+	1.1.1.276	sdh	similar to AA sequence:UniProtKB:Q9KWN1		1	0	0	0	0	0	0
1806	RM25_1792	Biotin-requiring enzyme	2015497	2015868	-	PROKKA_01796	Methylmalonyl-CoA carboxyltransferase 1.3S subunit	2015497	2015868	-	2.1.3.1		similar to AA sequence:UniProtKB:P02904		1	0	0	0	0	0	0
1807	RM25_1793	Hypothetical protein	2015885	2016133	-	PROKKA_01797	Methylmalonyl-CoA carboxyltransferase 12S subunit	2015885	2016133	-	2.1.3.1		similar to AA sequence:UniProtKB:Q8GBW6		1	0	0	0	0	0	0
1808	RM25_1794	Carboxyl transferase	2016149	2017723	-	PROKKA_01798	Methylmalonyl-CoA carboxyltransferase 12S subunit	2016149	2017723	-	2.1.3.1		similar to AA sequence:UniProtKB:Q8GBW6		1	0	0	0	0	0	0
1809	RM25_1795	Oxaloacetate decarboxylase alpha subunit	2017739	2019256	-	PROKKA_01799	Methylmalonyl-CoA carboxyltransferase 5S subunit	2017739	2019256	-	2.1.3.1		similar to AA sequence:UniProtKB:Q70AC7		1	0	0	0	0	0	0
1810	RM25_1796	Glutamate-1-semialdehyde 2, 1-aminomutase 2	2019525	2020850	-	PROKKA_01800	Glutamate-1-semialdehyde 2, 1-aminomutase	2019525	2020850	-	5.4.3.8	hemL	similar to AA sequence:UniProtKB:Q5SJS4		1	0	0	0	0	0	0
1811	RM25_1797	Transcriptional regulator, TetR family	2020908	2021687	-	PROKKA_01801	Bacterial regulatory proteins, tetR family	2020908	2021687	-			protein motif:Pfam:PF00440.17		1	0	0	0	0	0	0
1812	RM25_1798	Membrane-bound transporter	2021739	2023199	+	PROKKA_01802	putative transport protein HsrA	2021739	2023199	+		hsrA_3	similar to AA sequence:UniProtKB:P31474		1	0	0	0	0	0	0
1813	RM25_1799	Porphobilinogen synthase	2023228	2024226	-	PROKKA_01803	Delta-aminolevulinic acid dehydratase	2023228	2024226	-	4.2.1.24	hemB	similar to AA sequence:UniProtKB:P64334		1	0	0	0	0	0	0
1814	RM25_1800	Ferrochelatase	2024349	2025407	-	PROKKA_01804	Ferrochelatase	2024349	2025407	-	4.99.1.1	hemH	similar to AA sequence:UniProtKB:P0A576		1	0	0	0	0	0	0
1815	RM25_1801	Protoporphyrinogen oxidase	2025404	2026987	-	PROKKA_01805	Protoporphyrinogen oxidase	2025404	2026987	-	1.3.3.4	hemY	similar to AA sequence:UniProtKB:P32397		1	0	0	0	0	0	0
1816	RM25_1802	Coenzyme PQQ synthesis protein	2026991	2028112	-	PROKKA_01806	pyrroloquinoline quinone biosynthesis protein PqqE	2026991	2028112	-			protein motif:CLUSTERS:PRK05301		1	0	0	0	0	0	0
1817	RM25_1803	Uroporphyrinogen decarboxylase	2028114	2030012	-	PROKKA_01807	Uroporphyrinogen decarboxylase	2028114	2030012	-	4.1.1.37	hemE	similar to AA sequence:UniProtKB:Q8NT75		1	0	0	0	0	0	0
1818	RM25_1804	Hydroxymethylbilane synthase	2030009	2030941	-	PROKKA_01808	Porphobilinogen deaminase	2030009	2030941	-	2.5.1.61	hemC	similar to AA sequence:UniProtKB:P06983		1	0	0	0	0	0	0
1819	RM25_1805	Glutamyl-tRNA reductase	2030938	2032191	-	PROKKA_01809	Glutamyl-tRNA reductase	2030938	2032191	-	1.2.1.70	hemA	similar to AA sequence:UniProtKB:P16618		1	0	0	0	0	0	0
1820	RM25_1806	Aspartate--ammonia ligase	2032400	2034310	+	PROKKA_01810	Putative asparagine synthetase [glutamine-hydrolyzing]	2032400	2034310	+	6.3.5.4	asnB	similar to AA sequence:UniProtKB:P64248		1	0	0	0	0	0	0
1821	RM25_1807	Dihydroxy-acid dehydratase	2034443	2036284	+	PROKKA_01811	Dihydroxy-acid dehydratase	2034443	2036284	+	4.2.1.9	ilvD	similar to AA sequence:UniProtKB:P05791		1	0	0	0	0	0	0
1822	RM25_1808	Lysine exporter protein	2036612	2037220	-	PROKKA_01812	Arginine exporter protein ArgO	2036612	2037220	-		argO	similar to AA sequence:UniProtKB:P11667		1	0	0	0	0	0	0
1823	RM25_1809	Inosose dehydratase	2037467	2038390	-	PROKKA_01813	Inosose dehydratase	2037467	2038390	-	4.2.1.44	iolE_2	similar to AA sequence:UniProtKB:P42416		1	0	0	0	0	0	0
1824	RM25_1810	Hypothetical protein	2038565	2038912	-	PROKKA_01814	hypothetical protein	2038565	2038912	-					1	0	0	0	0	0	0
1825	RM25_1811	Inositol 2-dehydrogenase	2039056	2040045	-	PROKKA_01815	Inositol 2-dehydrogenase	2039056	2040045	-	1.1.1.18	idhA_2	similar to AA sequence:UniProtKB:O68965		1	0	0	0	0	0	0
1826	RM25_1812	Transaldolase	2040359	2041435	-	PROKKA_01816	Transaldolase	2040359	2041435	-	2.2.1.2	tal_2	similar to AA sequence:UniProtKB:Q31C15		1	0	0	0	0	0	0
1827	RM25_1813	UbiC transcription regulator-associated	2041629	2042381	-	PROKKA_01817	HTH-type transcriptional repressor YvoA	2041629	2042381	-		yvoA	similar to AA sequence:UniProtKB:O34817		1	0	0	0	0	0	0
1828	RM25_1814	Putative 5-dehydro-2-deoxygluconokinase	2042655	2043644	+	PROKKA_01818	5-dehydro-2-deoxygluconokinase	2042655	2043644	+	2.7.1.92	iolC_2	similar to AA sequence:UniProtKB:Q9KAG8		1	0	0	0	0	0	0
1829	RM25_1815	Deoxyribose-phosphate aldolase	2043647	2044516	+	PROKKA_01819	hypothetical protein	2043647	2044516	+					1	0	0	0	0	0	0
1830	RM25_1816	Myo-inositol catabolism protein	2044513	2045385	+	PROKKA_01820	5-deoxy-glucuronate isomerase	2044513	2045385	+	5.3.1.-	iolB	similar to AA sequence:UniProtKB:P42413		1	0	0	0	0	0	0
1831	RM25_1817	3D-(3, 5/4)-trihydroxycyclohexane-1, 2-dione hydrolase	2045485	2047392	+	PROKKA_01821	3D-(3, 5/4)-trihydroxycyclohexane-1, 2-dione hydrolase	2045485	2047392	+	3.7.1.-	iolD	similar to AA sequence:UniProtKB:P42415		1	0	0	0	0	0	0
1832	RM25_1818	Methylmalonate-semialdehyde dehydrogenase (acylating)	2047658	2049163	+	PROKKA_01822	Methylmalonate-semialdehyde dehydrogenase [acylating]	2047658	2049163	+	1.2.1.27	mmsA	similar to AA sequence:UniProtKB:P28810		1	0	0	0	0	0	0
1833	RM25_1819	MFS transporter, sugar porter family protein	2049501	2051099	+	PROKKA_01823	Major myo-inositol transporter IolT	2049501	2051099	+		iolT_4	similar to AA sequence:UniProtKB:O34718		1	0	0	0	0	0	0
1834	RM25_1820	Hypothetical protein	2051282	2052574	+	PROKKA_01824	Sugar (and other) transporter	2051282	2052574	+			protein motif:Pfam:PF00083.18		1	0	0	0	0	0	0
1835	RM25_1821	Dehydrogenase	2052700	2053848	+	PROKKA_01825	Alcohol dehydrogenase	2052700	2053848	+	1.1.1.1	adh_2	similar to AA sequence:UniProtKB:P42327		1	0	0	0	0	0	0
1836	RM25_1822	Hypothetical protein	2054020	2054187	+	PROKKA_01826	hypothetical protein	2054020	2054187	+					1	0	0	0	0	0	0
1837	RM25_1823	Hypothetical protein	2054148	2054423	-	PROKKA_01827	hypothetical protein	2054148	2054423	-					1	0	0	0	0	0	0
1838	RM25_1824	Fructose-bisphosphate aldolase, class II	2054677	2055699	-	PROKKA_01828	Fructose-bisphosphate aldolase	2054677	2055699	-	4.1.2.13	fba	similar to AA sequence:UniProtKB:Q9ZEM7		1	0	0	0	0	0	0
1839	RM25_1825	Hypothetical protein	2055928	2056554	-	PROKKA_01829	hypothetical protein	2055928	2056554	-					1	0	0	0	0	0	0
1840	RM25_1826	RNA methyltransferase, TrmH family	2056560	2057252	-	PROKKA_01830	Putative TrmH family tRNA/rRNA methyltransferase	2056560	2057252	-	2.1.1.-		similar to AA sequence:UniProtKB:Q7A794		1	0	0	0	0	0	0
1841	RM25_1827	SNARE-like domain protein	2057328	2058071	+	PROKKA_01831	Inner membrane protein YqjA	2057328	2058071	+		yqjA	similar to AA sequence:UniProtKB:P0AA63		1	0	0	0	0	0	0
1842	RM25_1828	LemA family protein	2058279	2059148	-	PROKKA_01832	LemA family protein	2058279	2059148	-			protein motif:Pfam:PF04011.6		1	0	0	0	0	0	0
1843	RM25_1829	Orotate phosphoribosyltransferase	2059418	2059975	-	PROKKA_01833	Orotate phosphoribosyltransferase	2059418	2059975	-	2.4.2.10	pyrE	similar to AA sequence:UniProtKB:Q8NM11		1	0	0	0	0	0	0
1844	RM25_1830	Peptidase C60 family protein	2060055	2060663	-	PROKKA_01834	Sortase family protein	2060055	2060663	-			protein motif:Pfam:PF04203.7		0	0	0	0	0	0	0
1845	RM25_1831	Spermidine synthase	2060867	2061784	-	PROKKA_01835	spermidine synthase	2060867	2061784	-			protein motif:CLUSTERS:PRK04457		1	0	0	0	0	0	0
1846	RM25_1832	Oligopeptide transporter, OPT family	2061999	2063990	+	PROKKA_01836	OPT oligopeptide transporter protein	2061999	2063990	+			protein motif:Pfam:PF03169.9		1	0	0	0	0	0	0
1847	RM25_1833	ATP-dependent chaperone protein ClpB	2064111	2066711	-	PROKKA_01837	Chaperone protein ClpB	2064111	2066711	-		clpB_2	similar to AA sequence:UniProtKB:Q7WSY8		1	0	0	0	0	0	0
1848	RM25_1834	Glutamate-1-semialdehyde 2, 1-aminomutase 2	2067069	2068436	-	PROKKA_01838	Glutamate-1-semialdehyde 2, 1-aminomutase 2	2067069	2068436	-	5.4.3.8	hemL2	similar to AA sequence:UniProtKB:Q81LD0		1	0	0	0	0	0	0
1849	RM25_1835	Amino acid permease-associated region membrane protein	2068578	2070233	-	PROKKA_01839	putative amino acid permease YhdG	2068578	2070233	-		yhdG_2	similar to AA sequence:UniProtKB:O07576		1	0	0	0	0	0	0
1850	RM25_1836	Adenylosuccinate synthase	2070768	2072051	-	PROKKA_01840	Adenylosuccinate synthetase	2070768	2072051	-	6.3.4.4	purA	similar to AA sequence:UniProtKB:P65880		1	0	0	0	0	0	0
1851	RM25_1837	Hypothetical protein	2072248	2072463	-	PROKKA_01841	hypothetical protein	2072248	2072463	-					1	0	0	0	0	0	0
1852	RM25_1838	Putative aldehyde dehydrogenase AldA	2072658	2074154	-	PROKKA_01842	Putative aldehyde dehydrogenase AldA	2072658	2074154	-	1.2.1.3	aldA	similar to AA sequence:UniProtKB:Q7A825		1	0	0	0	0	0	0
1853	RM25_1839	Ribonucleoside hydrolase 1	2074573	2075586	+	PROKKA_01843	Pyrimidine-specific ribonucleoside hydrolase RihA	2074573	2075586	+	3.2.-.-	rihA	similar to AA sequence:UniProtKB:P41409		1	0	0	0	0	0	0
1854	RM25_1840	putative ACR	2075710	2076390	-	PROKKA_01844	hypothetical protein	2075710	2076390	-			protein motif:CLUSTERS:PRK11212		1	0	0	0	0	0	0
1855	RM25_1841	Methylated-DNA--[protein]-cysteine S-methyltransferase	2076668	2077222	+	PROKKA_01845	Methylated-DNA--protein-cysteine methyltransferase	2076668	2077222	+	2.1.1.63	ogt_1	similar to AA sequence:UniProtKB:P0A696		1	0	0	0	0	0	0
1856	RM25_1842	Methylated-DNA--[protein]-cysteine S-methyltransferase	2077219	2077854	+	PROKKA_01846	Methylated-DNA--protein-cysteine methyltransferase	2077219	2077854	+	2.1.1.63	ogt_2	similar to AA sequence:UniProtKB:P0A696		0	0	0	0	0	0	0
1857	RM25_1843	Multicopper oxidase	2078061	2079581	+	PROKKA_01847	Copper resistance protein A precursor	2078061	2079581	+		copA_1	similar to AA sequence:UniProtKB:P12374		1	0	0	0	0	0	0
1858	RM25_1844	IS3 family element	2080007	2080351	+	PROKKA_01848	Transposase	2080007	2080351	+			protein motif:Pfam:PF01527.14		0	0	0	0	0	0	0
1859	RM25_1845	Transposase IS6110	2080384	2081271	+	PROKKA_01849	Integrase core domain protein	2080384	2081271	+			protein motif:Pfam:PF00665.20		0	0	0	0	0	0	0
1860	RM25_1846	Hypothetical protein	2081321	2081500	+	PROKKA_01850	hypothetical protein	2081321	2081500	+					0	0	0	0	0	0	0
1861	RM25_1847	Putative polysaccharide syntase	2081497	2083032	+	PROKKA_01851	Cellulose synthase catalytic subunit [UDP-forming]	2081497	2083032	+	2.4.1.12	bcsA	similar to AA sequence:UniProtKB:P37653		1	0	0	0	0	0	0
1862						PROKKA_01852	tRNA-Pro(cgg)	2083149	2083223	-			COORDINATES:profile:Aragorn:1.2		0					0	0
1863	RM25_1848	Ser/Thr protein phosphatase family protein	2083374	2084345	-	PROKKA_01853	phosphodiesterase YaeI	2083374	2084345	-			protein motif:CLUSTERS:PRK11340		1	0	0	0	0	0	0
1864	RM25_1849	Glycosyl transferase family 51	2084342	2086549	-	PROKKA_01854	Penicillin-binding protein 1A/1B	2084342	2086549	-		ponA	similar to AA sequence:UniProtKB:P39793		1	0	0	0	0	0	0
1865	RM25_1850	Transcription factor WhiB	2086743	2087126	+	PROKKA_01855	Transcriptional regulator WhiB4	2086743	2087126	+		whiB4	similar to AA sequence:UniProtKB:O69649		1	0	0	0	0	0	0
1866	RM25_1851	Hypothetical protein	2087116	2087307	+	PROKKA_01856	hypothetical protein	2087116	2087307	+					1	0	0	0	0	0	0
1867	RM25_1852	Endoribonuclease L-PSP	2087304	2087759	+	PROKKA_01857	Enamine/imine deaminase	2087304	2087759	+	3.5.4.-	yabJ	similar to AA sequence:UniProtKB:P37552		1	0	0	0	0	0	0
1868	RM25_1853	Endonuclease III	2087785	2088519	+	PROKKA_01858	Ultraviolet N-glycosylase/AP lyase	2087785	2088519	+		pdg	similar to AA sequence:UniProtKB:P46303		1	0	0	0	0	0	0
1869	RM25_1854	NTP pyrophosphohydrolase	2088605	2089303	+	PROKKA_01859	putative NUDIX hydrolase	2088605	2089303	+			protein motif:CLUSTERS:PRK10707		1	0	0	0	0	0	0
1870	RM25_1855	S4 domain protein	2089342	2089695	+	PROKKA_01860	Heat shock protein 15	2089342	2089695	+		hslR	similar to AA sequence:UniProtKB:P0ACG8		1	0	0	0	0	0	0
1871	RM25_1856	Phosphoenolpyruvate-protein phosphotransferase	2089799	2091544	-	PROKKA_01861	Phosphoenolpyruvate-protein phosphotransferase	2089799	2091544	-	2.7.3.9	ptsI	similar to AA sequence:UniProtKB:P08838		1	0	0	0	0	0	0
1872	RM25_1857	Phosphocarrier, HPr family	2091783	2092049	+	PROKKA_01862	Phosphocarrier protein HPr	2091783	2092049	+	2.7.11.-	ptsH	similar to AA sequence:UniProtKB:O50515		1	0	0	0	0	0	0
1873	RM25_1858	Putative cation-transporting P-type ATPase	2092163	2094808	+	PROKKA_01863	Silver exporting P-type ATPase	2092163	2094808	+	3.6.3.53	silP_1	similar to AA sequence:UniProtKB:Q9ZHC7		0	0	0	0	0	0	0
1874	RM25_1859	Mannosyltransferase PIG-V domain protein	2094940	2096157	+	PROKKA_01864	Mannosyltransferase (PIG-V))	2094940	2096157	+			protein motif:Pfam:PF04188.7		1	0	0	0	0	0	0
1875	RM25_1860	Hypothetical protein	2096196	2097332	-	PROKKA_01865	hypothetical protein	2096196	2097332	-					0	0	0	0	0	0	0
1876	RM25_1861	Hypothetical protein	2097329	2097808	-	PROKKA_01866	hypothetical protein	2097329	2097808	-					0	0	0	0	0	0	0
1877	RM25_1862	Transposase IS204/IS1001/IS1096/IS1165 family protein	2098286	2099251	+	PROKKA_01867	Transposase	2098286	2099251	+			protein motif:Pfam:PF01610.11		0	0	0	0	0	0	0
1878	RM25_1863	Hypothetical protein	2099456	2099806	-	PROKKA_01868	hypothetical protein	2099456	2099806	-					0	0	0	0	0	0	0
1879	RM25_1864	Glycoside hydrolase family 2 sugar binding protein	2099855	2101762	+	PROKKA_01869	Beta-glucuronidase	2099855	2101762	+	3.2.1.31	uidA	similar to AA sequence:UniProtKB:P05804		1	0	0	0	0	0	0
1880	RM25_1865	Thioredoxin	2101900	2102328	+	PROKKA_01870	Putative thioredoxin-2	2101900	2102328	+		trxC_2	similar to AA sequence:UniProtKB:Q9RD25		1	0	0	0	0	0	0
1881	RM25_1866	FHA domain protein	2102499	2103215	+	PROKKA_01871	FHA domain-containing protein FhaA	2102499	2103215	+		fhaA	similar to AA sequence:UniProtKB:P71590		1	0	0	0	0	0	0
1882	RM25_1867	FHA domain protein	2103218	2103691	+	PROKKA_01872	FHA domain-containing protein FhaB	2103218	2103691	+		fhaB	similar to AA sequence:UniProtKB:P71589		1	0	0	0	0	0	0
1883	RM25_1868	Putative SERINE/THREONINE PHOSPHATASE PPP	2103694	2105229	+	PROKKA_01873	PP2C-family Ser/Thr phosphatase	2103694	2105229	+	3.1.3.16	pstP	similar to AA sequence:UniProtKB:P71588		1	0	0	0	0	0	0
1884	RM25_1869	Cell division protein RodA	2105226	2106614	+	PROKKA_01874	Lipid II flippase FtsW	2105226	2106614	+		ftsW_2	similar to AA sequence:UniProtKB:O07639		1	0	0	0	0	0	0
1885	RM25_1870	Penicillin-binding protein pbpA	2106611	2108035	+	PROKKA_01875	Penicillin-binding protein A	2106611	2108035	+		pbpA	similar to AA sequence:UniProtKB:P71586		1	0	0	0	0	0	0
1886	RM25_1871	Non-specific serine/threonine protein kinase	2108127	2109911	+	PROKKA_01876	Serine/threonine-protein kinase PknB	2108127	2109911	+	2.7.11.1	pknB_1	similar to AA sequence:UniProtKB:A0QNG1		1	0	0	0	0	0	0
1887	RM25_1872	Hypothetical protein	2110036	2111808	+	PROKKA_01877	Serine/threonine-protein kinase PknB	2110036	2111808	+	2.7.11.1	pknB_2	similar to AA sequence:UniProtKB:A0QNG1		1	0	0	0	0	0	0
1888	RM25_1873	Galactokinase	2112025	2113173	-	PROKKA_01878	Galactokinase	2112025	2113173	-	2.7.1.6	galK_2	similar to AA sequence:UniProtKB:P0A6T3		1	0	0	0	0	0	0
1889	RM25_1874	NifU-like protein	2113363	2114010	-	PROKKA_01879	Fe/S biogenesis protein NfuA	2113363	2114010	-		nfuA	protein motif:HAMAP:MF_01637		1	0	0	0	0	0	0
1890	RM25_1875	Ferrous iron transport protein B	2114137	2116101	-	PROKKA_01880	Ferrous iron transport protein B	2114137	2116101	-		feoB	similar to AA sequence:UniProtKB:P33650		1	0	0	0	0	0	0
1891	RM25_1876	Ferrous iron transport protein A	2116280	2116639	-	PROKKA_01881	FeoA domain protein	2116280	2116639	-			protein motif:Pfam:PF04023.8		1	0	0	0	0	0	0
1892	RM25_1877	Hypothetical protein	2117003	2117602	+	PROKKA_01882	hypothetical protein	2117003	2117602	+					1	0	0	0	0	0	0
1893	RM25_1878	Potassium/proton antiporter	2117684	2119264	-	PROKKA_01883	K(+)/H(+) antiporter NhaP	2117684	2119264	-		nhaP	similar to AA sequence:UniProtKB:Q0ZAH6		1	0	0	0	0	0	0
1894	RM25_1879	Hypothetical protein	2119280	2121184	-	PROKKA_01884	hypothetical protein	2119280	2121184	-					0	0	0	0	0	0	0
1895						PROKKA_01885	tRNA-Ser(cga)	2121515	2121602	-			COORDINATES:profile:Aragorn:1.2		0					0	0
1896	RM25_1880	Deaminase	2121660	2122091	-	PROKKA_01886	tRNA-specific adenosine deaminase	2121660	2122091	-	3.5.4.33	tadA	similar to AA sequence:UniProtKB:P68398		1	0	0	0	0	0	0
1897	RM25_1881	Putative tRNA adenosine deaminase-associated protein	2122163	2122891	-	PROKKA_01887	hypothetical protein	2122163	2122891	-					1	0	0	0	0	0	0
1898	RM25_1882	Uracil phosphoribosyltransferase	2123080	2123721	+	PROKKA_01888	Uracil phosphoribosyltransferase	2123080	2123721	+	2.4.2.9	upp	similar to AA sequence:UniProtKB:P70881		1	0	0	0	0	0	0
1899	RM25_1883	Putative fimbrial associated sortase-like protein	2123664	2124590	-	PROKKA_01889	Sortase family protein	2123664	2124590	-			protein motif:Pfam:PF04203.7	Pilus 1	1	0	0	0	0	0	0
1900	RM25_1884	Hypothetical protein	2124787	2125089	-	PROKKA_01890	hypothetical protein	2124787	2125089	-				Pilus 1	0	0	0	0	0	0	0
1901	RM25_1885	Hypothetical protein	2125996	2126268	-	PROKKA_01891	Fimbrial subunit type 1 precursor	2125996	2126268	-			similar to AA sequence:UniProtKB:P18477	Pilus 1	0	0	0	0	0	0	0
1902	RM25_1886	Putative surface-anchored fimbrial subunit	2126361	2127500	-	PROKKA_01892	Fimbrial subunit type 1 precursor	2126361	2127500	-			similar to AA sequence:UniProtKB:P18477	Pilus 1	0	0	0	0	0	0	0
1903	RM25_1887	Surface-anchored fimbrial subunit	2127497	2130385	-	PROKKA_01893	hypothetical protein	2127497	2130385	-				Pilus 1	0	0	0	0	0	0	0
1904	RM25_1888	Transposase insI for insertion sequence element IS30B/C/D	2131210	2132244	+	PROKKA_01894	Integrase core domain protein	2131210	2132244	+			protein motif:Pfam:PF00665.20		0	0	0	0	0	0	0
1905	RM25_1889	GTP-binding translation elongation factor typA	2132537	2134420	+	PROKKA_01895	GTP-binding protein TypA/BipA	2132537	2134420	+		typA	similar to AA sequence:UniProtKB:P32132		1	0	0	0	0	0	0
1906	RM25_1890	Folate-binding protein YgfZ	2134510	2135559	-	PROKKA_01896	putative global regulator	2134510	2135559	-			protein motif:CLUSTERS:PRK09559		1	0	0	0	0	0	0
1907	RM25_1891	UPF0678 fatty acid-binding protein-like protein	2135735	2136238	-	PROKKA_01897	hypothetical protein	2135735	2136238	-					1	0	0	0	0	0	0
1908	RM25_1892	D-tyrosyl-tRNA(Tyr) deacylase	2136551	2136982	+	PROKKA_01898	D-tyrosyl-tRNA(Tyr) deacylase	2136551	2136982	+	3.1.-.-	dtd	similar to AA sequence:UniProtKB:O66742		1	0	0	0	0	0	0
1909	RM25_1893	Transcriptional regulatory protein GlnR	2137147	2137806	+	PROKKA_01899	Transcriptional regulatory protein YycF	2137147	2137806	+		yycF	similar to AA sequence:UniProtKB:P37478		1	0	0	0	0	0	0
1910	RM25_1894	Hypothetical protein	2137982	2138503	-	PROKKA_01900	hypothetical protein	2137982	2138503	-					0	0	0	0	0	0	0
1911	RM25_1895	Inositol-3-phosphate synthase	2139115	2140194	+	PROKKA_01901	Inositol-3-phosphate synthase	2139115	2140194	+	5.5.1.4	ino1	similar to AA sequence:UniProtKB:P71703		1	0	0	0	0	0	0
1912	RM25_1896	3-hydroxyisobutyrate dehydrogenase related beta-hydroxyacid dehydrogenase	2140551	2141411	+	PROKKA_01902	2-hydroxy-3-oxopropionate reductase	2140551	2141411	+	1.1.1.60	garR	similar to AA sequence:UniProtKB:P0ABQ2		0	0	0	0	0	0	0
1913	RM25_1897	putative gamma-carboxymuconolactone decarboxylase subunit-like protein	2141570	2142295	+	PROKKA_01903	Carboxymuconolactone decarboxylase family protein	2141570	2142295	+			protein motif:Pfam:PF02627.1		1	0	0	0	0	0	0
1914	RM25_1898	UDP-glucose 4-epimerase (UDP-galactose 4-epimerase) (Galactowaldenase)	2142327	2143148	-	PROKKA_01904	UDP-glucose 4-epimerase	2142327	2143148	-	5.1.3.2	lnpD	similar to AA sequence:UniProtKB:E8MF10		0	0	0	0	0	0	0
1915	RM25_1899	Hypothetical protein	2143239	2143355	-	PROKKA_01905	hypothetical protein	2143239	2143355	-					0	0	0	0	0	0	0
1916	RM25_1900	Mycothiol acetyltransferase	2143567	2144505	+	PROKKA_01906	Mycothiol acetyltransferase	2143567	2144505	+	2.3.1.189	mshD_3	similar to AA sequence:UniProtKB:O53831		1	0	0	0	0	0	0
1917	RM25_1901	Polyphosphate kinase	2144502	2146691	+	PROKKA_01907	Polyphosphate kinase	2144502	2146691	+	2.7.4.1	ppk	similar to AA sequence:UniProtKB:P0A7B1		1	0	0	0	0	0	0
1918	RM25_1902	Putative HYDROLASE MUTT1	2146688	2147578	+	PROKKA_01908	Diadenosine hexaphosphate hydrolase	2146688	2147578	+	3.6.1.61	ndx1	similar to AA sequence:UniProtKB:Q75UV1		1	0	0	0	0	0	0
1919	RM25_1903	Phosphate ABC transporter, phosphate-binding protein PstS	2147766	2148860	+	PROKKA_01909	Phosphate-binding protein PstS 2 precursor	2147766	2148860	+		pstS2	similar to AA sequence:UniProtKB:O05870		1	0	0	0	0	0	0
1920	RM25_1904	Phosphate ABC transporter, permease protein PstC	2148857	2149837	+	PROKKA_01910	Phosphate transport system permease protein PstC	2148857	2149837	+		pstC	similar to AA sequence:UniProtKB:P0AGH8		1	0	0	0	0	0	0
1921	RM25_1905	Phosphate-transport membrane ABC transporter pstA1	2149834	2150994	+	PROKKA_01911	Phosphate transport system permease protein PstA	2149834	2150994	+		pstA	similar to AA sequence:UniProtKB:P07654		1	0	0	0	0	0	0
1922	RM25_1906	Phosphate-transport ATP-binding protein ABC transporter phoT	2150999	2151778	+	PROKKA_01912	Phosphate import ATP-binding protein PstB	2150999	2151778	+	3.6.3.27	pstB	similar to AA sequence:UniProtKB:B8GYG4		1	0	0	0	0	0	0
1923	RM25_1907	Putative heavy metal reductase	2151779	2152210	-	PROKKA_01913	Arsenate-mycothiol transferase ArsC1	2151779	2152210	-	2.8.4.2	arsC1	similar to AA sequence:UniProtKB:P0DKS5		1	0	0	0	0	0	0
1924	RM25_1908	Transcriptional regulator ArsR	2152210	2152584	-	PROKKA_01914	Arsenical resistance operon repressor	2152210	2152584	-		arsR	similar to AA sequence:UniProtKB:P45949		1	0	0	0	0	0	0
1925	RM25_1909	Arsenical resistance operon trans-acting repressor ArsD	2152681	2153148	+	PROKKA_01915	Arsenical resistance operon trans-acting repressor ArsD	2152681	2153148	+		arsD	similar to AA sequence:UniProtKB:P46003		0	0	0	0	0	0	0
1926	RM25_1910	Arsenical pump-driving ATPase	2153145	2154920	+	PROKKA_01916	Arsenical pump-driving ATPase	2153145	2154920	+	3.6.3.16	arsA	similar to AA sequence:UniProtKB:P08690		1	0	0	0	0	0	0
1927	RM25_1911	putative B-hexosaminidase	2155003	2156232	-	PROKKA_01917	Beta-hexosaminidase	2155003	2156232	-	3.2.1.52	nagZ	similar to AA sequence:UniProtKB:Q9KU37		1	0	0	0	0	0	0
1928	RM25_1912	Mycothione reductase	2156286	2157806	-	PROKKA_01918	Mycothione reductase	2156286	2157806	-	1.8.1.15	mtr	similar to AA sequence:UniProtKB:O07927		1	0	0	0	0	0	0
1929	RM25_1913	Phosphoglycerate mutase	2157922	2158581	-	PROKKA_01919	bifunctional RNase H/acid phosphatase	2157922	2158581	-			protein motif:CLUSTERS:PRK07238		1	0	0	0	0	0	0
1930	RM25_1914	Uroporphyrin-III C-methyltransferase/uroporphyrinogen-III synthase	2158636	2160252	-	PROKKA_01920	Uroporphyrinogen-III C-methyltransferase	2158636	2160252	-	2.1.1.107	nasF	similar to AA sequence:UniProtKB:P42437		1	0	0	0	0	0	0
1931	RM25_1915	Pyrroline-5-carboxylate reductase	2160741	2161601	-	PROKKA_01921	Pyrroline-5-carboxylate reductase	2160741	2161601	-	1.5.1.2	proC	similar to AA sequence:UniProtKB:P0A9L8		0	0	0	0	0	0	0
1932	RM25_1916	Aspartate-semialdehyde dehydrogenase	2161605	2162639	-	PROKKA_01922	Aspartate-semialdehyde dehydrogenase	2161605	2162639	-	1.2.1.11	asd	similar to AA sequence:UniProtKB:P0C1D8		1	0	0	0	0	0	0
1933	RM25_1917	Hypothetical membrane protein, DUF1211 family	2162731	2163426	-	PROKKA_01923	hypothetical protein	2162731	2163426	-					1	0	0	0	0	0	0
1934	RM25_1918	CAAX amino terminal protease family protein	2163585	2164463	-	PROKKA_01924	CAAX amino terminal protease self- immunity	2163585	2164463	-			protein motif:Pfam:PF02517.10		1	0	0	0	0	0	0
1935	RM25_1919	AP endonuclease, family 2	2164465	2165334	-	PROKKA_01925	fructoselysine 3-epimerase	2164465	2165334	-			protein motif:CLUSTERS:PRK09856		1	0	0	0	0	0	0
1936	RM25_1920	Hypothetical protein	2165553	2166191	+	PROKKA_01926	hypothetical protein	2165553	2166191	+					1	0	0	0	0	0	0
1937	RM25_1921	DNA repair protein radA	2166307	2167701	+	PROKKA_01927	hypothetical protein	2166307	2167701	+			similar to AA sequence:UniProtKB:A0R563	DNA repair protein RadA homolog	1	0	0	0	0	0	0
1938	RM25_1922	DNA integrity scanning protein DisA	2167739	2168809	+	PROKKA_01928	DNA integrity scanning protein DisA	2167739	2168809	+	2.7.7.85	disA	similar to AA sequence:UniProtKB:Q9X8L6		1	0	0	0	0	0	0
1939	RM25_1923	Adenine glycosylase mutY	2168875	2169753	+	PROKKA_01929	A/G-specific adenine glycosylase	2168875	2169753	+	3.2.2.-	mutY	similar to AA sequence:UniProtKB:O53574		1	0	0	0	0	0	0
1940	RM25_1924	HMP/thiamine permease protein ykoE	2169985	2170620	+	PROKKA_01930	Putative HMP/thiamine permease protein YkoE	2169985	2170620	+		ykoE	similar to AA sequence:UniProtKB:O34738		1	0	0	0	0	0	0
1941						PROKKA_01931	tRNA-Thr(ggt)	2171414	2171503	-			COORDINATES:profile:Aragorn:1.2		0					0	0
1942	RM25_1925	HMP/thiamine import ATP-binding protein	2170646	2172316	+											0	0	0	0	0	0
1943	RM25_1926	Cobalt transport protein CbiQ	2172313	2173140	+	PROKKA_01932	Energy-coupling factor transporter transmembrane protein EcfT	2172313	2173140	+		ecfT_2	similar to AA sequence:UniProtKB:Q03PY7		1	0	0	0	0	0	0
1944	RM25_1927	Para-aminobenzoate synthase	2173151	2173732	+	PROKKA_01933	hypothetical protein	2173151	2173732	+			protein motif:CLUSTERS:PRK06547		1	0	0	0	0	0	0
1945	RM25_1928	3-dehydroquinate dehydratase	2173886	2174641	+	PROKKA_01934	3-dehydroquinate dehydratase	2173886	2174641	+	4.2.1.10	aroD	similar to AA sequence:UniProtKB:Q5KY94		1	0	0	0	0	0	0
1946	RM25_1929	Putative membrane protein	2174638	2175324	+	PROKKA_01935	hypothetical protein	2174638	2175324	+					1	0	0	0	0	0	0
1947	RM25_1930	ATP-dependent protease ATP-binding subunit clpC1	2175475	2178051	-	PROKKA_01936	ATP-dependent Clp protease ATP-binding subunit ClpC1	2175475	2178051	-		clpC1	similar to AA sequence:UniProtKB:P0A522		1	0	0	0	0	0	0
1948	RM25_1931	Hypothetical protein	2178915	2179271	-	PROKKA_01937	Nucleoid-associated protein Lsr2	2178915	2179271	-		lsr2	similar to AA sequence:UniProtKB:P65648		1	0	0	0	0	0	0
1949	RM25_1932	2-amino-4-hydroxy-6-hydroxymethyldihydropteridine diphosphokinase	2179845	2180390	-	PROKKA_01938	2-amino-4-hydroxy-6-hydroxymethyldihydropteridine pyrophosphokinase	2179845	2180390	-	2.7.6.3	folK	similar to AA sequence:UniProtKB:P26281		1	0	0	0	0	0	0
1950	RM25_1933	Dihydroneopterin aldolase	2180387	2180761	-	PROKKA_01939	putative dihydroneopterin aldolase	2180387	2180761	-	4.1.2.25	folB	similar to AA sequence:UniProtKB:P0A580		1	0	0	0	0	0	0
1951	RM25_1934	Dihydropteroate synthase	2180908	2181741	-	PROKKA_01940	Dihydropteroate synthase 1	2180908	2181741	-	2.5.1.15	folP1	similar to AA sequence:UniProtKB:P0A578		1	0	0	0	0	0	0
1952	RM25_1935	Regulatory protein GntR, HTH	2181878	2182345	-	PROKKA_01941	HTH-type transcriptional repressor YtrA	2181878	2182345	-		ytrA_2	similar to AA sequence:UniProtKB:O34712		0	0	0	0	0	0	0
1953	RM25_1936	GTP cyclohydrolase 1	2182356	2183057	-	PROKKA_01942	GTP cyclohydrolase 1	2182356	2183057	-	3.5.4.16	folE	similar to AA sequence:UniProtKB:P19465		1	0	0	0	0	0	0
1954	RM25_1937	PIF1 helicase	2183084	2185561	-	PROKKA_01943	ATP-dependent RecD-like DNA helicase	2183084	2185561	-	3.6.4.12	recD2	protein motif:HAMAP:MF_01488		0	0	0	0	0	0	0
1955	RM25_1938	Hypoxanthine phosphoribosyltransferase	2185633	2186184	-	PROKKA_01944	Hypoxanthine-guanine phosphoribosyltransferase	2185633	2186184	-	2.4.2.8	hpt	similar to AA sequence:UniProtKB:P99085		1	0	0	0	0	0	0
1956	RM25_1939	TRNA(Ile)-lysidine synthase	2186351	2187340	-	PROKKA_01945	tRNA(Ile)-lysidine synthase	2186351	2187340	-	6.3.4.19	tilS	similar to AA sequence:UniProtKB:Q5L3T3		1	0	0	0	0	0	0
1957	RM25_1940	Coenzyme F420 biosynthesis-associated protein	2187340	2188248	-	PROKKA_01946	hypothetical protein	2187340	2188248	-					0	0	0	0	0	0	0
1958	RM25_1941	Hypothetical protein	2188200	2188430	-	PROKKA_01947	hypothetical protein	2188200	2188430	-					0	0	0	0	0	0	0
1959	RM25_1942	D-alanyl-D-alanine carboxypeptidase, serine-type, PBP4 family	2188592	2189962	-	PROKKA_01948	D-alanyl-D-alanine carboxypeptidase precursor	2188592	2189962	-	3.4.16.4	dac	similar to AA sequence:UniProtKB:P39045		1	0	0	0	0	0	0
1960	RM25_1943	Inorganic diphosphatase	2190024	2190581	+	PROKKA_01949	Inorganic pyrophosphatase	2190024	2190581	+	3.6.1.1	ppa	similar to AA sequence:UniProtKB:O69540		1	0	0	0	0	0	0
1961	RM25_1944	Hypothetical protein	2190731	2191987	+	PROKKA_01950	hypothetical protein	2190731	2191987	+					0	0	0	0	0	0	0
1962	RM25_1945	Phosphoglycerate mutase family protein	2191989	2192531	+	PROKKA_01951	Histidine phosphatase superfamily (branch 1)	2191989	2192531	+			protein motif:Pfam:PF00300.1		1	0	0	0	0	0	0
1963	RM25_1946	CorA-like Mg2+ transporter family protein	2192535	2193437	+	PROKKA_01952	CorA-like Mg2+ transporter protein	2192535	2193437	+			protein motif:Pfam:PF01544.12		1	0	0	0	0	0	0
1964	RM25_1947	Hypothetical protein	2193594	2194658	+	PROKKA_01953	hypothetical protein	2193594	2194658	+					1	0	0	0	0	0	0
1965	RM25_1948	Ammonium-transport integral membrane protein Amt	2194820	2196181	+	PROKKA_01954	Ammonia channel precursor	2194820	2196181	+		amt	similar to AA sequence:UniProtKB:O66515		1	0	0	0	0	0	0
1966	RM25_1949	Nitrogen regulatory protein P-II	2196178	2196516	+	PROKKA_01955	Nitrogen regulatory protein P-II	2196178	2196516	+		glnB	similar to AA sequence:UniProtKB:P64249		1	0	0	0	0	0	0
1967	RM25_1950	Putative flavin-containing monoamine oxidase AofH	2197326	2198681	-	PROKKA_01956	Putrescine oxidase	2197326	2198681	-	1.4.3.10	puo	similar to AA sequence:UniProtKB:P40974		1	0	0	0	0	0	0
1968	RM25_1951	D-serine/D-alanine/glycine transporter	2198857	2200308	-	PROKKA_01957	D-serine/D-alanine/glycine transporter	2198857	2200308	-		cycA_2	similar to AA sequence:UniProtKB:P0AAE0		1	0	0	0	0	0	0
1969	RM25_1952	Antimicrobial peptide ABC transporter, permease protein	2200572	2202086	+	PROKKA_01958	Macrolide export ATP-binding/permease protein MacB	2200572	2202086	+	3.6.3.-	macB_3	similar to AA sequence:UniProtKB:Q2EHL8		0	0	0	0	0	0	0
1970	RM25_1953	ABC transporter, ATP-binding protein	2202086	2202928	+	PROKKA_01959	Lipoprotein-releasing system ATP-binding protein LolD	2202086	2202928	+	3.6.3.-	lolD_2	similar to AA sequence:UniProtKB:P75957		1	0	0	0	0	0	0
1971						PROKKA_01960	tRNA-Thr(cgt)	2203089	2203163	-			COORDINATES:profile:Aragorn:1.2		0					0	0
1972	RM25_1954	PSP1 domain protein	2203236	2204285	-	PROKKA_01961	hypothetical protein	2203236	2204285	-			protein motif:Pfam:PF04468.6	PSP1 C-terminal conserved region	1	0	0	0	0	0	0
1973	RM25_1955	Hypothetical protein	2204415	2206127	-	PROKKA_01962	hypothetical protein	2204415	2206127	-					0	0	0	0	0	0	0
1974	RM25_1956	DNA polymerase III, delta' subunit	2206275	2207657	-	PROKKA_01963	DNA polymerase III subunit tau	2206275	2207657	-	2.7.7.7	dnaX_2	similar to AA sequence:UniProtKB:P06710		1	0	0	0	0	0	0
1975	RM25_1957	DTMP kinase	2207900	2208538	-	PROKKA_01964	Thymidylate kinase	2207900	2208538	-	2.7.4.9	tmk	similar to AA sequence:UniProtKB:Q97R91		1	0	0	0	0	0	0
1976	RM25_1958	Hypothetical protein	2208535	2209980	-	PROKKA_01965	hypothetical protein	2208535	2209980	-					1	0	0	0	0	0	0
1977	RM25_1959	DNA topoisomerase	2210024	2212819	-	PROKKA_01966	DNA topoisomerase 1	2210024	2212819	-	5.99.1.2	topA	similar to AA sequence:UniProtKB:P0A620		1	0	0	0	0	0	0
1978	RM25_1960	RRNA or tRNA methyltransferase	2213227	2214744	-	PROKKA_01967	Ribosomal RNA small subunit methyltransferase C	2213227	2214744	-	2.1.1.172	rsmC_2	similar to AA sequence:UniProtKB:P39406		1	0	0	0	0	0	0
1979	RM25_1961	DEAD/DEAH box helicase	2214994	2217456	+	PROKKA_01968	putative ATP-dependent helicase Lhr	2214994	2217456	+			protein motif:CLUSTERS:PRK09751		0	0	0	0	0	0	0
1980	RM25_1962	Anaerobic dimethyl sulfoxide reductase chain C	2217453	2218457	-	PROKKA_01969	Anaerobic dimethyl sulfoxide reductase chain C	2217453	2218457	-		dmsC	similar to AA sequence:UniProtKB:P18777		1	0	0	0	0	0	0
1981	RM25_1963	Dimethylsulfoxide reductase, chain B	2218457	2219101	-	PROKKA_01970	Anaerobic dimethyl sulfoxide reductase chain B	2218457	2219101	-		dmsB	similar to AA sequence:UniProtKB:P18776		1	0	0	0	0	0	0
1982	RM25_1964	Anaerobic dimethyl sulfoxide reductase chain A	2219115	2221718	-	PROKKA_01971	Dimethyl sulfoxide reductase DmsA precursor	2219115	2221718	-	1.8.5.3	dmsA	similar to AA sequence:UniProtKB:P18775		0	0	0	0	0	0	0
1983	RM25_1965	4Fe-4S ferredoxin iron-sulfur binding domain protein	2221852	2223063	-	PROKKA_01972	hypothetical protein	2221852	2223063	-					1	0	0	0	0	0	0
1984	RM25_1966	Cytoplasmic chaperone TorD	2223279	2224175	-	PROKKA_01973	twin-argninine leader-binding protein DmsD	2223279	2224175	-			protein motif:CLUSTERS:PRK11621		1	0	0	0	0	0	0
1985	RM25_1967	Hypothetical protein	2224257	2224523	+	PROKKA_01974	hypothetical protein	2224257	2224523	+					1	0	0	0	0	0	0
1986	RM25_1968	Hypothetical protein	2224685	2225017	-	PROKKA_01975	hypothetical protein	2224685	2225017	-					1	0	0	0	0	0	0
1987	RM25_1969	Putative membrane protein	2225179	2225637	-	PROKKA_01976	hypothetical protein	2225179	2225637	-					1	0	0	0	0	0	0
1988	RM25_1970	Hypothetical protein	2225768	2226079	-	PROKKA_01977	hypothetical protein	2225768	2226079	-					1	0	0	0	0	0	0
1989	RM25_1971	Mcbg protein, putative	2226238	2226843	+	PROKKA_01978	Secreted effector protein pipB2	2226238	2226843	+		pipB2	similar to AA sequence:UniProtKB:Q8ZMM8		1	0	0	0	0	0	0
1990	RM25_1972	Type II secretion system protein F domain protein	2226976	2227719	-	PROKKA_01979	Bacterial type II secretion system protein F domain protein	2226976	2227719	-			protein motif:Pfam:PF00482.17		1	0	0	0	0	0	0
1991	RM25_1973	Hypothetical protein	2227716	2228513	-	PROKKA_01980	hypothetical protein	2227716	2228513	-					1	0	0	0	0	0	0
1992	RM25_1974	Helicase/secretion neighborhood ATPase	2228510	2229661	-	PROKKA_01981	Putative conjugal transfer protein/MT3759	2228510	2229661	-			similar to AA sequence:UniProtKB:Q7D547		1	0	0	0	0	0	0
1993	RM25_1975	Putative septum site-determining protein	2229648	2231141	-	PROKKA_01982	hypothetical protein	2229648	2231141	-					1	0	0	0	0	0	0
1994	RM25_1976	Putative methyltransferase	2231266	2232015	+	PROKKA_01983	hypothetical protein	2231266	2232015	+			protein motif:CLUSTERS:PRK08317		1	0	0	0	0	0	0
1995	RM25_1977	Na(+)/H(+) antiporter NhaA	2232319	2233542	+	PROKKA_01984	Na(+)/H(+) antiporter NhaA	2232319	2233542	+		nhaA	similar to AA sequence:UniProtKB:P13738		1	0	0	0	0	0	0
1996	RM25_1978	Hypothetical protein	2233877	2234350	+	PROKKA_01985	hypothetical protein	2233877	2234350	+					1	0	0	0	0	0	0
1997	RM25_1979	Hypothetical protein	2234466	2234693	+	PROKKA_01986	hypothetical protein	2234466	2234693	+					1	0	0	0	0	0	0
1998	RM25_1980	Hypothetical protein	2234809	2235588	-	PROKKA_01987	hypothetical protein	2234809	2235588	-					1	0	0	0	0	0	0
[truncated: 376 more rows]
[truncated: 1 more columns]
