# Supplementary material for: De novo assembly of genomes from long sequence reads reveals uncharted territories of Propionibacterium freudenreichii
Source: BMC Genomics. 2017 Oct 16;18:790. doi: 10.1186/s12864-017-4165-9 (PMC5644110; doi:10.1186/s12864-017-4165-9)
Supplement: Supplementary file 15 — Annotation file of the strain JS17 with the cumulative results of bioinformatics analyses. (XLSX 391 kb) [file 12864_2017_4165_MOESM15_ESM.xlsx]

## Sheet: LT618789
No.	Prodigal ID	product name	gene start	gene stop	strand	PROKKA ID	product name	gene start	gene stop	strand	eC_number	gene_name	database similar protein	note	Core	Island Viewer Predicted by at least one method	IV SIGI	IV Island Path	IV Island Pick	Prophinder	Phaster	Rebase	CRISPR	Special feature
1	PFR_JS17-1_1	Chromosomal replication initiator protein DnaA	1	1467	+	PROKKA_00001	Chromosomal replication initiator protein DnaA	61	1467	+		dnaA	similar to AA sequence:UniProtKB:Q9ZH75		1	0	0	0	0	0	0
2	PFR_JS17-1_2	Drug resistance transporter, EmrB/QacA subfamily	1442	2911	-	PROKKA_00002	Multidrug export protein EmrB	1442	2911	-		emrB_1	similar to AA sequence:UniProtKB:P0AEJ0	Putative antibiotic resistance	1	0	0	0	0	0	0
3	PFR_JS17-1_3	Transcriptional regulator, MerR family	3153	3770	+	PROKKA_00003	hypothetical protein	3153	3770	+					1	0	0	0	0	0	0
4	PFR_JS17-1_4	SqdX	3767	4948	-	PROKKA_00004	GDP-mannose-dependent alpha-mannosyltransferase	3767	4948	-	2.4.1.-	mgtA_1	similar to AA sequence:UniProtKB:Q8NT41		1	0	0	0	0	0	0
5	PFR_JS17-1_5	Sulfolipid (UDP-sulfoquinovose) biosynthesis	4962	6209	-	PROKKA_00005	NAD dependent epimerase/dehydratase family protein	4962	6209	-			protein motif:Pfam:PF01370.15		1	0	0	0	0	0	0
6	PFR_JS17-1_6	ABC transport system ATP-binding protein	6681	7625	+	PROKKA_00006	ABC transporter ATP-binding protein YxdL	6681	7625	+		yxdL	similar to AA sequence:UniProtKB:P42423		0	0	0	0	0	0	0
7	PFR_JS17-1_7	ABC lipoprotein transporter, permease component	7627	10185	+	PROKKA_00007	ABC transporter permease YtrF precursor	7627	10185	+		ytrF_1	similar to AA sequence:UniProtKB:O35005		0	0	0	0	0	0	0
8	PFR_JS17-1_8	Hypothetical protein	11157	11933	-	PROKKA_00008	hypothetical protein	11157	11933	-					0	0	0	0	0	0	0
9	PFR_JS17-1_9	DNA polymerase III, beta subunit	12061	13221	+	PROKKA_00009	DNA polymerase III subunit beta	12061	13221	+	2.7.7.7	dnaN	similar to AA sequence:UniProtKB:Q50790		1	0	0	0	0	0	0
10	PFR_JS17-1_10	DNA replication and repair protein RecF	13295	14596	+	PROKKA_00010	DNA replication and repair protein RecF	13295	14596	+		recF	similar to AA sequence:UniProtKB:Q9RVE0		1	0	0	0	0	0	0
11	PFR_JS17-1_11	Hypothetical protein	14625	15371	+	PROKKA_00011	hypothetical protein	14625	15371	+			protein motif:CLUSTERS:PRK03195		1	0	0	0	0	0	0
12	PFR_JS17-1_12	Hypothetical protein	15624	17291	+	PROKKA_00012	Endo-1,4-beta-xylanase A precursor	15624	17291	+	3.2.1.8	xynA1_1	similar to AA sequence:UniProtKB:C6CRV0		0	0	0	0	0	0	0
13	PFR_JS17-1_13	Transposase of ISAar20, ISL3 family	17366	18442	-	PROKKA_00013	Transposase	17366	18442	-			protein motif:Pfam:PF01610.11		0	0	0	0	0	0	0
14	PFR_JS17-1_14	Hypothetical protein	19020	19994	+	PROKKA_00014	hypothetical protein	19020	19994	+					0	0	0	0	0	0	0
15	PFR_JS17-1_15	DNA gyrase, B subunit	20415	22457	+	PROKKA_00015	DNA gyrase subunit B	20415	22457	+	5.99.1.3	gyrB	similar to AA sequence:UniProtKB:P0C5C5		1	0	0	0	0	0	0
16	PFR_JS17-1_16	DNA gyrase, A subunit	22504	25239	+	PROKKA_00016	DNA gyrase subunit A	22504	25239	+	5.99.1.3	gyrA_1	similar to AA sequence:UniProtKB:Q07702		1	0	0	0	0	0	0
17	PFR_JS17-1_17	Hypothetical protein	25461	26345	+	PROKKA_00017	hypothetical protein	25461	26345	+					1	0	0	0	0	0	0
18	PFR_JS17-1_18	PF07561 domain protein	26476	26751	-	PROKKA_00018	hypothetical protein	26476	26751	-					1	0	0	0	0	0	0
19	PFR_JS17-1_19	UPF0103 protein	26991	27788	+	PROKKA_00019	hypothetical protein	26991	27788	+			protein motif:CLUSTERS:PRK00782		1	0	0	0	0	0	0
20	PFR_JS17-1_20	AMMECR1 domain protein	27853	28425	+	PROKKA_00020	hypothetical protein	27853	28425	+			protein motif:CLUSTERS:PRK00801		1	0	0	0	0	0	0
21	PFR_JS17-1_21	Pyruvate formate lyase activating protein pflA	28422	29510	+	PROKKA_00021	4-hydroxyphenylacetate decarboxylase activating enzyme	28422	29510	+	1.97.1.-	csdA	similar to AA sequence:UniProtKB:Q38HX2		1	0	0	0	0	0	0
22	PFR_JS17-1_22	Integral membrane protein	29667	30185	+	PROKKA_00022	hypothetical protein	29667	30185	+					1	0	0	0	0	0	0
23						PROKKA_00023	tRNA-Ile(gat)	30259	30334	+			COORDINATES:profile:Aragorn:1.2		0					0	0
24	PFR_JS17-1_23	Hypothetical protein	30423	30869	+	PROKKA_00024	hypothetical protein	30423	30869	+					1	0	0	0	0	0	0
25	PFR_JS17-1_24	Hypothetical protein	30884	31342	+	PROKKA_00025	hypothetical protein	30884	31342	+					1	0	0	0	0	0	0
26	PFR_JS17-1_25	Hypothetical protein	31379	31789	-	PROKKA_00026	hypothetical protein	31379	31789	-					1	0	0	0	0	0	0
27	PFR_JS17-1_26	Transcriptional regulator	32062	32844	+	PROKKA_00027	Catabolite control protein A	32062	32844	+		ccpA	similar to AA sequence:UniProtKB:P46828		1	0	0	0	0	0	0
28	PFR_JS17-1_27	Hypothetical protein	32979	33137	+	PROKKA_00028	hypothetical protein	32979	33137	+					0	0	0	0	0	0	0
29	PFR_JS17-1_28	Oxidoreductase, NAD-binding domain protein	33515	34705	+	PROKKA_00029	1,5-anhydro-D-fructose reductase	33515	34705	+	1.1.1.292	afr_1	similar to AA sequence:UniProtKB:Q2I8V6		0	0	0	0	0	0	0
30	PFR_JS17-1_29	MFS transporter, sugar porter family protein	34722	36374	+	PROKKA_00030	Major myo-inositol transporter IolT	34722	36374	+		iolT_1	similar to AA sequence:UniProtKB:O34718		0	0	0	0	0	0	0
31	PFR_JS17-1_30	Two-component system response regulator	36610	37269	-	PROKKA_00031	Oxygen regulatory protein NreC	36610	37269	-		nreC_1	similar to AA sequence:UniProtKB:Q7WZY4		1	0	0	0	0	0	0
32	PFR_JS17-1_31	Two-component system sensor kinase	37266	38768	-	PROKKA_00032	Sensor histidine kinase DesK	37266	38768	-	2.7.13.3	desK_1	similar to AA sequence:UniProtKB:O34757		1	0	0	0	0	0	0
33	PFR_JS17-1_32	Alpha-ketoglutarate transporter, MFS super	38970	40304	-	PROKKA_00033	Alpha-ketoglutarate permease	38970	40304	-		kgtP_1	similar to AA sequence:UniProtKB:P0AEX3		1	0	0	0	0	0	0
34	PFR_JS17-1_33	Peptidase M20D, amidohydrolase	40323	41534	-	PROKKA_00034	putative hydrolase YxeP	40323	41534	-	3.-.-.-	yxeP_1	similar to AA sequence:UniProtKB:P54955		1	0	0	0	0	0	0
35	PFR_JS17-1_34	ABC transporter	42071	43963	+	PROKKA_00035	Putative multidrug export ATP-binding/permease protein	42071	43963	+	3.6.3.-		similar to AA sequence:UniProtKB:Q99T13	Putative antibiotic resistance	1	0	0	0	0	0	0
36	PFR_JS17-1_35	ABC-type multidrug transport system ATPase and	43963	45930	+	PROKKA_00036	Putative multidrug export ATP-binding/permease protein	43963	45930	+	3.6.3.-		similar to AA sequence:UniProtKB:Q99T13	Putative antibiotic resistance	0	0	0	0	0	0	0
37	PFR_JS17-1_36	Alanine dehydrogenase	46145	47260	+	PROKKA_00037	Alanine dehydrogenase	46145	47260	+	1.4.1.1	ald	similar to AA sequence:UniProtKB:Q8KY18		1	0	0	0	0	0	0
38	PFR_JS17-1_37	Amino acid permease	47628	49166	+	PROKKA_00038	D-serine/D-alanine/glycine transporter	47628	49166	+		cycA_1	similar to AA sequence:UniProtKB:P0AAE0		1	0	0	0	0	0	0
39	PFR_JS17-1_38	Putative conserved lipoprotein lppS	49383	50582	-	PROKKA_00039	Putative L,D-transpeptidase LppS precursor	49383	50582	-	2.-.-.-	lppS	similar to AA sequence:UniProtKB:Q8NMT9		1	0	0	0	0	0	0
40	PFR_JS17-1_39	Hypothetical protein	50597	50737	+	PROKKA_00040	hypothetical protein	50597	50737	+					0	0	0	0	0	0	0
41	PFR_JS17-1_40	Hypothetical protein	50970	51257	+	PROKKA_00041	Acylphosphatase	50970	51257	+	3.6.1.7	acyP	similar to AA sequence:UniProtKB:O35031		0	0	0	0	0	0	0
42	PFR_JS17-1_41	Cytotoxic translational repressor of	51278	51538	-	PROKKA_00042	Toxin RelG	51278	51538	-	3.1.-.-	relG	similar to AA sequence:UniProtKB:O33348		0	0	0	0	0	0	0
43	PFR_JS17-1_42	Hypothetical protein	51535	51840	-	PROKKA_00043	Phd_YefM	51535	51840	-			protein motif:Pfam:PF02604.13		0	0	0	0	0	0	0
44	PFR_JS17-1_43	IMPACT family member yvyE	51970	52629	-	PROKKA_00044	IMPACT family member YigZ	51970	52629	-		yigZ	similar to AA sequence:UniProtKB:P27862		0	0	0	0	0	0	0
45	PFR_JS17-1_44	Nitroreductase	52753	53262	+	PROKKA_00045	malonic semialdehyde reductase	52753	53262	+			protein motif:CLUSTERS:PRK05365		0	0	0	0	0	0	0
46	PFR_JS17-1_45	Conserved domain protein	53365	54600	-	PROKKA_00046	hypothetical protein	53365	54600	-					0	0	0	0	0	0	0
47	PFR_JS17-1_46	Transposase of ISAar20, ISL3 family	54628	55704	-	PROKKA_00047	Transposase	54628	55704	-			protein motif:Pfam:PF01610.11		0	0	0	0	0	0	0
48	PFR_JS17-1_47	Major facilitator superfamily transporter ACS	56083	57372	-	PROKKA_00048	putative sulfoacetate transporter SauU	56083	57372	-		sauU	similar to AA sequence:UniProtKB:Q0K843		0	0	0	0	0	0	0
49	PFR_JS17-1_48	L-ribulose-5-phosphate 3-epimerase ulaE	57598	58578	-	PROKKA_00049	Xylose isomerase-like TIM barrel	57598	58578	-			protein motif:Pfam:PF01261.18		0	0	0	0	0	0	0
50	PFR_JS17-1_49	Transporter, gluconate:H symporter family	58623	59513	-	PROKKA_00050	High-affinity gluconate transporter	58623	59513	-		gntT	similar to AA sequence:UniProtKB:P39835		0	0	0	0	0	0	0
51	PFR_JS17-1_50	Pyridoxal phosphate biosynthesis protein	60040	60984	-	PROKKA_00051	4-hydroxythreonine-4-phosphate dehydrogenase 2	60040	60984	-	1.1.1.262	pdxA2	similar to AA sequence:UniProtKB:P58718		0	0	0	0	0	0	0
52	PFR_JS17-1_51	Ribose-5-phosphate isomerase B	61277	61723	-	PROKKA_00052	Ribose-5-phosphate isomerase B	61277	61723	-	5.3.1.6	rpiB_1	similar to AA sequence:UniProtKB:P37351		1	0	0	0	0	0	0
53	PFR_JS17-1_52	Bifunctional PLP-dependent enzyme with	61826	63031	-	PROKKA_00053	Cystathionine beta-lyase PatB	61826	63031	-	4.4.1.8	patB	similar to AA sequence:UniProtKB:Q08432		1	0	0	0	0	0	0
54	PFR_JS17-1_53	Glutamine-dependent NAD( ) synthetase nadE	63199	65313	+	PROKKA_00054	Glutamine-dependent NAD(+) synthetase	63199	65313	+	6.3.5.1	nadE	similar to AA sequence:UniProtKB:P0A5L6		1	0	0	0	0	0	0
55	PFR_JS17-1_54	Hypothetical protein	65526	66407	-	PROKKA_00055	Transcriptional regulator YqjI	65526	66407	-		yqjI_1	similar to AA sequence:UniProtKB:P64588		0	0	0	0	0	0	0
56	PFR_JS17-1_55	Phosphate ABC transporter, ATP-binding protein	67284	68111	-	PROKKA_00056	Glutamine transport ATP-binding protein GlnQ	67284	68111	-		glnQ_1	similar to AA sequence:UniProtKB:P27675		1	0	0	0	0	0	0
57	PFR_JS17-1_56	Permease protein of ABC transporter system	68113	69093	-	PROKKA_00057	Inner membrane amino-acid ABC transporter permease protein YecS	68113	69093	-		yecS_1	similar to AA sequence:UniProtKB:P0AFT2		1	0	0	0	0	0	0
58	PFR_JS17-1_57	ABC-type amino acid transport system, secreted	69175	70086	-	PROKKA_00058	Glutamine-binding periplasmic protein precursor	69175	70086	-		glnH_1	similar to AA sequence:UniProtKB:P0AEQ3		1	0	0	0	0	0	0
59	PFR_JS17-1_58	ABC-type amino acid transport system, secreted	70253	71164	-	PROKKA_00059	Glutamine-binding periplasmic protein precursor	70253	71164	-		glnH_2	similar to AA sequence:UniProtKB:P0AEQ3		1	0	0	0	0	0	0
60	PFR_JS17-1_59	Serine/threonine-protein kinase PknD	71300	72319	-	PROKKA_00060	Cystine-binding periplasmic protein precursor	71300	72319	-		fliY	similar to AA sequence:UniProtKB:P0AEM9		1	0	0	0	0	0	0
61	PFR_JS17-1_60	Isochorismatase family protein yddQ	72700	73272	-	PROKKA_00061	Streptothricin hydrolase	72700	73272	-	3.5.2.19	sttH_1	similar to AA sequence:UniProtKB:Q1MW86	Putative antibiotic resistance	1	0	0	0	0	0	0
62	PFR_JS17-1_61	Transcriptional regulator, LacI family	73463	74485	-	PROKKA_00062	HTH-type transcriptional regulator AscG	73463	74485	-		ascG	similar to AA sequence:UniProtKB:P24242		1	0	0	0	0	0	0
63	PFR_JS17-1_62	Hydroxypyruvate isomerase	74977	75774	+	PROKKA_00063	Hydroxypyruvate isomerase	74977	75774	+	5.3.1.22	hyi	similar to AA sequence:UniProtKB:P30147		1	0	0	0	0	0	0
64	PFR_JS17-1_63	YdjK	75920	77548	+	PROKKA_00064	Major myo-inositol transporter IolT	75920	77548	+		iolT_2	similar to AA sequence:UniProtKB:O34718		1	0	0	0	0	0	0
65	PFR_JS17-1_64	AMP-dependent synthetase/ligase	77588	79594	-	PROKKA_00065	Long-chain-fatty-acid--CoA ligase FadD15	77588	79594	-	6.2.1.3		similar to AA sequence:UniProtKB:O53521		1	0	0	0	0	0	0
66	PFR_JS17-1_65	Apurinic endonuclease	79591	80394	-	PROKKA_00066	putative endonuclease 4	79591	80394	-	3.1.21.2	end	similar to AA sequence:UniProtKB:P63535		1	0	0	0	0	0	0
67	PFR_JS17-1_66	Hypothetical protein	80625	81344	-	PROKKA_00067	hypothetical protein	80625	81344	-					1	0	0	0	0	0	0
68	PFR_JS17-1_67	Hypothetical protein	81447	83015	-	PROKKA_00068	Endo-1,4-beta-xylanase A precursor	81447	83015	-	3.2.1.8	xynA1_2	similar to AA sequence:UniProtKB:C6CRV0		0	0	0	0	0	0	0
69	PFR_JS17-1_68	DNA/RNA helicase, superfamily II, SNF2 family	83572	86970	+	PROKKA_00069	ATP-dependent helicase HepA	83572	86970	+			protein motif:CLUSTERS:PRK04914		1	0	0	0	0	0	0
70	PFR_JS17-1_69	ABC-type antimicrobial peptide transporter,	87128	88276	-	PROKKA_00070	Macrolide export ATP-binding/permease protein MacB	87128	88276	-	3.6.3.-	macB_1	similar to AA sequence:UniProtKB:Q5MK06		0	0	0	0	0	0	0
71	PFR_JS17-1_70	Lipoprotein-releasing system ATP-binding protein	88273	88965	-	PROKKA_00071	ABC transporter ATP-binding protein YtrE	88273	88965	-		ytrE	similar to AA sequence:UniProtKB:O34392		0	0	0	0	0	0	0
72	PFR_JS17-1_71	Hypothetical protein	88962	89975	-	PROKKA_00072	hypothetical protein	88962	89975	-					0	0	0	0	0	0	0
73	PFR_JS17-1_72	Transposase of ISAar20, ISL3 family	90202	91278	-	PROKKA_00073	Transposase	90202	91278	-			protein motif:Pfam:PF01610.11		0	0	0	0	0	0	0
74	PFR_JS17-1_73	Hypothetical protein	91622	91759	-	PROKKA_00074	hypothetical protein	91622	91759	-					0	2	1	1	0	0	0
75	PFR_JS17-1_74	Hypothetical protein	91973	92545	-	PROKKA_00075	hypothetical protein	91973	92545	-					0	2	1	1	0	0	0
76	PFR_JS17-1_75	Transposase of ISAar20, ISL3 family	92637	93632	-	PROKKA_00076	Transposase	92637	93632	-			protein motif:Pfam:PF01610.11		0	2	1	1	0	0	0
77	PFR_JS17-1_76	YbfG	94556	96697	+	PROKKA_00077	Putative peptidoglycan binding domain protein	94556	96697	+			protein motif:Pfam:PF01471.12		0	2	1	1	0	0	0
78	PFR_JS17-1_77	Hypothetical protein	96799	97167	+	PROKKA_00078	hypothetical protein	96799	97167	+					0	2	1	1	0	0	0
79	PFR_JS17-1_78	Transposase of ISAar20, ISL3 family	97430	98722	+	PROKKA_00079	Transposase	97430	98722	+			protein motif:Pfam:PF01610.11		0	2	1	1	0	0	0
80	PFR_JS17-1_79	Hypothetical protein	98878	99339	-	PROKKA_00080	hypothetical protein	98878	99339	-					0	1	1	0	0	0	0
81	PFR_JS17-1_80	Hypothetical protein	99490	99930	-	PROKKA_00081	hypothetical protein	99490	99930	-					0	0	0	0	0	0	0
82	PFR_JS17-1_81	Hypothetical protein	100054	100317	-	PROKKA_00082	hypothetical protein	100054	100317	-					0	0	0	0	0	0	0
83	PFR_JS17-1_82	Hypothetical protein	100634	100804	-	PROKKA_00083	hypothetical protein	100634	100804	-					0	0	0	0	0	0	0
84	PFR_JS17-1_83	Phospho acetyltransferase	101171	102703	+	PROKKA_00084	Phosphate acetyltransferase	101171	102703	+	2.3.1.8	pta	similar to AA sequence:UniProtKB:Q8ZND6		1	0	0	0	0	0	0
85	PFR_JS17-1_84	Acetate kinase	102865	104055	+	PROKKA_00085	Acetate kinase	102865	104055	+	2.7.2.1	ackA	similar to AA sequence:UniProtKB:P77845		1	0	0	0	0	0	0
86	PFR_JS17-1_85	Oxidoreductase, short chain	104069	104965	+	PROKKA_00086	Gluconate 5-dehydrogenase	104069	104965	+	1.1.1.69	gno	similar to AA sequence:UniProtKB:P50199		1	0	0	0	0	0	0
87	PFR_JS17-1_86	1-acyl-sn-glycerol-3-phosphate acyltransferase	104965	105759	+	PROKKA_00087	Bifunctional protein Aas	104965	105759	+		aas	similar to AA sequence:UniProtKB:P31119		1	0	0	0	0	0	0
88	PFR_JS17-1_87	Integral membrane protein	106864	107373	+	PROKKA_00088	hypothetical protein	106864	107373	+					1	0	0	0	0	0	0
89	PFR_JS17-1_88	Thioredoxin	107378	107794	+	PROKKA_00089	Thioredoxin	107378	107794	+			protein motif:Pfam:PF00085.14		1	0	0	0	0	0	0
90	PFR_JS17-1_89	DTDP-rhamnosyl transferase RfbF	108018	108980	+	PROKKA_00090	Galactofuranosyl transferase GlfT1	108018	108980	+	2.4.1.287	glfT1	similar to AA sequence:UniProtKB:A0R5Z2		0	0	0	0	0	0	0
91	PFR_JS17-1_90	Amylovoran biosynthesis glycosyltransferase AmsE	108977	109834	+	PROKKA_00091	UDP-Gal:alpha-D-GlcNAc-diphosphoundecaprenol beta-1,3-galactosyltransferase	108977	109834	+	2.4.1.303	wbbD	similar to AA sequence:UniProtKB:Q03084		0	0	0	0	0	0	0
92	PFR_JS17-1_91	Hypothetical protein	109979	112294	+	PROKKA_00092	Putative glycosyltransferase EpsE	109979	112294	+	2.4.-.-	epsE_1	similar to AA sequence:UniProtKB:P71054		0	0	0	0	0	1	0
93	PFR_JS17-1_92	Uma4 protein	112500	113807	+	PROKKA_00093	Transposase	112500	113807	+			protein motif:Pfam:PF01610.11		0	1	1	0	0	1	0
94	PFR_JS17-1_93	Conserved transmembrane protein	114221	115753	+	PROKKA_00094	hypothetical protein	114221	115753	+					0	1	1	0	0	1	0
95	PFR_JS17-1_94	Uma4 protein	115989	117296	+	PROKKA_00095	Transposase	115989	117296	+			protein motif:Pfam:PF01610.11		0	1	1	0	0	1	0
96	PFR_JS17-1_95	O-antigen export system ATP-binding protein RfbB	117369	118148	-	PROKKA_00096	Teichoic acids export ATP-binding protein TagH	117369	118148	-	3.6.3.40	tagH	similar to AA sequence:UniProtKB:P42954		1	0	0	0	0	1	0
97	PFR_JS17-1_96	Polysaccharide ABC superfamily ATP binding	118148	119065	-	PROKKA_00097	Teichoic acid translocation permease protein TagG	118148	119065	-		tagG	similar to AA sequence:UniProtKB:P42953		0	0	0	0	0	1	0
98	PFR_JS17-1_97	Bifunctional UDP-galactofuranosyl transferase	119037	121073	-	PROKKA_00098	Galactofuranosyl transferase GlfT2	119037	121073	-	2.4.1.288	glfT2	similar to AA sequence:UniProtKB:O53585		0	0	0	0	0	1	0
99	PFR_JS17-1_98	UDP-galactopyranose mutase glf	121070	122257	-	PROKKA_00099	UDP-galactopyranose mutase	121070	122257	-	5.4.99.9	glf	similar to AA sequence:UniProtKB:O06934		1	0	0	0	0	1	0
100	PFR_JS17-1_99	Hypothetical protein	122550	125792	+	PROKKA_00100	Exo-glucosaminidase LytG precursor	122550	125792	+	3.2.1.-	lytG	similar to AA sequence:UniProtKB:O32083		0	0	0	0	0	1	0
101	PFR_JS17-1_100	DTDP-glucose 4,6-dehydratase RmlB	125924	126922	+	PROKKA_00101	dTDP-glucose 4,6-dehydratase	125924	126922	+	4.2.1.46	rmlB	similar to AA sequence:UniProtKB:P95780		0	0	0	0	0	1	0
102	PFR_JS17-1_101	Fused dTDP-4-keto-L-rhamnose reductase and	126927	128345	+	PROKKA_00102	putative dTDP-4-dehydrorhamnose 3,5-epimerase	126927	128345	+	5.1.3.13	rfbC	similar to AA sequence:UniProtKB:Q5XCG7		0	0	0	0	0	1	0
103	PFR_JS17-1_102	Polysaccharide biosynthesis protein	128412	129644	-	PROKKA_00103	hypothetical protein	128412	129644	-					0	0	0	0	0	1	0
104	PFR_JS17-1_103	DTDP-rhamnosyl transferase RfbF	129731	130642	-	PROKKA_00104	Undecaprenyl-phosphate mannosyltransferase	129731	130642	-	2.4.1.54		similar to AA sequence:UniProtKB:C5CBV8		0	0	0	0	0	1	0
105	PFR_JS17-1_104	Rhamnosyltransferase , Glycosyl transferase	130758	132521	-	PROKKA_00105	Putative glycosyltransferase EpsH	130758	132521	-	2.4.-.-	epsH	similar to AA sequence:UniProtKB:P71057		0	0	0	0	0	1	0
106	PFR_JS17-1_105	Alpha-1,6-rhamnosyltransferase MigA	132532	133413	-	PROKKA_00106	Putative glycosyltransferase EpsE	132532	133413	-	2.4.-.-	epsE_2	similar to AA sequence:UniProtKB:P71054		0	0	0	0	0	1	0
107	PFR_JS17-1_106	Hypothetical protein	133474	133926	-	PROKKA_00107	hypothetical protein	133474	133926	-					0	0	0	0	0	1	0
108	PFR_JS17-1_107	Dolichyl-phosphate mannose synthase	133923	134669	-	PROKKA_00108	Undecaprenyl-phosphate mannosyltransferase	133923	134669	-	2.4.1.54		similar to AA sequence:UniProtKB:C5CBV8		0	0	0	0	0	1	0
109	PFR_JS17-1_108	Glucose-1-phosphate thymidylyltransferase	134833	135702	+	PROKKA_00109	Glucose-1-phosphate thymidylyltransferase	134833	135702	+	2.7.7.24	rmlA	similar to AA sequence:UniProtKB:A0QPF9		0	0	0	0	0	1	0
110	PFR_JS17-1_109	Conserved domain protein	135797	137917	+	PROKKA_00110	hypothetical protein	135797	137917	+					0	0	0	0	0	1	0
111	PFR_JS17-1_110	Hypothetical protein	137942	138793	+	PROKKA_00111	hypothetical protein	137942	138793	+					0	0	0	0	0	1	0
112	PFR_JS17-1_111	Uma4 protein	138813	140159	+	PROKKA_00112	Transposase	138813	140159	+			protein motif:Pfam:PF01610.11		0	0	0	0	0	1	0
113	PFR_JS17-1_112	Hypothetical protein	140098	140577	+	PROKKA_00113	hypothetical protein	140098	140577	+					0	0	0	0	0	1	0
114	PFR_JS17-1_113	Hypothetical protein	140537	141169	+	PROKKA_00114	hypothetical protein	140537	141169	+					0	0	0	0	0	1	0
115	PFR_JS17-1_114	Min	141201	141782	-	PROKKA_00115	DNA-invertase hin	141201	141782	-		hin	similar to AA sequence:UniProtKB:P03013		0	0	0	0	0	1	0
116	PFR_JS17-1_115	Nucleotidyl transferase, PF08843 family	141779	142558	-	PROKKA_00116	hypothetical protein	141779	142558	-					0	0	0	0	0	1	0
117	PFR_JS17-1_116	Transcriptional regulator	142555	142887	-	PROKKA_00117	hypothetical protein	142555	142887	-					0	0	0	0	0	1	0
118	PFR_JS17-1_117	Hsp20/alpha crystallin family protein	143247	143729	+	PROKKA_00118	18 kDa heat shock protein	143247	143729	+			similar to AA sequence:UniProtKB:Q53595		0	0	0	0	0	1	0
119	PFR_JS17-1_118	Heat shock protein Hsp20	143982	144446	+	PROKKA_00119	Spore protein SP21	143982	144446	+		hspA	similar to AA sequence:UniProtKB:Q06823		0	0	0	0	0	1	0
120	PFR_JS17-1_119	Probable potassium transport system protein kup	144603	146480	-	PROKKA_00120	potassium transport protein Kup	144603	146480	-			protein motif:CLUSTERS:PRK10745		0	0	0	0	0	1	0
121	PFR_JS17-1_120	Uma4 protein	146803	148149	-	PROKKA_00121	Transposase	146803	148149	-			protein motif:Pfam:PF01610.11		0	0	0	0	0	1	0
122	PFR_JS17-1_121	Hypothetical protein	148796	149224	-	PROKKA_00122	Nucleoid-associated protein EspR	148796	149224	-		espR	similar to AA sequence:UniProtKB:P96228		0	0	0	0	0	1	0
123	PFR_JS17-1_122	Glycogen debranching enzyme GlgX	149294	151426	-	PROKKA_00123	Glycogen debranching enzyme	149294	151426	-	3.2.1.-	glgX_1	similar to AA sequence:UniProtKB:P15067		0	1	0	1	0	0	0
124	PFR_JS17-1_123	Hypothetical protein	151380	151907	-	PROKKA_00124	hypothetical protein	151380	151907	-					0	1	0	1	0	0	0
125	PFR_JS17-1_124	Hypothetical protein	151904	152167	-	PROKKA_00125	hypothetical protein	151904	152167	-					0	1	0	1	0	0	0
126	PFR_JS17-1_125	Hypothetical protein	152171	152407	-	PROKKA_00126	hypothetical protein	152171	152407	-					0	1	0	1	0	0	0
127	PFR_JS17-1_126	Tyrosine recombinase XerD	153057	153998	+	PROKKA_00127	Tyrosine recombinase XerD	153057	153998	+		xerD_1	similar to AA sequence:UniProtKB:O31206		0	1	0	1	0	0	0
128	PFR_JS17-1_127	Hypothetical protein	153995	154342	+	PROKKA_00128	hypothetical protein	153995	154342	+					0	1	0	1	0	0	0
129	PFR_JS17-1_128	Site-specific recombinase, phage integrase	154393	154926	+	PROKKA_00129	Tyrosine recombinase XerC	154393	154926	+		xerC_1	similar to AA sequence:UniProtKB:O31207		0	1	0	1	0	0	0
130	PFR_JS17-1_129	Integrase family protein	154919	155488	+	PROKKA_00130	site-specific tyrosine recombinase XerC	154919	155488	+			protein motif:CLUSTERS:PRK00236		0	1	0	1	0	0	0
131	PFR_JS17-1_130	Putative integrase/recombinase y4rC	155485	155910	+	PROKKA_00131	Tyrosine recombinase XerD	155485	155910	+		xerD_2	similar to AA sequence:UniProtKB:P0A0P0		0	1	0	1	0	0	0
132	PFR_JS17-1_131	Hypothetical protein	156037	156204	-	PROKKA_00132	hypothetical protein	156037	156204	-					0	1	0	1	0	0	0
133	PFR_JS17-1_132	Hypothetical protein	156278	156562	-	PROKKA_00133	Sigma-70, region 4	156278	156562	-			protein motif:Pfam:PF08281.6		0	1	0	1	0	0	0
134	PFR_JS17-1_133	Hypothetical protein	156851	157027	+	PROKKA_00134	hypothetical protein	156851	157027	+					0	1	0	1	0	0	0
135	PFR_JS17-1_134	Hypothetical protein	157033	157341	+	PROKKA_00135	Transposase	157033	157341	+			protein motif:Pfam:PF01527.14		0	1	0	1	0	0	0
136	PFR_JS17-1_135	Transposase, ISlxx5	157303	158460	-	PROKKA_00136	Integrase core domain protein	157303	158460	-			protein motif:Pfam:PF00665.20		0	1	0	1	0	0	0
137	PFR_JS17-1_136	Putative membrane protein	158856	159335	-	PROKKA_00137	hypothetical protein	158856	159335	-					0	1	0	1	0	0	0
138	PFR_JS17-1_137	Hypothetical protein	160262	160609	+	PROKKA_00138	hypothetical protein	160262	160609	+					0	1	0	1	0	0	0
139	PFR_JS17-1_138	Hypothetical protein	160792	160983	+	PROKKA_00139	hypothetical protein	160792	160983	+					0	1	0	1	0	0	0
140	PFR_JS17-1_139	Uma4 protein	161032	162378	+	PROKKA_00140	Transposase	161032	162378	+			protein motif:Pfam:PF01610.11		0	0	0	0	0	0	0
141	PFR_JS17-1_140	Putative TIM-barrel fold metal-dependent	162378	163019	+	PROKKA_00141	Amidohydrolase	162378	163019	+			protein motif:Pfam:PF04909.8		0	0	0	0	0	0	0
142	PFR_JS17-1_141	Arylformamidase	163159	163884	+	PROKKA_00142	Kynurenine formamidase	163159	163884	+	3.5.1.9	kynB	similar to AA sequence:UniProtKB:Q81CK1		0	0	0	0	0	0	0
143	PFR_JS17-1_142	MFS transporter	163874	165166	+	PROKKA_00143	Putative tartrate transporter	163874	165166	+		ttuB	similar to AA sequence:UniProtKB:Q44470		0	0	0	0	0	0	0
144	PFR_JS17-1_143	Propionate catabolism operon transcriptional	165205	166035	-	PROKKA_00144	HTH-type transcriptional regulator LutR	165205	166035	-		lutR	similar to AA sequence:UniProtKB:O07007		0	0	0	0	0	0	0
145	PFR_JS17-1_144	DAK1 domain protein	166183	167901	+	PROKKA_00145	PTS-dependent dihydroxyacetone kinase, dihydroxyacetone-binding subunit DhaK	166183	167901	+	2.7.-.-	dhaK_1	similar to AA sequence:UniProtKB:Q9CIV8		0	0	0	0	0	0	0
146	PFR_JS17-1_145	Triosephosphate isomerase 2	167976	168728	+	PROKKA_00146	Triosephosphate isomerase	167976	168728	+	5.3.1.1	tpiA_1	similar to AA sequence:UniProtKB:Q5XD48		1	0	0	0	0	0	0
147	PFR_JS17-1_146	Transcriptional regulator	168890	169720	+	PROKKA_00147	Glycerol-3-phosphate regulon repressor	168890	169720	+		glpR	similar to AA sequence:UniProtKB:P0ACL0		1	0	0	0	0	0	0
148	PFR_JS17-1_147	Oxidoreductase, short chain	169865	170548	-	PROKKA_00148	putative oxidoreductase	169865	170548	-	1.-.-.-		similar to AA sequence:UniProtKB:Q99RF5		1	0	0	0	0	0	0
149	PFR_JS17-1_148	Putative ribose 5-phosphate isomerase	170960	171448	+	PROKKA_00149	Putative sugar phosphate isomerase YwlF	170960	171448	+	5.3.1.-	ywlF	similar to AA sequence:UniProtKB:P39156		1	0	0	0	0	0	0
150	PFR_JS17-1_149	Putative membrane protein	171993	173072	+	PROKKA_00150	hypothetical protein	171993	173072	+					1	0	0	0	0	0	0
151	PFR_JS17-1_150	HAD-superfamily hydrolase, subfamily IIA	173132	174004	+	PROKKA_00151	Arabinose operon protein AraL	173132	174004	+		araL	similar to AA sequence:UniProtKB:P94526		1	0	0	0	0	0	0
152	PFR_JS17-1_151	FGGY-family pentulose kinase	174036	175610	+	PROKKA_00152	Ribulokinase	174036	175610	+	2.7.1.16	araB_1	similar to AA sequence:UniProtKB:Q9KBQ3		1	0	0	0	0	0	0
153	PFR_JS17-1_152	Arabinose operon protein AraM	175623	176999	+	PROKKA_00153	Glycerol-1-phosphate dehydrogenase [NAD(P)+]	175623	176999	+	1.1.1.261	egsA	similar to AA sequence:UniProtKB:P94527		1	0	0	0	0	0	0
154	PFR_JS17-1_153	Ribulokinase	177237	178985	+	PROKKA_00154	Ribulokinase	177237	178985	+	2.7.1.16	araB_2	similar to AA sequence:UniProtKB:P94524		1	0	0	0	0	0	0
155	PFR_JS17-1_154	Transketolase	179104	181170	+	PROKKA_00155	Transketolase	179104	181170	+	2.2.1.1	tkt	similar to AA sequence:UniProtKB:O06811		1	0	0	0	0	0	0
156	PFR_JS17-1_155	CHY zinc finger	181451	181762	-	PROKKA_00156	CHY zinc finger	181451	181762	-			protein motif:Pfam:PF05495.6		0	0	0	0	0	0	0
157	PFR_JS17-1_156	Putative excinuclease ABC, A subunit	181939	184227	+	PROKKA_00157	UvrABC system protein A	181939	184227	+		uvrA_1	similar to AA sequence:UniProtKB:Q9WYV0		1	0	0	0	0	0	0
158	PFR_JS17-1_157	Aldose 1-epimerase family protein	184295	185191	-	PROKKA_00158	Putative glucose-6-phosphate 1-epimerase	184295	185191	-	5.1.3.15	yeaD	similar to AA sequence:UniProtKB:P39173		1	0	0	0	0	0	0
159	PFR_JS17-1_158	DNA polymerase beta domain protein region	185306	186139	+	PROKKA_00159	hypothetical protein	185306	186139	+					1	0	0	0	0	0	0
160	PFR_JS17-1_159	Hypothetical protein	186132	187214	+	PROKKA_00160	hypothetical protein	186132	187214	+					1	0	0	0	0	0	0
161	PFR_JS17-1_160	Hypothetical protein	187215	188072	-	PROKKA_00161	hypothetical protein	187215	188072	-					1	0	0	0	0	0	0
162	PFR_JS17-1_161	D-inositol-3-phosphate glycosyltransferase 2	188245	189474	+	PROKKA_00162	D-inositol 3-phosphate glycosyltransferase	188245	189474	+	2.4.1.250	mshA	similar to AA sequence:UniProtKB:A0QQZ8		1	0	0	0	0	0	0
163	PFR_JS17-1_162	1D-myo-inositol	189471	190289	+	PROKKA_00163	1D-myo-inositol 2-acetamido-2-deoxy-alpha-D-glucopyranoside deacetylase	189471	190289	+	3.5.1.103	mshB_1	similar to AA sequence:UniProtKB:Q9F344		1	0	0	0	0	0	0
164	PFR_JS17-1_163	Integral membrane protein	190460	191071	+	PROKKA_00164	acid-resistance membrane protein	190460	191071	+			protein motif:CLUSTERS:PRK10209		1	0	0	0	0	0	0
165	PFR_JS17-1_164	Ribose-phosphate diphosphokinase	191222	192202	-	PROKKA_00165	Ribose-phosphate pyrophosphokinase	191222	192202	-	2.7.6.1	prs_1	similar to AA sequence:UniProtKB:P65235		1	0	0	0	0	0	0
166	PFR_JS17-1_165	Glutamine amidotransferase class-I	192286	192975	-	PROKKA_00166	GMP synthase [glutamine-hydrolyzing]	192286	192975	-	6.3.5.2	guaA_1	similar to AA sequence:UniProtKB:P99105		1	0	0	0	0	0	0
167	PFR_JS17-1_166	Multidrug resistance protein	193001	194248	-	PROKKA_00167	4-hydroxybenzoate transporter PcaK	193001	194248	-		pcaK	similar to AA sequence:UniProtKB:Q51955		1	0	0	0	0	0	0
168	PFR_JS17-1_167	Transcriptional regulator, MerR	194286	194630	+	PROKKA_00168	HTH-type transcriptional regulator HmrR	194286	194630	+		hmrR	similar to AA sequence:UniProtKB:Q9X5X4		1	0	0	0	0	0	0
169	PFR_JS17-1_168	Hypothetical protein	194713	195267	+	PROKKA_00169	hypothetical protein	194713	195267	+					1	0	0	0	0	0	0
170	PFR_JS17-1_169	Hypothetical acetyltransferase YafP	195338	195883	-	PROKKA_00170	putative N-acetyltransferase YafP	195338	195883	-	2.3.1.-	yafP	similar to AA sequence:UniProtKB:Q47158		1	0	0	0	0	0	0
171	PFR_JS17-1_170	Transcriptional regulator	196015	196362	+	PROKKA_00171	HTH-type transcriptional regulator CmtR	196015	196362	+		cmtR	similar to AA sequence:UniProtKB:P67731		1	0	0	0	0	0	0
172	PFR_JS17-1_171	Metal cation transporting P-type ATPase ctpG	196359	198473	+	PROKKA_00172	Zinc-transporting ATPase	196359	198473	+	3.6.3.-	zosA	similar to AA sequence:UniProtKB:O31688		1	0	0	0	0	0	0
173	PFR_JS17-1_172	Hypothetical protein	198525	199016	+	PROKKA_00173	hypothetical protein	198525	199016	+					0	0	0	0	0	0	0
174	PFR_JS17-1_173	Hypothetical protein	199135	199740	+	PROKKA_00174	hypothetical protein	199135	199740	+					1	0	0	0	0	0	0
175	PFR_JS17-1_174	ABC-type Fe3-siderophores transport systems	199796	200605	+	PROKKA_00175	hypothetical protein	199796	200605	+					1	0	0	0	0	0	0
176	PFR_JS17-1_175	Hypothetical protein	200678	200902	-	PROKKA_00176	hypothetical protein	200678	200902	-					1	0	0	0	0	0	0
177	PFR_JS17-1_176	Transcriptional Regulator, TetR family	201048	201656	-	PROKKA_00177	HTH-type transcriptional repressor KstR2	201048	201656	-		kstR2_1	similar to AA sequence:UniProtKB:A0R4Z6		1	0	0	0	0	0	0
178	PFR_JS17-1_177	AmyC	201703	202521	-	PROKKA_00178	L-arabinose transport system permease protein AraQ	201703	202521	-		araQ_1	similar to AA sequence:UniProtKB:P94530		0	0	0	0	0	0	0
179	PFR_JS17-1_178	AmyD	202523	203446	-	PROKKA_00179	L-arabinose transport system permease protein AraP	202523	203446	-		araP	similar to AA sequence:UniProtKB:P94529		0	0	0	0	0	0	0
180	PFR_JS17-1_179	Multiple sugar-binding lipoprotein	203512	204774	-	PROKKA_00180	putative arabinose-binding protein precursor	203512	204774	-		araN_1	similar to AA sequence:UniProtKB:P94528		0	0	0	0	0	0	0
181	PFR_JS17-1_180	Glycoside hydrolase clan GH-D	204844	207030	-	PROKKA_00181	Alpha-galactosidase	204844	207030	-	3.2.1.22	rafA	similar to AA sequence:UniProtKB:P16551		0	0	0	0	0	0	0
182	PFR_JS17-1_181	Ribose operon repressor	207355	208374	+	PROKKA_00182	Ribose operon repressor	207355	208374	+		rbsR_1	similar to AA sequence:UniProtKB:P0ACQ0		0	1	1	0	0	0	0
183	PFR_JS17-1_182	UPF0126 domain protein	208519	209208	+	PROKKA_00183	hypothetical protein	208519	209208	+			protein motif:CLUSTERS:PRK10578		1	1	1	0	0	0	0
184	PFR_JS17-1_183	Transposase of ISAar20, ISL3 family	209947	211254	+	PROKKA_00184	Transposase	209947	211254	+			protein motif:Pfam:PF01610.11		0	1	1	0	0	0	0
185	PFR_JS17-1_184	Endo alpha-1,4 polygalactosaminidase	211497	212336	-	PROKKA_00185	hypothetical protein	211497	212336	-					0	1	1	0	0	0	0
186	PFR_JS17-1_185	Hypothetical protein	212415	213044	-	PROKKA_00186	hypothetical protein	212415	213044	-					0	1	1	0	0	0	0
187	PFR_JS17-1_186	Hypothetical protein	213987	214259	+	PROKKA_00187	hypothetical protein	213987	214259	+					0	1	1	0	0	0	0
188	PFR_JS17-1_187	Drug transporter	214428	215882	-	PROKKA_00188	Multidrug resistance protein stp	214428	215882	-		stp_1	similar to AA sequence:UniProtKB:P71879	Putative antibiotic resistance	0	1	1	0	0	0	0
189	PFR_JS17-1_188	NmrA family protein	215918	216754	-	PROKKA_00189	NAD(P)H azoreductase	215918	216754	-	1.7.-.-	azoB	similar to AA sequence:UniProtKB:Q8KU07		0	1	1	0	0	0	0
190	PFR_JS17-1_189	Transcriptional regulator	216836	217522	+	PROKKA_00190	Tetracycline repressor protein class G	216836	217522	+		tetR_1	similar to AA sequence:UniProtKB:P51560	Putative antibiotic resistance	0	1	1	0	0	0	0
191	PFR_JS17-1_190	Transposon Tn21 resolvase	217867	218469	-	PROKKA_00191	Putative transposon Tn552 DNA-invertase bin3	217867	218469	-		bin3	similar to AA sequence:UniProtKB:P20384		0	1	1	0	0	0	0
192	PFR_JS17-1_191	Lmo0471 protein	218748	219662	-	PROKKA_00192	hypothetical protein	218748	219662	-					0	1	1	0	0	0	0
193	PFR_JS17-1_192	Hypothetical protein	219818	220231	-	PROKKA_00193	hypothetical protein	219818	220231	-					0	1	1	0	0	0	0
194	PFR_JS17-1_193	SAF domain protein	220732	221205	+	PROKKA_00194	hypothetical protein	220732	221205	+					1	0	0	0	0	0	0
195	PFR_JS17-1_194	Hypothetical protein	221205	222242	+	PROKKA_00195	hypothetical protein	221205	222242	+					1	0	0	0	0	0	0
196	PFR_JS17-1_195	Secretion system protein	222239	224014	+	PROKKA_00196	Putative conjugal transfer protein/MT3759	222239	224014	+			similar to AA sequence:UniProtKB:Q7D547		1	0	0	0	0	0	0
197	PFR_JS17-1_196	Type II secretion system protein (Precursor)	224011	224904	+	PROKKA_00197	Bacterial type II secretion system protein F domain protein	224011	224904	+			protein motif:Pfam:PF00482.17		1	0	0	0	0	0	0
198	PFR_JS17-1_197	Type II secretion system F domain protein	224897	225802	+	PROKKA_00198	hypothetical protein	224897	225802	+					1	0	0	0	0	0	0
199	PFR_JS17-1_198	Hypothetical protein	225887	226111	+	PROKKA_00199	hypothetical protein	225887	226111	+					1	0	0	0	0	0	0
200	PFR_JS17-1_199	Hypothetical protein	226086	226508	+	PROKKA_00200	TadE-like protein	226086	226508	+			protein motif:Pfam:PF07811.6		1	0	0	0	0	0	0
201	PFR_JS17-1_200	Hypothetical protein	226574	227131	+	PROKKA_00201	hypothetical protein	226574	227131	+					1	0	0	0	0	0	0
202						PROKKA_00202	tRNA-His(atg)	227336	227426	+			COORDINATES:profile:Aragorn:1.2		0					0	0
203	PFR_JS17-1_201	Hypothetical protein	227128	230838	+											0	0	0	0	0	0
204	PFR_JS17-1_202	Multiple antibiotic resistance (MarC)-related	230849	231439	-	PROKKA_00203	putative antibiotic transporter	230849	231439	-			protein motif:CLUSTERS:PRK10739	Putative antibiotic resistance	1	0	0	0	0	0	0
205	PFR_JS17-1_203	Transporter, major facilitator family protein	231439	232866	-	PROKKA_00204	2-acyl-glycerophospho-ethanolamine acyltransferase	231439	232866	-			protein motif:CLUSTERS:PRK08633		1	0	0	0	0	0	0
206	PFR_JS17-1_204	Conserved domain protein	233200	234165	-	PROKKA_00205	hypothetical protein	233200	234165	-					1	0	0	0	0	0	0
207	PFR_JS17-1_205	Response regulator receiver domain protein	234519	235181	-	PROKKA_00206	Transcriptional regulatory protein DegU	234519	235181	-		degU	similar to AA sequence:UniProtKB:P13800		1	0	0	0	0	0	0
208	PFR_JS17-1_206	Histidine kinase	235215	236624	-	PROKKA_00207	Sensor histidine kinase DesK	235215	236624	-	2.7.13.3	desK_2	similar to AA sequence:UniProtKB:O34757		1	0	0	0	0	0	0
209	PFR_JS17-1_207	Hypothetical protein	236998	238752	+	PROKKA_00208	hypothetical protein	236998	238752	+					0	0	0	0	0	0	0
210	PFR_JS17-1_208	Hypothetical protein	238774	238881	+	PROKKA_00209	hypothetical protein	238774	238881	+					0	0	0	0	0	0	0
211	PFR_JS17-1_209	Hypothetical protein	238968	239096	-	PROKKA_00210	hypothetical protein	238968	239096	-					1	0	0	0	0	0	0
212	PFR_JS17-1_210	Translation regulator	239619	241115	-	PROKKA_00211	Purine catabolism regulatory protein	239619	241115	-		pucR_1	similar to AA sequence:UniProtKB:O32138		1	0	0	0	0	0	0
213	PFR_JS17-1_211	4-aminobutyrate aminotransferase apoenzyme	241295	242629	+	PROKKA_00212	5-aminovalerate aminotransferase DavT	241295	242629	+	2.6.1.48	davT	similar to AA sequence:UniProtKB:Q9I6M4		1	0	0	0	0	0	0
214	PFR_JS17-1_212	McyI protein	242626	243705	+	PROKKA_00213	Glycerate dehydrogenase	242626	243705	+	1.1.1.29	hprA	similar to AA sequence:UniProtKB:Q59516		1	0	0	0	0	0	0
215	PFR_JS17-1_213	Threonine dehydrogenase and related Zn-dependent	243709	244755	+	PROKKA_00214	Formaldehyde dismutase	243709	244755	+	1.2.99.4	fdm	similar to AA sequence:UniProtKB:Q52078		0	0	0	0	0	0	0
216	PFR_JS17-1_214	Probable amino-acid ABC transporter permease	244872	245510	+	PROKKA_00215	Inner membrane amino-acid ABC transporter permease protein YecS	244872	245510	+		yecS_2	similar to AA sequence:UniProtKB:P0AFT2		1	0	0	0	0	0	0
217	PFR_JS17-1_215	Amino acid ABC transporter, permease protein	245507	246163	+	PROKKA_00216	L-cystine transport system permease protein TcyB	245507	246163	+		tcyB	similar to AA sequence:UniProtKB:P42200		1	0	0	0	0	0	0
218	PFR_JS17-1_216	Periplasmic component of amino acid ABC-type	246230	247090	+	PROKKA_00217	Lysine-arginine-ornithine-binding periplasmic protein precursor	246230	247090	+		argT	similar to AA sequence:UniProtKB:P02911		1	0	0	0	0	0	0
219	PFR_JS17-1_217	Glutamine ABC transporter, ATP-binding protein	247160	247963	+	PROKKA_00218	Glutamine transport ATP-binding protein GlnQ	247160	247963	+	3.6.3.-	glnQ_2	similar to AA sequence:UniProtKB:O34677		1	0	0	0	0	0	0
220	PFR_JS17-1_218	Translation initiation inhibitor involved in	247971	248354	+	PROKKA_00219	Putative reactive intermediate deaminase TdcF	247971	248354	+	3.5.4.-	tdcF	similar to AA sequence:UniProtKB:P0AGL2		1	0	0	0	0	0	0
221	PFR_JS17-1_219	D-amino acid dehydrogenase	248351	249604	+	PROKKA_00220	D-amino acid dehydrogenase small subunit	248351	249604	+	1.4.99.1	dadA	similar to AA sequence:UniProtKB:P0A6J5		1	0	0	0	0	0	0
222	PFR_JS17-1_220	Asp/Glu/Hydantoin racemase superfamily protein	249601	250377	+	PROKKA_00221	hypothetical protein	249601	250377	+			protein motif:CLUSTERS:PRK07475		1	0	0	0	0	0	0
223	PFR_JS17-1_221	Histidine triad protein	251296	251745	+	PROKKA_00222	HIT-like protein	251296	251745	+	3.-.-.-		similar to AA sequence:UniProtKB:P44956		1	0	0	0	0	0	0
224	PFR_JS17-1_222	Molybdenum cofactor synthesis domain protein	251749	252333	+	PROKKA_00223	Molybdenum cofactor biosynthesis protein B	251749	252333	+		moaB	similar to AA sequence:UniProtKB:P99137		0	0	0	0	0	0	0
225	PFR_JS17-1_223	Molybdenum cofactor biosynthesis protein	252392	252964	-	PROKKA_00224	Cyclic pyranopterin monophosphate synthase accessory protein 2	252392	252964	-		moaC2	similar to AA sequence:UniProtKB:P0A5K6		1	0	0	0	0	0	0
226	PFR_JS17-1_224	Molybdenum cofactor synthesis domain protein	252957	254483	-	PROKKA_00225	Molybdopterin molybdenumtransferase	252957	254483	-	2.10.1.1	moeA_1	similar to AA sequence:UniProtKB:P12281		0	0	0	0	0	0	0
227	PFR_JS17-1_225	Molybdopterin biosynthesis-like protein MoeZ	254480	255355	-	PROKKA_00226	putative adenylyltransferase/sulfurtransferase MoeZ	254480	255355	-		moeZ_1	similar to AA sequence:UniProtKB:Q7D5X9		1	0	0	0	0	0	0
228	PFR_JS17-1_226	Molybdopterin converting factor, subunit 2	255355	255774	-	PROKKA_00227	Molybdopterin synthase catalytic subunit 1	255355	255774	-	2.8.1.12	moaE1	similar to AA sequence:UniProtKB:O05795		1	0	0	0	0	0	0
229	PFR_JS17-1_227	ThiS family protein	255876	256991	-	PROKKA_00228	ThiS family protein	255876	256991	-			protein motif:Pfam:PF02597.14		1	0	0	0	0	0	0
230	PFR_JS17-1_228	Respiratory nitrate reductase, gamma subunit	257120	257839	-	PROKKA_00229	Nitrate reductase-like protein NarX	257120	257839	-	1.7.99.4	narX_1	similar to AA sequence:UniProtKB:P71994		0	0	0	0	0	0	0
231	PFR_JS17-1_229	Nitrate reductase molybdenum cofactor assembly	257826	258653	-	PROKKA_00230	Nitrate reductase-like protein NarX	257826	258653	-	1.7.99.4	narX_2	similar to AA sequence:UniProtKB:P71994		0	0	0	0	0	0	0
232	PFR_JS17-1_230	Nitrate reductase, beta subunit	258653	260164	-	PROKKA_00231	Respiratory nitrate reductase 2 beta chain	258653	260164	-	1.7.99.4	narY	similar to AA sequence:UniProtKB:P19318		1	0	0	0	0	0	0
233	PFR_JS17-1_231	Nitrate reductase, alpha subunit	260164	263982	-	PROKKA_00232	Nitrate reductase alpha subunit	260164	263982	-	1.7.99.4	narG	similar to AA sequence:UniProtKB:O06559		0	0	0	0	0	0	0
234	PFR_JS17-1_232	Transporter, major facilitator family protein	264016	265374	-	PROKKA_00233	Nitrate/nitrite transporter NarK	264016	265374	-		narK	similar to AA sequence:UniProtKB:P10903		0	0	0	0	0	0	0
235	PFR_JS17-1_233	Molybdenum cofactor biosynthesis protein A	265518	266576	-	PROKKA_00234	Cyclic pyranopterin monophosphate synthase	265518	266576	-	4.1.99.18	moaA	similar to AA sequence:UniProtKB:Q44118		0	0	0	0	0	0	0
236	PFR_JS17-1_234	MobA-like NTP transferase domain protein	266791	267465	+	PROKKA_00235	molybdopterin-guanine dinucleotide biosynthesis protein MobA	266791	267465	+			protein motif:CLUSTERS:PRK00317		0	0	0	0	0	0	0
237	PFR_JS17-1_235	Molybdenum cofactor synthesis domain protein	267838	268344	-	PROKKA_00236	Molybdopterin adenylyltransferase	267838	268344	-	2.7.7.75	mog	similar to AA sequence:UniProtKB:P44645		0	0	0	0	0	0	0
238	PFR_JS17-1_236	Molybdate ABC transporter, periplasmic	268563	269339	+	PROKKA_00237	Molybdate-binding periplasmic protein precursor	268563	269339	+		modA	similar to AA sequence:UniProtKB:P45323		0	0	0	0	0	0	0
239	PFR_JS17-1_237	Molybdate ABC transporter, permease protein	269336	271456	+	PROKKA_00238	Glutamine transport ATP-binding protein GlnQ	269336	271456	+		glnQ_3	similar to AA sequence:UniProtKB:P10346		1	0	0	0	0	0	0
240	PFR_JS17-1_238	Putative CoA-substrate-specific enzyme activase	271649	276025	+	PROKKA_00239	Activator of (R)-2-hydroxyglutaryl-CoA dehydratase	271649	276025	+		hgdC	similar to AA sequence:UniProtKB:P11568		1	0	0	0	0	0	0
241	PFR_JS17-1_239	L-aspartate oxidase (Quinolinate synthetase B)	276076	277665	-	PROKKA_00240	L-aspartate oxidase	276076	277665	-	1.4.3.16	nadB_1	similar to AA sequence:UniProtKB:P10902		0	0	0	0	0	0	0
242	PFR_JS17-1_240	Mebrane associated protein	278276	279073	+	PROKKA_00241	VIT family protein	278276	279073	+			protein motif:Pfam:PF01988.13		0	0	0	0	0	0	0
243	PFR_JS17-1_241	Methylase involved in ubiquinone/menaquinone	279084	279764	+	PROKKA_00242	Demethylrebeccamycin-D-glucose O-methyltransferase	279084	279764	+	2.1.1.164	rebM_1	similar to AA sequence:UniProtKB:Q8KZ94		0	0	0	0	0	0	0
244	PFR_JS17-1_242	Ribose-5-phosphate isomerase B	280099	280581	+	PROKKA_00243	Ribose-5-phosphate isomerase B	280099	280581	+	5.3.1.6	rpiB_2	similar to AA sequence:UniProtKB:P37351		0	0	0	0	0	0	0
245	PFR_JS17-1_243	Sulfate adenylyltransferase subunit 1	280914	282263	-	PROKKA_00244	Bifunctional enzyme CysN/CysC	280914	282263	-		cysNC	similar to AA sequence:UniProtKB:Q10600		1	0	0	0	0	0	0
246	PFR_JS17-1_244	Sulfate adenylyltransferase subunit 2	282266	283333	-	PROKKA_00245	Sulfate adenylyltransferase subunit 2	282266	283333	-	2.7.7.4	cysD	similar to AA sequence:UniProtKB:P65670		1	0	0	0	0	0	0
247	PFR_JS17-1_245	Phosphoadenosine phosphosulfate reductase	283360	284109	-	PROKKA_00246	Phosphoadenosine phosphosulfate reductase	283360	284109	-	1.8.4.8	cysH	similar to AA sequence:UniProtKB:P94498		1	0	0	0	0	0	0
248	PFR_JS17-1_246	Sulfite reductase	284106	285911	-	PROKKA_00247	Sulfite reductase [ferredoxin]	284106	285911	-	1.8.7.1	sir	similar to AA sequence:UniProtKB:P71753		1	0	0	0	0	0	0
249	PFR_JS17-1_247	SubI	286700	287806	+	PROKKA_00248	Sulfate-binding protein precursor	286700	287806	+		sbpA	similar to AA sequence:UniProtKB:P27366		1	0	0	0	0	0	0
250	PFR_JS17-1_248	Sulfate-transport membrane protein ABC	287803	288837	+	PROKKA_00249	Sulfate transport system permease protein CysT	287803	288837	+		cysT	similar to AA sequence:UniProtKB:P27367		1	0	0	0	0	0	0
251	PFR_JS17-1_249	CysW	288827	289636	+	PROKKA_00250	Sulfate transport system permease protein CysW	288827	289636	+		cysW	similar to AA sequence:UniProtKB:P27370		1	0	0	0	0	0	0
252	PFR_JS17-1_250	Sulfate-transport ATP-binding protein ABC	289633	290685	+	PROKKA_00251	Sulfate/thiosulfate import ATP-binding protein CysA	289633	290685	+	3.6.3.25	cysA	similar to AA sequence:UniProtKB:P0A4W2		1	0	0	0	0	0	0
253	PFR_JS17-1_251	Cobalt-zinc-cadmium efflux permease	291031	292071	-	PROKKA_00252	Cadmium, cobalt and zinc/H(+)-K(+) antiporter	291031	292071	-		czcD_1	similar to AA sequence:UniProtKB:O07084		0	0	0	0	0	0	0
254	PFR_JS17-1_252	Transcriptional regulator, ArsR family	292362	292760	+	PROKKA_00253	putative HTH-type transcriptional regulator/MT0088	292362	292760	+			similar to AA sequence:UniProtKB:O53626		0	0	0	0	0	0	0
255	PFR_JS17-1_253	ABC-transporter transmembrane component	293125	293955	-	PROKKA_00254	Daunorubicin/doxorubicin resistance ABC transporter permease protein DrrB	293125	293955	-		drrB	similar to AA sequence:UniProtKB:P32011		1	0	0	0	0	0	0
256	PFR_JS17-1_254	Daunorubicin resistance ABC transporter ATPase	293952	295022	-	PROKKA_00255	Daunorubicin/doxorubicin resistance ATP-binding protein DrrA	293952	295022	-	3.6.3.-	drrA_1	similar to AA sequence:UniProtKB:P32010		1	0	0	0	0	0	0
257	PFR_JS17-1_255	Transcription regulator	295541	296575	-	PROKKA_00256	MarR family protein	295541	296575	-			protein motif:Pfam:PF01047.16		1	0	0	0	0	0	0
258	PFR_JS17-1_256	NAD(P)( ) transhydrogenase (AB-specific), alpha	296934	298487	+	PROKKA_00257	NAD(P) transhydrogenase subunit alpha	296934	298487	+	1.6.1.2	pntA	similar to AA sequence:UniProtKB:P07001		1	0	0	0	0	0	0
259	PFR_JS17-1_257	NAD(P) transhydrogenase subunit beta	298494	299906	+	PROKKA_00258	NAD(P) transhydrogenase subunit beta	298494	299906	+	1.6.1.2	pntB	similar to AA sequence:UniProtKB:P0AB67		1	0	0	0	0	0	0
260	PFR_JS17-1_258	Hypothetical protein	300114	300491	-	PROKKA_00259	hypothetical protein	300114	300491	-					0	0	0	0	0	0	0
261	PFR_JS17-1_259	4-alpha-glucanotransferase malQ	301166	303121	-	PROKKA_00260	4-alpha-glucanotransferase	301166	303121	-	2.4.1.25	malQ_1	similar to AA sequence:UniProtKB:Q59266		1	0	0	0	0	0	0
262	PFR_JS17-1_260	Hypothetical protein	303192	303674	-	PROKKA_00261	Lactose-specific phosphotransferase enzyme IIA component	303192	303674	-	2.7.1.-	lacF	similar to AA sequence:UniProtKB:P0A0D6		1	0	0	0	0	0	0
263	PFR_JS17-1_261	Hypothetical protein	303732	304091	-	PROKKA_00262	hypothetical protein	303732	304091	-					0	0	0	0	0	0	0
264	PFR_JS17-1_262	Riboflavin biosynthesis protein RibD	304559	305779	+	PROKKA_00263	Riboflavin biosynthesis protein RibD	304559	305779	+		ribD_1	similar to AA sequence:UniProtKB:P25539		0	0	0	0	0	0	0
265	PFR_JS17-1_263	Riboflavin synthase, alpha subunit	305869	306531	+	PROKKA_00264	Riboflavin synthase	305869	306531	+	2.5.1.9	ribE	similar to AA sequence:UniProtKB:P16440		1	0	0	0	0	0	0
266	PFR_JS17-1_264	GTP cyclohydrolase	306528	307502	+	PROKKA_00265	Riboflavin biosynthesis protein RibBA	306528	307502	+		ribBA_1	similar to AA sequence:UniProtKB:A5U2B7		1	0	0	0	0	0	0
267	PFR_JS17-1_265	GTP cyclohydrolase-2 2	307450	307998	+	PROKKA_00266	Riboflavin biosynthesis protein RibBA	307450	307998	+		ribBA_2	similar to AA sequence:UniProtKB:A5U2B7		0	0	0	0	0	0	0
268	PFR_JS17-1_266	6,7-dimethyl-8-ribityllumazine synthase RibH	307995	308462	+	PROKKA_00267	6,7-dimethyl-8-ribityllumazine synthase	307995	308462	+	2.5.1.78	ribH	similar to AA sequence:UniProtKB:P66034		1	0	0	0	0	0	0
269	PFR_JS17-1_267	CitT protein	308605	310128	-	PROKKA_00268	Putative malate transporter YflS	308605	310128	-		yflS	similar to AA sequence:UniProtKB:O34726		0	0	0	0	0	0	0
270	PFR_JS17-1_268	Hypothetical protein	310430	311530	-	PROKKA_00269	hypothetical protein	310430	311530	-					0	0	0	0	0	0	0
271	PFR_JS17-1_269	PF12952 domain protein	311636	312271	-	PROKKA_00270	hypothetical protein	311636	312271	-					0	0	0	0	0	0	0
272	PFR_JS17-1_270	Hypothetical protein	312432	312776	+	PROKKA_00271	Transposase	312432	312776	+			protein motif:Pfam:PF01527.14		0	0	0	0	0	0	0
273	PFR_JS17-1_271	Integrase, catalytic region	312773	313681	+	PROKKA_00272	Integrase core domain protein	312773	313681	+			protein motif:Pfam:PF00665.20		0	0	0	0	0	0	0
274	PFR_JS17-1_272	Putative DNA restriction-modification system,	313759	316332	-	PROKKA_00273	Type III restriction enzyme, res subunit	313759	316332	-			protein motif:Pfam:PF04851.9		0	1	1	0	0	0	0	PfrJS17IIP
275	PFR_JS17-1_273	DNA restriction-modification system, DNA	316332	318332	-	PROKKA_00274	Modification methylase MboII	316332	318332	-	2.1.1.72	mboIIM_1	similar to AA sequence:UniProtKB:P23192		0	1	1	0	0	0	0	M.PfrJS17II
276	PFR_JS17-1_274	Type I restriction-modification system DNA	318333	318602	-	PROKKA_00275	hypothetical protein	318333	318602	-			protein motif:Pfam:PF12161.2	HsdM N-terminal domain	0	1	1	0	0	0	0
277	PFR_JS17-1_275	PF12952 domain protein	318831	319460	-	PROKKA_00276	hypothetical protein	318831	319460	-					0	0	0	0	0	0	0
278	PFR_JS17-1_276	ABC-type anion transport system, duplicated	320223	321962	+	PROKKA_00277	Bicarbonate transport system permease protein CmpB	320223	321962	+		cmpB_1	similar to AA sequence:UniProtKB:Q55106		0	0	0	0	0	0	0
279	PFR_JS17-1_277	Putative ABC-type Taurine transport system,	322056	323387	+	PROKKA_00278	Bicarbonate transport ATP-binding protein CmpD	322056	323387	+	3.6.3.-	cmpD	similar to AA sequence:UniProtKB:Q55463		0	0	0	0	0	0	0
280	PFR_JS17-1_278	Hypothetical protein	323506	324966	+	PROKKA_00279	hypothetical protein	323506	324966	+					0	0	0	0	0	0	0
281	PFR_JS17-1_279	Hypothetical protein	325216	326886	-	PROKKA_00280	Cellulosome-anchoring protein precursor	325216	326886	-		ancA_1	similar to AA sequence:UniProtKB:Q06848		0	0	0	0	0	0	0
282	PFR_JS17-1_280	Uma4 protein	327951	329258	+	PROKKA_00281	Transposase	327951	329258	+			protein motif:Pfam:PF01610.11		0	0	0	0	0	0	0
283	PFR_JS17-1_281	Hypothetical protein	329255	330079	+	PROKKA_00282	hypothetical protein	329255	330079	+					0	0	0	0	0	0	0
284	PFR_JS17-1_282	Hypothetical protein	330073	331086	+	PROKKA_00283	hypothetical protein	330073	331086	+					0	0	0	0	0	0	0
285	PFR_JS17-1_283	Hypothetical protein	331083	332126	+	PROKKA_00284	hypothetical protein	331083	332126	+					0	0	0	0	0	0	0
286	PFR_JS17-1_284	Hypothetical protein	332095	333960	+	PROKKA_00285	macrolide transporter ATP-binding /permease protein	332095	333960	+			protein motif:CLUSTERS:PRK10535		0	0	0	0	0	0	0
287	PFR_JS17-1_285	Substrate-specific component CbrT of predicted	333957	334997	+	PROKKA_00286	hypothetical protein	333957	334997	+					0	0	0	0	0	0	0
288	PFR_JS17-1_286	MoxR family protein	335192	336124	+	PROKKA_00287	ATPase family associated with various cellular activities (AAA)	335192	336124	+			protein motif:Pfam:PF07726.5		0	0	0	0	0	0	0
289	PFR_JS17-1_287	PF01882 family protein	336129	337160	+	PROKKA_00288	hypothetical protein	336129	337160	+					0	0	0	0	0	0	0
290	PFR_JS17-1_288	Hypothetical protein	337144	337764	+	PROKKA_00289	hypothetical protein	337144	337764	+					0	0	0	0	0	0	0
291	PFR_JS17-1_289	Von Willebrand factor type A domain protein	337755	338765	+	PROKKA_00290	von Willebrand factor type A domain protein	337755	338765	+			protein motif:Pfam:PF00092.22		0	0	0	0	0	0	0
292	PFR_JS17-1_290	Von Willebrand factor type A domain protein	338762	339769	+	PROKKA_00291	von Willebrand factor type A domain protein	338762	339769	+			protein motif:Pfam:PF00092.22		0	0	0	0	0	0	0
293	PFR_JS17-1_291	Hypothetical protein	339766	340629	+	PROKKA_00292	Tetratricopeptide repeat protein	339766	340629	+			protein motif:Pfam:PF07719.11		0	0	0	0	0	0	0
294	PFR_JS17-1_292	Hypothetical protein	340651	341487	-	PROKKA_00293	hypothetical protein	340651	341487	-					0	0	0	0	0	0	0
295	PFR_JS17-1_293	Hypothetical protein	342047	342292	+	PROKKA_00294	hypothetical protein	342047	342292	+					0	0	0	0	0	0	0
296	PFR_JS17-1_294	Divalent metal cation transporter MntH	342563	343978	-	PROKKA_00295	Divalent metal cation transporter MntH	342563	343978	-		mntH	similar to AA sequence:UniProtKB:Q99UZ7		1	0	0	0	0	0	0
297	PFR_JS17-1_295	Transcriptional repressor sirR	344200	344877	+	PROKKA_00296	Iron-dependent repressor IdeR	344200	344877	+		ideR	similar to AA sequence:UniProtKB:P0A672		1	0	0	0	0	0	0
298	PFR_JS17-1_296	Hypothetical protein	345011	345502	-	PROKKA_00297	hypothetical protein	345011	345502	-					0	0	0	0	0	0	0
299	PFR_JS17-1_297	Toxin secretion/phage lysis holin	345524	347203	-	PROKKA_00298	Sodium/glucose cotransporter	345524	347203	-		sglT	similar to AA sequence:UniProtKB:P96169		0	0	0	0	0	0	0
300	PFR_JS17-1_298	Phosphomethylpyrimidine synthase	347541	349433	+	PROKKA_00299	Phosphomethylpyrimidine synthase	347541	349433	+	4.1.99.17	thiC	similar to AA sequence:UniProtKB:P45740		1	0	0	0	0	0	0
301	PFR_JS17-1_299	Hypothetical protein	349393	349515	+	PROKKA_00300	hypothetical protein	349393	349515	+					0	0	0	0	0	0	0
302	PFR_JS17-1_300	PF06224 family protein	349530	350690	-	PROKKA_00301	hypothetical protein	349530	350690	-					1	0	0	0	0	0	0
303	PFR_JS17-1_301	Hypothetical protein	350951	351283	-	PROKKA_00302	Ribbon-helix-helix protein, copG family	350951	351283	-			protein motif:Pfam:PF01402.15		0	0	0	0	0	0	0
304	PFR_JS17-1_302	Hypothetical protein	351802	352371	+	PROKKA_00303	hypothetical protein	351802	352371	+					1	0	0	0	0	0	0
305	PFR_JS17-1_303	UbiE family methyltransferase	352454	353272	-	PROKKA_00304	Demethylmenaquinone methyltransferase	352454	353272	-	2.1.1.163	ubiE_1	similar to AA sequence:UniProtKB:P67062		1	0	0	0	0	0	0
306	PFR_JS17-1_304	Xenobiotic reductase A	353427	354539	+	PROKKA_00305	NADPH dehydrogenase	353427	354539	+	1.6.99.1	namA	similar to AA sequence:UniProtKB:P54550		1	0	0	0	0	0	0
307	PFR_JS17-1_305	Lincomycin resistance protein LmrB	354586	355989	-	PROKKA_00306	putative transport protein HsrA	354586	355989	-		hsrA_1	similar to AA sequence:UniProtKB:P31474		1	0	0	0	0	0	0
308	PFR_JS17-1_306	Hypothetical protein	356136	356666	+	PROKKA_00307	MarR family protein	356136	356666	+			protein motif:Pfam:PF12802.1	Putative antibiotic resistance	0	0	0	0	0	0	0
309	PFR_JS17-1_307	Replicative DNA helicase	356795	358150	-	PROKKA_00308	Replicative DNA helicase	356795	358150	-	3.6.4.12	dnaB	similar to AA sequence:UniProtKB:P71715		1	0	0	0	0	0	0
310	PFR_JS17-1_308	Hypothetical protein	358756	359469	+	PROKKA_00309	Copper-sensing transcriptional repressor CsoR	358756	359469	+		csoR	similar to AA sequence:UniProtKB:O32222		1	0	0	0	0	0	0
311	PFR_JS17-1_309	Heavy metal transport/detoxification protein	359603	359815	+	PROKKA_00310	Heavy-metal-associated domain protein	359603	359815	+			protein motif:Pfam:PF00403.20		1	0	0	0	0	0	0
312	PFR_JS17-1_310	Copper-transporting ATPase CopA	359926	362415	+	PROKKA_00311	Copper-exporting P-type ATPase A	359926	362415	+	3.6.3.54	copA_1	similar to AA sequence:UniProtKB:Q2FV64		1	0	0	0	0	0	0
313	PFR_JS17-1_311	Hypothetical protein	362632	363411	+	PROKKA_00312	hypothetical protein	362632	363411	+					1	0	0	0	0	0	0
314	PFR_JS17-1_312	Hypothetical protein	363527	363754	-	PROKKA_00313	hypothetical protein	363527	363754	-					1	0	0	0	0	0	0
315	PFR_JS17-1_313	Hypothetical protein	363870	364343	-	PROKKA_00314	hypothetical protein	363870	364343	-					1	0	0	0	0	0	0
316	PFR_JS17-1_314	Na( )/H( ) antiporter NhaA	364678	365901	-	PROKKA_00315	Na(+)/H(+) antiporter NhaA	364678	365901	-		nhaA	similar to AA sequence:UniProtKB:P13738		1	0	0	0	0	0	0
317	PFR_JS17-1_315	Conserved domain protein	366206	366955	-	PROKKA_00316	hypothetical protein	366206	366955	-			protein motif:CLUSTERS:PRK08317		1	0	0	0	0	0	0
318	PFR_JS17-1_316	Septum site determining protein	367080	368573	+	PROKKA_00317	hypothetical protein	367080	368573	+					1	0	0	0	0	0	0
319	PFR_JS17-1_317	Helicase/secretion neighborhood ATPase	368560	369711	+	PROKKA_00318	Putative conjugal transfer protein/MT3759	368560	369711	+			similar to AA sequence:UniProtKB:Q7D547		1	0	0	0	0	0	0
320	PFR_JS17-1_318	Type II secretion system protein (Precursor)	369708	370505	+	PROKKA_00319	hypothetical protein	369708	370505	+					1	0	0	0	0	0	0
321	PFR_JS17-1_319	Type II secretion system F domain protein	370502	371245	+	PROKKA_00320	Bacterial type II secretion system protein F domain protein	370502	371245	+			protein motif:Pfam:PF00482.17		1	0	0	0	0	0	0
322	PFR_JS17-1_320	Protein mcbG	371378	371983	-	PROKKA_00321	Secreted effector protein pipB2	371378	371983	-		pipB2	similar to AA sequence:UniProtKB:Q8ZMM8		1	0	0	0	0	0	0
323	PFR_JS17-1_321	Hypothetical protein	372142	372453	+	PROKKA_00322	hypothetical protein	372142	372453	+					1	0	0	0	0	0	0
324	PFR_JS17-1_322	Hypothetical protein	372584	373042	+	PROKKA_00323	hypothetical protein	372584	373042	+					1	0	0	0	0	0	0
325	PFR_JS17-1_323	Hypothetical protein	373204	373536	+	PROKKA_00324	hypothetical protein	373204	373536	+					1	0	0	0	0	0	0
326	PFR_JS17-1_324	Hypothetical protein	373698	373964	-	PROKKA_00325	hypothetical protein	373698	373964	-					1	0	0	0	0	0	0
327	PFR_JS17-1_325	Cytoplasmic chaperone TorD	374046	374942	+	PROKKA_00326	twin-argninine leader-binding protein DmsD	374046	374942	+			protein motif:CLUSTERS:PRK11621		1	0	0	0	0	0	0
328	PFR_JS17-1_326	4Fe-4S ferredoxin iron-sulfur binding domain	375158	376369	+	PROKKA_00327	hypothetical protein	375158	376369	+					1	0	0	0	0	0	0
329	PFR_JS17-1_327	Anaerobic dimethyl sulfoxide reductase, A	376431	379106	+	PROKKA_00328	Dimethyl sulfoxide reductase DmsA precursor	376431	379106	+	1.8.5.3	dmsA	similar to AA sequence:UniProtKB:P18775		0	0	0	0	0	0	0
330	PFR_JS17-1_328	Dimethylsulfoxide reductase, chain B	379120	379764	+	PROKKA_00329	Anaerobic dimethyl sulfoxide reductase chain B	379120	379764	+		dmsB	similar to AA sequence:UniProtKB:P18776		1	0	0	0	0	0	0
331	PFR_JS17-1_329	Anaerobic dimethyl sulfoxide reductase chain C	379764	380768	+	PROKKA_00330	Anaerobic dimethyl sulfoxide reductase chain C	379764	380768	+		dmsC	similar to AA sequence:UniProtKB:P18777		1	0	0	0	0	0	0
332	PFR_JS17-1_330	DEAD/DEAH box helicase	380765	383227	-	PROKKA_00331	putative ATP-dependent helicase Lhr	380765	383227	-			protein motif:CLUSTERS:PRK09751		0	0	0	0	0	0	0
333	PFR_JS17-1_331	RRNA or tRNA methyltransferase	383477	384994	+	PROKKA_00332	Ribosomal RNA small subunit methyltransferase C	383477	384994	+	2.1.1.172	rsmC_1	similar to AA sequence:UniProtKB:P39406		1	0	0	0	0	0	0
																							PossibleCrispr_1
334	PFR_JS17-1_332	DNA topoisomerase	385402	388188	+	PROKKA_00333	DNA topoisomerase 1	385402	388188	+	5.99.1.2	topA	similar to AA sequence:UniProtKB:P0A620		1	0	0	0	0	0	0
335	PFR_JS17-1_333	Hypothetical protein	388232	389677	+	PROKKA_00334	hypothetical protein	388232	389677	+					1	0	0	0	0	0	0
336	PFR_JS17-1_334	DTMP kinase	389674	390312	+	PROKKA_00335	Thymidylate kinase	389674	390312	+	2.7.4.9	tmk	similar to AA sequence:UniProtKB:Q97R91		1	0	0	0	0	0	0
337	PFR_JS17-1_335	DNA polymerase III, delta' subunit	390570	391952	+	PROKKA_00336	DNA polymerase III subunit tau	390570	391952	+	2.7.7.7	dnaX_1	similar to AA sequence:UniProtKB:P06710		1	0	0	0	0	0	0
338	PFR_JS17-1_336	Hypothetical protein	392100	393779	+	PROKKA_00337	hypothetical protein	392100	393779	+					0	0	0	0	0	0	0
339	PFR_JS17-1_337	PSP1 domain protein	393909	394958	+	PROKKA_00338	hypothetical protein	393909	394958	+			protein motif:Pfam:PF04468.6	PSP1 C-terminal conserved region	1	0	0	0	0	0	0
340						PROKKA_00339	tRNA-Thr(cgt)	395031	395105	+			COORDINATES:profile:Aragorn:1.2		0					0	0
341	PFR_JS17-1_338	ABC transporter	395313	396155	-	PROKKA_00340	Lipoprotein-releasing system ATP-binding protein LolD	395313	396155	-	3.6.3.-	lolD	similar to AA sequence:UniProtKB:P75957		1	0	0	0	0	0	0
342	PFR_JS17-1_339	Hypothetical protein	396155	396502	-	PROKKA_00341	hypothetical protein	396155	396502	-					0	0	0	0	0	0	0
343	PFR_JS17-1_340	Integral membrane protein	396475	397659	-	PROKKA_00342	MacB-like periplasmic core domain protein	396475	397659	-			protein motif:Pfam:PF12704.1		0	0	0	0	0	0	0
344	PFR_JS17-1_341	Uma4 protein	398186	399259	+	PROKKA_00343	Transposase	398186	399259	+			protein motif:Pfam:PF01610.11		0	0	0	0	0	0	0
345	PFR_JS17-1_342	Amino acid permease	399389	400840	+	PROKKA_00344	D-serine/D-alanine/glycine transporter	399389	400840	+		cycA_2	similar to AA sequence:UniProtKB:P0AAE0		1	0	0	0	0	0	0
346	PFR_JS17-1_343	FAD dependent oxidoreductase	401016	402371	+	PROKKA_00345	Putrescine oxidase	401016	402371	+	1.4.3.10	puo	similar to AA sequence:UniProtKB:P40974		1	0	0	0	0	0	0
347	PFR_JS17-1_344	Nitrogen regulatory protein P-II glnB	403181	403519	-	PROKKA_00346	Nitrogen regulatory protein P-II	403181	403519	-		glnB	similar to AA sequence:UniProtKB:P64249		1	0	0	0	0	0	0
348	PFR_JS17-1_345	Ammonium-transport integral membrane protein Amt	403516	404877	-	PROKKA_00347	Ammonia channel precursor	403516	404877	-		amt	similar to AA sequence:UniProtKB:O66515		1	0	0	0	0	0	0
349	PFR_JS17-1_346	Hypothetical protein	405039	406103	-	PROKKA_00348	hypothetical protein	405039	406103	-					1	0	0	0	0	0	0
350	PFR_JS17-1_347	Magnesium transporter, CorA family	406260	407162	-	PROKKA_00349	CorA-like Mg2+ transporter protein	406260	407162	-			protein motif:Pfam:PF01544.12		1	0	0	0	0	0	0
351	PFR_JS17-1_348	Phosphoglycerate mutase family protein	407166	407708	-	PROKKA_00350	Histidine phosphatase superfamily (branch 1)	407166	407708	-			protein motif:Pfam:PF00300.1		1	0	0	0	0	0	0
352	PFR_JS17-1_349	Putative DNA modification methylase	407710	408978	-	PROKKA_00351	hypothetical protein	407710	408978	-					0	0	0	0	0	0	0
353	PFR_JS17-1_350	Inorganic diphosphatase	409128	409685	-	PROKKA_00352	Inorganic pyrophosphatase	409128	409685	-	3.6.1.1	ppa	similar to AA sequence:UniProtKB:O69540		1	0	0	0	0	0	0
354	PFR_JS17-1_351	D-alanyl-D-alanine carboxypeptidase, serine-type,	409747	411117	+	PROKKA_00353	D-alanyl-D-alanine carboxypeptidase precursor	409747	411117	+	3.4.16.4	dac	similar to AA sequence:UniProtKB:P39045		1	0	0	0	0	0	0
355	PFR_JS17-1_352	Coenzyme F420 biosynthesis-associated protein	411279	412370	+	PROKKA_00354	hypothetical protein	411279	412370	+					0	0	0	0	0	0	0
356	PFR_JS17-1_353	Cell cycle protein mesJ	412370	413359	+	PROKKA_00355	tRNA(Ile)-lysidine synthase	412370	413359	+	6.3.4.19	tilS	similar to AA sequence:UniProtKB:Q5L3T3		1	0	0	0	0	0	0
357	PFR_JS17-1_354	Hypoxanthine phosphoribosyltransferase	413525	414076	+	PROKKA_00356	Hypoxanthine-guanine phosphoribosyltransferase	413525	414076	+	2.4.2.8	hpt	similar to AA sequence:UniProtKB:P99085		1	0	0	0	0	0	0
358	PFR_JS17-1_355	PIF1 helicase	414148	416607	+	PROKKA_00357	DNA polymerase III subunit epsilon	414148	416607	+			protein motif:CLUSTERS:PRK06063		0	0	0	0	0	0	0
359	PFR_JS17-1_356	GTP cyclohydrolase 1	416634	417335	+	PROKKA_00358	GTP cyclohydrolase 1	416634	417335	+	3.5.4.16	folE	similar to AA sequence:UniProtKB:P19465		1	0	0	0	0	0	0
360	PFR_JS17-1_357	Transcriptional regulator, GntR family	417346	417813	+	PROKKA_00359	HTH-type transcriptional repressor YtrA	417346	417813	+		ytrA_1	similar to AA sequence:UniProtKB:O34712		0	0	0	0	0	0	0
361	PFR_JS17-1_358	Dihydropteroate synthase 1 FolP1	417953	418786	+	PROKKA_00360	Dihydropteroate synthase 1	417953	418786	+	2.5.1.15	folP1	similar to AA sequence:UniProtKB:P0A578		1	0	0	0	0	0	0
362	PFR_JS17-1_359	Dihydroneopterin aldolase	418933	419307	+	PROKKA_00361	putative dihydroneopterin aldolase	418933	419307	+	4.1.2.25	folB	similar to AA sequence:UniProtKB:P0A580		1	0	0	0	0	0	0
363	PFR_JS17-1_360	2-amino-4-hydroxy-6-hydroxymethyldihydropteridine	419304	419849	+	PROKKA_00362	2-amino-4-hydroxy-6-hydroxymethyldihydropteridine pyrophosphokinase	419304	419849	+	2.7.6.3	folK	similar to AA sequence:UniProtKB:P26281		1	0	0	0	0	0	0
364	PFR_JS17-1_361	Hypothetical protein	420421	420777	+	PROKKA_00363	Nucleoid-associated protein Lsr2	420421	420777	+		lsr2	similar to AA sequence:UniProtKB:P65648		1	0	0	0	0	0	0
365	PFR_JS17-1_362	Negative regulator of genetic competence	421580	424156	+	PROKKA_00364	ATP-dependent Clp protease ATP-binding subunit ClpC1	421580	424156	+		clpC1	similar to AA sequence:UniProtKB:P0A522		1	0	0	0	0	0	0
366	PFR_JS17-1_363	Hypothetical protein	424307	424993	-	PROKKA_00365	hypothetical protein	424307	424993	-					1	0	0	0	0	0	0
367	PFR_JS17-1_364	3-dehydroquinate dehydratase 2	424990	425745	-	PROKKA_00366	3-dehydroquinate dehydratase	424990	425745	-	4.2.1.10	aroD	similar to AA sequence:UniProtKB:Q5KY94		1	0	0	0	0	0	0
368	PFR_JS17-1_365	Para-aminobenzoate synthase, subunit I	425891	426472	-	PROKKA_00367	hypothetical protein	425891	426472	-			protein motif:CLUSTERS:PRK06547		1	0	0	0	0	0	0
369	PFR_JS17-1_366	Cobalt transport protein CbiQ	426483	427310	-	PROKKA_00368	Putative HMP/thiamine permease protein YkoC	426483	427310	-		ykoC	similar to AA sequence:UniProtKB:O34572		1	0	0	0	0	0	0
370	PFR_JS17-1_367	ABC transporter	427307	428977	-	PROKKA_00369	Putative HMP/thiamine import ATP-binding protein YkoD	427307	428977	-	3.6.3.-	ykoD_1	similar to AA sequence:UniProtKB:O34362		0	0	0	0	0	0	0
371	PFR_JS17-1_368	HMP/thiamine permease protein ykoE	429003	429638	-	PROKKA_00370	Putative HMP/thiamine permease protein YkoE	429003	429638	-		ykoE	similar to AA sequence:UniProtKB:O34738		1	0	0	0	0	0	0
372	PFR_JS17-1_369	Adenine glycosylase	429870	430748	-	PROKKA_00371	A/G-specific adenine glycosylase	429870	430748	-	3.2.2.-	mutY	similar to AA sequence:UniProtKB:O53574		1	0	0	0	0	0	0
373	PFR_JS17-1_370	DNA integrity scanning protein DisA	430814	431884	-	PROKKA_00372	DNA integrity scanning protein DisA	430814	431884	-	2.7.7.85	disA	similar to AA sequence:UniProtKB:Q9X8L6		1	0	0	0	0	0	0
374	PFR_JS17-1_371	DNA repair protein radA	431922	433316	-	PROKKA_00373	hypothetical protein	431922	433316	-			similar to AA sequence:UniProtKB:A0R563	DNA repair protein RadA homolog	1	0	0	0	0	0	0
375	PFR_JS17-1_372	Hypothetical protein	433432	434070	-	PROKKA_00374	hypothetical protein	433432	434070	-					1	0	0	0	0	0	0
376	PFR_JS17-1_373	AP endonuclease, family 2	434289	435158	+	PROKKA_00375	fructoselysine 3-epimerase	434289	435158	+			protein motif:CLUSTERS:PRK09856		1	0	0	0	0	0	0
377	PFR_JS17-1_374	CAAX amino terminal protease family protein	435232	436041	+	PROKKA_00376	CAAX amino terminal protease self- immunity	435232	436041	+			protein motif:Pfam:PF02517.10		1	0	0	0	0	0	0
378	PFR_JS17-1_375	Hypothetical membrane protein, DUF1211 family	436154	436861	+	PROKKA_00377	hypothetical protein	436154	436861	+					1	0	0	0	0	0	0
379	PFR_JS17-1_376	Aspartate-semialdehyde dehydrogenase asd	436953	437987	+	PROKKA_00378	Aspartate-semialdehyde dehydrogenase	436953	437987	+	1.2.1.11	asd	similar to AA sequence:UniProtKB:P0C1D8		1	0	0	0	0	0	0
380	PFR_JS17-1_377	ProC protein	437991	438851	+	PROKKA_00379	Pyrroline-5-carboxylate reductase	437991	438851	+	1.5.1.2	proC	similar to AA sequence:UniProtKB:P0A9L8		0	0	0	0	0	0	0
381	PFR_JS17-1_378	Uroporphyrin-III C-methyltransferase hemD	439340	440956	+	PROKKA_00380	Uroporphyrinogen-III C-methyltransferase	439340	440956	+	2.1.1.107	nasF	similar to AA sequence:UniProtKB:P42437		1	0	0	0	0	0	0
382	PFR_JS17-1_379	Phosphoglycerate mutase family protein	441011	441670	+	PROKKA_00381	bifunctional RNase H/acid phosphatase	441011	441670	+			protein motif:CLUSTERS:PRK07238		1	0	0	0	0	0	0
383	PFR_JS17-1_380	Mycothione reductase	441786	443306	+	PROKKA_00382	Mycothione reductase	441786	443306	+	1.8.1.15	mtr	similar to AA sequence:UniProtKB:O07927		1	0	0	0	0	0	0
384	PFR_JS17-1_381	Glycosyl hydrolase family 3 protein	443360	444589	+	PROKKA_00383	Beta-hexosaminidase	443360	444589	+	3.2.1.52	nagZ	similar to AA sequence:UniProtKB:Q8ZQ06		1	0	0	0	0	0	0
385	PFR_JS17-1_382	Arsenical pump-driving ATPase	444610	446385	-	PROKKA_00384	Arsenical pump-driving ATPase	444610	446385	-	3.6.3.16	arsA	similar to AA sequence:UniProtKB:P08690		1	0	0	0	0	0	0
386	PFR_JS17-1_383	ArsD	446382	446849	-	PROKKA_00385	Arsenical resistance operon trans-acting repressor ArsD	446382	446849	-		arsD	similar to AA sequence:UniProtKB:P46003		0	0	0	0	0	0	0
387	PFR_JS17-1_384	Toxin-antitoxin system, antitoxin component, ArsR	446946	447320	+	PROKKA_00386	Arsenical resistance operon repressor	446946	447320	+		arsR	similar to AA sequence:UniProtKB:P45949		1	0	0	0	0	0	0
388	PFR_JS17-1_385	Putative heavy metal reductase	447320	447772	+	PROKKA_00387	Arsenate-mycothiol transferase ArsC1	447320	447772	+	2.8.4.2	arsC1	similar to AA sequence:UniProtKB:P0DKS5		1	0	0	0	0	0	0
389	PFR_JS17-1_386	Phosphate ABC transport system ATP-binding	447753	448532	-	PROKKA_00388	Phosphate import ATP-binding protein PstB	447753	448532	-	3.6.3.27	pstB	similar to AA sequence:UniProtKB:B8GYG4		1	0	0	0	0	0	0
390	PFR_JS17-1_387	Phosphate ABC transporter, inner membrane subunit	448537	449697	-	PROKKA_00389	Phosphate transport system permease protein PstA	448537	449697	-		pstA	similar to AA sequence:UniProtKB:P07654		1	0	0	0	0	0	0
391	PFR_JS17-1_388	Phosphate ABC transporter, permease protein PstC	449694	450674	-	PROKKA_00390	Phosphate transport system permease protein PstC	449694	450674	-		pstC	similar to AA sequence:UniProtKB:P0AGH8		1	0	0	0	0	0	0
392	PFR_JS17-1_389	Phosphate-binding transport protein of ABC	450671	451765	-	PROKKA_00391	Phosphate-binding protein PstS 2 precursor	450671	451765	-		pstS2	similar to AA sequence:UniProtKB:O05870		1	0	0	0	0	0	0
393	PFR_JS17-1_390	Hydrolase, NUDIX family	451953	452843	-	PROKKA_00392	Diadenosine hexaphosphate hydrolase	451953	452843	-	3.6.1.61	ndx1	similar to AA sequence:UniProtKB:Q75UV1		1	0	0	0	0	0	0
394	PFR_JS17-1_391	Polyphosphate kinase	452840	455029	-	PROKKA_00393	Polyphosphate kinase	452840	455029	-	2.7.4.1	ppk	similar to AA sequence:UniProtKB:P0A7B1		1	0	0	0	0	0	0
395	PFR_JS17-1_392	Mycothiol acetyltransferase	455026	455964	-	PROKKA_00394	Mycothiol acetyltransferase	455026	455964	-	2.3.1.189	mshD_1	similar to AA sequence:UniProtKB:O53831		1	0	0	0	0	0	0
396	PFR_JS17-1_393	Hypothetical protein	456176	456451	+	PROKKA_00395	UDP-glucose 4-epimerase	456176	456451	+	5.1.3.2	galE_1	similar to AA sequence:UniProtKB:Q7WTB1		0	0	0	0	0	0	0
397	PFR_JS17-1_394	Uma4 protein	456808	457881	+	PROKKA_00396	Transposase	456808	457881	+			protein motif:Pfam:PF01610.11		0	0	0	0	0	0	0
398	PFR_JS17-1_395	UDP-glucose 4-epimerase (Galactowaldenase)	457878	458669	+	PROKKA_00397	UDP-glucose 4-epimerase	457878	458669	+	5.1.3.2	lnpD	similar to AA sequence:UniProtKB:E8MF10		0	0	0	0	0	0	0
399	PFR_JS17-1_396	Carboxymuconolactone decarboxylase family	458701	459426	-	PROKKA_00398	Carboxymuconolactone decarboxylase family protein	458701	459426	-			protein motif:Pfam:PF02627.1		1	0	0	0	0	0	0
400	PFR_JS17-1_397	Putative oxidoreductase GLYR1 isoform 1	459604	460404	-	PROKKA_00399	3-hydroxyisobutyrate dehydrogenase	459604	460404	-	1.1.1.31	mmsB	similar to AA sequence:UniProtKB:P28811		0	0	0	0	0	0	0
401	PFR_JS17-1_398	Inositol 1-phosphate synthase	460804	461883	-	PROKKA_00400	Inositol-3-phosphate synthase	460804	461883	-	5.5.1.4	ino1	similar to AA sequence:UniProtKB:P71703		1	0	0	0	0	0	0
402	PFR_JS17-1_399	Transcriptional regulatory protein GlnR	462255	462914	-	PROKKA_00401	Transcriptional regulatory protein YycF	462255	462914	-		yycF	similar to AA sequence:UniProtKB:P37478		1	0	0	0	0	0	0
403	PFR_JS17-1_400	D-tyrosyl-tRNA(Tyr) deacylase 1	463079	463510	-	PROKKA_00402	D-tyrosyl-tRNA(Tyr) deacylase	463079	463510	-	3.1.-.-	dtd	similar to AA sequence:UniProtKB:O66742		1	0	0	0	0	0	0
404	PFR_JS17-1_401	UPF0678 fatty acid-binding protein-like protein	463823	464326	+	PROKKA_00403	hypothetical protein	463823	464326	+					1	0	0	0	0	0	0
405	PFR_JS17-1_402	Folate-binding protein YgfZ	464466	465515	+	PROKKA_00404	putative global regulator	464466	465515	+			protein motif:CLUSTERS:PRK09559		1	0	0	0	0	0	0
406	PFR_JS17-1_403	GTP-binding translation elongation factor typA	465605	467488	-	PROKKA_00405	GTP-binding protein TypA/BipA	465605	467488	-		typA	similar to AA sequence:UniProtKB:P32132		1	0	0	0	0	0	0
407	PFR_JS17-1_404	Surface-anchored fimbrial subunit	468603	471191	+	PROKKA_00406	hypothetical protein	468603	471191	+				Pilus 1	0	0	0	0	0	0	0
408	PFR_JS17-1_405	Type-2 fimbrial major subunit	471188	472327	+	PROKKA_00407	Fimbrial subunit type 1 precursor	471188	472327	+			similar to AA sequence:UniProtKB:P18477	Pilus 1	0	0	0	0	0	0	0
409	PFR_JS17-1_406	Hypothetical protein	472420	472692	+	PROKKA_00408	Fimbrial subunit type 1 precursor	472420	472692	+			similar to AA sequence:UniProtKB:P18477	Pilus 1	0	0	0	0	0	0	0
410	PFR_JS17-1_407	Uma4 protein	472767	474074	-	PROKKA_00409	Transposase	472767	474074	-			protein motif:Pfam:PF01610.11		0	0	0	0	0	0	0
411	PFR_JS17-1_408	Hypothetical protein	475128	475430	+	PROKKA_00410	hypothetical protein	475128	475430	+				Pilus 1	0	0	0	0	0	0	0
412	PFR_JS17-1_409	Putative fimbrial associated sortase-like	475627	476553	+	PROKKA_00411	Sortase family protein	475627	476553	+			protein motif:Pfam:PF04203.7	Pilus 1	1	0	0	0	0	0	0
413	PFR_JS17-1_410	Uracil phosphoribosyltransferase	476496	477137	-	PROKKA_00412	Uracil phosphoribosyltransferase	476496	477137	-	2.4.2.9	upp	similar to AA sequence:UniProtKB:P70881		1	0	0	0	0	0	0
414	PFR_JS17-1_411	Putative tRNA adenosine deaminase-associated	477326	478054	+	PROKKA_00413	hypothetical protein	477326	478054	+					1	0	0	0	0	0	0
415	PFR_JS17-1_412	Cytidine and deoxycytidylate deaminase	478126	478557	+	PROKKA_00414	tRNA-specific adenosine deaminase	478126	478557	+	3.5.4.33	tadA	similar to AA sequence:UniProtKB:P68398		1	0	0	0	0	0	0
416						PROKKA_00415	tRNA-Ser(cga)	478615	478702	+			COORDINATES:profile:Aragorn:1.2		0					0	0
417	PFR_JS17-1_413	Hypothetical protein	479032	480888	+	PROKKA_00416	hypothetical protein	479032	480888	+					0	0	0	0	0	0	0
418	PFR_JS17-1_414	Na /H and K /H antiporter	480904	482484	+	PROKKA_00417	K(+)/H(+) antiporter NhaP	480904	482484	+		nhaP	similar to AA sequence:UniProtKB:Q0ZAH6		1	0	0	0	0	0	0
419	PFR_JS17-1_415	Hypothetical protein	482566	483165	-	PROKKA_00418	hypothetical protein	482566	483165	-					1	0	0	0	0	0	0
420	PFR_JS17-1_416	Ferrous iron transport protein A	483529	483888	+	PROKKA_00419	FeoA domain protein	483529	483888	+			protein motif:Pfam:PF04023.8		1	0	0	0	0	0	0
421	PFR_JS17-1_417	Ferrous iron transport protein B	484067	486031	+	PROKKA_00420	Ferrous iron transport protein B	484067	486031	+		feoB	similar to AA sequence:UniProtKB:P33650		1	0	0	0	0	0	0
422	PFR_JS17-1_418	NifU domain protein	486158	486805	+	PROKKA_00421	Fe/S biogenesis protein NfuA	486158	486805	+		nfuA	protein motif:HAMAP:MF_01637		1	0	0	0	0	0	0
423	PFR_JS17-1_419	Galactokinase	486995	488143	+	PROKKA_00422	Galactokinase	486995	488143	+	2.7.1.6	galK_1	similar to AA sequence:UniProtKB:P0A6T3		1	0	0	0	0	0	0
424	PFR_JS17-1_420	Hypothetical protein	488360	490132	-	PROKKA_00423	Serine/threonine-protein kinase PknB	488360	490132	-	2.7.11.1	pknB_1	similar to AA sequence:UniProtKB:A0QNG1		1	0	0	0	0	0	0
425	PFR_JS17-1_421	Protein kinase family protein with PASTA domain	490256	492046	-	PROKKA_00424	Serine/threonine-protein kinase PknB	490256	492046	-	2.7.11.1	pknB_2	similar to AA sequence:UniProtKB:A0QNG1		1	0	0	0	0	0	0
426	PFR_JS17-1_422	Penicillin binding protein transpeptidase domain	492138	493562	-	PROKKA_00425	Penicillin-binding protein A	492138	493562	-		pbpA	similar to AA sequence:UniProtKB:P71586		1	0	0	0	0	0	0
427	PFR_JS17-1_423	Cell cycle protein, FtsW/RodA/SpoVE family	493559	494947	-	PROKKA_00426	Lipid II flippase FtsW	493559	494947	-		ftsW_1	similar to AA sequence:UniProtKB:O07639		1	0	0	0	0	0	0
428	PFR_JS17-1_424	Putative SERINE/THREONINE PHOSPHATASE PPP	494944	496479	-	PROKKA_00427	PP2C-family Ser/Thr phosphatase	494944	496479	-	3.1.3.16	pstP	similar to AA sequence:UniProtKB:P71588		1	0	0	0	0	0	0
429	PFR_JS17-1_425	FHA domain protein	496482	496955	-	PROKKA_00428	FHA domain-containing protein FhaB	496482	496955	-		fhaB	similar to AA sequence:UniProtKB:P71589		1	0	0	0	0	0	0
430	PFR_JS17-1_426	FHA domain protein	496958	497674	-	PROKKA_00429	FHA domain-containing protein FhaA	496958	497674	-		fhaA	similar to AA sequence:UniProtKB:P71590		1	0	0	0	0	0	0
431	PFR_JS17-1_427	Thioredoxin	497845	498273	-	PROKKA_00430	Putative thioredoxin-2	497845	498273	-		trxC_1	similar to AA sequence:UniProtKB:Q9RD25		1	0	0	0	0	0	0
432	PFR_JS17-1_428	Glycoside hydrolase family 2 multidomain protein	498411	500228	-	PROKKA_00431	Beta-glucuronidase	498411	500228	-	3.2.1.31	uidA	similar to AA sequence:UniProtKB:P05804		1	0	0	0	0	0	0
433	PFR_JS17-1_429	Hypothetical protein	500277	500627	+	PROKKA_00432	hypothetical protein	500277	500627	+					0	0	0	0	0	0	0
434	PFR_JS17-1_430	Hypothetical protein	500831	501310	+	PROKKA_00433	hypothetical protein	500831	501310	+					0	0	0	0	0	0	0
435	PFR_JS17-1_431	Hypothetical protein	501307	502443	+	PROKKA_00434	hypothetical protein	501307	502443	+					0	0	0	0	0	0	0
436	PFR_JS17-1_432	Mannosyltransferase PIG-V domain protein	502482	503699	-	PROKKA_00435	Mannosyltransferase (PIG-V))	502482	503699	-			protein motif:Pfam:PF04188.7		1	0	0	0	0	0	0
437	PFR_JS17-1_433	Putative cation transporting P-type ATPase	503831	506476	-	PROKKA_00436	Silver exporting P-type ATPase	503831	506476	-	3.6.3.53	silP	similar to AA sequence:UniProtKB:Q9ZHC7		0	0	0	0	0	0	0
438	PFR_JS17-1_434	Phosphocarrier protein HPr	506590	506856	-	PROKKA_00437	Phosphocarrier protein HPr	506590	506856	-	2.7.11.-	ptsH	similar to AA sequence:UniProtKB:O50515		1	0	0	0	0	0	0
439	PFR_JS17-1_435	Phosphoenolpyruvate-protein phosphotransferase	507096	508814	+	PROKKA_00438	Phosphoenolpyruvate-protein phosphotransferase	507096	508814	+	2.7.3.9	ptsI	similar to AA sequence:UniProtKB:P08838		1	0	0	0	0	0	0
440	PFR_JS17-1_436	S4 domain protein	508944	509297	-	PROKKA_00439	Heat shock protein 15	508944	509297	-		hslR	similar to AA sequence:UniProtKB:P0ACG8		1	0	0	0	0	0	0
441	PFR_JS17-1_437	Hydrolase, NUDIX family	509336	510034	-	PROKKA_00440	putative NUDIX hydrolase	509336	510034	-			protein motif:CLUSTERS:PRK10707		1	0	0	0	0	0	0
442	PFR_JS17-1_438	Endonuclease III	510120	510854	-	PROKKA_00441	Ultraviolet N-glycosylase/AP lyase	510120	510854	-		pdg	similar to AA sequence:UniProtKB:P46303		1	0	0	0	0	0	0
443	PFR_JS17-1_439	Endoribonuclease L-PSP family protein	510880	511335	-	PROKKA_00442	Enamine/imine deaminase	510880	511335	-	3.5.4.-	yabJ	similar to AA sequence:UniProtKB:P37552		1	0	0	0	0	0	0
444	PFR_JS17-1_440	Hypothetical protein	511332	511523	-	PROKKA_00443	hypothetical protein	511332	511523	-					1	0	0	0	0	0	0
445	PFR_JS17-1_441	Transcription factor WhiB	511513	511896	-	PROKKA_00444	Transcriptional regulator WhiB4	511513	511896	-		whiB4	similar to AA sequence:UniProtKB:O69649		1	0	0	0	0	0	0
446	PFR_JS17-1_442	Transglycosylase	512092	514299	+	PROKKA_00445	Penicillin-binding protein 1A/1B	512092	514299	+		ponA	similar to AA sequence:UniProtKB:P39793		1	0	0	0	0	0	0
447	PFR_JS17-1_443	Putative metallophosphoesterase ykuE	514296	515267	+	PROKKA_00446	phosphodiesterase YaeI	514296	515267	+			protein motif:CLUSTERS:PRK11340		1	0	0	0	0	0	0
448						PROKKA_00447	tRNA-Pro(cgg)	515418	515492	+			COORDINATES:profile:Aragorn:1.2		0					0	0
449	PFR_JS17-1_444	Putative polysaccharide syntase	515608	517143	-	PROKKA_00448	Cellulose synthase catalytic subunit [UDP-forming]	515608	517143	-	2.4.1.12	bcsA	similar to AA sequence:UniProtKB:P37653		1	0	0	0	0	0	0
450	PFR_JS17-1_445	Hypothetical protein	517140	517319	-	PROKKA_00449	hypothetical protein	517140	517319	-					0	0	0	0	0	0	0
451	PFR_JS17-1_446	Multicopper oxidase	517706	519226	-	PROKKA_00450	Copper resistance protein A precursor	517706	519226	-		copA_2	similar to AA sequence:UniProtKB:P12374		1	0	0	0	0	0	0
452	PFR_JS17-1_447	O-6-methylguanine DNA methyltransferase	519447	520082	-	PROKKA_00451	Methylated-DNA--protein-cysteine methyltransferase	519447	520082	-	2.1.1.63	ogt_1	similar to AA sequence:UniProtKB:P0A696		0	0	0	0	0	0	0
453	PFR_JS17-1_448	Methylated-DNA--protein-cysteine	520079	520633	-	PROKKA_00452	Methylated-DNA--protein-cysteine methyltransferase	520079	520633	-	2.1.1.63	ogt_2	similar to AA sequence:UniProtKB:P0A696		1	0	0	0	0	0	0
454	PFR_JS17-1_449	Putative membrane protein	520912	521592	+	PROKKA_00453	hypothetical protein	520912	521592	+			protein motif:CLUSTERS:PRK11212		1	0	0	0	0	0	0
455	PFR_JS17-1_450	Purine nucleosidase	521692	522705	-	PROKKA_00454	Pyrimidine-specific ribonucleoside hydrolase RihA	521692	522705	-	3.2.-.-	rihA	similar to AA sequence:UniProtKB:P41409		1	0	0	0	0	0	0
456	PFR_JS17-1_451	Aldehyde dehydrogenase	523124	524620	+	PROKKA_00455	Putative aldehyde dehydrogenase AldA	523124	524620	+	1.2.1.3	aldA	similar to AA sequence:UniProtKB:Q7A825		1	0	0	0	0	0	0
457	PFR_JS17-1_452	Hypothetical protein	524815	525030	+	PROKKA_00456	hypothetical protein	524815	525030	+					1	0	0	0	0	0	0
458	PFR_JS17-1_453	Adenylosuccinate synthase	525227	526510	+	PROKKA_00457	Adenylosuccinate synthetase	525227	526510	+	6.3.4.4	purA	similar to AA sequence:UniProtKB:P65880		1	0	0	0	0	0	0
459	PFR_JS17-1_454	Amino acid transporter, APC family protein	527045	528700	+	PROKKA_00458	putative amino acid permease YhdG	527045	528700	+		yhdG_1	similar to AA sequence:UniProtKB:O07576		1	0	0	0	0	0	0
460	PFR_JS17-1_455	Glutamate-1-semialdehyde aminotransferase	528842	530209	+	PROKKA_00459	Glutamate-1-semialdehyde 2,1-aminomutase 2	528842	530209	+	5.4.3.8	hemL2	similar to AA sequence:UniProtKB:Q81LD0		1	0	0	0	0	0	0
461	PFR_JS17-1_456	ATP-dependent chaperone protein ClpB	530568	533168	+	PROKKA_00460	Chaperone protein ClpB	530568	533168	+		clpB_1	similar to AA sequence:UniProtKB:Q7WSY8		1	0	0	0	0	0	0
462	PFR_JS17-1_457	Oligopeptide transporter, OPT family	533289	535280	-	PROKKA_00461	OPT oligopeptide transporter protein	533289	535280	-			protein motif:Pfam:PF03169.9		1	0	0	0	0	0	0
463	PFR_JS17-1_458	Spermidine synthase	535476	536393	+	PROKKA_00462	spermidine synthase	535476	536393	+			protein motif:CLUSTERS:PRK04457		1	0	0	0	0	0	0
464	PFR_JS17-1_459	Sortase family protein, LPXTG-site	536545	537153	+	PROKKA_00463	Sortase family protein	536545	537153	+			protein motif:Pfam:PF04203.7		0	0	0	0	0	0	0
465	PFR_JS17-1_460	Orotate phosphoribosyltransferase	537233	537790	+	PROKKA_00464	Orotate phosphoribosyltransferase	537233	537790	+	2.4.2.10	pyrE	similar to AA sequence:UniProtKB:Q8NM11		1	0	0	0	0	0	0
466	PFR_JS17-1_461	LemA family protein	538060	538929	+	PROKKA_00465	LemA family protein	538060	538929	+			protein motif:Pfam:PF04011.6		1	0	0	0	0	0	0
467	PFR_JS17-1_462	SNARE associated protein	539137	539880	-	PROKKA_00466	Inner membrane protein YqjA	539137	539880	-		yqjA	similar to AA sequence:UniProtKB:P0AA63		1	0	0	0	0	0	0
468	PFR_JS17-1_463	TRNA/rRNA methyltransferase (SpoU)	539956	540648	+	PROKKA_00467	Putative TrmH family tRNA/rRNA methyltransferase	539956	540648	+	2.1.1.-		similar to AA sequence:UniProtKB:Q7A794		1	0	0	0	0	0	0
469	PFR_JS17-1_464	Hypothetical protein	540654	541280	+	PROKKA_00468	hypothetical protein	540654	541280	+					1	0	0	0	0	0	0
470	PFR_JS17-1_465	Fructose-bisphosphate aldolase, class II	541509	542531	+	PROKKA_00469	Fructose-bisphosphate aldolase	541509	542531	+	4.1.2.13	fba	similar to AA sequence:UniProtKB:Q9ZEM7		1	0	0	0	0	0	0
471	PFR_JS17-1_466	Hypothetical protein	542746	543060	+	PROKKA_00470	hypothetical protein	542746	543060	+					1	0	0	0	0	0	0
472	PFR_JS17-1_467	Hypothetical protein	543021	543188	-	PROKKA_00471	hypothetical protein	543021	543188	-					1	0	0	0	0	0	0
473	PFR_JS17-1_468	Possible alcohol dehydrogenase	543360	544550	-	PROKKA_00472	S-(hydroxymethyl)mycothiol dehydrogenase	543360	544550	-	1.1.1.306		similar to AA sequence:UniProtKB:P80094		1	0	0	0	0	0	0
474	PFR_JS17-1_469	Hypothetical protein	544633	545925	-	PROKKA_00473	Sugar (and other) transporter	544633	545925	-			protein motif:Pfam:PF00083.18		1	0	0	0	0	0	0
475	PFR_JS17-1_470	MFS transporter, sugar porter family protein	546091	547689	-	PROKKA_00474	Major myo-inositol transporter IolT	546091	547689	-		iolT_3	similar to AA sequence:UniProtKB:O34718		1	0	0	0	0	0	0
476	PFR_JS17-1_471	Methylmalonic acid semialdehyde dehydrogenase	548028	549533	-	PROKKA_00475	Methylmalonate-semialdehyde dehydrogenase [acylating]	548028	549533	-	1.2.1.27	mmsA	similar to AA sequence:UniProtKB:P28810		1	0	0	0	0	0	0
477	PFR_JS17-1_472	Thiamine pyrophosphate enzyme, TPP binding domain	549799	551706	-	PROKKA_00476	3D-(3,5/4)-trihydroxycyclohexane-1,2-dione hydrolase	549799	551706	-	3.7.1.-	iolD	similar to AA sequence:UniProtKB:P42415		1	0	0	0	0	0	0
478	PFR_JS17-1_473	Myo-inositol catabolism IolB domain protein	551806	552678	-	PROKKA_00477	5-deoxy-glucuronate isomerase	551806	552678	-	5.3.1.-	iolB	similar to AA sequence:UniProtKB:P42413		1	0	0	0	0	0	0
479	PFR_JS17-1_474	Deoxyribose-phosphate aldolase superfamily	552675	553544	-	PROKKA_00478	hypothetical protein	552675	553544	-					1	0	0	0	0	0	0
480	PFR_JS17-1_475	Kinase, PfkB family	553547	554536	-	PROKKA_00479	5-dehydro-2-deoxygluconokinase	553547	554536	-	2.7.1.92	iolC_1	similar to AA sequence:UniProtKB:Q9KAG8		1	0	0	0	0	0	0
481	PFR_JS17-1_476	UbiC transcription regulator-associated	554810	555562	+	PROKKA_00480	HTH-type transcriptional repressor YvoA	554810	555562	+		yvoA	similar to AA sequence:UniProtKB:O34817		1	0	0	0	0	0	0
482	PFR_JS17-1_477	Transaldolase	555756	556832	+	PROKKA_00481	Transaldolase	555756	556832	+	2.2.1.2	tal_1	similar to AA sequence:UniProtKB:Q31C15		1	0	0	0	0	0	0
483	PFR_JS17-1_478	Inositol 2-dehydrogenase IdhA	557146	558135	+	PROKKA_00482	Inositol 2-dehydrogenase	557146	558135	+	1.1.1.18	idhA_1	similar to AA sequence:UniProtKB:O68965		1	0	0	0	0	0	0
484	PFR_JS17-1_479	Hypothetical protein	558279	558626	+	PROKKA_00483	hypothetical protein	558279	558626	+					1	0	0	0	0	0	0
485	PFR_JS17-1_480	Inosose dehydratase	558801	559724	+	PROKKA_00484	Inosose dehydratase	558801	559724	+	4.2.1.44	iolE_1	similar to AA sequence:UniProtKB:P42416		1	0	0	0	0	0	0
486	PFR_JS17-1_481	Lysine exporter protein (LYSE/YGGA) (Precursor)	559971	560579	+	PROKKA_00485	Arginine exporter protein ArgO	559971	560579	+		argO	similar to AA sequence:UniProtKB:P11667		1	0	0	0	0	0	0
487	PFR_JS17-1_482	Dihydroxy-acid dehydratase 1	560907	562748	-	PROKKA_00486	Dihydroxy-acid dehydratase	560907	562748	-	4.2.1.9	ilvD	similar to AA sequence:UniProtKB:P05791		1	0	0	0	0	0	0
488	PFR_JS17-1_483	Aspartate--ammonia ligase	562881	564791	-	PROKKA_00487	Putative asparagine synthetase [glutamine-hydrolyzing]	562881	564791	-	6.3.5.4	asnB	similar to AA sequence:UniProtKB:P64248		1	0	0	0	0	0	0
489	PFR_JS17-1_484	Glutamyl-tRNA reductase HemA	565000	566253	+	PROKKA_00488	Glutamyl-tRNA reductase	565000	566253	+	1.2.1.70	hemA	similar to AA sequence:UniProtKB:P16618		1	0	0	0	0	0	0
490	PFR_JS17-1_485	Porphobilinogen deaminase 1	566250	567182	+	PROKKA_00489	Porphobilinogen deaminase	566250	567182	+	2.5.1.61	hemC	similar to AA sequence:UniProtKB:P06983		1	0	0	0	0	0	0
491	PFR_JS17-1_486	Uroporphyrinogen decarboxylase	567179	569077	+	PROKKA_00490	Uroporphyrinogen decarboxylase	567179	569077	+	4.1.1.37	hemE	similar to AA sequence:UniProtKB:Q8NT75		1	0	0	0	0	0	0
492	PFR_JS17-1_487	Radical SAM domain protein	569079	570200	+	PROKKA_00491	pyrroloquinoline quinone biosynthesis protein PqqE	569079	570200	+			protein motif:CLUSTERS:PRK05301		1	0	0	0	0	0	0
493	PFR_JS17-1_488	Protoporphyrinogen oxidase	570204	571772	+	PROKKA_00492	Protoporphyrinogen oxidase	570204	571772	+	1.3.3.4	hemY	similar to AA sequence:UniProtKB:P32397		1	0	0	0	0	0	0
494	PFR_JS17-1_489	Ferrochelatase	571769	572827	+	PROKKA_00493	Ferrochelatase	571769	572827	+	4.99.1.1	hemH	similar to AA sequence:UniProtKB:P0A576		1	0	0	0	0	0	0
495	PFR_JS17-1_490	Porphobilinogen synthase	572950	573948	+	PROKKA_00494	Delta-aminolevulinic acid dehydratase	572950	573948	+	4.2.1.24	hemB	similar to AA sequence:UniProtKB:P64334		1	0	0	0	0	0	0
496	PFR_JS17-1_491	Drug resistance transporter, EmrB/QacA subfamily	573980	575440	-	PROKKA_00495	putative transport protein HsrA	573980	575440	-		hsrA_2	similar to AA sequence:UniProtKB:P31474		1	0	0	0	0	0	0
497	PFR_JS17-1_492	Transcriptional regulator	575492	576271	+	PROKKA_00496	Bacterial regulatory proteins, tetR family	575492	576271	+			protein motif:Pfam:PF00440.17		1	0	0	0	0	0	0
498	PFR_JS17-1_493	Glutamate-1-semialdehyde 2,1-aminomutase hemL	576329	577654	+	PROKKA_00497	Glutamate-1-semialdehyde 2,1-aminomutase	576329	577654	+	5.4.3.8	hemL	similar to AA sequence:UniProtKB:Q5SJS4		1	0	0	0	0	0	0
499	PFR_JS17-1_494	Pyruvate carboxylase subunit B	577923	579440	+	PROKKA_00498	Methylmalonyl-CoA carboxyltransferase 5S subunit	577923	579440	+	2.1.3.1		similar to AA sequence:UniProtKB:Q70AC7		1	0	0	0	0	0	0
500	PFR_JS17-1_495	Methylmalonyl-CoA carboxyltransferase 12S	579456	581030	+	PROKKA_00499	Methylmalonyl-CoA carboxyltransferase 12S subunit	579456	581030	+	2.1.3.1		similar to AA sequence:UniProtKB:Q8GBW6		1	0	0	0	0	0	0
501	PFR_JS17-1_496	Hypothetical protein	581046	581294	+	PROKKA_00500	Methylmalonyl-CoA carboxyltransferase 12S subunit	581046	581294	+	2.1.3.1		similar to AA sequence:UniProtKB:Q8GBW6		1	0	0	0	0	0	0
502	PFR_JS17-1_497	Methylmalonyl-CoA carboxyltransferase 1.3S	581311	581682	+	PROKKA_00501	Methylmalonyl-CoA carboxyltransferase 1.3S subunit	581311	581682	+	2.1.3.1		similar to AA sequence:UniProtKB:P02904		1	0	0	0	0	0	0
503	PFR_JS17-1_498	Oxidoreductase, short chain	581813	582532	-	PROKKA_00502	Serine 3-dehydrogenase	581813	582532	-	1.1.1.276	sdh	similar to AA sequence:UniProtKB:Q9KWN1		1	0	0	0	0	0	0
504	PFR_JS17-1_499	Putative transcription regulator TetR/AcrR	582647	583378	-	PROKKA_00503	Bacterial regulatory proteins, tetR family	582647	583378	-			protein motif:Pfam:PF00440.17		1	0	0	0	0	0	0
505	PFR_JS17-1_500	2,3-bisphosphoglycerate-dependent	583709	584458	+	PROKKA_00504	2,3-bisphosphoglycerate-dependent phosphoglycerate mutase	583709	584458	+	5.4.2.11	gpmA	similar to AA sequence:UniProtKB:P33158		1	0	0	0	0	0	0
506	PFR_JS17-1_501	Phosphate transport system regulatory protein	584658	585335	-	PROKKA_00505	hypothetical protein	584658	585335	-			similar to AA sequence:UniProtKB:P65720	Phosphate-specific transport system accessory protein PhoU homolog 2	1	0	0	0	0	0	0
507	PFR_JS17-1_502	ATPase/histidine kinase/DNA gyrase B/HSP90 domain	585569	586816	+	PROKKA_00506	Signal-transduction histidine kinase senX3	585569	586816	+	2.7.13.3	senX3	similar to AA sequence:UniProtKB:A0QR01		1	0	0	0	0	0	0
508	PFR_JS17-1_503	Response regulator	586822	587499	+	PROKKA_00507	Sensory transduction protein regX3	586822	587499	+		regX3	similar to AA sequence:UniProtKB:Q11156		1	0	0	0	0	0	0
509	PFR_JS17-1_504	Transcriptional regulator, CarD family	587640	588125	+	PROKKA_00508	RNA polymerase-binding transcription factor CarD	587640	588125	+		carD	similar to AA sequence:UniProtKB:A0R561		1	0	0	0	0	0	0
510	PFR_JS17-1_505	2-C-methyl-D-erythritol 4-phosphate	588189	588953	+	PROKKA_00509	2-C-methyl-D-erythritol 4-phosphate cytidylyltransferase	588189	588953	+	2.7.7.60	ispD	similar to AA sequence:UniProtKB:P96864		1	0	0	0	0	0	0
511	PFR_JS17-1_506	2-C-methyl-D-erythritol 2,4-cyclodiphosphate	588950	589450	+	PROKKA_00510	2-C-methyl-D-erythritol 2,4-cyclodiphosphate synthase	588950	589450	+	4.6.1.12	ispF	similar to AA sequence:UniProtKB:P65183		1	0	0	0	0	0	0
512	PFR_JS17-1_507	Serine hydroxymethyltransferase (Precursor)	589650	591098	-	PROKKA_00511	Serine hydroxymethyltransferase	589650	591098	-	2.1.2.1	glyA	similar to AA sequence:UniProtKB:A0R2V7		1	0	0	0	0	0	0
513	PFR_JS17-1_508	L-asparaginase, type I	591319	592320	-	PROKKA_00512	L-asparaginase 1	591319	592320	-	3.5.1.1	ansA	similar to AA sequence:UniProtKB:P0A962		1	0	0	0	0	0	0
514	PFR_JS17-1_509	Amino acid permease	592331	593821	-	PROKKA_00513	GABA permease	592331	593821	-		gabP_1	similar to AA sequence:UniProtKB:P46349		1	0	0	0	0	0	0
515	PFR_JS17-1_510	Amino acid permease	594140	595627	-	PROKKA_00514	GABA permease	594140	595627	-		gabP_2	similar to AA sequence:UniProtKB:P46349		1	0	0	0	0	0	0
516	PFR_JS17-1_511	RNA methyltransferase, TrmH family, group 3	595839	596762	-	PROKKA_00515	Putative TrmH family tRNA/rRNA methyltransferase	595839	596762	-	2.1.1.-		similar to AA sequence:UniProtKB:Q7A794		1	0	0	0	0	0	0
517	PFR_JS17-1_512	Cysteinyl-tRNA synthetase CysS	596762	598165	-	PROKKA_00516	Cysteine--tRNA ligase	596762	598165	-	6.1.1.16	cysS	similar to AA sequence:UniProtKB:P21888		1	0	0	0	0	0	0
518	PFR_JS17-1_513	FCD domain protein	598292	599293	-	PROKKA_00517	Putative L-lactate dehydrogenase operon regulatory protein	598292	599293	-		lldR	similar to AA sequence:UniProtKB:P0ACL7		1	0	0	0	0	0	0
519	PFR_JS17-1_514	Transporter, lactate permease family protein	599797	601500	+	PROKKA_00518	Glycolate permease GlcA	599797	601500	+		glcA	similar to AA sequence:UniProtKB:Q46839		1	0	0	0	0	0	0
520	PFR_JS17-1_515	Putative oxididoreductase subunit	601541	602350	+	PROKKA_00519	Lactate utilization protein A	601541	602350	+		lutA	similar to AA sequence:UniProtKB:O07020		1	0	0	0	0	0	0
521	PFR_JS17-1_516	Iron-sulfur cluster-binding protein	602347	603885	+	PROKKA_00520	Lactate utilization protein B	602347	603885	+		lutB	similar to AA sequence:UniProtKB:O07021		1	0	0	0	0	0	0
522	PFR_JS17-1_517	Protein of hypothetical function DUF162	603891	604547	+	PROKKA_00521	Lactate utilization protein C	603891	604547	+		lutC	similar to AA sequence:UniProtKB:O32259		1	0	0	0	0	0	0
523	PFR_JS17-1_518	Hypothetical protein	604789	605190	+	PROKKA_00522	hypothetical protein	604789	605190	+					1	0	0	0	0	0	0
524	PFR_JS17-1_519	Lipopolysaccharide kinase, Kdo/WaaP family	605247	606629	-	PROKKA_00523	Lipopolysaccharide kinase (Kdo/WaaP) family protein	605247	606629	-			protein motif:Pfam:PF06293.8		1	0	0	0	0	0	0
525	PFR_JS17-1_520	Cystathionine gamma-synthase (Cgs)	606743	607930	-	PROKKA_00524	Cystathionine gamma-synthase	606743	607930	-	2.5.1.48	metB	similar to AA sequence:UniProtKB:P00935		1	0	0	0	0	0	0
526	PFR_JS17-1_521	ATP binding protein of ABC transporter for	608180	609289	-	PROKKA_00525	sn-glycerol-3-phosphate import ATP-binding protein UgpC	608180	609289	-	3.6.3.20	ugpC	similar to AA sequence:UniProtKB:P10907		1	0	0	0	0	0	0
527	PFR_JS17-1_522	L-serine dehydratase 1	609505	610896	-	PROKKA_00526	L-serine dehydratase 1	609505	610896	-	4.3.1.17	sdaA	similar to AA sequence:UniProtKB:P16095		1	0	0	0	0	0	0
528	PFR_JS17-1_523	Amidohydrolase	611072	612346	+	PROKKA_00527	putative hydrolase YxeP	611072	612346	+	3.-.-.-	yxeP_2	similar to AA sequence:UniProtKB:P54955		1	0	0	0	0	0	0
529	PFR_JS17-1_524	Hypothetical membrane protein (DedA family)	612417	613430	+	PROKKA_00528	SNARE associated Golgi protein	612417	613430	+			protein motif:Pfam:PF09335.5		1	0	0	0	0	0	0
530	PFR_JS17-1_525	Putative RNase III regulator YmdB	613455	613964	-	PROKKA_00529	O-acetyl-ADP-ribose deacetylase	613455	613964	-	3.5.1.-	ymdB_1	similar to AA sequence:UniProtKB:P0A8D6		1	0	0	0	0	0	0
531	PFR_JS17-1_526	Hypothetical protein	614049	614432	+	PROKKA_00530	hypothetical protein	614049	614432	+					1	0	0	0	0	0	0
532	PFR_JS17-1_527	Ktn nad-binding domain involved with k transport	614439	616580	+	PROKKA_00531	potassium transporter peripheral membrane component	614439	616580	+			protein motif:CLUSTERS:PRK09496		1	0	0	0	0	0	0
533	PFR_JS17-1_528	Conserved transmembrane transport protein MmpL13	616701	618398	-	PROKKA_00532	Membrane protein YdfJ	616701	618398	-		ydfJ_1	similar to AA sequence:UniProtKB:P96687		0	0	0	0	0	0	0
534	PFR_JS17-1_529	Hypothetical protein	618344	619030	-	PROKKA_00533	hypothetical protein	618344	619030	-					1	0	0	0	0	0	0
535						PROKKA_00534	tRNA-Thr(tgt)	619310	619385	-			COORDINATES:profile:Aragorn:1.2		0					0	0
536	PFR_JS17-1_530	Mannose-6-phosphate isomerase, class I	619519	620718	-	PROKKA_00535	Mannose-6-phosphate isomerase	619519	620718	-	5.3.1.8	manA	similar to AA sequence:UniProtKB:P00946		1	0	0	0	0	0	0
537	PFR_JS17-1_531	Hypothetical protein	620937	621218	+	PROKKA_00536	hypothetical protein	620937	621218	+					1	1	0	1	0	0	0
538	PFR_JS17-1_532	60 kDa chaperonin 1	621562	623184	+	PROKKA_00537	60 kDa chaperonin 1	621562	623184	+		groL1_1	similar to AA sequence:UniProtKB:A0QQU5	S-layer_island	1	1	0	1	0	0	0
539	PFR_JS17-1_533	Hypothetical protein	625756	626751	-	PROKKA_00538	hypothetical protein	625756	626751	-				S-layer_island	1	1	0	1	0	0	0
540	PFR_JS17-1_534	NUDIX hydrolase	629969	630529	+	PROKKA_00539	hypothetical protein	629969	630529	+			protein motif:CLUSTERS:PRK08999	S-layer_island	1	1	0	1	0	0	0
541	PFR_JS17-1_535	Surface layer protein A (S-layer protein A)	631079	632758	+	PROKKA_00540	hypothetical protein	631079	632758	+			protein motif:Pfam:PF00395.14	S-layer_island	0	1	0	1	0	0	0
542	PFR_JS17-1_536	Surface layer protein A (S-layer protein A)	633407	634789	+	PROKKA_00541	Endoglucanase C precursor	633407	634789	+	3.2.1.4	cenC	similar to AA sequence:UniProtKB:P14090	S-layer_island	1	1	0	1	0	0	0
543	PFR_JS17-1_537	Transposase of ISAar20, ISL3 family	635367	636560	+	PROKKA_00542	Transposase	635367	636560	+			protein motif:Pfam:PF01610.11		0	1	0	1	0	0	0
544	PFR_JS17-1_538	Hypothetical protein	637012	637404	-	PROKKA_00543	hypothetical protein	637012	637404	-					0	0	0	0	0	0	0
545	PFR_JS17-1_539	Conserved protein, putative helicase of DeaD/DeaH	637894	640269	-	PROKKA_00544	hypothetical protein	637894	640269	-					0	0	0	0	0	0	0
546	PFR_JS17-1_540	Hypothetical protein	640266	641294	-	PROKKA_00545	hypothetical protein	640266	641294	-					0	0	0	0	0	0	0
547	PFR_JS17-1_541	Cold shock protein	641521	641907	+	PROKKA_00546	Cold shock-like protein	641521	641907	+		csp	similar to AA sequence:UniProtKB:O54310		1	0	0	0	0	0	0
548	PFR_JS17-1_542	PF11228 family protein	641911	642690	+	PROKKA_00547	hypothetical protein	641911	642690	+					1	0	0	0	0	0	0
549	PFR_JS17-1_543	Hypothetical protein	642768	643109	-	PROKKA_00548	hypothetical protein	642768	643109	-					1	0	0	0	0	0	0
550	PFR_JS17-1_544	Guanine/hypoxanthine permease PbuG	643155	644717	+	PROKKA_00549	Guanine/hypoxanthine permease PbuG	643155	644717	+		pbuG	similar to AA sequence:UniProtKB:O34987		1	0	0	0	0	0	0
551	PFR_JS17-1_545	Hypothetical protein	644879	645265	+	PROKKA_00550	hypothetical protein	644879	645265	+					1	0	0	0	0	0	0
552	PFR_JS17-1_546	Phosphoserine transaminase	645308	646429	-	PROKKA_00551	Phosphoserine aminotransferase	645308	646429	-	2.6.1.52	serC	similar to AA sequence:UniProtKB:P63514		1	0	0	0	0	0	0
553	PFR_JS17-1_547	Iron-dependent repressor and activator IdeR	646606	647283	+	PROKKA_00552	Diphtheria toxin repressor	646606	647283	+		dtxR	similar to AA sequence:UniProtKB:P0DJL7		1	0	0	0	0	0	0
554	PFR_JS17-1_548	Thioredoxin	647399	647734	+	PROKKA_00553	Putative thioredoxin-2	647399	647734	+		trxC_2	similar to AA sequence:UniProtKB:Q9RD25		1	0	0	0	0	0	0
555	PFR_JS17-1_549	Hypothetical protein	647899	648258	-	PROKKA_00554	hypothetical protein	647899	648258	-					1	0	0	0	0	0	0
556	PFR_JS17-1_550	Carboxylic ester hydrolase	648410	649219	+	PROKKA_00555	acetyl esterase	648410	649219	+			protein motif:CLUSTERS:PRK10162		0	0	0	0	0	0	0
557	PFR_JS17-1_551	Isochorismatase family protein	649216	649836	+	PROKKA_00556	nicotinamidase/pyrazinamidase	649216	649836	+			protein motif:CLUSTERS:PRK11609		1	0	0	0	0	0	0
558	PFR_JS17-1_552	Hypothetical protein	649981	650313	-	PROKKA_00557	hypothetical protein	649981	650313	-					1	0	0	0	0	0	0
559						PROKKA_00558	tRNA-Arg(cct)	650410	650485	-			COORDINATES:profile:Aragorn:1.2		0					0	0
560	PFR_JS17-1_553	UDP-glucose pyrophosphorylase 2	650888	652261	+	PROKKA_00559	UTP--glucose-1-phosphate uridylyltransferase	650888	652261	+			protein motif:Pfam:PF01704.12		1	0	0	0	0	0	0
561	PFR_JS17-1_554	Hypothetical protein	652254	652664	+	PROKKA_00560	hypothetical protein	652254	652664	+					1	0	0	0	0	0	0
562	PFR_JS17-1_555	Large conductance mechanosensitive channel	652718	653161	-	PROKKA_00561	Large-conductance mechanosensitive channel	652718	653161	-		mscL	similar to AA sequence:UniProtKB:A5U127		1	0	0	0	0	0	0
563	PFR_JS17-1_556	Hypothetical protein	653254	653895	-	PROKKA_00562	flagellar basal body P-ring biosynthesis protein FlgA	653254	653895	-			protein motif:CLUSTERS:PRK12617		1	0	0	0	0	0	0
564	PFR_JS17-1_557	Type I antifreeze protein	653995	654402	-	PROKKA_00563	Zinc ribbon domain protein	653995	654402	-			protein motif:Pfam:PF09723.4		0	0	0	0	0	0	0
565	PFR_JS17-1_558	Hypothetical protein	654558	655268	-	PROKKA_00564	5-formyltetrahydrofolate cyclo-ligase family protein	654558	655268	-			protein motif:CLUSTERS:PRK10333		1	0	0	0	0	0	0
566	PFR_JS17-1_559	Molybdopterin molybdenumtransferase	655287	656573	+	PROKKA_00565	Molybdopterin molybdenumtransferase	655287	656573	+	2.10.1.1	moeA_2	similar to AA sequence:UniProtKB:P99139		1	0	0	0	0	0	0
567	PFR_JS17-1_560	Acetytransferase	656577	657287	+	PROKKA_00566	Putative ribosomal N-acetyltransferase YdaF	656577	657287	+	2.3.1.-	ydaF_1	similar to AA sequence:UniProtKB:P96579		1	0	0	0	0	0	0
568	PFR_JS17-1_561	Hypothetical protein	657362	658165	+	PROKKA_00567	hypothetical protein	657362	658165	+					1	0	0	0	0	0	0
569						PROKKA_00568	tRNA-Ala(cgc)	658240	658316	+			COORDINATES:profile:Aragorn:1.2		0					0	0
570	PFR_JS17-1_562	Recombinase	658213	659967	-											0	0	0	0	0	0
571	PFR_JS17-1_563	Thioredoxin	660328	660753	+	PROKKA_00569	Thioredoxin	660328	660753	+		trxA_1	similar to AA sequence:UniProtKB:P08058		0	0	0	0	0	0	0
572	PFR_JS17-1_564	Hypothetical protein	660858	661592	+	PROKKA_00570	hypothetical protein	660858	661592	+					0	0	0	0	0	0	0
573	PFR_JS17-1_565	ATP-dependent chaperone protein ClpB	661661	664387	-	PROKKA_00571	Chaperone protein ClpB	661661	664387	-		clpB_2	similar to AA sequence:UniProtKB:Q7WSY8		0	0	0	0	0	0	0
574	PFR_JS17-1_566	Hypothetical protein	664610	665377	+	PROKKA_00572	Universal stress protein family protein	664610	665377	+			protein motif:Pfam:PF00582.20		0	0	0	0	0	0	0
575	PFR_JS17-1_567	Sensor kinase	665501	666424	+	PROKKA_00573	Oxygen sensor histidine kinase NreB	665501	666424	+	2.7.13.3	nreB	similar to AA sequence:UniProtKB:Q7WZY5		0	0	0	0	0	0	0
576	PFR_JS17-1_568	Two-component system response regulator	666427	667086	+	PROKKA_00574	Oxygen regulatory protein NreC	666427	667086	+		nreC_2	similar to AA sequence:UniProtKB:Q7WZY4		0	0	0	0	0	0	0
577	PFR_JS17-1_569	Hypothetical protein	667309	667830	+	PROKKA_00575	hypothetical protein	667309	667830	+					0	0	0	0	0	0	0
578	PFR_JS17-1_570	Trypsin	667893	668984	+	PROKKA_00576	Periplasmic pH-dependent serine endoprotease DegQ precursor	667893	668984	+	3.4.21.107	degQ	similar to AA sequence:UniProtKB:P39099		0	0	0	0	0	0	0
579	PFR_JS17-1_571	Chaperone protein DnaK	669364	671193	+	PROKKA_00577	Chaperone protein DnaK	669364	671193	+		dnaK_1	similar to AA sequence:UniProtKB:A0QQC8		0	0	0	0	0	0	0
580	PFR_JS17-1_572	Protein GrpE	671354	671923	+	PROKKA_00578	heat shock protein GrpE	671354	671923	+			protein motif:CLUSTERS:PRK10325		0	0	0	0	0	0	0
581	PFR_JS17-1_573	Chaperone protein DnaJ 1	671920	673017	+	PROKKA_00579	Chaperone protein DnaJ	671920	673017	+		dnaJ_1	similar to AA sequence:UniProtKB:P08622		0	0	0	0	0	0	0
582	PFR_JS17-1_574	Heat shock protein transcriptional repressor	673019	673438	+	PROKKA_00580	Putative heat shock protein HspR	673019	673438	+		hspR_1	similar to AA sequence:UniProtKB:P40183		0	0	0	0	0	0	0
583	PFR_JS17-1_575	Hypothetical protein	674339	674890	-	PROKKA_00581	hypothetical protein	674339	674890	-					0	0	0	0	0	0	0
584	PFR_JS17-1_576	Hypothetical protein	674937	675500	-	PROKKA_00582	hypothetical protein	674937	675500	-					0	0	0	0	0	0	0
585	PFR_JS17-1_577	Integral membrane sensor signal transduction	675651	676838	+	PROKKA_00583	Sensor histidine kinase DesK	675651	676838	+	2.7.13.3	desK_3	similar to AA sequence:UniProtKB:O34757		0	0	0	0	0	0	0
586	PFR_JS17-1_578	Two-component system response regulator	676835	677494	+	PROKKA_00584	Transcriptional regulatory protein LiaR	676835	677494	+		liaR_1	similar to AA sequence:UniProtKB:O32197		0	0	0	0	0	0	0
587	PFR_JS17-1_579	Hypothetical protein	677657	678436	+	PROKKA_00585	hypothetical protein	677657	678436	+					0	0	0	0	0	0	0
588	PFR_JS17-1_580	Hypothetical protein	678484	678693	+	PROKKA_00586	hypothetical protein	678484	678693	+					0	0	0	0	0	0	0
589	PFR_JS17-1_581	Secreted peptidase	678740	679393	+	PROKKA_00587	Glycyl-glycine endopeptidase LytM precursor	678740	679393	+	3.4.24.75	lytM	similar to AA sequence:UniProtKB:O33599		1	0	0	0	0	0	0
590	PFR_JS17-1_582	Lactoylglutathione lyase and lyase	679443	679811	-	PROKKA_00588	Glyoxalase-like domain protein	679443	679811	-			protein motif:Pfam:PF12681.1		0	0	0	0	0	0	0
591	PFR_JS17-1_583	Putative HTH-type transcriptional regulator MarR	679890	680309	+	PROKKA_00589	Transcriptional regulator HosA	679890	680309	+		hosA	similar to AA sequence:UniProtKB:P69782		1	0	0	0	0	0	0
592	PFR_JS17-1_584	Transcriptional regulator	680401	680697	+	PROKKA_00590	Transcriptional repressor SdpR	680401	680697	+		sdpR	similar to AA sequence:UniProtKB:O32242		1	0	0	0	0	0	0
593	PFR_JS17-1_585	Drug resistance transporter, EmrB/QacA subfamily	680737	682203	+	PROKKA_00591	Multidrug export protein EmrB	680737	682203	+		emrB_2	similar to AA sequence:UniProtKB:P0AEJ0	Putative antibiotic resistance	1	0	0	0	0	0	0
594	PFR_JS17-1_586	Proline/glycine betaine transporter	682342	683781	+	PROKKA_00592	Proline/betaine transporter	682342	683781	+		proP	similar to AA sequence:UniProtKB:P0C0L7		1	0	0	0	0	0	0
595	PFR_JS17-1_587	Regulatory protein TetR	683857	684450	-	PROKKA_00593	Bacterial regulatory proteins, tetR family	683857	684450	-			protein motif:Pfam:PF00440.17		1	0	0	0	0	0	0
596	PFR_JS17-1_588	Probable multidrug resistance transporter, MFS	684563	686050	+	PROKKA_00594	Multidrug resistance protein 3	684563	686050	+		bmr3_1	similar to AA sequence:UniProtKB:P96712	Putative antibiotic resistance	1	0	0	0	0	0	0
597	PFR_JS17-1_589	Glutamate dehydrogenase	686205	687569	+	PROKKA_00595	NADP-specific glutamate dehydrogenase	686205	687569	+	1.4.1.4	gdhA	similar to AA sequence:UniProtKB:P00370		1	0	0	0	0	0	0
598	PFR_JS17-1_590	Transcriptional regulatory protein PadR	687689	688162	-	PROKKA_00596	acetyltransferase	687689	688162	-			protein motif:CLUSTERS:PRK07757		1	0	0	0	0	0	0
599	PFR_JS17-1_591	CrcB-like protein	688222	688608	-	PROKKA_00597	Putative fluoride ion transporter CrcB	688222	688608	-		crcB_1	similar to AA sequence:UniProtKB:P37002		1	0	0	0	0	0	0
600	PFR_JS17-1_592	CrcB-like protein	688605	689021	-	PROKKA_00598	Putative fluoride ion transporter CrcB	688605	689021	-		crcB_2	similar to AA sequence:UniProtKB:P37002		1	0	0	0	0	0	0
601	PFR_JS17-1_593	UspA domain protein	689018	689551	-	PROKKA_00599	Universal stress protein family protein	689018	689551	-			protein motif:Pfam:PF00582.20		1	0	0	0	0	0	0
602	PFR_JS17-1_594	Galactokinase	689708	690904	-	PROKKA_00600	Galactokinase	689708	690904	-	2.7.1.6	galK_2	similar to AA sequence:UniProtKB:P0A6T3		1	0	0	0	0	0	0
603	PFR_JS17-1_595	Twin-arginine translocation pathway signal and	691168	691689	+	PROKKA_00601	hypothetical protein	691168	691689	+					1	0	0	0	0	0	0
604	PFR_JS17-1_596	Uracyl permease	691720	693273	-	PROKKA_00602	Putative pyrimidine permease RutG	691720	693273	-		rutG	similar to AA sequence:UniProtKB:P75892		1	0	0	0	0	0	0
605	PFR_JS17-1_597	Integral membrane protein with DUF218 domain	693395	694459	-	PROKKA_00603	hypothetical protein	693395	694459	-					1	0	0	0	0	0	0
606	PFR_JS17-1_598	Dolichyl-phosphate-mannose-protein	694509	696068	-	PROKKA_00604	putative dolichyl-phosphate-mannose--protein mannosyltransferase	694509	696068	-	2.4.1.109	pmt	similar to AA sequence:UniProtKB:O05586		1	0	0	0	0	0	0
607	PFR_JS17-1_599	Glycoside hydrolase family 95	696356	698815	+	PROKKA_00605	hypothetical protein	696356	698815	+					1	0	0	0	0	0	0
608	PFR_JS17-1_600	Ribosomal RNA small subunit methyltransferase I	698829	699779	+	PROKKA_00606	Ribosomal RNA small subunit methyltransferase I	698829	699779	+	2.1.1.198	rsmI	similar to AA sequence:UniProtKB:P0A640		1	0	0	0	0	0	0
609	PFR_JS17-1_601	Hydrolase, TatD family	699912	700940	+	PROKKA_00607	putative deoxyribonuclease YcfH	699912	700940	+	3.1.21.-	ycfH	similar to AA sequence:UniProtKB:P0AFQ7		1	0	0	0	0	0	0
610	PFR_JS17-1_602	Ribosomal RNA small subunit methyltransferase A	700937	701806	+	PROKKA_00608	Ribosomal RNA small subunit methyltransferase A	700937	701806	+	2.1.1.182	rsmA	similar to AA sequence:UniProtKB:P66662		1	0	0	0	0	0	0
611	PFR_JS17-1_603	4-diphosphocytidyl-2-C-methyl-D-erythritol kinase	701883	702860	+	PROKKA_00609	4-diphosphocytidyl-2-C-methyl-D-erythritol kinase	701883	702860	+	2.7.1.148	ispE	similar to AA sequence:UniProtKB:P65178		1	0	0	0	0	0	0
612	PFR_JS17-1_604	Transcriptional regulator, TetR family	702895	703656	-	PROKKA_00610	DNA-binding transcriptional repressor FabR	702895	703656	-			protein motif:CLUSTERS:PRK11202		1	0	0	0	0	0	0
613	PFR_JS17-1_605	Aspartate carbomyltransferase	703799	704845	-	PROKKA_00611	Aspartate carbamoyltransferase	703799	704845	-	2.1.3.2	pyrB	similar to AA sequence:UniProtKB:Q8ZB39		1	0	0	0	0	0	0
614						PROKKA_00612	tRNA-Gln(ttg)	705007	705086	+			COORDINATES:profile:Aragorn:1.2		0					0	0
615	PFR_JS17-1_606	Bifunctional protein GlmU	705272	706819	+	PROKKA_00613	Bifunctional protein GlmU	705272	706819	+		glmU	similar to AA sequence:UniProtKB:P96382		1	0	0	0	0	0	0
616	PFR_JS17-1_607	Ribose-phosphate diphosphokinase	706853	707848	+	PROKKA_00614	Ribose-phosphate pyrophosphokinase	706853	707848	+	2.7.6.1	prs_2	similar to AA sequence:UniProtKB:P65232		1	0	0	0	0	0	0
617	PFR_JS17-1_608	50S ribosomal protein L25	708226	708885	+	PROKKA_00615	50S ribosomal protein L25	708226	708885	+		rplY	similar to AA sequence:UniProtKB:Q92N68		1	0	0	0	0	0	0
618	PFR_JS17-1_609	Peptidyl-tRNA hydrolase (Precursor)	709108	709698	+	PROKKA_00616	Peptidyl-tRNA hydrolase	709108	709698	+	3.1.1.29	pth	similar to AA sequence:UniProtKB:A0R3D3		1	0	0	0	0	0	0
619	PFR_JS17-1_610	Hypothetical protein	709766	710131	+	PROKKA_00617	hypothetical protein	709766	710131	+					1	0	0	0	0	0	0
620	PFR_JS17-1_611	Transcription-repair coupling factor	710210	713905	+	PROKKA_00618	Transcription-repair-coupling factor	710210	713905	+	3.6.4.-	mfd	similar to AA sequence:UniProtKB:P64326		1	0	0	0	0	0	0
621	PFR_JS17-1_612	Hypothetical protein	714027	714560	+	PROKKA_00619	hypothetical protein	714027	714560	+					1	0	0	0	0	0	0
622	PFR_JS17-1_613	MazG family protein	714560	715231	+	PROKKA_00620	Nucleoside triphosphate pyrophosphohydrolase	714560	715231	+	3.6.1.8	mazG	similar to AA sequence:UniProtKB:P0AEY3		1	0	0	0	0	0	0
623	PFR_JS17-1_614	Phosphopyruvate hydratase	715346	716635	+	PROKKA_00621	Enolase	715346	716635	+	4.2.1.11	eno_1	similar to AA sequence:UniProtKB:A0R3B8		1	0	0	0	0	0	0
624	PFR_JS17-1_615	Hypothetical protein	716900	717541	+	PROKKA_00622	Cell division protein FtsL	716900	717541	+		ftsL_1	protein motif:HAMAP:MF_00910		0	0	0	0	0	0	0
625	PFR_JS17-1_616	PF04417 family protein	717621	718136	+	PROKKA_00623	hypothetical protein	717621	718136	+					1	0	0	0	0	0	0
626	PFR_JS17-1_617	Exopolyphosphatase	718133	719089	+	PROKKA_00624	Guanosine-5'-triphosphate,3'-diphosphate pyrophosphatase	718133	719089	+	3.6.1.40	gppA	similar to AA sequence:UniProtKB:P25552		1	0	0	0	0	0	0
627						PROKKA_00625	tRNA-Leu(taa)	719199	719272	+			COORDINATES:profile:Aragorn:1.2		0					0	0
628	PFR_JS17-1_618	Actinorhodin transporter	719355	720782	-	PROKKA_00626	putative transport protein HsrA	719355	720782	-		hsrA_3	similar to AA sequence:UniProtKB:P31474		1	0	0	0	0	0	0
629	PFR_JS17-1_619	Transcriptional regulator	720847	721485	+	PROKKA_00627	Bacterial regulatory proteins, tetR family	720847	721485	+			protein motif:Pfam:PF00440.17		1	0	0	0	0	0	0
630	PFR_JS17-1_620	Phosphopyruvate hydratase	721776	723047	+	PROKKA_00628	Enolase	721776	723047	+	4.2.1.11	eno_2	similar to AA sequence:UniProtKB:P64074		1	0	0	0	0	0	0
631	PFR_JS17-1_621	Cationic amino acid transporter	723105	724568	-	PROKKA_00629	putative amino acid permease YhdG	723105	724568	-		yhdG_2	similar to AA sequence:UniProtKB:O07576		1	0	0	0	0	0	0
632	PFR_JS17-1_622	Similar to Nucleoside-diphosphate-sugar	724785	725558	-	PROKKA_00630	putative sugar epimerase YhfK	724785	725558	-	4.-.-.-	yhfK	similar to AA sequence:UniProtKB:O07609		0	0	0	0	0	0	0
633	PFR_JS17-1_623	Methyltransferase type 11	725861	726610	+	PROKKA_00631	Methyltransferase domain protein	725861	726610	+			protein motif:Pfam:PF08241.6		1	0	0	0	0	0	0
634	PFR_JS17-1_624	Putative CONSERVED TRANSMEMBRANE PROTEIN	726747	727559	+	PROKKA_00632	Bax inhibitor 1 like protein	726747	727559	+			protein motif:Pfam:PF12811.1		1	0	0	0	0	0	0
635	PFR_JS17-1_625	Hydrolase, NUDIX family	727734	728438	-	PROKKA_00633	Nucleoside triphosphatase NudI	727734	728438	-	3.6.1.-	nudI	similar to AA sequence:UniProtKB:P52006		1	0	0	0	0	0	0
636	PFR_JS17-1_626	Hypothetical protein	728487	729437	-	PROKKA_00634	hypothetical protein	728487	729437	-					1	0	0	0	0	0	0
637	PFR_JS17-1_627	Putative 3-methyladenine DNA glycosylase	729646	730296	+	PROKKA_00635	3-methyladenine DNA glycosylase	729646	730296	+			protein motif:CLUSTERS:PRK00802		1	0	0	0	0	0	0
638	PFR_JS17-1_628	Hypothetical protein	730324	730413	+	PROKKA_00636	hypothetical protein	730324	730413	+					0	0	0	0	0	0	0
639	PFR_JS17-1_629	Hypothetical protein	730426	730830	+	PROKKA_00637	hypothetical protein	730426	730830	+			protein motif:Pfam:PF08327.5	Activator of Hsp90 ATPase homolog 1-like protein	1	0	0	0	0	0	0
640	PFR_JS17-1_630	Hypothetical protein	730964	731419	+	PROKKA_00638	hypothetical protein	730964	731419	+					1	0	0	0	0	0	0
641	PFR_JS17-1_631	PF04978 family protein	731445	731951	-	PROKKA_00639	DinB superfamily protein	731445	731951	-			protein motif:Pfam:PF12867.1		1	0	0	0	0	0	0
642	PFR_JS17-1_632	HAD-superfamily hydrolase, subfamily IA,	731948	732562	-	PROKKA_00640	?-D-glucose-1-phosphatase	731948	732562	-			protein motif:CLUSTERS:PRK09456		1	0	0	0	0	0	0
643	PFR_JS17-1_633	FMN-binding split barrel	732740	733387	+	PROKKA_00641	Pyridoxamine 5'-phosphate oxidase	732740	733387	+			protein motif:Pfam:PF12900.1		1	0	0	0	0	0	0
644	PFR_JS17-1_634	Hypothetical protein	733492	734022	-	PROKKA_00642	hypothetical protein	733492	734022	-					1	0	0	0	0	0	0
645	PFR_JS17-1_635	Peptide methionine sulfoxide reductase MsrA	734142	734777	-	PROKKA_00643	Peptide methionine sulfoxide reductase MsrA	734142	734777	-	1.8.4.11	msrA	similar to AA sequence:UniProtKB:Q93S39		1	0	0	0	0	0	0
646	PFR_JS17-1_636	Uracil-DNA glycosylase 2	734889	735578	-	PROKKA_00644	Uracil-DNA glycosylase	734889	735578	-	3.2.2.27	ung	similar to AA sequence:UniProtKB:P67071		1	0	0	0	0	0	0
647	PFR_JS17-1_637	PF01594 domain protein	735759	737189	+	PROKKA_00645	pheromone autoinducer 2 transporter	735759	737189	+			protein motif:CLUSTERS:PRK12287		1	0	0	0	0	0	0
648	PFR_JS17-1_638	Hypothetical protein	737275	738237	+	PROKKA_00646	hypothetical protein	737275	738237	+					1	0	0	0	0	0	0
649	PFR_JS17-1_639	DoxX protein	738353	738805	-	PROKKA_00647	DoxX	738353	738805	-			protein motif:Pfam:PF07681.6		1	0	0	0	0	0	0
650	PFR_JS17-1_640	Transcription elongation factor GreA	738892	739395	-	PROKKA_00648	Transcription elongation factor GreA	738892	739395	-		greA	similar to AA sequence:UniProtKB:P64279		1	0	0	0	0	0	0
651	PFR_JS17-1_641	Mycothiol conjugate amidase Mca	739490	740416	+	PROKKA_00649	Mycothiol S-conjugate amidase	739490	740416	+	3.5.1.115	mca	similar to AA sequence:UniProtKB:A0R2W9		1	0	0	0	0	0	0
652	PFR_JS17-1_642	Conserved protein containing thioredoxin domain	740589	743273	+	PROKKA_00650	ASCH domain protein	740589	743273	+			protein motif:Pfam:PF04266.8		1	0	0	0	0	0	0
653	PFR_JS17-1_643	ASCH domain protein	743311	743829	+	PROKKA_00651	ASCH domain protein	743311	743829	+			protein motif:Pfam:PF04266.8		1	0	0	0	0	0	0
654	PFR_JS17-1_644	Isoprenyl transferase 2	743842	744651	-	PROKKA_00652	(2Z,6E)-farnesyl diphosphate synthase	743842	744651	-	2.5.1.68		similar to AA sequence:UniProtKB:Q47SS3		1	0	0	0	0	0	0
655	PFR_JS17-1_645	Channel protein, hemolysin III family protein	744850	745587	+	PROKKA_00653	Haemolysin-III related	744850	745587	+			protein motif:Pfam:PF03006.14		1	0	0	0	0	0	0
656	PFR_JS17-1_646	Exodeoxyribonuclease 7 small subunit	745632	745874	-	PROKKA_00654	Exodeoxyribonuclease 7 small subunit	745632	745874	-	3.1.11.6	xseB	similar to AA sequence:UniProtKB:Q7VV85		1	0	0	0	0	0	0
657	PFR_JS17-1_647	Exodeoxyribonuclease VII, large subunit	745922	747073	-	PROKKA_00655	Exodeoxyribonuclease 7 large subunit	745922	747073	-	3.1.11.6	xseA	similar to AA sequence:UniProtKB:P04994		1	0	0	0	0	0	0
658	PFR_JS17-1_648	4-hydroxy-3-methylbut-2-enyl diphosphate	747090	748328	+	PROKKA_00656	4-hydroxy-3-methylbut-2-enyl diphosphate reductase	747090	748328	+	1.17.1.2	ispH	similar to AA sequence:UniProtKB:P62623		1	0	0	0	0	0	0
659	PFR_JS17-1_649	RmuC family DNA recombination protein	748260	749609	-	PROKKA_00657	DNA recombination protein RmuC	748260	749609	-		rmuC	similar to AA sequence:UniProtKB:P0AG71		1	0	0	0	0	0	0
660	PFR_JS17-1_650	M18 family aminopeptidase	749759	751030	+	PROKKA_00658	putative M18 family aminopeptidase 2	749759	751030	+	3.4.11.-	apeB	similar to AA sequence:UniProtKB:Q9HYZ3		1	0	0	0	0	0	0
661	PFR_JS17-1_651	GTP-dependent nucleic acid-binding protein EngD	751125	752198	+	PROKKA_00659	Ribosome-binding ATPase YchF	751125	752198	+		ychF	similar to AA sequence:UniProtKB:P44681		1	1	0	1	0	0	0
662	PFR_JS17-1_652	Hypothetical protein	752546	752677	-	PROKKA_00660	hypothetical protein	752546	752677	-					0	1	0	1	0	0	0
663	PFR_JS17-1_653	Abortive infection bacteriophage resistance	753251	754783	+	PROKKA_00661	Abi-like protein	753251	754783	+			protein motif:Pfam:PF07751.5		0	1	0	1	0	0	0
664	PFR_JS17-1_654	Hypothetical protein	754954	755553	+	PROKKA_00662	hypothetical protein	754954	755553	+					0	1	0	1	0	0	0
665	PFR_JS17-1_655	Hypothetical protein	755550	756857	+	PROKKA_00663	hypothetical protein	755550	756857	+					0	1	0	1	0	0	0
666	PFR_JS17-1_656	Abi family protein	757175	758104	+	PROKKA_00664	Abi-like protein	757175	758104	+			protein motif:Pfam:PF07751.5		0	1	0	1	0	0	0
667	PFR_JS17-1_657	Transposase of ISAar20, ISL3 family	758397	759473	-	PROKKA_00665	Transposase	758397	759473	-			protein motif:Pfam:PF01610.11		0	1	0	1	0	0	0			Duplicated transposase absent in the other version of the genome
668	PFR_JS17-1_658	Transposase of ISAar20, ISL3 family	761086	762162	+	PROKKA_00666	Transposase	761086	762162	+			protein motif:Pfam:PF01610.11		0	1	0	1	0	0	0
669	PFR_JS17-1_659	Hypothetical protein	762259	762399	+	PROKKA_00667	hypothetical protein	762259	762399	+					0	1	0	1	0	0	0
670	PFR_JS17-1_660	Hypothetical protein	762601	762825	+	PROKKA_00668	hypothetical protein	762601	762825	+					0	1	0	1	0	0	0
671	PFR_JS17-1_661	Hypothetical protein	762825	763934	+	PROKKA_00669	hypothetical protein	762825	763934	+					0	1	0	1	0	0	0
672	PFR_JS17-1_662	Hypothetical protein	764028	764798	+	PROKKA_00670	hypothetical protein	764028	764798	+					0	0	0	0	0	0	0
673	PFR_JS17-1_663	Transcriptional regulator	764762	765727	-	PROKKA_00671	HTH-type transcriptional regulator GltC	764762	765727	-		gltC	similar to AA sequence:UniProtKB:P20668		0	0	0	0	0	0	0
674	PFR_JS17-1_664	Inner membrane transport protein ynfM	765885	767036	+	PROKKA_00672	Inner membrane transport protein YnfM	765885	767036	+		ynfM	similar to AA sequence:UniProtKB:P43531		0	0	0	0	0	0	0
675	PFR_JS17-1_665	FrnE protein	767443	768138	+	PROKKA_00673	DSBA-like thioredoxin domain protein	767443	768138	+			protein motif:Pfam:PF01323.14		0	0	0	0	0	0	0
676	PFR_JS17-1_666	Mobile element protein	768271	769170	-	PROKKA_00674	Transposase	768271	769170	-			protein motif:Pfam:PF01610.11		0	0	0	0	0	0	0
677	PFR_JS17-1_667	Excisionase	769717	770151	+	PROKKA_00675	Helix-turn-helix domain protein	769717	770151	+			protein motif:Pfam:PF12728.1		0	1	0	1	0	0	0
678	PFR_JS17-1_668	Hypothetical protein	770155	771171	-	PROKKA_00676	hypothetical protein	770155	771171	-					0	1	0	1	0	0	0
679	PFR_JS17-1_669	Insertion element IS6110 uncharacterized 12.0 kDa	771462	771773	+	PROKKA_00677	hypothetical protein	771462	771773	+					0	1	0	1	0	0	0
680	PFR_JS17-1_670	ISRs2 transposase	771773	772795	+	PROKKA_00678	Integrase core domain protein	771773	772795	+			protein motif:Pfam:PF00665.20		0	1	0	1	0	0	0
681	PFR_JS17-1_671	Transposase, ISlxx5	772737	773936	+	PROKKA_00679	Integrase core domain protein	772737	773936	+			protein motif:Pfam:PF00665.20		0	1	0	1	0	0	0
682	PFR_JS17-1_672	ISRs2 transposase	773959	774255	+	PROKKA_00680	hypothetical protein	773959	774255	+					0	1	0	1	0	0	0
683	PFR_JS17-1_673	Hypothetical protein	774219	774455	-	PROKKA_00681	hypothetical protein	774219	774455	-					0	1	0	1	0	0	0
684	PFR_JS17-1_674	Transposase for IS3514b	774401	775021	-	PROKKA_00682	hypothetical protein	774401	775021	-					0	1	0	1	0	0	0
685	PFR_JS17-1_675	D-lactate dehydrogenase, FAD-binding, NADH	775395	777110	-	PROKKA_00683	D-lactate dehydrogenase	775395	777110	-	1.1.1.28	dld	similar to AA sequence:UniProtKB:P06149	D-lactate dehydrogenase	0	1	0	1	0	0	0
686	PFR_JS17-1_676	Uma4 protein	777762	778871	+	PROKKA_00684	Transposase	777762	778871	+			protein motif:Pfam:PF01610.11		0	1	0	1	0	0	0			Duplication 1/ PCR 778986-777098 1888 bp
687	PFR_JS17-1_677	Hypothetical protein	778964	779230	+	PROKKA_00685	anaerobic benzoate catabolism transcriptional regulator	778964	779230	+			protein motif:CLUSTERS:PRK08154		0	1	0	1	0	0	0			Duplication 1
688	PFR_JS17-1_678	GlpP family transcriptional regulator	779209	779868	-	PROKKA_00686	Glycerol-3-phosphate responsive antiterminator	779209	779868	-			protein motif:Pfam:PF04309.6		0	1	0	1	0	0	0			Duplication 1
689	PFR_JS17-1_679	Alkylglycerone-phosphate synthase	779957	781489	-	PROKKA_00687	putative FAD-linked oxidoreductase	779957	781489	-	1.-.-.-		similar to AA sequence:UniProtKB:Q50685		0	0	0	0	0	0	0			Duplication 1
690	PFR_JS17-1_680	Glycerol-3-phosphate dehydrogenase glpD2	781486	783171	-	PROKKA_00688	Aerobic glycerol-3-phosphate dehydrogenase	781486	783171	-	1.1.5.3	glpD_1	similar to AA sequence:UniProtKB:P18158		0	0	0	0	0	0	0			Duplication 1
691	PFR_JS17-1_681	Bile acid:sodium symporter	783311	784399	+	PROKKA_00689	Sodium Bile acid symporter family protein	783311	784399	+			protein motif:Pfam:PF01758.10		0	0	0	0	0	0	0			Duplication 1
692	PFR_JS17-1_682	UPF0324 membrane protein	784482	785645	-	PROKKA_00690	hypothetical protein	784482	785645	-					0	0	0	0	0	0	0			Duplication 1
693	PFR_JS17-1_683	Hypothetical protein	785642	785815	-	PROKKA_00691	hypothetical protein	785642	785815	-					0	0	0	0	0	0	0			Duplication 1
694	PFR_JS17-1_684	Thiamine-phosphate diphosphorylase	786330	786977	-	PROKKA_00692	Thiamine-phosphate synthase	786330	786977	-	2.5.1.3	thiE_1	similar to AA sequence:UniProtKB:P66916		0	0	0	0	0	0	0			Duplication 1
695	PFR_JS17-1_685	Glycine oxidase ThiO	787153	788406	+	PROKKA_00693	Hydrogen cyanide synthase subunit HcnC precursor	787153	788406	+	1.4.99.5	hcnC_1	similar to AA sequence:UniProtKB:G3XD12		0	0	0	0	0	0	0			Duplication 1
696	PFR_JS17-1_686	Thiamine biosynthesis protein	788403	788636	+	PROKKA_00694	sulfur carrier protein ThiS	788403	788636	+			protein motif:CLUSTERS:PRK05863		0	0	0	0	0	0	0			Duplication 1
697	PFR_JS17-1_687	Thiazole synthase	788639	789469	+	PROKKA_00695	Thiazole synthase	788639	789469	+	2.8.1.10	thiG_1	similar to AA sequence:UniProtKB:A0QQL0		0	0	0	0	0	0	0			Duplication 1
698	PFR_JS17-1_688	Molybdenum cofactor biosynthesis protein moeB2	789478	790689	+	PROKKA_00696	putative adenylyltransferase/sulfurtransferase MoeZ	789478	790689	+		moeZ_2	similar to AA sequence:UniProtKB:Q7D5X9		0	0	0	0	0	0	0			Duplication 1
699	PFR_JS17-1_689	UPF0324 membrane protein	790757	791839	-	PROKKA_00697	hypothetical protein	790757	791839	-					0	0	0	0	0	0	0			Duplication 1
700	PFR_JS17-1_690	Transcriptional regulator	791909	792829	+	PROKKA_00698	HTH-type transcriptional regulator CysL	791909	792829	+		cysL_1	similar to AA sequence:UniProtKB:P39647		0	0	0	0	0	0	0			Duplication 1
701	PFR_JS17-1_691	Hypothetical protein	792833	793048	-	PROKKA_00699	hypothetical protein	792833	793048	-					0	0	0	0	0	0	0			Duplication 1
702	PFR_JS17-1_692	Carbon starvation protein	793038	795434	-	PROKKA_00700	Carbon starvation protein A	793038	795434	-		cstA_1	similar to AA sequence:UniProtKB:P15078		0	0	0	0	0	0	0			Duplication 1
703	PFR_JS17-1_693	Glycerate kinase	795807	796925	+	PROKKA_00701	Glycerate 2-kinase	795807	796925	+	2.7.1.165	garK_1	similar to AA sequence:UniProtKB:P23524		0	0	0	0	0	0	0			Duplication 1
704	PFR_JS17-1_694	MFS transporter	796989	798758	-	PROKKA_00702	Antiseptic resistance protein	796989	798758	-		qacA_1	similar to AA sequence:UniProtKB:P0A0J9		0	0	0	0	0	0	0			Duplication 1
705	PFR_JS17-1_695	Glyoxalase/bleomycin resistance	798960	799853	-	PROKKA_00703	3-demethylubiquinone-9 3-methyltransferase	798960	799853	-			protein motif:Pfam:PF06983.7		0	0	0	0	0	0	0			Duplication 1
706	PFR_JS17-1_696	Peptidyl-tRNA hydrolase PTH2	799954	800667	+	PROKKA_00704	hypothetical protein	799954	800667	+					0	0	0	0	0	0	0			Duplication 1
707	PFR_JS17-1_697	ABC transporter, quaternary amine uptake	800705	801604	+	PROKKA_00705	Putative osmoprotectant uptake system substrate-binding protein OsmF precursor	800705	801604	+		osmF_1	similar to AA sequence:UniProtKB:P33362		0	0	0	0	0	0	0			Duplication 1
708	PFR_JS17-1_698	Cyanate permease	801752	803029	+	PROKKA_00706	putative transporter YycB	801752	803029	+		yycB_1	similar to AA sequence:UniProtKB:P37482		0	0	0	0	0	0	0			Duplication 1
709	PFR_JS17-1_699	Hypothetical protein	803131	803355	-	PROKKA_00707	hypothetical protein	803131	803355	-					0	0	0	0	0	0	0			Duplication 1
710	PFR_JS17-1_700	Band 7 protein	803368	804336	-	PROKKA_00708	SPFH domain / Band 7 family protein	803368	804336	-			protein motif:Pfam:PF01145.19		0	0	0	0	0	0	0			Duplication 1
711	PFR_JS17-1_701	Cysteine synthase	804556	805524	-	PROKKA_00709	Cysteine synthase	804556	805524	-	2.5.1.47	cysK_1	similar to AA sequence:UniProtKB:P63871		1	0	0	0	0	0	0			Duplication 1
712	PFR_JS17-1_702	Diacylglycerol kinase catalytic region	805969	807024	+	PROKKA_00710	Diacylglycerol kinase	805969	807024	+	2.7.1.107	dagK_1	similar to AA sequence:UniProtKB:O31502		0	0	0	0	0	0	0			Duplication 1
713	PFR_JS17-1_703	Hypothetical protein	807115	808278	-	PROKKA_00711	hypothetical protein	807115	808278	-					0	0	0	0	0	0	0			Duplication 1
714	PFR_JS17-1_704	Peptidase M20D, amidohydrolase	808439	809608	+	PROKKA_00712	putative hydrolase YxeP	808439	809608	+	3.-.-.-	yxeP_3	similar to AA sequence:UniProtKB:P54955		1	0	0	0	0	0	0			Duplication 1
715	PFR_JS17-1_705	Phosphoribosyl transferase domain protein	809694	810200	-	PROKKA_00713	Xanthine phosphoribosyltransferase	809694	810200	-	2.4.2.22	gpt_1	similar to AA sequence:UniProtKB:P0A9M5		0	0	0	0	0	0	0			Duplication 1
716	PFR_JS17-1_706	Phosphinothricin acetyltransferase	810260	810772	-	PROKKA_00714	N-acyltransferase YncA	810260	810772	-	2.3.1.-	yncA_1	similar to AA sequence:UniProtKB:P76112		0	0	0	0	0	0	0			Duplication 1
717	PFR_JS17-1_707	Regulatory protein, MarR	810826	811458	+	PROKKA_00715	DNA-binding transcriptional repressor MarR	810826	811458	+			protein motif:CLUSTERS:PRK11512		0	0	0	0	0	0	0			Duplication 1
718	PFR_JS17-1_708	Major facilitator superfamily (MFS) multidrug	811455	812792	+	PROKKA_00716	enterobactin exporter EntS	811455	812792	+			protein motif:CLUSTERS:PRK10489		0	0	0	0	0	0	0			Duplication 1
719	PFR_JS17-1_709	Transporter, anaerobic C4-dicarboxylate uptake	812889	814184	-	PROKKA_00717	Anaerobic C4-dicarboxylate transporter DcuA	812889	814184	-		dcuA_1	similar to AA sequence:UniProtKB:P0ABN5		0	0	0	0	0	0	0			Duplication 1
720	PFR_JS17-1_710	Aspartate ammonia-lyase (Aspartase)	814189	815661	-	PROKKA_00718	Aspartate ammonia-lyase	814189	815661	-	4.3.1.1	aspA_1	similar to AA sequence:UniProtKB:P0AC38		0	0	0	0	0	0	0			Duplication 1/PCR 817377-815639 1738 bp
721	PFR_JS17-1_711	Uma4 protein	816153	817262	+	PROKKA_00719	Transposase	816153	817262	+			protein motif:Pfam:PF01610.11		0	0	0	0	0	0	0			Duplication 2
722	PFR_JS17-1_712	Hypothetical protein	817355	817621	+	PROKKA_00720	anaerobic benzoate catabolism transcriptional regulator	817355	817621	+			protein motif:CLUSTERS:PRK08154		0	0	0	0	0	0	0			Duplication 2
723	PFR_JS17-1_713	GlpP family transcriptional regulator	817600	818259	-	PROKKA_00721	Glycerol-3-phosphate responsive antiterminator	817600	818259	-			protein motif:Pfam:PF04309.6		0	0	0	0	0	0	0			Duplication 2
724	PFR_JS17-1_714	Alkylglycerone-phosphate synthase	818348	819880	-	PROKKA_00722	putative FAD-linked oxidoreductase	818348	819880	-	1.-.-.-		similar to AA sequence:UniProtKB:Q50685		0	0	0	0	0	0	0			Duplication 2
725	PFR_JS17-1_715	Glycerol-3-phosphate dehydrogenase glpD2	819877	821562	-	PROKKA_00723	Aerobic glycerol-3-phosphate dehydrogenase	819877	821562	-	1.1.5.3	glpD_2	similar to AA sequence:UniProtKB:P18158		0	0	0	0	0	0	0			Duplication 2
726	PFR_JS17-1_716	Bile acid:sodium symporter	821702	822790	+	PROKKA_00724	Sodium Bile acid symporter family protein	821702	822790	+			protein motif:Pfam:PF01758.10		0	0	0	0	0	0	0			Duplication 2
727	PFR_JS17-1_717	UPF0324 membrane protein	822873	824036	-	PROKKA_00725	hypothetical protein	822873	824036	-					0	0	0	0	0	0	0			Duplication 2
728	PFR_JS17-1_718	Hypothetical protein	824033	824206	-	PROKKA_00726	hypothetical protein	824033	824206	-					0	0	0	0	0	0	0			Duplication 2
729	PFR_JS17-1_719	Thiamine-phosphate diphosphorylase	824721	825368	-	PROKKA_00727	Thiamine-phosphate synthase	824721	825368	-	2.5.1.3	thiE_2	similar to AA sequence:UniProtKB:P66916		0	0	0	0	0	0	0			Duplication 2
730	PFR_JS17-1_720	Glycine oxidase ThiO	825544	826797	+	PROKKA_00728	Hydrogen cyanide synthase subunit HcnC precursor	825544	826797	+	1.4.99.5	hcnC_2	similar to AA sequence:UniProtKB:G3XD12		0	0	0	0	0	0	0			Duplication 2
731	PFR_JS17-1_721	Thiamine biosynthesis protein	826794	827027	+	PROKKA_00729	sulfur carrier protein ThiS	826794	827027	+			protein motif:CLUSTERS:PRK05863		0	0	0	0	0	0	0			Duplication 2
732	PFR_JS17-1_722	Thiazole synthase	827030	827860	+	PROKKA_00730	Thiazole synthase	827030	827860	+	2.8.1.10	thiG_2	similar to AA sequence:UniProtKB:A0QQL0		0	0	0	0	0	0	0			Duplication 2
733	PFR_JS17-1_723	Molybdenum cofactor biosynthesis protein moeB2	827869	829080	+	PROKKA_00731	putative adenylyltransferase/sulfurtransferase MoeZ	827869	829080	+		moeZ_3	similar to AA sequence:UniProtKB:Q7D5X9		0	0	0	0	0	0	0			Duplication 2
734	PFR_JS17-1_724	UPF0324 membrane protein	829148	830230	-	PROKKA_00732	hypothetical protein	829148	830230	-					0	0	0	0	0	0	0			Duplication 2
735	PFR_JS17-1_725	Transcriptional regulator	830300	831220	+	PROKKA_00733	HTH-type transcriptional regulator CysL	830300	831220	+		cysL_2	similar to AA sequence:UniProtKB:P39647		0	0	0	0	0	0	0			Duplication 2
736	PFR_JS17-1_726	Hypothetical protein	831224	831439	-	PROKKA_00734	hypothetical protein	831224	831439	-					0	0	0	0	0	0	0			Duplication 2
737	PFR_JS17-1_727	Carbon starvation protein	831429	833825	-	PROKKA_00735	Carbon starvation protein A	831429	833825	-		cstA_2	similar to AA sequence:UniProtKB:P15078		0	0	0	0	0	0	0			Duplication 2
738	PFR_JS17-1_728	Glycerate kinase	834198	835316	+	PROKKA_00736	Glycerate 2-kinase	834198	835316	+	2.7.1.165	garK_2	similar to AA sequence:UniProtKB:P23524		0	0	0	0	0	0	0			Duplication 2
739	PFR_JS17-1_729	MFS transporter	835380	837149	-	PROKKA_00737	Antiseptic resistance protein	835380	837149	-		qacA_2	similar to AA sequence:UniProtKB:P0A0J9		0	0	0	0	0	0	0			Duplication 2
740	PFR_JS17-1_730	Glyoxalase/bleomycin resistance	837351	838244	-	PROKKA_00738	3-demethylubiquinone-9 3-methyltransferase	837351	838244	-			protein motif:Pfam:PF06983.7		0	0	0	0	0	0	0			Duplication 2
741	PFR_JS17-1_731	Peptidyl-tRNA hydrolase PTH2	838345	839058	+	PROKKA_00739	hypothetical protein	838345	839058	+					0	0	0	0	0	0	0			Duplication 2
742	PFR_JS17-1_732	ABC transporter, quaternary amine uptake	839096	839995	+	PROKKA_00740	Putative osmoprotectant uptake system substrate-binding protein OsmF precursor	839096	839995	+		osmF_2	similar to AA sequence:UniProtKB:P33362		0	0	0	0	0	0	0			Duplication 2
743	PFR_JS17-1_733	Cyanate permease	840143	841420	+	PROKKA_00741	putative transporter YycB	840143	841420	+		yycB_2	similar to AA sequence:UniProtKB:P37482		0	0	0	0	0	0	0			Duplication 2
744	PFR_JS17-1_734	Hypothetical protein	841522	841746	-	PROKKA_00742	hypothetical protein	841522	841746	-					0	0	0	0	0	0	0			Duplication 2
745	PFR_JS17-1_735	Band 7 protein	841759	842727	-	PROKKA_00743	SPFH domain / Band 7 family protein	841759	842727	-			protein motif:Pfam:PF01145.19		0	0	0	0	0	0	0			Duplication 2
746	PFR_JS17-1_736	Cysteine synthase	842947	843915	-	PROKKA_00744	Cysteine synthase	842947	843915	-	2.5.1.47	cysK_2	similar to AA sequence:UniProtKB:P63871		0	0	0	0	0	0	0			Duplication 2
747	PFR_JS17-1_737	Diacylglycerol kinase catalytic region	844360	845415	+	PROKKA_00745	Diacylglycerol kinase	844360	845415	+	2.7.1.107	dagK_2	similar to AA sequence:UniProtKB:O31502		0	0	0	0	0	0	0			Duplication 2
748	PFR_JS17-1_738	Hypothetical protein	845506	846669	-	PROKKA_00746	hypothetical protein	845506	846669	-					0	0	0	0	0	0	0			Duplication 2
749	PFR_JS17-1_739	Peptidase M20D, amidohydrolase	846830	847999	+	PROKKA_00747	putative hydrolase YxeP	846830	847999	+	3.-.-.-	yxeP_4	similar to AA sequence:UniProtKB:P54955		0	0	0	0	0	0	0			Duplication 2
750	PFR_JS17-1_740	Phosphoribosyl transferase domain protein	848085	848591	-	PROKKA_00748	Xanthine phosphoribosyltransferase	848085	848591	-	2.4.2.22	gpt_2	similar to AA sequence:UniProtKB:P0A9M5		0	0	0	0	0	0	0			Duplication 2
751	PFR_JS17-1_741	Phosphinothricin acetyltransferase	848651	849163	-	PROKKA_00749	N-acyltransferase YncA	848651	849163	-	2.3.1.-	yncA_2	similar to AA sequence:UniProtKB:P76112		0	0	0	0	0	0	0			Duplication 2
752	PFR_JS17-1_742	Regulatory protein, MarR	849217	849849	+	PROKKA_00750	DNA-binding transcriptional repressor MarR	849217	849849	+			protein motif:CLUSTERS:PRK11512		0	0	0	0	0	0	0			Duplication 2
753	PFR_JS17-1_743	Major facilitator superfamily (MFS) multidrug	849846	851183	+	PROKKA_00751	enterobactin exporter EntS	849846	851183	+			protein motif:CLUSTERS:PRK10489		0	0	0	0	0	0	0			Duplication 2
754	PFR_JS17-1_744	Transporter, anaerobic C4-dicarboxylate uptake	851280	852575	-	PROKKA_00752	Anaerobic C4-dicarboxylate transporter DcuA	851280	852575	-		dcuA_2	similar to AA sequence:UniProtKB:P0ABN5		0	0	0	0	0	0	0			Duplication 2
755	PFR_JS17-1_745	Aspartate ammonia-lyase (Aspartase)	852580	854052	-	PROKKA_00753	Aspartate ammonia-lyase	852580	854052	-	4.3.1.1	aspA_2	similar to AA sequence:UniProtKB:P0AC38		0	0	0	0	0	0	0			Duplication 2/ PCR 854030-855889 AspA1-HP2 1859
756	PFR_JS17-1_746	Aspartate ammonia-lyase (Aspartase)	854379	855848	-	PROKKA_00754	Aspartate ammonia-lyase	854379	855848	-	4.3.1.1	aspA_3	similar to AA sequence:UniProtKB:P0AC38		1	0	0	0	0	0	0
757	PFR_JS17-1_747	Hypothetical protein	855976	856422	-	PROKKA_00755	hypothetical protein	855976	856422	-					1	0	0	0	0	0	0
758	PFR_JS17-1_748	Fumarate hydratase class II	856586	858010	-	PROKKA_00756	Fumarate hydratase class II	856586	858010	-	4.2.1.2	fumC	similar to AA sequence:UniProtKB:Q92PB6		1	0	0	0	0	0	0
759	PFR_JS17-1_749	Putative glyoxylate reductase	858174	859142	-	PROKKA_00757	Putative 2-hydroxyacid dehydrogenase	858174	859142	-	1.1.1.-		similar to AA sequence:UniProtKB:Q99RW8		1	0	0	0	0	0	0
760	PFR_JS17-1_750	Putative FERREDOXIN FDXC	859378	859698	+	PROKKA_00758	Ferredoxin	859378	859698	+			similar to AA sequence:UniProtKB:P13279		1	0	0	0	0	0	0
761	PFR_JS17-1_751	Succinyldiaminopimelate transaminase	859695	860786	+	PROKKA_00759	LL-diaminopimelate aminotransferase	859695	860786	+	2.6.1.83	dapL	similar to AA sequence:UniProtKB:Q7NDX4		1	0	0	0	0	0	0
762	PFR_JS17-1_752	Conserved hypothetical secreted protein	860814	861659	-	PROKKA_00760	hypothetical protein	860814	861659	-					1	0	0	0	0	0	0
763	PFR_JS17-1_753	2,3,4,5-tetrahydropyridine-2-carboxylateN-succiny	861666	862604	-	PROKKA_00761	2,3,4,5-tetrahydropyridine-2,6-dicarboxylate N-succinyltransferase	861666	862604	-	2.3.1.117	dapD	similar to AA sequence:UniProtKB:O05302		1	0	0	0	0	0	0
764	PFR_JS17-1_754	Succinyl-diaminopimelate desuccinylase	862704	863792	+	PROKKA_00762	Succinyl-diaminopimelate desuccinylase	862704	863792	+	3.5.1.18	dapE_1	similar to AA sequence:UniProtKB:Q59284		1	0	0	0	0	0	0
765	PFR_JS17-1_755	Rossmann fold nucleotide-binding protein	863954	864790	+	PROKKA_00763	LOG family protein ORF6 in fasciation locus	863954	864790	+		fas6	similar to AA sequence:UniProtKB:P46378		1	0	0	0	0	0	0
766	PFR_JS17-1_756	Chloride transporter, chloride channel family	865005	866330	+	PROKKA_00764	H(+)/Cl(-) exchange transporter ClcA	865005	866330	+		clcA	similar to AA sequence:UniProtKB:Q8ZRP8		1	0	0	0	0	0	0
767	PFR_JS17-1_757	Hypothetical protein	866353	866745	+	PROKKA_00765	hypothetical protein	866353	866745	+					1	0	0	0	0	0	0
768	PFR_JS17-1_758	Hypothetical protein	866805	866972	+	PROKKA_00766	hypothetical protein	866805	866972	+					1	0	0	0	0	0	0
769	PFR_JS17-1_759	Starch synthase	867151	868368	-	PROKKA_00767	Capsular glucan synthase	867151	868368	-	2.4.1.21	glgA	similar to AA sequence:UniProtKB:O05313		1	0	0	0	0	0	0
770	PFR_JS17-1_760	Glucose-1-phosphate adenylyltransferase 2	868523	869713	+	PROKKA_00768	Glucose-1-phosphate adenylyltransferase	868523	869713	+	2.7.7.27	glgC	similar to AA sequence:UniProtKB:P64241		1	0	0	0	0	0	0
771	PFR_JS17-1_761	O-methyltransferase mdmC	869851	870516	-	PROKKA_00769	Putative O-methyltransferase/MSMEI_4947	869851	870516	-	2.1.1.-		similar to AA sequence:UniProtKB:A0R2D5		1	0	0	0	0	0	0
772	PFR_JS17-1_762	Dihydrodipicolinate synthase	870660	871541	+	PROKKA_00770	4-hydroxy-tetrahydrodipicolinate synthase	870660	871541	+	4.3.3.7	dapA	similar to AA sequence:UniProtKB:P63945		1	0	0	0	0	0	0
773	PFR_JS17-1_763	Sec-independent protein translocase protein TatB	871633	872082	+	PROKKA_00771	sec-independent translocase	871633	872082	+			protein motif:CLUSTERS:PRK01371		1	0	0	0	0	0	0
774	PFR_JS17-1_764	Mrp ATPase family protein	872264	873421	-	PROKKA_00772	Flagellum site-determining protein YlxH	872264	873421	-		ylxH	similar to AA sequence:UniProtKB:P40742		1	0	0	0	0	0	0
775	PFR_JS17-1_765	PF06210 family protein	873565	874128	-	PROKKA_00773	hypothetical protein	873565	874128	-					1	0	0	0	0	0	0
776	PFR_JS17-1_766	CBS domain pair protein	874125	875402	-	PROKKA_00774	Magnesium transporter MgtE	874125	875402	-			similar to AA sequence:UniProtKB:Q5SMG8		1	0	0	0	0	0	0
777	PFR_JS17-1_767	Citrate lyase beta chain citrase beta chain	875583	876446	+	PROKKA_00775	(3S)-malyl-CoA thioesterase	875583	876446	+	3.1.2.-	mcl2	similar to AA sequence:UniProtKB:D3JV05		1	0	0	0	0	0	0
778	PFR_JS17-1_768	Hypothetical protein	876591	877457	+	PROKKA_00776	hypothetical protein	876591	877457	+					1	0	0	0	0	0	0
779	PFR_JS17-1_769	Peptidase, M24 family	877584	879038	-	PROKKA_00777	Xaa-Pro aminopeptidase 1	877584	879038	-	3.4.11.9	pepPI	similar to AA sequence:UniProtKB:P0A3Z2		1	0	0	0	0	0	0
780	PFR_JS17-1_770	Zn-ribbon protein, possibly nucleic acid-binding	879211	879954	+	PROKKA_00778	Putative zinc ribbon domain protein	879211	879954	+			protein motif:Pfam:PF02591.9		1	0	0	0	0	0	0
781	PFR_JS17-1_771	Hypothetical protein	879765	880487	-	PROKKA_00779	hypothetical protein	879765	880487	-					0	0	0	0	0	0	0
782	PFR_JS17-1_772	Hypothetical protein	880545	881204	+	PROKKA_00780	S-layer protein precursor	880545	881204	+		ctc	similar to AA sequence:UniProtKB:Q9ZES5		1	0	0	0	0	0	0
783	PFR_JS17-1_773	Methionyl aminopeptidase	881343	882251	-	PROKKA_00781	Methionine aminopeptidase 2	881343	882251	-	3.4.11.18	map_1	similar to AA sequence:UniProtKB:P0A5J2		1	0	0	0	0	0	0
784	PFR_JS17-1_774	Hypothetical protein	882331	883278	-	PROKKA_00782	hypothetical protein	882331	883278	-					0	0	0	0	0	0	0
785	PFR_JS17-1_775	Hypothetical protein	883363	884244	-	PROKKA_00783	hypothetical protein	883363	884244	-					0	0	0	0	0	0	0
786	PFR_JS17-1_776	Glutamine synthetase, type I	884451	885785	+	PROKKA_00784	putative glutamine synthetase 2	884451	885785	+	6.3.1.2	glnA_1	similar to AA sequence:UniProtKB:A0R083		1	0	0	0	0	0	0
787	PFR_JS17-1_777	Hypothetical protein	885841	886578	-	PROKKA_00785	hypothetical protein	885841	886578	-					1	0	0	0	0	0	0
788	PFR_JS17-1_778	Glutamate-ammonia-ligase adenylyltransferase	886820	889786	+	PROKKA_00786	Glutamate-ammonia-ligase adenylyltransferase	886820	889786	+	2.7.7.42	glnE	similar to AA sequence:UniProtKB:P30870		1	0	0	0	0	0	0
789	PFR_JS17-1_779	Putative oxidoreductase in MprA 5'region	889783	890598	+	PROKKA_00787	short chain dehydrogenase	889783	890598	+			protein motif:CLUSTERS:PRK07904		1	0	0	0	0	0	0
790	PFR_JS17-1_780	Transcriptional regulator	890618	891202	-	PROKKA_00788	Tetracycline repressor protein class A from transposon 1721	890618	891202	-		tetR_2	similar to AA sequence:UniProtKB:P03038	Putative antibiotic resistance	1	0	0	0	0	0	0
791	PFR_JS17-1_781	Hypothetical protein	891293	891883	-	PROKKA_00789	hypothetical protein	891293	891883	-					1	0	0	0	0	0	0
792	PFR_JS17-1_782	Glutamate--ammonia ligase	892128	893549	-	PROKKA_00790	Glutamine synthetase	892128	893549	-	6.3.1.2	glnA_2	similar to AA sequence:UniProtKB:P15106		1	0	0	0	0	0	0
793	PFR_JS17-1_783	Oleandomycin resistance ATPase	893743	895554	-	PROKKA_00791	putative ABC transporter ATP-binding protein	893743	895554	-			similar to AA sequence:UniProtKB:P45127		1	0	0	0	0	0	0
794	PFR_JS17-1_784	Integral membrane protein	895587	896357	-	PROKKA_00792	hypothetical protein	895587	896357	-					1	0	0	0	0	0	0
795	PFR_JS17-1_785	Hypothetical protein	896641	898410	-	PROKKA_00793	Dihydrolipoyllysine-residue acetyltransferase component of pyruvate dehydrogenase complex	896641	898410	-	2.3.1.12	aceF	similar to AA sequence:UniProtKB:Q8NNJ2		1	0	0	0	0	0	0
796	PFR_JS17-1_786	Aminomethyltransferase	898711	899832	+	PROKKA_00794	Aminomethyltransferase	898711	899832	+	2.1.2.10	gcvT	similar to AA sequence:UniProtKB:P54378		1	0	0	0	0	0	0
797	PFR_JS17-1_787	Hypothetical protein	899987	900202	-	PROKKA_00795	hypothetical protein	899987	900202	-					1	0	0	0	0	0	0
798	PFR_JS17-1_788	Integral membrane protein	900202	900756	-	PROKKA_00796	hypothetical protein	900202	900756	-					1	0	0	0	0	0	0
799	PFR_JS17-1_789	Phage shock protein A, PspA	901056	901850	+	PROKKA_00797	hypothetical protein	901056	901850	+			similar to AA sequence:UniProtKB:P54617	Phage shock protein A homolog	1	0	0	0	0	0	0
800	PFR_JS17-1_790	Hypothetical protein	901847	902137	+	PROKKA_00798	hypothetical protein	901847	902137	+					1	0	0	0	0	0	0
801	PFR_JS17-1_791	Hypothetical protein	902141	903073	+	PROKKA_00799	glycerate kinase I	902141	903073	+			protein motif:CLUSTERS:PRK10342		1	0	0	0	0	0	0
802	PFR_JS17-1_792	Iron-sulfur cluster assembly accessory protein	903231	903581	+	PROKKA_00800	Iron-sulfur cluster insertion protein ErpA	903231	903581	+		erpA	similar to AA sequence:UniProtKB:P45344		1	0	0	0	0	0	0
803	PFR_JS17-1_793	IMP dehydrogenase family protein	903720	905183	-	PROKKA_00801	Inosine-5'-monophosphate dehydrogenase	903720	905183	-	1.1.1.205	guaB_1	similar to AA sequence:UniProtKB:P99106		1	0	0	0	0	0	0
804	PFR_JS17-1_794	Response regulator	905396	905920	+	PROKKA_00802	putative response regulatory protein/MT3230	905396	905920	+			similar to AA sequence:UniProtKB:P95183		1	0	0	0	0	0	0
805	PFR_JS17-1_795	Anthranilate phosphoribosyltransferase	905920	906969	+	PROKKA_00803	Anthranilate phosphoribosyltransferase	905920	906969	+	2.4.2.18	trpD	similar to AA sequence:UniProtKB:A0R048		1	0	0	0	0	0	0
806	PFR_JS17-1_796	Hypothetical protein	907010	907435	-	PROKKA_00804	hypothetical protein	907010	907435	-					1	0	0	0	0	0	0
807	PFR_JS17-1_797	Hypothetical protein	907575	908258	-	PROKKA_00805	hypothetical protein	907575	908258	-					1	0	0	0	0	0	0
808	PFR_JS17-1_798	Hypothetical protein	908284	908952	-	PROKKA_00806	hypothetical protein	908284	908952	-					1	0	0	0	0	0	0
809	PFR_JS17-1_799	Acetyltransferase, GNAT family	909044	910141	-	PROKKA_00807	Putative ribosomal N-acetyltransferase YdaF	909044	910141	-	2.3.1.-	ydaF_2	similar to AA sequence:UniProtKB:P96579		1	0	0	0	0	0	0
810	PFR_JS17-1_800	Hypothetical protein	910330	911346	-	PROKKA_00808	hypothetical protein	910330	911346	-					1	0	0	0	0	0	0
811	PFR_JS17-1_801	Peptidylprolyl isomerase	911673	912185	+	PROKKA_00809	Peptidyl-prolyl cis-trans isomerase B	911673	912185	+	5.2.1.8	cypB	similar to AA sequence:UniProtKB:P77949		1	0	0	0	0	0	0
812	PFR_JS17-1_802	Transcriptional regulator, AsnC family	912316	912585	-	PROKKA_00810	AsnC family protein	912316	912585	-			protein motif:Pfam:PF01037.15		1	0	0	0	0	0	0
813	PFR_JS17-1_803	Peptidase M23B family / metalloendopeptidase	912846	913967	+	PROKKA_00811	Murein DD-endopeptidase MepM	912846	913967	+	3.4.24.-	mepM_1	similar to AA sequence:UniProtKB:P0AFS9		1	0	0	0	0	0	0
814	PFR_JS17-1_804	Acyltransferase PlsC	914084	914929	+	PROKKA_00812	2-acyl-glycerophospho-ethanolamine acyltransferase	914084	914929	+			protein motif:CLUSTERS:PRK08633		1	0	0	0	0	0	0
815	PFR_JS17-1_805	1-acyl-sn-glycerol-3-phosphate acyltransferase	914922	915863	+	PROKKA_00813	Acyltransferase	914922	915863	+			protein motif:Pfam:PF01553.15		1	0	0	0	0	0	0
816	PFR_JS17-1_806	3-deoxy-7-phosphoheptulonate synthase	916014	917360	+	PROKKA_00814	Phospho-2-dehydro-3-deoxyheptonate aldolase	916014	917360	+	2.5.1.54	aroH	similar to AA sequence:UniProtKB:P80574		1	0	0	0	0	0	0
817	PFR_JS17-1_807	Zn-dependent hydrolase of the beta-lactamase	917391	918134	+	PROKKA_00815	metal-dependent hydrolase	917391	918134	+			protein motif:CLUSTERS:PRK00685		1	0	0	0	0	0	0
818	PFR_JS17-1_808	Membrane spanning protein DUF6	918147	919070	-	PROKKA_00816	EamA-like transporter family protein	918147	919070	-			protein motif:Pfam:PF00892.14		1	0	0	0	0	0	0
819	PFR_JS17-1_809	Hypothetical protein	919113	921383	-	PROKKA_00817	Serine/threonine-protein kinase PK-1	919113	921383	-	2.7.11.1	spk1	similar to AA sequence:UniProtKB:Q9KIG4		1	0	0	0	0	0	0
820	PFR_JS17-1_810	Polyprenyl synthetase	921507	922577	-	PROKKA_00818	(2E,6E)-farnesyl diphosphate synthase	921507	922577	-	2.5.1.10		similar to AA sequence:UniProtKB:P0A5H8		1	0	0	0	0	0	0
821	PFR_JS17-1_811	Methylenetetrahydrofolate reductase (NAD(P)H)	922623	923564	+	PROKKA_00819	5,10-methylenetetrahydrofolate reductase	922623	923564	+	1.5.1.20	metF	similar to AA sequence:UniProtKB:P0AEZ1		1	0	0	0	0	0	0
822	PFR_JS17-1_812	DNA or RNA helicase, Superfamily I family	923518	925728	-	PROKKA_00820	Helicase IV	923518	925728	-	3.6.4.12	helD	similar to AA sequence:UniProtKB:O32215		1	0	0	0	0	0	0
823	PFR_JS17-1_813	Hypothetical protein	925942	926343	+	PROKKA_00821	hypothetical protein	925942	926343	+					1	0	0	0	0	0	0
824	PFR_JS17-1_814	DNA polymerase III, alpha subunit	926355	929975	+	PROKKA_00822	DNA polymerase III subunit alpha	926355	929975	+	2.7.7.7	dnaE_1	similar to AA sequence:UniProtKB:P10443		1	0	0	0	0	0	0
825	PFR_JS17-1_815	DNA polymerase IV	930002	931243	+	PROKKA_00823	DNA polymerase IV	930002	931243	+	2.7.7.7	dinB_1	similar to AA sequence:UniProtKB:Q47155		1	0	0	0	0	0	0
826	PFR_JS17-1_816	Hypothetical protein	931283	931666	+	PROKKA_00824	hypothetical protein	931283	931666	+					1	0	0	0	0	0	0
827	PFR_JS17-1_817	Protein MraZ	931889	932326	+	PROKKA_00825	cell division protein MraZ	931889	932326	+			protein motif:CLUSTERS:PRK00326		1	0	0	0	0	0	0
828	PFR_JS17-1_818	Ribosomal RNA small subunit methyltransferase H	932505	933533	+	PROKKA_00826	Ribosomal RNA small subunit methyltransferase H	932505	933533	+	2.1.1.199	rsmH	similar to AA sequence:UniProtKB:P60392		1	0	0	0	0	0	0
829	PFR_JS17-1_819	Hypothetical protein	933530	934048	+	PROKKA_00827	Cell division protein FtsL	933530	934048	+		ftsL_2	protein motif:HAMAP:MF_00910		1	0	0	0	0	0	0
830	PFR_JS17-1_820	Penicillin binding protein transpeptidase domain	934045	936108	+	PROKKA_00828	Penicillin-binding protein PbpB	934045	936108	+	2.4.1.129	pbpB	similar to AA sequence:UniProtKB:A0R022		1	0	0	0	0	0	0
831	PFR_JS17-1_821	UDP-N-acetylmuramoyl-L-alanyl-D-glutamate--2,6-di	936108	937697	+	PROKKA_00829	UDP-N-acetylmuramoyl-L-alanyl-D-glutamate--2,6-diaminopimelate ligase	936108	937697	+	6.3.2.13	murE	similar to AA sequence:UniProtKB:P65477		1	0	0	0	0	0	0
832	PFR_JS17-1_822	UDP-N-acetylmuramoyl-tripeptide--D-alanyl-D-alani	937699	939183	+	PROKKA_00830	UDP-N-acetylmuramoyl-tripeptide--D-alanyl-D-alanine ligase	937699	939183	+	6.3.2.10	murF	similar to AA sequence:UniProtKB:P11880		1	0	0	0	0	0	0
833	PFR_JS17-1_823	Phospho-N-acetylmuramoyl-pentappeptidetransferase	939180	940256	+	PROKKA_00831	Phospho-N-acetylmuramoyl-pentapeptide-transferase	939180	940256	+	2.7.8.13	mraY	similar to AA sequence:UniProtKB:P0A6W3		1	0	0	0	0	0	0
834	PFR_JS17-1_824	UDP-N-acetylmuramoylalanine--D-glutamate ligase	940316	941737	+	PROKKA_00832	UDP-N-acetylmuramoylalanine--D-glutamate ligase	940316	941737	+	6.3.2.9	murD	similar to AA sequence:UniProtKB:A5U4I2		1	0	0	0	0	0	0
835	PFR_JS17-1_825	Cell division protein FtsW	941930	943195	+	PROKKA_00833	Lipid II flippase FtsW	941930	943195	+		ftsW_2	similar to AA sequence:UniProtKB:P63762		1	0	0	0	0	0	0
836	PFR_JS17-1_826	UDP-N-acetylglucosamine--N-acetylmuramyl-(Pentape	943195	944295	+	PROKKA_00834	UDP-N-acetylglucosamine--N-acetylmuramyl-(pentapeptide) pyrophosphoryl-undecaprenol N-acetylglucosamine transferase	943195	944295	+	2.4.1.227	murG	similar to AA sequence:UniProtKB:P17443		1	0	0	0	0	0	0
837	PFR_JS17-1_827	UDP-N-acetylmuramate--L-alanine ligase MurC	944292	945734	+	PROKKA_00835	UDP-N-acetylmuramate--L-alanine ligase	944292	945734	+	6.3.2.8	murC	similar to AA sequence:UniProtKB:P45066		1	0	0	0	0	0	0
838	PFR_JS17-1_828	POTRA domain protein, FtsQ-type	945731	946462	+	PROKKA_00836	Cell division protein FtsQ	945731	946462	+		ftsQ	similar to AA sequence:UniProtKB:P64168		1	0	0	0	0	0	0
839	PFR_JS17-1_829	Cell division protein FtsZ	946680	947921	+	PROKKA_00837	Cell division protein FtsZ	946680	947921	+		ftsZ	similar to AA sequence:UniProtKB:P94337		1	0	0	0	0	0	0
840	PFR_JS17-1_830	YfiH family protein	947931	948719	+	PROKKA_00838	Laccase domain protein YfiH	947931	948719	+		yfiH	similar to AA sequence:UniProtKB:P33644		1	0	0	0	0	0	0
841	PFR_JS17-1_831	Cell division protein sepF	948871	949392	+	PROKKA_00839	Cell division protein SepF	948871	949392	+		sepF	similar to AA sequence:UniProtKB:O31728		1	0	0	0	0	0	0
842	PFR_JS17-1_832	Hypothetical protein	949396	949689	+	PROKKA_00840	YGGT family protein	949396	949689	+			protein motif:Pfam:PF02325.11		1	0	0	0	0	0	0
843	PFR_JS17-1_833	DivIVA domain protein	949826	950824	+	PROKKA_00841	Cell wall synthesis protein Wag31	949826	950824	+			similar to AA sequence:UniProtKB:P0A5N2		1	0	0	0	0	0	0
844	PFR_JS17-1_834	C4-type zinc finger protein, DksA/TraR family	950899	951327	+	PROKKA_00842	RNA polymerase-binding transcription factor DksA	950899	951327	+		dksA	similar to AA sequence:UniProtKB:P0ABS1		1	0	0	0	0	0	0
845	PFR_JS17-1_835	Signal peptidase II	951384	951929	+	PROKKA_00843	lipoprotein signal peptidase	951384	951929	+			protein motif:CLUSTERS:PRK00376		1	0	0	0	0	0	0
846	PFR_JS17-1_836	Pseudouridylate synthase	951926	952846	+	PROKKA_00844	Ribosomal large subunit pseudouridine synthase D	951926	952846	+	5.4.99.23	rluD	similar to AA sequence:UniProtKB:P33643		1	0	0	0	0	0	0
847	PFR_JS17-1_837	Pyruvate kinase	953162	954595	+	PROKKA_00845	Pyruvate kinase	953162	954595	+	2.7.1.40	pyk	similar to AA sequence:UniProtKB:Q46078		1	0	0	0	0	0	0
848						PROKKA_00846	tRNA-Leu(caa)	954841	954925	-			COORDINATES:profile:Aragorn:1.2		0					0	0
849	PFR_JS17-1_838	Response regulator	955145	955768	+	PROKKA_00847	putative transcriptional regulatory protein pdtaR	955145	955768	+		pdtaR	similar to AA sequence:UniProtKB:O06143		1	0	0	0	0	0	0
850	PFR_JS17-1_839	DNA-directed DNA polymerase	955875	958553	+	PROKKA_00848	DNA polymerase I	955875	958553	+	2.7.7.7	polA_1	similar to AA sequence:UniProtKB:P52026		1	0	0	0	0	0	0
851	PFR_JS17-1_840	Sortase family protein	958573	959286	-	PROKKA_00849	hypothetical protein	958573	959286	-					1	0	0	0	0	0	0
852	PFR_JS17-1_841	Succinate-semialdehyde dehydrogenase [NADP( )]	959506	960972	+	PROKKA_00850	Succinate-semialdehyde dehydrogenase [NADP(+)] GabD	959506	960972	+	1.2.1.79	gabD	similar to AA sequence:UniProtKB:P25526		1	0	0	0	0	0	0
853	PFR_JS17-1_842	30S ribosomal protein S1	961335	962789	+	PROKKA_00851	30S ribosomal protein S1	961335	962789	+		rpsA	similar to AA sequence:UniProtKB:P0AG67		1	0	0	0	0	0	0
854	PFR_JS17-1_843	Phosphorylase family protein	962906	963682	+	PROKKA_00852	Purine nucleoside phosphorylase DeoD-type	962906	963682	+	2.4.2.1	deoD	similar to AA sequence:UniProtKB:Q5EEL8		1	0	0	0	0	0	0
855	PFR_JS17-1_844	Dephospho-CoA kinase	963686	964354	+	PROKKA_00853	Dephospho-CoA kinase	963686	964354	+	2.7.1.24	coaE	similar to AA sequence:UniProtKB:O67792		1	0	0	0	0	0	0
856	PFR_JS17-1_845	UvrABC system protein B	964429	966513	+	PROKKA_00854	UvrABC system protein B	964429	966513	+		uvrB	similar to AA sequence:UniProtKB:P56981		1	0	0	0	0	0	0
857	PFR_JS17-1_846	Integral membrane protein, TerC family	966704	967738	+	PROKKA_00855	Inner membrane protein alx	966704	967738	+		alx_1	similar to AA sequence:UniProtKB:P42601		1	0	0	0	0	0	0
858	PFR_JS17-1_847	Zn-dependent hydrolases	967773	968366	-	PROKKA_00856	hydroxyacylglutathione hydrolase	967773	968366	-			protein motif:CLUSTERS:PRK10241		1	0	0	0	0	0	0
859	PFR_JS17-1_848	TIGR03083 family protein	968368	969114	-	PROKKA_00857	mycothiol-dependent maleylpyruvate isomerase	968368	969114	-			protein motif:CLUSTERS:PRK09583		1	0	0	0	0	0	0
860	PFR_JS17-1_849	UvrABC system protein A	969326	972391	+	PROKKA_00858	UvrABC system protein A	969326	972391	+		uvrA_2	similar to AA sequence:UniProtKB:P63380		1	0	0	0	0	0	0
861	PFR_JS17-1_850	GNAT family acetyltransferase	972406	972942	-	PROKKA_00859	hypothetical protein	972406	972942	-					1	0	0	0	0	0	0
862	PFR_JS17-1_851	ABC-type Na efflux pump permease component	973084	974250	-	PROKKA_00860	ABC-2 family transporter protein	973084	974250	-			protein motif:Pfam:PF12698.1		1	0	0	0	0	0	0
863	PFR_JS17-1_852	YhaQ	974247	975128	-	PROKKA_00861	putative ABC transporter ATP-binding protein YxlF	974247	975128	-	3.6.3.-	yxlF_1	similar to AA sequence:UniProtKB:P94374		0	0	0	0	0	0	0
864	PFR_JS17-1_853	Two-component system response regulator	975231	975884	-	PROKKA_00862	Transcriptional regulatory protein LiaR	975231	975884	-		liaR_2	similar to AA sequence:UniProtKB:O32197		1	0	0	0	0	0	0
865	PFR_JS17-1_854	Histidine kinase	975859	977301	-	PROKKA_00863	Sensor histidine kinase DesK	975859	977301	-	2.7.13.3	desK_4	similar to AA sequence:UniProtKB:O34757		1	0	0	0	0	0	0
866	PFR_JS17-1_855	UvrABC system protein C	977346	979340	+	PROKKA_00864	UvrABC system protein C	977346	979340	+		uvrC	similar to AA sequence:UniProtKB:P0A8G0		1	0	0	0	0	0	0
867	PFR_JS17-1_856	P-loop ATP-binding domain protein, PF03668	979509	980393	+	PROKKA_00865	glmZ(sRNA)-inactivating NTPase	979509	980393	+			protein motif:CLUSTERS:PRK05416		1	0	0	0	0	0	0
868	PFR_JS17-1_857	UPF0052 protein ML0564	980390	981358	+	PROKKA_00866	Putative gluconeogenesis factor	980390	981358	+			similar to AA sequence:UniProtKB:P71691		1	0	0	0	0	0	0
869	PFR_JS17-1_858	Putative sporulation transcription regulator	981402	982385	+	PROKKA_00867	Putative sporulation transcription regulator WhiA	981402	982385	+		whiA	similar to AA sequence:UniProtKB:A0QWV9		1	0	0	0	0	0	0
870	PFR_JS17-1_859	ATP-binding protein of ABC transporter system	982451	983173	+	PROKKA_00868	Bacitracin export ATP-binding protein BceA	982451	983173	+		bceA	similar to AA sequence:UniProtKB:O34697		0	0	0	0	0	0	0
871	PFR_JS17-1_860	Hypothetical protein	983385	983588	-	PROKKA_00869	hypothetical protein	983385	983588	-					0	0	0	0	0	0	0
872	PFR_JS17-1_861	Efflux ABC transporter, permease protein	983705	984550	+	PROKKA_00870	hypothetical protein	983705	984550	+					0	0	0	0	0	0	0
873	PFR_JS17-1_862	Glyceraldehyde 3-phosphate dehydrogenase gap	984664	985668	+	PROKKA_00871	Glyceraldehyde-3-phosphate dehydrogenase	984664	985668	+	1.2.1.12	gap	similar to AA sequence:UniProtKB:Q01651		1	0	0	0	0	0	0
874	PFR_JS17-1_863	Phosphoglycerate kinase	985832	987043	+	PROKKA_00872	Phosphoglycerate kinase	985832	987043	+	2.7.2.3	pgk	similar to AA sequence:UniProtKB:Q01655		1	0	0	0	0	0	0
875	PFR_JS17-1_864	Triosephosphate isomerase 1	987046	987834	+	PROKKA_00873	Triosephosphate isomerase	987046	987834	+	5.3.1.1	tpiA_2	similar to AA sequence:UniProtKB:P66940		1	0	0	0	0	0	0
876	PFR_JS17-1_865	Hypothetical protein	987957	988217	+	PROKKA_00874	preprotein translocase subunit SecG	987957	988217	+			protein motif:CLUSTERS:PRK06870		1	0	0	0	0	0	0
877	PFR_JS17-1_866	Electron transport protein	988290	988646	+	PROKKA_00875	RNA polymerase-binding protein RbpA	988290	988646	+		rbpA_1	similar to AA sequence:UniProtKB:Q9RKY0		1	0	0	0	0	0	0
878	PFR_JS17-1_867	6-phosphogluconolactonase devB	988958	989716	-	PROKKA_00876	6-phosphogluconolactonase	988958	989716	-	3.1.1.31	pgl_1	similar to AA sequence:UniProtKB:P63338		1	0	0	0	0	0	0
879	PFR_JS17-1_868	Putative OpcA protein	989713	990615	-	PROKKA_00877	Glucose-6-phosphate dehydrogenase subunit	989713	990615	-			protein motif:Pfam:PF10128.3		1	0	0	0	0	0	0
880	PFR_JS17-1_869	Glucose-6-phosphate 1-dehydrogenase Zwf	990626	992245	-	PROKKA_00878	Glucose-6-phosphate 1-dehydrogenase	990626	992245	-	1.1.1.49	zwf	similar to AA sequence:UniProtKB:P0AC53		1	0	0	0	0	0	0
881	PFR_JS17-1_870	HTH-type pyridoxine biosynthesis transcriptional	992398	993828	-	PROKKA_00879	HTH-type transcriptional regulatory protein GabR	992398	993828	-		gabR	similar to AA sequence:UniProtKB:P94426		1	0	0	0	0	0	0
882	PFR_JS17-1_871	Pyridoxal biosynthesis lyase PdxS	993924	994814	+	PROKKA_00880	Pyridoxal biosynthesis lyase PdxS	993924	994814	+	4.-.-.-	pdxS	similar to AA sequence:UniProtKB:P82134		1	0	0	0	0	0	0
883	PFR_JS17-1_872	Glutamine amidotransferase subunit PdxT	994819	995439	+	PROKKA_00881	Glutamine amidotransferase subunit PdxT	994819	995439	+	2.6.-.-	pdxT	similar to AA sequence:UniProtKB:A0QWH0		1	0	0	0	0	0	0
884	PFR_JS17-1_873	Conserved domain protein	995591	996406	-	PROKKA_00882	hypothetical protein	995591	996406	-					1	0	0	0	0	0	0
885	PFR_JS17-1_874	ABC-type multidrug transport system, ATPase	996403	997101	-	PROKKA_00883	ABC-type transporter ATP-binding protein EcsA	996403	997101	-		ecsA	similar to AA sequence:UniProtKB:P55339		1	0	0	0	0	0	0
886	PFR_JS17-1_875	Transcriptional regulator, GntR family	997098	997472	-	PROKKA_00884	HTH-type transcriptional repressor YtrA	997098	997472	-		ytrA_2	similar to AA sequence:UniProtKB:O34712		1	0	0	0	0	0	0
887	PFR_JS17-1_876	Transcriptional regulator, ArsR family	997741	998505	+	PROKKA_00885	hypothetical protein	997741	998505	+					1	0	0	0	0	0	0
888	PFR_JS17-1_877	FeS assembly protein SufB	998502	999959	+	PROKKA_00886	FeS cluster assembly protein SufB	998502	999959	+		sufB	similar to AA sequence:UniProtKB:P77522		1	0	0	0	0	0	0
889	PFR_JS17-1_878	FeS assembly protein SufD	999959	1001176	+	PROKKA_00887	FeS cluster assembly protein SufD	999959	1001176	+		sufD	similar to AA sequence:UniProtKB:P77689		1	0	0	0	0	0	0
890	PFR_JS17-1_879	Putative ferredoxin subunit of phenylpropionate	1001173	1001520	+	PROKKA_00888	Benzene 1,2-dioxygenase system ferredoxin subunit	1001173	1001520	+		bnzC	similar to AA sequence:UniProtKB:P08086		1	0	0	0	0	0	0
891	PFR_JS17-1_880	FeS assembly ATPase SufC	1001525	1002274	+	PROKKA_00889	Vegetative protein 296	1001525	1002274	+		yurY	similar to AA sequence:UniProtKB:P80866		1	0	0	0	0	0	0
892	PFR_JS17-1_881	Cysteine desulfurase, SufS family protein	1002264	1003520	+	PROKKA_00890	putative cysteine desulfurase	1002264	1003520	+	2.8.1.7	csd	similar to AA sequence:UniProtKB:O32164		1	0	0	0	0	0	0
893	PFR_JS17-1_882	SUF system FeS assembly protein, NifU family	1003517	1003969	+	PROKKA_00891	NifU-like protein	1003517	1003969	+		nifU	similar to AA sequence:UniProtKB:O32163		1	0	0	0	0	0	0
894	PFR_JS17-1_883	Metal-sulfur cluster biosynthetic protein	1003966	1004415	+	PROKKA_00892	hypothetical protein	1003966	1004415	+					1	0	0	0	0	0	0
895	PFR_JS17-1_884	ABC transporter related protein	1004689	1006287	+	PROKKA_00893	putative ABC transporter ATP-binding protein YheS	1004689	1006287	+		yheS_1	similar to AA sequence:UniProtKB:P63389		1	0	0	0	0	0	0
896	PFR_JS17-1_885	Mycinamicin-resistance protein MyrA	1006438	1007271	-	PROKKA_00894	23S rRNA (guanine(748)-N(1))-methyltransferase	1006438	1007271	-	2.1.1.188	rlmAII	similar to AA sequence:UniProtKB:Q9S1M6		1	0	0	0	0	0	0
897	PFR_JS17-1_886	Short-chain dehydrogenase/reductase SDR	1007279	1008025	-	PROKKA_00895	Rhamnolipids biosynthesis 3-oxoacyl-[acyl-carrier-protein] reductase	1007279	1008025	-	1.1.1.100	rhlG	similar to AA sequence:UniProtKB:Q9RPT1		1	0	0	0	0	0	0
898	PFR_JS17-1_887	3-oxoacyl-[acyl-carrier protein] reductase fabG1	1008134	1008829	+	PROKKA_00896	3-oxoacyl-[acyl-carrier-protein] reductase FabG1	1008134	1008829	+	1.1.1.100	fabG1	similar to AA sequence:UniProtKB:P0A5Y4		1	0	0	0	0	0	0
899	PFR_JS17-1_888	Enoyl-(Acyl carrier protein) reductase	1008919	1009692	+	PROKKA_00897	Enoyl-[acyl-carrier-protein] reductase [NADH]	1008919	1009692	+	1.3.1.9	inhA	similar to AA sequence:UniProtKB:P0A5Y6		1	0	0	0	0	0	0
900	PFR_JS17-1_889	Hypothetical protein	1009768	1010517	-	PROKKA_00898	hypothetical protein	1009768	1010517	-					1	0	0	0	0	0	0
901	PFR_JS17-1_890	ABC-type molybdenum transport system, ATPase	1010670	1011464	+	PROKKA_00899	putative ABC transporter ATP-binding protein YlmA	1010670	1011464	+	3.6.3.-	ylmA	similar to AA sequence:UniProtKB:O31723		1	0	0	0	0	0	0
902	PFR_JS17-1_891	Sodium Bile acid symporter family protein	1011546	1012589	-	PROKKA_00900	Sodium Bile acid symporter family protein	1011546	1012589	-			protein motif:Pfam:PF01758.10		1	0	0	0	0	0	0
903	PFR_JS17-1_892	RNA methyltransferase, TrmH family	1012730	1013623	+	PROKKA_00901	Putative TrmH family tRNA/rRNA methyltransferase	1012730	1013623	+	2.1.1.-		similar to AA sequence:UniProtKB:Q7A794		0	2	0	1	1	0	0
904	PFR_JS17-1_893	Type I restriction-modification system, M	1013719	1015290	+	PROKKA_00902	putative type I restriction enzymeP M protein	1013719	1015290	+	2.1.1.72		similar to AA sequence:UniProtKB:Q89Z59		0	2	0	1	1	0	0	M.PfrJS17I
905	PFR_JS17-1_894	Restriction system protein mrr	1015287	1016213	+	PROKKA_00903	Mrr restriction system protein	1015287	1016213	+		mrr_1	similar to AA sequence:UniProtKB:P24202		0	2	0	1	1	0	0	PfrJS17Mrr2P
906	PFR_JS17-1_895	Type I restriction modification DNA specificity	1016210	1017412	+	PROKKA_00904	Putative type-1 restriction enzyme specificity protein MPN_089	1016210	1017412	+			similar to AA sequence:UniProtKB:P75604		0	2	0	1	1	0	0	S.PfrJS17I
907	PFR_JS17-1_896	Type I site-specific deoxyribonuclease, HsdR	1017409	1020534	+	PROKKA_00905	Type I restriction enzyme EcoR124II R protein	1017409	1020534	+	3.1.21.3	hsdR_1	similar to AA sequence:UniProtKB:P10486		0	2	0	1	1	0	0	PfrJS17IP
908	PFR_JS17-1_897	Hypothetical protein	1020641	1020946	-	PROKKA_00906	hypothetical protein	1020641	1020946	-					0	2	0	1	1	0	0
909	PFR_JS17-1_898	RNA methyltransferase, TrmH family (Fragment)	1021241	1021690	+	PROKKA_00907	Putative TrmH family tRNA/rRNA methyltransferase	1021241	1021690	+	2.1.1.-		similar to AA sequence:UniProtKB:Q7A794		1	2	0	1	1	0	0
910	PFR_JS17-1_899	Peptide deformylase	1021724	1022344	-	PROKKA_00908	Peptide deformylase	1021724	1022344	-	3.5.1.88	def	similar to AA sequence:UniProtKB:Q9I7A8		1	1	0	1	0	0	0
911	PFR_JS17-1_900	Tyrosine recombinase XerC 1	1022493	1023419	+	PROKKA_00909	Tyrosine recombinase XerC	1022493	1023419	+		xerC_2	similar to AA sequence:UniProtKB:O31207		1	1	0	1	0	0	0
912	PFR_JS17-1_901	Peptidase, M23 family	1023463	1024647	-	PROKKA_00910	Murein DD-endopeptidase MepM	1023463	1024647	-	3.4.24.-	mepM_2	similar to AA sequence:UniProtKB:P0AFS9		1	0	0	0	0	0	0
913	PFR_JS17-1_902	30S ribosomal protein S2	1024941	1025918	+	PROKKA_00911	30S ribosomal protein S2	1024941	1025918	+		rpsB	similar to AA sequence:UniProtKB:P66544		1	0	0	0	0	0	0
914	PFR_JS17-1_903	Translation elongation factor Ts	1025957	1026769	+	PROKKA_00912	Elongation factor Ts	1025957	1026769	+		tsf	similar to AA sequence:UniProtKB:A0QVB9		1	0	0	0	0	0	0
915	PFR_JS17-1_904	UMP kinase	1026942	1027655	+	PROKKA_00913	Uridylate kinase	1026942	1027655	+	2.7.4.22	pyrH	similar to AA sequence:UniProtKB:A0QVD9		1	0	0	0	0	0	0
916	PFR_JS17-1_905	Ribosome recycling factor	1027728	1028285	+	PROKKA_00914	Ribosome-recycling factor	1027728	1028285	+		frr	similar to AA sequence:UniProtKB:Q8NP03		1	0	0	0	0	0	0
917	PFR_JS17-1_906	Phosphatidate cytidylyltransferase	1028294	1029139	+	PROKKA_00915	Phosphatidate cytidylyltransferase	1028294	1029139	+	2.7.7.41	cdsA	similar to AA sequence:UniProtKB:P0ABG1		1	0	0	0	0	0	0
918	PFR_JS17-1_907	Ribosomal RNA large subunit methyltransferase N	1029136	1030272	+	PROKKA_00916	putative dual-specificity RNA methyltransferase RlmN	1029136	1030272	+	2.1.1.-	rlmN	similar to AA sequence:UniProtKB:Q7A600		1	0	0	0	0	0	0
919	PFR_JS17-1_908	1-deoxy-D-xylulose 5-phosphate reductoisomerase	1030343	1031536	+	PROKKA_00917	1-deoxy-D-xylulose 5-phosphate reductoisomerase	1030343	1031536	+	1.1.1.267	dxr	similar to AA sequence:UniProtKB:P64012		1	0	0	0	0	0	0
920	PFR_JS17-1_909	4-hydroxy-3-methylbut-2-en-1-yl diphosphate	1031609	1032775	+	PROKKA_00918	4-hydroxy-3-methylbut-2-en-1-yl diphosphate synthase	1031609	1032775	+	1.17.7.1	ispG	similar to AA sequence:UniProtKB:Q81LV7		1	0	0	0	0	0	0
921	PFR_JS17-1_910	Acetyltransferase, GNAT family	1032915	1033757	+	PROKKA_00919	Mycothiol acetyltransferase	1032915	1033757	+	2.3.1.189	mshD_2	protein motif:HAMAP:MF_01698		1	0	0	0	0	0	0
922	PFR_JS17-1_911	Prolyl-tRNA synthetase ProS	1033842	1035662	+	PROKKA_00920	Proline--tRNA ligase	1033842	1035662	+	6.1.1.15	proS	similar to AA sequence:UniProtKB:A0QVM0		1	0	0	0	0	0	0
923	PFR_JS17-1_912	Hypothetical protein	1035721	1036707	-	PROKKA_00921	hypothetical protein	1035721	1036707	-					1	0	0	0	0	0	0
924	PFR_JS17-1_913	Ribosome maturation factor RimP	1036977	1037450	+	PROKKA_00922	Ribosome maturation factor RimP	1036977	1037450	+		rimP	similar to AA sequence:UniProtKB:P67220		1	0	0	0	0	0	0
925	PFR_JS17-1_914	Transcription termination factor NusA	1037452	1038510	+	PROKKA_00923	hypothetical protein	1037452	1038510	+			similar to AA sequence:UniProtKB:P0A5M2	Transcription termination/antitermination protein NusA	1	0	0	0	0	0	0
926	PFR_JS17-1_915	Hypothetical protein	1038657	1038854	+	PROKKA_00924	hypothetical protein	1038657	1038854	+			protein motif:CLUSTERS:PRK09190		0	0	0	0	0	0	0
927	PFR_JS17-1_916	Translation initiation factor IF-2	1039050	1041971	+	PROKKA_00925	Translation initiation factor IF-2	1039050	1041971	+		infB	similar to AA sequence:UniProtKB:P04766		1	0	0	0	0	0	0
928	PFR_JS17-1_917	Ribosome-binding factor A	1041971	1042411	+	PROKKA_00926	Ribosome-binding factor A	1041971	1042411	+		rbfA	similar to AA sequence:UniProtKB:P65967		1	0	0	0	0	0	0
929	PFR_JS17-1_918	TRNA pseudouridine synthase B	1042408	1043304	+	PROKKA_00927	tRNA pseudouridine synthase B	1042408	1043304	+	5.4.99.25	truB	similar to AA sequence:UniProtKB:P62190		1	0	0	0	0	0	0
930	PFR_JS17-1_919	Putative glycerol uptake facilitator	1043549	1044340	+	PROKKA_00928	putative glycerol uptake facilitator protein	1043549	1044340	+		glpF	similar to AA sequence:UniProtKB:P19255		1	0	0	0	0	0	0
931	PFR_JS17-1_920	Glycerol kinase	1044398	1045924	+	PROKKA_00929	Glycerol kinase	1044398	1045924	+	2.7.1.30	glpK_1	similar to AA sequence:UniProtKB:Q5HGD2		1	0	0	0	0	0	0
932	PFR_JS17-1_921	Riboflavin biosynthesis protein RibF	1046250	1047227	+	PROKKA_00930	Riboflavin biosynthesis protein RibF	1046250	1047227	+		ribF	similar to AA sequence:UniProtKB:Q59263		1	0	0	0	0	0	0
933	PFR_JS17-1_922	30S ribosomal protein S15	1047331	1047594	+	PROKKA_00931	30S ribosomal protein S15	1047331	1047594	+		rpsO	similar to AA sequence:UniProtKB:P05766		1	0	0	0	0	0	0
934	PFR_JS17-1_923	Polyribonucleotide nucleotidyltransferase	1047919	1050141	+	PROKKA_00932	Polyribonucleotide nucleotidyltransferase	1047919	1050141	+	2.7.7.8	pnp	similar to AA sequence:UniProtKB:Q53597		1	0	0	0	0	0	0
935	PFR_JS17-1_924	Dihydrodipicolinate reductase	1050347	1051087	+	PROKKA_00933	4-hydroxy-tetrahydrodipicolinate reductase	1050347	1051087	+	1.17.1.8	dapB	similar to AA sequence:UniProtKB:P72024		1	0	0	0	0	0	0
936	PFR_JS17-1_925	Hypothetical protein	1051093	1051818	+	PROKKA_00934	hypothetical protein	1051093	1051818	+					1	0	0	0	0	0	0
937	PFR_JS17-1_926	Acetyltransferase, GNAT family	1051846	1052334	-	PROKKA_00935	Acetyltransferase (GNAT) family protein	1051846	1052334	-			protein motif:Pfam:PF00583.18		1	0	0	0	0	0	0
938	PFR_JS17-1_927	Putative hydrolase of the metallo-beta-lactamase	1052422	1054173	+	PROKKA_00936	Putative ribonuclease J	1052422	1054173	+	3.1.-.-		similar to AA sequence:UniProtKB:O33294		1	0	0	0	0	0	0
939	PFR_JS17-1_928	50S ribosomal protein L28 2	1054308	1054493	+	PROKKA_00937	50S ribosomal protein L28	1054308	1054493	+		rpmB	similar to AA sequence:UniProtKB:Q9WY96		1	0	0	0	0	0	0
940	PFR_JS17-1_929	Putative ATP-dependent DNA helicase RecG	1054624	1056903	+	PROKKA_00938	ATP-dependent DNA helicase RecG	1054624	1056903	+	3.6.4.12	recG	similar to AA sequence:UniProtKB:P24230		1	0	0	0	0	0	0
941	PFR_JS17-1_930	Pyridoxamine 5'-phosphate oxidase family protein	1056993	1057415	-	PROKKA_00939	Pyridoxamine 5'-phosphate oxidase	1056993	1057415	-			protein motif:Pfam:PF12900.1		1	0	0	0	0	0	0
942	PFR_JS17-1_931	RNA methyltransferase, RsmD family	1057491	1058090	+	PROKKA_00940	Ribosomal RNA small subunit methyltransferase D	1057491	1058090	+	2.1.1.171	rsmD	similar to AA sequence:UniProtKB:P0ADX9		1	0	0	0	0	0	0
943	PFR_JS17-1_932	Pantetheine-phosphate adenylyltransferase	1058083	1058568	+	PROKKA_00941	Phosphopantetheine adenylyltransferase	1058083	1058568	+	2.7.7.3	coaD	similar to AA sequence:UniProtKB:O34797		1	0	0	0	0	0	0
944	PFR_JS17-1_933	Protein of hypothetical function DUF177	1058731	1059216	+	PROKKA_00942	hypothetical protein	1058731	1059216	+					1	0	0	0	0	0	0
945	PFR_JS17-1_934	Hypothetical protein	1059367	1059579	+	PROKKA_00943	50S ribosomal protein L32	1059367	1059579	+		rpmF	similar to AA sequence:UniProtKB:P80339		1	0	0	0	0	0	0
946	PFR_JS17-1_935	Ribonuclease III	1059566	1060288	+	PROKKA_00944	Ribonuclease 3	1059566	1060288	+	3.1.26.3	rnc	similar to AA sequence:UniProtKB:Q9ZBQ7		1	0	0	0	0	0	0
947	PFR_JS17-1_936	Formamidopyrimidine-DNA glycosylase 2	1060288	1061193	+	PROKKA_00945	Formamidopyrimidine-DNA glycosylase 1	1060288	1061193	+	3.2.2.23	fpg1	similar to AA sequence:UniProtKB:P64150		1	0	0	0	0	0	0
948	PFR_JS17-1_937	GtrA family protein	1061205	1061819	+	PROKKA_00946	GtrA-like protein	1061205	1061819	+			protein motif:Pfam:PF04138.8		1	0	0	0	0	0	0
949	PFR_JS17-1_938	Chromosome segregation protein SMC	1061857	1065402	+	PROKKA_00947	Chromosome partition protein Smc	1061857	1065402	+		smc	similar to AA sequence:UniProtKB:P51834		1	0	0	0	0	0	0
950	PFR_JS17-1_939	Hypothetical protein	1065484	1065681	+	PROKKA_00948	hypothetical protein	1065484	1065681	+					1	0	0	0	0	0	0
951	PFR_JS17-1_940	Signal recognition particle receptor FtsY	1065773	1066927	+	PROKKA_00949	Signal recognition particle receptor FtsY	1065773	1066927	+		ftsY	similar to AA sequence:UniProtKB:P51835		1	0	0	0	0	0	0
952	PFR_JS17-1_941	Signal recognition particle protein	1067054	1068625	+	PROKKA_00950	Signal recognition particle protein	1067054	1068625	+		ffh	similar to AA sequence:UniProtKB:P66844		1	0	0	0	0	0	0
953	PFR_JS17-1_942	Amidohydrolase family protein	1068690	1069748	+	PROKKA_00951	hypothetical protein	1068690	1069748	+					1	0	0	0	0	0	0
954	PFR_JS17-1_943	30S ribosomal protein S16	1069926	1070417	+	PROKKA_00952	30S ribosomal protein S16	1069926	1070417	+		rpsP	similar to AA sequence:UniProtKB:A0QV37		1	0	0	0	0	0	0
955	PFR_JS17-1_944	UPF0109 protein PPA1442	1070420	1070674	+	PROKKA_00953	hypothetical protein	1070420	1070674	+			protein motif:CLUSTERS:PRK02821		1	0	0	0	0	0	0
956	PFR_JS17-1_945	Ribosome maturation factor RimM	1070683	1071234	+	PROKKA_00954	Ribosome maturation factor RimM	1070683	1071234	+		rimM	similar to AA sequence:UniProtKB:A0QV39		1	0	0	0	0	0	0
957	PFR_JS17-1_946	TRNA (guanine-N(1)-)-methyltransferase	1071231	1072025	+	PROKKA_00955	tRNA (guanine-N(1)-)-methyltransferase	1071231	1072025	+	2.1.1.228	trmD	similar to AA sequence:UniProtKB:Q2GIL5		1	0	0	0	0	0	0
958	PFR_JS17-1_947	Putative xylan esterase	1072033	1072731	-	PROKKA_00956	Acetylxylan esterase precursor	1072033	1072731	-	3.1.1.72	axeA1_1	similar to AA sequence:UniProtKB:D5EV35		1	0	0	0	0	0	0
959	PFR_JS17-1_948	Succinate dehydrogenase cytochrome B-558 subunit	1072829	1073590	+	PROKKA_00957	hypothetical protein	1072829	1073590	+					1	0	0	0	0	0	0
960	PFR_JS17-1_949	Succinate dehydrogenase flavoprotein subunit	1073587	1075608	+	PROKKA_00958	Fumarate reductase flavoprotein subunit	1073587	1075608	+	1.3.5.4	frdA_1	similar to AA sequence:UniProtKB:P00363		1	0	0	0	0	0	0
961	PFR_JS17-1_950	Succinate dehydrogenase/fumarate reductase	1075605	1076369	+	PROKKA_00959	Fumarate reductase iron-sulfur subunit	1075605	1076369	+	1.3.99.1	frdB_1	similar to AA sequence:UniProtKB:P0AC47		1	0	0	0	0	0	0
962	PFR_JS17-1_951	50S ribosomal protein L19	1076643	1076999	+	PROKKA_00960	50S ribosomal protein L19	1076643	1076999	+		rplS	similar to AA sequence:UniProtKB:P66083		1	0	0	0	0	0	0
963	PFR_JS17-1_952	Signal peptidase I	1077011	1077835	+	PROKKA_00961	Signal peptidase I	1077011	1077835	+	3.4.21.89	lepB	similar to AA sequence:UniProtKB:Q10789		1	0	0	0	0	0	0
964	PFR_JS17-1_953	Ribonuclease HII	1077841	1078476	+	PROKKA_00962	Ribonuclease HII	1077841	1078476	+	3.1.26.4	rnhB	similar to AA sequence:UniProtKB:P10442		1	0	0	0	0	0	0
965	PFR_JS17-1_954	Protein often found in Actinomycetes clustered	1078473	1078787	+	PROKKA_00963	hypothetical protein	1078473	1078787	+					1	0	0	0	0	0	0
966	PFR_JS17-1_955	UPF0102 protein	1078941	1079303	+	PROKKA_00964	hypothetical protein	1078941	1079303	+			protein motif:CLUSTERS:PRK12497		1	0	0	0	0	0	0
967	PFR_JS17-1_956	Mg-chelatase subunit D/I family protein, ComM	1079300	1080838	+	PROKKA_00965	Competence protein ComM	1079300	1080838	+		comM	similar to AA sequence:UniProtKB:P45049		1	0	0	0	0	0	0
968	PFR_JS17-1_957	DNA protecting protein DprA	1080835	1081995	+	PROKKA_00966	hypothetical protein	1080835	1081995	+			protein motif:CLUSTERS:PRK10736		1	0	0	0	0	0	0
969	PFR_JS17-1_958	Tryptophan synthase beta chain 2	1082157	1083479	+	PROKKA_00967	Tryptophan synthase beta chain	1082157	1083479	+	4.2.1.20	trpB_1	similar to AA sequence:UniProtKB:Q81TL8		1	0	0	0	0	0	0
970	PFR_JS17-1_959	Hypothetical protein	1083482	1083868	+	PROKKA_00968	Dinitrogenase iron-molybdenum cofactor	1083482	1083868	+			protein motif:Pfam:PF02579.11		1	0	0	0	0	0	0
971	PFR_JS17-1_960	Undecaprenyl-diphosphatase UppP	1083939	1084775	-	PROKKA_00969	Undecaprenyl-diphosphatase	1083939	1084775	-	3.6.1.27	uppP	similar to AA sequence:UniProtKB:P60932		1	0	0	0	0	0	0
972	PFR_JS17-1_961	Hypothetical protein	1085290	1085787	-	PROKKA_00970	hypothetical protein	1085290	1085787	-					0	0	0	0	0	0	0
973	PFR_JS17-1_962	Hypothetical protein	1085834	1086157	-	PROKKA_00971	hypothetical protein	1085834	1086157	-					0	0	0	0	0	0	0
974						PROKKA_00972	tRNA-Leu(gag)	1086759	1086847	-			COORDINATES:profile:Aragorn:1.2		0					0	0
975	PFR_JS17-1_963	Hypothetical protein	1087062	1087313	+	PROKKA_00973	hypothetical protein	1087062	1087313	+					1	0	0	0	0	0	0
976	PFR_JS17-1_964	Aldo/keto reductase family oxidoreductase	1087331	1088320	-	PROKKA_00974	General stress protein 69	1087331	1088320	-	1.1.1.-	yhdN	similar to AA sequence:UniProtKB:P80874		1	0	0	0	0	0	0
977	PFR_JS17-1_965	Cysteine--tRNA ligase 3	1088387	1089643	+	PROKKA_00975	L-cysteine:1D-myo-inositol 2-amino-2-deoxy-alpha-D-glucopyranoside ligase	1088387	1089643	+	6.3.1.13	mshC	similar to AA sequence:UniProtKB:A0QZY0		1	0	0	0	0	0	0
978	PFR_JS17-1_966	ATP-dependent zinc metalloprotease FtsH	1089753	1091903	-	PROKKA_00976	ATP-dependent zinc metalloprotease FtsH	1089753	1091903	-	3.4.24.-	ftsH	similar to AA sequence:UniProtKB:P0AAI3		1	0	0	0	0	0	0
979	PFR_JS17-1_967	Phosphoribosyl-AMP pyrophosphatase hisE	1092076	1092342	+	PROKKA_00977	Phosphoribosyl-ATP pyrophosphatase	1092076	1092342	+	3.6.1.31	hisE	similar to AA sequence:UniProtKB:P0A5B1		1	0	0	0	0	0	0
980	PFR_JS17-1_968	ATP phosphoribosyltransferase	1092409	1093272	+	PROKKA_00978	ATP phosphoribosyltransferase	1092409	1093272	+	2.4.2.17	hisG	similar to AA sequence:UniProtKB:P60759		1	0	0	0	0	0	0
981	PFR_JS17-1_969	Hypothetical protein	1093336	1093818	-	PROKKA_00979	hypothetical protein	1093336	1093818	-					1	0	0	0	0	0	0
982	PFR_JS17-1_970	Translation initiation factor IF-3	1094124	1094852	+	PROKKA_00980	Translation initiation factor IF-3	1094124	1094852	+		infC	similar to AA sequence:UniProtKB:Q5SKU2		1	0	0	0	0	0	0
983	PFR_JS17-1_971	50S ribosomal protein L35	1094920	1095114	+	PROKKA_00981	50S ribosomal protein L35	1094920	1095114	+		rpmI	similar to AA sequence:UniProtKB:P80341		1	0	0	0	0	0	0
984	PFR_JS17-1_972	50S ribosomal protein L20	1095160	1095531	+	PROKKA_00982	50S ribosomal protein L20	1095160	1095531	+		rplT	similar to AA sequence:UniProtKB:A0QYU6		1	0	0	0	0	0	0
985	PFR_JS17-1_973	RNA 2'-O ribose methyltransferase substrate	1095542	1096402	+	PROKKA_00983	23S rRNA (uridine(2479)-2'-O)-methyltransferase	1095542	1096402	+	2.1.1.208	aviRb	similar to AA sequence:UniProtKB:Q9F5K6		1	0	0	0	0	0	0
986	PFR_JS17-1_974	Hypothetical protein	1096402	1096578	+	PROKKA_00984	hypothetical protein	1096402	1096578	+					1	0	0	0	0	0	0
987	PFR_JS17-1_975	Phenylalanine--tRNA ligase alpha subunit	1096734	1097828	+	PROKKA_00985	Phenylalanine--tRNA ligase alpha subunit	1096734	1097828	+	6.1.1.20	pheS	similar to AA sequence:UniProtKB:Q8NQN7		1	0	0	0	0	0	0
988	PFR_JS17-1_976	Phenylalanine--tRNA ligase beta subunit	1097825	1100353	+	PROKKA_00986	Phenylalanine--tRNA ligase beta subunit	1097825	1100353	+	6.1.1.20	pheT	similar to AA sequence:UniProtKB:P67041		1	0	0	0	0	0	0
989	PFR_JS17-1_977	Aminotransferase AlaT	1100481	1101695	-	PROKKA_00987	Glutamate-pyruvate aminotransferase AlaA	1100481	1101695	-	2.6.1.2	alaA	similar to AA sequence:UniProtKB:P0A959		1	0	0	0	0	0	0
990	PFR_JS17-1_978	N-acetyl-gamma-glutamyl-phosphate reductase ArgC	1101860	1102891	+	PROKKA_00988	N-acetyl-gamma-glutamyl-phosphate reductase	1101860	1102891	+	1.2.1.38	argC	similar to AA sequence:UniProtKB:P63562		1	0	0	0	0	0	0
991	PFR_JS17-1_979	Arginine biosynthesis bifunctional protein ArgJ	1102888	1104039	+	PROKKA_00989	Arginine biosynthesis bifunctional protein ArgJ	1102888	1104039	+		argJ	similar to AA sequence:UniProtKB:Q8CK24		1	0	0	0	0	0	0
992	PFR_JS17-1_980	Acetylglutamate kinase	1104036	1104947	+	PROKKA_00990	Acetylglutamate kinase	1104036	1104947	+	2.7.2.8	argB	similar to AA sequence:UniProtKB:A0QYT0		1	0	0	0	0	0	0
993	PFR_JS17-1_981	Acetylornithine transaminase	1104940	1106163	+	PROKKA_00991	Acetylornithine aminotransferase	1104940	1106163	+	2.6.1.11	argD	similar to AA sequence:UniProtKB:A0QYS9		0	0	0	0	0	0	0
994	PFR_JS17-1_982	Arginine repressor	1106160	1106714	+	PROKKA_00992	Arginine repressor	1106160	1106714	+		argR	similar to AA sequence:UniProtKB:P0A4Y8		1	0	0	0	0	0	0
995	PFR_JS17-1_983	Argininosuccinate lyase	1106718	1108139	+	PROKKA_00993	Argininosuccinate lyase	1106718	1108139	+	4.3.2.1	argH	similar to AA sequence:UniProtKB:A0QYS5		1	0	0	0	0	0	0
996	PFR_JS17-1_984	Tyrosyl-tRNA synthase tyrS	1108267	1109535	+	PROKKA_00994	Tyrosine--tRNA ligase	1108267	1109535	+	6.1.1.1	tyrS	similar to AA sequence:UniProtKB:P67611		1	0	0	0	0	0	0
997	PFR_JS17-1_985	Hypothetical protein	1111488	1112483	-	PROKKA_00995	hypothetical protein	1111488	1112483	-					0	1	1	0	0	0	0
998	PFR_JS17-1_986	Hypothetical protein	1115414	1116472	+	PROKKA_00996	hypothetical protein	1115414	1116472	+					0	1	1	0	0	0	0
999	PFR_JS17-1_987	Hypothetical protein	1116547	1117572	+	PROKKA_00997	hypothetical protein	1116547	1117572	+					0	0	0	0	0	0	0
1000	PFR_JS17-1_988	HAD-superfamily hydrolase, subfamily IIA	1117569	1118600	+	PROKKA_00998	putative hydrolase YutF	1117569	1118600	+	3.-.-.-	yutF	similar to AA sequence:UniProtKB:O32125		1	0	0	0	0	0	0
1001	PFR_JS17-1_989	BioY family protein	1118789	1119418	+	PROKKA_00999	Biotin transporter BioY	1118789	1119418	+		bioY	similar to AA sequence:UniProtKB:Q2KBP7		1	0	0	0	0	0	0
1002	PFR_JS17-1_990	Biotin ABC transport system ATP-binding protein	1119432	1120160	+	PROKKA_01000	Biotin transport ATP-binding protein BioM	1119432	1120160	+	3.6.3.-	bioM	similar to AA sequence:UniProtKB:Q2KBP5		1	0	0	0	0	0	0
1003	PFR_JS17-1_991	Cobalt transport protein	1120157	1120765	+	PROKKA_01001	Energy-coupling factor transporter transmembrane protein BioN	1120157	1120765	+		bioN	similar to AA sequence:UniProtKB:Q2KBP6		1	0	0	0	0	0	0
1004	PFR_JS17-1_992	Hypothetical protein	1120838	1121077	+	PROKKA_01002	hypothetical protein	1120838	1121077	+					1	0	0	0	0	0	0
1005	PFR_JS17-1_993	Probable inorganic polyphosphate/ATP-NAD kinase	1121142	1122065	+	PROKKA_01003	Inorganic polyphosphate/ATP-NAD kinase	1121142	1122065	+	2.7.1.23	ppnK	similar to AA sequence:UniProtKB:P0A5S6		1	0	0	0	0	0	0
1006	PFR_JS17-1_994	DNA repair protein RecN	1122059	1123750	+	PROKKA_01004	DNA repair protein RecN	1122059	1123750	+		recN	similar to AA sequence:UniProtKB:Q9WXF2		1	0	0	0	0	0	0
1007	PFR_JS17-1_995	CTP synthase	1123837	1125591	+	PROKKA_01005	CTP synthase	1123837	1125591	+	6.3.4.2	pyrG	similar to AA sequence:UniProtKB:A0QYQ7		1	0	0	0	0	0	0
1008	PFR_JS17-1_996	Hydrolase, NUDIX family	1125584	1126246	+	PROKKA_01006	ADP-ribose pyrophosphatase	1125584	1126246	+	3.6.1.13	nudF	similar to AA sequence:UniProtKB:P54570		1	0	0	0	0	0	0
1009	PFR_JS17-1_997	Tyrosine recombinase XerC 2	1126239	1127234	+	PROKKA_01007	Tyrosine recombinase XerD	1126239	1127234	+		xerD_3	similar to AA sequence:UniProtKB:P0A0P0		1	0	0	0	0	0	0
1010	PFR_JS17-1_998	Sporulation initiation inhibitor protein Soj	1127355	1128251	+	PROKKA_01008	Sporulation initiation inhibitor protein Soj	1127355	1128251	+	3.6.-.-	soj_1	similar to AA sequence:UniProtKB:P37522		1	0	0	0	0	0	0
1011	PFR_JS17-1_999	Hypothetical protein	1128236	1128511	+	PROKKA_01009	hypothetical protein	1128236	1128511	+					1	0	0	0	0	0	0
1012	PFR_JS17-1_1000	Condensin subunit ScpA	1128492	1129406	+	PROKKA_01010	Segregation and condensation protein A	1128492	1129406	+		scpA	similar to AA sequence:UniProtKB:P35154		1	0	0	0	0	0	0
1013	PFR_JS17-1_1001	Transcriptional regulator	1129403	1130158	+	PROKKA_01011	Segregation and condensation protein B	1129403	1130158	+		scpB	similar to AA sequence:UniProtKB:C1CMI5		1	0	0	0	0	0	0
1014	PFR_JS17-1_1002	Pseudouridylate synthase	1130151	1130933	+	PROKKA_01012	Ribosomal large subunit pseudouridine synthase B	1130151	1130933	+	5.4.99.22	rluB	similar to AA sequence:UniProtKB:P35159		1	0	0	0	0	0	0
1015	PFR_JS17-1_1003	Hypothetical protein	1130999	1131640	+	PROKKA_01013	FK506-binding protein	1130999	1131640	+	5.2.1.8	fkbP_1	similar to AA sequence:UniProtKB:P28725		1	0	0	0	0	0	0
1016	PFR_JS17-1_1004	Peptidylprolyl isomerase	1131726	1132784	+	PROKKA_01014	FK506-binding protein	1131726	1132784	+	5.2.1.8	fkbP_2	similar to AA sequence:UniProtKB:P28725		1	0	0	0	0	0	0
1017	PFR_JS17-1_1005	TRNA synthetase class I, catalytic domain	1132927	1133886	-	PROKKA_01015	Glutamyl-Q tRNA(Asp) synthetase	1132927	1133886	-	6.1.1.-	gluQ	similar to AA sequence:UniProtKB:P27305		1	0	0	0	0	0	0
1018	PFR_JS17-1_1006	Protein pafB	1133955	1134923	+	PROKKA_01016	hypothetical protein	1133955	1134923	+					1	0	0	0	0	0	0
1019	PFR_JS17-1_1007	Protein pafC	1134910	1135869	+	PROKKA_01017	hypothetical protein	1134910	1135869	+					1	0	0	0	0	0	0
1020	PFR_JS17-1_1008	Sec-independent protein translocase protein TatA	1135971	1136279	+	PROKKA_01018	Sec-independent protein translocase protein TatAy	1135971	1136279	+		tatAy	similar to AA sequence:UniProtKB:O05522		1	0	0	0	0	0	0
1021	PFR_JS17-1_1009	Twin arginine-targeting protein translocase TatC	1136298	1137170	+	PROKKA_01019	Sec-independent protein translocase protein TatC	1136298	1137170	+		tatC	similar to AA sequence:UniProtKB:O67305		1	0	0	0	0	0	0
1022	PFR_JS17-1_1010	Diacylglycerol kinase	1137186	1138061	+	PROKKA_01020	Diacylglycerol kinase	1137186	1138061	+	2.7.1.107	dagK_3	similar to AA sequence:UniProtKB:O53526		1	0	0	0	0	0	0
1023	PFR_JS17-1_1011	Uma4 protein	1138119	1139510	+	PROKKA_01021	Transposase	1138119	1139510	+			protein motif:Pfam:PF01610.11		0	0	0	0	0	0	0
1024	PFR_JS17-1_1012	Hypothetical protein	1139461	1139640	+	PROKKA_01022	diacylglycerol kinase	1139461	1139640	+			protein motif:CLUSTERS:PRK11914		0	0	0	0	0	0	0
1025	PFR_JS17-1_1013	Phosphatase YidA	1139681	1140538	-	PROKKA_01023	Sugar phosphatase YidA	1139681	1140538	-	3.1.3.23	yidA	similar to AA sequence:UniProtKB:P0A8Y5		1	0	0	0	0	0	0
1026	PFR_JS17-1_1014	DSH domain protein	1140674	1143475	+	PROKKA_01024	ski2-like helicase	1140674	1143475	+			protein motif:CLUSTERS:PRK02362		1	0	0	0	0	0	0
1027	PFR_JS17-1_1015	Antibiotic biosynthesis monooxygenase	1143487	1143864	+	PROKKA_01025	Putative monooxygenase YcnE	1143487	1143864	+	1.-.-.-	ycnE	similar to AA sequence:UniProtKB:P94425		1	0	0	0	0	0	0
1028	PFR_JS17-1_1016	Potassium channel beta chain	1143979	1144995	-	PROKKA_01026	L-glyceraldehyde 3-phosphate reductase	1143979	1144995	-	1.1.1.-	gpr_1	similar to AA sequence:UniProtKB:Q46851		1	0	0	0	0	0	0
1029	PFR_JS17-1_1017	Imidazole glycerol phosphate synthase subunit	1145080	1145844	+	PROKKA_01027	Imidazole glycerol phosphate synthase subunit HisF	1145080	1145844	+	4.1.3.-	hisF	similar to AA sequence:UniProtKB:O31139		1	0	0	0	0	0	0
1030	PFR_JS17-1_1018	Hypothetical protein	1146029	1147054	+	PROKKA_01028	hypothetical protein	1146029	1147054	+					1	0	0	0	0	0	0
1031	PFR_JS17-1_1019	Acetolactate synthase	1147353	1149113	+	PROKKA_01029	Acetolactate synthase large subunit	1147353	1149113	+	2.2.1.6	ilvB	similar to AA sequence:UniProtKB:P42463		1	0	0	0	0	0	0
1032	PFR_JS17-1_1020	Acetolactate synthase, small subunit	1149110	1149637	+	PROKKA_01030	Putative acetolactate synthase small subunit	1149110	1149637	+	2.2.1.6	ilvH	similar to AA sequence:UniProtKB:P65161		1	0	0	0	0	0	0
1033	PFR_JS17-1_1021	Ketol-acid reductoisomerase 2	1149682	1150713	+	PROKKA_01031	Ketol-acid reductoisomerase	1149682	1150713	+	1.1.1.86	ilvC	similar to AA sequence:UniProtKB:A0QUX8		1	0	0	0	0	0	0
1034	PFR_JS17-1_1022	Hypothetical protein	1150872	1151735	-	PROKKA_01032	hypothetical protein	1150872	1151735	-					1	0	0	0	0	0	0
1035	PFR_JS17-1_1023	Hypothetical protein	1151717	1152304	-	PROKKA_01033	hypothetical protein	1151717	1152304	-					0	0	0	0	0	0	0
1036	PFR_JS17-1_1024	Tartrate dehydrogenase	1152592	1153656	-	PROKKA_01034	3-isopropylmalate dehydrogenase	1152592	1153656	-	1.1.1.85	leuB	similar to AA sequence:UniProtKB:P95313		1	0	0	0	0	0	0
1037	PFR_JS17-1_1025	Branched-chain-amino-acid transaminase	1153822	1154907	+	PROKKA_01035	Branched-chain-amino-acid aminotransferase	1153822	1154907	+	2.6.1.42	ilvE_1	similar to AA sequence:UniProtKB:A0R066		1	0	0	0	0	0	0
1038	PFR_JS17-1_1026	Putative alpha-isopropylmalate/homocitrate	1154939	1156537	+	PROKKA_01036	2-isopropylmalate synthase	1154939	1156537	+	2.3.3.13	leuA_1	similar to AA sequence:UniProtKB:P09151		1	0	0	0	0	0	0
1039	PFR_JS17-1_1027	FAH family protein	1156597	1157442	+	PROKKA_01037	Ureidoglycolate lyase	1156597	1157442	+	4.3.2.3		similar to AA sequence:UniProtKB:Q39BA7		1	0	0	0	0	0	0
1040	PFR_JS17-1_1028	CAAX amino terminal protease family protein	1157450	1158544	+	PROKKA_01038	CAAX amino terminal protease self- immunity	1157450	1158544	+			protein motif:Pfam:PF02517.10		1	0	0	0	0	0	0
1041						PROKKA_01039	tRNA-Gln(ctg)	1158609	1158681	+			COORDINATES:profile:Aragorn:1.2		0					0	0
1042						PROKKA_01040	tRNA-Glu(ctc)	1158774	1158847	+			COORDINATES:profile:Aragorn:1.2		0					0	0
1043	PFR_JS17-1_1029	Transcriptional regulator, IclR family protein	1158946	1159674	-	PROKKA_01041	HTH-type transcriptional regulator KipR	1158946	1159674	-		kipR	similar to AA sequence:UniProtKB:P42968		1	0	0	0	0	0	0
1044	PFR_JS17-1_1030	3-isopropylmalate dehydratase large subunit	1159718	1161127	+	PROKKA_01042	3-isopropylmalate dehydratase large subunit	1159718	1161127	+	4.2.1.33	leuC	similar to AA sequence:UniProtKB:Q7TXH6		1	0	0	0	0	0	0
1045	PFR_JS17-1_1031	3-isopropylmalate dehydratase small subunit	1161141	1161737	+	PROKKA_01043	3-isopropylmalate dehydratase small subunit	1161141	1161737	+	4.2.1.33	leuD	similar to AA sequence:UniProtKB:Q8NQV7		1	0	0	0	0	0	0
1046	PFR_JS17-1_1032	1-acylglycerol-3-phosphate O-acyltransferase,	1161868	1162671	+	PROKKA_01044	2-acyl-glycerophospho-ethanolamine acyltransferase	1161868	1162671	+			protein motif:CLUSTERS:PRK08633		1	0	0	0	0	0	0
1047	PFR_JS17-1_1033	D-alanine-D-alanine ligase A	1162745	1163872	+	PROKKA_01045	D-alanine--D-alanine ligase	1162745	1163872	+	6.3.2.4	ddl	similar to AA sequence:UniProtKB:P95114		1	0	0	0	0	0	0
1048	PFR_JS17-1_1034	Conserved hypothetical membrane spanning protein	1163911	1164912	-	PROKKA_01046	hypothetical protein	1163911	1164912	-					1	0	0	0	0	0	0
1049	PFR_JS17-1_1035	Putative dihydroxyacetone kinase regulator	1165016	1165750	+	PROKKA_01047	hypothetical protein	1165016	1165750	+					1	0	0	0	0	0	0
1050	PFR_JS17-1_1036	Thiamine monophosphate kinase	1165761	1166744	+	PROKKA_01048	Thiamine-monophosphate kinase	1165761	1166744	+	2.7.4.16	thiL	similar to AA sequence:UniProtKB:O67883		1	0	0	0	0	0	0
1051	PFR_JS17-1_1037	FtsK	1166978	1169299	+	PROKKA_01049	DNA translocase SpoIIIE	1166978	1169299	+		spoIIIE	similar to AA sequence:UniProtKB:P21458		1	0	0	0	0	0	0
1052	PFR_JS17-1_1038	Ribosomal protein S12 methylthiotransferase RimO	1169379	1170812	+	PROKKA_01050	Ribosomal protein S12 methylthiotransferase RimO	1169379	1170812	+	2.-.-.-	rimO	similar to AA sequence:UniProtKB:Q9X2H6		1	0	0	0	0	0	0
1053	PFR_JS17-1_1039	Phosphatidylglycerophosphate synthase pgsA3	1170817	1171470	+	PROKKA_01051	Putative CDP-diacylglycerol--glycerol-3-phosphate 3-phosphatidyl-transferase 2	1170817	1171470	+	2.7.8.5	pgsA2_1	similar to AA sequence:UniProtKB:O33288		1	0	0	0	0	0	0
1054	PFR_JS17-1_1040	CinA domain protein	1171463	1171966	+	PROKKA_01052	Nicotinamide-nucleotide amidohydrolase PncC	1171463	1171966	+	3.5.1.42	pncC	similar to AA sequence:UniProtKB:P0A6G3		1	0	0	0	0	0	0
1055	PFR_JS17-1_1041	Transcriptional regulator	1172134	1172439	+	PROKKA_01053	Transcriptional regulator ClgR	1172134	1172439	+		clgR	similar to AA sequence:UniProtKB:A0QVU1		1	0	0	0	0	0	0
1056	PFR_JS17-1_1042	Putative ATP-DEPENDENT HELICASE LHR	1172661	1177340	-	PROKKA_01054	putative ATP-dependent helicase Lhr	1172661	1177340	-			protein motif:CLUSTERS:PRK09751		1	0	0	0	0	0	0
1057	PFR_JS17-1_1043	Hypothetical protein	1177444	1177611	-	PROKKA_01055	hypothetical protein	1177444	1177611	-					1	0	0	0	0	0	0
1058	PFR_JS17-1_1044	Protein RecA 2	1177919	1179037	+	PROKKA_01056	recombinase A	1177919	1179037	+			protein motif:CLUSTERS:PRK09354		1	0	0	0	0	0	0
1059	PFR_JS17-1_1045	Regulatory protein RecX	1179040	1179654	+	PROKKA_01057	Regulatory protein RecX	1179040	1179654	+		recX	similar to AA sequence:UniProtKB:P0A5U8		1	0	0	0	0	0	0
1060	PFR_JS17-1_1046	Ribonuclease Y	1179816	1181351	+	PROKKA_01058	Ribonuclease Y	1179816	1181351	+	3.1.-.-	rny	similar to AA sequence:UniProtKB:P67278		1	0	0	0	0	0	0
1061	PFR_JS17-1_1047	Glutamate uptake system ATP-binding protein	1181361	1182176	-	PROKKA_01059	Glutamine transport ATP-binding protein GlnQ	1181361	1182176	-		glnQ_4	similar to AA sequence:UniProtKB:P27675		1	0	0	0	0	0	0
1062	PFR_JS17-1_1048	(Dimethylallyl)adenosine tRNA	1182280	1183794	+	PROKKA_01060	(Dimethylallyl)adenosine tRNA methylthiotransferase MiaB	1182280	1183794	+	2.-.-.-	miaB	similar to AA sequence:UniProtKB:O31778		1	0	0	0	0	0	0
1063	PFR_JS17-1_1049	TRNA dimethylallyltransferase	1183791	1184777	+	PROKKA_01061	tRNA dimethylallyltransferase	1183791	1184777	+	2.5.1.75	miaA	similar to AA sequence:UniProtKB:Q9KAC3		1	0	0	0	0	0	0
1064	PFR_JS17-1_1050	Diaminopimelate epimerase	1184792	1185634	+	PROKKA_01062	Diaminopimelate epimerase	1184792	1185634	+	5.1.1.7	dapF	similar to AA sequence:UniProtKB:A4QEV1		1	0	0	0	0	0	0
1065	PFR_JS17-1_1051	GTPase HflX	1185678	1187114	+	PROKKA_01063	GTPase HflX	1185678	1187114	+		hflX	similar to AA sequence:UniProtKB:P25519		1	0	0	0	0	0	0
1066	PFR_JS17-1_1052	ATP-dependent helicase DinG	1187281	1189344	+	PROKKA_01064	putative ATP-dependent helicase DinG	1187281	1189344	+	3.6.4.12	dinG	similar to AA sequence:UniProtKB:P27296		1	0	0	0	0	0	0
1067	PFR_JS17-1_1053	LexA repressor	1189348	1190190	-	PROKKA_01065	LexA repressor	1189348	1190190	-	3.4.21.88	lexA	similar to AA sequence:UniProtKB:Q50765		1	0	0	0	0	0	0
1068	PFR_JS17-1_1054	Hypothetical protein	1190460	1191236	+	PROKKA_01066	hypothetical protein	1190460	1191236	+					1	0	0	0	0	0	0
1069	PFR_JS17-1_1055	Transcriptional repressor NrdR	1191555	1192052	+	PROKKA_01067	Transcriptional repressor NrdR	1191555	1192052	+		nrdR	similar to AA sequence:UniProtKB:O69980		1	0	0	0	0	0	0
1070	PFR_JS17-1_1056	Vitamin B12-dependent ribonucleotide reductase	1192238	1195129	+	PROKKA_01068	Vitamin B12-dependent ribonucleotide reductase	1192238	1195129	+	1.17.4.1	nrdJ	similar to AA sequence:UniProtKB:O69981		1	0	0	0	0	0	0
1071	PFR_JS17-1_1057	Phospholipase, patatin family	1195238	1196179	-	PROKKA_01069	NTE family protein RssA	1195238	1196179	-		rssA	similar to AA sequence:UniProtKB:P0AFR0		1	0	0	0	0	0	0
1072	PFR_JS17-1_1058	Glycerol-3-phosphate dehydrogenase [NAD(P) ] A	1196371	1197999	+	PROKKA_01070	Anaerobic glycerol-3-phosphate dehydrogenase subunit A	1196371	1197999	+	1.1.5.3	glpA	similar to AA sequence:UniProtKB:P0A9C0		1	0	0	0	0	0	0
1073	PFR_JS17-1_1059	Glycerol-3-phosphate dehydrogenase [NAD(P) ] B	1197996	1199306	+	PROKKA_01071	Anaerobic glycerol-3-phosphate dehydrogenase subunit B	1197996	1199306	+	1.1.5.3	glpB	similar to AA sequence:UniProtKB:P13033		1	0	0	0	0	0	0
1074	PFR_JS17-1_1060	Anaerobic glycerol-3-phosphate dehydrogenase	1199303	1200694	+	PROKKA_01072	Anaerobic glycerol-3-phosphate dehydrogenase subunit C	1199303	1200694	+		glpC	similar to AA sequence:UniProtKB:P0A996		1	0	0	0	0	0	0
1075	PFR_JS17-1_1061	Sugar-binding family transcriptional regulator	1200777	1201745	-	PROKKA_01073	Deoxyribonucleoside regulator	1200777	1201745	-		deoR	similar to AA sequence:UniProtKB:P39140		1	0	0	0	0	0	0
1076	PFR_JS17-1_1062	Putative AEC family transporter	1201955	1202890	+	PROKKA_01074	Membrane transport protein	1201955	1202890	+			protein motif:Pfam:PF03547.12		1	0	0	0	0	0	0
1077	PFR_JS17-1_1063	Probable phosphoketolase	1202983	1205580	+	PROKKA_01075	Xylulose-5-phosphate phosphoketolase	1202983	1205580	+	4.1.2.9	xpkA	similar to AA sequence:UniProtKB:Q937F6		1	0	0	0	0	0	0
1078	PFR_JS17-1_1064	ATP-dependent helicase HrpA	1205718	1209686	+	PROKKA_01076	ATP-dependent RNA helicase HrpB	1205718	1209686	+	3.6.4.13	hrpB_1	similar to AA sequence:UniProtKB:P37024		0	0	0	0	0	0	0
1079	PFR_JS17-1_1065	Putative acyl-CoA thioesterase II	1209794	1210669	+	PROKKA_01077	Acyl-CoA thioesterase 2	1209794	1210669	+	3.1.2.-	tesB	similar to AA sequence:UniProtKB:P0AGG2		1	0	0	0	0	0	0
1080	PFR_JS17-1_1066	Solute binding protein of ABC transporter system	1210682	1211575	-	PROKKA_01078	putative arabinose-binding protein precursor	1210682	1211575	-		araN_2	similar to AA sequence:UniProtKB:P94528		0	0	0	0	0	0	0
1081	PFR_JS17-1_1067	ABC transporter	1211544	1212023	-	PROKKA_01079	Bacterial extracellular solute-binding protein	1211544	1212023	-			protein motif:Pfam:PF01547.19		0	0	0	0	0	0	0
1082	PFR_JS17-1_1068	Transcriptional regulator	1212492	1213295	+	PROKKA_01080	HTH-type transcriptional repressor CytR	1212492	1213295	+		cytR	similar to AA sequence:UniProtKB:P0ACN7		1	0	0	0	0	0	0
1083	PFR_JS17-1_1069	RNA polymerase sigma factor SigB	1213398	1214327	-	PROKKA_01081	RNA polymerase sigma factor SigB	1213398	1214327	-		sigB	similar to AA sequence:UniProtKB:Q59563		1	0	0	0	0	0	0
1084	PFR_JS17-1_1070	RNA polymerase sigma factor	1214686	1216215	+	PROKKA_01082	RNA polymerase principal sigma factor HrdB	1214686	1216215	+		hrdB	similar to AA sequence:UniProtKB:P18183		1	0	0	0	0	0	0
1085	PFR_JS17-1_1071	L-lactate dehydrogenase 1 (Precursor)	1216303	1217268	-	PROKKA_01083	L-lactate dehydrogenase 2	1216303	1217268	-	1.1.1.27	ldh2	similar to AA sequence:UniProtKB:P0CW93		1	0	0	0	0	0	0
1086	PFR_JS17-1_1072	Hypothetical protein	1217414	1217605	-	PROKKA_01084	hypothetical protein	1217414	1217605	-					1	0	0	0	0	0	0
1087	PFR_JS17-1_1073	DNA gyrase, B subunit	1217768	1219888	+	PROKKA_01085	DNA topoisomerase 4 subunit B	1217768	1219888	+	5.99.1.3	parE	similar to AA sequence:UniProtKB:P66939		1	0	0	0	0	0	0
1088	PFR_JS17-1_1074	2-dehydropantoate 2-reductase (Ketopantoate	1219913	1220830	-	PROKKA_01086	2-dehydropantoate 2-reductase	1219913	1220830	-			protein motif:CLUSTERS:PRK06522		1	0	0	0	0	0	0
1089	PFR_JS17-1_1075	DNA gyrase/topoisomerase IV, A subunit	1220936	1223398	-	PROKKA_01087	DNA gyrase subunit A	1220936	1223398	-	5.99.1.3	gyrA_2	similar to AA sequence:UniProtKB:Q2G2Q0		1	0	0	0	0	0	0
1090	PFR_JS17-1_1076	PF09949 family protein	1223524	1224609	-	PROKKA_01088	hypothetical protein	1223524	1224609	-					1	0	0	0	0	0	0
1091	PFR_JS17-1_1077	Phosphodiesterase I	1224665	1225258	+	PROKKA_01089	hypothetical protein	1224665	1225258	+					1	0	0	0	0	0	0
1092	PFR_JS17-1_1078	Type I phosphodiesterase / nucleotide	1225262	1226413	+	PROKKA_01090	Type I phosphodiesterase / nucleotide pyrophosphatase	1225262	1226413	+			protein motif:Pfam:PF01663.16		1	0	0	0	0	0	0
1093	PFR_JS17-1_1079	Hypothetical protein	1226516	1227844	-	PROKKA_01091	hypothetical protein	1226516	1227844	-					1	0	0	0	0	0	0
1094	PFR_JS17-1_1080	PF13834 domain protein	1228060	1228434	+	PROKKA_01092	hypothetical protein	1228060	1228434	+					1	0	0	0	0	0	0
1095	PFR_JS17-1_1081	Hypothetical protein	1228546	1228866	-	PROKKA_01093	hypothetical protein	1228546	1228866	-					1	0	0	0	0	0	0
1096	PFR_JS17-1_1082	PF12502 family protein	1229156	1229977	+	PROKKA_01094	hypothetical protein	1229156	1229977	+					1	0	0	0	0	0	0
1097	PFR_JS17-1_1083	Nucleic acid-binding domain protein	1229974	1230354	+	PROKKA_01095	hypothetical protein	1229974	1230354	+					1	0	0	0	0	0	0
1098	PFR_JS17-1_1084	TrkB	1230361	1231029	-	PROKKA_01096	Trk system potassium uptake protein TrkA	1230361	1231029	-		trkA_1	similar to AA sequence:UniProtKB:P0AGI8		1	0	0	0	0	0	0
1099	PFR_JS17-1_1085	Trk system potassium uptake protein TrkA	1231043	1231705	-	PROKKA_01097	Trk system potassium uptake protein TrkA	1231043	1231705	-		trkA_2	similar to AA sequence:UniProtKB:P0AGI8		1	0	0	0	0	0	0
1100	PFR_JS17-1_1086	Conserved alanine, valine and leucine rich	1231878	1233872	+	PROKKA_01098	hypothetical protein	1231878	1233872	+					1	0	0	0	0	0	0
1101	PFR_JS17-1_1087	Putative 23S rRNA (Uracil-5-)-methyltransferase	1233869	1235047	+	PROKKA_01099	putative RNA methyltransferase/cg2084	1233869	1235047	+	2.1.1.-		similar to AA sequence:UniProtKB:Q6M4B7		1	0	0	0	0	0	0
1102	PFR_JS17-1_1088	Hypothetical protein	1235044	1235304	+	PROKKA_01100	hypothetical protein	1235044	1235304	+					1	0	0	0	0	0	0
1103	PFR_JS17-1_1089	Glutathione S-transferase domain protein	1235339	1236412	-	PROKKA_01101	Glutathionyl-hydroquinone reductase YqjG	1235339	1236412	-	1.8.-.-	yqjG_1	similar to AA sequence:UniProtKB:P42620		1	0	0	0	0	0	0
1104	PFR_JS17-1_1090	GCN5 N-acetyltransferase	1236409	1237059	-	PROKKA_01102	putative acetyltransferase	1236409	1237059	-			protein motif:CLUSTERS:PRK03624		1	0	0	0	0	0	0
1105	PFR_JS17-1_1091	Cysteine synthase	1237056	1237763	-	PROKKA_01103	O-acetylserine sulfhydrylase	1237056	1237763	-	2.5.1.47	cysK1_1	similar to AA sequence:UniProtKB:P0A534		0	0	0	0	0	0	0
1106	PFR_JS17-1_1092	Hypothetical protein	1237745	1238029	-	PROKKA_01104	Cysteine synthase	1237745	1238029	-	2.5.1.47	cysK_3	similar to AA sequence:UniProtKB:Q5XAQ3		0	0	0	0	0	0	0
1107	PFR_JS17-1_1093	Glutathione S-transferase domain protein	1238521	1239549	+	PROKKA_01105	Glutathionyl-hydroquinone reductase YqjG	1238521	1239549	+	1.8.-.-	yqjG_2	similar to AA sequence:UniProtKB:P42620		0	0	0	0	0	0	0
1108	PFR_JS17-1_1094	Alpha-ketoglutarate transporter, MFS super	1239657	1241087	+	PROKKA_01106	Alpha-ketoglutarate permease	1239657	1241087	+		kgtP_2	similar to AA sequence:UniProtKB:P0AEX3		1	0	0	0	0	0	0
1109	PFR_JS17-1_1095	Aconitate hydratase 1	1241341	1244013	+	PROKKA_01107	Aconitate hydratase	1241341	1244013	+	4.2.1.3	acnA	similar to AA sequence:UniProtKB:A0QX20		1	0	0	0	0	0	0
1110	PFR_JS17-1_1096	Hypothetical protein	1244125	1244427	+	PROKKA_01108	hypothetical protein	1244125	1244427	+					1	0	0	0	0	0	0
1111	PFR_JS17-1_1097	Hypothetical protein	1244577	1245107	+	PROKKA_01109	hypothetical protein	1244577	1245107	+					1	0	0	0	0	0	0
1112	PFR_JS17-1_1098	1-deoxy-D-xylulose 5-phosphate synthase dxs1	1245158	1247173	+	PROKKA_01110	1-deoxy-D-xylulose-5-phosphate synthase	1245158	1247173	+	2.2.1.7	dxs	similar to AA sequence:UniProtKB:Q9RBN6		1	0	0	0	0	0	0
1113	PFR_JS17-1_1099	Ribonuclease D	1247225	1248490	-	PROKKA_01111	Ribonuclease D	1247225	1248490	-	3.1.13.5	rnd	similar to AA sequence:UniProtKB:P09155		1	0	0	0	0	0	0
1114	PFR_JS17-1_1100	Outer membrane receptor protein	1248559	1249158	-	PROKKA_01112	hypothetical protein	1248559	1249158	-					1	0	0	0	0	0	0
1115	PFR_JS17-1_1101	Conserved hypothetical protein	1249244	1249768	-	PROKKA_01113	hypothetical protein	1249244	1249768	-			protein motif:CLUSTERS:PRK10670		1	0	0	0	0	0	0
1116	PFR_JS17-1_1102	Peptide methionine sulfoxide reductase MsrB	1249792	1250244	-	PROKKA_01114	Peptide methionine sulfoxide reductase MsrB	1249792	1250244	-	1.8.4.12	msrB	similar to AA sequence:UniProtKB:Q3JRF0		1	0	0	0	0	0	0
1117	PFR_JS17-1_1103	Polyphosphate:nucleotide phosphotransferase, PPK2	1250392	1251267	+	PROKKA_01115	Polyphosphate kinase 2 (PPK2)	1250392	1251267	+			protein motif:Pfam:PF03976.8		1	0	0	0	0	0	0
1118	PFR_JS17-1_1104	Cobalamin biosynthesis protein CbiX	1251393	1252235	-	PROKKA_01116	sirohydrochlorin cobaltochelatase	1251393	1252235	-			protein motif:CLUSTERS:PRK00923		1	0	0	0	0	0	0
1119						PROKKA_01117	tRNA-Val(cac)	1252894	1252967	-			COORDINATES:profile:Aragorn:1.2		0					0	0
1120						PROKKA_01118	tRNA-Gly(gcc)	1253371	1253444	+			COORDINATES:profile:Aragorn:1.2		0					0	0
1121						PROKKA_01119	tRNA-Cys(gca)	1253505	1253576	+			COORDINATES:profile:Aragorn:1.2		0					0	0
1122						PROKKA_01120	tRNA-Val(gac)	1253577	1253649	+			COORDINATES:profile:Aragorn:1.2		0					0	0
1123	PFR_JS17-1_1105	Threonine--tRNA ligase (Precursor)	1253963	1256005	+	PROKKA_01121	Threonine--tRNA ligase	1253963	1256005	+	6.1.1.3	thrS	similar to AA sequence:UniProtKB:P56881		1	0	0	0	0	0	0
1124	PFR_JS17-1_1106	Histidine triad domain protein	1255998	1256603	+	PROKKA_01122	AP-4-A phosphorylase	1255998	1256603	+	2.7.7.53		similar to AA sequence:UniProtKB:O06201		1	0	0	0	0	0	0
1125	PFR_JS17-1_1107	Putative CDP-diacylglycerol--inositol	1256596	1257225	+	PROKKA_01123	CDP-diacylglycerol--inositol 3-phosphatidyltransferase	1256596	1257225	+	2.7.8.11	pgsA	similar to AA sequence:UniProtKB:Q9F7Y9		1	0	0	0	0	0	0
1126	PFR_JS17-1_1108	Lipid A biosynthesis lauroyl acyltransferase	1257258	1258100	+	PROKKA_01124	Phosphatidylinositol mannoside acyltransferase	1257258	1258100	+	2.3.1.-		similar to AA sequence:UniProtKB:A0QWG5		1	0	0	0	0	0	0
1127	PFR_JS17-1_1109	Alpha-mannosyltransferase pimA	1258097	1259242	+	PROKKA_01125	GDP-mannose-dependent alpha-(1-2)-phosphatidylinositol mannosyltransferase	1258097	1259242	+	2.4.1.57	pimA	similar to AA sequence:UniProtKB:A0QWG6		1	0	0	0	0	0	0
1128	PFR_JS17-1_1110	Putative phosphatidylglycerophosphate synthase	1259282	1259959	+	PROKKA_01126	Putative CDP-diacylglycerol--glycerol-3-phosphate 3-phosphatidyl-transferase 2	1259282	1259959	+	2.7.8.5	pgsA2_2	similar to AA sequence:UniProtKB:O33288		1	0	0	0	0	0	0
1129	PFR_JS17-1_1111	PF05949 family protein	1260010	1260807	+	PROKKA_01127	hypothetical protein	1260010	1260807	+					1	0	0	0	0	0	0
1130	PFR_JS17-1_1112	Small basic protein	1260835	1261167	+	PROKKA_01128	hypothetical protein	1260835	1261167	+					1	0	0	0	0	0	0
1131	PFR_JS17-1_1113	Division initiation protein	1261160	1261894	+	PROKKA_01129	hypothetical protein	1261160	1261894	+					1	0	0	0	0	0	0
1132	PFR_JS17-1_1114	Glycine cleavage system H protein	1262006	1262389	+	PROKKA_01130	Glycine cleavage system H protein	1262006	1262389	+		gcvH	similar to AA sequence:UniProtKB:P0A6T9		1	0	0	0	0	0	0
1133	PFR_JS17-1_1115	FHA domain protein	1262555	1263043	+	PROKKA_01131	Glycogen accumulation regulator GarA	1262555	1263043	+		garA	similar to AA sequence:UniProtKB:A0QYG2		1	0	0	0	0	0	0
1134	PFR_JS17-1_1116	Transcriptional regulator, MerR family	1263043	1263777	+	PROKKA_01132	zinc-responsive transcriptional regulator	1263043	1263777	+			protein motif:CLUSTERS:PRK09514		1	0	0	0	0	0	0
1135	PFR_JS17-1_1117	Protein of hypothetical function DUF151	1263779	1264240	+	PROKKA_01133	hypothetical protein	1263779	1264240	+					1	0	0	0	0	0	0
1136	PFR_JS17-1_1118	Transcriptional regulator	1264421	1264996	+	PROKKA_01134	HTH-type transcriptional regulator GlnR	1264421	1264996	+		glnR	similar to AA sequence:UniProtKB:P37582		1	0	0	0	0	0	0
1137	PFR_JS17-1_1119	Glycine dehydrogenase	1265148	1268063	+	PROKKA_01135	Glycine dehydrogenase (decarboxylating)	1265148	1268063	+	1.4.4.2	gcvP	similar to AA sequence:UniProtKB:P74416		1	0	0	0	0	0	0
1138	PFR_JS17-1_1120	Inner membrane protein yhjD	1268081	1269529	+	PROKKA_01136	Inner membrane protein YhjD	1268081	1269529	+		yhjD	similar to AA sequence:UniProtKB:P37642		1	0	0	0	0	0	0
1139	PFR_JS17-1_1121	Phage infection protein	1269502	1271709	-	PROKKA_01137	ABC-2 family transporter protein	1269502	1271709	-			protein motif:Pfam:PF12698.1		1	0	0	0	0	0	0
1140	PFR_JS17-1_1122	ABC transporter related protein	1271714	1272526	-	PROKKA_01138	L-arabinose transporter ATP-binding protein	1271714	1272526	-			protein motif:CLUSTERS:PRK11288		1	0	0	0	0	0	0
1141	PFR_JS17-1_1123	Transcriptional regulator, TetR family	1272523	1273137	-	PROKKA_01139	HTH-type transcriptional regulator TtgR	1272523	1273137	-		ttgR	similar to AA sequence:UniProtKB:Q9AIU0		1	0	0	0	0	0	0
1142	PFR_JS17-1_1124	Adenosylcobinamide-GDP ribazoletransferase	1273231	1274052	-	PROKKA_01140	Cobalamin synthase	1273231	1274052	-	2.-.-.-	cobS	similar to AA sequence:UniProtKB:P36561		1	0	0	0	0	0	0
1143	PFR_JS17-1_1125	Bifunctional cobalamin biosynthesis protein cobU	1274012	1274683	-	PROKKA_01141	Bifunctional adenosylcobalamin biosynthesis protein CobU	1274012	1274683	-	2.7.1.156	cobU	similar to AA sequence:UniProtKB:P0AE76		1	0	0	0	0	0	0
1144	PFR_JS17-1_1126	Cobyrinic acid a,c-diamide synthase	1274680	1277265	-	PROKKA_01142	Cobyrinic acid A,C-diamide synthase	1274680	1277265	-		cobB_1	similar to AA sequence:UniProtKB:P21632		1	0	0	0	0	0	0
1145	PFR_JS17-1_1127	Cob(I)yrinic acid a,c-diamide	1277259	1277861	-	PROKKA_01143	Cob(I)yrinic acid a,c-diamide adenosyltransferase	1277259	1277861	-	2.5.1.17	cobO	similar to AA sequence:UniProtKB:P29930		1	0	0	0	0	0	0
1146	PFR_JS17-1_1128	Adenosylcobyric acid synthase	1277858	1279303	-	PROKKA_01144	Cobyric acid synthase	1277858	1279303	-		cobQ_1	similar to AA sequence:UniProtKB:P29932		1	0	0	0	0	0	0
1147	PFR_JS17-1_1129	Cobalamin biosynthesis protein CobD	1279300	1280331	-	PROKKA_01145	cobalamin biosynthesis protein	1279300	1280331	-			protein motif:CLUSTERS:PRK01209		1	0	0	0	0	0	0
1148	PFR_JS17-1_1130	Phosphoglycerate mutase family protein	1280335	1280913	+	PROKKA_01146	Phosphoserine phosphatase 1	1280335	1280913	+	3.1.3.3	pspA	similar to AA sequence:UniProtKB:D3DFG8		1	0	0	0	0	0	0
1149	PFR_JS17-1_1131	Alpha, alpha-trehalose-phosphate synthase otsA	1281172	1282653	-	PROKKA_01147	Trehalose-phosphate synthase	1281172	1282653	-	2.4.1.-	otsA	similar to AA sequence:UniProtKB:A0R4M9		1	0	0	0	0	0	0
1150	PFR_JS17-1_1132	Trehalose-6-phosphate phophatase	1282815	1283672	+	PROKKA_01148	Trehalose-6-phosphate phosphatase	1282815	1283672	+	3.1.3.12	otsB	similar to AA sequence:UniProtKB:P31678		1	0	0	0	0	0	0
1151						PROKKA_01149	tRNA-Met(cat)	1283748	1283822	+			COORDINATES:profile:Aragorn:1.2		0					0	0
1152	PFR_JS17-1_1133	ADP-ribosyl-(Dinitrogen reductase) hydrolase	1284723	1285679	-	PROKKA_01150	ADP-ribosyl-[dinitrogen reductase] glycohydrolase	1284723	1285679	-	3.2.2.24	draG	similar to AA sequence:UniProtKB:P14300		0	0	0	0	0	0	0
1153	PFR_JS17-1_1134	Hypothetical protein	1285784	1287217	-	PROKKA_01151	hypothetical protein	1285784	1287217	-					0	0	0	0	0	0	0
1154	PFR_JS17-1_1135	Hypothetical protein	1287487	1287819	-	PROKKA_01152	hypothetical protein	1287487	1287819	-					1	0	0	0	0	0	0
1155	PFR_JS17-1_1136	Transcriptional activator, TenA family	1287857	1288552	-	PROKKA_01153	Thiaminase-2	1287857	1288552	-	3.5.99.2	tenA	similar to AA sequence:UniProtKB:P25052		1	0	0	0	0	0	0
1156	PFR_JS17-1_1137	DNA primase	1288722	1290590	+	PROKKA_01154	DNA primase	1288722	1290590	+	2.7.7.-	dnaG	similar to AA sequence:UniProtKB:P74893		1	0	0	0	0	0	0
1157	PFR_JS17-1_1138	RNA polymerase sigma factor	1290663	1291517	+	PROKKA_01155	RNA polymerase principal sigma factor HrdA	1290663	1291517	+		hrdA	similar to AA sequence:UniProtKB:P18182		1	0	0	0	0	0	0
1158	PFR_JS17-1_1139	Hypothetical protein	1291597	1292163	+	PROKKA_01156	hypothetical protein	1291597	1292163	+					1	0	0	0	0	0	0
1159						PROKKA_01157	tRNA-Asn(gtt)	1292247	1292322	+			COORDINATES:profile:Aragorn:1.2		0					0	0
1160	PFR_JS17-1_1140	Phosphofructokinase (Precursor)	1292494	1293708	-	PROKKA_01158	Pyrophosphate--fructose 6-phosphate 1-phosphotransferase	1292494	1293708	-	2.7.1.90	pfp	similar to AA sequence:UniProtKB:P29495		1	0	0	0	0	0	0
1161	PFR_JS17-1_1141	Hypothetical protein	1293932	1294354	+	PROKKA_01159	hypothetical protein	1293932	1294354	+					1	0	0	0	0	0	0
1162	PFR_JS17-1_1142	Translation factor SUA5	1294423	1295040	+	PROKKA_01160	Threonylcarbamoyl-AMP synthase	1294423	1295040	+	2.7.7.87	ywlC_1	similar to AA sequence:UniProtKB:P39153		1	0	0	0	0	0	0
1163	PFR_JS17-1_1143	Rhomboid family protein	1295090	1295707	-	PROKKA_01161	intramembrane serine protease GlpG	1295090	1295707	-			protein motif:CLUSTERS:PRK10907		1	0	0	0	0	0	0
1164	PFR_JS17-1_1144	LmbE family protein	1296155	1296955	+	PROKKA_01162	1D-myo-inositol 2-acetamido-2-deoxy-alpha-D-glucopyranoside deacetylase	1296155	1296955	+	3.5.1.103	mshB_2	similar to AA sequence:UniProtKB:Q9F344		1	0	0	0	0	0	0
1165	PFR_JS17-1_1145	Proteasome assembly chaperones 2	1297094	1298131	-	PROKKA_01163	PAC2 family protein	1297094	1298131	-			protein motif:Pfam:PF09754.3		1	0	0	0	0	0	0
1166	PFR_JS17-1_1146	ABC-type uncharacterized transport system, ATPase	1298297	1299088	-	PROKKA_01164	Methionine import ATP-binding protein MetN 2	1298297	1299088	-	3.6.3.-	metN2	similar to AA sequence:UniProtKB:Q831K6		1	0	0	0	0	0	0
1167	PFR_JS17-1_1147	ABC-type uncharacterized transport system,	1299090	1300043	-	PROKKA_01165	Autoinducer 2 import system permease protein LsrC	1299090	1300043	-		lsrC	similar to AA sequence:UniProtKB:P77672		1	0	0	0	0	0	0
1168	PFR_JS17-1_1148	ABC transporter permease protein	1300050	1301051	-	PROKKA_01166	ABC transporter substrate binding protein	1300050	1301051	-			protein motif:Pfam:PF04392.6		1	0	0	0	0	0	0
1169	PFR_JS17-1_1149	Phosphoglycerate mutase family protein	1301219	1301842	+	PROKKA_01167	Glucosyl-3-phosphoglycerate phosphatase	1301219	1301842	+	3.1.3.-	gpgP_1	similar to AA sequence:UniProtKB:A1TC01		1	0	0	0	0	0	0
1170	PFR_JS17-1_1150	Glutamine--tRNA ligase (Precursor)	1301864	1303576	+	PROKKA_01168	Glutamine--tRNA ligase	1301864	1303576	+	6.1.1.18	glnS	similar to AA sequence:UniProtKB:P00962		1	0	0	0	0	0	0
1171	PFR_JS17-1_1151	TIGR03085 family protein	1303621	1304367	-	PROKKA_01169	hypothetical protein	1303621	1304367	-					1	0	0	0	0	0	0
1172	PFR_JS17-1_1152	Phosphoribosyl-AMP cyclohydrolase (Precursor)	1304383	1304835	+	PROKKA_01170	phosphoribosyl-AMP cyclohydrolase	1304383	1304835	+			protein motif:CLUSTERS:PRK00051		1	0	0	0	0	0	0
1173	PFR_JS17-1_1153	Anthranilate synthase component I	1304832	1306364	+	PROKKA_01171	Anthranilate synthase component 1	1304832	1306364	+	4.1.3.27	trpE	similar to AA sequence:UniProtKB:A0QX93		1	0	0	0	0	0	0
1174	PFR_JS17-1_1154	Indole-3-glycerol phosphate synthase 1	1306361	1307221	+	PROKKA_01172	Indole-3-glycerol phosphate synthase	1306361	1307221	+	4.1.1.48	trpC	similar to AA sequence:UniProtKB:A0QX95		1	0	0	0	0	0	0
1175	PFR_JS17-1_1155	Tryptophan synthase beta chain	1307214	1308467	+	PROKKA_01173	Tryptophan synthase beta chain	1307214	1308467	+	4.2.1.20	trpB_2	similar to AA sequence:UniProtKB:P66984		1	0	0	0	0	0	0
1176	PFR_JS17-1_1156	Tryptophan synthase alpha chain	1308464	1309360	+	PROKKA_01174	Tryptophan synthase alpha chain	1308464	1309360	+	4.2.1.20	trpA	similar to AA sequence:UniProtKB:O67502		1	0	0	0	0	0	0
1177	PFR_JS17-1_1157	Prolipoprotein diacylglyceryl transferase	1309357	1310328	+	PROKKA_01175	Prolipoprotein diacylglyceryl transferase	1309357	1310328	+	2.4.99.-	lgt	similar to AA sequence:UniProtKB:O34752		1	0	0	0	0	0	0
1178	PFR_JS17-1_1158	Class II glutamine amidotransferase	1310472	1314980	+	PROKKA_01176	Glutamate synthase [NADPH] large chain	1310472	1314980	+	1.4.1.13	gltB_1	similar to AA sequence:UniProtKB:P96218		1	0	0	0	0	0	0
1179	PFR_JS17-1_1159	Glutamate synthase subunit beta	1314973	1316442	+	PROKKA_01177	Glutamate synthase [NADPH] small chain	1314973	1316442	+	1.4.1.13	gltB_2	similar to AA sequence:UniProtKB:O34399		1	0	0	0	0	0	0
1180	PFR_JS17-1_1160	Hypothetical protein	1316462	1317133	-	PROKKA_01178	hypothetical protein	1316462	1317133	-					1	0	0	0	0	0	0
1181	PFR_JS17-1_1161	DNA polymerase III, alpha subunit	1317359	1320931	+	PROKKA_01179	DNA polymerase III subunit alpha	1317359	1320931	+	2.7.7.7	dnaE_2	similar to AA sequence:UniProtKB:Q9XDH5		0	0	0	0	0	0	0
1182	PFR_JS17-1_1162	Hypothetical protein	1321004	1321729	+	PROKKA_01180	hypothetical protein	1321004	1321729	+					0	0	0	0	0	0	0
1183	PFR_JS17-1_1163	Cys-tRNA(Pro)/Cys-tRNA(Cys) deacylase ybaK	1321766	1322284	-	PROKKA_01181	Cys-tRNA(Pro)/Cys-tRNA(Cys) deacylase YbaK	1321766	1322284	-	4.2.-.-	ybaK	similar to AA sequence:UniProtKB:P0AAR3		0	0	0	0	0	0	0
1184	PFR_JS17-1_1164	Uncharacterized membrane protein, possible Na	1322330	1323130	-	PROKKA_01182	putative membrane protein YdfK	1322330	1323130	-		ydfK	similar to AA sequence:UniProtKB:P96689		0	0	0	0	0	0	0
1185	PFR_JS17-1_1165	Histidinol dehydrogenase	1323208	1324521	+	PROKKA_01183	Histidinol dehydrogenase	1323208	1324521	+	1.1.1.23	hisD	similar to AA sequence:UniProtKB:P63950		1	0	0	0	0	0	0
1186	PFR_JS17-1_1166	Histidinol-phosphate aminotransferase 2	1324521	1325741	+	PROKKA_01184	Histidinol-phosphate aminotransferase	1324521	1325741	+	2.6.1.9	hisC	similar to AA sequence:UniProtKB:Q9KJU4		1	0	0	0	0	0	0
1187	PFR_JS17-1_1167	Imidazoleglycerol-phosphate dehydratase	1325738	1326346	+	PROKKA_01185	Imidazoleglycerol-phosphate dehydratase	1325738	1326346	+	4.2.1.19	hisB	similar to AA sequence:UniProtKB:P64368		1	0	0	0	0	0	0
1188	PFR_JS17-1_1168	Imidazole glycerol phosphate synthase subunit	1326343	1327020	+	PROKKA_01186	Imidazole glycerol phosphate synthase subunit HisH	1326343	1327020	+	2.4.2.-	hisH	similar to AA sequence:UniProtKB:P59957		1	0	0	0	0	0	0
1189	PFR_JS17-1_1169	Phosphoribosyl isomerase A	1327089	1327814	+	PROKKA_01187	Phosphoribosyl isomerase A	1327089	1327814	+	5.3.1.16	priA_1	similar to AA sequence:UniProtKB:P16250		1	0	0	0	0	0	0
1190	PFR_JS17-1_1170	Acetyltransferase, GNAT family	1327811	1328848	+	PROKKA_01188	putative acetyltransferase	1327811	1328848	+			protein motif:CLUSTERS:PRK03624		1	0	0	0	0	0	0
1191	PFR_JS17-1_1171	Probable transcriptional regulatory protein yebC	1329012	1329812	+	PROKKA_01189	putative transcriptional regulatory protein/MSMEI_2866	1329012	1329812	+			similar to AA sequence:UniProtKB:A0QWH1		1	0	0	0	0	0	0
1192	PFR_JS17-1_1172	Crossover junction endodeoxyribonuclease RuvC	1330064	1330675	+	PROKKA_01190	Crossover junction endodeoxyribonuclease RuvC	1330064	1330675	+	3.1.22.4	ruvC	similar to AA sequence:UniProtKB:Q5SJC4		1	0	0	0	0	0	0
1193	PFR_JS17-1_1173	Holliday junction ATP-dependent DNA helicase	1330672	1331283	+	PROKKA_01191	Holliday junction ATP-dependent DNA helicase RuvA	1330672	1331283	+	3.6.4.12	ruvA	similar to AA sequence:UniProtKB:A0QWH5		1	0	0	0	0	0	0
1194	PFR_JS17-1_1174	Holliday junction ATP-dependent DNA helicase	1331347	1332372	+	PROKKA_01192	Holliday junction ATP-dependent DNA helicase RuvB	1331347	1332372	+	3.6.4.12	ruvB	similar to AA sequence:UniProtKB:A0QWH6		1	0	0	0	0	0	0
1195	PFR_JS17-1_1175	Preprotein translocase, YajC subunit	1332483	1332986	+	PROKKA_01193	preprotein translocase subunit YajC	1332483	1332986	+			protein motif:CLUSTERS:PRK05585		1	0	0	0	0	0	0
1196	PFR_JS17-1_1176	Protein translocase subunit SecD	1333014	1334732	+	PROKKA_01194	preprotein translocase subunit SecD	1333014	1334732	+			protein motif:CLUSTERS:PRK05812		1	0	0	0	0	0	0
1197	PFR_JS17-1_1177	Protein translocase subunit SecF	1334732	1335979	+	PROKKA_01195	preprotein translocase subunit SecF	1334732	1335979	+			protein motif:CLUSTERS:PRK13022		1	0	0	0	0	0	0
1198	PFR_JS17-1_1178	Adenine phosphoribosyltransferase	1335982	1336521	+	PROKKA_01196	Adenine phosphoribosyltransferase	1335982	1336521	+	2.4.2.7	apt	similar to AA sequence:UniProtKB:Q66DQ2		1	0	0	0	0	0	0
1199	PFR_JS17-1_1179	GTP diphosphokinase	1336584	1338935	+	PROKKA_01197	Bifunctional (p)ppGpp synthase/hydrolase relA	1336584	1338935	+		relA_1	similar to AA sequence:UniProtKB:P66014		1	0	0	0	0	0	0
1200	PFR_JS17-1_1180	Conserved alanine and arginine rich protein	1339016	1340155	-	PROKKA_01198	hypothetical protein	1339016	1340155	-					1	0	0	0	0	0	0
1201	PFR_JS17-1_1181	Putative glyoxalase II (Hydroxyacylglutathione	1340259	1340978	+	PROKKA_01199	putative metallo-hydrolase	1340259	1340978	+	3.-.-.-		similar to AA sequence:UniProtKB:Q5XD24		1	0	0	0	0	0	0
1202	PFR_JS17-1_1182	HisS Histidyl-tRNA synthetase	1340978	1342309	+	PROKKA_01200	Histidine--tRNA ligase	1340978	1342309	+	6.1.1.21	hisS	similar to AA sequence:UniProtKB:Q8YMC2		1	0	0	0	0	0	0
1203	PFR_JS17-1_1183	Alpha-acetolactate decarboxylase AldC	1342423	1343238	+	PROKKA_01201	Alpha-acetolactate decarboxylase	1342423	1343238	+	4.1.1.5	alsD	similar to AA sequence:UniProtKB:Q04777		1	0	0	0	0	0	0
1204	PFR_JS17-1_1184	Hypothetical protein	1343447	1344520	+	PROKKA_01202	hypothetical protein	1343447	1344520	+					1	0	0	0	0	0	0
1205	PFR_JS17-1_1185	Aspartyl-tRNA synthetase aspS	1344720	1346549	+	PROKKA_01203	Aspartate--tRNA ligase	1344720	1346549	+	6.1.1.12	aspS	similar to AA sequence:UniProtKB:P21889		1	0	0	0	0	0	0
1206	PFR_JS17-1_1186	Recombination factor protein RarA	1346674	1348098	+	PROKKA_01204	Replication-associated recombination protein A	1346674	1348098	+		rarA	similar to AA sequence:UniProtKB:P0AAZ4		1	0	0	0	0	0	0
1207	PFR_JS17-1_1187	Lactate/malate dehydrogenase, NAD binding domain	1348153	1349133	+	PROKKA_01205	L-lactate dehydrogenase	1348153	1349133	+	1.1.1.27	ldh	similar to AA sequence:UniProtKB:Q9EVR0		1	0	0	0	0	0	0
1208	PFR_JS17-1_1188	Alanyl-tRNA synthetase AlaS	1349298	1351985	+	PROKKA_01206	Alanine--tRNA ligase	1349298	1351985	+	6.1.1.7	alaS	similar to AA sequence:UniProtKB:A0QWQ4		1	0	0	0	0	0	0
1209	PFR_JS17-1_1189	Putative crossover junction	1351969	1352514	+	PROKKA_01207	Putative Holliday junction resolvase	1351969	1352514	+	3.1.-.-	yrrK	similar to AA sequence:UniProtKB:O34634		1	0	0	0	0	0	0
1210	PFR_JS17-1_1190	Aminodeoxychorismate lyase	1352489	1353721	+	PROKKA_01208	putative aminodeoxychorismate lyase	1352489	1353721	+			protein motif:CLUSTERS:PRK10270		1	0	0	0	0	0	0
1211	PFR_JS17-1_1191	Chorismate synthase	1353888	1355090	+	PROKKA_01209	Chorismate synthase	1353888	1355090	+	4.2.3.5	aroC	similar to AA sequence:UniProtKB:P63611		1	0	0	0	0	0	0
1212	PFR_JS17-1_1192	Bifunctional shikimate kinase/3-dehydroquinate	1355087	1356736	+	PROKKA_01210	3-dehydroquinate synthase	1355087	1356736	+	4.2.3.4	aroB	similar to AA sequence:UniProtKB:P0A4Z4		1	0	0	0	0	0	0
1213	PFR_JS17-1_1193	Translation elongation factor P	1356895	1357476	+	PROKKA_01211	Elongation factor P	1356895	1357476	+		efp	similar to AA sequence:UniProtKB:A0QWR4		1	0	0	0	0	0	0
1214	PFR_JS17-1_1194	N utilization substance protein B homolog	1357476	1358102	+	PROKKA_01212	hypothetical protein	1357476	1358102	+			similar to AA sequence:UniProtKB:P95020	N utilization substance protein B homolog	1	0	0	0	0	0	0
1215	PFR_JS17-1_1195	Carbamoyl-phosphate synthase small chain	1358281	1359465	+	PROKKA_01213	Carbamoyl-phosphate synthase small chain	1358281	1359465	+	6.3.5.5	carA	similar to AA sequence:UniProtKB:P0A6F1		1	0	0	0	0	0	0
1216	PFR_JS17-1_1196	Carbamoyl-phosphate synthase large chain	1359465	1362806	+	PROKKA_01214	Carbamoyl-phosphate synthase large chain	1359465	1362806	+	6.3.5.5	carB	similar to AA sequence:UniProtKB:P00968		1	0	0	0	0	0	0
1217	PFR_JS17-1_1197	Dihydroorotate dehydrogenase (quinone)	1362888	1363988	+	PROKKA_01215	Dihydroorotate dehydrogenase (quinone)	1362888	1363988	+	1.3.5.2	pyrD	similar to AA sequence:UniProtKB:P0A7E1		1	0	0	0	0	0	0
1218	PFR_JS17-1_1198	Orotidine 5'-phosphate decarboxylase	1363985	1364794	+	PROKKA_01216	orotidine 5'-phosphate decarboxylase	1363985	1364794	+			protein motif:CLUSTERS:PRK00125		1	0	0	0	0	0	0
1219	PFR_JS17-1_1199	Integration host factor family protein	1364957	1365268	+	PROKKA_01217	hypothetical protein	1364957	1365268	+					1	0	0	0	0	0	0
1220	PFR_JS17-1_1200	Guanylate kinase	1365272	1365892	+	PROKKA_01218	Guanylate kinase	1365272	1365892	+	2.7.4.8	gmk	similar to AA sequence:UniProtKB:P0A5I4		1	0	0	0	0	0	0
1221	PFR_JS17-1_1201	DNA-directed RNA polymerase, omega subunit	1365952	1366320	+	PROKKA_01219	DNA-directed RNA polymerase subunit omega	1365952	1366320	+	2.7.7.6	rpoZ	similar to AA sequence:UniProtKB:Q9KXS1		1	0	0	0	0	0	0
1222	PFR_JS17-1_1202	S-adenosylmethionine synthase MetK	1366386	1367576	+	PROKKA_01220	S-adenosylmethionine synthase	1366386	1367576	+	2.5.1.6	metK	similar to AA sequence:UniProtKB:A0QWT3		1	0	0	0	0	0	0
1223	PFR_JS17-1_1203	Primosomal protein N' PriA	1367687	1369708	+	PROKKA_01221	Primosomal protein N'	1367687	1369708	+	3.6.4.-	priA_2	similar to AA sequence:UniProtKB:P17888		1	0	0	0	0	0	0
1224	PFR_JS17-1_1204	Methionyl-tRNA formyltransferase Fmt	1369786	1370733	+	PROKKA_01222	Methionyl-tRNA formyltransferase	1369786	1370733	+	2.1.2.9	fmt	similar to AA sequence:UniProtKB:A0QWU2		1	0	0	0	0	0	0
1225	PFR_JS17-1_1205	Putative ribosomal RNA small subunit	1370726	1372195	+	PROKKA_01223	Ribosomal RNA small subunit methyltransferase B	1370726	1372195	+	2.1.1.176	rsmB	similar to AA sequence:UniProtKB:P36929		1	0	0	0	0	0	0
1226	PFR_JS17-1_1206	Ribulose-phosphate 3-epimerase Rpe	1372230	1372892	+	PROKKA_01224	Ribulose-phosphate 3-epimerase	1372230	1372892	+	5.1.3.1	rpe	similar to AA sequence:UniProtKB:P0AG07		1	0	0	0	0	0	0
1227	PFR_JS17-1_1207	Aminopeptidase C	1372952	1374283	+	PROKKA_01225	Aminopeptidase C	1372952	1374283	+	3.4.22.40	pepC_1	similar to AA sequence:UniProtKB:Q04723		1	0	0	0	0	0	0
1228	PFR_JS17-1_1208	Proteasome assembly chaperones 2	1374384	1375193	-	PROKKA_01226	PAC2 family protein	1374384	1375193	-			protein motif:Pfam:PF09754.3		1	0	0	0	0	0	0
1229	PFR_JS17-1_1209	5-methyltetrahydrofolate-homocysteine	1375366	1378833	+	PROKKA_01227	Methionine synthase	1375366	1378833	+	2.1.1.13	metH	similar to AA sequence:UniProtKB:P13009		1	0	0	0	0	0	0
1230	PFR_JS17-1_1210	Signal peptide peptidase SppA	1379126	1380382	-	PROKKA_01228	Putative signal peptide peptidase SppA	1379126	1380382	-	3.4.21.-	sppA	similar to AA sequence:UniProtKB:O34525		1	0	0	0	0	0	0
1231	PFR_JS17-1_1211	HAD-superfamily hydrolase, subfamily IA, variant	1380566	1381291	+	PROKKA_01229	Phosphorylated carbohydrates phosphatase	1380566	1381291	+	3.1.3.-		similar to AA sequence:UniProtKB:Q9X0Y1		1	0	0	0	0	0	0
1232	PFR_JS17-1_1212	TRNA (Adenine-58-N(1)-) methyltransferase	1381288	1382358	+	PROKKA_01230	tRNA (adenine(58)-N(1))-methyltransferase TrmI	1381288	1382358	+	2.1.1.220	trmI	similar to AA sequence:UniProtKB:O33253		1	0	0	0	0	0	0
1233	PFR_JS17-1_1213	Proteasome subunit beta	1382351	1383217	+	PROKKA_01231	Proteasome subunit beta precursor	1382351	1383217	+	3.4.25.1	prcB	similar to AA sequence:UniProtKB:Q7AKQ5		1	0	0	0	0	0	0
1234	PFR_JS17-1_1214	Proteasome subunit alpha	1383214	1383939	+	PROKKA_01232	Proteasome subunit alpha	1383214	1383939	+	3.4.25.1	prcA	similar to AA sequence:UniProtKB:Q7AKQ6		1	0	0	0	0	0	0
1235	PFR_JS17-1_1215	Prephenate dehydrogenase	1383941	1385035	+	PROKKA_01233	T-protein	1383941	1385035	+		tyrA_1	similar to AA sequence:UniProtKB:P07023		1	0	0	0	0	0	0
1236	PFR_JS17-1_1216	Putative cytidylate kinase	1385075	1385746	+	PROKKA_01234	Cytidylate kinase	1385075	1385746	+	2.7.4.25	cmk	similar to AA sequence:UniProtKB:P63803		1	0	0	0	0	0	0
1237	PFR_JS17-1_1217	GTPase Der	1385861	1387210	+	PROKKA_01235	GTPase Der	1385861	1387210	+		der	similar to AA sequence:UniProtKB:P50743		1	0	0	0	0	0	0
1238	PFR_JS17-1_1218	Protein of hypothetical function DUF1706	1387245	1387754	-	PROKKA_01236	hypothetical protein	1387245	1387754	-					1	0	0	0	0	0	0
1239	PFR_JS17-1_1219	Putative methyl viologen resistance protein	1387878	1388912	+	PROKKA_01237	Antiseptic resistance protein	1387878	1388912	+		qacA_3	similar to AA sequence:UniProtKB:P0A0J9		1	0	0	0	0	0	0
1240	PFR_JS17-1_1220	Permease of the major facilitator family protein	1388852	1389379	+	PROKKA_01238	Antiseptic resistance protein	1388852	1389379	+		qacA_4	similar to AA sequence:UniProtKB:P0A0J9		0	0	0	0	0	0	0
1241	PFR_JS17-1_1221	Transcriptional regulator, TetR family	1389405	1389983	+	PROKKA_01239	HTH-type transcriptional regulator RutR	1389405	1389983	+		rutR	similar to AA sequence:UniProtKB:P0ACU2		1	0	0	0	0	0	0
1242	PFR_JS17-1_1222	Zinc-containing alcohol dehydrogenase (ADH)	1390029	1390979	-	PROKKA_01240	ethanol-active dehydrogenase/acetaldehyde-active reductase	1390029	1390979	-			protein motif:CLUSTERS:PRK09422		0	0	0	0	0	0	0
1243	PFR_JS17-1_1223	PecM protein	1391088	1391963	-	PROKKA_01241	Threonine/homoserine exporter RhtA	1391088	1391963	-		rhtA	similar to AA sequence:UniProtKB:P0AA67		0	0	0	0	0	0	0
1244	PFR_JS17-1_1224	Hypothetical protein	1392134	1392655	+	PROKKA_01242	hypothetical protein	1392134	1392655	+				ICE?	1	2	1	1	0	0	0
1245	PFR_JS17-1_1225	Transcriptional regulator	1392648	1392953	+	PROKKA_01243	Helix-turn-helix domain protein	1392648	1392953	+			protein motif:Pfam:PF12840.1	ICE?	1	2	1	1	0	0	0
1246	PFR_JS17-1_1226	Hypothetical protein	1393293	1395482	-	PROKKA_01244	hypothetical protein	1393293	1395482	-				ICE?	0	2	1	1	0	0	0
1247	PFR_JS17-1_1227	Hypothetical protein	1395564	1397063	-	PROKKA_01245	hypothetical protein	1395564	1397063	-				ICE?	0	2	1	1	0	0	0
1248	PFR_JS17-1_1228	Peptidase, S8A	1397116	1399506	-	PROKKA_01246	hypothetical protein	1397116	1399506	-				ICE?	0	2	1	1	0	0	0
1249	PFR_JS17-1_1229	AAA ATPase central domain protein	1399725	1400681	-	PROKKA_01247	ATP-dependent zinc metalloprotease FtsH 3	1399725	1400681	-	3.4.24.-	ftsH3	similar to AA sequence:UniProtKB:P72991	ICE?	0	2	1	1	0	0	0
1250	PFR_JS17-1_1230	Sulfate permease	1400778	1401101	-	PROKKA_01248	hypothetical protein	1400778	1401101	-				ICE?	0	2	1	1	0	0	0
1251	PFR_JS17-1_1231	TrwC relaxase	1401253	1404267	-	PROKKA_01249	ATP-dependent RecD-like DNA helicase	1401253	1404267	-	3.6.4.12	recD2_1	protein motif:HAMAP:MF_01488	ICE?	0	1	0	1	0	0	0
1252	PFR_JS17-1_1232	Hypothetical protein	1404323	1404937	+	PROKKA_01250	TraM recognition site of TraD and TraG	1404323	1404937	+			protein motif:Pfam:PF12696.1	ICE?	0	1	0	1	0	0	0
1253	PFR_JS17-1_1233	Hypothetical protein	1405009	1405491	+	PROKKA_01251	hypothetical protein	1405009	1405491	+				ICE?	0	1	0	1	0	0	0
1254	PFR_JS17-1_1234	Hypothetical protein	1405502	1406083	+	PROKKA_01252	hypothetical protein	1405502	1406083	+				ICE?	0	1	0	1	0	0	0
1255	PFR_JS17-1_1235	Hypothetical protein	1406064	1406279	+	PROKKA_01253	hypothetical protein	1406064	1406279	+				ICE?	0	1	0	1	0	0	0
1256	PFR_JS17-1_1236	Prophage integrase	1406272	1407462	+	PROKKA_01254	Transposase from transposon Tn916	1406272	1407462	+		Int-Tn_1	similar to AA sequence:UniProtKB:P22886	ICE?	0	1	0	1	0	0	0
1257						PROKKA_01255	tRNA-Pro(ggg)	1407696	1407770	-			COORDINATES:profile:Aragorn:1.2		0					0	0
1258	PFR_JS17-1_1237	S-ribosylhomocysteinase LuxS	1408023	1408487	+	PROKKA_01256	S-ribosylhomocysteine lyase	1408023	1408487	+	4.4.1.21	luxS	similar to AA sequence:UniProtKB:Q9ZMW8		1	0	0	0	0	0	0
1259	PFR_JS17-1_1238	Antiseptic resistance protein	1408679	1410259	+	PROKKA_01257	Antiseptic resistance protein	1408679	1410259	+		qacA_5	similar to AA sequence:UniProtKB:P0A0J9		1	0	0	0	0	0	0
1260	PFR_JS17-1_1239	Nitrate/sulfonate/bicarbonate ABC transporter,	1410566	1411456	+	PROKKA_01258	Carnitine transport permease protein OpuCD	1410566	1411456	+		opuCD	similar to AA sequence:UniProtKB:Q9KHT6		1	0	0	0	0	0	0
1261	PFR_JS17-1_1240	ABC-type nitrate/sulfonate/bicarbonate transport	1411453	1412460	+	PROKKA_01259	Putative thiamine biosynthesis protein	1411453	1412460	+			similar to AA sequence:UniProtKB:P44658		1	0	0	0	0	0	0
1262	PFR_JS17-1_1241	Homoserine O-acetyltransferase (Precursor)	1412642	1413895	+	PROKKA_01260	Homoserine O-acetyltransferase	1412642	1413895	+	2.3.1.31	metX	similar to AA sequence:UniProtKB:Q8F4I0		1	0	0	0	0	0	0
1263	PFR_JS17-1_1242	Methionine biosynthesis protein MetW	1413892	1414578	+	PROKKA_01261	hypothetical protein	1413892	1414578	+			protein motif:CLUSTERS:PRK08317		1	0	0	0	0	0	0
1264	PFR_JS17-1_1243	Transcriptional regulator, AsnC family	1414714	1415127	+	PROKKA_01262	HTH-type transcriptional regulator LrpC	1414714	1415127	+		lrpC	similar to AA sequence:UniProtKB:P96582		1	0	0	0	0	0	0
1265	PFR_JS17-1_1244	Hypothetical protein	1415221	1416855	+	PROKKA_01263	Apolipoprotein N-acyltransferase	1415221	1416855	+	2.3.1.-	lnt	similar to AA sequence:UniProtKB:P23930		1	0	0	0	0	0	0
1266	PFR_JS17-1_1245	ApolipoproteiN n-acyltransferase	1416942	1417748	+	PROKKA_01264	Undecaprenyl-phosphate mannosyltransferase	1416942	1417748	+	2.4.1.54		similar to AA sequence:UniProtKB:C5CBV8		1	0	0	0	0	0	0
1267	PFR_JS17-1_1246	PF13397 domain protein	1417844	1418182	-	PROKKA_01265	RNA polymerase-binding protein RbpA	1417844	1418182	-		rbpA_2	similar to AA sequence:UniProtKB:Q9RKY0		1	0	0	0	0	0	0
1268	PFR_JS17-1_1247	Glycerophosphodiester phosphodiesterase family	1418289	1419086	-	PROKKA_01266	Glycerophosphoryl diester phosphodiesterase	1418289	1419086	-	3.1.4.46	ugpQ_1	similar to AA sequence:UniProtKB:P10908		1	0	0	0	0	0	0
1269	PFR_JS17-1_1248	Hypothetical protein	1419131	1419655	-	PROKKA_01267	Putative transmembrane protein (PGPGW)	1419131	1419655	-			protein motif:Pfam:PF09656.4		1	0	0	0	0	0	0
1270	PFR_JS17-1_1249	Pyridoxal kinase	1419793	1420662	+	PROKKA_01268	Pyridoxamine kinase	1419793	1420662	+	2.7.1.35	pdxY	similar to AA sequence:UniProtKB:Q7CIR8		1	0	0	0	0	0	0
1271	PFR_JS17-1_1250	UDP-N-acetylglucosamine 1-carboxyvinyltransferase	1420753	1422222	-	PROKKA_01269	UDP-N-acetylglucosamine 1-carboxyvinyltransferase	1420753	1422222	-	2.5.1.7	murA	similar to AA sequence:UniProtKB:Q3KHZ4		1	0	0	0	0	0	0
1272	PFR_JS17-1_1251	Dihydrolipoyl dehydrogenase	1422435	1423835	+	PROKKA_01270	Dihydrolipoyl dehydrogenase	1422435	1423835	+	1.8.1.4	lpdC	similar to AA sequence:UniProtKB:P66004		1	0	0	0	0	0	0
1273	PFR_JS17-1_1252	Extracellular ligand-binding receptor	1424031	1425194	+	PROKKA_01271	hypothetical protein	1424031	1425194	+			similar to AA sequence:UniProtKB:Q8YEE8	Leu/Ile/Val-binding protein homolog 3 precursor	1	0	0	0	0	0	0
1274	PFR_JS17-1_1253	High-affinity branched-chain amino acid transport	1425291	1426175	+	PROKKA_01272	High-affinity branched-chain amino acid transport system permease protein LivH	1425291	1426175	+		livH_1	similar to AA sequence:UniProtKB:P0AEX7		1	0	0	0	0	0	0
1275	PFR_JS17-1_1254	Branched-chain amino acid ABC transporter,	1426172	1427191	+	PROKKA_01273	High-affinity branched-chain amino acid transport system permease protein LivH	1426172	1427191	+		livH_2	similar to AA sequence:UniProtKB:P0AEX7		1	0	0	0	0	0	0
1276	PFR_JS17-1_1255	Branched-chain amino acid ABC superfamily ATP	1427188	1427979	+	PROKKA_01274	Lipopolysaccharide export system ATP-binding protein LptB	1427188	1427979	+	3.6.3.-	lptB	similar to AA sequence:UniProtKB:P45073		1	0	0	0	0	0	0
1277	PFR_JS17-1_1256	Branched-chain amino acid ABC transporter,	1427972	1428676	+	PROKKA_01275	High-affinity branched-chain amino acid transport ATP-binding protein LivF	1427972	1428676	+		livF	similar to AA sequence:UniProtKB:P22731		1	0	0	0	0	0	0
1278	PFR_JS17-1_1257	CBS domain protein/ACT domain-containing protein	1428678	1429328	+	PROKKA_01276	Hypoxic response protein 1	1428678	1429328	+		hrp1	similar to AA sequence:UniProtKB:O06186		1	0	0	0	0	0	0
1279	PFR_JS17-1_1258	PTS system fructose IIA component	1429360	1429782	-	PROKKA_01277	PTS system mannose-specific EIIAB component	1429360	1429782	-		manX	similar to AA sequence:UniProtKB:P69797		1	0	0	0	0	0	0
1280	PFR_JS17-1_1259	Dipeptidase pepE	1430255	1431388	+	PROKKA_01278	Xaa-Pro dipeptidase	1430255	1431388	+	3.4.13.9	pepQ	similar to AA sequence:UniProtKB:Q9S6S1		0	0	0	0	0	0	0
1281	PFR_JS17-1_1260	Putative integral membrane esterase	1431418	1432734	-	PROKKA_01279	Putative esterase	1431418	1432734	-			protein motif:Pfam:PF00756.14		0	0	0	0	0	0	0
1282	PFR_JS17-1_1261	Integral membrane lysyl-tRNA synthetase	1432731	1434860	-	PROKKA_01280	Phosphatidylglycerol lysyltransferase	1432731	1434860	-	2.3.2.3	mprF	similar to AA sequence:UniProtKB:C0H3X7		0	0	0	0	0	0	0
1283	PFR_JS17-1_1262	Aspartyl/glutamyl-tRNA(Asn/Gln) amidotransferase	1435361	1436872	-	PROKKA_01281	Aspartyl/glutamyl-tRNA(Asn/Gln) amidotransferase subunit B	1435361	1436872	-	6.3.5.-	gatB	similar to AA sequence:UniProtKB:O66766		1	0	0	0	0	0	0
1284	PFR_JS17-1_1263	Glutamyl-tRNA(Gln) amidotransferase subunit A	1436869	1438401	-	PROKKA_01282	Glutamyl-tRNA(Gln) amidotransferase subunit A	1436869	1438401	-	6.3.5.-	gatA	similar to AA sequence:UniProtKB:Q8NR17		1	0	0	0	0	0	0
1285	PFR_JS17-1_1264	Aspartyl/glutamyl-tRNA(Asn/Gln) amidotransferase	1438409	1438711	-	PROKKA_01283	Aspartyl/glutamyl-tRNA(Asn/Gln) amidotransferase subunit C	1438409	1438711	-	6.3.5.-	gatC	similar to AA sequence:UniProtKB:P68808		1	0	0	0	0	0	0
1286	PFR_JS17-1_1265	Amino acid-binding ACT domain protein	1438932	1439558	+	PROKKA_01284	ACT domain protein	1438932	1439558	+			protein motif:Pfam:PF01842.19		1	0	0	0	0	0	0
1287	PFR_JS17-1_1266	Hypothetical membrane anchored protein	1439578	1439781	-	PROKKA_01285	hypothetical protein	1439578	1439781	-					1	0	0	0	0	0	0
1288	PFR_JS17-1_1267	Methionine synthase, vitamin-B12 independent	1439850	1440836	-	PROKKA_01286	Cobalamin-independent synthase, Catalytic domain	1439850	1440836	-			protein motif:Pfam:PF01717.12		1	0	0	0	0	0	0
1289	PFR_JS17-1_1268	TRNA	1440882	1441955	-	PROKKA_01287	tRNA-specific 2-thiouridylase MnmA	1440882	1441955	-	2.8.1.-	mnmA	similar to AA sequence:UniProtKB:Q931Q6		1	0	0	0	0	0	0
1290	PFR_JS17-1_1269	Glycogen debranching enzyme GlgX	1442212	1444404	+	PROKKA_01288	Glycogen debranching enzyme	1442212	1444404	+	3.2.1.-	glgX_2	similar to AA sequence:UniProtKB:P15067		1	0	0	0	0	0	0
1291	PFR_JS17-1_1270	Hypothetical protein	1444622	1445209	+	PROKKA_01289	hypothetical protein	1444622	1445209	+					0	0	0	0	0	0	0
1292	PFR_JS17-1_1271	Hypothetical protein	1445191	1446063	+	PROKKA_01290	hypothetical protein	1445191	1446063	+					0	0	0	0	0	0	0
1293	PFR_JS17-1_1272	Phosphorylase	1446227	1448740	-	PROKKA_01291	Maltodextrin phosphorylase	1446227	1448740	-	2.4.1.1	malP	similar to AA sequence:UniProtKB:P00490		1	0	0	0	0	0	0
1294	PFR_JS17-1_1273	Alpha-1,4-glucan:maltose-1-phosphate	1448944	1451058	+	PROKKA_01292	Alpha-1,4-glucan:maltose-1-phosphate maltosyltransferase 2	1448944	1451058	+	2.4.99.16	glgE2	similar to AA sequence:UniProtKB:Q9KY04		1	0	0	0	0	0	0
1295	PFR_JS17-1_1274	Maltose alpha-D-glucosyltransferase	1451126	1452943	+	PROKKA_01293	Trehalose synthase/amylase TreS	1451126	1452943	+	3.2.1.1	treS	similar to AA sequence:UniProtKB:A0R6E0		1	0	0	0	0	0	0
1296	PFR_JS17-1_1275	Maltokinase	1452959	1454296	+	PROKKA_01294	Maltokinase	1452959	1454296	+	2.7.1.175	mak1	similar to AA sequence:UniProtKB:Q7WUM3		1	0	0	0	0	0	0
1297	PFR_JS17-1_1276	1,4-alpha-glucan branching enzyme GlgB	1454289	1456193	+	PROKKA_01295	1,4-alpha-glucan branching enzyme GlgB	1454289	1456193	+	2.4.1.18	glgB	similar to AA sequence:UniProtKB:Q10625		1	0	0	0	0	0	0
1298	PFR_JS17-1_1277	Hydrolase, NUDIX family	1456229	1457014	+	PROKKA_01296	hypothetical protein	1456229	1457014	+			protein motif:CLUSTERS:PRK08999		0	0	0	0	0	0	0
1299	PFR_JS17-1_1278	Phosphoglucomutase PgmA	1457130	1458761	-	PROKKA_01297	Phosphoglucomutase	1457130	1458761	-	5.4.2.2	pgm	similar to AA sequence:UniProtKB:P36938		1	0	0	0	0	0	0
1300	PFR_JS17-1_1279	Thioredoxin	1458894	1459886	+	PROKKA_01298	hypothetical protein	1458894	1459886	+					1	0	0	0	0	0	0
1301	PFR_JS17-1_1280	4-hydroxyphenylpyruvate dioxygenase C domain	1460118	1460564	+	PROKKA_01299	Glyoxalase/Bleomycin resistance protein/Dioxygenase superfamily protein	1460118	1460564	+			protein motif:Pfam:PF00903.19		1	0	0	0	0	0	0
1302	PFR_JS17-1_1281	Putative phosphate acyltransferase	1460720	1461295	+	PROKKA_01300	hypothetical protein	1460720	1461295	+					1	0	0	0	0	0	0
1303	PFR_JS17-1_1282	Hypothetical protein	1461454	1463247	+	PROKKA_01301	hypothetical protein	1461454	1463247	+					1	0	0	0	0	0	0
1304	PFR_JS17-1_1283	Endonuclease NucS	1463288	1463935	-	PROKKA_01302	hypothetical protein	1463288	1463935	-			protein motif:CLUSTERS:PRK03298		1	0	0	0	0	0	0
1305	PFR_JS17-1_1284	Hypothetical protein	1464092	1464370	+	PROKKA_01303	hypothetical protein	1464092	1464370	+					1	0	0	0	0	0	0
1306	PFR_JS17-1_1285	Abhydrolase domain-containing protein 11	1464367	1465197	+	PROKKA_01304	Esterase YbfF	1464367	1465197	+	3.1.-.-	ybfF	similar to AA sequence:UniProtKB:P75736		1	0	0	0	0	0	0
1307	PFR_JS17-1_1286	ATP:cob(I)alamin adenosyltransferase	1465276	1465884	+	PROKKA_01305	Cob(I)yrinic acid a,c-diamide adenosyltransferase	1465276	1465884	+	2.5.1.17		similar to AA sequence:UniProtKB:P64803		1	0	0	0	0	0	0
1308	PFR_JS17-1_1287	Lipoate-protein ligase LplJ	1466056	1467120	-	PROKKA_01306	putative lipoate-protein ligase A	1466056	1467120	-	2.7.7.63	lplA	similar to AA sequence:UniProtKB:P75394		1	0	0	0	0	0	0
1309	PFR_JS17-1_1288	Hypothetical protein	1467144	1467602	-	PROKKA_01307	hypothetical protein	1467144	1467602	-					1	0	0	0	0	0	0
1310	PFR_JS17-1_1289	ATP synthase F1, epsilon subunit	1467644	1468111	-	PROKKA_01308	ATP synthase epsilon chain	1467644	1468111	-		atpC	similar to AA sequence:UniProtKB:P0A2Z7		1	0	0	0	0	0	0
1311	PFR_JS17-1_1290	ATP synthase subunit beta	1468111	1469562	-	PROKKA_01309	ATP synthase subunit beta	1468111	1469562	-	3.6.3.14	atpD	similar to AA sequence:UniProtKB:A0R200		1	0	0	0	0	0	0
1312	PFR_JS17-1_1291	ATP synthase gamma chain	1469563	1470498	-	PROKKA_01310	ATP synthase gamma chain	1469563	1470498	-		atpG	similar to AA sequence:UniProtKB:P50007		1	0	0	0	0	0	0
1313	PFR_JS17-1_1292	ATP synthase subunit alpha	1470501	1472138	-	PROKKA_01311	ATP synthase subunit alpha	1470501	1472138	-	3.6.3.14	atpA	similar to AA sequence:UniProtKB:P50001		1	0	0	0	0	0	0
1314	PFR_JS17-1_1293	ATP synthase F1, delta subunit	1472213	1472983	-	PROKKA_01312	ATP synthase subunit delta	1472213	1472983	-		atpH	similar to AA sequence:UniProtKB:P50008		1	0	0	0	0	0	0
1315	PFR_JS17-1_1294	ATP synthase subunit b	1472990	1473544	-	PROKKA_01313	ATP synthase subunit b	1472990	1473544	-		atpF	similar to AA sequence:UniProtKB:P80285		1	0	0	0	0	0	0
1316	PFR_JS17-1_1295	ATP synthase C chain (F1F0-ATPase subunit c )	1473555	1473773	-	PROKKA_01314	ATP synthase subunit c	1473555	1473773	-		atpE	similar to AA sequence:UniProtKB:Q2RFX4		1	0	0	0	0	0	0
1317	PFR_JS17-1_1296	ATP synthase subunit a	1473819	1474700	-	PROKKA_01315	ATP synthase subunit a	1473819	1474700	-		atpB	similar to AA sequence:UniProtKB:O05330		1	0	0	0	0	0	0
1318	PFR_JS17-1_1297	Hypothetical protein	1474693	1474917	-	PROKKA_01316	Putative F0F1-ATPase subunit (ATPase_gene1)	1474693	1474917	-			protein motif:Pfam:PF09527.4		1	0	0	0	0	0	0
1319	PFR_JS17-1_1298	Hypothetical protein	1474914	1475351	-	PROKKA_01317	hypothetical protein	1474914	1475351	-					1	0	0	0	0	0	0
1320	PFR_JS17-1_1299	Glycosyltransferase, group 4 family	1475429	1476565	-	PROKKA_01318	Decaprenyl-phosphate N-acetylglucosaminephosphotransferase	1475429	1476565	-	2.7.8.35	wecA	similar to AA sequence:UniProtKB:Q10606		1	0	0	0	0	0	0
1321	PFR_JS17-1_1300	TRNA threonylcarbamoyladenosine biosynthesis	1476574	1477452	-	PROKKA_01319	Threonylcarbamoyl-AMP synthase	1476574	1477452	-	2.7.7.87	ywlC_2	similar to AA sequence:UniProtKB:P39153		1	0	0	0	0	0	0
1322	PFR_JS17-1_1301	Release factor glutamine methyltransferase	1477449	1478327	-	PROKKA_01320	Release factor glutamine methyltransferase	1477449	1478327	-	2.1.1.-	prmC	similar to AA sequence:UniProtKB:P0ACC1		1	0	0	0	0	0	0
1323	PFR_JS17-1_1302	Peptide chain release factor 1	1478324	1479403	-	PROKKA_01321	Peptide chain release factor 1	1478324	1479403	-		prfA	similar to AA sequence:UniProtKB:P96077		1	0	0	0	0	0	0
1324	PFR_JS17-1_1303	50S ribosomal protein L31	1479510	1479734	-	PROKKA_01322	50S ribosomal protein L31	1479510	1479734	-		rpmE	similar to AA sequence:UniProtKB:Q9K4E5		1	0	0	0	0	0	0
1325	PFR_JS17-1_1304	Transcription termination factor Rho	1479871	1481826	-	PROKKA_01323	hypothetical protein	1479871	1481826	-			similar to AA sequence:UniProtKB:P52157	Transcription termination factor Rho	1	0	0	0	0	0	0
1326	PFR_JS17-1_1305	Phosphoserine phosphatase/homoserine	1482220	1482843	-	PROKKA_01324	haloacid dehalogenase-like hydrolase	1482220	1482843	-			protein motif:Pfam:PF12710.1		1	0	0	0	0	0	0
1327	PFR_JS17-1_1306	Homoserine dehydrogenase	1482852	1484177	-	PROKKA_01325	Homoserine dehydrogenase	1482852	1484177	-	1.1.1.3	hom	similar to AA sequence:UniProtKB:P08499		1	0	0	0	0	0	0
1328	PFR_JS17-1_1307	Diaminopimelate decarboxylase	1484188	1485582	-	PROKKA_01326	Diaminopimelate decarboxylase	1484188	1485582	-	4.1.1.20	lysA	similar to AA sequence:UniProtKB:P0A5M4		0	0	0	0	0	0	0
1329						PROKKA_01327	tRNA-Arg(ccg)	1485721	1485794	+			COORDINATES:profile:Aragorn:1.2		0					0	0
1330	PFR_JS17-1_1308	Transmembrane protein dedA	1485943	1486713	-	PROKKA_01328	Inner membrane protein YohD	1485943	1486713	-		yohD	similar to AA sequence:UniProtKB:P33366		0	0	0	0	0	0	0
1331						PROKKA_01329	tRNA-Asn(gtt)	1487399	1487496	+			COORDINATES:profile:Aragorn:1.2		0					0	0
1332	PFR_JS17-1_1309	LigA	1486818	1488236	+											0	0	0	0	0	0
1333	PFR_JS17-1_1310	LigA	1488233	1489672	+	PROKKA_01330	hypothetical protein	1488233	1489672	+					1	0	0	0	0	0	0
1334	PFR_JS17-1_1311	Hypothetical protein	1489665	1491071	+	PROKKA_01331	hypothetical protein	1489665	1491071	+					1	0	0	0	0	0	0
1335	PFR_JS17-1_1312	Oxoglutarate dehydrogenase	1491141	1494926	+	PROKKA_01332	Multifunctional 2-oxoglutarate metabolism enzyme	1491141	1494926	+	2.2.1.5	kgd	similar to AA sequence:UniProtKB:A0R2B1		1	0	0	0	0	0	0
1336	PFR_JS17-1_1313	Transcription factor WhiB	1495171	1495419	+	PROKKA_01333	Transcriptional regulator WhiB1	1495171	1495419	+		whiB1	similar to AA sequence:UniProtKB:O05847		1	0	0	0	0	0	0
1337	PFR_JS17-1_1314	Sensor histidine kinase	1495524	1497032	-	PROKKA_01334	putative sensor histidine kinase pdtaS	1495524	1497032	-	2.7.13.3	pdtaS	similar to AA sequence:UniProtKB:O05846		1	0	0	0	0	0	0
1338	PFR_JS17-1_1315	Hypothetical protein	1497534	1497845	-	PROKKA_01335	Anti-sigma factor RsrA	1497534	1497845	-		rsrA	similar to AA sequence:UniProtKB:Q7AKG8		1	0	0	0	0	0	0
1339	PFR_JS17-1_1316	RNA polymerase sigma factor	1497838	1498425	-	PROKKA_01336	ECF RNA polymerase sigma factor SigR	1497838	1498425	-		sigR	similar to AA sequence:UniProtKB:Q7AKG9		1	0	0	0	0	0	0
1340	PFR_JS17-1_1317	UPF0361 protein yoqW	1498566	1499318	-	PROKKA_01337	Putative SOS response-associated peptidase YedK	1498566	1499318	-	3.4.-.-	yedK	similar to AA sequence:UniProtKB:P76318		1	0	0	0	0	0	0
1341	PFR_JS17-1_1318	3-phosphoshikimate 1-carboxyvinyltransferase	1499466	1500818	+	PROKKA_01338	3-phosphoshikimate 1-carboxyvinyltransferase	1499466	1500818	+	2.5.1.19	aroA	similar to AA sequence:UniProtKB:P22487		1	0	0	0	0	0	0
1342	PFR_JS17-1_1319	Putative ribosome biogenesis GTPase RsgA	1500815	1501885	+	PROKKA_01339	Putative ribosome biogenesis GTPase RsgA	1500815	1501885	+	3.6.1.-	rsgA	similar to AA sequence:UniProtKB:Q8ZKB0		1	0	0	0	0	0	0
1343	PFR_JS17-1_1320	Putative histidinol-phosphate phosphatase,	1501939	1502754	+	PROKKA_01340	Histidinol-phosphatase	1501939	1502754	+	3.1.3.15	hisN	similar to AA sequence:UniProtKB:Q9K4B1		1	0	0	0	0	0	0
1344	PFR_JS17-1_1321	PF14262 domain protein	1502808	1504541	-	PROKKA_01341	hypothetical protein	1502808	1504541	-					1	0	0	0	0	0	0
1345	PFR_JS17-1_1322	VTC domain protein	1504538	1505350	-	PROKKA_01342	VTC domain protein	1504538	1505350	-			protein motif:Pfam:PF09359.4		1	0	0	0	0	0	0
1346	PFR_JS17-1_1323	Conserved domain protein	1505347	1505982	-	PROKKA_01343	hypothetical protein	1505347	1505982	-					1	0	0	0	0	0	0
1347	PFR_JS17-1_1324	Exopolysaccharide biosynthesis protein related to	1506139	1507086	+	PROKKA_01344	hypothetical protein	1506139	1507086	+					1	0	0	0	0	0	0
1348	PFR_JS17-1_1325	Glycosyltransferase, family 2	1507096	1507644	+	PROKKA_01345	Glycosyl transferase family 2	1507096	1507644	+			protein motif:Pfam:PF00535.20		0	0	0	0	0	0	0
1349	PFR_JS17-1_1326	Dolichyl-phosphate mannose synthase	1507598	1508254	+	PROKKA_01346	GtrA-like protein	1507598	1508254	+			protein motif:Pfam:PF04138.8		0	0	0	0	0	0	0
1350	PFR_JS17-1_1327	Putative phosphoglycerate dehydrogenase	1508244	1509464	-	PROKKA_01347	D-3-phosphoglycerate dehydrogenase	1508244	1509464	-	1.1.1.95	serA	similar to AA sequence:UniProtKB:P0A9T0		1	0	0	0	0	0	0
1351	PFR_JS17-1_1328	Dipeptide ABC transporter ATP-binding protein	1509498	1510325	-	PROKKA_01348	Glutathione import ATP-binding protein GsiA	1509498	1510325	-	3.6.3.-	gsiA_1	similar to AA sequence:UniProtKB:P75796		1	0	0	0	0	0	0
1352	PFR_JS17-1_1329	Oligopeptide transport protein of the ABC	1510318	1511175	-	PROKKA_01349	Oligopeptide transport ATP-binding protein OppD	1510318	1511175	-		oppD	similar to AA sequence:UniProtKB:P24136		1	0	0	0	0	0	0
1353	PFR_JS17-1_1330	Putative oligopeptide ABC transport system	1511177	1511992	-	PROKKA_01350	Glutathione transport system permease protein GsiD	1511177	1511992	-		gsiD	similar to AA sequence:UniProtKB:P75799		1	0	0	0	0	0	0
1354	PFR_JS17-1_1331	Putative glutathione ABC transporter, permease	1511989	1512942	-	PROKKA_01351	Glutathione transport system permease protein GsiC	1511989	1512942	-		gsiC	similar to AA sequence:UniProtKB:P75798		1	0	0	0	0	0	0
1355	PFR_JS17-1_1332	ABC transporter, substrate-binding protein,	1512964	1514487	-	PROKKA_01352	Glutathione-binding protein GsiB precursor	1512964	1514487	-		gsiB	similar to AA sequence:UniProtKB:P75797		1	0	0	0	0	0	0
1356						PROKKA_01353	tRNA-Met(cat)	1514696	1514770	+			COORDINATES:profile:Aragorn:1.2		0					0	0
1357	PFR_JS17-1_1333	Biotin synthase	1514855	1516000	-	PROKKA_01354	Biotin synthase	1514855	1516000	-	2.8.1.6	bioB	similar to AA sequence:UniProtKB:P19206		1	0	0	0	0	0	0
1358	PFR_JS17-1_1334	Hypothetical protein	1516163	1516453	-	PROKKA_01355	hypothetical protein	1516163	1516453	-					1	0	0	0	0	0	0
1359	PFR_JS17-1_1335	Prolyl aminopeptidase	1516622	1517836	-	PROKKA_01356	Proline iminopeptidase	1516622	1517836	-	3.4.11.5	pip_1	similar to AA sequence:UniProtKB:P46547		1	0	0	0	0	0	0
1360	PFR_JS17-1_1336	Peptidase M16 inactive domain protein	1517981	1519255	+	PROKKA_01357	Protease 3 precursor	1517981	1519255	+	3.4.24.55	ptrA	similar to AA sequence:UniProtKB:P05458		1	0	0	0	0	0	0
1361	PFR_JS17-1_1337	Peptidase M16 inactive domain protein	1519252	1520616	+	PROKKA_01358	Peptidase M16 inactive domain protein	1519252	1520616	+			protein motif:Pfam:PF05193.15		1	0	0	0	0	0	0
1362	PFR_JS17-1_1338	UPF0182 protein	1520700	1523639	-	PROKKA_01359	hypothetical protein	1520700	1523639	-			protein motif:CLUSTERS:PRK00068		1	0	0	0	0	0	0
1363	PFR_JS17-1_1339	Hypothetical protein	1523636	1524235	-	PROKKA_01360	hypothetical protein	1523636	1524235	-					1	0	0	0	0	0	0
1364	PFR_JS17-1_1340	Lon protease proteolytic domain protein	1524354	1525397	-	PROKKA_01361	serine endoprotease	1524354	1525397	-			protein motif:CLUSTERS:PRK10942		1	0	0	0	0	0	0
1365	PFR_JS17-1_1341	UbiD family decarboxylase	1525638	1527041	+	PROKKA_01362	hypothetical protein	1525638	1527041	+					1	0	0	0	0	0	0
1366	PFR_JS17-1_1342	Similar to metal-dependent hydrolase	1527073	1527720	-	PROKKA_01363	hypothetical protein	1527073	1527720	-					1	0	0	0	0	0	0
1367	PFR_JS17-1_1343	Hypothetical protein	1528157	1528318	+	PROKKA_01364	hypothetical protein	1528157	1528318	+					1	0	0	0	0	0	0
1368	PFR_JS17-1_1344	Hypothetical protein	1528475	1529602	+	PROKKA_01365	hypothetical protein	1528475	1529602	+					1	0	0	0	0	0	0
1369	PFR_JS17-1_1345	HRDC domain protein	1529659	1531815	-	PROKKA_01366	ATP-dependent DNA helicase UvrD2	1529659	1531815	-	3.6.4.12	uvrD2	similar to AA sequence:UniProtKB:P64320		1	0	0	0	0	0	0
1370	PFR_JS17-1_1346	Exonuclease subunit V gamma recC	1531918	1535292	+	PROKKA_01367	RecBCD enzyme subunit RecC	1531918	1535292	+	3.1.11.5	recC	similar to AA sequence:UniProtKB:P07648		1	0	0	0	0	0	0
1371	PFR_JS17-1_1347	Putative exodeoxyribonuclease V, beta subunit	1535289	1538651	+	PROKKA_01368	RecBCD enzyme subunit RecB	1535289	1538651	+	3.1.11.5	recB	similar to AA sequence:UniProtKB:P08394		1	0	0	0	0	0	0
1372	PFR_JS17-1_1348	Exonuclease subunit V alpha recD	1538638	1540491	+	PROKKA_01369	RecBCD enzyme subunit RecD	1538638	1540491	+	3.1.11.5	recD	similar to AA sequence:UniProtKB:P04993		1	0	0	0	0	0	0
1373	PFR_JS17-1_1349	Hydrolase, NUDIX family	1540543	1541433	-	PROKKA_01370	NADH pyrophosphatase	1540543	1541433	-	3.6.1.22	nudC	similar to AA sequence:UniProtKB:P32664		1	0	0	0	0	0	0
1374	PFR_JS17-1_1350	ATP-dependent DNA helicase	1541443	1544799	-	PROKKA_01371	ATP-dependent DNA helicase PcrA	1541443	1544799	-	3.6.4.12	pcrA	similar to AA sequence:UniProtKB:P56255		1	0	0	0	0	0	0
1375	PFR_JS17-1_1351	ATP-dependent DNA helicase	1544796	1548167	-	PROKKA_01372	ATP-dependent DNA helicase UvrD1	1544796	1548167	-	3.6.4.12	uvrD1_1	similar to AA sequence:UniProtKB:P0A5A3		1	0	0	0	0	0	0
1376	PFR_JS17-1_1352	Cold shock-like protein CspA	1548507	1548713	+	PROKKA_01373	Cold shock-like protein 7.0	1548507	1548713	+			similar to AA sequence:UniProtKB:Q01761		1	0	0	0	0	0	0
1377	PFR_JS17-1_1353	Serine/threonine phosphatase stp	1548879	1549751	+	PROKKA_01374	Serine/threonine phosphatase stp	1548879	1549751	+	3.1.3.16	stp_2	similar to AA sequence:UniProtKB:Q8Y678		1	0	0	0	0	0	0
1378	PFR_JS17-1_1354	Hypothetical protein	1549808	1550092	+	PROKKA_01375	hypothetical protein	1549808	1550092	+					1	0	0	0	0	0	0
1379	PFR_JS17-1_1355	Hydroxylase for synthesis of	1550279	1551034	-	PROKKA_01376	hypothetical protein	1550279	1551034	-					1	0	0	0	0	0	0
1380	PFR_JS17-1_1356	DEAD/DEAH box helicase	1551310	1552815	+	PROKKA_01377	DEAD-box ATP-dependent RNA helicase CshA	1551310	1552815	+	3.6.4.13	cshA	similar to AA sequence:UniProtKB:P96614		1	0	0	0	0	0	0
1381	PFR_JS17-1_1357	Tryptophanyl-tRNA synthetase II	1552953	1554125	-	PROKKA_01378	Tryptophan--tRNA ligase 2	1552953	1554125	-	6.1.1.2	trpS2	similar to AA sequence:UniProtKB:Q9RVD6		1	0	0	0	0	0	0
1382	PFR_JS17-1_1358	PHP domain protein	1554094	1554975	-	PROKKA_01379	hypothetical protein	1554094	1554975	-			protein motif:CLUSTERS:PRK06361		1	0	0	0	0	0	0
1383	PFR_JS17-1_1359	Hypothetical protein	1555107	1555583	+	PROKKA_01380	hypothetical protein	1555107	1555583	+					1	0	0	0	0	0	0
1384	PFR_JS17-1_1360	Hypothetical protein	1555642	1555845	-	PROKKA_01381	hypothetical protein	1555642	1555845	-					1	0	0	0	0	0	0
1385	PFR_JS17-1_1361	Hypothetical protein	1555847	1556356	-	PROKKA_01382	hypothetical protein	1555847	1556356	-					0	0	0	0	0	0	0
1386	PFR_JS17-1_1362	Hypothetical protein	1556437	1556979	+	PROKKA_01383	hypothetical protein	1556437	1556979	+					1	0	0	0	0	0	0
1387	PFR_JS17-1_1363	Protein translocase subunit SecA	1557019	1559868	-	PROKKA_01384	preprotein translocase subunit SecA	1557019	1559868	-			protein motif:CLUSTERS:PRK12904		1	0	0	0	0	0	0
1388	PFR_JS17-1_1364	Putative ribosomal S30AE, sigma 54 modulation	1560113	1560709	-	PROKKA_01385	Light-repressed protein A	1560113	1560709	-		lrtA	similar to AA sequence:UniProtKB:P47908		1	0	0	0	0	0	0
1389	PFR_JS17-1_1365	Phosphoribosyl transferase domain protein	1560865	1561674	-	PROKKA_01386	DNA utilization protein GntX	1560865	1561674	-			protein motif:CLUSTERS:PRK11595		1	0	0	0	0	0	0
1390	PFR_JS17-1_1366	DNA-binding response regulator MtrA	1561756	1562496	-	PROKKA_01387	DNA-binding response regulator MtrA	1561756	1562496	-		mtrA	similar to AA sequence:UniProtKB:P0A5Z4		1	0	0	0	0	0	0
1391	PFR_JS17-1_1367	Conserved protein, DUF179	1562632	1563198	-	PROKKA_01388	hypothetical protein	1562632	1563198	-			protein motif:CLUSTERS:PRK00228		1	0	0	0	0	0	0
1392						PROKKA_01389	transfer-messenger RNA, SsrA	1563412	1563779	-		ssrA	COORDINATES:profile:Aragorn:1.2		0					0	0
1393	PFR_JS17-1_1368	Hypothetical protein	1563904	1564545	-	PROKKA_01390	hypothetical protein	1563904	1564545	-					1	0	0	0	0	0	0
1394	PFR_JS17-1_1369	TmRNA-binding protein SmpB	1564635	1565117	-	PROKKA_01391	SsrA-binding protein	1564635	1565117	-		smpB	similar to AA sequence:UniProtKB:A0QU63		1	0	0	0	0	0	0
1395	PFR_JS17-1_1370	MutG family lantibiotic protection ABC	1565268	1566950	-	PROKKA_01392	hypothetical protein	1565268	1566950	-					1	0	0	0	0	0	0
1396	PFR_JS17-1_1371	Hypothetical protein	1566932	1567219	-	PROKKA_01393	hypothetical protein	1566932	1567219	-					0	0	0	0	0	0	0
1397	PFR_JS17-1_1372	Hypothetical protein	1567403	1568722	-	PROKKA_01394	Murein DD-endopeptidase MepM	1567403	1568722	-	3.4.24.-	mepM_3	similar to AA sequence:UniProtKB:P0AFS9		1	0	0	0	0	0	0
1398	PFR_JS17-1_1373	Efflux ABC transporter, permease protein	1568789	1569706	-	PROKKA_01395	Cell division protein FtsX	1568789	1569706	-		ftsX	similar to AA sequence:UniProtKB:A5U7B6		1	0	0	0	0	0	0
1399	PFR_JS17-1_1374	Cell division ATP-binding protein FtsE	1569745	1570431	-	PROKKA_01396	Cell division ATP-binding protein FtsE	1569745	1570431	-		ftsE	similar to AA sequence:UniProtKB:O34814		1	0	0	0	0	0	0
1400	PFR_JS17-1_1375	Peptide chain release factor 2	1570583	1571692	-	PROKKA_01397	Peptide chain release factor 2	1570583	1571692	-		prfB	similar to AA sequence:UniProtKB:A0QU58		1	0	0	0	0	0	0
1401	PFR_JS17-1_1376	YqeY family protein	1571787	1572248	+	PROKKA_01398	Yqey-like protein	1571787	1572248	+			protein motif:Pfam:PF09424.4		1	0	0	0	0	0	0
1402						PROKKA_01399	tRNA-Val(tac)	1572289	1572364	+			COORDINATES:profile:Aragorn:1.2		0					0	0
1403	PFR_JS17-1_1377	Fructosamine kinase	1572422	1573453	-	PROKKA_01400	Fructosamine kinase	1572422	1573453	-			protein motif:Pfam:PF03881.8		1	0	0	0	0	0	0
1404	PFR_JS17-1_1378	4-aminobutyrate aminotransferase gabT	1573532	1574869	+	PROKKA_01401	4-aminobutyrate aminotransferase PuuE	1573532	1574869	+	2.6.1.19	puuE	similar to AA sequence:UniProtKB:P50457		1	0	0	0	0	0	0
1405	PFR_JS17-1_1379	Aliphatic amidase	1575048	1575908	-	PROKKA_01402	Aliphatic amidase	1575048	1575908	-	3.5.1.4	amiE	similar to AA sequence:UniProtKB:P11436		1	0	0	0	0	0	0
1406	PFR_JS17-1_1380	Putrescine importer	1575905	1577296	-	PROKKA_01403	Putrescine importer PuuP	1575905	1577296	-		puuP	similar to AA sequence:UniProtKB:P76037		1	0	0	0	0	0	0
1407	PFR_JS17-1_1381	Hsp20/alpha crystallin family protein	1577569	1578021	-	PROKKA_01404	18 kDa heat shock protein	1577569	1578021	-			similar to AA sequence:UniProtKB:Q53595		1	0	0	0	0	0	0
1408	PFR_JS17-1_1382	Putative ABC transport system	1578271	1580064	+	PROKKA_01405	putative ABC transporter ATP-binding protein	1578271	1580064	+			similar to AA sequence:UniProtKB:Q9WYC4		1	0	0	0	0	0	0
1409	PFR_JS17-1_1383	PF11253 family protein	1580099	1580524	-	PROKKA_01406	hypothetical protein	1580099	1580524	-					1	0	0	0	0	0	0
1410	PFR_JS17-1_1384	Hypothetical protein	1580529	1580663	-	PROKKA_01407	hypothetical protein	1580529	1580663	-					0	0	0	0	0	0	0
1411	PFR_JS17-1_1385	Pyruvate dehydrogenase E1 component	1580626	1583373	-	PROKKA_01408	Pyruvate dehydrogenase E1 component	1580626	1583373	-	1.2.4.1	aceE	similar to AA sequence:UniProtKB:A0R0B0		1	0	0	0	0	0	0
1412	PFR_JS17-1_1386	Aromatic-amino-acid transaminase	1583628	1584824	+	PROKKA_01409	Aromatic-amino-acid aminotransferase	1583628	1584824	+	2.6.1.57	tyrB	similar to AA sequence:UniProtKB:P04693		1	0	0	0	0	0	0
1413	PFR_JS17-1_1387	Transcriptional regulator, PucR family	1584910	1586091	+	PROKKA_01410	Purine catabolism regulatory protein	1584910	1586091	+		pucR_2	similar to AA sequence:UniProtKB:O32138		1	0	0	0	0	0	0
1414	PFR_JS17-1_1388	Malonyl CoA:acyl carrier protein	1586281	1587237	+	PROKKA_01411	Malonyl CoA-acyl carrier protein transacylase	1586281	1587237	+	2.3.1.39	fabD	similar to AA sequence:UniProtKB:P63458		1	0	0	0	0	0	0
1415	PFR_JS17-1_1389	3-oxoacyl-[acyl-carrier-protein] synthase 3 2	1587241	1588245	+	PROKKA_01412	3-oxoacyl-[acyl-carrier-protein] synthase 3	1587241	1588245	+	2.3.1.180	fabH	similar to AA sequence:UniProtKB:Q9F6D4		1	0	0	0	0	0	0
1416	PFR_JS17-1_1390	Acyl carrier protein	1588307	1588558	+	PROKKA_01413	Acyl carrier protein	1588307	1588558	+		acpP	similar to AA sequence:UniProtKB:P80921		1	0	0	0	0	0	0
1417	PFR_JS17-1_1391	3-oxoacyl-[acyl-carrier-protein] synthase II	1588610	1589869	+	PROKKA_01414	3-oxoacyl-[acyl-carrier-protein] synthase 2	1588610	1589869	+	2.3.1.179	fabF	similar to AA sequence:UniProtKB:P73283		1	0	0	0	0	0	0
1418	PFR_JS17-1_1392	PF11343 family protein	1590053	1590547	-	PROKKA_01415	hypothetical protein	1590053	1590547	-					1	0	0	0	0	0	0
1419	PFR_JS17-1_1393	Peptidase, S9C (Acylaminoacyl-peptidase) family	1590698	1592677	+	PROKKA_01416	Prolyl tripeptidyl peptidase precursor	1590698	1592677	+	3.4.14.12	ptpA_1	similar to AA sequence:UniProtKB:Q7MUW6		1	0	0	0	0	0	0
1420	PFR_JS17-1_1394	Pyridoxal phosphate enzyme, YggS family	1592726	1593478	-	PROKKA_01417	hypothetical protein	1592726	1593478	-			protein motif:Pfam:PF01168.14	Alanine racemase, N-terminal domain	1	0	0	0	0	0	0
1421	PFR_JS17-1_1395	Von Willebrand factor type A domain protein	1593475	1594440	-	PROKKA_01418	von Willebrand factor type A domain protein	1593475	1594440	-			protein motif:Pfam:PF00092.22		1	0	0	0	0	0	0
1422	PFR_JS17-1_1396	Von Willebrand factor type A domain protein	1594440	1595414	-	PROKKA_01419	von Willebrand factor type A domain protein	1594440	1595414	-			protein motif:Pfam:PF00092.22		1	0	0	0	0	0	0
1423	PFR_JS17-1_1397	Protein containing DUF58	1595414	1596478	-	PROKKA_01420	hypothetical protein	1595414	1596478	-					1	0	0	0	0	0	0
1424	PFR_JS17-1_1398	Transcriptional regulator moxR1	1596475	1597527	-	PROKKA_01421	ATPase family associated with various cellular activities (AAA)	1596475	1597527	-			protein motif:Pfam:PF07726.5		1	0	0	0	0	0	0
1425	PFR_JS17-1_1399	Hypothetical protein	1597772	1598698	+	PROKKA_01422	hypothetical protein	1597772	1598698	+					1	0	0	0	0	0	0
1426	PFR_JS17-1_1400	HAD-superfamily hydrolase, subfamily IIB	1598706	1599548	+	PROKKA_01423	Putative phosphatase	1598706	1599548	+	3.1.3.-		similar to AA sequence:UniProtKB:Q5XD45		1	0	0	0	0	0	0
1427	PFR_JS17-1_1401	Mercuric reductase/transcriptional regulator,	1599569	1600999	-	PROKKA_01424	Dihydrolipoyl dehydrogenase	1599569	1600999	-	1.8.1.4	lpd	similar to AA sequence:UniProtKB:P85207		1	0	0	0	0	0	0
1428	PFR_JS17-1_1402	Predicted metal-binding protein (DUF2284)	1601408	1602049	+	PROKKA_01425	hypothetical protein	1601408	1602049	+					1	0	0	0	0	0	0
1429	PFR_JS17-1_1403	TIGR00245 family protein	1602057	1602815	+	PROKKA_01426	hypothetical protein	1602057	1602815	+					0	0	0	0	0	0	0
1430	PFR_JS17-1_1404	Putative dGTPase	1602832	1603977	-	PROKKA_01427	Deoxyguanosinetriphosphate triphosphohydrolase	1602832	1603977	-	3.1.5.1	dgt	similar to AA sequence:UniProtKB:Q59827		1	0	0	0	0	0	0
1431	PFR_JS17-1_1405	TIM-barrel protein, nifR3 family	1604028	1605215	-	PROKKA_01428	tRNA-dihydrouridine synthase C	1604028	1605215	-	1.-.-.-	dusC	similar to AA sequence:UniProtKB:P33371		1	0	0	0	0	0	0
1432	PFR_JS17-1_1406	Succinate dehydrogenase/fumarate reductase	1605292	1606050	-	PROKKA_01429	Fumarate reductase iron-sulfur subunit	1605292	1606050	-	1.3.99.1	frdB_2	similar to AA sequence:UniProtKB:P0AC47		1	0	0	0	0	0	0
1433	PFR_JS17-1_1407	Succinate dehydrogenase flavoprotein subunit	1606047	1608131	-	PROKKA_01430	Fumarate reductase flavoprotein subunit	1606047	1608131	-	1.3.5.4	frdA_2	similar to AA sequence:UniProtKB:P17412		1	0	0	0	0	0	0
1434	PFR_JS17-1_1408	Succinate dehydrogenase cytochrome B subunit,	1608128	1608883	-	PROKKA_01431	Succinate dehydrogenase/Fumarate reductase transmembrane subunit	1608128	1608883	-			protein motif:Pfam:PF01127.16		1	0	0	0	0	0	0
1435	PFR_JS17-1_1409	NUDIX hydrolase	1609131	1609883	-	PROKKA_01432	NUDIX domain protein	1609131	1609883	-			protein motif:Pfam:PF00293.1		1	0	0	0	0	0	0
1436	PFR_JS17-1_1410	Quinolinate synthase A	1609950	1610930	+	PROKKA_01433	Quinolinate synthase A	1609950	1610930	+	2.5.1.72	nadA	similar to AA sequence:UniProtKB:P11458		1	0	0	0	0	0	0
1437	PFR_JS17-1_1411	L-aspartate oxidase NadB	1610927	1612609	+	PROKKA_01434	L-aspartate oxidase	1610927	1612609	+	1.4.3.16	nadB_2	similar to AA sequence:UniProtKB:P10902		1	0	0	0	0	0	0
1438	PFR_JS17-1_1412	Nicotinate-nucleotide pyrophosphatase nadC	1612606	1613526	+	PROKKA_01435	Nicotinate-nucleotide pyrophosphorylase [carboxylating]	1612606	1613526	+	2.4.2.19	nadC	similar to AA sequence:UniProtKB:O06594		1	0	0	0	0	0	0
1439	PFR_JS17-1_1413	Glycyl-tRNA synthetase glyS	1613651	1615039	-	PROKKA_01436	Glycine--tRNA ligase	1613651	1615039	-	6.1.1.14	glyQS	similar to AA sequence:UniProtKB:P99129		1	0	0	0	0	0	0
1440	PFR_JS17-1_1414	Metal transport system ABC transporter	1615272	1616219	+	PROKKA_01437	High-affinity zinc uptake system binding-protein ZnuA precursor	1615272	1616219	+		znuA	similar to AA sequence:UniProtKB:O34966		1	0	0	0	0	0	0
1441	PFR_JS17-1_1415	Metal transport ABC transporter	1616314	1617102	+	PROKKA_01438	High-affinity zinc uptake system ATP-binding protein ZnuC	1616314	1617102	+	3.6.3.-	znuC	similar to AA sequence:UniProtKB:O34946		1	0	0	0	0	0	0
1442	PFR_JS17-1_1416	Metal transport ABC transporter	1617104	1618111	+	PROKKA_01439	High-affinity zinc uptake system membrane protein ZnuB	1617104	1618111	+		znuB	similar to AA sequence:UniProtKB:O34610		1	0	0	0	0	0	0
1443	PFR_JS17-1_1417	Fe(3 ) uptake regulation protein	1618077	1618589	+	PROKKA_01440	Zinc uptake regulation protein	1618077	1618589	+		zur	similar to AA sequence:UniProtKB:O05839		1	0	0	0	0	0	0
1444	PFR_JS17-1_1418	Phage integrase	1618842	1619516	+	PROKKA_01441	hypothetical protein	1618842	1619516	+					1	0	0	0	0	0	0
1445	PFR_JS17-1_1419	CoA-dependent propionaldehyde dehydrogenase	1619730	1621139	-	PROKKA_01442	Aldehyde-alcohol dehydrogenase	1619730	1621139	-		adhE	similar to AA sequence:UniProtKB:P0A9Q7		0	0	0	0	0	0	0
1446	PFR_JS17-1_1420	PduO	1621136	1622221	-	PROKKA_01443	Cob(I)yrinic acid a,c-diamide adenosyltransferase	1621136	1622221	-	2.5.1.17	yvqK	similar to AA sequence:UniProtKB:O34899		0	0	0	0	0	0	0
1447	PFR_JS17-1_1421	Propanediol utilization protein PduN	1622224	1622496	-	PROKKA_01444	Carbon dioxide concentrating mechanism protein CcmL	1622224	1622496	-		ccmL	similar to AA sequence:UniProtKB:P72759		0	0	0	0	0	0	0
1448	PFR_JS17-1_1422	Ethanolamine utilization flavoprotein	1622498	1623382	-	PROKKA_01445	Flavoprotein	1622498	1623382	-			protein motif:Pfam:PF02441.13		0	0	0	0	0	0	0
1449	PFR_JS17-1_1423	Ethanolamine utilization protein EutJ	1623379	1624236	-	PROKKA_01446	Chaperone protein DnaK	1623379	1624236	-		dnaK_2	similar to AA sequence:UniProtKB:A0QQC8		0	0	0	0	0	0	0
1450	PFR_JS17-1_1424	Propanediol utilization protein PduJ	1624383	1624661	-	PROKKA_01447	Propanediol utilization protein PduA	1624383	1624661	-		pduA_1	similar to AA sequence:UniProtKB:P0A1C7		0	0	0	0	0	0	0
1451	PFR_JS17-1_1425	Propanediol utilization protein PduK	1624706	1625323	-	PROKKA_01448	hypothetical protein	1624706	1625323	-			similar to AA sequence:UniProtKB:P72761	Carbon dioxide-concentrating mechanism protein CcmK homolog 2	0	0	0	0	0	0	0
1452	PFR_JS17-1_1426	Glycerol dehydratase reactivation factor DhaG	1625340	1625684	-	PROKKA_01449	hypothetical protein	1625340	1625684	-					0	0	0	0	0	0	0
1453	PFR_JS17-1_1427	Putative dioal dehydratase-reactivating factor,	1625681	1627495	-	PROKKA_01450	Diol dehydratase-reactivating factor alpha subunit	1625681	1627495	-		ddrA	similar to AA sequence:UniProtKB:O68195		0	0	0	0	0	0	0
1454	PFR_JS17-1_1428	Dehydratase small subunit	1627531	1628064	-	PROKKA_01451	Propanediol dehydratase small subunit	1627531	1628064	-	4.2.1.28	pduE	similar to AA sequence:UniProtKB:O31042		0	0	0	0	0	0	0
1455	PFR_JS17-1_1429	Dehydratase medium subunit	1628073	1628756	-	PROKKA_01452	Propanediol dehydratase medium subunit	1628073	1628756	-	4.2.1.28	pduD	similar to AA sequence:UniProtKB:O31041		0	0	0	0	0	0	0
1456	PFR_JS17-1_1430	Glycerol dehydratase large subunit	1628767	1630428	-	PROKKA_01453	Glycerol dehydratase large subunit	1628767	1630428	-	4.2.1.30	dhaB	similar to AA sequence:UniProtKB:P45514		0	0	0	0	0	0	0
1457	PFR_JS17-1_1431	Propanediol utilization protein PduB	1630443	1631252	-	PROKKA_01454	Propanediol utilization protein PduB	1630443	1631252	-		pduB	similar to AA sequence:UniProtKB:P37449		0	0	0	0	0	0	0
1458	PFR_JS17-1_1432	Carbon dioxide concentrating	1631267	1631551	-	PROKKA_01455	Propanediol utilization protein PduA	1631267	1631551	-		pduA_2	similar to AA sequence:UniProtKB:P0A1C7		0	0	0	0	0	0	0
1459	PFR_JS17-1_1433	PduU protein	1631878	1632219	+	PROKKA_01456	Propanediol utilization protein PduU	1631878	1632219	+		pduU	similar to AA sequence:UniProtKB:P0A1D1		0	0	0	0	0	0	0
1460	PFR_JS17-1_1434	Ethanolamine utilization protein, EutP	1632216	1632641	+	PROKKA_01457	Propanediol utilization protein PduV	1632216	1632641	+		pduV	similar to AA sequence:UniProtKB:Q9XDM6		0	0	0	0	0	0	0
1461	PFR_JS17-1_1435	PduQ	1632694	1633824	-	PROKKA_01458	NAD-dependent methanol dehydrogenase	1632694	1633824	-	1.1.1.244	mdh_1	similar to AA sequence:UniProtKB:P31005		0	0	0	0	0	0	0
1462	PFR_JS17-1_1436	Transcriptional regulator	1633781	1635169	-	PROKKA_01459	Arabinose operon regulatory protein	1633781	1635169	-		araC	similar to AA sequence:UniProtKB:P0A9E0		0	0	0	0	0	0	0
1463	PFR_JS17-1_1437	DNA repair protein RecO	1635333	1636076	-	PROKKA_01460	DNA repair protein RecO	1635333	1636076	-		recO	similar to AA sequence:UniProtKB:P42095		1	0	0	0	0	0	0
1464	PFR_JS17-1_1438	Isoprenyl transferase 2	1636260	1636949	+	PROKKA_01461	Trans,polycis-polyprenyl diphosphate synthase ((2Z,6E)-farnesyl diphosphate specific)	1636260	1636949	+	2.5.1.88		similar to AA sequence:UniProtKB:Q47RM6		1	0	0	0	0	0	0
1465	PFR_JS17-1_1439	Protein of hypothetical function DUF488	1637010	1637372	+	PROKKA_01462	hypothetical protein	1637010	1637372	+					1	0	0	0	0	0	0
1466	PFR_JS17-1_1440	2-isopropylmalate synthase LeuA	1637487	1639253	-	PROKKA_01463	2-isopropylmalate synthase	1637487	1639253	-	2.3.3.13	leuA_2	similar to AA sequence:UniProtKB:P96420		1	0	0	0	0	0	0
1467	PFR_JS17-1_1441	Amidohydrolase family protein	1639599	1640990	+	PROKKA_01464	N-substituted formamide deformylase precursor	1639599	1640990	+	3.5.1.91	nfdA	similar to AA sequence:UniProtKB:Q68AP4		0	0	0	0	0	0	0
1468	PFR_JS17-1_1442	Hypothetical protein	1641121	1641255	-	PROKKA_01465	hypothetical protein	1641121	1641255	-					1	0	0	0	0	0	0
1469	PFR_JS17-1_1443	Hypothetical protein	1641366	1641974	-	PROKKA_01466	hypothetical protein	1641366	1641974	-					1	0	0	0	0	0	0
1470	PFR_JS17-1_1444	GTPase Era	1642024	1642968	-	PROKKA_01467	GTPase Era	1642024	1642968	-		era	similar to AA sequence:UniProtKB:P0A562		1	0	0	0	0	0	0
1471	PFR_JS17-1_1445	CBS domain pair protein	1642961	1644265	-	PROKKA_01468	Magnesium and cobalt efflux protein CorC	1642961	1644265	-		corC	similar to AA sequence:UniProtKB:P0A2L3		1	0	0	0	0	0	0
1472	PFR_JS17-1_1446	Probable rRNA maturation factor	1644423	1644881	-	PROKKA_01469	Endoribonuclease YbeY	1644423	1644881	-	3.1.-.-	ybeY	similar to AA sequence:UniProtKB:A0R0T0		1	0	0	0	0	0	0
1473	PFR_JS17-1_1447	PhoH family protein	1644928	1645935	-	PROKKA_01470	PhoH-like protein	1644928	1645935	-		ybeZ	similar to AA sequence:UniProtKB:P0A9K3		1	0	0	0	0	0	0
1474	PFR_JS17-1_1448	Inner membrane metabolite transport protein YhjE	1646067	1647449	-	PROKKA_01471	Inner membrane metabolite transport protein YhjE	1646067	1647449	-		yhjE	similar to AA sequence:UniProtKB:P37643		1	0	0	0	0	0	0
1475	PFR_JS17-1_1449	Hypothetical protein	1647618	1648109	-	PROKKA_01472	hypothetical protein	1647618	1648109	-					0	0	0	0	0	0	0
1476	PFR_JS17-1_1450	Prolyl aminopeptidase	1648165	1649223	-	PROKKA_01473	Proline iminopeptidase	1648165	1649223	-	3.4.11.5	pip_2	similar to AA sequence:UniProtKB:P52279		1	0	0	0	0	0	0
1477	PFR_JS17-1_1451	Hypothetical protein	1649305	1649856	-	PROKKA_01474	hypothetical protein	1649305	1649856	-					1	0	0	0	0	0	0
1478	PFR_JS17-1_1452	TRNA-guanine transglycosylase	1649969	1651237	-	PROKKA_01475	Queuine tRNA-ribosyltransferase	1649969	1651237	-	2.4.2.29	tgt	similar to AA sequence:UniProtKB:P66905		1	0	0	0	0	0	0
1479	PFR_JS17-1_1453	Putative Tat (Twin-arginine translocation)	1651357	1652685	+	PROKKA_01476	Calcineurin-like phosphoesterase	1651357	1652685	+			protein motif:Pfam:PF00149.22		1	0	0	0	0	0	0
1480	PFR_JS17-1_1454	Ribosomal RNA small subunit methyltransferase E	1652674	1653423	-	PROKKA_01477	Ribosomal RNA small subunit methyltransferase E	1652674	1653423	-	2.1.1.193	rsmE	similar to AA sequence:UniProtKB:P0AGL7		1	0	0	0	0	0	0
1481	PFR_JS17-1_1455	Chaperone protein DnaJ 2	1653420	1654628	-	PROKKA_01478	Chaperone protein DnaJ	1653420	1654628	-		dnaJ_2	similar to AA sequence:UniProtKB:Q6RSN5		1	0	0	0	0	0	0
1482	PFR_JS17-1_1456	Heat-inducible transcription repressor hrcA	1654641	1655651	-	PROKKA_01479	Heat-inducible transcription repressor HrcA	1654641	1655651	-		hrcA	similar to AA sequence:UniProtKB:A0R0T9		1	0	0	0	0	0	0
1483	PFR_JS17-1_1457	Inositol monophosphatase family protein	1655909	1656685	-	PROKKA_01480	Inositol-1-monophosphatase	1655909	1656685	-	3.1.3.25	suhB	similar to AA sequence:UniProtKB:O33832		1	0	0	0	0	0	0
1484	PFR_JS17-1_1458	PF11296 family protein	1656763	1657644	-	PROKKA_01481	hypothetical protein	1656763	1657644	-					1	0	0	0	0	0	0
1485	PFR_JS17-1_1459	Putative coproporphyrinogen dehydrogenase	1657739	1658938	-	PROKKA_01482	Oxygen-independent coproporphyrinogen-III oxidase 1	1657739	1658938	-	1.3.99.22	hemN	similar to AA sequence:UniProtKB:P54304		1	0	0	0	0	0	0
1486	PFR_JS17-1_1460	Elongation factor 4	1658941	1660770	-	PROKKA_01483	Elongation factor 4	1658941	1660770	-	3.6.5.-	lepA	similar to AA sequence:UniProtKB:Q2FXY7		1	0	0	0	0	0	0
1487	PFR_JS17-1_1461	Hypothetical protein	1661071	1661691	-	PROKKA_01484	hypothetical protein	1661071	1661691	-					1	0	0	0	0	0	0
1488	PFR_JS17-1_1462	30S ribosomal protein S20	1661946	1662206	+	PROKKA_01485	30S ribosomal protein S20	1661946	1662206	+		rpsT	similar to AA sequence:UniProtKB:A0R102		1	0	0	0	0	0	0
1489	PFR_JS17-1_1463	Hypothetical protein	1662340	1663002	+	PROKKA_01486	hypothetical protein	1662340	1663002	+					1	0	0	0	0	0	0
1490	PFR_JS17-1_1464	DNA polymerase III, delta subunit	1663016	1664014	-	PROKKA_01487	hypothetical protein	1663016	1664014	-			protein motif:CLUSTERS:PRK07914		1	0	0	0	0	0	0
1491	PFR_JS17-1_1465	ComEC (Fragment)	1664097	1664570	-	PROKKA_01488	ComEC family competence protein	1664097	1664570	-			protein motif:CLUSTERS:PRK11539		0	0	0	0	0	0	0
1492	PFR_JS17-1_1466	Transposase of ISAar20, ISL3 family	1664567	1665643	-	PROKKA_01489	Transposase	1664567	1665643	-			protein motif:Pfam:PF01610.11		0	0	0	0	0	0	0
1493	PFR_JS17-1_1467	Putative ComE operon protein 3	1665979	1667865	-	PROKKA_01490	ComEC family competence protein	1665979	1667865	-			protein motif:CLUSTERS:PRK11539		0	0	0	0	0	0	0
1494	PFR_JS17-1_1468	Putative competence protein ComEA	1667984	1668895	-	PROKKA_01491	ComE operon protein 1	1667984	1668895	-		comEA	similar to AA sequence:UniProtKB:P39694		1	0	0	0	0	0	0
1495	PFR_JS17-1_1469	Malic enzyme, NAD binding domain protein	1669080	1670834	-	PROKKA_01492	putative NAD-dependent malic enzyme 2	1669080	1670834	-	1.1.1.38	maeA	similar to AA sequence:UniProtKB:P45868		1	0	0	0	0	0	0
1496	PFR_JS17-1_1470	Dihydroorotase	1670852	1672144	-	PROKKA_01493	Dihydroorotase	1670852	1672144	-	3.5.2.3	pyrC	similar to AA sequence:UniProtKB:Q81WF0		1	0	0	0	0	0	0
1497	PFR_JS17-1_1471	Leucine--tRNA ligase (Precursor)	1672201	1674729	-	PROKKA_01494	Leucine--tRNA ligase	1672201	1674729	-	6.1.1.4	leuS	similar to AA sequence:UniProtKB:Q9JXT2		1	0	0	0	0	0	0
1498	PFR_JS17-1_1472	Hypothetical protein	1675046	1676104	-	PROKKA_01495	hypothetical protein	1675046	1676104	-					1	0	0	0	0	0	0
1499	PFR_JS17-1_1473	Hypothetical protein	1676273	1677013	+	PROKKA_01496	hypothetical protein	1676273	1677013	+					1	0	0	0	0	0	0
1500						PROKKA_01497	tRNA-Ala(ggc)	1677115	1677192	+			COORDINATES:profile:Aragorn:1.2		0					0	0
1501	PFR_JS17-1_1473	Hypothetical protein	1676273	1677013	+											0	0	0	0	0	0
1502	PFR_JS17-1_1474	Cassette chromosome recombinase B	1676983	1678845	-											0	0	0	0	0	0
1503	PFR_JS17-1_1475	Hypothetical protein	1678842	1679015	-	PROKKA_01498	hypothetical protein	1678842	1679015	-					0	1	0	1	0	0	0
1504	PFR_JS17-1_1476	Hypothetical protein	1679242	1679940	+	PROKKA_01499	hypothetical protein	1679242	1679940	+					0	1	0	1	0	0	0
1505	PFR_JS17-1_1477	Dual specificity protein phosphatase	1679948	1680385	+	PROKKA_01500	Protein-tyrosine phosphatase	1679948	1680385	+			protein motif:Pfam:PF00102.21		0	1	0	1	0	0	0
1506	PFR_JS17-1_1478	TrwC relaxase	1680534	1684043	+	PROKKA_01501	ATP-dependent RecD-like DNA helicase	1680534	1684043	+	3.6.4.12	recD2_2	protein motif:HAMAP:MF_01488		0	2	0	1	1	0	0
1507	PFR_JS17-1_1479	Hypothetical protein	1684568	1684741	+	PROKKA_01502	hypothetical protein	1684568	1684741	+					0	3	1	1	1	0	0
1508	PFR_JS17-1_1480	Diacylglycerol kinase catalytic domain protein	1684842	1685828	-	PROKKA_01503	Putative lipid kinase BmrU	1684842	1685828	-	2.7.1.-	bmrU	similar to AA sequence:UniProtKB:P39074		0	3	1	1	1	0	0
1509	PFR_JS17-1_1481	Delta fatty acid desaturase	1685825	1686931	-	PROKKA_01504	Stearoyl-CoA 9-desaturase	1685825	1686931	-	1.14.19.-	desA3	similar to AA sequence:UniProtKB:Q7D5W1		0	3	1	1	1	0	0
1510	PFR_JS17-1_1482	Hypothetical protein	1686962	1687381	-	PROKKA_01505	hypothetical protein	1686962	1687381	-					0	3	1	1	1	0	0
1511	PFR_JS17-1_1483	Hypothetical protein	1687824	1687973	+	PROKKA_01506	hypothetical protein	1687824	1687973	+					0	3	1	1	1	0	0
1512	PFR_JS17-1_1484	Hypothetical protein	1688584	1689204	-	PROKKA_01507	hypothetical protein	1688584	1689204	-					0	3	1	1	1	0	0
1513	PFR_JS17-1_1485	Sigma-70 region 2	1689201	1689767	-	PROKKA_01508	RNA polymerase sigma factor CnrH	1689201	1689767	-		cnrH	similar to AA sequence:UniProtKB:P37978		0	3	1	1	1	0	0
1514	PFR_JS17-1_1486	Hypothetical protein	1689890	1690156	-	PROKKA_01509	hypothetical protein	1689890	1690156	-			protein motif:CLUSTERS:PRK10457		0	2	0	1	1	0	0
1515	PFR_JS17-1_1487	Hypothetical protein	1690224	1690397	-	PROKKA_01510	hypothetical protein	1690224	1690397	-			protein motif:CLUSTERS:PRK10428		0	2	0	1	1	0	0
1516	PFR_JS17-1_1488	Hypothetical protein	1690480	1690695	-	PROKKA_01511	hypothetical protein	1690480	1690695	-					0	2	0	1	1	0	0
1517	PFR_JS17-1_1489	Hypothetical protein	1690733	1691350	-	PROKKA_01512	hypothetical protein	1690733	1691350	-					0	2	0	1	1	0	0
1518	PFR_JS17-1_1490	Hypothetical protein	1691632	1691805	+	PROKKA_01513	hypothetical protein	1691632	1691805	+					0	2	0	1	1	0	0
1519	PFR_JS17-1_1491	Hypothetical protein	1692315	1692506	-	PROKKA_01514	hypothetical protein	1692315	1692506	-					0	2	0	1	1	0	0
1520	PFR_JS17-1_1492	Alkaline shock protein 23	1692503	1693015	-	PROKKA_01515	Alkaline shock protein 23	1692503	1693015	-			similar to AA sequence:UniProtKB:P0A0P8		0	2	0	1	1	0	0
1521	PFR_JS17-1_1493	Hypothetical protein	1693244	1693480	-	PROKKA_01516	hypothetical protein	1693244	1693480	-					0	2	0	1	1	0	0
1522	PFR_JS17-1_1494	Stearoyl-CoA 9-desaturase	1693477	1694085	-	PROKKA_01517	Fatty acid desaturase	1693477	1694085	-			protein motif:Pfam:PF00487.18		0	2	0	1	1	0	0
1523	PFR_JS17-1_1495	Hypothetical protein	1694028	1694585	-	PROKKA_01518	Fatty acid desaturase	1694028	1694585	-			protein motif:Pfam:PF00487.18		0	2	0	1	1	0	0
1524	PFR_JS17-1_1496	Uma4 protein	1695180	1696487	+	PROKKA_01519	Transposase	1695180	1696487	+			protein motif:Pfam:PF01610.11		0	1	0	1	0	0	0
1525	PFR_JS17-1_1497	Hypothetical protein	1696623	1697087	-	PROKKA_01520	hypothetical protein	1696623	1697087	-					0	1	0	1	0	0	0
1526	PFR_JS17-1_1498	Transposase, ISlxx5	1697068	1698102	-	PROKKA_01521	Integrase core domain protein	1697068	1698102	-			protein motif:Pfam:PF00665.20		0	1	0	1	0	0	0
1527	PFR_JS17-1_1499	Hypothetical protein	1698367	1698654	+	PROKKA_01522	hypothetical protein	1698367	1698654	+					0	1	0	1	0	0	0
1528	PFR_JS17-1_1500	Exonuclease SbcCD, C subunit	1698647	1700515	+	PROKKA_01523	hypothetical protein	1698647	1700515	+					0	1	0	1	0	0	0
1529	PFR_JS17-1_1501	Resolvase helix-turn-helix region	1700535	1700894	-	PROKKA_01524	hypothetical protein	1700535	1700894	-					0	1	0	1	0	0	0
1530	PFR_JS17-1_1502	NADPH-dependent glutamate synthase beta chain and	1701105	1702025	-	PROKKA_01525	NAD dependent epimerase/dehydratase family protein	1701105	1702025	-			protein motif:Pfam:PF01370.15		1	1	0	1	0	0	0
1531	PFR_JS17-1_1503	Hypothetical protein	1702142	1702579	-	PROKKA_01526	hypothetical protein	1702142	1702579	-					0	1	0	1	0	0	0
1532	PFR_JS17-1_1504	Phosphoglycerate mutase family protein	1702639	1703247	-	PROKKA_01527	Glucosyl-3-phosphoglycerate phosphatase	1702639	1703247	-	3.1.3.-	gpgP_2	similar to AA sequence:UniProtKB:P71724		1	0	0	0	0	0	0
1533	PFR_JS17-1_1505	Ribosome-associated protein, iojap family	1703247	1703630	-	PROKKA_01528	Ribosomal silencing factor RsfS	1703247	1703630	-		rsfS	similar to AA sequence:UniProtKB:Q9KD89		1	0	0	0	0	0	0
1534	PFR_JS17-1_1506	Nicotinate (Nicotinamide) nucleotide	1703627	1704397	-	PROKKA_01529	Nicotinate-nucleotide adenylyltransferase	1703627	1704397	-	2.7.7.18	nadD	similar to AA sequence:UniProtKB:P54455		1	0	0	0	0	0	0
1535	PFR_JS17-1_1507	Gamma-glutamyl phosphate reductase 2	1704471	1705712	-	PROKKA_01530	Gamma-glutamyl phosphate reductase	1704471	1705712	-	1.2.1.41	proA	similar to AA sequence:UniProtKB:Q9WYC9		1	0	0	0	0	0	0
1536	PFR_JS17-1_1508	Hypothetical protein	1705765	1706391	-	PROKKA_01531	hypothetical protein	1705765	1706391	-					1	0	0	0	0	0	0
1537	PFR_JS17-1_1509	Glutamate 5-kinase ProB	1706424	1707593	-	PROKKA_01532	Glutamate 5-kinase	1706424	1707593	-	2.7.2.11	proB	similar to AA sequence:UniProtKB:A0R148		1	0	0	0	0	0	0
1538	PFR_JS17-1_1510	GTPase obg	1707586	1709187	-	PROKKA_01533	GTPase Obg	1707586	1709187	-		obg	similar to AA sequence:UniProtKB:P95722		1	0	0	0	0	0	0
1539	PFR_JS17-1_1511	50S ribosomal protein L27	1709336	1709599	-	PROKKA_01534	50S ribosomal protein L27	1709336	1709599	-		rpmA	similar to AA sequence:UniProtKB:A0R150		1	0	0	0	0	0	0
1540	PFR_JS17-1_1512	50S ribosomal protein L21	1709613	1709960	-	PROKKA_01535	50S ribosomal protein L21	1709613	1709960	-		rplU	similar to AA sequence:UniProtKB:A0R151		1	0	0	0	0	0	0
1541	PFR_JS17-1_1513	Hypothetical protein	1710157	1712943	-	PROKKA_01536	Ribonuclease G	1710157	1712943	-	3.1.26.-	rng	similar to AA sequence:UniProtKB:P0A9J0		1	0	0	0	0	0	0
1542	PFR_JS17-1_1514	Radical SAM domain protein	1713197	1713949	-	PROKKA_01537	hypothetical protein	1713197	1713949	-					1	0	0	0	0	0	0
1543	PFR_JS17-1_1515	Hypothetical protein	1714013	1714468	-	PROKKA_01538	MarR family protein	1714013	1714468	-			protein motif:Pfam:PF12802.1		1	0	0	0	0	0	0
1544	PFR_JS17-1_1516	Integral membrane protein TerC	1714683	1715939	+	PROKKA_01539	Inner membrane protein alx	1714683	1715939	+		alx_2	similar to AA sequence:UniProtKB:P42601		1	0	0	0	0	0	0
1545	PFR_JS17-1_1517	Ionic transporter membrane protein chaA	1715936	1717036	+	PROKKA_01540	Sodium/proton antiporter ChaA	1715936	1717036	+		chaA	similar to AA sequence:UniProtKB:P31801		1	0	0	0	0	0	0
1546	PFR_JS17-1_1518	Radical SAM domain protein	1717100	1719043	-	PROKKA_01541	Radical SAM superfamily protein	1717100	1719043	-			protein motif:Pfam:PF04055.15		1	0	0	0	0	0	0
1547	PFR_JS17-1_1519	Hypothetical protein	1719120	1720250	-	PROKKA_01542	CAAX amino terminal protease self- immunity	1719120	1720250	-			protein motif:Pfam:PF02517.10		0	0	0	0	0	0	0
1548	PFR_JS17-1_1520	Nucleoside diphosphate kinase	1720457	1720933	-	PROKKA_01543	Nucleoside diphosphate kinase	1720457	1720933	-	2.7.4.6	ndkA	similar to AA sequence:UniProtKB:P84284		0	0	0	0	0	0	0
1549	PFR_JS17-1_1521	Protein FolC	1721044	1722549	-	PROKKA_01544	Folylpolyglutamate synthase	1721044	1722549	-	6.3.2.17	fgs	similar to AA sequence:UniProtKB:P15925		1	0	0	0	0	0	0
1550	PFR_JS17-1_1522	Putative type IV conjugative transfer system	1722664	1723275	+	PROKKA_01545	DoxX	1722664	1723275	+			protein motif:Pfam:PF07681.6		1	0	0	0	0	0	0
1551	PFR_JS17-1_1523	DSBA oxidoreductase	1723311	1724105	+	PROKKA_01546	hypothetical protein	1723311	1724105	+					1	0	0	0	0	0	0
1552	PFR_JS17-1_1524	DSBA-like thioredoxin domain protein	1724369	1725163	+	PROKKA_01547	hypothetical protein	1724369	1725163	+					0	0	0	0	0	0	0
1553	PFR_JS17-1_1525	Valyl tRNA synthetase	1725262	1727880	+	PROKKA_01548	Valine--tRNA ligase	1725262	1727880	+	6.1.1.9	valS	similar to AA sequence:UniProtKB:P96142		1	0	0	0	0	0	0
1554	PFR_JS17-1_1526	Haloacid dehalogenase superfamily enzyme,	1727988	1728695	-	PROKKA_01549	(S)-2-haloacid dehalogenase 4A	1727988	1728695	-	3.8.1.2	hdl IVa	similar to AA sequence:UniProtKB:Q51645		1	0	0	0	0	0	0
1555	PFR_JS17-1_1527	Phosphofructokinase	1728822	1729943	-	PROKKA_01550	6-phosphofructokinase	1728822	1729943	-	2.7.1.11	pfkA	similar to AA sequence:UniProtKB:Q8NR14		1	0	0	0	0	0	0
1556	PFR_JS17-1_1528	Threonine synthase	1730022	1731464	-	PROKKA_01551	Threonine synthase	1730022	1731464	-	4.2.3.1	thrC	similar to AA sequence:UniProtKB:P23669		1	0	0	0	0	0	0
1557	PFR_JS17-1_1529	Hypothetical protein	1731553	1731897	+	PROKKA_01552	hypothetical protein	1731553	1731897	+					0	0	0	0	0	0	0
1558						PROKKA_01553	tRNA-Pro(ggg)	1733064	1733145	+			COORDINATES:profile:Aragorn:1.2		0					0	0
1559	PFR_JS17-1_1530	ATP-dependent Clp protease ATP-binding subunit	1732009	1733286	-											0	0	0	0	0	0
1560	PFR_JS17-1_1531	ATP-dependent Clp protease proteolytic subunit 1	1733408	1734097	-	PROKKA_01554	ATP-dependent Clp protease proteolytic subunit 2	1733408	1734097	-	3.4.21.92	clpP2_1	similar to AA sequence:UniProtKB:Q9ZH58		1	0	0	0	0	0	0
1561	PFR_JS17-1_1532	ATP-dependent Clp protease proteolytic subunit 2	1734121	1734756	-	PROKKA_01555	ATP-dependent Clp protease proteolytic subunit 2	1734121	1734756	-	3.4.21.92	clpP2_2	similar to AA sequence:UniProtKB:Q8NN01		1	0	0	0	0	0	0
1562	PFR_JS17-1_1533	Pheromone autoinducer 2 transporter	1734843	1736075	-	PROKKA_01556	AI-2 transport protein TqsA	1734843	1736075	-		tqsA_1	similar to AA sequence:UniProtKB:P0AFS5		1	0	0	0	0	0	0
1563	PFR_JS17-1_1534	Inner membrane protein YhhT	1736308	1737501	-	PROKKA_01557	AI-2 transport protein TqsA	1736308	1737501	-		tqsA_2	similar to AA sequence:UniProtKB:P0AFS5		1	0	0	0	0	0	0
1564	PFR_JS17-1_1535	Trigger factor	1737726	1739309	-	PROKKA_01558	Trigger factor	1737726	1739309	-	5.2.1.8	tig	similar to AA sequence:UniProtKB:A0R199		1	0	0	0	0	0	0
1565						PROKKA_01559	tRNA-Gly(tcc)	1739440	1739513	-			COORDINATES:profile:Aragorn:1.2		0					0	0
1566						PROKKA_01560	tRNA-Pro(tgg)	1739773	1739847	+			COORDINATES:profile:Aragorn:1.2		0					0	0
1567	PFR_JS17-1_1536	Quaternary ammonium compound-resistance protein	1740045	1740359	-	PROKKA_01561	Quaternary ammonium compound-resistance protein SugE	1740045	1740359	-		sugE	similar to AA sequence:UniProtKB:P69937		1	0	0	0	0	0	0
1568	PFR_JS17-1_1537	Hypothetical protein	1740487	1740678	+	PROKKA_01562	hypothetical protein	1740487	1740678	+					1	0	0	0	0	0	0
1569	PFR_JS17-1_1538	Hypothetical protein	1740913	1742466	+	PROKKA_01563	hypothetical protein	1740913	1742466	+					1	0	0	0	0	0	0
1570	PFR_JS17-1_1539	Transposase, undefined	1742463	1743047	-	PROKKA_01564	Integrase core domain protein	1742463	1743047	-			protein motif:Pfam:PF00665.20		0	0	0	0	0	0	0
1571	PFR_JS17-1_1540	Hypothetical protein	1743285	1743449	-	PROKKA_01565	hypothetical protein	1743285	1743449	-					0	0	0	0	0	0	0
1572	PFR_JS17-1_1541	Permease of the drug/metabolite transporter (DMT)	1743516	1744388	-	PROKKA_01566	putative DMT superfamily transporter inner membrane protein	1743516	1744388	-			protein motif:CLUSTERS:PRK11272		0	0	0	0	0	0	0
1573	PFR_JS17-1_1542	Transcriptional regulator	1744467	1745033	+	PROKKA_01567	Bacterial regulatory proteins, tetR family	1744467	1745033	+			protein motif:Pfam:PF00440.17		0	0	0	0	0	0	0
1574	PFR_JS17-1_1543	DNA ligase	1745101	1747395	-	PROKKA_01568	DNA ligase	1745101	1747395	-	6.5.1.2	ligA	similar to AA sequence:UniProtKB:A0QUW7		1	0	0	0	0	0	0
1575	PFR_JS17-1_1544	Hypothetical protein	1747472	1748266	-	PROKKA_01569	hypothetical protein	1747472	1748266	-					1	0	0	0	0	0	0
1576	PFR_JS17-1_1545	DSBA oxidoreductase	1748490	1749104	-	PROKKA_01570	hypothetical protein	1748490	1749104	-					0	0	0	0	0	0	0
1577	PFR_JS17-1_1546	Aminopeptidase	1749447	1752050	+	PROKKA_01571	Aminopeptidase N	1749447	1752050	+	3.4.11.2	pepN	similar to AA sequence:UniProtKB:Q11010		1	0	0	0	0	0	0
1578	PFR_JS17-1_1547	6-phosphogluconate dehydrogenase, decarboxylating	1752263	1753720	+	PROKKA_01572	6-phosphogluconate dehydrogenase, decarboxylating	1752263	1753720	+	1.1.1.44	gnd	similar to AA sequence:UniProtKB:P00350		1	0	0	0	0	0	0
1579	PFR_JS17-1_1548	Putative phosphomethylpyrimidine kinase	1753850	1754671	+	PROKKA_01573	Pyridoxine kinase	1753850	1754671	+	2.7.1.35	pdxK	similar to AA sequence:UniProtKB:P39610		0	0	0	0	0	0	0
1580	PFR_JS17-1_1549	Acyl-CoA thioester hydrolase, YbgC/YbaW family	1754818	1755699	-	PROKKA_01574	Thioesterase superfamily protein	1754818	1755699	-			protein motif:Pfam:PF03061.16		1	0	0	0	0	0	0
1581	PFR_JS17-1_1550	AMP-dependent synthetase/ligase	1755705	1757594	-	PROKKA_01575	Long-chain-fatty-acid--CoA ligase FadD15	1755705	1757594	-	6.2.1.3		similar to AA sequence:UniProtKB:O53521		1	0	0	0	0	0	0
1582	PFR_JS17-1_1551	Transcriptional regulator, MarR family	1757771	1758229	+	PROKKA_01576	Transcriptional repressor MprA	1757771	1758229	+		mprA_1	similar to AA sequence:UniProtKB:P0ACR9		1	0	0	0	0	0	0
1583	PFR_JS17-1_1552	FAD linked oxidase protein	1758235	1761063	+	PROKKA_01577	putative FAD-linked oxidoreductase	1758235	1761063	+	1.-.-.-		similar to AA sequence:UniProtKB:Q50685		1	0	0	0	0	0	0
1584	PFR_JS17-1_1553	Peptidyl-dipeptidase Dcp	1761184	1763220	-	PROKKA_01578	Peptidyl-dipeptidase dcp	1761184	1763220	-	3.4.15.5	dcp	similar to AA sequence:UniProtKB:P24171		1	0	0	0	0	0	0
1585	PFR_JS17-1_1554	Hypothetical protein	1763277	1764647	+	PROKKA_01579	hypothetical protein	1763277	1764647	+					1	0	0	0	0	0	0
1586	PFR_JS17-1_1555	Dihydroxyacetone kinase subunit M	1764634	1766154	-	PROKKA_01580	PTS-dependent dihydroxyacetone kinase, phosphotransferase subunit DhaM	1764634	1766154	-		dhaM	similar to AA sequence:UniProtKB:P37349		1	0	0	0	0	0	0
1587	PFR_JS17-1_1556	Dihydroxyacetone kinase, L subunit	1766167	1766796	-	PROKKA_01581	PTS-dependent dihydroxyacetone kinase, ADP-binding subunit DhaL	1766167	1766796	-	2.7.-.-	dhaL	similar to AA sequence:UniProtKB:P76014		1	0	0	0	0	0	0
1588	PFR_JS17-1_1557	Dihydroxyacetone kinase, DhaK subunit	1766796	1767791	-	PROKKA_01582	PTS-dependent dihydroxyacetone kinase, dihydroxyacetone-binding subunit DhaK	1766796	1767791	-	2.7.-.-	dhaK_2	similar to AA sequence:UniProtKB:P76015		1	0	0	0	0	0	0
1589	PFR_JS17-1_1558	ATP-binding cassette protein, ChvD family	1767963	1769651	-	PROKKA_01583	putative ABC transporter ATP-binding protein/MT2552	1767963	1769651	-			similar to AA sequence:UniProtKB:O53204		1	0	0	0	0	0	0
1590	PFR_JS17-1_1559	Hypothetical protein	1769847	1770347	-	PROKKA_01584	Single-stranded DNA-binding protein 1	1769847	1770347	-		ssb1	similar to AA sequence:UniProtKB:Q9KYI9		1	0	0	0	0	0	0
1591	PFR_JS17-1_1560	Hypothetical protein	1770564	1771226	-	PROKKA_01585	hypothetical protein	1770564	1771226	-					1	0	0	0	0	0	0
1592	PFR_JS17-1_1561	Dynamin domain protein	1771223	1772866	-	PROKKA_01586	GTPase Era	1771223	1772866	-			protein motif:CLUSTERS:PRK00089		0	0	0	0	0	0	0
1593	PFR_JS17-1_1562	ATP-binding protein SCC61A06c	1772863	1774710	-	PROKKA_01587	Dynamin family protein	1772863	1774710	-			protein motif:Pfam:PF00350.17		1	0	0	0	0	0	0
1594	PFR_JS17-1_1563	Protease PrsW family protein	1774780	1776282	-	PROKKA_01588	hypothetical protein	1774780	1776282	-					1	0	0	0	0	0	0
1595						PROKKA_01589	tRNA-Arg(tct)	1776354	1776428	-			COORDINATES:profile:Aragorn:1.2		0					0	0
1596	PFR_JS17-1_1564	Transporter, major facilitator family protein	1776336	1777787	+											0	0	0	0	0	0
1597																				0	0
1598	PFR_JS17-1_1565	Oligoribonuclease	1777799	1778479	+	PROKKA_01590	Oligoribonuclease	1777799	1778479	+	3.1.-.-	orn	similar to AA sequence:UniProtKB:P57666		1	0	0	0	0	0	0
1599						PROKKA_01591	tRNA-His(gtg)	1778555	1778630	+			COORDINATES:profile:Aragorn:1.2		0					0	0
1600	PFR_JS17-1_1566	Metal dependent phosphohydrolase	1779217	1779723	-	PROKKA_01592	Bifunctional (p)ppGpp synthase/hydrolase RelA	1779217	1779723	-		relA_2	similar to AA sequence:UniProtKB:Q54089		1	0	0	0	0	0	0
1601	PFR_JS17-1_1567	Putative excision nuclease ABC subunit	1779798	1782131	+	PROKKA_01593	UvrABC system protein A	1779798	1782131	+		uvrA_3	similar to AA sequence:UniProtKB:Q9WYV0		1	0	0	0	0	0	0
1602	PFR_JS17-1_1568	Putative secreted tyrosine phosphatase	1782201	1783046	+	PROKKA_01594	Tyrosine-protein phosphatase precursor	1782201	1783046	+	3.1.3.48	iphP	similar to AA sequence:UniProtKB:Q05918		1	0	0	0	0	0	0
1603	PFR_JS17-1_1569	Mur ligase middle domain protein	1783150	1784472	+	PROKKA_01595	UDP-N-acetylmuramoylalanyl-D-glutamate--2,6-diaminopimelate ligase	1783150	1784472	+			protein motif:CLUSTERS:PRK00139		1	0	0	0	0	0	0
1604	PFR_JS17-1_1570	CobB/CobQ-like glutamine amidotransferase domain	1784466	1785239	+	PROKKA_01596	Cobyric acid synthase	1784466	1785239	+		cobQ_2	similar to AA sequence:UniProtKB:P29932		1	0	0	0	0	0	0
1605						PROKKA_01597	tRNA-Lys(ctt)	1785370	1785443	-			COORDINATES:profile:Aragorn:1.2		0					0	0
1606	PFR_JS17-1_1571	10 kDa chaperonin	1785501	1785950	-	PROKKA_01598	10 kDa chaperonin 5	1785501	1785950	-		groS5	similar to AA sequence:UniProtKB:P35474		1	0	0	0	0	0	0
1607	PFR_JS17-1_1572	Hypothetical protein	1785977	1786276	-	PROKKA_01599	hypothetical protein	1785977	1786276	-					1	0	0	0	0	0	0
1608	PFR_JS17-1_1573	Bacterioferritin comigratory protein	1786450	1786938	+	PROKKA_01600	Putative peroxiredoxin/MT2597	1786450	1786938	+	1.11.1.15	bcp	similar to AA sequence:UniProtKB:O53226		1	0	0	0	0	0	0
1609						PROKKA_01601	tRNA-Leu(tag)	1787082	1787165	+			COORDINATES:profile:Aragorn:1.2		0					0	0
1610	PFR_JS17-1_1574	Class II aldolase/adducin family protein	1787231	1787923	+	PROKKA_01602	L-ribulose-5-phosphate 4-epimerase UlaF	1787231	1787923	+	5.1.3.4	ulaF	similar to AA sequence:UniProtKB:P39306		1	0	0	0	0	0	0
1611	PFR_JS17-1_1575	Precorrin-6x reductase cobK	1787904	1788671	+	PROKKA_01603	Precorrin-6A reductase	1787904	1788671	+	1.3.1.54	cobK	similar to AA sequence:UniProtKB:P21920		1	0	0	0	0	0	0
1612	PFR_JS17-1_1576	Precorrin-6Y C5,15-methyltransferase, CbiT	1788744	1789334	+	PROKKA_01604	Precorrin-6Y C(5,15)-methyltransferase [decarboxylating]	1788744	1789334	+	2.1.1.132	cobL	similar to AA sequence:UniProtKB:P21921		1	0	0	0	0	0	0
1613	PFR_JS17-1_1577	Precorrin-8X methylmutase	1789431	1790084	+	PROKKA_01605	Precorrin-8X methylmutase	1789431	1790084	+	5.4.1.2	cobH	similar to AA sequence:UniProtKB:P21638		1	0	0	0	0	0	0
1614	PFR_JS17-1_1578	Cobalamin biosynthesis protein CbiD (Precursor)	1790081	1791373	+	PROKKA_01606	cobalt-precorrin-6A synthase	1790081	1791373	+			protein motif:CLUSTERS:PRK00075		1	0	0	0	0	0	0
1615	PFR_JS17-1_1579	Sirohydrochlorin cobaltochelatase	1791405	1792646	-	PROKKA_01607	Sirohydrochlorin cobaltochelatase	1791405	1792646	-	4.99.1.3	cbiX	similar to AA sequence:UniProtKB:O87690		1	0	0	0	0	0	0
1616	PFR_JS17-1_1580	Bifunctional cbiH protein and precorrin-3B	1792639	1795299	-	PROKKA_01608	Cobalt-precorrin-3B C(17)-methyltransferase	1792639	1795299	-	2.1.1.-	cbiH	similar to AA sequence:UniProtKB:Q05590		0	0	0	0	0	0	0
1617	PFR_JS17-1_1581	Tetrapyrrole methylase, precorrin-3 methylase,	1795296	1796255	-	PROKKA_01609	Cobalt-precorrin-4 C(11)-methyltransferase	1795296	1796255	-	2.1.1.271	cbiF	similar to AA sequence:UniProtKB:P0A2G9		1	0	0	0	0	0	0
1618	PFR_JS17-1_1582	Precorrin-2 C20-methyltransferase CbiL	1796285	1797058	-	PROKKA_01610	Precorrin-2 C(20)-methyltransferase	1796285	1797058	-	2.1.1.130	cobI	similar to AA sequence:UniProtKB:P21639		1	0	0	0	0	0	0
1619	PFR_JS17-1_1583	Hypothetical protein	1797630	1797893	+	PROKKA_01611	hypothetical protein	1797630	1797893	+					1	0	0	0	0	0	0
1620	PFR_JS17-1_1584	Methylmalonyl-CoA mutase small subunit mutA	1797890	1799806	+	PROKKA_01612	Methylmalonyl-CoA mutase small subunit	1797890	1799806	+	5.4.99.2	mutA	similar to AA sequence:UniProtKB:P11652		1	0	0	0	0	0	0
1621	PFR_JS17-1_1585	Methylmalonyl-CoA mutase large subunit mutB	1799803	1801989	+	PROKKA_01613	Methylmalonyl-CoA mutase large subunit	1799803	1801989	+	5.4.99.2	mutB	similar to AA sequence:UniProtKB:P11653		1	0	0	0	0	0	0
1622	PFR_JS17-1_1586	LAO/AO transport system ATPase	1801982	1802995	+	PROKKA_01614	putative GTPase/MT1543	1801982	1802995	+	3.6.-.-		similar to AA sequence:UniProtKB:P63577		1	0	0	0	0	0	0
1623	PFR_JS17-1_1587	DNA polymerase IV	1803199	1804650	-	PROKKA_01615	DNA polymerase IV	1803199	1804650	-	2.7.7.7	dinB_2	similar to AA sequence:UniProtKB:Q47155		1	0	0	0	0	0	0
1624	PFR_JS17-1_1588	Dihydrofolate reductase	1804654	1805256	-	PROKKA_01616	Dihydrofolate reductase	1804654	1805256	-	1.5.1.3	folA	similar to AA sequence:UniProtKB:P04174		1	0	0	0	0	0	0
1625	PFR_JS17-1_1589	Thymidylate synthase	1805371	1806183	-	PROKKA_01617	Thymidylate synthase	1805371	1806183	-	2.1.1.45	thyA	similar to AA sequence:UniProtKB:P67042		1	0	0	0	0	0	0
1626	PFR_JS17-1_1590	Non-canonical purine NTP pyrophosphatase	1806185	1806991	-	PROKKA_01618	dITP/XTP pyrophosphatase	1806185	1806991	-	3.6.1.19	rdgB	similar to AA sequence:UniProtKB:P52061		1	0	0	0	0	0	0
1627	PFR_JS17-1_1591	TRNA nucleotidyltransferase	1806988	1807749	-	PROKKA_01619	Ribonuclease PH	1806988	1807749	-	2.7.7.56	rph	similar to AA sequence:UniProtKB:P50597		1	0	0	0	0	0	0
1628	PFR_JS17-1_1592	Glutamate racemase	1807903	1808721	-	PROKKA_01620	Glutamate racemase	1807903	1808721	-	5.1.1.3	murI	similar to AA sequence:UniProtKB:O31332		1	0	0	0	0	0	0
1629	PFR_JS17-1_1593	Hypothetical protein	1808809	1809417	-	PROKKA_01621	hypothetical protein	1808809	1809417	-					1	0	0	0	0	0	0
1630	PFR_JS17-1_1594	ATP-dependent Clp protease adapter protein ClpS	1809414	1809707	-	PROKKA_01622	ATP-dependent Clp protease adaptor protein ClpS	1809414	1809707	-			protein motif:CLUSTERS:PRK00033		1	0	0	0	0	0	0
1631	PFR_JS17-1_1595	Nicotinate phosphoribosyltransferase	1809834	1811189	+	PROKKA_01623	Nicotinate phosphoribosyltransferase pncB1	1809834	1811189	+	6.3.4.21	pncB1	similar to AA sequence:UniProtKB:Q10641		1	0	0	0	0	0	0
1632	PFR_JS17-1_1596	Naphthoate synthase	1811271	1812356	+	PROKKA_01624	1,4-Dihydroxy-2-naphthoyl-CoA synthase	1811271	1812356	+	4.1.3.36	menB	similar to AA sequence:UniProtKB:A0QRD3		1	0	0	0	0	0	0
1633	PFR_JS17-1_1597	O-succinylbenzoic acid-CoA ligase menE	1812429	1813661	+	PROKKA_01625	2-succinylbenzoate--CoA ligase	1812429	1813661	+	6.2.1.26	menE	similar to AA sequence:UniProtKB:P63526		1	0	0	0	0	0	0
1634	PFR_JS17-1_1598	Isochorismate synthase	1813772	1814995	+	PROKKA_01626	Isochorismate synthase EntC	1813772	1814995	+	5.4.4.2	entC	similar to AA sequence:UniProtKB:P0AEJ2		1	0	0	0	0	0	0
1635	PFR_JS17-1_1599	Hypothetical protein	1815111	1815587	-	PROKKA_01627	hypothetical protein	1815111	1815587	-					0	0	0	0	0	0	0
1636	PFR_JS17-1_1600	Putative excinuclease ABC, A subunit	1815758	1818328	-	PROKKA_01628	UvrABC system protein A	1815758	1818328	-		uvrA_4	similar to AA sequence:UniProtKB:P63383		0	0	0	0	0	0	0
1637	PFR_JS17-1_1601	2-succinyl-5-enolpyruvyl-6-hydroxy-3-cyclohexene-1-carboxylate	1818436	1820091	-	PROKKA_01629	2-succinyl-5-enolpyruvyl-6-hydroxy-3-cyclohexene-1-carboxylate synthase	1818436	1820091	-	2.2.1.9	menD	similar to AA sequence:UniProtKB:Q99V50		1	0	0	0	0	0	0
1638	PFR_JS17-1_1602	Mandelate racemase/muconate lactonizing protein	1820216	1821214	-	PROKKA_01630	L-Ala-D/L-Glu epimerase	1820216	1821214	-	5.1.1.-		similar to AA sequence:UniProtKB:Q97MK4		1	0	0	0	0	0	0
1639	PFR_JS17-1_1603	4-alpha-glucanotransferase malQ	1821211	1823400	-	PROKKA_01631	4-alpha-glucanotransferase	1821211	1823400	-	2.4.1.25	malQ_2	similar to AA sequence:UniProtKB:Q59266		1	0	0	0	0	0	0
1640	PFR_JS17-1_1604	Hypothetical protein	1823530	1824582	-	PROKKA_01632	RDD family protein	1823530	1824582	-			protein motif:Pfam:PF06271.6		1	0	0	0	0	0	0
1641	PFR_JS17-1_1605	Multidrug resistance efflux protein	1824756	1826267	-	PROKKA_01633	Multidrug resistance protein 3	1824756	1826267	-		bmr3_2	similar to AA sequence:UniProtKB:P96712	Putative antibiotic resistance	1	0	0	0	0	0	0
1642	PFR_JS17-1_1606	PF11238 family protein	1826326	1826589	+	PROKKA_01634	hypothetical protein	1826326	1826589	+					1	0	0	0	0	0	0
1643	PFR_JS17-1_1607	Cation diffusion facilitator family transporter	1826745	1827785	-	PROKKA_01635	ferrous iron efflux protein F	1826745	1827785	-			protein motif:CLUSTERS:PRK09509		1	0	0	0	0	0	0
1644	PFR_JS17-1_1608	SIS regulatory protein	1827897	1828913	-	PROKKA_01636	hypothetical protein	1827897	1828913	-			protein motif:Pfam:PF10432.3	Bacterial phospho-glucose isomerase C-terminal region	1	0	0	0	0	0	0
1645	PFR_JS17-1_1609	Hypothetical protein	1828921	1829121	-	PROKKA_01637	hypothetical protein	1828921	1829121	-			protein motif:CLUSTERS:PRK11827		1	0	0	0	0	0	0
1646	PFR_JS17-1_1610	HAD-superfamily hydrolase, subfamily IIB	1829182	1829997	-	PROKKA_01638	Eukaryotic phosphomannomutase	1829182	1829997	-			protein motif:Pfam:PF03332.7		1	0	0	0	0	0	0
1647	PFR_JS17-1_1611	Hypothetical protein	1830113	1830613	-	PROKKA_01639	hypothetical protein	1830113	1830613	-					1	0	0	0	0	0	0
1648	PFR_JS17-1_1612	Hypothetical protein	1830680	1831120	+	PROKKA_01640	Possibl zinc metallo-peptidase	1830680	1831120	+			protein motif:Pfam:PF06262.5		1	0	0	0	0	0	0
1649	PFR_JS17-1_1613	Hypothetical protein	1831225	1832577	-	PROKKA_01641	hypothetical protein	1831225	1832577	-					1	0	0	0	0	0	0
1650	PFR_JS17-1_1614	Putative glycosyltransferase	1832574	1835825	-	PROKKA_01642	hypothetical protein	1832574	1835825	-					1	0	0	0	0	0	0
1651	PFR_JS17-1_1615	Transcription factor WhiB	1836022	1836282	-	PROKKA_01643	Transcriptional regulator WhiB	1836022	1836282	-		whiB	similar to AA sequence:UniProtKB:Q7AKN0		1	0	0	0	0	0	0
1652	PFR_JS17-1_1616	Hypothetical protein	1836615	1837697	-	PROKKA_01644	hypothetical protein	1836615	1837697	-					0	0	0	0	0	0	0
1653	PFR_JS17-1_1617	Mannose-1-phosphate guanylyltransferase (GDP)	1837694	1838773	-	PROKKA_01645	Mannose-1-phosphate guanylyltransferase RfbM	1837694	1838773	-	2.7.7.13	rfbM	similar to AA sequence:UniProtKB:P26404		1	0	0	0	0	0	0
1654	PFR_JS17-1_1618	Cell envelope function transcriptional attenuator	1838899	1840257	+	PROKKA_01646	Regulatory protein MsrR	1838899	1840257	+		msrR	similar to AA sequence:UniProtKB:Q99Q02		1	0	0	0	0	0	0
1655	PFR_JS17-1_1619	Phosphoribosylaminoimidazole carboxylase,	1840295	1840855	-	PROKKA_01647	N5-carboxyaminoimidazole ribonucleotide mutase	1840295	1840855	-	5.4.99.18	purE	similar to AA sequence:UniProtKB:P96880		1	0	0	0	0	0	0
1656	PFR_JS17-1_1620	Phosphoribosylaminoimidazole carboxylase, ATPase	1840848	1842020	-	PROKKA_01648	N5-carboxyaminoimidazole ribonucleotide synthase	1840848	1842020	-	6.3.4.18	purK	similar to AA sequence:UniProtKB:O66608		1	0	0	0	0	0	0
1657	PFR_JS17-1_1621	Peptidase family S51	1842098	1842814	+	PROKKA_01649	Peptidase family S51	1842098	1842814	+			protein motif:Pfam:PF03575.1		1	0	0	0	0	0	0
1658	PFR_JS17-1_1622	Transcriptional regulator, TetR family	1842884	1843468	-	PROKKA_01650	Bacterial regulatory proteins, tetR family	1842884	1843468	-			protein motif:Pfam:PF00440.17		1	0	0	0	0	0	0
1659	PFR_JS17-1_1623	Hypothetical protein	1843550	1844053	-	PROKKA_01651	Bacterial membrane flanked domain protein	1843550	1844053	-			protein motif:Pfam:PF03703.8		1	0	0	0	0	0	0
1660	PFR_JS17-1_1624	Biotin apo-protein ligase	1844087	1844878	-	PROKKA_01652	Bifunctional ligase/repressor BirA	1844087	1844878	-	6.3.4.15	birA	similar to AA sequence:UniProtKB:P0CI75		1	0	0	0	0	0	0
1661	PFR_JS17-1_1625	Transcriptional regulator	1845028	1845633	+	PROKKA_01653	DNA-binding transcriptional repressor AcrR	1845028	1845633	+			protein motif:CLUSTERS:PRK10668		1	0	0	0	0	0	0
1662	PFR_JS17-1_1626	Transcription regulator	1845647	1846225	-	PROKKA_01654	MarR family protein	1845647	1846225	-			protein motif:Pfam:PF01047.16		1	0	0	0	0	0	0
1663	PFR_JS17-1_1627	Hypothetical protein	1846340	1846858	-	PROKKA_01655	hypothetical protein	1846340	1846858	-					1	0	0	0	0	0	0
1664	PFR_JS17-1_1628	Tetronasin ABC transporter ATP-binding protein	1846963	1847907	+	PROKKA_01656	Daunorubicin/doxorubicin resistance ATP-binding protein DrrA	1846963	1847907	+	3.6.3.-	drrA_2	similar to AA sequence:UniProtKB:P32010		1	0	0	0	0	0	0
1665	PFR_JS17-1_1629	Putative exporter of polyketide antibiotics-like	1847904	1848986	+	PROKKA_01657	hypothetical protein	1847904	1848986	+					1	0	0	0	0	0	0
1666	PFR_JS17-1_1630	Hypothetical protein	1849043	1849540	+	PROKKA_01658	hypothetical protein	1849043	1849540	+					0	0	0	0	0	0	0
1667	PFR_JS17-1_1631	Integral membrane protein	1849648	1850994	-	PROKKA_01659	Inner membrane protein YjjP	1849648	1850994	-		yjjP	similar to AA sequence:UniProtKB:P0ADD5		1	0	0	0	0	0	0
1668	PFR_JS17-1_1632	Carboxyl transferase domain protein	1851126	1852700	+	PROKKA_01660	putative propionyl-CoA carboxylase beta chain 5	1851126	1852700	+	6.4.1.3	accD5	similar to AA sequence:UniProtKB:P96885		1	0	0	0	0	0	0
1669	PFR_JS17-1_1633	Hypothetical protein	1852706	1852960	+	PROKKA_01661	hypothetical protein	1852706	1852960	+					1	0	0	0	0	0	0
1670	PFR_JS17-1_1634	Septum formation protein Maf	1853011	1853739	+	PROKKA_01662	Maf-like protein YceF	1853011	1853739	+		yceF	similar to AA sequence:UniProtKB:P0A729		1	0	0	0	0	0	0
1671	PFR_JS17-1_1635	Hydrolase, NUDIX family	1853743	1854243	+	PROKKA_01663	dihydroneopterin triphosphate pyrophosphatase	1853743	1854243	+			protein motif:CLUSTERS:PRK09438		0	0	0	0	0	0	0
1672	PFR_JS17-1_1636	Hypothetical protein	1854334	1854813	-	PROKKA_01664	hypothetical protein	1854334	1854813	-					1	0	0	0	0	0	0
1673	PFR_JS17-1_1637	Hypothetical protein	1855094	1855309	+	PROKKA_01665	hypothetical protein	1855094	1855309	+					1	0	0	0	0	0	0
1674	PFR_JS17-1_1638	Endonuclease VIII and DNA N-glycosylase with an	1855460	1856275	+	PROKKA_01666	Endonuclease 8 1	1855460	1856275	+	3.2.2.-	nei1	similar to AA sequence:UniProtKB:P64158		1	0	0	0	0	0	0
1675	PFR_JS17-1_1639	Phosphoribosylglycinamide synthetase, ATP-grasp	1856431	1858212	+	PROKKA_01667	2-oxoglutarate carboxylase small subunit	1856431	1858212	+	6.4.1.7	cfiB	similar to AA sequence:UniProtKB:D3DJ42		1	0	0	0	0	0	0
1676	PFR_JS17-1_1640	Hypothetical protein	1858265	1858807	+	PROKKA_01668	hypothetical protein	1858265	1858807	+					1	0	0	0	0	0	0
1677	PFR_JS17-1_1641	Genome sequencing data, contig C257	1858835	1859842	-	PROKKA_01669	NAD-dependent dihydropyrimidine dehydrogenase subunit PreA	1858835	1859842	-	1.3.1.1	preA_1	similar to AA sequence:UniProtKB:P25889		1	0	0	0	0	0	0
1678	PFR_JS17-1_1642	Pyruvate-flavodoxin oxidoreductase (Precursor)	1859846	1863565	-	PROKKA_01670	Pyruvate-flavodoxin oxidoreductase	1859846	1863565	-	1.2.7.-	nifJ_1	similar to AA sequence:UniProtKB:Q06879		1	0	0	0	0	0	0
1679	PFR_JS17-1_1643	MutG family lantibiotic protection ABC	1863877	1865664	+	PROKKA_01671	hypothetical protein	1863877	1865664	+					1	0	0	0	0	0	0
1680	PFR_JS17-1_1644	Chlorophyll synthesis pathway protein BchC	1865802	1866845	+	PROKKA_01672	Alcohol dehydrogenase	1865802	1866845	+	1.1.1.1	adhT	similar to AA sequence:UniProtKB:P12311		1	0	0	0	0	0	0
1681	PFR_JS17-1_1645	Hypothetical protein	1866977	1867375	-	PROKKA_01673	hypothetical protein	1866977	1867375	-					0	0	0	0	0	0	0
1682	PFR_JS17-1_1646	Puromycin N-acetyltransferase	1867696	1868316	+	PROKKA_01674	Acetyltransferase (GNAT) family protein	1867696	1868316	+			protein motif:Pfam:PF00583.18		1	0	0	0	0	0	0
1683	PFR_JS17-1_1647	Hypothetical protein	1869448	1869618	-	PROKKA_01675	NAD-dependent protein deacetylase	1869448	1869618	-		cobB_2	protein motif:HAMAP:MF_01968		0	0	0	0	0	0	0
1684	PFR_JS17-1_1648	Carboxymuconolactone decarboxylase	1869615	1870022	-	PROKKA_01676	Carboxymuconolactone decarboxylase family protein	1869615	1870022	-			protein motif:Pfam:PF02627.1		1	0	0	0	0	0	0
1685	PFR_JS17-1_1649	Transcriptional regulator, MerR family	1870135	1870500	+	PROKKA_01677	HTH-type transcriptional regulator AdhR	1870135	1870500	+		adhR	similar to AA sequence:UniProtKB:O06008		1	0	0	0	0	0	0
1686	PFR_JS17-1_1650	Hypothetical protein	1870655	1871128	+	PROKKA_01678	hypothetical protein	1870655	1871128	+					0	0	0	0	0	0	0
1687	PFR_JS17-1_1651	PF04239 family protein	1871125	1871769	+	PROKKA_01679	hypothetical protein	1871125	1871769	+					1	0	0	0	0	0	0
1688	PFR_JS17-1_1652	Silent information regulator protein Sir2	1871788	1872711	-	PROKKA_01680	NAD-dependent protein deacetylase	1871788	1872711	-	3.5.1.-	cobB_3	similar to AA sequence:UniProtKB:Q9WYW0		1	0	0	0	0	0	0
1689	PFR_JS17-1_1653	Methionyl-tRNA synthetase (Methionine--tRNA	1872952	1874898	-	PROKKA_01681	Methionine--tRNA ligase	1872952	1874898	-	6.1.1.10	metG	similar to AA sequence:UniProtKB:P00959		1	0	0	0	0	0	0
1690	PFR_JS17-1_1654	Enoyl-CoA hydratase echA9	1874939	1875871	+	PROKKA_01682	putative enoyl-CoA hydratase	1874939	1875871	+	4.2.1.17	fadB	similar to AA sequence:UniProtKB:P94549		1	0	0	0	0	0	0
1691	PFR_JS17-1_1655	Hypothetical protein	1875947	1876462	-	PROKKA_01683	hypothetical protein	1875947	1876462	-					1	0	0	0	0	0	0
1692	PFR_JS17-1_1656	Ribonuclease H	1876539	1877570	-	PROKKA_01684	Ribonuclease HI	1876539	1877570	-	3.1.26.4	rnhA	similar to AA sequence:UniProtKB:P0A7Y4		1	0	0	0	0	0	0
1693	PFR_JS17-1_1657	Basic membrane protein	1877642	1878586	-	PROKKA_01685	Basic membrane protein	1877642	1878586	-			protein motif:Pfam:PF02608.8		1	0	0	0	0	0	0
1694	PFR_JS17-1_1658	Phosphotransferase family protein	1878836	1880125	-	PROKKA_01686	Phosphotransferase enzyme family protein	1878836	1880125	-			protein motif:Pfam:PF01636.17		1	0	0	0	0	0	0
1695	PFR_JS17-1_1659	CBS domain pair protein	1880206	1881726	-	PROKKA_01687	Hemolysin C	1880206	1881726	-		tlyC	similar to AA sequence:UniProtKB:O05961		1	0	0	0	0	0	0
1696	PFR_JS17-1_1660	AzlC family protein	1882020	1882688	+	PROKKA_01688	AzlC protein	1882020	1882688	+			protein motif:Pfam:PF03591.8		0	0	0	0	0	0	0
1697	PFR_JS17-1_1661	Hypothetical protein	1882685	1882996	+	PROKKA_01689	hypothetical protein	1882685	1882996	+					1	0	0	0	0	0	0
1698	PFR_JS17-1_1662	Isocitrate dehydrogenase [NADP]	1883157	1884374	-	PROKKA_01690	Isocitrate dehydrogenase [NADP]	1883157	1884374	-	1.1.1.42	icd	similar to AA sequence:UniProtKB:P65097		1	0	0	0	0	0	0
1699	PFR_JS17-1_1663	Malate dehydrogenase	1884552	1885538	+	PROKKA_01691	Malate dehydrogenase	1884552	1885538	+	1.1.1.37	mdh_2	similar to AA sequence:UniProtKB:P10584		1	0	0	0	0	0	0
1700	PFR_JS17-1_1664	Hypothetical protein	1885720	1886043	-	PROKKA_01692	hypothetical protein	1885720	1886043	-					1	0	0	0	0	0	0
1701	PFR_JS17-1_1665	Bifunctional protein FolD	1886049	1886909	-	PROKKA_01693	Bifunctional protein FolD protein	1886049	1886909	-		folD	similar to AA sequence:UniProtKB:Q8NSM0		1	0	0	0	0	0	0
1702	PFR_JS17-1_1666	Bifunctional purine biosynthesis protein PurH	1886983	1888536	-	PROKKA_01694	Bifunctional purine biosynthesis protein PurH	1886983	1888536	-		purH	similar to AA sequence:UniProtKB:Q8NS21		1	0	0	0	0	0	0
1703	PFR_JS17-1_1667	Phosphoribosylglycinamide formyltransferase	1888658	1889269	-	PROKKA_01695	Phosphoribosylglycinamide formyltransferase	1888658	1889269	-	2.1.2.2	purN	similar to AA sequence:UniProtKB:P71554		1	0	0	0	0	0	0
1704	PFR_JS17-1_1668	Hypothetical protein	1889280	1890758	-	PROKKA_01696	hypothetical protein	1889280	1890758	-					1	0	0	0	0	0	0
1705	PFR_JS17-1_1669	ATP-dependent DNA helicase PcrA	1890852	1893341	-	PROKKA_01697	ATP-dependent DNA helicase UvrD1	1890852	1893341	-	3.6.4.12	uvrD1_2	similar to AA sequence:UniProtKB:P0A5A3		1	0	0	0	0	0	0
1706	PFR_JS17-1_1670	Phospholipase D domain protein	1893478	1894731	+	PROKKA_01698	Cardiolipin synthase	1893478	1894731	+	2.7.8.-	cls	similar to AA sequence:UniProtKB:P63801		1	0	0	0	0	0	0
1707	PFR_JS17-1_1671	Fe(3 ) dicitrate transport ATP-binding protein	1894804	1895559	-	PROKKA_01699	putative siderophore transport system ATP-binding protein YusV	1894804	1895559	-		yusV_1	similar to AA sequence:UniProtKB:O32188		1	0	0	0	0	0	0
1708	PFR_JS17-1_1672	ABC-type cobalamin/Fe3-siderophores transport	1895556	1896674	-	PROKKA_01700	Iron-uptake system permease protein FeuC	1895556	1896674	-		feuC	similar to AA sequence:UniProtKB:P40411		1	0	0	0	0	0	0
1709	PFR_JS17-1_1673	ABC-type enterochelin transport system, permease	1896667	1897698	-	PROKKA_01701	Iron-uptake system permease protein FeuB	1896667	1897698	-		feuB	similar to AA sequence:UniProtKB:P40410		1	0	0	0	0	0	0
1710	PFR_JS17-1_1674	Iron compound ABC transporter, iron	1897695	1898711	-	PROKKA_01702	putative ABC transporter solute-binding protein YclQ precursor	1897695	1898711	-		yclQ	similar to AA sequence:UniProtKB:P94421		1	0	0	0	0	0	0
1711	PFR_JS17-1_1675	Hypothetical protein	1899001	1899252	+	PROKKA_01703	hypothetical protein	1899001	1899252	+			protein motif:CLUSTERS:PRK10457		1	0	0	0	0	0	0
1712	PFR_JS17-1_1676	Response regulator	1899452	1900150	-	PROKKA_01704	Transcriptional regulatory protein LiaR	1899452	1900150	-		liaR_3	similar to AA sequence:UniProtKB:O32197		1	0	0	0	0	0	0
1713	PFR_JS17-1_1677	Sensor histidine kinase	1900147	1901490	-	PROKKA_01705	Sensor histidine kinase LiaS	1900147	1901490	-	2.7.13.3	liaS	similar to AA sequence:UniProtKB:O32198		1	0	0	0	0	0	0
1714	PFR_JS17-1_1678	Possible stress-response transcriptional	1901732	1902022	+	PROKKA_01706	PspC domain protein	1901732	1902022	+			protein motif:Pfam:PF04024.6		1	0	0	0	0	0	0
1715	PFR_JS17-1_1679	NADPH:quinone reductase and related Zn-dependent	1902319	1903263	+	PROKKA_01707	Phthiocerol synthesis polyketide synthase type I PpsC	1902319	1903263	+	2.3.1.41	ppsC	similar to AA sequence:UniProtKB:P96202		1	0	0	0	0	0	0
1716	PFR_JS17-1_1680	Protein containing DUF1963	1903314	1904201	-	PROKKA_01708	hypothetical protein	1903314	1904201	-					1	0	0	0	0	0	0
1717	PFR_JS17-1_1681	GMP synthase (glutamine-hydrolyzing)	1904406	1905830	-	PROKKA_01709	GMP synthase [glutamine-hydrolyzing]	1904406	1905830	-	6.3.5.2	guaA_2	similar to AA sequence:UniProtKB:P0A5A1		1	0	0	0	0	0	0
1718	PFR_JS17-1_1682	ABC transporter, permease protein YjfF	1906254	1907282	-	PROKKA_01710	Inner membrane ABC transporter permease protein YjfF	1906254	1907282	-		yjfF	similar to AA sequence:UniProtKB:P37772		1	0	0	0	0	0	0
1719	PFR_JS17-1_1683	Permease component of	1907279	1908337	-	PROKKA_01711	Inner membrane ABC transporter permease protein YtfT	1907279	1908337	-		ytfT	similar to AA sequence:UniProtKB:P39328		1	0	0	0	0	0	0
1720	PFR_JS17-1_1684	Monosaccharide ABC transporter ATP-binding	1908334	1909866	-	PROKKA_01712	Ribose import ATP-binding protein RbsA	1908334	1909866	-	3.6.3.17	rbsA	similar to AA sequence:UniProtKB:P04983		0	0	0	0	0	0	0
1721	PFR_JS17-1_1685	Periplasmic binding protein/LacI transcriptional	1910004	1910984	-	PROKKA_01713	ABC transporter periplasmic-binding protein YtfQ precursor	1910004	1910984	-		ytfQ	similar to AA sequence:UniProtKB:P39325		0	0	0	0	0	0	0
1722	PFR_JS17-1_1686	Transcriptional regulator	1911228	1912265	-	PROKKA_01714	Lactose operon repressor	1911228	1912265	-		lacI	similar to AA sequence:UniProtKB:P03023		1	0	0	0	0	0	0
1723	PFR_JS17-1_1687	L-arabinose isomerase 1	1912292	1913812	-	PROKKA_01715	L-arabinose isomerase	1912292	1913812	-	5.3.1.4	araA	similar to AA sequence:UniProtKB:Q9S467		1	0	0	0	0	0	0
1724	PFR_JS17-1_1688	Hypothetical protein	1913882	1913980	-	PROKKA_01716	hypothetical protein	1913882	1913980	-					0	0	0	0	0	0	0
1725	PFR_JS17-1_1689	Class II aldolase/adducin family protein	1913940	1914587	-	PROKKA_01717	L-ribulose-5-phosphate 4-epimerase	1913940	1914587	-	5.1.3.4	araD	similar to AA sequence:UniProtKB:P94525		1	0	0	0	0	0	0
1726	PFR_JS17-1_1690	Ribulokinase	1914584	1916353	-	PROKKA_01718	Ribulokinase	1914584	1916353	-	2.7.1.16	araB_3	similar to AA sequence:UniProtKB:P94524		0	0	0	0	0	0	0
1727	PFR_JS17-1_1691	Cysteine synthase	1916557	1917483	+	PROKKA_01719	O-acetylserine sulfhydrylase	1916557	1917483	+	2.5.1.47	cysK1_2	similar to AA sequence:UniProtKB:P0A534		1	0	0	0	0	0	0
1728	PFR_JS17-1_1692	Serine acetyltransferase	1917480	1918031	+	PROKKA_01720	Serine acetyltransferase	1917480	1918031	+	2.3.1.30	cysE	similar to AA sequence:UniProtKB:Q06750		1	0	0	0	0	0	0
1729	PFR_JS17-1_1693	Hypothetical protein	1918066	1918905	-	PROKKA_01721	N-acetylmuramoyl-L-alanine amidase	1918066	1918905	-			protein motif:Pfam:PF01520.12		1	0	0	0	0	0	0
1730	PFR_JS17-1_1694	Hypothetical protein	1918973	1920226	-	PROKKA_01722	hypothetical protein	1918973	1920226	-					0	0	0	0	0	0	0
1731	PFR_JS17-1_1695	Hypothetical protein	1920239	1921951	-	PROKKA_01723	hypothetical protein	1920239	1921951	-					0	0	0	0	0	0	0
1732	PFR_JS17-1_1696	Transcription initiation factor	1921976	1923292	-	PROKKA_01724	hypothetical protein	1921976	1923292	-					0	0	0	0	0	0	0
1733	PFR_JS17-1_1697	Chorismate mutase	1923596	1923925	-	PROKKA_01725	T-protein	1923596	1923925	-		tyrA_2	similar to AA sequence:UniProtKB:P07023		1	0	0	0	0	0	0
1734	PFR_JS17-1_1698	IMP dehydrogenase family protein	1923956	1925059	-	PROKKA_01726	putative oxidoreductase/MSMEI_1564	1923956	1925059	-	1.-.-.-		similar to AA sequence:UniProtKB:A0QSU4		1	0	0	0	0	0	0
1735	PFR_JS17-1_1699	Inosine-5'-monophosphate dehydrogenase GuaB	1925211	1926731	-	PROKKA_01727	Inosine-5'-monophosphate dehydrogenase	1925211	1926731	-	1.1.1.205	guaB_2	similar to AA sequence:UniProtKB:P65167		1	0	0	0	0	0	0
1736	PFR_JS17-1_1700	60 kDa chaperonin 2	1926878	1928470	-	PROKKA_01728	60 kDa chaperonin 1	1926878	1928470	-		groL1_2	similar to AA sequence:UniProtKB:Q00767		1	0	0	0	0	0	0
1737	PFR_JS17-1_1701	10 kDa chaperonin	1928492	1928788	-	PROKKA_01729	10 kDa chaperonin	1928492	1928788	-		groS	similar to AA sequence:UniProtKB:Q8NSS1		1	0	0	0	0	0	0
1738	PFR_JS17-1_1702	ProXL	1929025	1930056	-	PROKKA_01730	Putative osmoprotectant uptake system substrate-binding protein OsmF precursor	1929025	1930056	-		osmF_3	similar to AA sequence:UniProtKB:P33362		1	0	0	0	0	0	0
1739	PFR_JS17-1_1703	ProWL	1930060	1930797	-	PROKKA_01731	Glycine betaine/carnitine/choline transport system permease protein OpuCB	1930060	1930797	-		opuCB_1	similar to AA sequence:UniProtKB:O34878		1	0	0	0	0	0	0
1740	PFR_JS17-1_1704	Osmoprotectant transport ATP-binding protein ABC	1930794	1932128	-	PROKKA_01732	Choline transport ATP-binding protein OpuBA	1930794	1932128	-		opuBA_1	similar to AA sequence:UniProtKB:Q45460		1	0	0	0	0	0	0
1741	PFR_JS17-1_1705	ABC transporter, permease protein OpuCB	1932125	1932766	-	PROKKA_01733	Choline transport system permease protein OpuBB	1932125	1932766	-		opuBB	similar to AA sequence:UniProtKB:Q45461		1	0	0	0	0	0	0
1742	PFR_JS17-1_1706	RNA cap guanine-N2 methyltransferase	1932978	1934348	-	PROKKA_01734	Methyltransferase domain protein	1932978	1934348	-			protein motif:Pfam:PF12847.1		0	0	0	0	0	0	0
1743	PFR_JS17-1_1707	MFS transporter	1934373	1935668	-	PROKKA_01735	enterobactin exporter EntS	1934373	1935668	-			protein motif:CLUSTERS:PRK10489		1	0	0	0	0	0	0
1744	PFR_JS17-1_1708	Hydrolase, NUDIX family	1935812	1936297	-	PROKKA_01736	8-oxo-dGTP diphosphatase	1935812	1936297	-	3.6.1.55	mutX	similar to AA sequence:UniProtKB:P41354		1	0	0	0	0	0	0
1745	PFR_JS17-1_1709	Aminopeptidase C	1936352	1937800	-	PROKKA_01737	Aminopeptidase C	1936352	1937800	-	3.4.22.40	pepC_2	similar to AA sequence:UniProtKB:Q04723		1	0	0	0	0	0	0
1746	PFR_JS17-1_1710	Nicotinate-nucleotide--dimethylbenzimidazole	1937984	1939864	-	PROKKA_01738	5,6-dimethylbenzimidazole synthase	1937984	1939864	-	1.14.99.40	bluB	similar to AA sequence:UniProtKB:Q92PC8		1	0	0	0	0	0	0
1747	PFR_JS17-1_1711	Probable tRNA threonylcarbamoyladenosine	1939938	1941011	-	PROKKA_01739	tRNA N6-adenosine threonylcarbamoyltransferase	1939938	1941011	-	2.3.1.-	tsaD	similar to AA sequence:UniProtKB:Q2FWL2		1	0	0	0	0	0	0
1748	PFR_JS17-1_1712	Hypothetical protein	1941008	1941529	-	PROKKA_01740	ribosomal-protein-alanine N-acetyltransferase	1941008	1941529	-			protein motif:CLUSTERS:PRK09491		1	0	0	0	0	0	0
1749	PFR_JS17-1_1713	Universal bacterial protein YeaZ	1941526	1942212	-	PROKKA_01741	tRNA threonylcarbamoyladenosine biosynthesis protein TsaB	1941526	1942212	-		tsaB	similar to AA sequence:UniProtKB:Q7CQE0		1	0	0	0	0	0	0
1750	PFR_JS17-1_1714	Putative ATPase or kinase	1942209	1943204	-	PROKKA_01742	tRNA threonylcarbamoyladenosine biosynthesis protein TsaE	1942209	1943204	-		tsaE	similar to AA sequence:UniProtKB:O05515		1	0	0	0	0	0	0
1751	PFR_JS17-1_1715	Hypothetical protein	1943467	1946571	-	PROKKA_01743	ATP-dependent RNA helicase DeaD	1943467	1946571	-	3.6.4.13	deaD	similar to AA sequence:UniProtKB:P0A9P6		1	0	0	0	0	0	0
1752	PFR_JS17-1_1716	Glycosyltransferase, group 1 family	1946849	1947994	+	PROKKA_01744	GDP-mannose-dependent alpha-mannosyltransferase	1946849	1947994	+	2.4.1.-	mgtA_2	similar to AA sequence:UniProtKB:O06423		1	0	0	0	0	0	0
1753	PFR_JS17-1_1717	YjeF protein	1948023	1949441	-	PROKKA_01745	Bifunctional NAD(P)H-hydrate repair enzyme Nnr	1948023	1949441	-		nnr	similar to AA sequence:UniProtKB:P31806		1	0	0	0	0	0	0
1754	PFR_JS17-1_1718	Holo-[acyl-carrier-protein] synthase AcpS	1949443	1949910	-	PROKKA_01746	Holo-[acyl-carrier-protein] synthase	1949443	1949910	-	2.7.8.7	acpS	similar to AA sequence:UniProtKB:O86785		0	0	0	0	0	0	0
1755	PFR_JS17-1_1719	Glucosamine--fructose-6-phosphate	1949951	1951801	-	PROKKA_01747	Glutamine--fructose-6-phosphate aminotransferase [isomerizing]	1949951	1951801	-	2.6.1.16	glmS	similar to AA sequence:UniProtKB:P17169		1	0	0	0	0	0	0
1756	PFR_JS17-1_1720	Pantothenate kinase	1951950	1953032	+	PROKKA_01748	Pantothenate kinase	1951950	1953032	+	2.7.1.33	coaA_1	similar to AA sequence:UniProtKB:P63810		1	0	0	0	0	0	0
1757	PFR_JS17-1_1721	Phosphoglucosamine mutase	1953171	1954514	-	PROKKA_01749	Phosphoglucosamine mutase	1953171	1954514	-	5.4.2.10	glmM	similar to AA sequence:UniProtKB:P99087		1	0	0	0	0	0	0
1758	PFR_JS17-1_1722	30S ribosomal protein S9	1954665	1955216	-	PROKKA_01750	30S ribosomal protein S9	1954665	1955216	-		rpsI	similar to AA sequence:UniProtKB:A0QSP9		1	0	0	0	0	0	0
1759	PFR_JS17-1_1723	50S ribosomal protein L13	1955213	1955656	-	PROKKA_01751	50S ribosomal protein L13	1955213	1955656	-		rplM	similar to AA sequence:UniProtKB:A0QSP8		1	0	0	0	0	0	0
1760	PFR_JS17-1_1724	Elongation factor G fusA2	1955957	1958053	+	PROKKA_01752	Elongation factor G	1955957	1958053	+		fus	similar to AA sequence:UniProtKB:Q5XDW4		1	0	0	0	0	0	0
1761	PFR_JS17-1_1725	PF03733 domain protein	1958185	1958580	-	PROKKA_01753	Inner membrane protein YccF	1958185	1958580	-		yccF	similar to AA sequence:UniProtKB:P0AB12		1	0	0	0	0	0	0
1762	PFR_JS17-1_1726	TRNA (guanine-N(7)-)-methyltransferase	1958793	1959722	+	PROKKA_01754	tRNA (guanine-N(7)-)-methyltransferase	1958793	1959722	+	2.1.1.33	trmB	similar to AA sequence:UniProtKB:P44648		1	0	0	0	0	0	0
1763	PFR_JS17-1_1727	TRNA pseudouridine synthase A	1959715	1960593	+	PROKKA_01755	tRNA pseudouridine synthase A	1959715	1960593	+	5.4.99.12	truA	similar to AA sequence:UniProtKB:P07649		1	0	0	0	0	0	0
1764	PFR_JS17-1_1728	Methyltransferase small domain protein	1960631	1961230	+	PROKKA_01756	Ribosomal RNA small subunit methyltransferase C	1960631	1961230	+	2.1.1.172	rsmC_2	similar to AA sequence:UniProtKB:P39406		1	0	0	0	0	0	0
1765	PFR_JS17-1_1729	Hypothetical protein	1961541	1962083	+	PROKKA_01757	hypothetical protein	1961541	1962083	+					1	0	0	0	0	0	0
1766	PFR_JS17-1_1730	Cobalt transport protein	1962129	1963229	+	PROKKA_01758	Energy-coupling factor transporter transmembrane protein EcfT	1962129	1963229	+		ecfT	similar to AA sequence:UniProtKB:Q03ZL4		1	0	0	0	0	0	0
1767	PFR_JS17-1_1731	ABC transporter	1963226	1964842	+	PROKKA_01759	Putative HMP/thiamine import ATP-binding protein YkoD	1963226	1964842	+	3.6.3.-	ykoD_2	similar to AA sequence:UniProtKB:O34362		1	0	0	0	0	0	0
1768	PFR_JS17-1_1732	Substrate-specific component CbrT of predicted	1964839	1965690	+	PROKKA_01760	hypothetical protein	1964839	1965690	+					1	0	0	0	0	0	0
1769	PFR_JS17-1_1733	Putative integral membrane transport protein	1965705	1967297	-	PROKKA_01761	hypothetical protein	1965705	1967297	-					1	0	0	0	0	0	0
1770	PFR_JS17-1_1734	ABC transporter domain-containing ATP-binding	1967267	1968307	-	PROKKA_01762	putative ABC transporter ATP-binding protein YxlF	1967267	1968307	-	3.6.3.-	yxlF_2	similar to AA sequence:UniProtKB:P94374		1	0	0	0	0	0	0
1771	PFR_JS17-1_1735	Superoxide dismutase	1968506	1969114	+	PROKKA_01763	Superoxide dismutase [Mn/Fe]	1968506	1969114	+	1.15.1.1	sodA	similar to AA sequence:UniProtKB:P80293		1	0	0	0	0	0	0
1772	PFR_JS17-1_1736	Resuscitation-promoting factor RpfB	1969408	1970493	+	PROKKA_01764	Resuscitation-promoting factor Rpf2 precursor	1969408	1970493	+	3.-.-.-	rpf2	similar to AA sequence:UniProtKB:Q6M6N7		1	0	0	0	0	0	0
1773	PFR_JS17-1_1737	Glycosyltransferase, group 1 family	1970589	1971830	-	PROKKA_01765	GDP-mannose-dependent alpha-(1-6)-phosphatidylinositol dimannoside mannosyltransferase	1970589	1971830	-	2.4.1.57	pimC	similar to AA sequence:UniProtKB:P0CF99		1	0	0	0	0	0	0
1774	PFR_JS17-1_1738	50S ribosomal protein L17	1971871	1972458	-	PROKKA_01766	50S ribosomal protein L17	1971871	1972458	-		rplQ	similar to AA sequence:UniProtKB:A0QSL9		1	0	0	0	0	0	0
1775	PFR_JS17-1_1739	DNA-directed RNA polymerase, alpha subunit	1972502	1973521	-	PROKKA_01767	DNA-directed RNA polymerase subunit alpha	1972502	1973521	-	2.7.7.6	rpoA	similar to AA sequence:UniProtKB:P66701		1	0	0	0	0	0	0
1776	PFR_JS17-1_1740	30S ribosomal protein S4	1973646	1974251	-	PROKKA_01768	30S ribosomal protein S4	1973646	1974251	-		rpsD	similar to AA sequence:UniProtKB:A0QSL7		1	0	0	0	0	0	0
1777	PFR_JS17-1_1741	30S ribosomal protein S11	1974282	1974689	-	PROKKA_01769	30S ribosomal protein S11	1974282	1974689	-		rpsK	similar to AA sequence:UniProtKB:P66357		1	0	0	0	0	0	0
1778	PFR_JS17-1_1742	30S ribosomal protein S13	1974735	1975109	-	PROKKA_01770	30S ribosomal protein S13	1974735	1975109	-		rpsM	similar to AA sequence:UniProtKB:A0QSL5		1	0	0	0	0	0	0
1779	PFR_JS17-1_1743	Hypothetical protein	1975362	1975475	-	PROKKA_01771	50S ribosomal protein L36	1975362	1975475	-		rpmJ	similar to AA sequence:UniProtKB:P07841		0	0	0	0	0	0	0
1780	PFR_JS17-1_1744	Translation initiation factor IF-1	1975568	1975789	-	PROKKA_01772	Translation initiation factor IF-1	1975568	1975789	-		infA	similar to AA sequence:UniProtKB:P0A5H5		1	0	0	0	0	0	0
1781	PFR_JS17-1_1745	Hypothetical protein	1976148	1976432	+	PROKKA_01773	YciI-like protein	1976148	1976432	+			protein motif:CLUSTERS:PRK12863		1	0	0	0	0	0	0
1782	PFR_JS17-1_1746	Hypothetical protein	1976463	1976849	-	PROKKA_01774	hypothetical protein	1976463	1976849	-					1	0	0	0	0	0	0
1783	PFR_JS17-1_1747	Methionyl aminopeptidase	1976875	1977705	-	PROKKA_01775	Methionine aminopeptidase 1	1976875	1977705	-	3.4.11.18	map_2	similar to AA sequence:UniProtKB:P19994		1	0	0	0	0	0	0
1784	PFR_JS17-1_1748	Adenylate kinase	1977717	1978277	-	PROKKA_01776	Adenylate kinase	1977717	1978277	-	2.7.4.3	adk	similar to AA sequence:UniProtKB:A0QSH8		1	0	0	0	0	0	0
1785	PFR_JS17-1_1749	Protein translocase subunit SecY	1978289	1979602	-	PROKKA_01777	preprotein translocase subunit SecY	1978289	1979602	-			protein motif:CLUSTERS:PRK09204		1	0	0	0	0	0	0
1786	PFR_JS17-1_1750	Dipeptide/oligopeptide ABC superfamily ATP	1979902	1980975	+	PROKKA_01778	Dipeptide transport system permease protein DppB	1979902	1980975	+		dppB	similar to AA sequence:UniProtKB:P0AEF8		0	0	0	0	0	0	0
1787	PFR_JS17-1_1751	Oligopeptide transport system permease protein	1980977	1981963	+	PROKKA_01779	Oligopeptide transport system permease protein OppC	1980977	1981963	+		oppC	similar to AA sequence:UniProtKB:P08006		1	0	0	0	0	0	0
1788	PFR_JS17-1_1752	Oligopeptide transport ATP-binding protein	1981960	1984059	+	PROKKA_01780	Glutathione import ATP-binding protein GsiA	1981960	1984059	+	3.6.3.-	gsiA_2	similar to AA sequence:UniProtKB:P75796		1	0	0	0	0	0	0
1789	PFR_JS17-1_1753	Oligopeptide-binding protein OppA	1984130	1985848	+	PROKKA_01781	putative monoacyl phosphatidylinositol tetramannoside-binding protein LpqW precursor	1984130	1985848	+			similar to AA sequence:UniProtKB:A0R2I8		0	0	0	0	0	0	0
1790	PFR_JS17-1_1754	Putative luciferase-like monooxygenase,	1986099	1987295	+	PROKKA_01782	hypothetical protein	1986099	1987295	+			protein motif:CLUSTERS:PRK10508		1	0	0	0	0	0	0
1791	PFR_JS17-1_1755	FMN reductase	1987406	1988053	+	PROKKA_01783	NAD(P)H-dependent FAD/FMN reductase	1987406	1988053	+	1.5.1.45		similar to AA sequence:UniProtKB:A4IT49		1	0	0	0	0	0	0
1792	PFR_JS17-1_1756	50S ribosomal protein L15	1988410	1988853	-	PROKKA_01784	50S ribosomal protein L15	1988410	1988853	-		rplO	similar to AA sequence:UniProtKB:P19946		1	0	0	0	0	0	0
1793	PFR_JS17-1_1757	50S ribosomal protein L30	1988855	1989037	-	PROKKA_01785	50S ribosomal protein L30	1988855	1989037	-		rpmD	similar to AA sequence:UniProtKB:P0AG51		1	0	0	0	0	0	0
1794	PFR_JS17-1_1758	30S ribosomal protein S5	1989037	1989648	-	PROKKA_01786	30S ribosomal protein S5	1989037	1989648	-		rpsE	similar to AA sequence:UniProtKB:Q6A6P3		1	0	0	0	0	0	0
1795	PFR_JS17-1_1759	50S ribosomal protein L18	1989671	1990054	-	PROKKA_01787	50S ribosomal protein L18	1989671	1990054	-		rplR	similar to AA sequence:UniProtKB:P46899		1	0	0	0	0	0	0
1796	PFR_JS17-1_1760	50S ribosomal protein L6	1990057	1990599	-	PROKKA_01788	50S ribosomal protein L6	1990057	1990599	-		rplF	similar to AA sequence:UniProtKB:A0QSG4		1	0	0	0	0	0	0
1797	PFR_JS17-1_1761	30S ribosomal protein S8	1990630	1991037	-	PROKKA_01789	30S ribosomal protein S8	1990630	1991037	-		rpsH	similar to AA sequence:UniProtKB:A0QSG3		1	0	0	0	0	0	0
1798	PFR_JS17-1_1762	30S ribosomal protein S14 type Z	1991197	1991382	-	PROKKA_01790	30S ribosomal protein S14 type Z	1991197	1991382	-		rpsZ	similar to AA sequence:UniProtKB:P54798		1	0	0	0	0	0	0
1799	PFR_JS17-1_1763	50S ribosomal protein L5	1991391	1992053	-	PROKKA_01791	50S ribosomal protein L5	1991391	1992053	-		rplE	similar to AA sequence:UniProtKB:A0QSG1		1	0	0	0	0	0	0
1800	PFR_JS17-1_1764	50S ribosomal protein L24	1992053	1992424	-	PROKKA_01792	50S ribosomal protein L24	1992053	1992424	-		rplX	similar to AA sequence:UniProtKB:P60735		1	0	0	0	0	0	0
1801	PFR_JS17-1_1765	50S ribosomal protein L14	1992426	1992797	-	PROKKA_01793	50S ribosomal protein L14	1992426	1992797	-		rplN	similar to AA sequence:UniProtKB:A0QSF9		1	0	0	0	0	0	0
1802	PFR_JS17-1_1766	30S ribosomal protein S17	1992928	1993203	-	PROKKA_01794	30S ribosomal protein S17	1992928	1993203	-		rpsQ	similar to AA sequence:UniProtKB:A0QSE0		1	0	0	0	0	0	0
1803	PFR_JS17-1_1767	50S ribosomal protein L29	1993200	1993448	-	PROKKA_01795	50S ribosomal protein L29	1993200	1993448	-		rpmC	similar to AA sequence:UniProtKB:P95057		1	0	0	0	0	0	0
1804	PFR_JS17-1_1768	50S ribosomal protein L16	1993450	1993869	-	PROKKA_01796	50S ribosomal protein L16	1993450	1993869	-		rplP	similar to AA sequence:UniProtKB:A0QSD8		1	0	0	0	0	0	0
1805	PFR_JS17-1_1769	30S ribosomal protein S3	1993875	1994693	-	PROKKA_01797	30S ribosomal protein S3	1993875	1994693	-		rpsC	similar to AA sequence:UniProtKB:P23309		1	0	0	0	0	0	0
1806	PFR_JS17-1_1770	50S ribosomal protein L22	1994696	1995181	-	PROKKA_01798	50S ribosomal protein L22	1994696	1995181	-		rplV	similar to AA sequence:UniProtKB:A0QSD6		1	0	0	0	0	0	0
1807	PFR_JS17-1_1771	30S ribosomal protein S19	1995207	1995488	-	PROKKA_01799	30S ribosomal protein S19	1995207	1995488	-		rpsS	similar to AA sequence:UniProtKB:P0A5X5		1	0	0	0	0	0	0
1808	PFR_JS17-1_1772	50S ribosomal protein L2	1995506	1996342	-	PROKKA_01800	50S ribosomal protein L2	1995506	1996342	-		rplB	similar to AA sequence:UniProtKB:A0QSD4		1	0	0	0	0	0	0
1809	PFR_JS17-1_1773	50S ribosomal protein L23	1996381	1996692	-	PROKKA_01801	50S ribosomal protein L23	1996381	1996692	-		rplW	similar to AA sequence:UniProtKB:A0QSD3		1	0	0	0	0	0	0
1810	PFR_JS17-1_1774	50S ribosomal protein L4	1996689	1997390	-	PROKKA_01802	50S ribosomal protein L4	1996689	1997390	-		rplD	similar to AA sequence:UniProtKB:A0QSD2		1	0	0	0	0	0	0
1811	PFR_JS17-1_1775	50S ribosomal protein L3	1997387	1998046	-	PROKKA_01803	50S ribosomal protein L3	1997387	1998046	-		rplC	similar to AA sequence:UniProtKB:A0QSD1		1	0	0	0	0	0	0
1812	PFR_JS17-1_1776	30S ribosomal protein S10	1998058	1998369	-	PROKKA_01804	30S ribosomal protein S10	1998058	1998369	-		rpsJ	similar to AA sequence:UniProtKB:A0QSD0		1	0	0	0	0	0	0
1813	PFR_JS17-1_1777	Aminotransferase, class IV	1998804	1999676	-	PROKKA_01805	Branched-chain-amino-acid aminotransferase	1998804	1999676	-	2.6.1.42	ilvE_2	similar to AA sequence:UniProtKB:O86428		0	0	0	0	0	0	0
1814	PFR_JS17-1_1778	Putative insertion element ISCmi2 transposase	1999826	2000821	+	PROKKA_01806	Integrase core domain protein	1999826	2000821	+			protein motif:Pfam:PF00665.20		0	0	0	0	0	0	0
1815	PFR_JS17-1_1779	Glutamate--tRNA ligase (Precursor)	2000818	2002212	-	PROKKA_01807	Glutamate--tRNA ligase	2000818	2002212	-	6.1.1.17	gltX	similar to AA sequence:UniProtKB:P27000		1	0	0	0	0	0	0
1816	PFR_JS17-1_1780	Acetyltransferase, gnlAT family	2002438	2003127	-	PROKKA_01808	Acetyltransferase (GNAT) family protein	2002438	2003127	-			protein motif:Pfam:PF00583.18		1	0	0	0	0	0	0
1817	PFR_JS17-1_1781	Membrane protein, PF09852 family	2003169	2004599	+	PROKKA_01809	hypothetical protein	2003169	2004599	+					1	0	0	0	0	0	0
1818	PFR_JS17-1_1782	Translation elongation factor Tu	2004793	2005983	-	PROKKA_01810	Elongation factor Tu	2004793	2005983	-		tuf	similar to AA sequence:UniProtKB:A0QS98		1	0	0	0	0	0	0
1819	PFR_JS17-1_1783	Translation elongation factor G	2006218	2008317	-	PROKKA_01811	Elongation factor G	2006218	2008317	-		fusA	similar to AA sequence:UniProtKB:P0A556		1	0	0	0	0	0	0
1820	PFR_JS17-1_1784	30S ribosomal protein S7	2008488	2008958	-	PROKKA_01812	30S ribosomal protein S7	2008488	2008958	-		rpsG	similar to AA sequence:UniProtKB:A0QS97		1	0	0	0	0	0	0
1821	PFR_JS17-1_1785	30S ribosomal protein S12	2008958	2009329	-	PROKKA_01813	30S ribosomal protein S12	2008958	2009329	-		rpsL	similar to AA sequence:UniProtKB:P0A4A5		1	0	0	0	0	0	0
1822	PFR_JS17-1_1786	DNA-directed RNA polymerase, beta' subunit	2009789	2013679	-	PROKKA_01814	DNA-directed RNA polymerase subunit beta'	2009789	2013679	-	2.7.7.6	rpoC	similar to AA sequence:UniProtKB:A0QS66		1	0	0	0	0	0	0
1823	PFR_JS17-1_1787	DNA-directed RNA polymerase, beta subunit	2013781	2017257	-	PROKKA_01815	DNA-directed RNA polymerase subunit beta	2013781	2017257	-	2.7.7.6	rpoB	similar to AA sequence:UniProtKB:Q9L0L0		1	0	0	0	0	0	0
1824	PFR_JS17-1_1788	Hypothetical protein	2017583	2018209	-	PROKKA_01816	hypothetical protein	2017583	2018209	-					1	0	0	0	0	0	0
1825	PFR_JS17-1_1789	LSU ribosomal protein L7/L12 (P1/P2)	2018480	2018875	-	PROKKA_01817	50S ribosomal protein L7/L12	2018480	2018875	-		rplL	similar to AA sequence:UniProtKB:Q8NT28		1	0	0	0	0	0	0
1826	PFR_JS17-1_1790	50S ribosomal protein L10	2018892	2019539	-	PROKKA_01818	50S ribosomal protein L10	2018892	2019539	-		rplJ	similar to AA sequence:UniProtKB:A0QS62		1	0	0	0	0	0	0
1827						PROKKA_01819	Lipoyl synthase	2019943	2020893	-	2.8.1.8	lipA	similar to AA sequence:UniProtKB:A8I4L8		1					0	0
1828	PFR_JS17-1_1791	Lipoyl synthase	2019943	2020893	-	PROKKA_01820	Octanoyltransferase	2020890	2021762	-	2.3.1.181	lipB	similar to AA sequence:UniProtKB:Q10404		1	0	0	0	0	0	0
1829	PFR_JS17-1_1792	Octanoyltransferase	2020890	2021762	-	PROKKA_01821	50S ribosomal protein L1	2021929	2022639	-		rplA	similar to AA sequence:UniProtKB:A0QS46		1	0	0	0	0	0	0
1830	PFR_JS17-1_1793	50S ribosomal protein L1	2021929	2022639	-	PROKKA_01822	50S ribosomal protein L11	2022761	2023189	-		rplK	similar to AA sequence:UniProtKB:A0QS45		1	0	0	0	0	0	0
1831	PFR_JS17-1_1794	50S ribosomal protein L11	2022761	2023189	-	PROKKA_01823	hypothetical protein	2023299	2024186	-			similar to AA sequence:UniProtKB:P27309	Transcription termination/antitermination protein NusG	1	0	0	0	0	0	0
1832	PFR_JS17-1_1795	Transcription antitermination protein nusG	2023299	2024186	-	PROKKA_01824	preprotein translocase subunit SecE	2024206	2024793	-			protein motif:CLUSTERS:PRK07597		1	0	0	0	0	0	0
1833						PROKKA_01825	tRNA-Trp(cca)	2024962	2025035	-			COORDINATES:profile:Aragorn:1.2		0					0	0
1834						PROKKA_01826	hypothetical protein	2025226	2026710	-					1					0	0
1835	PFR_JS17-1_1796	Putative SecE/Sec61-gamma subunit of protein	2024206	2024793	-	PROKKA_01827	UDP-N-acetylenolpyruvoylglucosamine reductase	2026732	2027865	-	1.3.1.98	murB	similar to AA sequence:UniProtKB:Q9HZM7		1	0	0	0	0	0	0
1836	PFR_JS17-1_1797	Hypothetical protein	2025226	2026710	-	PROKKA_01828	MaoC like domain protein	2027935	2028366	-			protein motif:Pfam:PF01575.13		1	0	0	0	0	0	0
1837						PROKKA_01829	hypothetical protein	2028363	2028797	-					1					0	0
1838	PFR_JS17-1_1798	UDP-N-acetylenolpyruvoylglucosamine reductase	2026732	2027865	-	PROKKA_01830	50S ribosomal protein L33 1	2028945	2029115	-		rpmGA	similar to AA sequence:UniProtKB:P23375		1	0	0	0	0	0	0
1839	PFR_JS17-1_1799	MaoC-like protein	2027935	2028366	-	PROKKA_01831	tRNA-Met(cat)	2029244	2029318	-			COORDINATES:profile:Aragorn:1.2		0	0	0	0	0	0	0
1840	PFR_JS17-1_1800	UPF0336 protein	2028363	2028797	-	PROKKA_01832	tRNA-Thr(ggt)	2029396	2029469	-			COORDINATES:profile:Aragorn:1.2		0	0	0	0	0	0	0
1841	PFR_JS17-1_1801	50S ribosomal protein L33	2028945	2029115	-	PROKKA_01833	NADH dehydrogenase	2029514	2031169	-	1.6.99.3	ahpF	similar to AA sequence:UniProtKB:P26829		1	0	0	0	0	0	0
1842	PFR_JS17-1_1802	Alkyl hydroperoxide reductase, F subunit	2029514	2031169	-	PROKKA_01834	Alkyl hydroperoxide reductase subunit C	2031393	2031956	-	1.11.1.15	ahpC	similar to AA sequence:UniProtKB:P80239		1	0	0	0	0	0	0
1843	PFR_JS17-1_1803	Alkyl hydroperoxide reductase, C22 subunit,	2031393	2031956	-	PROKKA_01835	tRNA-Tyr(gta)	2032299	2032382	-			COORDINATES:profile:Aragorn:1.2		0	0	0	0	0	0	0
1844	PFR_JS17-1_1804	Hypothetical protein	2032480	2032974	-	PROKKA_01836	hypothetical protein	2032480	2032974	-					1	0	0	0	0	0	0
1845	PFR_JS17-1_1805	Exodeoxyribonuclease	2033053	2033994	+	PROKKA_01837	Exodeoxyribonuclease	2033053	2033994	+	3.1.11.2	exoA	similar to AA sequence:UniProtKB:P37454		1	0	0	0	0	0	0
1846	PFR_JS17-1_1806	Hypothetical protein	2034053	2034439	-	PROKKA_01838	hypothetical protein	2034053	2034439	-					1	0	0	0	0	0	0
1847	PFR_JS17-1_1807	Mannosyltransferase MptA	2034606	2036195	-	PROKKA_01839	hypothetical protein	2034606	2036195	-					1	0	0	0	0	0	0
1848	PFR_JS17-1_1808	Oxidoreductase alpha subunit	2036367	2038256	+	PROKKA_01840	2-oxoglutarate oxidoreductase subunit KorA	2036367	2038256	+	1.2.-.-	korA	similar to AA sequence:UniProtKB:O53182		1	0	0	0	0	0	0
1849	PFR_JS17-1_1809	2-oxoglutarate ferredoxin oxidoreductase subunit	2038253	2039332	+	PROKKA_01841	2-oxoglutarate oxidoreductase subunit KorB	2038253	2039332	+	1.2.-.-	korB	similar to AA sequence:UniProtKB:O53181		1	0	0	0	0	0	0
1850	PFR_JS17-1_1810	Peptidase family M13	2039462	2041435	+	PROKKA_01842	Neutral endopeptidase	2039462	2041435	+	3.4.24.-	pepO	similar to AA sequence:UniProtKB:Q07744		1	0	0	0	0	0	0
1851	PFR_JS17-1_1811	Hypothetical protein	2041523	2042728	+	PROKKA_01843	Inner membrane protein YhaI	2041523	2042728	+		yhaI	similar to AA sequence:UniProtKB:P64592		1	0	0	0	0	0	0
1852	PFR_JS17-1_1812	Inner membrane protein YhaI	2042801	2043256	+	PROKKA_01844	Inner membrane protein YhaH	2042801	2043256	+		yhaH	similar to AA sequence:UniProtKB:P64590		1	0	0	0	0	0	0
1853	PFR_JS17-1_1813	Polyprenyl synthetase	2043387	2044364	-	PROKKA_01845	Heptaprenyl diphosphate synthase component 2	2043387	2044364	-	2.5.1.30	hepT	similar to AA sequence:UniProtKB:P31114		1	0	0	0	0	0	0
1854	PFR_JS17-1_1814	NADH-quinone oxidoreductase subunit N	2044378	2045934	-	PROKKA_01846	NADH-quinone oxidoreductase subunit N	2044378	2045934	-	1.6.99.5	nuoN	similar to AA sequence:UniProtKB:P0AFF0		1	0	0	0	0	0	0
1855	PFR_JS17-1_1815	NADH dehydrogenase subunit M	2045938	2047479	-	PROKKA_01847	NADH-quinone oxidoreductase subunit M	2045938	2047479	-	1.6.99.5	nuoM	similar to AA sequence:UniProtKB:P0AFE8		1	0	0	0	0	0	0
1856	PFR_JS17-1_1816	NADH dehydrogenase subunit L	2047494	2049401	-	PROKKA_01848	NADH-quinone oxidoreductase subunit 12	2047494	2049401	-	1.6.99.5		similar to AA sequence:UniProtKB:Q56227		1	0	0	0	0	0	0
1857	PFR_JS17-1_1817	NADH-quinone oxidoreductase subunit K	2049412	2049711	-	PROKKA_01849	NADH-quinone oxidoreductase subunit 11	2049412	2049711	-	1.6.99.5		similar to AA sequence:UniProtKB:Q56226		1	0	0	0	0	0	0
1858	PFR_JS17-1_1818	NADH-ubiquinone/plastoquinone oxidoreductase	2049708	2050577	-	PROKKA_01850	NADH-quinone oxidoreductase subunit J	2049708	2050577	-	1.6.99.5	nuoJ	similar to AA sequence:UniProtKB:P0AFE0		1	0	0	0	0	0	0
1859	PFR_JS17-1_1819	NADH-quinone oxidoreductase subunit I	2050574	2051146	-	PROKKA_01851	NADH-quinone oxidoreductase subunit 9	2050574	2051146	-	1.6.99.5	nqo9	similar to AA sequence:UniProtKB:Q56224		1	0	0	0	0	0	0
1860	PFR_JS17-1_1820	NADH-quinone oxidoreductase subunit H	2051147	2052517	-	PROKKA_01852	NADH-quinone oxidoreductase subunit H	2051147	2052517	-	1.6.99.5	nuoH	similar to AA sequence:UniProtKB:P42032		1	0	0	0	0	0	0
1861	PFR_JS17-1_1821	NADH dehydrogenase, G subunit	2052514	2054925	-	PROKKA_01853	NADH-quinone oxidoreductase chain 3	2052514	2054925	-	1.6.99.5	nqo3	similar to AA sequence:UniProtKB:P29915		1	0	0	0	0	0	0
1862	PFR_JS17-1_1822	NADH oxidoreductase, F subunit	2054922	2056262	-	PROKKA_01854	NADH-quinone oxidoreductase subunit 1	2054922	2056262	-	1.6.99.5	nqo1	similar to AA sequence:UniProtKB:Q56222		1	0	0	0	0	0	0
1863	PFR_JS17-1_1823	NADH dehydrogenase subunit E	2056259	2056990	-	PROKKA_01855	NADH-quinone oxidoreductase subunit E	2056259	2056990	-	1.6.99.5	nuoE	similar to AA sequence:UniProtKB:P65573		1	0	0	0	0	0	0
1864	PFR_JS17-1_1824	NADH-quinone oxidoreductase subunit D	2057046	2058419	-	PROKKA_01856	NADH-quinone oxidoreductase subunit 4	2057046	2058419	-	1.6.99.5	nqo4	similar to AA sequence:UniProtKB:Q56220		1	0	0	0	0	0	0
1865	PFR_JS17-1_1825	NADH-quinone oxidoreductase subunit C	2058416	2059183	-	PROKKA_01857	NADH-quinone oxidoreductase subunit C 1	2058416	2059183	-	1.6.99.5	nuoC1	similar to AA sequence:UniProtKB:O68854		1	0	0	0	0	0	0
1866	PFR_JS17-1_1826	NADH-quinone oxidoreductase subunit B	2059180	2059737	-	PROKKA_01858	NADH-quinone oxidoreductase subunit 6	2059180	2059737	-	1.6.99.5	nqo6	similar to AA sequence:UniProtKB:Q56218		1	0	0	0	0	0	0
1867	PFR_JS17-1_1827	NADH-quinone oxidoreductase subunit A	2059756	2060121	-	PROKKA_01859	NAD(P)H-quinone oxidoreductase subunit 3	2059756	2060121	-	1.6.5.-	ndhC	similar to AA sequence:UniProtKB:P19045		1	0	0	0	0	0	0
1868	PFR_JS17-1_1828	Geranylgeranyl reductase family protein	2060178	2061509	-	PROKKA_01860	Putative oxidoreductase/MT0587	2060178	2061509	-	1.-.-.-		similar to AA sequence:UniProtKB:O06427		1	0	0	0	0	0	0
1869	PFR_JS17-1_1829	Chorismate binding enzyme	2061855	2063093	+	PROKKA_01861	Isochorismate synthase DhbC	2061855	2063093	+	5.4.4.2	dhbC	similar to AA sequence:UniProtKB:P45744		1	0	0	0	0	0	0
1870	PFR_JS17-1_1830	ABC transporter, permease protein	2063139	2064944	-	PROKKA_01862	hypothetical protein	2063139	2064944	-					1	0	0	0	0	0	0
1871	PFR_JS17-1_1831	Heme ABC exporter, ATP-binding protein CcmA	2064941	2065624	-	PROKKA_01863	SkfA peptide export ATP-binding protein SkfE	2064941	2065624	-	3.6.3.25	skfE	similar to AA sequence:UniProtKB:O31427		1	0	0	0	0	0	0
1872	PFR_JS17-1_1832	Demethylmenaquinone methyltransferase	2065869	2066516	+	PROKKA_01864	Ubiquinone/menaquinone biosynthesis C-methyltransferase UbiE	2065869	2066516	+	2.1.1.163	ubiE_2	similar to AA sequence:UniProtKB:P0A887		1	0	0	0	0	0	0
1873	PFR_JS17-1_1833	Nuclease, RecB family	2066643	2068412	+	PROKKA_01865	hypothetical protein	2066643	2068412	+					1	0	0	0	0	0	0
1874	PFR_JS17-1_1834	1,4-dihydroxy-2-naphthoate octaprenyltransferase	2068429	2069310	-	PROKKA_01866	1,4-dihydroxy-2-naphthoate octaprenyltransferase	2068429	2069310	-	2.5.1.74	menA	similar to AA sequence:UniProtKB:P32166		1	0	0	0	0	0	0
1875	PFR_JS17-1_1835	Hypothetical protein	2069491	2069745	+	PROKKA_01867	hypothetical protein	2069491	2069745	+					1	0	0	0	0	0	0
1876	PFR_JS17-1_1836	Transporter, major facilitator family protein	2070082	2071368	+	PROKKA_01868	enterobactin exporter EntS	2070082	2071368	+			protein motif:CLUSTERS:PRK10489	Putative antibiotic resistance	1	0	0	0	0	0	0
1877	PFR_JS17-1_1837	Hypothetical protein	2071531	2071929	+	PROKKA_01869	PRC-barrel domain protein	2071531	2071929	+			protein motif:Pfam:PF05239.10		1	0	0	0	0	0	0
1878	PFR_JS17-1_1838	Cytidine and deoxycytidylate deaminase	2071955	2072419	-	PROKKA_01870	Riboflavin biosynthesis protein RibD	2071955	2072419	-		ribD_2	similar to AA sequence:UniProtKB:P25539		1	0	0	0	0	0	0
1879	PFR_JS17-1_1839	Cation diffusion facilitator family transporter	2072448	2073416	-	PROKKA_01871	Ferrous-iron efflux pump FieF	2072448	2073416	-		fieF	similar to AA sequence:UniProtKB:P69380		1	0	0	0	0	0	0
1880	PFR_JS17-1_1840	Phospholipase, patatin family	2073607	2075196	+	PROKKA_01872	hypothetical protein	2073607	2075196	+			protein motif:CLUSTERS:PRK10279		1	0	0	0	0	0	0
1881	PFR_JS17-1_1841	Hypothetical protein	2075302	2075649	+	PROKKA_01873	hypothetical protein	2075302	2075649	+					0	0	0	0	0	0	0
1882	PFR_JS17-1_1842	Hypothetical protein	2075770	2076429	+	PROKKA_01874	hypothetical protein	2075770	2076429	+					1	0	0	0	0	0	0
1883	PFR_JS17-1_1843	Transaldolase	2076628	2077710	+	PROKKA_01875	Transaldolase	2076628	2077710	+	2.2.1.2	tal_2	similar to AA sequence:UniProtKB:A0QWX9		1	0	0	0	0	0	0
1884	PFR_JS17-1_1844	Hypothetical protein	2078227	2078607	+	PROKKA_01876	hypothetical protein	2078227	2078607	+					1	0	0	0	0	0	0
1885	PFR_JS17-1_1845	Zinc-binding dehydrogenase family oxidoreductase	2078925	2079950	+	PROKKA_01877	NADP-dependent isopropanol dehydrogenase	2078925	2079950	+	1.1.1.80	adh	similar to AA sequence:UniProtKB:P14941		1	0	0	0	0	0	0
1886	PFR_JS17-1_1846	Ketopantoate reductase protein	2079947	2080717	+	PROKKA_01878	2-dehydropantoate 2-reductase	2079947	2080717	+			protein motif:CLUSTERS:PRK06522		0	0	0	0	0	0	0
1887	PFR_JS17-1_1847	Hypothetical protein	2080751	2080912	+	PROKKA_01879	2-dehydropantoate 2-reductase	2080751	2080912	+			protein motif:CLUSTERS:PRK06522		0	0	0	0	0	0	0
1888	PFR_JS17-1_1848	Aspartate/tyrosine/aromatic aminotransferase	2080975	2082141	+	PROKKA_01880	Putative N-acetyl-LL-diaminopimelate aminotransferase	2080975	2082141	+	2.6.1.-	patA	similar to AA sequence:UniProtKB:P16524		1	0	0	0	0	0	0
1889	PFR_JS17-1_1849	Putative cation transporting P-type ATPase	2082278	2084149	-											0	0	0	0	0	0
1890						PROKKA_01881	tRNA-Ala(agc)	2083858	2083949	-			COORDINATES:profile:Aragorn:1.2		0					0	0
1891	PFR_JS17-1_1850	HTH-type transcriptional regulator CmtR	2084146	2084571	-	PROKKA_01882	HTH-type transcriptional regulator KmtR	2084146	2084571	-		kmtR	similar to AA sequence:UniProtKB:O53838		1	0	0	0	0	0	0
1892						PROKKA_01883	tRNA-Lys(ttt)	2084925	2084998	-			COORDINATES:profile:Aragorn:1.2		0					0	0
1893	PFR_JS17-1_1851	Transcriptional regulator	2085137	2085904	-	PROKKA_01884	HTH-type transcriptional regulator MtrR	2085137	2085904	-		mtrR	similar to AA sequence:UniProtKB:P39897		1	0	0	0	0	0	0
1894	PFR_JS17-1_1852	ABC transporter related	2086073	2086441	+	PROKKA_01885	Doxorubicin resistance ATP-binding protein DrrA	2086073	2086441	+	3.6.3.-	drrA_3	similar to AA sequence:UniProtKB:P96205		0	0	0	0	0	0	0
1895	PFR_JS17-1_1853	ABC-type multidrug transport system (Fragment)	2086525	2087112	+	PROKKA_01886	Daunorubicin/doxorubicin resistance ATP-binding protein DrrA	2086525	2087112	+	3.6.3.-	drrA_4	similar to AA sequence:UniProtKB:P32010		0	0	0	0	0	0	0
1896	PFR_JS17-1_1854	ABC transporter, permease protein	2087109	2087915	+	PROKKA_01887	ABC-2 type transporter	2087109	2087915	+			protein motif:Pfam:PF01061.18		1	0	0	0	0	0	0
1897	PFR_JS17-1_1855	Hypothetical protein	2088355	2090073	+	PROKKA_01888	putative endopeptidase precursor	2088355	2090073	+	3.4.-.-		similar to AA sequence:UniProtKB:A4QFQ3		0	0	0	0	0	0	0
1898						PROKKA_01889	tRNA-Glu(ttc)	2090188	2090261	+			COORDINATES:profile:Aragorn:1.2		0					0	0
1899						PROKKA_01890	tRNA-Asp(gtc)	2090464	2090538	+			COORDINATES:profile:Aragorn:1.2		0					0	0
1900						PROKKA_01891	tRNA-Phe(gaa)	2090551	2090625	+			COORDINATES:profile:Aragorn:1.2		0					0	0
1901	PFR_JS17-1_1856	Domain family protein, hydrolase, alpha/beta fold	2090796	2091878	-	PROKKA_01892	Alpha/beta hydrolase family protein	2090796	2091878	-			protein motif:Pfam:PF12697.1		1	0	0	0	0	0	0
1902	PFR_JS17-1_1857	Hypothetical protein	2092130	2092360	-	PROKKA_01893	hypothetical protein	2092130	2092360	-					1	0	0	0	0	0	0
1903	PFR_JS17-1_1858	Phosphoribosylformylglycinamidine cyclo-ligase	2092594	2093655	-	PROKKA_01894	Phosphoribosylformylglycinamidine cyclo-ligase	2092594	2093655	-	6.3.3.1	purM	similar to AA sequence:UniProtKB:Q9KPY6		1	0	0	0	0	0	0
1904	PFR_JS17-1_1859	Amidophosphoribosyltransferase	2093652	2095193	-	PROKKA_01895	Amidophosphoribosyltransferase precursor	2093652	2095193	-	2.4.2.14	purF	similar to AA sequence:UniProtKB:P00497		1	0	0	0	0	0	0
1905	PFR_JS17-1_1860	Hypothetical protein	2095294	2096133	-	PROKKA_01896	hypothetical protein	2095294	2096133	-					1	0	0	0	0	0	0
1906	PFR_JS17-1_1861	UPF0237 protein	2096403	2096672	+	PROKKA_01897	hypothetical protein	2096403	2096672	+			protein motif:CLUSTERS:PRK00194		1	0	0	0	0	0	0
1907	PFR_JS17-1_1862	UPF0210 protein	2096676	2098025	+	PROKKA_01898	hypothetical protein	2096676	2098025	+			protein motif:CLUSTERS:PRK05313		1	0	0	0	0	0	0
1908	PFR_JS17-1_1863	Chloramphenicol phosphotransferase family	2098084	2098653	+	PROKKA_01899	Chromatin associated protein KTI12	2098084	2098653	+			protein motif:Pfam:PF08433.4		1	0	0	0	0	0	0
1909	PFR_JS17-1_1864	Formate-tetrahydrofolate ligase	2098755	2100431	-	PROKKA_01900	Formate--tetrahydrofolate ligase	2098755	2100431	-	6.3.4.3	fhs	similar to AA sequence:UniProtKB:Q2RM91		1	0	0	0	0	0	0
1910	PFR_JS17-1_1865	Hypothetical protein	2100562	2101038	-	PROKKA_01901	hypothetical protein	2100562	2101038	-					1	0	0	0	0	0	0
1911	PFR_JS17-1_1866	Peptidase dimerization domain protein	2101038	2102384	-	PROKKA_01902	Succinyl-diaminopimelate desuccinylase	2101038	2102384	-	3.5.1.18	dapE_2	similar to AA sequence:UniProtKB:Q9JYL2		0	0	0	0	0	0	0
1912	PFR_JS17-1_1867	Phosphoribosylformylglycinamidine synthase 2	2102389	2104815	-	PROKKA_01903	Phosphoribosylformylglycinamidine synthase 2	2102389	2104815	-	6.3.5.3	purL	similar to AA sequence:UniProtKB:A6X1J9		1	0	0	0	0	0	0
1913	PFR_JS17-1_1868	ATPase BadF/BadG/BcrA/BcrD type	2104953	2105909	+	PROKKA_01904	BadF/BadG/BcrA/BcrD ATPase family protein	2104953	2105909	+			protein motif:Pfam:PF01869.14		1	0	0	0	0	0	0
1914	PFR_JS17-1_1869	Transcriptional regulator HspR	2106068	2106502	-	PROKKA_01905	Putative heat shock protein HspR	2106068	2106502	-		hspR_2	similar to AA sequence:UniProtKB:P40183		1	0	0	0	0	0	0
1915	PFR_JS17-1_1870	Chaperone protein DnaJ 1	2106595	2107767	-	PROKKA_01906	Chaperone protein DnaJ	2106595	2107767	-		dnaJ_3	similar to AA sequence:UniProtKB:P08622		1	0	0	0	0	0	0
1916	PFR_JS17-1_1871	Protein GrpE	2107829	2108479	-	PROKKA_01907	heat shock protein GrpE	2107829	2108479	-			protein motif:CLUSTERS:PRK10325		1	0	0	0	0	0	0
1917	PFR_JS17-1_1872	Chaperone protein DnaK	2108644	2110518	-	PROKKA_01908	Chaperone protein DnaK	2108644	2110518	-		dnaK_3	similar to AA sequence:UniProtKB:Q8NLY6		1	0	0	0	0	0	0
1918	PFR_JS17-1_1873	6-phosphogluconate dehydrogenase, decarboxylating	2110926	2111816	-	PROKKA_01909	6-phosphogluconate dehydrogenase, NAD(+)-dependent, decarboxylating	2110926	2111816	-	1.1.1.343	gntZ	similar to AA sequence:UniProtKB:P12013		1	0	0	0	0	0	0
1919	PFR_JS17-1_1874	Gluconate permease	2111943	2113286	-	PROKKA_01910	Gnt-II system L-idonate transporter	2111943	2113286	-		idnT	similar to AA sequence:UniProtKB:P39344		1	0	0	0	0	0	0
1920	PFR_JS17-1_1875	Hypothetical protein	2113302	2113430	-	PROKKA_01911	hypothetical protein	2113302	2113430	-					0	0	0	0	0	0	0
1921	PFR_JS17-1_1876	GntR domain protein	2113635	2114399	+	PROKKA_01912	transcriptional regulator NanR	2113635	2114399	+			protein motif:CLUSTERS:PRK03837		1	0	0	0	0	0	0
1922	PFR_JS17-1_1877	Cobalt transport protein CbiM	2114709	2115416	+	PROKKA_01913	Cobalt transport protein CbiM	2114709	2115416	+		cbiM	similar to AA sequence:UniProtKB:D5AUZ9		1	0	0	0	0	0	0
1923	PFR_JS17-1_1878	Cobalt transport protein CbiN	2115409	2115909	+	PROKKA_01914	Cobalt transport protein CbiN	2115409	2115909	+		cbiN	similar to AA sequence:UniProtKB:Q05595		1	0	0	0	0	0	0
1924	PFR_JS17-1_1879	Cobalt ABC transporter, permease protein CbiQ	2115913	2116707	+	PROKKA_01915	Cobalt transport protein CbiQ	2115913	2116707	+		cbiQ	similar to AA sequence:UniProtKB:D5AUZ7		1	0	0	0	0	0	0
1925	PFR_JS17-1_1880	Putative ABC transporter ATP-binding protein in	2116704	2117597	+	PROKKA_01916	Energy-coupling factor transporter ATP-binding protein EcfA3	2116704	2117597	+	3.6.3.-	ecfA3	similar to AA sequence:UniProtKB:Q0TUN8		1	0	0	0	0	0	0
1926	PFR_JS17-1_1881	Putative uroporphyrinogen III methyltransferase	2117594	2118367	+	PROKKA_01917	Siroheme synthase	2117594	2118367	+		cysG	similar to AA sequence:UniProtKB:P25924		1	0	0	0	0	0	0
1927	PFR_JS17-1_1882	Putative ATP-dependent helicase HrpB	2118406	2121027	+	PROKKA_01918	ATP-dependent RNA helicase HrpB	2118406	2121027	+	3.6.4.13	hrpB_2	similar to AA sequence:UniProtKB:P37024		1	0	0	0	0	0	0
1928	PFR_JS17-1_1883	Membrane protein, PF10081 family	2121118	2122977	+	PROKKA_01919	hypothetical protein	2121118	2122977	+					1	0	0	0	0	0	0
1929	PFR_JS17-1_1884	Azoreductase B	2123030	2123641	-	PROKKA_01920	NAD dependent epimerase/dehydratase family protein	2123030	2123641	-			protein motif:Pfam:PF01370.15		1	0	0	0	0	0	0
1930	PFR_JS17-1_1885	Azoreductase B	2123647	2124258	-	PROKKA_01921	hypothetical protein	2123647	2124258	-					1	0	0	0	0	0	0
1931	PFR_JS17-1_1886	Hypothetical protein	2124496	2124726	-	PROKKA_01922	hypothetical protein	2124496	2124726	-					1	0	0	0	0	0	0
1932	PFR_JS17-1_1887	Phosphate transporter family protein	2124723	2125994	-	PROKKA_01923	Low-affinity inorganic phosphate transporter 1	2124723	2125994	-		pitA	similar to AA sequence:UniProtKB:P0AFJ7		1	0	0	0	0	0	0
1933	PFR_JS17-1_1888	VPDSG-CTERM exosortase interaction domain	2126206	2126952	-	PROKKA_01924	hypothetical protein	2126206	2126952	-					0	0	0	0	0	0	0
1934	PFR_JS17-1_1889	Transcriptional regulator, MarR family	2127348	2127797	+	PROKKA_01925	MarR family protein	2127348	2127797	+			protein motif:Pfam:PF12802.1		1	0	0	0	0	0	0
1935	PFR_JS17-1_1890	Hypothetical protein	2127950	2128093	-	PROKKA_01926	hypothetical protein	2127950	2128093	-					1	0	0	0	0	0	0
1936	PFR_JS17-1_1891	Hypothetical protein	2128065	2128325	-	PROKKA_01927	hypothetical protein	2128065	2128325	-					0	0	0	0	0	0	0
1937	PFR_JS17-1_1892	Putative monovalent cation/proton antiporter	2128342	2130300	+	PROKKA_01928	Sodium, potassium, lithium and rubidium/H(+) antiporter	2128342	2130300	+		nhaK	similar to AA sequence:UniProtKB:O32212		1	0	0	0	0	0	0
1938	PFR_JS17-1_1893	Pyruvate oxidase	2130467	2132197	+	PROKKA_01929	Pyruvate oxidase	2130467	2132197	+	1.2.3.3	pox5	similar to AA sequence:UniProtKB:P37063		1	0	0	0	0	0	0
1939	PFR_JS17-1_1894	Hypothetical protein	2132582	2133022	+	PROKKA_01930	hypothetical protein	2132582	2133022	+					0	0	0	0	0	0	0
1940	PFR_JS17-1_1895	Hypothetical protein	2133271	2133930	+	PROKKA_01931	hypothetical protein	2133271	2133930	+					0	0	0	0	0	0	0
1941	PFR_JS17-1_1896	Hypothetical protein	2133945	2134316	-	PROKKA_01932	hypothetical protein	2133945	2134316	-					1	0	0	0	0	0	0
1942	PFR_JS17-1_1897	PAS domain S-box	2134554	2136353	-	PROKKA_01933	Aerotaxis receptor	2134554	2136353	-		aer	similar to AA sequence:UniProtKB:P50466		1	0	0	0	0	0	0
1943	PFR_JS17-1_1898	Adenosine deaminase	2136536	2137753	+	PROKKA_01934	Aminodeoxyfutalosine deaminase	2136536	2137753	+	3.5.4.-	add2	similar to AA sequence:UniProtKB:Q82K09		1	0	0	0	0	0	0
1944	PFR_JS17-1_1899	Nuclease SbcCD, D subunit	2137704	2138984	+	PROKKA_01935	Nuclease SbcCD subunit D	2137704	2138984	+		sbcD	similar to AA sequence:UniProtKB:P0AG76		1	0	0	0	0	0	0
1945	PFR_JS17-1_1900	ATP-dependent dsDNA exonuclease SbcC	2138984	2142148	+	PROKKA_01936	Nuclease SbcCD subunit C	2138984	2142148	+		sbcC	similar to AA sequence:UniProtKB:Q7A5S6		1	0	0	0	0	0	0
1946	PFR_JS17-1_1901	Hypothetical protein	2142173	2142673	-	PROKKA_01937	hypothetical protein	2142173	2142673	-					1	0	0	0	0	0	0
1947	PFR_JS17-1_1902	Carboxylic ester hydrolase	2142670	2144001	-	PROKKA_01938	Alpha/beta hydrolase family protein	2142670	2144001	-			protein motif:Pfam:PF12697.1	Secreted esterase	1	0	0	0	0	0	0
1948	PFR_JS17-1_1903	Acyl-CoA dehydrogenase type 2 domain protein	2144386	2145534	+	PROKKA_01939	Putative acyl-CoA dehydrogenase YdbM	2144386	2145534	+	1.3.99.-	ydbM	similar to AA sequence:UniProtKB:P96608		1	0	0	0	0	0	0
1949	PFR_JS17-1_1904	FAD linked oxidase protein	2145697	2148483	-	PROKKA_01940	putative FAD-linked oxidoreductase	2145697	2148483	-	1.-.-.-		similar to AA sequence:UniProtKB:Q50685		1	0	0	0	0	0	0
1950	PFR_JS17-1_1905	UPF0214 protein YfeW	2148878	2150101	-	PROKKA_01941	Penicillin-binding protein 4*	2148878	2150101	-		pbpE	similar to AA sequence:UniProtKB:P32959		1	0	0	0	0	0	0
1951	PFR_JS17-1_1906	OmpA family membrane associated protein	2150098	2150883	-	PROKKA_01942	vancomycin high temperature exclusion protein	2150098	2150883	-			protein motif:CLUSTERS:PRK10834	Putative antibiotic resistance	0	0	0	0	0	0	0
1952	PFR_JS17-1_1907	Glucose-6-phosphate isomerase 2	2150887	2152569	-	PROKKA_01943	Glucose-6-phosphate isomerase	2150887	2152569	-	5.3.1.9	pgi	similar to AA sequence:UniProtKB:P64192		1	0	0	0	0	0	0
1953	PFR_JS17-1_1908	Hypothetical protein	2152761	2153606	-	PROKKA_01944	putative endopeptidase precursor	2152761	2153606	-	3.4.-.-		similar to AA sequence:UniProtKB:A4QFQ3		1	0	0	0	0	0	0
1954	PFR_JS17-1_1909	KDPG and KHG aldolase	2153991	2154689	-	PROKKA_01945	keto-hydroxyglutarate-aldolase/keto-deoxy-phosphogluconate aldolase	2153991	2154689	-			protein motif:CLUSTERS:PRK07455		1	0	0	0	0	0	0
1955	PFR_JS17-1_1910	DEAD/DEAH box helicase	2154826	2157378	+	PROKKA_01946	ski2-like helicase	2154826	2157378	+			protein motif:CLUSTERS:PRK02362		0	0	0	0	0	0	0
1956	PFR_JS17-1_1911	Putative kinase inhibitor protein	2157412	2157876	+	PROKKA_01947	putative kinase inhibitor protein	2157412	2157876	+			protein motif:CLUSTERS:PRK10257		0	0	0	0	0	0	0
1957	PFR_JS17-1_1912	Cutinase	2158022	2159260	+	PROKKA_01948	Cutinase	2158022	2159260	+			protein motif:Pfam:PF01083.16	Anchored esterase	1	0	0	0	0	0	0
1958	PFR_JS17-1_1913	Hypothetical protein	2159782	2160480	-	PROKKA_01949	hypothetical protein	2159782	2160480	-					1	0	0	0	0	0	0
1959						PROKKA_01950	tRNA-Ser(cag)	2160611	2160695	+			COORDINATES:profile:Aragorn:1.2		0					0	0
1960	PFR_JS17-1_1914	Hypothetical protein	2163356	2163874	+	PROKKA_01951	hypothetical protein	2163356	2163874	+					0	0	0	0	0	0	0
1961	PFR_JS17-1_1915	Hypothetical protein	2163915	2164145	-	PROKKA_01952	hypothetical protein	2163915	2164145	-					0	0	0	0	0	0	0
1962	PFR_JS17-1_1916	Hypothetical protein	2164590	2165399	-	PROKKA_01953	hypothetical protein	2164590	2165399	-					0	0	0	0	0	0	0
1963	PFR_JS17-1_1917	Hypothetical protein	2165827	2166762	+	PROKKA_01954	hypothetical protein	2165827	2166762	+					0	0	0	0	0	0	0
1964	PFR_JS17-1_1918	Polyol permease	2166848	2168131	-	PROKKA_01955	Alpha-ketoglutarate permease	2166848	2168131	-		csbX	similar to AA sequence:UniProtKB:O05390		1	0	0	0	0	0	0
1965	PFR_JS17-1_1919	Prophage Lp2 protein 6	2168596	2169693	+	PROKKA_01956	hypothetical protein	2168596	2169693	+			protein motif:Pfam:PF04313.8	Type I restriction enzyme R protein N terminus (HSDR_N)	0	0	0	0	0	0	0
1966	PFR_JS17-1_1920	Hypothetical protein	2169872	2170570	+	PROKKA_01957	Host cell surface-exposed lipoprotein	2169872	2170570	+			protein motif:Pfam:PF07553.5		1	0	0	0	0	0	0
1967	PFR_JS17-1_1921	Phosphoribosylformylglycinamidine synthase 1	2170649	2171326	-	PROKKA_01958	Phosphoribosylformylglycinamidine synthase 1	2170649	2171326	-	6.3.5.3	purQ	similar to AA sequence:UniProtKB:Q8NMI4		1	0	0	0	0	0	0
1968	PFR_JS17-1_1922	Phosphoribosylformylglycinamidine synthase	2171328	2171579	-	PROKKA_01959	phosphoribosylformylglycinamidine synthase subunit PurS	2171328	2171579	-			protein motif:CLUSTERS:PRK05974		1	0	0	0	0	0	0
1969	PFR_JS17-1_1923	Phosphoribosylaminoimidazole-succinocarboxamidesy	2171656	2172534	-	PROKKA_01960	Phosphoribosylaminoimidazole-succinocarboxamide synthase	2171656	2172534	-	6.3.2.6	purC	similar to AA sequence:UniProtKB:A0R4I0		1	0	0	0	0	0	0
1970	PFR_JS17-1_1924	Hypothetical protein	2172632	2173738	+	PROKKA_01961	hypothetical protein	2172632	2173738	+					1	0	0	0	0	0	0
1971	PFR_JS17-1_1925	Adenylosuccinate lyase	2173748	2175181	-	PROKKA_01962	Adenylosuccinate lyase	2173748	2175181	-	4.3.2.2	purB	similar to AA sequence:UniProtKB:Q9X0I0		1	0	0	0	0	0	0
1972	PFR_JS17-1_1926	Phosphoribosylamine--glycine ligase (Precursor)	2175210	2176463	-	PROKKA_01963	Phosphoribosylamine--glycine ligase	2175210	2176463	-	6.3.4.13	purD	similar to AA sequence:UniProtKB:Q92RL0		1	0	0	0	0	0	0
1973	PFR_JS17-1_1927	YidE/YbjL duplication	2176724	2178292	+	PROKKA_01964	Aspartate/alanine antiporter	2176724	2178292	+		aspT	similar to AA sequence:UniProtKB:Q8L3K8		0	0	0	0	0	0	0
1974	PFR_JS17-1_1928	Hypothetical protein	2178816	2179532	-	PROKKA_01965	hypothetical protein	2178816	2179532	-					0	0	0	0	0	0	0
1975	PFR_JS17-1_1929	Hypothetical protein	2179581	2180345	-	PROKKA_01966	hypothetical protein	2179581	2180345	-					1	0	0	0	0	0	0
1976	PFR_JS17-1_1930	Hypothetical protein	2180409	2180684	-	PROKKA_01967	hypothetical protein	2180409	2180684	-					0	0	0	0	0	0	0
1977	PFR_JS17-1_1931	Hypothetical protein	2180681	2181124	-	PROKKA_01968	hypothetical protein	2180681	2181124	-					1	0	0	0	0	0	0
1978	PFR_JS17-1_1932	Protein of hypothetical function DUF894, DitE	2181309	2183135	+	PROKKA_01969	enterobactin exporter EntS	2181309	2183135	+			protein motif:CLUSTERS:PRK10489		1	0	0	0	0	0	0
1979	PFR_JS17-1_1933	Tat pathway signal sequence	2183333	2184871	-	PROKKA_01970	Arginine/agmatine antiporter	2183333	2184871	-		adiC	similar to AA sequence:UniProtKB:P60066		1	0	0	0	0	0	0
1980	PFR_JS17-1_1934	Fructokinase	2185054	2186019	+	PROKKA_01971	5-dehydro-2-deoxygluconokinase	2185054	2186019	+	2.7.1.92	iolC_2	similar to AA sequence:UniProtKB:P42414		1	0	0	0	0	0	0
1981	PFR_JS17-1_1935	Hypothetical protein	2186161	2186559	+	PROKKA_01972	hypothetical protein	2186161	2186559	+					1	0	0	0	0	0	0
1982	PFR_JS17-1_1936	Integral membrane lysyl-tRNA synthetase	2186556	2188619	-	PROKKA_01973	Lysylphosphatidylglycerol biosynthesis bifunctional protein LysX	2186556	2188619	-		lysX_1	similar to AA sequence:UniProtKB:P94974		1	0	0	0	0	0	0
1983	PFR_JS17-1_1937	Integral membrane protein MviN	2188683	2190626	-	PROKKA_01974	putative peptidoglycan biosynthesis protein MviN	2188683	2190626	-		mviN	similar to AA sequence:UniProtKB:O05435		1	0	0	0	0	0	0
1984	PFR_JS17-1_1938	Aspartate kinase	2190713	2191987	-	PROKKA_01975	Aspartokinase	2190713	2191987	-	2.7.2.4	ask	similar to AA sequence:UniProtKB:P0A4Z8		1	0	0	0	0	0	0
1985	PFR_JS17-1_1939	Oxidoreductase, NAD-binding domain protein	2192156	2193142	+	PROKKA_01976	1,5-anhydro-D-fructose reductase	2192156	2193142	+	1.1.1.292	afr_2	similar to AA sequence:UniProtKB:Q2I8V6		1	0	0	0	0	0	0
1986	PFR_JS17-1_1940	Isoleucine--tRNA ligase (Precursor)	2193269	2196526	-	PROKKA_01977	Isoleucine--tRNA ligase	2193269	2196526	-	6.1.1.5	ileS	similar to AA sequence:UniProtKB:P56690		1	0	0	0	0	0	0
1987	PFR_JS17-1_1941	Hypothetical protein	2196850	2197617	+	PROKKA_01978	hypothetical protein	2196850	2197617	+					0	0	0	0	0	0	0
1988	PFR_JS17-1_1942	Recombination protein RecR	2197640	2198266	-	PROKKA_01979	Recombination protein RecR	2197640	2198266	-		recR	similar to AA sequence:UniProtKB:Q8RDI4		1	0	0	0	0	0	0
1989	PFR_JS17-1_1943	Hypothetical protein	2198268	2198576	-	PROKKA_01980	Nucleoid-associated protein	2198268	2198576	-			similar to AA sequence:UniProtKB:Q9RXV7		1	0	0	0	0	0	0
1990	PFR_JS17-1_1944	Hypothetical protein	2198830	2202243	-	PROKKA_01981	DNA polymerase III subunit tau	2198830	2202243	-	2.7.7.7	dnaX_2	similar to AA sequence:UniProtKB:P06710		0	0	0	0	0	0	0
1991	PFR_JS17-1_1945	Peptidase C60, sortase A and B	2202289	2203023	-	PROKKA_01982	Sortase family protein	2202289	2203023	-			protein motif:Pfam:PF04203.7		0	0	0	0	0	0	0
1992	PFR_JS17-1_1946	Hypothetical protein	2203144	2204523	-	PROKKA_01983	Cna protein B-type domain protein	2203144	2204523	-			protein motif:Pfam:PF05738.7		1	0	0	0	0	0	0
1993	PFR_JS17-1_1947	Copper-containing nitrite reductase (Major outer	2204677	2207313	-	PROKKA_01984	Copper-containing nitrite reductase precursor	2204677	2207313	-	1.7.2.1	aniA	similar to AA sequence:UniProtKB:Q02219		1	0	0	0	0	0	0
1994	PFR_JS17-1_1948	Hypothetical protein	2207310	2207621	-	PROKKA_01985	hypothetical protein	2207310	2207621	-					1	0	0	0	0	0	0
1995	PFR_JS17-1_1949	Hypothetical protein	2207621	2208616	-	PROKKA_01986	hypothetical protein	2207621	2208616	-					0	0	0	0	0	0	0
1996	PFR_JS17-1_1950	Transcriptional regulator ArsR	2208659	2209744	-	PROKKA_01987	hypothetical protein	2208659	2209744	-					0	0	0	0	0	0	0
1997	PFR_JS17-1_1951	Hemerythrin HHE cation binding region	2209750	2210037	-	PROKKA_01988	hypothetical protein	2209750	2210037	-					1	0	0	0	0	0	0
1998	PFR_JS17-1_1952	Threonine dehydratase ilvA	2210511	2211785	-	PROKKA_01989	L-threonine dehydratase biosynthetic IlvA	2210511	2211785	-	4.3.1.19	ilvA	similar to AA sequence:UniProtKB:P04968		1	0	0	0	0	0	0
[truncated: 511 more rows]
