# Supplementary material for: De novo assembly of genomes from long sequence reads reveals uncharted territories of Propionibacterium freudenreichii
Source: BMC Genomics. 2017 Oct 16;18:790. doi: 10.1186/s12864-017-4165-9 (PMC5644110; doi:10.1186/s12864-017-4165-9)
Supplement: Supplementary file 16 — Annotation file of the strain JS18 with the cumulative results of bioinformatics analyses. (XLSX 379 kb) [file 12864_2017_4165_MOESM16_ESM.xlsx]

## Sheet: LT576034
No.	Prodigal ID	product name	gene start	gene stop	strand	PROKKA ID	product name	gene start	gene stop	strand	eC_number	gene_name	database similar protein	note	Core	Island Viewer Predicted by at least one method	IV SIGI	IV Island Path	IV Island Pick	Prophinder	Phaster	Rebase	CRISPR
1	PFR_JS18_1	Chromosomal replication initiator protein DnaA	1	1467	+	PROKKA_00001	Chromosomal replication initiator protein DnaA	61	1467	+		dnaA	similar to AA sequence:UniProtKB:Q9ZH75		1	0	0	0	0	0	0
2	PFR_JS18_2	Drug resistance transporter, EmrB/QacA subfamily	1442	2911	-	PROKKA_00002	Multidrug export protein EmrB	1442	2911	-		emrB_1	similar to AA sequence:UniProtKB:P0AEJ0	Putative antibiotic resistance	1	0	0	0	0	0	0
3	PFR_JS18_3	Transcriptional regulator, MerR family	3153	3770	+	PROKKA_00003	hypothetical protein	3153	3770	+					1	0	0	0	0	0	0
4	PFR_JS18_4	SqdX	3767	4948	-	PROKKA_00004	GDP-mannose-dependent alpha-mannosyltransferase	3767	4948	-	2.4.1.-	mgtA_1	similar to AA sequence:UniProtKB:Q8NT41		1	0	0	0	0	0	0
5	PFR_JS18_5	Sulfolipid (UDP-sulfoquinovose) biosynthesis	4962	6209	-	PROKKA_00005	NAD dependent epimerase/dehydratase family protein	4962	6209	-			protein motif:Pfam:PF01370.15		1	0	0	0	0	0	0
6	PFR_JS18_6	ABC transport system ATP-binding protein	6681	7625	+	PROKKA_00006	ABC transporter ATP-binding protein YxdL	6681	7625	+		yxdL	similar to AA sequence:UniProtKB:P42423		0	0	0	0	0	0	0
7	PFR_JS18_7	ABC lipoprotein transporter, permease component	7627	10185	+	PROKKA_00007	ABC transporter permease YtrF precursor	7627	10185	+		ytrF_1	similar to AA sequence:UniProtKB:O35005		0	0	0	0	0	0	0
8	PFR_JS18_8	Hypothetical protein	11157	11933	-	PROKKA_00008	hypothetical protein	11157	11933	-					0	0	0	0	0	0	0
9	PFR_JS18_9	DNA polymerase III, beta subunit	12061	13221	+	PROKKA_00009	DNA polymerase III subunit beta	12061	13221	+	2.7.7.7	dnaN	similar to AA sequence:UniProtKB:Q50790		1	0	0	0	0	0	0
10	PFR_JS18_10	DNA replication and repair protein RecF	13295	14596	+	PROKKA_00010	DNA replication and repair protein RecF	13295	14596	+		recF_1	similar to AA sequence:UniProtKB:Q9RVE0		1	0	0	0	0	0	0
11	PFR_JS18_11	Hypothetical protein	14625	15371	+	PROKKA_00011	hypothetical protein	14625	15371	+			protein motif:CLUSTERS:PRK03195		1	0	0	0	0	0	0
12	PFR_JS18_12	DNA gyrase, B subunit	15790	17832	+	PROKKA_00012	DNA gyrase subunit B	15790	17832	+	5.99.1.3	gyrB	similar to AA sequence:UniProtKB:P0C5C5		1	0	0	0	0	0	0
13	PFR_JS18_13	DNA gyrase, A subunit	17879	20614	+	PROKKA_00013	DNA gyrase subunit A	17879	20614	+	5.99.1.3	gyrA_1	similar to AA sequence:UniProtKB:Q07702		1	0	0	0	0	0	0
14	PFR_JS18_14	Hypothetical protein	20938	21720	+	PROKKA_00014	hypothetical protein	20938	21720	+					1	0	0	0	0	0	0
15	PFR_JS18_15	PF07561 domain protein	21851	22126	-	PROKKA_00015	hypothetical protein	21851	22126	-					1	0	0	0	0	0	0
16	PFR_JS18_16	UPF0103 protein	22367	23164	+	PROKKA_00016	hypothetical protein	22367	23164	+			protein motif:CLUSTERS:PRK00782		1	0	0	0	0	0	0
17	PFR_JS18_17	AMMECR1 domain protein	23229	23801	+	PROKKA_00017	hypothetical protein	23229	23801	+			protein motif:CLUSTERS:PRK00801		1	0	0	0	0	0	0
18	PFR_JS18_18	Pyruvate formate lyase activating protein pflA	23798	24886	+	PROKKA_00018	4-hydroxyphenylacetate decarboxylase activating enzyme	23798	24886	+	1.97.1.-	csdA	similar to AA sequence:UniProtKB:Q38HX2		1	0	0	0	0	0	0
19	PFR_JS18_19	Integral membrane protein	25043	25561	+	PROKKA_00019	hypothetical protein	25043	25561	+					1	0	0	0	0	0	0
20						PROKKA_00020	tRNA-Ile(gat)	25635	25711	+			COORDINATES:profile:Aragorn:1.2		0	0	0	0	0	0	0
21	PFR_JS18_20	Hypothetical protein	26197	26877	-	PROKKA_00021	hypothetical protein	26197	26877	-					0	0	0	0	0	0	0
22	PFR_JS18_21	Hypothetical protein	26922	27206	-	PROKKA_00022	hypothetical protein	26922	27206	-					0	0	0	0	0	0	0
23	PFR_JS18_22	Bifunctional DNA primase/polymerase	27563	29062	-	PROKKA_00023	hypothetical protein	27563	29062	-					0	0	0	0	0	0	0
24	PFR_JS18_23	Hypothetical protein	29056	29577	-	PROKKA_00024	hypothetical protein	29056	29577	-					0	0	0	0	0	0	0
25	PFR_JS18_24	Hypothetical protein	29574	29876	-	PROKKA_00025	hypothetical protein	29574	29876	-					0	0	0	0	0	0	0
26	PFR_JS18_25	Hypothetical protein	30006	30227	-	PROKKA_00026	Helix-turn-helix domain protein	30006	30227	-			protein motif:Pfam:PF12728.1		0	0	0	0	0	0	0
27	PFR_JS18_26	Hypothetical protein	30224	30508	-	PROKKA_00027	hypothetical protein	30224	30508	-					0	0	0	0	0	0	0
28	PFR_JS18_27	PhiRv2 phage integrase	30763	31959	-	PROKKA_00028	Putative prophage phiRv2 integrase	30763	31959	-			similar to AA sequence:UniProtKB:P71956		0	0	0	0	0	0	0
29	PFR_JS18_28	Hypothetical protein	32278	32724	+	PROKKA_00029	hypothetical protein	32278	32724	+					1	0	0	0	0	0	0
30	PFR_JS18_29	Hypothetical protein	32739	33197	+	PROKKA_00030	hypothetical protein	32739	33197	+					1	0	0	0	0	0	0
31	PFR_JS18_30	Hypothetical protein	33234	33644	-	PROKKA_00031	hypothetical protein	33234	33644	-					1	0	0	0	0	0	0
32	PFR_JS18_31	Transcriptional regulator	33917	34699	+	PROKKA_00032	Catabolite control protein A	33917	34699	+		ccpA_1	similar to AA sequence:UniProtKB:P46828		1	0	0	0	0	0	0
33	PFR_JS18_32	Hypothetical protein	34834	34992	+	PROKKA_00033	hypothetical protein	34834	34992	+					0	0	0	0	0	0	0
34	PFR_JS18_33	Hypothetical protein	35370	35753	+	PROKKA_00034	1,5-anhydro-D-fructose reductase	35370	35753	+	1.1.1.292	afr_1	similar to AA sequence:UniProtKB:Q2I8V6		0	0	0	0	0	0	0
35	PFR_JS18_34	Oxidoreductase, NAD-binding domain protein	35750	36559	+	PROKKA_00035	1,5-anhydro-D-fructose reductase	35750	36559	+	1.1.1.292	afr_2	similar to AA sequence:UniProtKB:Q92KZ3		0	0	0	0	0	0	0
36	PFR_JS18_35	MFS transporter, sugar porter family protein	36576	38228	+	PROKKA_00036	Major myo-inositol transporter IolT	36576	38228	+		iolT_1	similar to AA sequence:UniProtKB:O34718		0	0	0	0	0	0	0
37	PFR_JS18_36	Two-component system response regulator	38464	39123	-	PROKKA_00037	Oxygen regulatory protein NreC	38464	39123	-		nreC_1	similar to AA sequence:UniProtKB:Q7WZY4		1	0	0	0	0	0	0
38	PFR_JS18_37	Two-component system sensor kinase	39120	40622	-	PROKKA_00038	Sensor histidine kinase DesK	39120	40622	-	2.7.13.3	desK_1	similar to AA sequence:UniProtKB:O34757		1	0	0	0	0	0	0
39	PFR_JS18_38	Alpha-ketoglutarate transporter, MFS super	40824	42158	-	PROKKA_00039	Alpha-ketoglutarate permease	40824	42158	-		kgtP_1	similar to AA sequence:UniProtKB:P0AEX3		1	0	0	0	0	0	0
40	PFR_JS18_39	Peptidase M20D, amidohydrolase	42177	43388	-	PROKKA_00040	putative hydrolase YxeP	42177	43388	-	3.-.-.-	yxeP_1	similar to AA sequence:UniProtKB:P54955		1	0	0	0	0	0	0
41	PFR_JS18_40	ABC transporter	43676	45568	+	PROKKA_00041	Putative multidrug export ATP-binding/permease protein	43676	45568	+	3.6.3.-		similar to AA sequence:UniProtKB:Q99T13	Putative antibiotic resistance	1	0	0	0	0	0	0
42	PFR_JS18_41	ABC-type multidrug transport system ATPase and	45568	47535	+	PROKKA_00042	Putative multidrug export ATP-binding/permease protein	45568	47535	+	3.6.3.-		similar to AA sequence:UniProtKB:Q99T13	Putative antibiotic resistance	0	0	0	0	0	0	0
43	PFR_JS18_42	Alanine dehydrogenase	47759	48874	+	PROKKA_00043	Alanine dehydrogenase	47759	48874	+	1.4.1.1	ald	similar to AA sequence:UniProtKB:Q8KY18		1	0	0	0	0	0	0
44	PFR_JS18_43	Amino acid permease	49242	50780	+	PROKKA_00044	D-serine/D-alanine/glycine transporter	49242	50780	+		cycA_1	similar to AA sequence:UniProtKB:P0AAE0		1	0	0	0	0	0	0
45	PFR_JS18_44	Putative conserved lipoprotein lppS	50997	52196	-	PROKKA_00045	Putative L,D-transpeptidase LppS precursor	50997	52196	-	2.-.-.-	lppS	similar to AA sequence:UniProtKB:Q8NMT9		1	0	0	0	0	0	0
46	PFR_JS18_45	Hypothetical protein	52211	52351	+	PROKKA_00046	hypothetical protein	52211	52351	+					0	0	0	0	0	0	0
47	PFR_JS18_46	Hypothetical protein	52585	52872	+	PROKKA_00047	Acylphosphatase	52585	52872	+	3.6.1.7	acyP	similar to AA sequence:UniProtKB:O35031		0	0	0	0	0	0	0
48	PFR_JS18_47	YvyE protein	52905	53588	-	PROKKA_00048	IMPACT family member YigZ	52905	53588	-		yigZ	similar to AA sequence:UniProtKB:P27862		0	0	0	0	0	0	0
49	PFR_JS18_48	Nitroreductase	53719	54474	+	PROKKA_00049	dihydropteridine reductase	53719	54474	+			protein motif:CLUSTERS:PRK11053		0	0	0	0	0	0	0
50	PFR_JS18_49	Conserved transmembrane protein	54464	56044	+	PROKKA_00050	hypothetical protein	54464	56044	+					0	0	0	0	0	0	0
51	PFR_JS18_50	Hypothetical protein	56082	56660	-	PROKKA_00051	hypothetical protein	56082	56660	-					0	0	0	0	0	0	0
52	PFR_JS18_51	Hypothetical protein	56633	57649	-	PROKKA_00052	hypothetical protein	56633	57649	-					0	0	0	0	0	0	0
53	PFR_JS18_52	Conserved domain protein	57646	59739	-	PROKKA_00053	hypothetical protein	57646	59739	-					0	0	0	0	0	0	0
54	PFR_JS18_53	Glucose-1-phosphate thymidylyltransferase	59795	60664	-	PROKKA_00054	Glucose-1-phosphate thymidylyltransferase	59795	60664	-	2.7.7.24	rmlA	similar to AA sequence:UniProtKB:A0QPF9		0	0	0	0	0	0	0
55	PFR_JS18_54	Dolichyl-phosphate mannose synthase	60828	61574	+	PROKKA_00055	Undecaprenyl-phosphate mannosyltransferase	60828	61574	+	2.4.1.54		similar to AA sequence:UniProtKB:C5CBV8		0	0	0	0	0	0	0
56	PFR_JS18_55	Hypothetical protein	61571	61996	+	PROKKA_00056	hypothetical protein	61571	61996	+					0	0	0	0	0	0	0
57	PFR_JS18_56	Alpha-1,3-rhamnosyltransferase WapR	62135	63016	+	PROKKA_00057	Putative glycosyltransferase EpsE	62135	63016	+	2.4.-.-	epsE_1	similar to AA sequence:UniProtKB:P71054		0	0	0	0	0	0	0
58	PFR_JS18_57	Polysaccharide biosynthesis protein	63085	64440	-	PROKKA_00058	hypothetical protein	63085	64440	-					0	0	0	0	0	0	0
59	PFR_JS18_58	Rhamnosyltransferase , Glycosyl transferase	64498	66231	+	PROKKA_00059	UDP-Glc:alpha-D-GlcNAc-diphosphoundecaprenol beta-1,3-glucosyltransferase WfgD	64498	66231	+	2.4.1.305	wfgD	similar to AA sequence:UniProtKB:B5L3F2		0	0	0	0	0	0	0
60	PFR_JS18_59	Conserved transmembrane protein	66314	67804	-	PROKKA_00060	hypothetical protein	66314	67804	-					0	0	0	0	0	0	0
61	PFR_JS18_60	Fused dTDP-4-keto-L-rhamnose reductase and	67998	69458	-	PROKKA_00061	putative dTDP-4-dehydrorhamnose 3,5-epimerase	67998	69458	-	5.1.3.13	rfbC	similar to AA sequence:UniProtKB:Q5XCG7		0	0	0	0	0	0	0
62	PFR_JS18_61	DTDP-glucose 4,6-dehydratase RmlB	69463	70461	-	PROKKA_00062	dTDP-glucose 4,6-dehydratase	69463	70461	-	4.2.1.46	rmlB	similar to AA sequence:UniProtKB:P95780		0	0	0	0	0	0	0
63	PFR_JS18_62	Large surface protein A	70592	74626	-	PROKKA_00063	Exo-glucosaminidase LytG precursor	70592	74626	-	3.2.1.-	lytG	similar to AA sequence:UniProtKB:O32083		0	0	0	0	0	0	0
64	PFR_JS18_63	UDP-galactopyranose mutase glf	74919	76106	+	PROKKA_00064	UDP-galactopyranose mutase	74919	76106	+	5.4.99.9	glf	similar to AA sequence:UniProtKB:O06934		1	0	0	0	0	0	0
65	PFR_JS18_64	UDP-galactofuranosyl transferase GlfT2	76103	78115	+	PROKKA_00065	Galactofuranosyl transferase GlfT2	76103	78115	+	2.4.1.288	glfT2	similar to AA sequence:UniProtKB:O53585		0	0	0	0	0	0	0
66	PFR_JS18_65	Polysaccharide export ABC-2 type transport system	78120	79004	+	PROKKA_00066	Teichoic acid translocation permease protein TagG	78120	79004	+		tagG	similar to AA sequence:UniProtKB:P42953		0	0	0	0	0	0	0
67	PFR_JS18_66	O-antigen export system ATP-binding protein RfbB	79004	79774	+	PROKKA_00067	Teichoic acids export ATP-binding protein TagH	79004	79774	+	3.6.3.40	tagH	similar to AA sequence:UniProtKB:P42954		1	0	0	0	0	0	0
68	PFR_JS18_67	Hypothetical protein	79899	82295	-	PROKKA_00068	Putative glycosyltransferase EpsE	79899	82295	-	2.4.-.-	epsE_2	similar to AA sequence:UniProtKB:P71054		0	0	0	0	0	0	0
69	PFR_JS18_68	Amylovoran biosynthesis glycosyltransferase AmsE	82471	83328	-	PROKKA_00069	UDP-Gal:alpha-D-GlcNAc-diphosphoundecaprenol beta-1,3-galactosyltransferase	82471	83328	-	2.4.1.303	wbbD	similar to AA sequence:UniProtKB:Q03084		0	0	0	0	0	0	0
70	PFR_JS18_69	DTDP-rhamnosyl transferase RfbF	83325	84287	-	PROKKA_00070	Galactofuranosyl transferase GlfT1	83325	84287	-	2.4.1.287	glfT1	similar to AA sequence:UniProtKB:A0R5Z2		0	0	0	0	0	0	0
71	PFR_JS18_70	Thioredoxin	84511	84927	-	PROKKA_00071	Thioredoxin	84511	84927	-			protein motif:Pfam:PF00085.14		1	0	0	0	0	0	0
72	PFR_JS18_71	Integral membrane protein	84932	85441	-	PROKKA_00072	hypothetical protein	84932	85441	-					1	0	0	0	0	0	0
73	PFR_JS18_72	1-acyl-sn-glycerol-3-phosphate acyltransferase	86560	87354	-	PROKKA_00073	Bifunctional protein Aas	86560	87354	-		aas	similar to AA sequence:UniProtKB:P31119		1	0	0	0	0	0	0
74	PFR_JS18_73	Oxidoreductase, short chain	87354	88250	-	PROKKA_00074	Gluconate 5-dehydrogenase	87354	88250	-	1.1.1.69	gno	similar to AA sequence:UniProtKB:P50199		1	0	0	0	0	0	0
75	PFR_JS18_74	Acetate kinase	88263	89453	-	PROKKA_00075	Acetate kinase	88263	89453	-	2.7.2.1	ackA	similar to AA sequence:UniProtKB:P77845		1	0	0	0	0	0	0
76	PFR_JS18_75	Phospho acetyltransferase	89614	91146	-	PROKKA_00076	Phosphate acetyltransferase	89614	91146	-	2.3.1.8	pta	similar to AA sequence:UniProtKB:Q8ZND6		1	0	0	0	0	0	0
77	PFR_JS18_76	DNA/RNA helicase, superfamily II, SNF2 family	91324	94740	-	PROKKA_00077	ATP-dependent helicase HepA	91324	94740	-			protein motif:CLUSTERS:PRK04914		1	0	0	0	0	0	0
78	PFR_JS18_77	Hypothetical protein	95297	97048	+	PROKKA_00078	Cellulosome-anchoring protein precursor	95297	97048	+		ancA_1	similar to AA sequence:UniProtKB:Q06848		0	0	0	0	0	0	0
79	PFR_JS18_78	Transposase, ISlxx5	97090	98124	-	PROKKA_00079	Integrase core domain protein	97090	98124	-			protein motif:Pfam:PF00665.20		0	0	0	0	0	0	0
80	PFR_JS18_79	Hypothetical protein	98260	98979	+	PROKKA_00080	hypothetical protein	98260	98979	+					1	0	0	0	0	0	0
81	PFR_JS18_80	Apurinic endonuclease	99211	100014	+	PROKKA_00081	putative endonuclease 4	99211	100014	+	3.1.21.2	end	similar to AA sequence:UniProtKB:P63535		1	0	0	0	0	0	0
82	PFR_JS18_81	AMP-dependent synthetase/ligase	100011	102017	+	PROKKA_00082	Long-chain-fatty-acid--CoA ligase FadD15	100011	102017	+	6.2.1.3		similar to AA sequence:UniProtKB:O53521		1	0	0	0	0	0	0
83	PFR_JS18_82	YdjK	102057	103676	-	PROKKA_00083	Major myo-inositol transporter IolT	102057	103676	-		iolT_2	similar to AA sequence:UniProtKB:O34718		1	0	0	0	0	0	0
84	PFR_JS18_83	Hydroxypyruvate isomerase	103801	104598	-	PROKKA_00084	Hydroxypyruvate isomerase	103801	104598	-	5.3.1.22	hyi	similar to AA sequence:UniProtKB:P30147		1	0	0	0	0	0	0
85	PFR_JS18_84	Transcriptional regulator, LacI family	105090	106112	+	PROKKA_00085	HTH-type transcriptional regulator AscG	105090	106112	+		ascG	similar to AA sequence:UniProtKB:P24242		1	0	0	0	0	0	0
86	PFR_JS18_85	Isochorismatase family protein yddQ	106303	106875	+	PROKKA_00086	Streptothricin hydrolase	106303	106875	+	3.5.2.19	sttH_1	similar to AA sequence:UniProtKB:Q1MW86	Putative antibiotic resistance	1	0	0	0	0	0	0
87	PFR_JS18_86	Serine/threonine-protein kinase PknD	107256	108275	+	PROKKA_00087	Cystine-binding periplasmic protein precursor	107256	108275	+		fliY	similar to AA sequence:UniProtKB:P0AEM9		1	0	0	0	0	0	0
88	PFR_JS18_87	ABC-type amino acid transport system, secreted	108411	109322	+	PROKKA_00088	Glutamine-binding periplasmic protein precursor	108411	109322	+		glnH_1	similar to AA sequence:UniProtKB:P0AEQ3		1	0	0	0	0	0	0
89	PFR_JS18_88	ABC-type amino acid transport system, secreted	109488	110399	+	PROKKA_00089	Glutamine-binding periplasmic protein precursor	109488	110399	+		glnH_2	similar to AA sequence:UniProtKB:P0AEQ3		1	0	0	0	0	0	0
90	PFR_JS18_89	Permease protein of ABC transporter system	110481	111461	+	PROKKA_00090	Inner membrane amino-acid ABC transporter permease protein YecS	110481	111461	+		yecS_1	similar to AA sequence:UniProtKB:P0AFT2		1	0	0	0	0	0	0
91	PFR_JS18_90	Phosphate ABC transporter, ATP-binding protein	111463	112290	+	PROKKA_00091	Glutamine transport ATP-binding protein GlnQ	111463	112290	+		glnQ_1	similar to AA sequence:UniProtKB:P27675		1	0	0	0	0	0	0
92	PFR_JS18_91	Hypothetical protein	112867	113295	-	PROKKA_00092	T5orf172 domain protein	112867	113295	-			protein motif:Pfam:PF10544.3		0	1	1	0	0	0	0
93	PFR_JS18_92	TrwC relaxase	113744	117199	-	PROKKA_00093	ATP-dependent RecD-like DNA helicase	113744	117199	-	3.6.4.12	recD2_1	protein motif:HAMAP:MF_01488		0	1	1	0	0	0	0
94	PFR_JS18_93	Transcriptional regulator	117390	117983	-	PROKKA_00094	transcriptional regulator BetI	117390	117983	-			protein motif:CLUSTERS:PRK00767		0	1	1	0	0	0	0
95	PFR_JS18_94	Hypothetical protein	118063	118518	+	PROKKA_00095	hypothetical protein	118063	118518	+					0	1	1	0	0	0	0
96	PFR_JS18_95	Flavodoxin/nitric oxide synthase	118515	119024	+	PROKKA_00096	hypothetical protein	118515	119024	+					0	1	1	0	0	0	0
97	PFR_JS18_96	Serine/arginine repetitive matrix protein 2	119450	120196	+	PROKKA_00097	hypothetical protein	119450	120196	+					0	1	1	0	0	0	0
98	PFR_JS18_97	Recombinase	120486	122057	-	PROKKA_00098	hypothetical protein	120486	122057	-			protein motif:Pfam:PF00239.15	Resolvase, N terminal domain	0	0	0	0	0	0	0
99	PFR_JS18_98	Hypothetical protein	122726	123607	+	PROKKA_00099	Transcriptional regulator YqjI	122726	123607	+		yqjI_1	similar to AA sequence:UniProtKB:P64588		0	0	0	0	0	0	0
100	PFR_JS18_99	Glutamine-dependent NAD( ) synthetase nadE	123865	125979	-	PROKKA_00100	Glutamine-dependent NAD(+) synthetase	123865	125979	-	6.3.5.1	nadE	similar to AA sequence:UniProtKB:P0A5L6		1	0	0	0	0	0	0
101	PFR_JS18_100	Bifunctional PLP-dependent enzyme with	126147	127352	+	PROKKA_00101	Cystathionine beta-lyase PatB	126147	127352	+	4.4.1.8	patB	similar to AA sequence:UniProtKB:Q08432		1	0	0	0	0	0	0
102	PFR_JS18_101	Ribose-5-phosphate isomerase B	127455	127901	+	PROKKA_00102	Ribose-5-phosphate isomerase B	127455	127901	+	5.3.1.6	rpiB_1	similar to AA sequence:UniProtKB:P37351		1	0	0	0	0	0	0
103	PFR_JS18_102	Pyridoxal phosphate biosynthesis protein	128194	129204	+	PROKKA_00103	4-hydroxythreonine-4-phosphate dehydrogenase 2	128194	129204	+	1.1.1.262	pdxA2	similar to AA sequence:UniProtKB:P58718		0	0	0	0	0	0	0
104	PFR_JS18_103	Transporter, gluconate:H symporter family	129210	130553	+	PROKKA_00104	High-affinity gluconate transporter	129210	130553	+		gntT	similar to AA sequence:UniProtKB:P39835		0	0	0	0	0	0	0
105	PFR_JS18_104	L-ribulose-5-phosphate 3-epimerase ulaE	130598	131578	+	PROKKA_00105	Xylose isomerase-like TIM barrel	130598	131578	+			protein motif:Pfam:PF01261.18		0	0	0	0	0	0	0
106	PFR_JS18_105	Hypothetical protein	131804	132076	+	PROKKA_00106	putative galactarate transporter	131804	132076	+		garP	similar to AA sequence:UniProtKB:P0AA80		0	0	0	0	0	0	0
107	PFR_JS18_106	Transposase of ISAar20, ISL3 family	132059	132898	-	PROKKA_00107	Transposase	132059	132898	-			protein motif:Pfam:PF01610.11		0	0	0	0	0	0	0
108	PFR_JS18_107	Transposase of ISAar46, IS3 family, IS3 group,	132934	133227	+	PROKKA_00108	Transposase	132934	133227	+			protein motif:Pfam:PF01527.14		0	0	0	0	0	0	0
109	PFR_JS18_108	ISMsm7, transposase orfB	133224	134108	+	PROKKA_00109	Integrase core domain protein	133224	134108	+			protein motif:Pfam:PF00665.20		0	0	0	0	0	0	0
110	PFR_JS18_109	IS1096, TnpA family protein	134400	134669	+	PROKKA_00110	hypothetical protein	134400	134669	+					0	0	0	0	0	0	0
111	PFR_JS18_110	Hypothetical protein	134608	135087	+	PROKKA_00111	hypothetical protein	134608	135087	+					0	0	0	0	0	0	0
112	PFR_JS18_111	Hypothetical protein	135047	135679	+	PROKKA_00112	hypothetical protein	135047	135679	+					0	0	0	0	0	0	0
113	PFR_JS18_112	Min	135711	136292	-	PROKKA_00113	DNA-invertase hin	135711	136292	-		hin	similar to AA sequence:UniProtKB:P03013		0	0	0	0	0	0	0
114	PFR_JS18_113	Nucleotidyl transferase, PF08843 family	136289	137068	-	PROKKA_00114	hypothetical protein	136289	137068	-					0	0	0	0	0	0	0
115	PFR_JS18_114	Transcriptional regulator	137065	137397	-	PROKKA_00115	hypothetical protein	137065	137397	-					0	0	0	0	0	0	0
116	PFR_JS18_115	Hsp20/alpha crystallin family protein	137757	138239	+	PROKKA_00116	18 kDa heat shock protein	137757	138239	+			similar to AA sequence:UniProtKB:Q53595		0	0	0	0	0	0	0
117	PFR_JS18_116	Heat shock protein Hsp20	138492	138956	+	PROKKA_00117	Spore protein SP21	138492	138956	+		hspA	similar to AA sequence:UniProtKB:Q06823		0	0	0	0	0	0	0
118	PFR_JS18_117	Probable potassium transport system protein kup	139113	140990	-	PROKKA_00118	potassium transport protein Kup	139113	140990	-			protein motif:CLUSTERS:PRK10745		0	0	0	0	0	0	0
119	PFR_JS18_118	Transposase of IS652	141313	142152	-	PROKKA_00119	Transposase	141313	142152	-			protein motif:Pfam:PF01610.11		0	0	0	0	0	0	0
120	PFR_JS18_119	Transposase of ISAar46, IS3 family, IS3 group,	142188	142481	+	PROKKA_00120	Transposase	142188	142481	+			protein motif:Pfam:PF01527.14		0	1	0	1	0	0	0
121	PFR_JS18_120	ISMsm7, transposase orfB	142478	143362	+	PROKKA_00121	Integrase core domain protein	142478	143362	+			protein motif:Pfam:PF00665.20		0	1	0	1	0	0	0
122	PFR_JS18_121	ISL3 family transposase	143384	143941	-	PROKKA_00122	hypothetical protein	143384	143941	-					0	1	0	1	0	0	0
123	PFR_JS18_122	Hypothetical protein	143990	144181	-	PROKKA_00123	hypothetical protein	143990	144181	-					0	1	0	1	0	0	0
124	PFR_JS18_123	Hypothetical protein	144364	144711	-	PROKKA_00124	hypothetical protein	144364	144711	-					0	1	0	1	0	0	0
125	PFR_JS18_124	Putative membrane protein	145638	146117	+	PROKKA_00125	hypothetical protein	145638	146117	+					0	1	0	1	0	0	0
126	PFR_JS18_125	Transposase, ISlxx5	146513	147670	+	PROKKA_00126	Integrase core domain protein	146513	147670	+			protein motif:Pfam:PF00665.20		0	1	0	1	0	0	1
127	PFR_JS18_126	Hypothetical protein	147632	147940	-	PROKKA_00127	Transposase	147632	147940	-			protein motif:Pfam:PF01527.14		0	1	0	1	0	0	1
128	PFR_JS18_127	Hypothetical protein	147946	148122	-	PROKKA_00128	hypothetical protein	147946	148122	-					0	1	0	1	0	0	1
129	PFR_JS18_128	Hypothetical protein	148411	148695	+	PROKKA_00129	Sigma-70, region 4	148411	148695	+			protein motif:Pfam:PF08281.6		0	1	0	1	0	0	1
130	PFR_JS18_129	Hypothetical protein	148769	148936	+	PROKKA_00130	hypothetical protein	148769	148936	+					0	2	1	1	0	0	1
131	PFR_JS18_130	Putative integrase/recombinase y4rC	149063	149488	-	PROKKA_00131	Tyrosine recombinase XerD	149063	149488	-		xerD_1	similar to AA sequence:UniProtKB:P0A0P0		0	2	1	1	0	0	1
132	PFR_JS18_131	Integrase family protein	149485	150054	-	PROKKA_00132	site-specific tyrosine recombinase XerC	149485	150054	-			protein motif:CLUSTERS:PRK00236		0	2	1	1	0	0	1
133	PFR_JS18_132	Site-specific recombinase, phage integrase	150047	150571	-	PROKKA_00133	site-specific tyrosine recombinase XerC	150047	150571	-			protein motif:CLUSTERS:PRK00236		0	2	1	1	0	0	1
134	PFR_JS18_133	Hypothetical protein	150631	150978	-	PROKKA_00134	hypothetical protein	150631	150978	-					0	2	1	1	0	0	1
135	PFR_JS18_134	Tyrosine recombinase XerD	150975	151916	-	PROKKA_00135	Tyrosine recombinase XerD	150975	151916	-		xerD_2	similar to AA sequence:UniProtKB:O31206		0	2	1	1	0	0	1
136	PFR_JS18_135	PF13834 domain protein	152500	152802	+	PROKKA_00136	hypothetical protein	152500	152802	+					0	2	1	1	0	0	0
137	PFR_JS18_136	Hypothetical protein	152806	153069	+	PROKKA_00137	hypothetical protein	152806	153069	+					0	2	1	1	0	0	0
138	PFR_JS18_137	Hypothetical protein	153066	153593	+	PROKKA_00138	hypothetical protein	153066	153593	+					0	2	1	1	0	0	0
139	PFR_JS18_138	Glycogen debranching enzyme GlgX	153547	155679	+	PROKKA_00139	Glycogen debranching enzyme	153547	155679	+	3.2.1.-	glgX_1	similar to AA sequence:UniProtKB:P15067		0	2	1	1	0	0	0
140	PFR_JS18_139	Hypothetical protein	155757	156185	+	PROKKA_00140	Nucleoid-associated protein EspR	155757	156185	+		espR	similar to AA sequence:UniProtKB:P96228		0	1	0	1	0	0	0
141	PFR_JS18_140	Uma4 protein	156832	158178	+	PROKKA_00141	Transposase	156832	158178	+			protein motif:Pfam:PF01610.11		0	1	0	1	0	0	0
142	PFR_JS18_141	Putative TIM-barrel fold metal-dependent	158178	158819	+	PROKKA_00142	Amidohydrolase	158178	158819	+			protein motif:Pfam:PF04909.8		0	0	0	0	0	0	0
143	PFR_JS18_142	Arylformamidase	158959	159684	+	PROKKA_00143	Kynurenine formamidase	158959	159684	+	3.5.1.9	kynB	similar to AA sequence:UniProtKB:Q81CK1		0	0	0	0	0	0	0
144	PFR_JS18_143	MFS transporter	159674	160966	+	PROKKA_00144	Putative tartrate transporter	159674	160966	+		ttuB	similar to AA sequence:UniProtKB:Q44470		0	0	0	0	0	0	0
145	PFR_JS18_144	Propionate catabolism operon transcriptional	161005	161835	-	PROKKA_00145	DNA-binding transcriptional regulator CsiR	161005	161835	-			protein motif:CLUSTERS:PRK11534		0	0	0	0	0	0	0
146	PFR_JS18_145	DAK1 domain protein	161983	163689	+	PROKKA_00146	PTS-dependent dihydroxyacetone kinase, dihydroxyacetone-binding subunit DhaK	161983	163689	+	2.7.-.-	dhaK_1	similar to AA sequence:UniProtKB:Q9CIV8		0	0	0	0	0	0	0
147	PFR_JS18_146	Triosephosphate isomerase 2	163764	164516	+	PROKKA_00147	Triosephosphate isomerase	163764	164516	+	5.3.1.1	tpiA_1	similar to AA sequence:UniProtKB:Q5XD48		1	0	0	0	0	0	0
148	PFR_JS18_147	Transcriptional regulator	164678	165508	+	PROKKA_00148	Glycerol-3-phosphate regulon repressor	164678	165508	+		glpR	similar to AA sequence:UniProtKB:P0ACL0		1	0	0	0	0	0	0
149	PFR_JS18_148	Oxidoreductase, short chain	165717	166400	-	PROKKA_00149	putative oxidoreductase	165717	166400	-	1.-.-.-		similar to AA sequence:UniProtKB:Q99RF5		1	0	0	0	0	0	0
150	PFR_JS18_149	Putative ribose 5-phosphate isomerase	166812	167300	+	PROKKA_00150	Putative sugar phosphate isomerase YwlF	166812	167300	+	5.3.1.-	ywlF	similar to AA sequence:UniProtKB:P39156		1	0	0	0	0	0	0
151	PFR_JS18_150	Putative membrane protein	167778	168857	+	PROKKA_00151	hypothetical protein	167778	168857	+					1	0	0	0	0	0	0
152	PFR_JS18_151	HAD-superfamily hydrolase, subfamily IIA	168917	169789	+	PROKKA_00152	Arabinose operon protein AraL	168917	169789	+		araL	similar to AA sequence:UniProtKB:P94526		1	0	0	0	0	0	0
153	PFR_JS18_152	FGGY-family pentulose kinase	169821	171395	+	PROKKA_00153	Ribulokinase	169821	171395	+	2.7.1.16	araB_1	similar to AA sequence:UniProtKB:Q9KBQ3		1	0	0	0	0	0	0
154	PFR_JS18_153	Arabinose operon protein AraM	171408	172784	+	PROKKA_00154	Glycerol-1-phosphate dehydrogenase [NAD(P)+]	171408	172784	+	1.1.1.261	egsA	similar to AA sequence:UniProtKB:P94527		1	0	0	0	0	0	0
155	PFR_JS18_154	Ribulokinase	173022	174770	+	PROKKA_00155	Ribulokinase	173022	174770	+	2.7.1.16	araB_2	similar to AA sequence:UniProtKB:P94524		1	0	0	0	0	0	0
156	PFR_JS18_155	Transketolase	174889	176955	+	PROKKA_00156	Transketolase	174889	176955	+	2.2.1.1	tkt	similar to AA sequence:UniProtKB:O06811		1	0	0	0	0	0	0
157	PFR_JS18_156	CHY zinc finger	177236	177547	-	PROKKA_00157	CHY zinc finger	177236	177547	-			protein motif:Pfam:PF05495.6		0	0	0	0	0	0	0
158	PFR_JS18_157	Putative excinuclease ABC, A subunit	177724	180012	+	PROKKA_00158	UvrABC system protein A	177724	180012	+		uvrA_1	similar to AA sequence:UniProtKB:Q9WYV0		1	0	0	0	0	0	0
159	PFR_JS18_158	Aldose 1-epimerase family protein	180080	180976	-	PROKKA_00159	Putative glucose-6-phosphate 1-epimerase	180080	180976	-	5.1.3.15	yeaD	similar to AA sequence:UniProtKB:P39173		1	0	0	0	0	0	0
160	PFR_JS18_159	DNA polymerase beta domain protein region	181091	181924	+	PROKKA_00160	hypothetical protein	181091	181924	+					1	0	0	0	0	0	0
161	PFR_JS18_160	Hypothetical protein	181917	183002	+	PROKKA_00161	hypothetical protein	181917	183002	+					1	0	0	0	0	0	0
162	PFR_JS18_161	Hypothetical protein	183003	183860	-	PROKKA_00162	hypothetical protein	183003	183860	-					1	0	0	0	0	0	0
163	PFR_JS18_162	D-inositol-3-phosphate glycosyltransferase 2	184033	185262	+	PROKKA_00163	D-inositol 3-phosphate glycosyltransferase	184033	185262	+	2.4.1.250	mshA	similar to AA sequence:UniProtKB:A0QQZ8		1	0	0	0	0	0	0
164	PFR_JS18_163	1D-myo-inositol	185259	186077	+	PROKKA_00164	1D-myo-inositol 2-acetamido-2-deoxy-alpha-D-glucopyranoside deacetylase	185259	186077	+	3.5.1.103	mshB_1	similar to AA sequence:UniProtKB:Q9F344		1	0	0	0	0	0	0
165	PFR_JS18_164	Integral membrane protein	186248	186859	+	PROKKA_00165	acid-resistance membrane protein	186248	186859	+			protein motif:CLUSTERS:PRK10209		1	0	0	0	0	0	0
166	PFR_JS18_165	Ribose-phosphate diphosphokinase	187010	187990	-	PROKKA_00166	Ribose-phosphate pyrophosphokinase	187010	187990	-	2.7.6.1	prs_1	similar to AA sequence:UniProtKB:P65235		1	0	0	0	0	0	0
167	PFR_JS18_166	Glutamine amidotransferase class-I	188074	188763	-	PROKKA_00167	GMP synthase [glutamine-hydrolyzing]	188074	188763	-	6.3.5.2	guaA_1	similar to AA sequence:UniProtKB:P99105		1	0	0	0	0	0	0
168	PFR_JS18_167	Multidrug resistance protein	188789	190036	-	PROKKA_00168	4-hydroxybenzoate transporter PcaK	188789	190036	-		pcaK	similar to AA sequence:UniProtKB:Q51955		1	0	0	0	0	0	0
169	PFR_JS18_168	Transcriptional regulator, MerR	190074	190418	+	PROKKA_00169	HTH-type transcriptional regulator HmrR	190074	190418	+		hmrR	similar to AA sequence:UniProtKB:Q9X5X4		1	0	0	0	0	0	0
170	PFR_JS18_169	Hypothetical protein	190501	191055	+	PROKKA_00170	hypothetical protein	190501	191055	+					1	0	0	0	0	0	0
171	PFR_JS18_170	Hypothetical acetyltransferase YafP	191126	191671	-	PROKKA_00171	putative N-acetyltransferase YafP	191126	191671	-	2.3.1.-	yafP	similar to AA sequence:UniProtKB:Q47158		1	0	0	0	0	0	0
172	PFR_JS18_171	Transcriptional regulator	191803	192150	+	PROKKA_00172	HTH-type transcriptional regulator CmtR	191803	192150	+		cmtR	similar to AA sequence:UniProtKB:P67731		1	0	0	0	0	0	0
173	PFR_JS18_172	Metal cation transporting P-type ATPase ctpG	192147	194261	+	PROKKA_00173	Zinc-transporting ATPase	192147	194261	+	3.6.3.-	zosA	similar to AA sequence:UniProtKB:O31688		1	0	0	0	0	0	0
174	PFR_JS18_173	Hypothetical protein	194313	194804	+	PROKKA_00174	hypothetical protein	194313	194804	+					0	0	0	0	0	0	0
175	PFR_JS18_174	Hypothetical protein	194923	195528	+	PROKKA_00175	hypothetical protein	194923	195528	+					1	0	0	0	0	0	0
176	PFR_JS18_175	ABC-type Fe3-siderophores transport systems	195584	196393	+	PROKKA_00176	hypothetical protein	195584	196393	+					1	0	0	0	0	0	0
177	PFR_JS18_176	Hypothetical protein	196466	196690	-	PROKKA_00177	hypothetical protein	196466	196690	-					1	0	0	0	0	0	0
178	PFR_JS18_177	Transcriptional Regulator, TetR family	196836	197444	-	PROKKA_00178	HTH-type transcriptional repressor KstR2	196836	197444	-		kstR2_1	similar to AA sequence:UniProtKB:A0R4Z6		1	0	0	0	0	0	0
179	PFR_JS18_178	YghA protein	197624	198313	+	PROKKA_00179	hypothetical protein	197624	198313	+			protein motif:CLUSTERS:PRK10578		1	0	0	0	0	0	0
180	PFR_JS18_179	SAF domain protein	198857	199567	+	PROKKA_00180	hypothetical protein	198857	199567	+					1	0	0	0	0	0	0
181	PFR_JS18_180	Hypothetical protein	199567	200604	+	PROKKA_00181	hypothetical protein	199567	200604	+					1	0	0	0	0	0	0
182	PFR_JS18_181	Secretion system protein	200601	202376	+	PROKKA_00182	Putative conjugal transfer protein/MT3759	200601	202376	+			similar to AA sequence:UniProtKB:Q7D547		1	0	0	0	0	0	0
183	PFR_JS18_182	Type II secretion system protein (Precursor)	202373	203266	+	PROKKA_00183	Bacterial type II secretion system protein F domain protein	202373	203266	+			protein motif:Pfam:PF00482.17		1	0	0	0	0	0	0
184	PFR_JS18_183	Type II secretion system F domain protein	203259	204164	+	PROKKA_00184	hypothetical protein	203259	204164	+					1	0	0	0	0	0	0
185	PFR_JS18_184	Hypothetical protein	204249	204473	+	PROKKA_00185	hypothetical protein	204249	204473	+					1	0	0	0	0	0	0
186	PFR_JS18_185	Hypothetical protein	204448	204870	+	PROKKA_00186	TadE-like protein	204448	204870	+			protein motif:Pfam:PF07811.6		1	0	0	0	0	0	0
187	PFR_JS18_186	Hypothetical protein	204936	205493	+	PROKKA_00187	hypothetical protein	204936	205493	+					1	0	0	0	0	0	0
188						PROKKA_00188	tRNA-His(atg)	205698	205788	+			COORDINATES:profile:Aragorn:1.2		0					0	0
189	PFR_JS18_187	Hypothetical protein	205490	209200	+											0	0	0	0	0	0
190	PFR_JS18_188	Multiple antibiotic resistance (MarC)-related	209211	209801	-	PROKKA_00189	putative antibiotic transporter	209211	209801	-			protein motif:CLUSTERS:PRK10739	Putative antibiotic resistance	1	0	0	0	0	0	0
191	PFR_JS18_189	Transporter, major facilitator family protein	209801	211228	-	PROKKA_00190	2-acyl-glycerophospho-ethanolamine acyltransferase	209801	211228	-			protein motif:CLUSTERS:PRK08633		1	0	0	0	0	0	0
192	PFR_JS18_190	Hypothetical protein	211562	212527	-	PROKKA_00191	hypothetical protein	211562	212527	-					1	0	0	0	0	0	0
193	PFR_JS18_191	Response regulator receiver domain protein	212881	213543	-	PROKKA_00192	Transcriptional regulatory protein DegU	212881	213543	-		degU	similar to AA sequence:UniProtKB:P13800		1	0	0	0	0	0	0
194	PFR_JS18_192	Histidine kinase	213577	214986	-	PROKKA_00193	Sensor histidine kinase DesK	213577	214986	-	2.7.13.3	desK_2	similar to AA sequence:UniProtKB:O34757		1	0	0	0	0	0	0
195	PFR_JS18_193	Hypothetical protein	215360	217114	+	PROKKA_00194	hypothetical protein	215360	217114	+					0	0	0	0	0	0	0
196	PFR_JS18_194	Hypothetical protein	217136	217243	+	PROKKA_00195	hypothetical protein	217136	217243	+					0	0	0	0	0	0	0
197	PFR_JS18_195	Hypothetical protein	217330	217458	-	PROKKA_00196	hypothetical protein	217330	217458	-					1	0	0	0	0	0	0
198	PFR_JS18_196	Translation regulator	217805	219301	-	PROKKA_00197	Purine catabolism regulatory protein	217805	219301	-		pucR_1	similar to AA sequence:UniProtKB:O32138		1	0	0	0	0	0	0
199	PFR_JS18_197	4-aminobutyrate aminotransferase apoenzyme	219481	220815	+	PROKKA_00198	5-aminovalerate aminotransferase DavT	219481	220815	+	2.6.1.48	davT	similar to AA sequence:UniProtKB:Q9I6M4		1	0	0	0	0	0	0
200	PFR_JS18_198	McyI protein	220812	221891	+	PROKKA_00199	Glycerate dehydrogenase	220812	221891	+	1.1.1.29	hprA	similar to AA sequence:UniProtKB:Q59516		1	0	0	0	0	0	0
201	PFR_JS18_199	Threonine dehydrogenase and related Zn-dependent	221895	222941	+	PROKKA_00200	Formaldehyde dismutase	221895	222941	+	1.2.99.4	fdm	similar to AA sequence:UniProtKB:Q52078		0	0	0	0	0	0	0
202	PFR_JS18_200	Probable amino-acid ABC transporter permease	223058	223696	+	PROKKA_00201	Inner membrane amino-acid ABC transporter permease protein YecS	223058	223696	+		yecS_2	similar to AA sequence:UniProtKB:P0AFT2		1	0	0	0	0	0	0
203	PFR_JS18_201	Amino acid ABC transporter, permease protein	223693	224349	+	PROKKA_00202	L-cystine transport system permease protein TcyB	223693	224349	+		tcyB	similar to AA sequence:UniProtKB:P42200		1	0	0	0	0	0	0
204	PFR_JS18_202	ISL3 family transposase	224529	225047	+	PROKKA_00203	hypothetical protein	224529	225047	+					0	0	0	0	0	0	0
205	PFR_JS18_203	ISMsm7, transposase orfB	225069	225953	-	PROKKA_00204	Integrase core domain protein	225069	225953	-			protein motif:Pfam:PF00665.20		0	0	0	0	0	0	0
206	PFR_JS18_204	Transposase of ISAar46, IS3 family, IS3 group,	225950	226243	-	PROKKA_00205	Transposase	225950	226243	-			protein motif:Pfam:PF01527.14		0	0	0	0	0	0	0
207	PFR_JS18_205	Transposase of ISAar20, ISL3 family	226279	227118	+	PROKKA_00206	Transposase	226279	227118	+			protein motif:Pfam:PF01610.11		0	0	0	0	0	0	0
208	PFR_JS18_206	Periplasmic component of amino acid ABC-type	227133	227993	+	PROKKA_00207	Lysine-arginine-ornithine-binding periplasmic protein precursor	227133	227993	+		argT	similar to AA sequence:UniProtKB:P02911		1	0	0	0	0	0	0
209	PFR_JS18_207	Glutamine ABC transporter, ATP-binding protein	228063	228866	+	PROKKA_00208	Glutamine transport ATP-binding protein GlnQ	228063	228866	+	3.6.3.-	glnQ_2	similar to AA sequence:UniProtKB:O34677		1	0	0	0	0	0	0
210	PFR_JS18_208	Translation initiation inhibitor involved in	228874	229257	+	PROKKA_00209	Putative reactive intermediate deaminase TdcF	228874	229257	+	3.5.4.-	tdcF	similar to AA sequence:UniProtKB:P0AGL2		1	0	0	0	0	0	0
211	PFR_JS18_209	D-amino acid dehydrogenase	229254	230507	+	PROKKA_00210	D-amino acid dehydrogenase small subunit	229254	230507	+	1.4.99.1	dadA	similar to AA sequence:UniProtKB:P0A6J5		1	0	0	0	0	0	0
212	PFR_JS18_210	Asp/Glu/Hydantoin racemase superfamily protein	230504	231280	+	PROKKA_00211	hypothetical protein	230504	231280	+			protein motif:CLUSTERS:PRK07475		1	0	0	0	0	0	0
213	PFR_JS18_211	Putative insertion element ISCmi2 transposase	231527	232570	+	PROKKA_00212	IS2 transposase TnpB	231527	232570	+			protein motif:CLUSTERS:PRK09409		0	0	0	0	0	0	0
214	PFR_JS18_212	IS3 family element	232671	233015	+	PROKKA_00213	Transposase	232671	233015	+			protein motif:Pfam:PF01527.14		0	0	0	0	0	0	0
215	PFR_JS18_213	Transposase IS6110	233048	233935	+	PROKKA_00214	Integrase core domain protein	233048	233935	+			protein motif:Pfam:PF00665.20		0	0	0	0	0	0	0
216	PFR_JS18_214	Histidine triad protein	234112	234561	+	PROKKA_00215	HIT-like protein	234112	234561	+	3.-.-.-		similar to AA sequence:UniProtKB:P44956		1	0	0	0	0	0	0
217	PFR_JS18_215	Molybdenum cofactor synthesis domain protein	234565	235149	+	PROKKA_00216	Molybdenum cofactor biosynthesis protein B	234565	235149	+		moaB	similar to AA sequence:UniProtKB:P99137		0	0	0	0	0	0	0
218	PFR_JS18_216	Molybdenum cofactor biosynthesis protein	235208	235804	-	PROKKA_00217	Cyclic pyranopterin monophosphate synthase accessory protein 2	235208	235804	-		moaC2	similar to AA sequence:UniProtKB:P0A5K6		1	0	0	0	0	0	0
219	PFR_JS18_217	Molybdenum cofactor synthesis domain protein	235797	237323	-	PROKKA_00218	Molybdopterin molybdenumtransferase	235797	237323	-	2.10.1.1	moeA_1	similar to AA sequence:UniProtKB:P12281		0	0	0	0	0	0	0
220	PFR_JS18_218	Molybdopterin biosynthesis-like protein MoeZ	237320	238195	-	PROKKA_00219	putative adenylyltransferase/sulfurtransferase MoeZ	237320	238195	-		moeZ_1	similar to AA sequence:UniProtKB:Q7D5X9		1	0	0	0	0	0	0
221	PFR_JS18_219	Molybdopterin converting factor, subunit 2	238195	238614	-	PROKKA_00220	Molybdopterin synthase catalytic subunit 1	238195	238614	-	2.8.1.12	moaE1	similar to AA sequence:UniProtKB:O05795		1	0	0	0	0	0	0
222	PFR_JS18_220	ThiS family protein	238716	239831	-	PROKKA_00221	ThiS family protein	238716	239831	-			protein motif:Pfam:PF02597.14		1	0	0	0	0	0	0
223	PFR_JS18_221	Respiratory nitrate reductase, gamma subunit	239960	240679	-	PROKKA_00222	Nitrate reductase-like protein NarX	239960	240679	-	1.7.99.4	narX_1	similar to AA sequence:UniProtKB:P71994		0	0	0	0	0	0	0
224	PFR_JS18_222	Nitrate reductase molybdenum cofactor assembly	240685	241479	-	PROKKA_00223	Nitrate reductase-like protein NarX	240685	241479	-	1.7.99.4	narX_2	similar to AA sequence:UniProtKB:P71994		0	0	0	0	0	0	0
225	PFR_JS18_223	Nitrate reductase, beta subunit	241479	242990	-	PROKKA_00224	Respiratory nitrate reductase 2 beta chain	241479	242990	-	1.7.99.4	narY	similar to AA sequence:UniProtKB:P19318		1	0	0	0	0	0	0
226	PFR_JS18_224	Nitrate reductase, alpha subunit	242990	245830	-	PROKKA_00225	Nitrate reductase alpha subunit	242990	245830	-	1.7.99.4	narG	similar to AA sequence:UniProtKB:O06559		0	0	0	0	0	0	0
227	PFR_JS18_225	Molybdenum cofactor synthesis domain protein	245782	246306	-	PROKKA_00226	Molybdopterin adenylyltransferase	245782	246306	-	2.7.7.75	mog	similar to AA sequence:UniProtKB:P44645		0	0	0	0	0	0	0
228	PFR_JS18_226	Molybdate ABC transporter, periplasmic	246526	247302	+	PROKKA_00227	Molybdate-binding periplasmic protein precursor	246526	247302	+		modA	similar to AA sequence:UniProtKB:P45323		0	0	0	0	0	0	0
229	PFR_JS18_227	Molybdate ABC transporter, permease protein	247299	249416	+	PROKKA_00228	Glutamine transport ATP-binding protein GlnQ	247299	249416	+		glnQ_3	similar to AA sequence:UniProtKB:P10346		1	0	0	0	0	0	0
230	PFR_JS18_228	Putative CoA-substrate-specific enzyme activase	249609	253985	+	PROKKA_00229	Activator of (R)-2-hydroxyglutaryl-CoA dehydratase	249609	253985	+		hgdC	similar to AA sequence:UniProtKB:P11568		1	0	0	0	0	0	0
231	PFR_JS18_229	L-aspartate oxidase (LASPO) (Quinolinate	254177	255751	-	PROKKA_00230	L-aspartate oxidase	254177	255751	-	1.4.3.16	nadB_1	similar to AA sequence:UniProtKB:P10902		0	0	0	0	0	0	0
232	PFR_JS18_230	Mebrane associated protein	255970	256713	+	PROKKA_00231	VIT family protein	255970	256713	+			protein motif:Pfam:PF01988.13		0	0	0	0	0	0	0
233	PFR_JS18_231	Phthiotriol/phenolphthiotriol dimycocerosates	256723	257394	+	PROKKA_00232	Demethylrebeccamycin-D-glucose O-methyltransferase	256723	257394	+	2.1.1.164	rebM	similar to AA sequence:UniProtKB:Q8KZ94		0	0	0	0	0	0	0
234	PFR_JS18_232	Hypothetical protein	257748	258518	+	PROKKA_00233	6-carboxyhexanoate--CoA ligase	257748	258518	+	6.2.1.14	bioW	similar to AA sequence:UniProtKB:P22822		0	0	0	0	0	0	0
235	PFR_JS18_233	Putative aminotransferase biotin synthesis	258515	259816	+	PROKKA_00234	8-amino-7-oxononanoate synthase	258515	259816	+	2.3.1.47	bioF	similar to AA sequence:UniProtKB:P22806		0	0	0	0	0	0	0
236	PFR_JS18_234	Adenosylmethionine-8-amino-7-oxononanoate	259800	261230	+	PROKKA_00235	Adenosylmethionine-8-amino-7-oxononanoate aminotransferase	259800	261230	+	2.6.1.62	bioA	similar to AA sequence:UniProtKB:P0A4X6		0	0	0	0	0	0	0
237	PFR_JS18_235	ATP-dependent dethiobiotin synthetase BioD	261280	262011	+	PROKKA_00236	ATP-dependent dethiobiotin synthetase BioD	261280	262011	+	6.3.3.3	bioD	similar to AA sequence:UniProtKB:P46397		0	0	0	0	0	0	0
238	PFR_JS18_236	Ribose-5-phosphate isomerase B	262158	262643	+	PROKKA_00237	Ribose-5-phosphate isomerase B	262158	262643	+	5.3.1.6	rpiB_2	similar to AA sequence:UniProtKB:P37351		0	0	0	0	0	0	0
239	PFR_JS18_237	Sulfate adenylyltransferase subunit 1	262838	264187	-	PROKKA_00238	Bifunctional enzyme CysN/CysC	262838	264187	-		cysNC	similar to AA sequence:UniProtKB:Q10600		1	0	0	0	0	0	0
240	PFR_JS18_238	Sulfate adenylyltransferase subunit 2	264190	265257	-	PROKKA_00239	Sulfate adenylyltransferase subunit 2	264190	265257	-	2.7.7.4	cysD	similar to AA sequence:UniProtKB:P65670		1	0	0	0	0	0	0
241	PFR_JS18_239	Phosphoadenosine phosphosulfate reductase	265287	266036	-	PROKKA_00240	Phosphoadenosine phosphosulfate reductase	265287	266036	-	1.8.4.8	cysH	similar to AA sequence:UniProtKB:P94498		1	0	0	0	0	0	0
242	PFR_JS18_240	Sulfite reductase	266033	267838	-	PROKKA_00241	Sulfite reductase [ferredoxin]	266033	267838	-	1.8.7.1	sir	similar to AA sequence:UniProtKB:P71753		1	0	0	0	0	0	0
243	PFR_JS18_241	SubI	268698	269732	+	PROKKA_00242	Sulfate-binding protein precursor	268698	269732	+		sbpA	similar to AA sequence:UniProtKB:P27366		1	0	0	0	0	0	0
244	PFR_JS18_242	Sulfate-transport membrane protein ABC	269729	270763	+	PROKKA_00243	Sulfate transport system permease protein CysT	269729	270763	+		cysT	similar to AA sequence:UniProtKB:P27367		1	0	0	0	0	0	0
245	PFR_JS18_243	CysW	270753	271562	+	PROKKA_00244	Sulfate transport system permease protein CysW	270753	271562	+		cysW	similar to AA sequence:UniProtKB:P27370		1	0	0	0	0	0	0
246	PFR_JS18_244	Sulfate-transport ATP-binding protein ABC	271559	272611	+	PROKKA_00245	Sulfate/thiosulfate import ATP-binding protein CysA	271559	272611	+	3.6.3.25	cysA	similar to AA sequence:UniProtKB:P0A4W2		1	0	0	0	0	0	0
247	PFR_JS18_245	Cobalt-zinc-cadmium efflux permease	272835	273863	-	PROKKA_00246	Cadmium, cobalt and zinc/H(+)-K(+) antiporter	272835	273863	-		czcD_1	similar to AA sequence:UniProtKB:O07084		0	0	0	0	0	0	0
248	PFR_JS18_246	Transcriptional regulator, ArsR family	274152	274550	+	PROKKA_00247	putative HTH-type transcriptional regulator/MT0088	274152	274550	+			similar to AA sequence:UniProtKB:O53626		0	0	0	0	0	0	0
249	PFR_JS18_247	ABC-transporter transmembrane component	274725	275555	-	PROKKA_00248	Daunorubicin/doxorubicin resistance ABC transporter permease protein DrrB	274725	275555	-		drrB	similar to AA sequence:UniProtKB:P32011		1	0	0	0	0	0	0
250	PFR_JS18_248	Daunorubicin resistance ABC transporter ATPase	275552	276622	-	PROKKA_00249	Daunorubicin/doxorubicin resistance ATP-binding protein DrrA	275552	276622	-	3.6.3.-	drrA_1	similar to AA sequence:UniProtKB:P32010		1	0	0	0	0	0	0
251	PFR_JS18_249	Transcription regulator	277141	278175	-	PROKKA_00250	MarR family protein	277141	278175	-			protein motif:Pfam:PF01047.16		1	0	0	0	0	0	0
252	PFR_JS18_250	NAD(P)( ) transhydrogenase (AB-specific), alpha	278534	280087	+	PROKKA_00251	NAD(P) transhydrogenase subunit alpha	278534	280087	+	1.6.1.2	pntA	similar to AA sequence:UniProtKB:P07001		1	0	0	0	0	0	0
253	PFR_JS18_251	NAD(P) transhydrogenase subunit beta	280094	281506	+	PROKKA_00252	NAD(P) transhydrogenase subunit beta	280094	281506	+	1.6.1.2	pntB	similar to AA sequence:UniProtKB:P0AB67		1	0	0	0	0	0	0
254	PFR_JS18_252	Hypothetical protein	281714	282091	-	PROKKA_00253	hypothetical protein	281714	282091	-					0	0	0	0	0	0	0
255	PFR_JS18_253	4-alpha-glucanotransferase malQ	282766	284721	-	PROKKA_00254	4-alpha-glucanotransferase	282766	284721	-	2.4.1.25	malQ_1	similar to AA sequence:UniProtKB:Q59266		1	0	0	0	0	0	0
256	PFR_JS18_254	Hypothetical protein	284792	285274	-	PROKKA_00255	Lactose-specific phosphotransferase enzyme IIA component	284792	285274	-	2.7.1.-	lacF	similar to AA sequence:UniProtKB:P0A0D6		1	0	0	0	0	0	0
257	PFR_JS18_255	Hypothetical protein	285332	285691	-	PROKKA_00256	hypothetical protein	285332	285691	-					0	0	0	0	0	0	0
258	PFR_JS18_256	Riboflavin biosynthesis protein RibD	286092	287336	+	PROKKA_00257	Riboflavin biosynthesis protein RibD	286092	287336	+		ribD_1	similar to AA sequence:UniProtKB:P25539		0	0	0	0	0	0	0
259	PFR_JS18_257	Riboflavin synthase, alpha subunit	287426	288088	+	PROKKA_00258	Riboflavin synthase	287426	288088	+	2.5.1.9	ribE	similar to AA sequence:UniProtKB:P16440		1	0	0	0	0	0	0
260	PFR_JS18_258	Riboflavin biosynthesis protein ribBA	288085	289446	+	PROKKA_00259	Riboflavin biosynthesis protein RibBA	288085	289446	+		ribBA	similar to AA sequence:UniProtKB:A5U2B7		1	1	0	1	0	0	0
261	PFR_JS18_259	6,7-dimethyl-8-ribityllumazine synthase RibH	289443	289910	+	PROKKA_00260	6,7-dimethyl-8-ribityllumazine synthase	289443	289910	+	2.5.1.78	ribH	similar to AA sequence:UniProtKB:P66034		1	1	0	1	0	0	0
262	PFR_JS18_260	Hypothetical protein	290122	290625	-	PROKKA_00261	Putative malate transporter YflS	290122	290625	-		yflS	similar to AA sequence:UniProtKB:O34726		0	1	0	1	0	0	0
263	PFR_JS18_261	Transposase of ISAar20, ISL3 family	290771	291736	+	PROKKA_00262	Transposase	290771	291736	+			protein motif:Pfam:PF01610.11		0	1	0	1	0	0	0
264	PFR_JS18_262	Hypothetical protein	291761	291970	+	PROKKA_00263	hypothetical protein	291761	291970	+					0	1	0	1	0	0	0
265	PFR_JS18_263	Hypothetical protein	291964	292977	+	PROKKA_00264	hypothetical protein	291964	292977	+					0	1	0	1	0	0	0
266	PFR_JS18_264	Hypothetical protein	292974	294017	+	PROKKA_00265	hypothetical protein	292974	294017	+					0	1	0	1	0	0	0
267	PFR_JS18_265	Hypothetical protein	293986	295851	+	PROKKA_00266	macrolide transporter ATP-binding /permease protein	293986	295851	+			protein motif:CLUSTERS:PRK10535		0	1	0	1	0	0	0
268	PFR_JS18_266	Substrate-specific component CbrT of predicted	295848	296924	+	PROKKA_00267	hypothetical protein	295848	296924	+					0	1	0	1	0	0	0
269	PFR_JS18_267	MoxR family protein	296926	298050	+	PROKKA_00268	ATPase family associated with various cellular activities (AAA)	296926	298050	+			protein motif:Pfam:PF07726.5		0	1	0	1	0	0	0
270	PFR_JS18_268	PF01882 family protein	298055	299086	+	PROKKA_00269	hypothetical protein	298055	299086	+					0	1	0	1	0	0	0
271	PFR_JS18_269	Hypothetical protein	299070	299690	+	PROKKA_00270	hypothetical protein	299070	299690	+					0	1	0	1	0	0	0
272	PFR_JS18_270	Von Willebrand factor type A domain protein	299681	300691	+	PROKKA_00271	von Willebrand factor type A domain protein	299681	300691	+			protein motif:Pfam:PF00092.22		0	1	0	1	0	0	0
273	PFR_JS18_271	Von Willebrand factor type A domain protein	300688	301695	+	PROKKA_00272	von Willebrand factor type A domain protein	300688	301695	+			protein motif:Pfam:PF00092.22		0	1	0	1	0	0	0
274	PFR_JS18_272	Hypothetical protein	301692	302555	+	PROKKA_00273	Tetratricopeptide repeat protein	301692	302555	+			protein motif:Pfam:PF07719.11		0	1	0	1	0	0	0
275	PFR_JS18_273	Hypothetical protein	302577	303413	-	PROKKA_00274	hypothetical protein	302577	303413	-					0	0	0	0	0	0	0
276	PFR_JS18_274	Hypothetical protein	303973	304218	+	PROKKA_00275	hypothetical protein	303973	304218	+					0	0	0	0	0	0	0
277	PFR_JS18_275	Divalent metal cation transporter MntH	304489	305904	-	PROKKA_00276	Divalent metal cation transporter MntH	304489	305904	-		mntH	similar to AA sequence:UniProtKB:Q99UZ7		1	0	0	0	0	0	0
278	PFR_JS18_276	Transcriptional repressor sirR	306126	306803	+	PROKKA_00277	Iron-dependent repressor IdeR	306126	306803	+		ideR	similar to AA sequence:UniProtKB:P0A672		1	0	0	0	0	0	0
279	PFR_JS18_277	Hypothetical protein	306937	307437	-	PROKKA_00278	hypothetical protein	306937	307437	-					0	0	0	0	0	0	0
280	PFR_JS18_278	Toxin secretion/phage lysis holin	307459	309138	-	PROKKA_00279	Sodium/glucose cotransporter	307459	309138	-		sglT	similar to AA sequence:UniProtKB:P96169		0	0	0	0	0	0	0
281	PFR_JS18_279	Phosphomethylpyrimidine synthase	309554	311458	+	PROKKA_00280	Phosphomethylpyrimidine synthase	309554	311458	+	4.1.99.17	thiC	similar to AA sequence:UniProtKB:P45740		1	0	0	0	0	0	0
282	PFR_JS18_280	Hypothetical protein	311418	311540	+	PROKKA_00281	hypothetical protein	311418	311540	+					0	0	0	0	0	0	0
283	PFR_JS18_281	PF06224 family protein	311555	312715	-	PROKKA_00282	hypothetical protein	311555	312715	-					1	0	0	0	0	0	0
284	PFR_JS18_282	Hypothetical protein	312976	313308	-	PROKKA_00283	Ribbon-helix-helix protein, copG family	312976	313308	-			protein motif:Pfam:PF01402.15		0	0	0	0	0	0	0
285	PFR_JS18_283	Hypothetical protein	313827	314396	+	PROKKA_00284	hypothetical protein	313827	314396	+					1	0	0	0	0	0	0
286	PFR_JS18_284	UbiE family methyltransferase	314479	315297	-	PROKKA_00285	Demethylmenaquinone methyltransferase	314479	315297	-	2.1.1.163	ubiE_1	similar to AA sequence:UniProtKB:P67062		1	0	0	0	0	0	0
287	PFR_JS18_285	Xenobiotic reductase A	315452	316564	+	PROKKA_00286	NADPH dehydrogenase	315452	316564	+	1.6.99.1	namA	similar to AA sequence:UniProtKB:P54550		1	0	0	0	0	0	0
288	PFR_JS18_286	Lincomycin resistance protein LmrB	316611	318014	-	PROKKA_00287	putative transport protein HsrA	316611	318014	-		hsrA_1	similar to AA sequence:UniProtKB:P31474		1	0	0	0	0	0	0
289	PFR_JS18_287	Hypothetical protein	318161	318691	+	PROKKA_00288	MarR family protein	318161	318691	+			protein motif:Pfam:PF12802.1	Putative antibiotic resistance	0	0	0	0	0	0	0
290	PFR_JS18_288	Replicative DNA helicase	318820	320175	-	PROKKA_00289	Replicative DNA helicase	318820	320175	-	3.6.4.12	dnaB	similar to AA sequence:UniProtKB:P71715		1	0	0	0	0	0	0
291	PFR_JS18_289	Hypothetical protein	320771	321493	+	PROKKA_00290	Copper-sensing transcriptional repressor CsoR	320771	321493	+		csoR	similar to AA sequence:UniProtKB:O32222		1	0	0	0	0	0	0
292	PFR_JS18_290	Heavy metal transport/detoxification protein	321627	321839	+	PROKKA_00291	Heavy-metal-associated domain protein	321627	321839	+			protein motif:Pfam:PF00403.20		1	0	0	0	0	0	0
293	PFR_JS18_291	Copper-transporting ATPase CopA	321949	324438	+	PROKKA_00292	Copper-exporting P-type ATPase A	321949	324438	+	3.6.3.54	copA_1	similar to AA sequence:UniProtKB:Q2FV64		1	0	0	0	0	0	0
294	PFR_JS18_292	Hypothetical protein	324655	325434	+	PROKKA_00293	hypothetical protein	324655	325434	+					1	0	0	0	0	0	0
295	PFR_JS18_293	Hypothetical protein	325550	325777	-	PROKKA_00294	hypothetical protein	325550	325777	-					1	0	0	0	0	0	0
296	PFR_JS18_294	Hypothetical protein	325893	326366	-	PROKKA_00295	hypothetical protein	325893	326366	-					1	0	0	0	0	0	0
297	PFR_JS18_295	Na( )/H( ) antiporter NhaA	326701	327924	-	PROKKA_00296	Na(+)/H(+) antiporter NhaA	326701	327924	-		nhaA	similar to AA sequence:UniProtKB:P13738		1	0	0	0	0	0	0
298	PFR_JS18_296	Conserved domain protein	328262	329011	-	PROKKA_00297	hypothetical protein	328262	329011	-			protein motif:CLUSTERS:PRK08317		1	0	0	0	0	0	0
299	PFR_JS18_297	Septum site determining protein	329136	330629	+	PROKKA_00298	hypothetical protein	329136	330629	+					1	0	0	0	0	0	0
300	PFR_JS18_298	Helicase/secretion neighborhood ATPase	330616	331767	+	PROKKA_00299	Putative conjugal transfer protein/MT3759	330616	331767	+			similar to AA sequence:UniProtKB:Q7D547		1	0	0	0	0	0	0
301	PFR_JS18_299	Type II secretion system protein (Precursor)	331764	332561	+	PROKKA_00300	hypothetical protein	331764	332561	+					1	0	0	0	0	0	0
302	PFR_JS18_300	Type II secretion system F domain protein	332558	333301	+	PROKKA_00301	Bacterial type II secretion system protein F domain protein	332558	333301	+			protein motif:Pfam:PF00482.17		1	0	0	0	0	0	0
303	PFR_JS18_301	Protein mcbG	333434	334039	-	PROKKA_00302	Secreted effector protein pipB2	333434	334039	-		pipB2	similar to AA sequence:UniProtKB:Q8ZMM8		1	0	0	0	0	0	0
304	PFR_JS18_302	Hypothetical protein	334198	334509	+	PROKKA_00303	hypothetical protein	334198	334509	+					1	0	0	0	0	0	0
305	PFR_JS18_303	Hypothetical protein	334640	335098	+	PROKKA_00304	hypothetical protein	334640	335098	+					1	0	0	0	0	0	0
306	PFR_JS18_304	Hypothetical protein	335260	335592	+	PROKKA_00305	hypothetical protein	335260	335592	+					1	0	0	0	0	0	0
307	PFR_JS18_305	Hypothetical protein	335732	335998	-	PROKKA_00306	hypothetical protein	335732	335998	-					1	0	0	0	0	0	0
308	PFR_JS18_306	Cytoplasmic chaperone TorD	336079	337005	+	PROKKA_00307	twin-argninine leader-binding protein DmsD	336079	337005	+			protein motif:CLUSTERS:PRK11621		1	0	0	0	0	0	0
309	PFR_JS18_307	4Fe-4S ferredoxin iron-sulfur binding domain	337221	338432	+	PROKKA_00308	hypothetical protein	337221	338432	+					1	0	0	0	0	0	0
310	PFR_JS18_308	Anaerobic dimethyl sulfoxide reductase, A	338566	341169	+	PROKKA_00309	Dimethyl sulfoxide reductase DmsA precursor	338494	341169	+	1.8.5.3	dmsA	similar to AA sequence:UniProtKB:P18775		0	0	0	0	0	0	0
311	PFR_JS18_309	Dimethylsulfoxide reductase, chain B	341183	341827	+	PROKKA_00310	Anaerobic dimethyl sulfoxide reductase chain B	341183	341827	+		dmsB	similar to AA sequence:UniProtKB:P18776		1	0	0	0	0	0	0
312	PFR_JS18_310	Anaerobic dimethyl sulfoxide reductase chain C	341827	342831	+	PROKKA_00311	Anaerobic dimethyl sulfoxide reductase chain C	341827	342831	+		dmsC	similar to AA sequence:UniProtKB:P18777		1	0	0	0	0	0	0
313	PFR_JS18_311	DEAD/DEAH box helicase	342828	345290	-	PROKKA_00312	putative ATP-dependent helicase Lhr	342828	345290	-			protein motif:CLUSTERS:PRK09751		0	0	0	0	0	0	0
314	PFR_JS18_312	RRNA or tRNA methyltransferase	345540	347057	+	PROKKA_00313	Ribosomal RNA small subunit methyltransferase C	345540	347057	+	2.1.1.172	rsmC_1	similar to AA sequence:UniProtKB:P39406		1	0	0	0	0	0	0
315	PFR_JS18_313	DNA topoisomerase	347465	350233	+	PROKKA_00314	DNA topoisomerase 1	347465	350233	+	5.99.1.2	topA	similar to AA sequence:UniProtKB:P0A620		1	0	0	0	0	0	0		PossibleCrispr_1
316	PFR_JS18_314	Hypothetical protein	350277	351722	+	PROKKA_00315	hypothetical protein	350277	351722	+					1	0	0	0	0	0	0
317	PFR_JS18_315	DTMP kinase	351719	352357	+	PROKKA_00316	Thymidylate kinase	351719	352357	+	2.7.4.9	tmk	similar to AA sequence:UniProtKB:Q97R91		1	0	0	0	0	0	0
318	PFR_JS18_316	DNA polymerase III, delta' subunit	352615	353997	+	PROKKA_00317	DNA polymerase III subunit tau	352615	353997	+	2.7.7.7	dnaX_1	similar to AA sequence:UniProtKB:P06710		1	0	0	0	0	0	0
319	PFR_JS18_317	Hypothetical protein	354145	355824	+	PROKKA_00318	hypothetical protein	354145	355824	+					0	0	0	0	0	0	0
320	PFR_JS18_318	PSP1 domain protein	355954	357003	+	PROKKA_00319	hypothetical protein	355954	357003	+			protein motif:Pfam:PF04468.6	PSP1 C-terminal conserved region	1	0	0	0	0	0	0
321						PROKKA_00320	tRNA-Thr(cgt)	357076	357150	+			COORDINATES:profile:Aragorn:1.2		0					0	0
322	PFR_JS18_319	ABC-type transport systems, involved in	357311	358153	-	PROKKA_00321	Lipoprotein-releasing system ATP-binding protein LolD	357311	358153	-	3.6.3.-	lolD	similar to AA sequence:UniProtKB:P75957		1	0	0	0	0	0	0
323	PFR_JS18_320	Integral membrane protein	358153	359667	-	PROKKA_00322	Macrolide export ATP-binding/permease protein MacB	358153	359667	-	3.6.3.-	macB_1	similar to AA sequence:UniProtKB:Q2EHL8		0	0	0	0	0	0	0
324	PFR_JS18_321	Amino acid permease	359932	361383	+	PROKKA_00323	D-serine/D-alanine/glycine transporter	359932	361383	+		cycA_2	similar to AA sequence:UniProtKB:P0AAE0		1	0	0	0	0	0	0
325	PFR_JS18_322	FAD dependent oxidoreductase	361559	362914	+	PROKKA_00324	Putrescine oxidase	361559	362914	+	1.4.3.10	puo	similar to AA sequence:UniProtKB:P40974		1	0	0	0	0	0	0
326	PFR_JS18_323	Nitrogen regulatory protein P-II glnB	363724	364062	-	PROKKA_00325	Nitrogen regulatory protein P-II	363724	364062	-		glnB	similar to AA sequence:UniProtKB:P64249		1	0	0	0	0	0	0
327	PFR_JS18_324	Ammonium-transport integral membrane protein Amt	364059	365420	-	PROKKA_00326	Ammonia channel precursor	364059	365420	-		amt	similar to AA sequence:UniProtKB:O66515		1	0	0	0	0	0	0
328	PFR_JS18_325	Hypothetical protein	365582	366646	-	PROKKA_00327	hypothetical protein	365582	366646	-					1	0	0	0	0	0	0
329	PFR_JS18_326	Magnesium transporter, CorA family	366766	367668	-	PROKKA_00328	CorA-like Mg2+ transporter protein	366766	367668	-			protein motif:Pfam:PF01544.12		1	0	0	0	0	0	0
330	PFR_JS18_327	Phosphoglycerate mutase family protein	367672	368214	-	PROKKA_00329	Histidine phosphatase superfamily (branch 1)	367672	368214	-			protein motif:Pfam:PF00300.1		1	0	0	0	0	0	0
331	PFR_JS18_328	Putative DNA modification methylase	368216	369484	-	PROKKA_00330	hypothetical protein	368216	369484	-					0	0	0	0	0	0	0
332	PFR_JS18_329	Inorganic diphosphatase	369634	370191	-	PROKKA_00331	Inorganic pyrophosphatase	369634	370191	-	3.6.1.1	ppa	similar to AA sequence:UniProtKB:O69540		1	0	0	0	0	0	0
333	PFR_JS18_330	D-alanyl-D-alanine carboxypeptidase, serine-type,	370253	371623	+	PROKKA_00332	D-alanyl-D-alanine carboxypeptidase precursor	370253	371623	+	3.4.16.4	dac	similar to AA sequence:UniProtKB:P39045		1	0	0	0	0	0	0
334	PFR_JS18_331	Coenzyme F420 biosynthesis-associated protein	371785	372876	+	PROKKA_00333	hypothetical protein	371785	372876	+					0	0	0	0	0	0	0
335	PFR_JS18_332	Cell cycle protein mesJ	372876	373865	+	PROKKA_00334	tRNA(Ile)-lysidine synthase	372876	373865	+	6.3.4.19	tilS	similar to AA sequence:UniProtKB:Q5L3T3		1	0	0	0	0	0	0
336	PFR_JS18_333	Hypoxanthine phosphoribosyltransferase	374032	374583	+	PROKKA_00335	Hypoxanthine-guanine phosphoribosyltransferase	374032	374583	+	2.4.2.8	hpt	similar to AA sequence:UniProtKB:P99085		1	0	0	0	0	0	0
337	PFR_JS18_334	PIF1 helicase	374655	376556	+	PROKKA_00336	ATP-dependent RecD-like DNA helicase	374655	376556	+	3.6.4.12	recD2_2	protein motif:HAMAP:MF_01488		0	0	0	0	0	0	0
338	PFR_JS18_335	Hypothetical protein	376692	377132	+	PROKKA_00337	hypothetical protein	376692	377132	+					0	0	0	0	0	0	0
339	PFR_JS18_336	GTP cyclohydrolase 1	377159	377860	+	PROKKA_00338	GTP cyclohydrolase 1	377159	377860	+	3.5.4.16	folE	similar to AA sequence:UniProtKB:P19465		1	0	0	0	0	0	0
340	PFR_JS18_337	Transcriptional regulator, GntR family	377871	378338	+	PROKKA_00339	HTH-type transcriptional repressor YtrA	377871	378338	+		ytrA_1	similar to AA sequence:UniProtKB:O34712		0	0	0	0	0	0	0
341	PFR_JS18_338	Dihydropteroate synthase FolP1	378475	379308	+	PROKKA_00340	Dihydropteroate synthase 1	378475	379308	+	2.5.1.15	folP1	similar to AA sequence:UniProtKB:P0A578		1	0	0	0	0	0	0
342	PFR_JS18_339	Dihydroneopterin aldolase	379455	379829	+	PROKKA_00341	putative dihydroneopterin aldolase	379455	379829	+	4.1.2.25	folB	similar to AA sequence:UniProtKB:P0A580		1	0	0	0	0	0	0
343	PFR_JS18_340	2-amino-4-hydroxy-6-hydroxymethyldihydropteridine	379826	380371	+	PROKKA_00342	2-amino-4-hydroxy-6-hydroxymethyldihydropteridine pyrophosphokinase	379826	380371	+	2.7.6.3	folK	similar to AA sequence:UniProtKB:P26281		1	0	0	0	0	0	0
344	PFR_JS18_341	Hypothetical protein	380914	381270	+	PROKKA_00343	Nucleoid-associated protein Lsr2	380914	381270	+		lsr2	similar to AA sequence:UniProtKB:P65648		1	0	0	0	0	0	0
345	PFR_JS18_342	Negative regulator of genetic competence	382073	384649	+	PROKKA_00344	ATP-dependent Clp protease ATP-binding subunit ClpC1	382073	384649	+		clpC1	similar to AA sequence:UniProtKB:P0A522		1	0	0	0	0	0	0
346	PFR_JS18_343	Hypothetical protein	384800	385486	-	PROKKA_00345	hypothetical protein	384800	385486	-					1	0	0	0	0	0	0
347	PFR_JS18_344	3-dehydroquinate dehydratase 2	385483	386238	-	PROKKA_00346	3-dehydroquinate dehydratase	385483	386238	-	4.2.1.10	aroD	similar to AA sequence:UniProtKB:Q5KY94		1	0	0	0	0	0	0
348	PFR_JS18_345	Para-aminobenzoate synthase, subunit I	386384	386965	-	PROKKA_00347	hypothetical protein	386384	386965	-			protein motif:CLUSTERS:PRK06547		1	0	0	0	0	0	0
349	PFR_JS18_346	Cobalt transport protein CbiQ	386976	387803	-	PROKKA_00348	Putative HMP/thiamine permease protein YkoC	386976	387803	-		ykoC	similar to AA sequence:UniProtKB:O34572		1	0	0	0	0	0	0
350						PROKKA_00349	tRNA-Thr(ggt)	388613	388702	+			COORDINATES:profile:Aragorn:1.2		0					0	0
351	PFR_JS18_347	ABC transporter	387800	389470	-											0	0	0	0	0	0
352	PFR_JS18_348	HMP/thiamine permease protein ykoE	389496	390131	-	PROKKA_00350	Putative HMP/thiamine permease protein YkoE	389496	390131	-		ykoE	similar to AA sequence:UniProtKB:O34738		1	0	0	0	0	0	0
353	PFR_JS18_349	Adenine glycosylase	390363	391241	-	PROKKA_00351	A/G-specific adenine glycosylase	390363	391241	-	3.2.2.-	mutY	similar to AA sequence:UniProtKB:O53574		1	0	0	0	0	0	0
354	PFR_JS18_350	DNA integrity scanning protein DisA	391307	392377	-	PROKKA_00352	DNA integrity scanning protein DisA	391307	392377	-	2.7.7.85	disA	similar to AA sequence:UniProtKB:Q9X8L6		1	0	0	0	0	0	0
355	PFR_JS18_351	DNA repair protein radA	392415	393809	-	PROKKA_00353	hypothetical protein	392415	393809	-			similar to AA sequence:UniProtKB:A0R563	DNA repair protein RadA homolog	1	0	0	0	0	0	0
356	PFR_JS18_352	Hypothetical protein	393925	394563	-	PROKKA_00354	hypothetical protein	393925	394563	-					1	0	0	0	0	0	0
357	PFR_JS18_353	AP endonuclease, family 2	394819	395688	+	PROKKA_00355	fructoselysine 3-epimerase	394819	395688	+			protein motif:CLUSTERS:PRK09856		1	0	0	0	0	0	0
358	PFR_JS18_354	CAAX amino terminal protease family protein	395762	396571	+	PROKKA_00356	CAAX amino terminal protease self- immunity	395762	396571	+			protein motif:Pfam:PF02517.10		1	0	0	0	0	0	0
359	PFR_JS18_355	Hypothetical membrane protein, DUF1211 family	396732	397439	+	PROKKA_00357	hypothetical protein	396732	397439	+					1	0	0	0	0	0	0
360	PFR_JS18_356	Aspartate-semialdehyde dehydrogenase asd	397531	398565	+	PROKKA_00358	Aspartate-semialdehyde dehydrogenase	397531	398565	+	1.2.1.11	asd	similar to AA sequence:UniProtKB:P0C1D8		1	0	0	0	0	0	0
361	PFR_JS18_357	ProC protein	398569	399429	+	PROKKA_00359	Pyrroline-5-carboxylate reductase	398569	399429	+	1.5.1.2	proC	similar to AA sequence:UniProtKB:P0A9L8		0	0	0	0	0	0	0
362	PFR_JS18_358	Uroporphyrin-III C-methyltransferase hemD	399918	401534	+	PROKKA_00360	Uroporphyrinogen-III C-methyltransferase	399918	401534	+	2.1.1.107	nasF	similar to AA sequence:UniProtKB:P42437		1	0	0	0	0	0	0
363	PFR_JS18_359	Phosphoglycerate mutase family protein	401589	402248	+	PROKKA_00361	bifunctional RNase H/acid phosphatase	401589	402248	+			protein motif:CLUSTERS:PRK07238		1	0	0	0	0	0	0
364	PFR_JS18_360	Mycothione reductase	402364	403884	+	PROKKA_00362	Mycothione reductase	402364	403884	+	1.8.1.15	mtr	similar to AA sequence:UniProtKB:O07927		1	0	0	0	0	0	0
365	PFR_JS18_361	Glycosyl hydrolase family 3 protein	403938	405167	+	PROKKA_00363	Beta-hexosaminidase	403938	405167	+	3.2.1.52	nagZ	similar to AA sequence:UniProtKB:Q9KU37		1	0	0	0	0	0	0
366	PFR_JS18_362	Arsenical pump-driving ATPase	405250	407025	-	PROKKA_00364	Arsenical pump-driving ATPase	405250	407025	-	3.6.3.16	arsA	similar to AA sequence:UniProtKB:P08690		1	0	0	0	0	0	0
367	PFR_JS18_363	Putative arsenic resistance operon repressor	407022	407489	-	PROKKA_00365	Arsenical resistance operon trans-acting repressor ArsD	407022	407489	-		arsD	similar to AA sequence:UniProtKB:P46003		0	0	0	0	0	0	0
368	PFR_JS18_364	Toxin-antitoxin system, antitoxin component, ArsR	407586	407960	+	PROKKA_00366	Arsenical resistance operon repressor	407586	407960	+		arsR	similar to AA sequence:UniProtKB:P45949		1	0	0	0	0	0	0
369	PFR_JS18_365	Putative heavy metal reductase	407960	408412	+	PROKKA_00367	Arsenate-mycothiol transferase ArsC1	407960	408412	+	2.8.4.2	arsC1	similar to AA sequence:UniProtKB:P0DKS5		1	0	0	0	0	0	0
370	PFR_JS18_366	Phosphate ABC transport system ATP-binding	408393	409172	-	PROKKA_00368	Phosphate import ATP-binding protein PstB	408393	409172	-	3.6.3.27	pstB	similar to AA sequence:UniProtKB:B8GYG4		1	0	0	0	0	0	0
371	PFR_JS18_367	Phosphate ABC transporter, inner membrane subunit	409177	410337	-	PROKKA_00369	Phosphate transport system permease protein PstA	409177	410337	-		pstA	similar to AA sequence:UniProtKB:P07654		1	0	0	0	0	0	0
372	PFR_JS18_368	Phosphate ABC transporter, permease protein PstC	410334	411314	-	PROKKA_00370	Phosphate transport system permease protein PstC	410334	411314	-		pstC	similar to AA sequence:UniProtKB:P0AGH8		1	0	0	0	0	0	0
373	PFR_JS18_369	Phosphate-binding transport protein of ABC	411311	412414	-	PROKKA_00371	Phosphate-binding protein PstS 2 precursor	411311	412414	-		pstS2	similar to AA sequence:UniProtKB:O05870		1	0	0	0	0	0	0
374	PFR_JS18_370	Hydrolase, NUDIX family	412608	413498	-	PROKKA_00372	Diadenosine hexaphosphate hydrolase	412608	413498	-	3.6.1.61	ndx1	similar to AA sequence:UniProtKB:Q75UV1		1	0	0	0	0	0	0
375	PFR_JS18_371	Polyphosphate kinase	413495	415684	-	PROKKA_00373	Polyphosphate kinase	413495	415684	-	2.7.4.1	ppk	similar to AA sequence:UniProtKB:P0A7B1		1	0	0	0	0	0	0
376	PFR_JS18_372	Mycothiol acetyltransferase	415681	416619	-	PROKKA_00374	Mycothiol acetyltransferase	415681	416619	-	2.3.1.189	mshD_1	similar to AA sequence:UniProtKB:O53831		1	0	0	0	0	0	0
377	PFR_JS18_373	Hypothetical protein	416831	416947	+	PROKKA_00375	hypothetical protein	416831	416947	+					0	0	0	0	0	0	0
378	PFR_JS18_374	UDP-glucose 4-epimerase (UDP-galactose	417038	417859	+	PROKKA_00376	UDP-glucose 4-epimerase	417038	417859	+	5.1.3.2	lnpD	similar to AA sequence:UniProtKB:E8MF10		0	0	0	0	0	0	0
379	PFR_JS18_375	Carboxymuconolactone decarboxylase family	417891	418616	-	PROKKA_00377	Carboxymuconolactone decarboxylase family protein	417891	418616	-			protein motif:Pfam:PF02627.1		1	0	0	0	0	0	0
380	PFR_JS18_376	NAD binding domain of 6-phosphogluconate	418775	419635	-	PROKKA_00378	2-hydroxy-3-oxopropionate reductase	418775	419635	-	1.1.1.60	garR	similar to AA sequence:UniProtKB:P0ABQ2		0	0	0	0	0	0	0
381	PFR_JS18_377	Inositol 1-phosphate synthase	419992	421071	-	PROKKA_00379	Inositol-3-phosphate synthase	419992	421071	-	5.5.1.4	ino1	similar to AA sequence:UniProtKB:P71703		1	0	0	0	0	0	0
382	PFR_JS18_378	Hypothetical protein	421686	422204	+	PROKKA_00380	hypothetical protein	421686	422204	+					0	0	0	0	0	0	0
383	PFR_JS18_379	Transcriptional regulatory protein GlnR	422380	423039	-	PROKKA_00381	Transcriptional regulatory protein YycF	422380	423039	-		yycF	similar to AA sequence:UniProtKB:P37478		1	0	0	0	0	0	0
384	PFR_JS18_380	D-tyrosyl-tRNA(Tyr) deacylase 1	423204	423635	-	PROKKA_00382	D-tyrosyl-tRNA(Tyr) deacylase	423204	423635	-	3.1.-.-	dtd	similar to AA sequence:UniProtKB:O66742		1	0	0	0	0	0	0
385	PFR_JS18_381	UPF0678 fatty acid-binding protein-like protein	423948	424451	+	PROKKA_00383	hypothetical protein	423948	424451	+					1	0	0	0	0	0	0
386	PFR_JS18_382	Folate-binding protein YgfZ	424591	425640	+	PROKKA_00384	putative global regulator	424591	425640	+			protein motif:CLUSTERS:PRK09559		1	0	0	0	0	0	0
387	PFR_JS18_383	GTP-binding translation elongation factor typA	425730	427613	-	PROKKA_00385	GTP-binding protein TypA/BipA	425730	427613	-		typA	similar to AA sequence:UniProtKB:P32132		1	0	0	0	0	0	0
388	PFR_JS18_384	Transposase, ISlxx5	427906	428940	-	PROKKA_00386	Integrase core domain protein	427906	428940	-			protein motif:Pfam:PF00665.20		0	0	0	0	0	0	0
389	PFR_JS18_385	Surface-anchored fimbrial subunit	429765	432653	+	PROKKA_00387	hypothetical protein	429765	432653	+				Pilus 1	0	0	0	0	0	0	0
390	PFR_JS18_386	Type-2 fimbrial major subunit	432650	433789	+	PROKKA_00388	Fimbrial subunit type 1 precursor	432650	433789	+			similar to AA sequence:UniProtKB:P18477	Pilus 1	0	0	0	0	0	0	0
391	PFR_JS18_387	Hypothetical protein	433882	434154	+	PROKKA_00389	Fimbrial subunit type 1 precursor	433882	434154	+			similar to AA sequence:UniProtKB:P18477	Pilus 1	0	0	0	0	0	0	0
392	PFR_JS18_388	Hypothetical protein	435061	435363	+	PROKKA_00390	hypothetical protein	435061	435363	+				Pilus 1	0	0	0	0	0	0	0
393	PFR_JS18_389	Putative fimbrial associated sortase-like	435560	436486	+	PROKKA_00391	Sortase family protein	435560	436486	+			protein motif:Pfam:PF04203.7	Pilus 1	1	0	0	0	0	0	0
394	PFR_JS18_390	Uracil phosphoribosyltransferase	436429	437070	-	PROKKA_00392	Uracil phosphoribosyltransferase	436429	437070	-	2.4.2.9	upp	similar to AA sequence:UniProtKB:P70881		1	0	0	0	0	0	0
395	PFR_JS18_391	Putative tRNA adenosine deaminase-associated	437259	437984	+	PROKKA_00393	hypothetical protein	437259	437984	+					1	0	0	0	0	0	0
396	PFR_JS18_392	Cytidine and deoxycytidylate deaminase	438056	438487	+	PROKKA_00394	tRNA-specific adenosine deaminase	438056	438487	+	3.5.4.33	tadA	similar to AA sequence:UniProtKB:P68398		1	0	0	0	0	0	0
397						PROKKA_00395	tRNA-Ser(cga)	438545	438632	+			COORDINATES:profile:Aragorn:1.2		0					0	0
398	PFR_JS18_393	Hypothetical protein	438963	440882	+	PROKKA_00396	hypothetical protein	438963	440882	+					0	0	0	0	0	0	0
399	PFR_JS18_394	Na /H and K /H antiporter	440898	442478	+	PROKKA_00397	K(+)/H(+) antiporter NhaP	440898	442478	+		nhaP	similar to AA sequence:UniProtKB:Q0ZAH6		1	0	0	0	0	0	0
400	PFR_JS18_395	Hypothetical protein	442560	443159	-	PROKKA_00398	hypothetical protein	442560	443159	-					1	0	0	0	0	0	0
401	PFR_JS18_396	Ferrous iron transport protein A	443522	443881	+	PROKKA_00399	FeoA domain protein	443522	443881	+			protein motif:Pfam:PF04023.8		1	0	0	0	0	0	0
402	PFR_JS18_397	Ferrous iron transport protein B	444060	446024	+	PROKKA_00400	Ferrous iron transport protein B	444060	446024	+		feoB	similar to AA sequence:UniProtKB:P33650		1	0	0	0	0	0	0
403	PFR_JS18_398	NifU domain protein	446151	446798	+	PROKKA_00401	Fe/S biogenesis protein NfuA	446151	446798	+		nfuA	protein motif:HAMAP:MF_01637		1	0	0	0	0	0	0
404	PFR_JS18_399	Galactokinase	446988	448136	+	PROKKA_00402	Galactokinase	446988	448136	+	2.7.1.6	galK_1	similar to AA sequence:UniProtKB:P0A6T3		1	0	0	0	0	0	0
405	PFR_JS18_400	Hypothetical protein	448353	450125	-	PROKKA_00403	Serine/threonine-protein kinase PknB	448353	450125	-	2.7.11.1	pknB_1	similar to AA sequence:UniProtKB:A0QNG1		1	0	0	0	0	0	0
406	PFR_JS18_401	Protein kinase family protein with PASTA domain	450249	452039	-	PROKKA_00404	Serine/threonine-protein kinase PknB	450249	452039	-	2.7.11.1	pknB_2	similar to AA sequence:UniProtKB:A0QNG1		1	0	0	0	0	0	0
407	PFR_JS18_402	Penicillin binding protein transpeptidase domain	452131	453555	-	PROKKA_00405	Penicillin-binding protein A	452131	453555	-		pbpA	similar to AA sequence:UniProtKB:P71586		1	0	0	0	0	0	0
408	PFR_JS18_403	Cell cycle protein, FtsW/RodA/SpoVE family	453552	454940	-	PROKKA_00406	Lipid II flippase FtsW	453552	454940	-		ftsW_1	similar to AA sequence:UniProtKB:O07639		1	0	0	0	0	0	0
409	PFR_JS18_404	Putative SERINE/THREONINE PHOSPHATASE PPP	454937	456472	-	PROKKA_00407	PP2C-family Ser/Thr phosphatase	454937	456472	-	3.1.3.16	pstP	similar to AA sequence:UniProtKB:P71588		1	0	0	0	0	0	0
410	PFR_JS18_405	FHA domain protein	456475	456948	-	PROKKA_00408	FHA domain-containing protein FhaB	456475	456948	-		fhaB	similar to AA sequence:UniProtKB:P71589		1	0	0	0	0	0	0
411	PFR_JS18_406	FHA domain protein	456951	457667	-	PROKKA_00409	FHA domain-containing protein FhaA	456951	457667	-		fhaA	similar to AA sequence:UniProtKB:P71590		1	0	0	0	0	0	0
412	PFR_JS18_407	Thioredoxin	457838	458266	-	PROKKA_00410	Putative thioredoxin-2	457838	458266	-		trxC_1	similar to AA sequence:UniProtKB:Q9RD25		1	0	0	0	0	0	0
413	PFR_JS18_408	Glycoside hydrolase family 2 multidomain protein	458405	460222	-	PROKKA_00411	Beta-glucuronidase	458405	460222	-	3.2.1.31	uidA	similar to AA sequence:UniProtKB:P05804		1	0	0	0	0	0	0
414	PFR_JS18_409	Hypothetical protein	460271	460621	+	PROKKA_00412	hypothetical protein	460271	460621	+					0	0	0	0	0	0	0
415	PFR_JS18_410	Hypothetical protein	460825	461304	+	PROKKA_00413	hypothetical protein	460825	461304	+					0	0	0	0	0	0	0
416	PFR_JS18_411	Hypothetical protein	461301	462437	+	PROKKA_00414	hypothetical protein	461301	462437	+					0	0	0	0	0	0	0
417	PFR_JS18_412	Mannosyltransferase PIG-V domain protein	462476	463693	-	PROKKA_00415	Mannosyltransferase (PIG-V))	462476	463693	-			protein motif:Pfam:PF04188.7		1	0	0	0	0	0	0
418	PFR_JS18_413	Putative cation transporting P-type ATPase	463825	466470	-	PROKKA_00416	Silver exporting P-type ATPase	463825	466470	-	3.6.3.53	silP	similar to AA sequence:UniProtKB:Q9ZHC7		0	0	0	0	0	0	0
419	PFR_JS18_414	Phosphocarrier protein HPr	466584	466850	-	PROKKA_00417	Phosphocarrier protein HPr	466584	466850	-	2.7.11.-	ptsH	similar to AA sequence:UniProtKB:O50515		1	0	0	0	0	0	0
420	PFR_JS18_415	Phosphoenolpyruvate-protein phosphotransferase	467090	468808	+	PROKKA_00418	Phosphoenolpyruvate-protein phosphotransferase	467090	468808	+	2.7.3.9	ptsI	similar to AA sequence:UniProtKB:P08838		1	0	0	0	0	0	0
421	PFR_JS18_416	S4 domain protein	468912	469265	-	PROKKA_00419	Heat shock protein 15	468912	469265	-		hslR	similar to AA sequence:UniProtKB:P0ACG8		1	0	0	0	0	0	0
422	PFR_JS18_417	Hydrolase, NUDIX family	469304	469999	-	PROKKA_00420	putative NUDIX hydrolase	469304	469999	-			protein motif:CLUSTERS:PRK10707		1	0	0	0	0	0	0
423	PFR_JS18_418	Endonuclease III	470085	470843	-	PROKKA_00421	Ultraviolet N-glycosylase/AP lyase	470085	470843	-		pdg	similar to AA sequence:UniProtKB:P46303		1	0	0	0	0	0	0
424	PFR_JS18_419	Endoribonuclease L-PSP family protein	470851	471306	-	PROKKA_00422	Enamine/imine deaminase	470851	471306	-	3.5.4.-	yabJ	similar to AA sequence:UniProtKB:P37552		1	0	0	0	0	0	0
425	PFR_JS18_420	Hypothetical protein	471303	471494	-	PROKKA_00423	hypothetical protein	471303	471494	-					1	0	0	0	0	0	0
426	PFR_JS18_421	Transcription factor WhiB	471484	471867	-	PROKKA_00424	Transcriptional regulator WhiB4	471484	471867	-		whiB4	similar to AA sequence:UniProtKB:O69649		1	0	0	0	0	0	0
427	PFR_JS18_422	Transglycosylase	472063	474270	+	PROKKA_00425	Penicillin-binding protein 1A/1B	472063	474270	+		ponA	similar to AA sequence:UniProtKB:P39793		1	0	0	0	0	0	0
428	PFR_JS18_423	Putative metallophosphoesterase ykuE	474267	475238	+	PROKKA_00426	phosphodiesterase YaeI	474267	475238	+			protein motif:CLUSTERS:PRK11340		1	0	0	0	0	0	0
429						PROKKA_00427	tRNA-Pro(cgg)	475389	475463	+			COORDINATES:profile:Aragorn:1.2		0					0	0
430	PFR_JS18_424	Putative polysaccharide syntase	475580	476932	-	PROKKA_00428	Beta-monoglucosyldiacylglycerol synthase	475580	476932	-	2.4.1.-		similar to AA sequence:UniProtKB:P74165		1	0	0	0	0	0	0
431	PFR_JS18_425	Hypothetical protein	477114	477293	-	PROKKA_00429	hypothetical protein	477114	477293	-					0	0	0	0	0	0	0
432	PFR_JS18_426	Transposase IS6110	477343	478230	-	PROKKA_00430	Integrase core domain protein	477343	478230	-			protein motif:Pfam:PF00665.20		0	0	0	0	0	0	0
433	PFR_JS18_427	IS3 family element	478263	478607	-	PROKKA_00431	Transposase	478263	478607	-			protein motif:Pfam:PF01527.14		0	0	0	0	0	0	0
434	PFR_JS18_428	Multicopper oxidase	479033	480553	-	PROKKA_00432	Copper resistance protein A precursor	479033	480553	-		copA_2	similar to AA sequence:UniProtKB:P12374		1	0	0	0	0	0	0
435	PFR_JS18_429	O-6-methylguanine DNA methyltransferase	480774	481409	-	PROKKA_00433	Methylated-DNA--protein-cysteine methyltransferase	480774	481409	-	2.1.1.63	ogt_1	similar to AA sequence:UniProtKB:P0A696		0	0	0	0	0	0	0
436	PFR_JS18_430	Methylated-DNA--protein-cysteine	481406	481960	-	PROKKA_00434	Methylated-DNA--protein-cysteine methyltransferase	481406	481960	-	2.1.1.63	ogt_2	similar to AA sequence:UniProtKB:P0A696		1	0	0	0	0	0	0
437	PFR_JS18_431	Putative membrane protein	482238	482918	+	PROKKA_00435	hypothetical protein	482238	482918	+			protein motif:CLUSTERS:PRK11212		1	0	0	0	0	0	0
438	PFR_JS18_432	Purine nucleosidase	483042	484055	-	PROKKA_00436	Pyrimidine-specific ribonucleoside hydrolase RihA	483042	484055	-	3.2.-.-	rihA	similar to AA sequence:UniProtKB:P41409		1	0	0	0	0	0	0
439	PFR_JS18_433	Aldehyde dehydrogenase	484474	485970	+	PROKKA_00437	Putative aldehyde dehydrogenase AldA	484474	485970	+	1.2.1.3	aldA	similar to AA sequence:UniProtKB:Q7A825		1	0	0	0	0	0	0
440	PFR_JS18_434	Hypothetical protein	486165	486380	+	PROKKA_00438	hypothetical protein	486165	486380	+					1	0	0	0	0	0	0
441	PFR_JS18_435	Adenylosuccinate synthase	486577	487860	+	PROKKA_00439	Adenylosuccinate synthetase	486577	487860	+	6.3.4.4	purA	similar to AA sequence:UniProtKB:P65880		1	0	0	0	0	0	0
442	PFR_JS18_436	Amino acid transporter, APC family protein	488395	490050	+	PROKKA_00440	putative amino acid permease YhdG	488395	490050	+		yhdG_1	similar to AA sequence:UniProtKB:O07576		1	0	0	0	0	0	0
443	PFR_JS18_437	Glutamate-1-semialdehyde aminotransferase	490192	491559	+	PROKKA_00441	Glutamate-1-semialdehyde 2,1-aminomutase 2	490192	491559	+	5.4.3.8	hemL2	similar to AA sequence:UniProtKB:Q81LD0		1	0	0	0	0	0	0
444	PFR_JS18_438	ATP-dependent chaperone protein ClpB	491917	494517	+	PROKKA_00442	Chaperone protein ClpB	491917	494517	+		clpB_1	similar to AA sequence:UniProtKB:Q7WSY8		1	0	0	0	0	0	0
445	PFR_JS18_439	Oligopeptide transporter, OPT family	494638	496629	-	PROKKA_00443	OPT oligopeptide transporter protein	494638	496629	-			protein motif:Pfam:PF03169.9		1	0	0	0	0	0	0
446	PFR_JS18_440	Spermidine synthase	496844	497761	+	PROKKA_00444	spermidine synthase	496844	497761	+			protein motif:CLUSTERS:PRK04457		1	0	0	0	0	0	0
447	PFR_JS18_441	Sortase family protein, LPXTG-site	498017	498625	+	PROKKA_00445	Sortase family protein	498017	498625	+			protein motif:Pfam:PF04203.7		0	0	0	0	0	0	0
448	PFR_JS18_442	Orotate phosphoribosyltransferase	498705	499262	+	PROKKA_00446	Orotate phosphoribosyltransferase	498705	499262	+	2.4.2.10	pyrE	similar to AA sequence:UniProtKB:Q8NM11		1	0	0	0	0	0	0
449	PFR_JS18_443	LemA family protein	499532	500401	+	PROKKA_00447	LemA family protein	499532	500401	+			protein motif:Pfam:PF04011.6		1	0	0	0	0	0	0
450	PFR_JS18_444	SNARE associated protein	500609	501352	-	PROKKA_00448	Inner membrane protein YqjA	500609	501352	-		yqjA	similar to AA sequence:UniProtKB:P0AA63		1	0	0	0	0	0	0
451	PFR_JS18_445	TRNA/rRNA methyltransferase (SpoU)	501428	502120	+	PROKKA_00449	Putative TrmH family tRNA/rRNA methyltransferase	501428	502120	+	2.1.1.-		similar to AA sequence:UniProtKB:Q7A794		1	0	0	0	0	0	0
452	PFR_JS18_446	Hypothetical protein	502126	502752	+	PROKKA_00450	hypothetical protein	502126	502752	+					1	0	0	0	0	0	0
453	PFR_JS18_447	Fructose-bisphosphate aldolase, class II	502981	504003	+	PROKKA_00451	Fructose-bisphosphate aldolase	502981	504003	+	4.1.2.13	fba	similar to AA sequence:UniProtKB:Q9ZEM7		1	0	0	0	0	0	0
454	PFR_JS18_448	Hypothetical protein	504257	504532	+	PROKKA_00452	hypothetical protein	504257	504532	+					1	0	0	0	0	0	0
455	PFR_JS18_449	Hypothetical protein	504493	504660	-	PROKKA_00453	hypothetical protein	504493	504660	-					1	0	0	0	0	0	0
456	PFR_JS18_450	Possible alcohol dehydrogenase	504832	505980	-	PROKKA_00454	Alcohol dehydrogenase	504832	505980	-	1.1.1.1	adh_1	similar to AA sequence:UniProtKB:P42327		1	0	0	0	0	0	0
457	PFR_JS18_451	Hypothetical protein	506106	507398	-	PROKKA_00455	Sugar (and other) transporter	506106	507398	-			protein motif:Pfam:PF00083.18		1	0	0	0	0	0	0
458	PFR_JS18_452	MFS transporter, sugar porter family protein	507581	509179	-	PROKKA_00456	Major myo-inositol transporter IolT	507581	509179	-		iolT_3	similar to AA sequence:UniProtKB:O34718		1	0	0	0	0	0	0
459	PFR_JS18_453	Methylmalonic acid semialdehyde dehydrogenase	509517	511022	-	PROKKA_00457	Methylmalonate-semialdehyde dehydrogenase [acylating]	509517	511022	-	1.2.1.27	mmsA	similar to AA sequence:UniProtKB:P28810		1	0	0	0	0	0	0
460	PFR_JS18_454	Thiamine pyrophosphate enzyme, TPP binding domain	511284	513191	-	PROKKA_00458	3D-(3,5/4)-trihydroxycyclohexane-1,2-dione hydrolase	511284	513191	-	3.7.1.-	iolD	similar to AA sequence:UniProtKB:P42415		1	0	0	0	0	0	0
461	PFR_JS18_455	Myo-inositol catabolism IolB domain protein	513291	514163	-	PROKKA_00459	5-deoxy-glucuronate isomerase	513291	514163	-	5.3.1.-	iolB	similar to AA sequence:UniProtKB:P42413		1	0	0	0	0	0	0
462	PFR_JS18_456	Deoxyribose-phosphate aldolase superfamily	514160	515029	-	PROKKA_00460	hypothetical protein	514160	515029	-					1	0	0	0	0	0	0
463	PFR_JS18_457	Kinase, PfkB family	515032	516021	-	PROKKA_00461	5-dehydro-2-deoxygluconokinase	515032	516021	-	2.7.1.92	iolC_1	similar to AA sequence:UniProtKB:Q9KAG8		1	0	0	0	0	0	0
464	PFR_JS18_458	UbiC transcription regulator-associated	516295	517047	+	PROKKA_00462	HTH-type transcriptional repressor YvoA	516295	517047	+		yvoA	similar to AA sequence:UniProtKB:O34817		1	0	0	0	0	0	0
465	PFR_JS18_459	Transaldolase	517241	518317	+	PROKKA_00463	Transaldolase	517241	518317	+	2.2.1.2	tal_1	similar to AA sequence:UniProtKB:Q31C15		1	0	0	0	0	0	0
466	PFR_JS18_460	Inositol 2-dehydrogenase IdhA	518632	519621	+	PROKKA_00464	Inositol 2-dehydrogenase	518632	519621	+	1.1.1.18	idhA	similar to AA sequence:UniProtKB:O68965		1	0	0	0	0	0	0
467	PFR_JS18_461	Hypothetical protein	519765	520112	+	PROKKA_00465	hypothetical protein	519765	520112	+					1	0	0	0	0	0	0
468	PFR_JS18_462	Inosose dehydratase	520287	521210	+	PROKKA_00466	Inosose dehydratase	520287	521210	+	4.2.1.44	iolE_1	similar to AA sequence:UniProtKB:P42416		1	0	0	0	0	0	0
469	PFR_JS18_463	Lysine exporter protein (LYSE/YGGA) (Precursor)	521457	522065	+	PROKKA_00467	Arginine exporter protein ArgO	521457	522065	+		argO	similar to AA sequence:UniProtKB:P11667		1	0	0	0	0	0	0
470	PFR_JS18_464	Dihydroxy-acid dehydratase 1	522246	524087	-	PROKKA_00468	Dihydroxy-acid dehydratase	522246	524087	-	4.2.1.9	ilvD	similar to AA sequence:UniProtKB:P05791		1	0	0	0	0	0	0
471	PFR_JS18_465	Aspartate--ammonia ligase	524220	526130	-	PROKKA_00469	Putative asparagine synthetase [glutamine-hydrolyzing]	524220	526130	-	6.3.5.4	asnB	similar to AA sequence:UniProtKB:P64248		1	0	0	0	0	0	0
472	PFR_JS18_466	Glutamyl-tRNA reductase HemA	526339	527592	+	PROKKA_00470	Glutamyl-tRNA reductase	526339	527592	+	1.2.1.70	hemA	similar to AA sequence:UniProtKB:P16618		1	0	0	0	0	0	0
473	PFR_JS18_467	Porphobilinogen deaminase 1	527589	528521	+	PROKKA_00471	Porphobilinogen deaminase	527589	528521	+	2.5.1.61	hemC	similar to AA sequence:UniProtKB:P06983		1	0	0	0	0	0	0
474	PFR_JS18_468	Uroporphyrinogen decarboxylase	528518	530416	+	PROKKA_00472	Uroporphyrinogen decarboxylase	528518	530416	+	4.1.1.37	hemE	similar to AA sequence:UniProtKB:Q8NT75		1	0	0	0	0	0	0
475	PFR_JS18_469	Coenzyme PQQ synthesis protein	530418	531539	+	PROKKA_00473	pyrroloquinoline quinone biosynthesis protein PqqE	530418	531539	+			protein motif:CLUSTERS:PRK05301		1	0	0	0	0	0	0
476	PFR_JS18_470	Protoporphyrinogen oxidase	531543	533126	+	PROKKA_00474	Protoporphyrinogen oxidase	531543	533126	+	1.3.3.4	hemY	similar to AA sequence:UniProtKB:P32397		1	0	0	0	0	0	0
477	PFR_JS18_471	Ferrochelatase	533123	534181	+	PROKKA_00475	Ferrochelatase	533123	534181	+	4.99.1.1	hemH	similar to AA sequence:UniProtKB:P0A576		1	0	0	0	0	0	0
478	PFR_JS18_472	Porphobilinogen synthase	534336	535334	+	PROKKA_00476	Delta-aminolevulinic acid dehydratase	534336	535334	+	4.2.1.24	hemB	similar to AA sequence:UniProtKB:P64334		1	0	0	0	0	0	0
479	PFR_JS18_473	Multidrug resistance protein B-like protein	535363	536400	-	PROKKA_00477	putative transport protein HsrA	535363	536400	-		hsrA_2	similar to AA sequence:UniProtKB:P31474		1	0	0	0	0	0	0
480	PFR_JS18_474	Hypothetical protein	536446	536823	-	PROKKA_00478	putative transport protein HsrA	536446	536823	-		hsrA_3	similar to AA sequence:UniProtKB:P31474		0	0	0	0	0	0	0
481	PFR_JS18_475	Transcriptional regulator	536875	537654	+	PROKKA_00479	Bacterial regulatory proteins, tetR family	536875	537654	+			protein motif:Pfam:PF00440.17		1	0	0	0	0	0	0
482	PFR_JS18_476	Glutamate-1-semialdehyde 2,1-aminomutase hemL	537712	539037	+	PROKKA_00480	Glutamate-1-semialdehyde 2,1-aminomutase	537712	539037	+	5.4.3.8	hemL	similar to AA sequence:UniProtKB:Q5SJS4		1	0	0	0	0	0	0
483	PFR_JS18_477	Pyruvate carboxylase subunit B	539306	540823	+	PROKKA_00481	Methylmalonyl-CoA carboxyltransferase 5S subunit	539306	540823	+	2.1.3.1		similar to AA sequence:UniProtKB:Q70AC7		1	0	0	0	0	0	0
484	PFR_JS18_478	Methylmalonyl-CoA carboxyltransferase 12S	540839	542413	+	PROKKA_00482	Methylmalonyl-CoA carboxyltransferase 12S subunit	540839	542413	+	2.1.3.1		similar to AA sequence:UniProtKB:Q8GBW6		1	0	0	0	0	0	0
485	PFR_JS18_479	Hypothetical protein	542429	542677	+	PROKKA_00483	Methylmalonyl-CoA carboxyltransferase 12S subunit	542429	542677	+	2.1.3.1		similar to AA sequence:UniProtKB:Q8GBW6		1	0	0	0	0	0	0
486	PFR_JS18_480	Methylmalonyl-CoA carboxyltransferase 1.3S	542694	543065	+	PROKKA_00484	Methylmalonyl-CoA carboxyltransferase 1.3S subunit	542694	543065	+	2.1.3.1		similar to AA sequence:UniProtKB:P02904		1	0	0	0	0	0	0
487	PFR_JS18_481	Oxidoreductase, short chain	543196	543915	-	PROKKA_00485	Serine 3-dehydrogenase	543196	543915	-	1.1.1.276	sdh	similar to AA sequence:UniProtKB:Q9KWN1		1	0	0	0	0	0	0
488	PFR_JS18_482	Putative transcription regulator TetR/AcrR	544030	544761	-	PROKKA_00486	Bacterial regulatory proteins, tetR family	544030	544761	-			protein motif:Pfam:PF00440.17		1	0	0	0	0	0	0
489	PFR_JS18_483	2,3-bisphosphoglycerate-dependent	545092	545841	+	PROKKA_00487	2,3-bisphosphoglycerate-dependent phosphoglycerate mutase	545092	545841	+	5.4.2.11	gpmA	similar to AA sequence:UniProtKB:P33158		1	0	0	0	0	0	0
490	PFR_JS18_484	Phosphate transport system regulatory protein	546041	546718	-	PROKKA_00488	hypothetical protein	546041	546718	-			similar to AA sequence:UniProtKB:P65720	Phosphate-specific transport system accessory protein PhoU homolog 2	1	0	0	0	0	0	0
491	PFR_JS18_485	ATPase/histidine kinase/DNA gyrase B/HSP90 domain	546952	548199	+	PROKKA_00489	Signal-transduction histidine kinase senX3	546952	548199	+	2.7.13.3	senX3	similar to AA sequence:UniProtKB:A0QR01		1	0	0	0	0	0	0
492	PFR_JS18_486	Response regulator	548205	548882	+	PROKKA_00490	Sensory transduction protein regX3	548205	548882	+		regX3	similar to AA sequence:UniProtKB:Q11156		1	0	0	0	0	0	0
493	PFR_JS18_487	Transcriptional regulator, CarD family	549023	549508	+	PROKKA_00491	RNA polymerase-binding transcription factor CarD	549023	549508	+		carD	similar to AA sequence:UniProtKB:A0R561		1	0	0	0	0	0	0
494	PFR_JS18_488	2-C-methyl-D-erythritol 4-phosphate	549590	550336	+	PROKKA_00492	2-C-methyl-D-erythritol 4-phosphate cytidylyltransferase	549590	550336	+	2.7.7.60	ispD	similar to AA sequence:UniProtKB:P96864		1	0	0	0	0	0	0
495	PFR_JS18_489	2-C-methyl-D-erythritol 2,4-cyclodiphosphate	550333	550833	+	PROKKA_00493	2-C-methyl-D-erythritol 2,4-cyclodiphosphate synthase	550333	550833	+	4.6.1.12	ispF	similar to AA sequence:UniProtKB:P65183		1	0	0	0	0	0	0
496	PFR_JS18_490	Serine hydroxymethyltransferase (Precursor)	551033	552481	-	PROKKA_00494	Serine hydroxymethyltransferase	551033	552481	-	2.1.2.1	glyA	similar to AA sequence:UniProtKB:A0R2V7		1	0	0	0	0	0	0
497	PFR_JS18_491	L-asparaginase, type I	552702	553703	-	PROKKA_00495	L-asparaginase 1	552702	553703	-	3.5.1.1	ansA	similar to AA sequence:UniProtKB:P0A962		1	0	0	0	0	0	0
498	PFR_JS18_492	Amino acid permease	553714	555234	-	PROKKA_00496	GABA permease	553714	555234	-		gabP_1	similar to AA sequence:UniProtKB:P46349		1	0	0	0	0	0	0
499	PFR_JS18_493	Amino acid permease	555553	557055	-	PROKKA_00497	GABA permease	555553	557055	-		gabP_2	similar to AA sequence:UniProtKB:P46349		1	0	0	0	0	0	0
500	PFR_JS18_494	RNA methyltransferase, TrmH family, group 3	557268	558191	-	PROKKA_00498	Putative TrmH family tRNA/rRNA methyltransferase	557268	558191	-	2.1.1.-		similar to AA sequence:UniProtKB:Q7A794		1	0	0	0	0	0	0
501	PFR_JS18_495	Cysteinyl-tRNA synthetase CysS	558191	559594	-	PROKKA_00499	Cysteine--tRNA ligase	558191	559594	-	6.1.1.16	cysS	similar to AA sequence:UniProtKB:P21888		1	0	0	0	0	0	0
502	PFR_JS18_496	FCD domain protein	559721	560722	-	PROKKA_00500	Putative L-lactate dehydrogenase operon regulatory protein	559721	560722	-		lldR	similar to AA sequence:UniProtKB:P0ACL7		1	0	0	0	0	0	0
503	PFR_JS18_497	Transporter, lactate permease family protein	561226	562929	+	PROKKA_00501	Glycolate permease GlcA	561226	562929	+		glcA	similar to AA sequence:UniProtKB:Q46839		1	0	0	0	0	0	0
504	PFR_JS18_498	Putative oxididoreductase subunit	562970	563779	+	PROKKA_00502	Lactate utilization protein A	562970	563779	+		lutA	similar to AA sequence:UniProtKB:O07020		1	0	0	0	0	0	0
505	PFR_JS18_499	Iron-sulfur cluster-binding protein	563776	565314	+	PROKKA_00503	Lactate utilization protein B	563776	565314	+		lutB	similar to AA sequence:UniProtKB:O07021		1	0	0	0	0	0	0
506	PFR_JS18_500	Protein of hypothetical function DUF162	565320	565976	+	PROKKA_00504	Lactate utilization protein C	565320	565976	+		lutC	similar to AA sequence:UniProtKB:O32259		1	0	0	0	0	0	0
507	PFR_JS18_501	Hypothetical protein	566197	566598	+	PROKKA_00505	hypothetical protein	566197	566598	+					1	0	0	0	0	0	0
508	PFR_JS18_502	Lipopolysaccharide kinase, Kdo/WaaP family	566644	568026	-	PROKKA_00506	Lipopolysaccharide kinase (Kdo/WaaP) family protein	566644	568026	-			protein motif:Pfam:PF06293.8		1	0	0	0	0	0	0
509	PFR_JS18_503	Cystathionine gamma-synthase (Cgs)	568111	569298	-	PROKKA_00507	Cystathionine gamma-synthase	568111	569298	-	2.5.1.48	metB	similar to AA sequence:UniProtKB:P00935		1	0	0	0	0	0	0
510	PFR_JS18_504	ATP binding protein of ABC transporter for	569550	570659	-	PROKKA_00508	sn-glycerol-3-phosphate import ATP-binding protein UgpC	569550	570659	-	3.6.3.20	ugpC	similar to AA sequence:UniProtKB:P10907		1	0	0	0	0	0	0
511	PFR_JS18_505	L-serine dehydratase 1	570875	572266	-	PROKKA_00509	L-serine dehydratase 1	570875	572266	-	4.3.1.17	sdaA	similar to AA sequence:UniProtKB:P16095		1	0	0	0	0	0	0
512	PFR_JS18_506	Amidohydrolase	572442	573716	+	PROKKA_00510	putative hydrolase YxeP	572442	573716	+	3.-.-.-	yxeP_2	similar to AA sequence:UniProtKB:P54955		1	0	0	0	0	0	0
513	PFR_JS18_507	Hypothetical membrane protein (DedA family)	573787	574800	+	PROKKA_00511	SNARE associated Golgi protein	573787	574800	+			protein motif:Pfam:PF09335.5		1	0	0	0	0	0	0
514	PFR_JS18_508	Putative RNase III regulator YmdB	574825	575334	-	PROKKA_00512	O-acetyl-ADP-ribose deacetylase	574825	575334	-	3.5.1.-	ymdB_1	similar to AA sequence:UniProtKB:P0A8D6		1	0	0	0	0	0	0
515	PFR_JS18_509	Hypothetical protein	575419	575802	+	PROKKA_00513	hypothetical protein	575419	575802	+					1	0	0	0	0	0	0
516	PFR_JS18_510	Ktn nad-binding domain involved with k transport	575809	577950	+	PROKKA_00514	potassium transporter peripheral membrane component	575809	577950	+			protein motif:CLUSTERS:PRK09496		1	0	0	0	0	0	0
517	PFR_JS18_511	Conserved transmembrane transport protein MmpL13	578071	580401	-	PROKKA_00515	Membrane protein YdfJ	578071	580401	-		ydfJ_1	similar to AA sequence:UniProtKB:P96687		1	0	0	0	0	0	0
518						PROKKA_00516	tRNA-Thr(tgt)	580681	580756	-			COORDINATES:profile:Aragorn:1.2		0					0	0
519	PFR_JS18_512	Mannose-6-phosphate isomerase, class I	580890	582089	-	PROKKA_00517	Mannose-6-phosphate isomerase	580890	582089	-	5.3.1.8	manA	similar to AA sequence:UniProtKB:P00946		1	0	0	0	0	0	0
520	PFR_JS18_513	Hypothetical protein	582308	582589	+	PROKKA_00518	hypothetical protein	582308	582589	+					1	1	0	1	0	0	0
521	PFR_JS18_514	60 kDa chaperonin 1	582933	584555	+	PROKKA_00519	60 kDa chaperonin 1	582933	584555	+		groL1_1	similar to AA sequence:UniProtKB:A0QQU5	S-layer_island	1	1	0	1	0	0	0
522	PFR_JS18_515	Hypothetical protein	587125	588120	-	PROKKA_00520	hypothetical protein	587125	588120	-				S-layer_island	1	1	0	1	0	0	0
523	PFR_JS18_516	NUDIX hydrolase	591340	591900	+	PROKKA_00521	hypothetical protein	591340	591900	+			protein motif:CLUSTERS:PRK08999	S-layer_island	1	1	0	1	0	0	0
524	PFR_JS18_517	Surface layer protein A (S-layer protein A)	592450	594129	+	PROKKA_00522	hypothetical protein	592450	594129	+			protein motif:Pfam:PF00395.14	S-layer_island	0	1	0	1	0	0	0
525	PFR_JS18_518	Surface layer protein A (S-layer protein A)	594778	596160	+	PROKKA_00523	Endoglucanase C precursor	594778	596160	+	3.2.1.4	cenC	similar to AA sequence:UniProtKB:P14090	S-layer_island	1	1	0	1	0	0	0
526	PFR_JS18_519	Hypothetical protein	596558	596725	+	PROKKA_00524	hypothetical protein	596558	596725	+					0	1	0	1	0	0	0
527	PFR_JS18_520	Uma4 protein	596807	598114	+	PROKKA_00525	Transposase	596807	598114	+			protein motif:Pfam:PF01610.11		0	1	0	1	0	0	0
528	PFR_JS18_521	Hypothetical protein	598140	598466	+	PROKKA_00526	Endo-1,4-beta-xylanase A precursor	598140	598466	+	3.2.1.8	xynA1_1	similar to AA sequence:UniProtKB:C6CRV0		0	0	0	0	0	0	0
529	PFR_JS18_522	DEAD/DEAH box helicase	598629	600308	-	PROKKA_00527	Type III restriction enzyme, res subunit	598629	600308	-			protein motif:Pfam:PF04851.9		0	0	0	0	0	0	0
530	PFR_JS18_523	Conserved protein, putative helicase of DeaD/DeaH	600381	602702	-	PROKKA_00528	hypothetical protein	600381	602702	-					0	0	0	0	0	0	0
531	PFR_JS18_524	Hypothetical protein	602699	603727	-	PROKKA_00529	hypothetical protein	602699	603727	-					0	0	0	0	0	0	0
532	PFR_JS18_525	Cold shock protein	603954	604340	+	PROKKA_00530	Cold shock-like protein	603954	604340	+		csp	similar to AA sequence:UniProtKB:O54310		1	0	0	0	0	0	0
533	PFR_JS18_526	PF11228 family protein	604344	605123	+	PROKKA_00531	hypothetical protein	604344	605123	+					1	0	0	0	0	0	0
534	PFR_JS18_527	Hypothetical protein	605201	605542	-	PROKKA_00532	hypothetical protein	605201	605542	-					1	0	0	0	0	0	0
535	PFR_JS18_528	Guanine/hypoxanthine permease PbuG	605588	607150	+	PROKKA_00533	Guanine/hypoxanthine permease PbuG	605588	607150	+		pbuG	similar to AA sequence:UniProtKB:O34987		1	0	0	0	0	0	0
536	PFR_JS18_529	Hypothetical protein	607266	607652	+	PROKKA_00534	hypothetical protein	607266	607652	+					1	0	0	0	0	0	0
537	PFR_JS18_530	Phosphoserine transaminase	607695	608816	-	PROKKA_00535	Phosphoserine aminotransferase	607695	608816	-	2.6.1.52	serC	similar to AA sequence:UniProtKB:P63514		1	0	0	0	0	0	0
538	PFR_JS18_531	Iron-dependent repressor and activator IdeR	608993	609670	+	PROKKA_00536	Diphtheria toxin repressor	608993	609670	+		dtxR	similar to AA sequence:UniProtKB:P0DJL7		1	0	0	0	0	0	0
539	PFR_JS18_532	Thioredoxin	609786	610121	+	PROKKA_00537	Putative thioredoxin-2	609786	610121	+		trxC_2	similar to AA sequence:UniProtKB:Q9RD25		1	0	0	0	0	0	0
540	PFR_JS18_533	Hypothetical protein	610285	610689	-	PROKKA_00538	hypothetical protein	610285	610689	-					1	0	0	0	0	0	0
541	PFR_JS18_534	Uma4 protein	610708	612015	+	PROKKA_00539	Transposase	610708	612015	+			protein motif:Pfam:PF01610.11		0	0	0	0	0	0	0
542	PFR_JS18_535	Hypothetical protein	611987	612079	-	PROKKA_00540	hypothetical protein	611987	612079	-					0	0	0	0	0	0	0
543	PFR_JS18_536	Carboxylic ester hydrolase	612232	613041	+	PROKKA_00541	acetyl esterase	612232	613041	+			protein motif:CLUSTERS:PRK10162		0	0	0	0	0	0	0
544	PFR_JS18_537	Isochorismatase family protein	613038	613658	+	PROKKA_00542	nicotinamidase/pyrazinamidase	613038	613658	+			protein motif:CLUSTERS:PRK11609		1	0	0	0	0	0	0
545	PFR_JS18_538	Hypothetical protein	613803	614135	-	PROKKA_00543	hypothetical protein	613803	614135	-					1	0	0	0	0	0	0
546						PROKKA_00544	tRNA-Arg(cct)	614232	614307	-			COORDINATES:profile:Aragorn:1.2		0					0	0
547	PFR_JS18_539	UDP-glucose pyrophosphorylase 2	614710	616083	+	PROKKA_00545	UTP--glucose-1-phosphate uridylyltransferase	614710	616083	+			protein motif:Pfam:PF01704.12		1	0	0	0	0	0	0
548	PFR_JS18_540	Hypothetical protein	616076	616486	+	PROKKA_00546	hypothetical protein	616076	616486	+					1	0	0	0	0	0	0
549	PFR_JS18_541	Large conductance mechanosensitive channel	616608	617051	-	PROKKA_00547	Large-conductance mechanosensitive channel	616608	617051	-		mscL	similar to AA sequence:UniProtKB:A5U127		1	0	0	0	0	0	0
550	PFR_JS18_542	Hypothetical protein	617145	617684	-	PROKKA_00548	flagellar basal body P-ring biosynthesis protein FlgA	617145	617684	-			protein motif:CLUSTERS:PRK12617		1	0	0	0	0	0	0
551	PFR_JS18_543	Type I antifreeze protein	617886	618281	-	PROKKA_00549	Zinc ribbon domain protein	617886	618281	-			protein motif:Pfam:PF09723.4		0	0	0	0	0	0	0
552	PFR_JS18_544	Hypothetical protein	618438	619121	-	PROKKA_00550	5-formyltetrahydrofolate cyclo-ligase family protein	618438	619121	-			protein motif:CLUSTERS:PRK10333		1	0	0	0	0	0	0
553	PFR_JS18_545	Molybdopterin molybdenumtransferase	619140	620426	+	PROKKA_00551	Molybdopterin molybdenumtransferase	619140	620426	+	2.10.1.1	moeA_2	similar to AA sequence:UniProtKB:P99139		1	0	0	0	0	0	0
554	PFR_JS18_546	Acetytransferase	620430	621092	+	PROKKA_00552	Putative ribosomal N-acetyltransferase YdaF	620430	621092	+	2.3.1.-	ydaF	similar to AA sequence:UniProtKB:P96579		1	0	0	0	0	0	0
555	PFR_JS18_547	Hypothetical protein	621215	622018	+	PROKKA_00553	hypothetical protein	621215	622018	+					1	0	0	0	0	0	0
556						PROKKA_00554	tRNA-Ala(cgc)	622093	622169	+			COORDINATES:profile:Aragorn:1.2		0					0	0
557	PFR_JS18_548	Recombinase	622066	623820	-											0	0	0	0	0	0
558	PFR_JS18_549	Hypothetical protein	624003	624230	-	PROKKA_00555	hypothetical protein	624003	624230	-					0	0	0	0	0	0	0
559	PFR_JS18_550	Hypothetical protein	624235	624792	-	PROKKA_00556	hypothetical protein	624235	624792	-					0	0	0	0	0	0	0
560	PFR_JS18_551	Single-strand binding protein/Primosomal	624812	625252	-	PROKKA_00557	Single-stranded DNA-binding protein	624812	625252	-			protein motif:HAMAP:MF_00984		0	0	0	0	0	0	0
561	PFR_JS18_552	Type IV secretory pathway VirD4 protein-like	625337	627091	-	PROKKA_00558	TraM recognition site of TraD and TraG	625337	627091	-			protein motif:Pfam:PF12696.1		0	0	0	0	0	0	0
562	PFR_JS18_553	Hypothetical protein	627112	627663	-	PROKKA_00559	hypothetical protein	627112	627663	-					0	0	0	0	0	0	0
563	PFR_JS18_554	Aldo/keto reductase, diketogulonate reductase	627888	628733	-	PROKKA_00560	putative oxidoreductase/MSMEI_2347	627888	628733	-	1.-.-.-		similar to AA sequence:UniProtKB:A0QV10		0	0	0	0	0	0	0
564	PFR_JS18_555	Putative MmyB family DNA-binding protein	629060	629761	+	PROKKA_00561	hypothetical protein	629060	629761	+					0	0	0	0	0	0	0
565	PFR_JS18_556	Type IV secretory pathway VirB4 protein-like	629749	631248	-	PROKKA_00562	AAA-like domain protein	629749	631248	-			protein motif:Pfam:PF12846.1		0	0	0	0	0	0	0
566	PFR_JS18_557	Hypothetical protein	631245	632072	-	PROKKA_00563	hypothetical protein	631245	632072	-					0	0	0	0	0	0	0
567	PFR_JS18_558	Hypothetical protein	632209	633903	+	PROKKA_00564	hypothetical protein	632209	633903	+					0	0	0	0	0	0	0
568	PFR_JS18_559	Integral membrane protein	633907	635376	-	PROKKA_00565	hypothetical protein	633907	635376	-					0	0	0	0	0	0	0
569	PFR_JS18_560	Hypothetical protein	635380	637545	-	PROKKA_00566	hypothetical protein	635380	637545	-			protein motif:CLUSTERS:PRK10736		0	0	0	0	0	0	0
570	PFR_JS18_561	Sulfate permease	637742	638113	+	PROKKA_00567	hypothetical protein	637742	638113	+					0	0	0	0	0	0	0
571	PFR_JS18_562	Uma4 protein	638463	639536	-	PROKKA_00568	Transposase	638463	639536	-			protein motif:Pfam:PF01610.11		0	0	0	0	0	0	0
572	PFR_JS18_563	Thioredoxin	640217	640642	+	PROKKA_00569	Thioredoxin	640217	640642	+		trxA_1	similar to AA sequence:UniProtKB:P08058		0	0	0	0	0	0	0
573	PFR_JS18_564	Hypothetical protein	640747	641481	+	PROKKA_00570	hypothetical protein	640747	641481	+					0	0	0	0	0	0	0
574	PFR_JS18_565	ATP-dependent chaperone protein ClpB	641550	644276	-	PROKKA_00571	Chaperone protein ClpB	641550	644276	-		clpB_2	similar to AA sequence:UniProtKB:Q7WSY8		0	0	0	0	0	0	0
575	PFR_JS18_566	Hypothetical protein	644499	645266	+	PROKKA_00572	Universal stress protein family protein	644499	645266	+			protein motif:Pfam:PF00582.20		0	0	0	0	0	0	0
576	PFR_JS18_567	Sensor kinase	645390	646313	+	PROKKA_00573	Oxygen sensor histidine kinase NreB	645390	646313	+	2.7.13.3	nreB_1	similar to AA sequence:UniProtKB:Q7WZY5		0	0	0	0	0	0	0
577	PFR_JS18_568	Two-component system response regulator	646316	646975	+	PROKKA_00574	Oxygen regulatory protein NreC	646316	646975	+		nreC_2	similar to AA sequence:UniProtKB:Q7WZY4		0	0	0	0	0	0	0
578	PFR_JS18_569	Hypothetical protein	647198	647719	+	PROKKA_00575	hypothetical protein	647198	647719	+					0	0	0	0	0	0	0
579	PFR_JS18_570	Trypsin	647782	648873	+	PROKKA_00576	Periplasmic pH-dependent serine endoprotease DegQ precursor	647782	648873	+	3.4.21.107	degQ	similar to AA sequence:UniProtKB:P39099		0	0	0	0	0	0	0
580	PFR_JS18_571	Chaperone protein DnaK	649253	651082	+	PROKKA_00577	Chaperone protein DnaK	649253	651082	+		dnaK_1	similar to AA sequence:UniProtKB:A0QQC8		0	0	0	0	0	0	0
581	PFR_JS18_572	Protein GrpE	651243	651812	+	PROKKA_00578	heat shock protein GrpE	651243	651812	+			protein motif:CLUSTERS:PRK10325		0	0	0	0	0	0	0
582	PFR_JS18_573	Chaperone protein DnaJ 1	651809	652906	+	PROKKA_00579	Chaperone protein DnaJ	651809	652906	+		dnaJ_1	similar to AA sequence:UniProtKB:P08622		0	0	0	0	0	0	0
583	PFR_JS18_574	Heat shock protein transcriptional repressor	652908	653327	+	PROKKA_00580	Putative heat shock protein HspR	652908	653327	+		hspR_1	similar to AA sequence:UniProtKB:P40183		0	0	0	0	0	0	0
584	PFR_JS18_575	Hypothetical protein	654229	654780	-	PROKKA_00581	hypothetical protein	654229	654780	-					0	0	0	0	0	0	0
585	PFR_JS18_576	Hypothetical protein	654827	655390	-	PROKKA_00582	hypothetical protein	654827	655390	-					0	0	0	0	0	0	0
586	PFR_JS18_577	Hypothetical protein	655541	655960	+	PROKKA_00583	hypothetical protein	655541	655960	+					0	0	0	0	0	0	0
587	PFR_JS18_578	Histidine kinase	656063	656728	+	PROKKA_00584	Oxygen sensor histidine kinase NreB	656063	656728	+	2.7.13.3	nreB_2	similar to AA sequence:UniProtKB:Q7WZY5		0	0	0	0	0	0	0
588	PFR_JS18_579	Two component transcriptional regulator, LuxR	656725	657156	+	PROKKA_00585	Response regulator UvrY	656725	657156	+		uvrY	similar to AA sequence:UniProtKB:P0AED5		0	0	0	0	0	0	0
589	PFR_JS18_580	Uma4 protein	657125	658435	-	PROKKA_00586	Transposase	657125	658435	-			protein motif:Pfam:PF01610.11		0	0	0	0	0	0	0
590	PFR_JS18_581	Hypothetical protein	658451	658816	+	PROKKA_00587	Putative HTH-type transcriptional regulator/MT0914	658451	658816	+			similar to AA sequence:UniProtKB:Q10550		0	0	0	0	0	0	0
591	PFR_JS18_582	Hypothetical protein	658979	659713	+	PROKKA_00588	hypothetical protein	658979	659713	+					0	0	0	0	0	0	0
592	PFR_JS18_583	Hypothetical protein	659806	660015	+	PROKKA_00589	hypothetical protein	659806	660015	+					0	0	0	0	0	0	0
593	PFR_JS18_584	Secreted peptidase	660062	660715	+	PROKKA_00590	Glycyl-glycine endopeptidase LytM precursor	660062	660715	+	3.4.24.75	lytM	similar to AA sequence:UniProtKB:O33599		1	0	0	0	0	0	0
594	PFR_JS18_585	Lactoylglutathione lyase and lyase	660765	661133	-	PROKKA_00591	Glyoxalase-like domain protein	660765	661133	-			protein motif:Pfam:PF12681.1		0	0	0	0	0	0	0
595	PFR_JS18_586	Putative HTH-type transcriptional regulator MarR	661212	661631	+	PROKKA_00592	Transcriptional regulator HosA	661212	661631	+		hosA	similar to AA sequence:UniProtKB:P69782		1	0	0	0	0	0	0
596	PFR_JS18_587	Transcriptional regulator	661747	662019	+	PROKKA_00593	Transcriptional repressor SdpR	661747	662019	+		sdpR	similar to AA sequence:UniProtKB:O32242		1	0	0	0	0	0	0
597	PFR_JS18_588	Drug resistance transporter, EmrB/QacA subfamily	662059	663525	+	PROKKA_00594	Multidrug export protein EmrB	662059	663525	+		emrB_2	similar to AA sequence:UniProtKB:P0AEJ0	Putative antibiotic resistance	1	0	0	0	0	0	0
598	PFR_JS18_589	ProP proline/betaine MFS transporter	663639	665102	+	PROKKA_00595	Proline/betaine transporter	663639	665102	+		proP	similar to AA sequence:UniProtKB:P0C0L7		1	0	0	0	0	0	0
599	PFR_JS18_590	Regulatory protein TetR	665178	665771	-	PROKKA_00596	Bacterial regulatory proteins, tetR family	665178	665771	-			protein motif:Pfam:PF00440.17		1	0	0	0	0	0	0
600	PFR_JS18_591	Probable multidrug resistance transporter, MFS	665884	667371	+	PROKKA_00597	putative multidrug resistance protein EmrY	665884	667371	+		emrY	similar to AA sequence:UniProtKB:P52600	Putative antibiotic resistance	1	0	0	0	0	0	0
601	PFR_JS18_592	Glutamate dehydrogenase	667526	668890	+	PROKKA_00598	NADP-specific glutamate dehydrogenase	667526	668890	+	1.4.1.4	gdhA	similar to AA sequence:UniProtKB:P00370		1	0	0	0	0	0	0
602	PFR_JS18_593	Transcriptional regulatory protein PadR	669010	669483	-	PROKKA_00599	acetyltransferase	669010	669483	-			protein motif:CLUSTERS:PRK07757		1	0	0	0	0	0	0
603	PFR_JS18_594	CrcB-like protein	669543	669929	-	PROKKA_00600	Putative fluoride ion transporter CrcB	669543	669929	-		crcB_1	similar to AA sequence:UniProtKB:P37002		1	0	0	0	0	0	0
604	PFR_JS18_595	CrcB-like protein	669926	670342	-	PROKKA_00601	Putative fluoride ion transporter CrcB	669926	670342	-		crcB_2	similar to AA sequence:UniProtKB:P37002		1	0	0	0	0	0	0
605	PFR_JS18_596	UspA domain protein	670339	670872	-	PROKKA_00602	Universal stress protein family protein	670339	670872	-			protein motif:Pfam:PF00582.20		1	0	0	0	0	0	0
606	PFR_JS18_597	Galactokinase	671029	672225	-	PROKKA_00603	Galactokinase	671029	672225	-	2.7.1.6	galK_2	similar to AA sequence:UniProtKB:P0A6T3		1	0	0	0	0	0	0
607	PFR_JS18_598	Twin-arginine translocation pathway signal and	672489	673010	+	PROKKA_00604	hypothetical protein	672489	673010	+					1	0	0	0	0	0	0
608	PFR_JS18_599	Uracyl permease	673041	674591	-	PROKKA_00605	Putative pyrimidine permease RutG	673041	674591	-		rutG	similar to AA sequence:UniProtKB:P75892		1	0	0	0	0	0	0
609	PFR_JS18_600	Integral membrane protein with DUF218 domain	674713	675777	-	PROKKA_00606	hypothetical protein	674713	675777	-					1	0	0	0	0	0	0
610	PFR_JS18_601	Dolichyl-phosphate-mannose-protein	675827	677386	-	PROKKA_00607	putative dolichyl-phosphate-mannose--protein mannosyltransferase	675827	677386	-	2.4.1.109	pmt	similar to AA sequence:UniProtKB:O05586		1	0	0	0	0	0	0
611	PFR_JS18_602	Glycoside hydrolase family 95	677673	680060	+	PROKKA_00608	hypothetical protein	677673	680060	+					1	0	0	0	0	0	0
612	PFR_JS18_603	Ribosomal RNA small subunit methyltransferase I	680074	681024	+	PROKKA_00609	Ribosomal RNA small subunit methyltransferase I	680074	681024	+	2.1.1.198	rsmI	similar to AA sequence:UniProtKB:P0A640		1	0	0	0	0	0	0
613	PFR_JS18_604	Hydrolase, TatD family	681157	682185	+	PROKKA_00610	putative deoxyribonuclease YcfH	681157	682185	+	3.1.21.-	ycfH	similar to AA sequence:UniProtKB:P0AFQ7		1	0	0	0	0	0	0
614	PFR_JS18_605	Ribosomal RNA small subunit methyltransferase A	682182	683051	+	PROKKA_00611	Ribosomal RNA small subunit methyltransferase A	682182	683051	+	2.1.1.182	rsmA	similar to AA sequence:UniProtKB:P66662		1	0	0	0	0	0	0
615	PFR_JS18_606	4-diphosphocytidyl-2-C-methyl-D-erythritol kinase	683128	684105	+	PROKKA_00612	4-diphosphocytidyl-2-C-methyl-D-erythritol kinase	683128	684105	+	2.7.1.148	ispE	similar to AA sequence:UniProtKB:P65178		1	0	0	0	0	0	0
616	PFR_JS18_607	Transcriptional regulator, TetR family	684140	684901	-	PROKKA_00613	Biofilm operon icaADBC HTH-type negative transcriptional regulator IcaR	684140	684901	-		icaR	similar to AA sequence:UniProtKB:A6QKF4		1	0	0	0	0	0	0
617	PFR_JS18_608	Aspartate carbomyltransferase	685044	686090	-	PROKKA_00614	Aspartate carbamoyltransferase	685044	686090	-	2.1.3.2	pyrB	similar to AA sequence:UniProtKB:Q8ZB39		1	0	0	0	0	0	0
618						PROKKA_00615	tRNA-Gln(ttg)	686252	686331	+			COORDINATES:profile:Aragorn:1.2		0					0	0
619	PFR_JS18_609	Bifunctional protein GlmU	686517	688064	+	PROKKA_00616	Bifunctional protein GlmU	686517	688064	+		glmU	similar to AA sequence:UniProtKB:P96382		1	0	0	0	0	0	0
620	PFR_JS18_610	Ribose-phosphate diphosphokinase	688098	689093	+	PROKKA_00617	Ribose-phosphate pyrophosphokinase	688098	689093	+	2.7.6.1	prs_2	similar to AA sequence:UniProtKB:P65232		1	0	0	0	0	0	0
621	PFR_JS18_611	50S ribosomal protein L25	689471	690130	+	PROKKA_00618	50S ribosomal protein L25	689471	690130	+		rplY	similar to AA sequence:UniProtKB:Q92N68		1	0	0	0	0	0	0
622	PFR_JS18_612	Peptidyl-tRNA hydrolase (Precursor)	690338	690928	+	PROKKA_00619	Peptidyl-tRNA hydrolase	690338	690928	+	3.1.1.29	pth	similar to AA sequence:UniProtKB:A0R3D3		1	0	0	0	0	0	0
623	PFR_JS18_613	Hypothetical protein	690996	691361	+	PROKKA_00620	hypothetical protein	690996	691361	+					1	0	0	0	0	0	0
624	PFR_JS18_614	Transcription-repair coupling factor	691440	695135	+	PROKKA_00621	Transcription-repair-coupling factor	691440	695135	+	3.6.4.-	mfd	similar to AA sequence:UniProtKB:P64326		1	0	0	0	0	0	0
625	PFR_JS18_615	Putative insertion element ISCmi2 transposase	695132	696175	-	PROKKA_00622	IS2 transposase TnpB	695132	696175	-			protein motif:CLUSTERS:PRK09409		0	0	0	0	0	0	0
626	PFR_JS18_616	Hypothetical protein	696356	696889	+	PROKKA_00623	hypothetical protein	696356	696889	+					1	0	0	0	0	0	0
627	PFR_JS18_617	MazG family protein	696889	697560	+	PROKKA_00624	Nucleoside triphosphate pyrophosphohydrolase	696889	697560	+	3.6.1.8	mazG	similar to AA sequence:UniProtKB:P0AEY3		1	0	0	0	0	0	0
628	PFR_JS18_618	Phosphopyruvate hydratase	697675	698964	+	PROKKA_00625	Enolase	697675	698964	+	4.2.1.11	eno_1	similar to AA sequence:UniProtKB:A0R3B8		1	0	0	0	0	0	0
629						PROKKA_00626	tRNA-Pro(tgg)	699820	699902	-			COORDINATES:profile:Aragorn:1.2		0					0	0
630	PFR_JS18_619	Hypothetical protein	699242	699883	+											0	0	0	0	0	0
631	PFR_JS18_620	PF04417 family protein	699963	700478	+	PROKKA_00627	hypothetical protein	699963	700478	+					1	0	0	0	0	0	0
632	PFR_JS18_621	Exopolyphosphatase	700475	701431	+	PROKKA_00628	Guanosine-5'-triphosphate,3'-diphosphate pyrophosphatase	700475	701431	+	3.6.1.40	gppA	similar to AA sequence:UniProtKB:P25552		1	0	0	0	0	0	0
633						PROKKA_00629	tRNA-Leu(taa)	701541	701615	+			COORDINATES:profile:Aragorn:1.2		0					0	0
634	PFR_JS18_622	Recombinase	701573	702979	-											0	0	0	0	0	0
635	PFR_JS18_623	Type IV secretory pathway VirB4 protein-like	702976	704463	-	PROKKA_00630	AAA-like domain protein	702976	704463	-			protein motif:Pfam:PF12846.1		0	0	0	0	0	0	0
636	PFR_JS18_624	Exopolyphosphatase	704460	705266	-	PROKKA_00631	hypothetical protein	704460	705266	-					0	0	0	0	0	0	0
637	PFR_JS18_625	Hypothetical protein	705353	706045	+	PROKKA_00632	hypothetical protein	705353	706045	+					0	0	0	0	0	0	0
638	PFR_JS18_626	Integral membrane protein	706037	707503	-	PROKKA_00633	hypothetical protein	706037	707503	-					0	0	0	0	0	0	0
639	PFR_JS18_627	Hypothetical protein	707511	708398	-	PROKKA_00634	hypothetical protein	707511	708398	-					0	0	0	0	0	0	0
640	PFR_JS18_628	Hypothetical protein	708528	708986	-	PROKKA_00635	hypothetical protein	708528	708986	-					0	0	0	0	0	0	0
641	PFR_JS18_629	Integral membrane protein	709017	709358	-	PROKKA_00636	hypothetical protein	709017	709358	-					0	0	0	0	0	0	0
642	PFR_JS18_630	Hypothetical protein	709449	709862	+	PROKKA_00637	hypothetical protein	709449	709862	+					0	0	0	0	0	0	0
643	PFR_JS18_631	Hypothetical protein	709879	710187	-	PROKKA_00638	hypothetical protein	709879	710187	-					0	0	0	0	0	0	0
644	PFR_JS18_632	Hypothetical protein	710184	710729	-	PROKKA_00639	Murein hydrolase activator EnvC precursor	710184	710729	-		envC	similar to AA sequence:UniProtKB:P37690		0	0	0	0	0	0	0
645	PFR_JS18_633	Putative conjugative relaxase (Fragment)	710947	713040	+	PROKKA_00640	ATP-dependent RecD-like DNA helicase	710947	713040	+	3.6.4.12	recD2_3	protein motif:HAMAP:MF_01488		0	0	0	0	0	0	0
646	PFR_JS18_634	Hypothetical protein	713083	714246	-	PROKKA_00641	Metallo-beta-lactamase superfamily protein	713083	714246	-			protein motif:Pfam:PF00753.21	Putative antibiotic resistance	0	0	0	0	0	0	0
647	PFR_JS18_635	Sulfate permease	714531	714974	+	PROKKA_00642	hypothetical protein	714531	714974	+					0	0	0	0	0	0	0
648	PFR_JS18_636	Hypothetical protein	715002	718082	+	PROKKA_00643	hypothetical protein	715002	718082	+					0	1	1	0	0	0	0
649	PFR_JS18_637	Hypothetical protein	718232	719080	+	PROKKA_00644	hypothetical protein	718232	719080	+					0	1	1	0	0	0	0
650	PFR_JS18_638	Hypothetical protein	719330	720058	+	PROKKA_00645	hypothetical protein	719330	720058	+					0	1	1	0	0	0	0
651	PFR_JS18_639	PF06114 domain protein	720045	721208	+	PROKKA_00646	Helix-turn-helix	720045	721208	+			protein motif:Pfam:PF01381.16		0	1	1	0	0	0	0
652	PFR_JS18_640	Hypothetical protein	721325	722350	+	PROKKA_00647	hypothetical protein	721325	722350	+					0	0	0	0	0	0	0
653	PFR_JS18_641	Hypothetical protein	722514	723227	+	PROKKA_00648	hypothetical protein	722514	723227	+					0	1	1	0	0	0	0
654	PFR_JS18_642	DEAD/DEAH box helicase domain protein	723211	726711	+	PROKKA_00649	ski2-like helicase	723211	726711	+			protein motif:CLUSTERS:PRK02362		0	1	1	0	0	0	0
655	PFR_JS18_643	Transcriptional regulator	727430	728068	-	PROKKA_00650	Tetracycline repressor protein class A from transposon 1721	727430	728068	-		tetR_1	similar to AA sequence:UniProtKB:P03038	Putative antibiotic resistance	0	1	1	0	0	0	0
656	PFR_JS18_644	ABC transporter family protein	728065	728838	-	PROKKA_00651	Inner membrane transport permease YbhR	728065	728838	-		ybhR_1	similar to AA sequence:UniProtKB:P0AFP9		0	1	1	0	0	0	0
657	PFR_JS18_645	Nod factor export ATP-binding protein I	728822	729754	-	PROKKA_00652	Daunorubicin/doxorubicin resistance ATP-binding protein DrrA	728822	729754	-	3.6.3.-	drrA_2	similar to AA sequence:UniProtKB:P32010	Putative antibiotic resistance	0	1	1	0	0	0	0
658	PFR_JS18_646	Actinorhodin transporter	729937	731364	-	PROKKA_00653	putative transport protein HsrA	729937	731364	-		hsrA_4	similar to AA sequence:UniProtKB:P31474		1	0	0	0	0	0	0
659	PFR_JS18_647	Transcriptional regulator	731429	732067	+	PROKKA_00654	Bacterial regulatory proteins, tetR family	731429	732067	+			protein motif:Pfam:PF00440.17		1	0	0	0	0	0	0
660	PFR_JS18_648	Phosphopyruvate hydratase	732358	733629	+	PROKKA_00655	Enolase	732358	733629	+	4.2.1.11	eno_2	similar to AA sequence:UniProtKB:P64074		1	0	0	0	0	0	0
661	PFR_JS18_649	Cationic amino acid transporter	733687	735150	-	PROKKA_00656	putative amino acid permease YhdG	733687	735150	-		yhdG_2	similar to AA sequence:UniProtKB:O07576		1	0	0	0	0	0	0
662	PFR_JS18_650	Similar to Nucleoside-diphosphate-sugar	735368	736141	-	PROKKA_00657	putative sugar epimerase YhfK	735368	736141	-	4.-.-.-	yhfK	similar to AA sequence:UniProtKB:O07609		0	0	0	0	0	0	0
663	PFR_JS18_651	Methyltransferase type 11	736444	737193	+	PROKKA_00658	Methyltransferase domain protein	736444	737193	+			protein motif:Pfam:PF08241.6		1	0	0	0	0	0	0
664	PFR_JS18_652	Putative CONSERVED TRANSMEMBRANE PROTEIN	737375	738187	+	PROKKA_00659	Bax inhibitor 1 like protein	737375	738187	+			protein motif:Pfam:PF12811.1		1	0	0	0	0	0	0
665	PFR_JS18_653	Hydrolase, NUDIX family	738362	739066	-	PROKKA_00660	Nucleoside triphosphatase NudI	738362	739066	-	3.6.1.-	nudI	similar to AA sequence:UniProtKB:P52006		1	0	0	0	0	0	0
666	PFR_JS18_654	Hypothetical protein	739115	740065	-	PROKKA_00661	hypothetical protein	739115	740065	-					1	0	0	0	0	0	0
667	PFR_JS18_655	Putative 3-methyladenine DNA glycosylase	740274	740924	+	PROKKA_00662	3-methyladenine DNA glycosylase	740274	740924	+			protein motif:CLUSTERS:PRK00802		1	0	0	0	0	0	0
668	PFR_JS18_656	Hypothetical protein	740952	741041	+	PROKKA_00663	hypothetical protein	740952	741041	+					0	0	0	0	0	0	0
669	PFR_JS18_657	Hypothetical protein	741054	741458	+	PROKKA_00664	hypothetical protein	741054	741458	+			protein motif:Pfam:PF08327.5	Activator of Hsp90 ATPase homolog 1-like protein	1	0	0	0	0	0	0
670	PFR_JS18_658	Hypothetical protein	741592	742047	+	PROKKA_00665	hypothetical protein	741592	742047	+					1	0	0	0	0	0	0
671	PFR_JS18_659	PF04978 family protein	742073	742579	-	PROKKA_00666	DinB superfamily protein	742073	742579	-			protein motif:Pfam:PF12867.1		1	0	0	0	0	0	0
672	PFR_JS18_660	HAD-superfamily hydrolase, subfamily IA,	742576	743190	-	PROKKA_00667	?-D-glucose-1-phosphatase	742576	743190	-			protein motif:CLUSTERS:PRK09456		1	0	0	0	0	0	0
673	PFR_JS18_661	FMN-binding split barrel	743368	744015	+	PROKKA_00668	Pyridoxamine 5'-phosphate oxidase	743368	744015	+			protein motif:Pfam:PF12900.1		1	0	0	0	0	0	0
674	PFR_JS18_662	Hypothetical protein	744085	744615	-	PROKKA_00669	hypothetical protein	744085	744615	-					1	0	0	0	0	0	0
675	PFR_JS18_663	Peptide methionine sulfoxide reductase MsrA	744735	745370	-	PROKKA_00670	Peptide methionine sulfoxide reductase MsrA	744735	745370	-	1.8.4.11	msrA	similar to AA sequence:UniProtKB:Q93S39		1	0	0	0	0	0	0
676	PFR_JS18_664	Uracil-DNA glycosylase 2	745482	746171	-	PROKKA_00671	Uracil-DNA glycosylase	745482	746171	-	3.2.2.27	ung	similar to AA sequence:UniProtKB:P67071		1	0	0	0	0	0	0
677	PFR_JS18_665	Integral membrane protein	746352	747782	+	PROKKA_00672	pheromone autoinducer 2 transporter	746352	747782	+			protein motif:CLUSTERS:PRK12287		1	0	0	0	0	0	0
678	PFR_JS18_666	Hypothetical protein	747868	748830	+	PROKKA_00673	hypothetical protein	747868	748830	+					1	0	0	0	0	0	0
679	PFR_JS18_667	DoxX protein	748946	749380	-	PROKKA_00674	DoxX	748946	749380	-			protein motif:Pfam:PF07681.6		1	0	0	0	0	0	0
680	PFR_JS18_668	Transcription elongation factor GreA	749467	749970	-	PROKKA_00675	Transcription elongation factor GreA	749467	749970	-		greA	similar to AA sequence:UniProtKB:P64279		1	0	0	0	0	0	0
681	PFR_JS18_669	Mycothiol conjugate amidase Mca	750065	750991	+	PROKKA_00676	Mycothiol S-conjugate amidase	750065	750991	+	3.5.1.115	mca	similar to AA sequence:UniProtKB:A0R2W9		1	0	0	0	0	0	0
682	PFR_JS18_670	Conserved protein containing thioredoxin domain	751132	753816	+	PROKKA_00677	ASCH domain protein	751132	753816	+			protein motif:Pfam:PF04266.8		1	0	0	0	0	0	0
683	PFR_JS18_671	ASCH domain protein	753854	754372	+	PROKKA_00678	ASCH domain protein	753854	754372	+			protein motif:Pfam:PF04266.8		1	0	0	0	0	0	0
684	PFR_JS18_672	Isoprenyl transferase 2	754385	755194	-	PROKKA_00679	(2Z,6E)-farnesyl diphosphate synthase	754385	755194	-	2.5.1.68		similar to AA sequence:UniProtKB:Q47SS3		1	0	0	0	0	0	0
685	PFR_JS18_673	Channel protein, hemolysin III family protein	755393	756130	+	PROKKA_00680	Haemolysin-III related	755393	756130	+			protein motif:Pfam:PF03006.14		1	0	0	0	0	0	0
686	PFR_JS18_674	Exodeoxyribonuclease 7 small subunit	756175	756417	-	PROKKA_00681	Exodeoxyribonuclease 7 small subunit	756175	756417	-	3.1.11.6	xseB	similar to AA sequence:UniProtKB:Q7VV85		1	0	0	0	0	0	0
687	PFR_JS18_675	Exodeoxyribonuclease VII, large subunit	756465	757616	-	PROKKA_00682	Exodeoxyribonuclease 7 large subunit	756465	757616	-	3.1.11.6	xseA	similar to AA sequence:UniProtKB:P04994		1	0	0	0	0	0	0
688	PFR_JS18_676	4-hydroxy-3-methylbut-2-enyl diphosphate	757633	758871	+	PROKKA_00683	4-hydroxy-3-methylbut-2-enyl diphosphate reductase	757633	758871	+	1.17.1.2	ispH	similar to AA sequence:UniProtKB:P62623		1	0	0	0	0	0	0
689	PFR_JS18_677	RmuC family DNA recombination protein	758803	760152	-	PROKKA_00684	DNA recombination protein RmuC	758803	760152	-		rmuC	similar to AA sequence:UniProtKB:P0AG71		1	0	0	0	0	0	0
690	PFR_JS18_678	M18 family aminopeptidase	760302	761573	+	PROKKA_00685	putative M18 family aminopeptidase 2	760302	761573	+	3.4.11.-	apeB	similar to AA sequence:UniProtKB:Q9HYZ3		1	0	0	0	0	0	0
691	PFR_JS18_679	GTP-dependent nucleic acid-binding protein EngD	761668	762759	+	PROKKA_00686	Ribosome-binding ATPase YchF	761668	762759	+		ychF	similar to AA sequence:UniProtKB:P44681		1	1	1	0	0	0	0
692	PFR_JS18_680	Hypothetical protein	762756	763373	+	PROKKA_00687	hypothetical protein	762756	763373	+					0	1	1	0	0	0	0
693	PFR_JS18_681	Hypothetical protein	763960	765006	+	PROKKA_00688	hypothetical protein	763960	765006	+					0	1	1	0	0	0	0
694	PFR_JS18_682	Hypothetical protein	765110	766948	+	PROKKA_00689	hypothetical protein	765110	766948	+					0	1	1	0	0	0	0
695	PFR_JS18_683	Uma4 protein	767155	768507	+	PROKKA_00690	Transposase	767155	768507	+			protein motif:Pfam:PF01610.11		0	1	1	0	0	0	0
696	PFR_JS18_684	Transposase for IS3514b	768532	769152	-	PROKKA_00691	hypothetical protein	768532	769152	-					0	1	1	0	0	0	0
697	PFR_JS18_685	D-lactate dehydrogenase, FAD-binding, NADH	769526	771241	-	PROKKA_00692	D-lactate dehydrogenase	769526	771241	-	1.1.1.28	dld	similar to AA sequence:UniProtKB:P06149		0	0	0	0	0	0	0
698	PFR_JS18_686	Uma4 protein	771893	772966	+	PROKKA_00693	Transposase	771893	772966	+			protein motif:Pfam:PF01610.11		0	0	0	0	0	0	0
699	PFR_JS18_687	Hypothetical protein	773096	773362	+	PROKKA_00694	anaerobic benzoate catabolism transcriptional regulator	773096	773362	+			protein motif:CLUSTERS:PRK08154		0	0	0	0	0	0	0
700	PFR_JS18_688	Glycerol uptake operon antiterminator regulatory	773238	774002	-	PROKKA_00695	Glycerol-3-phosphate responsive antiterminator	773238	774002	-			protein motif:Pfam:PF04309.6		0	0	0	0	0	0	0
701	PFR_JS18_689	Alkylglycerone-phosphate synthase	774091	775623	-	PROKKA_00696	putative FAD-linked oxidoreductase	774091	775623	-	1.-.-.-		similar to AA sequence:UniProtKB:Q50685		0	0	0	0	0	0	0
702	PFR_JS18_690	Glycerol phosphate dehydrogenase (Fragment)	775620	776588	-	PROKKA_00697	Aerobic glycerol-3-phosphate dehydrogenase	775620	776588	-	1.1.5.3	glpD_1	similar to AA sequence:UniProtKB:P18158		0	0	0	0	0	0	0
703	PFR_JS18_691	Hypothetical protein	776818	777249	-	PROKKA_00698	Aerobic glycerol-3-phosphate dehydrogenase	776818	777249	-	1.1.5.3	glpD_2	similar to AA sequence:UniProtKB:P18158		0	0	0	0	0	0	0
704	PFR_JS18_692	Bile acid:sodium symporter	777389	778492	+	PROKKA_00699	Sodium Bile acid symporter family protein	777389	778492	+			protein motif:Pfam:PF01758.10		0	0	0	0	0	0	0
705	PFR_JS18_693	UPF0324 membrane protein	778558	779721	-	PROKKA_00700	hypothetical protein	778558	779721	-					0	0	0	0	0	0	0
706	PFR_JS18_694	Hypothetical protein	779718	779891	-	PROKKA_00701	hypothetical protein	779718	779891	-					0	0	0	0	0	0	0
707	PFR_JS18_695	Thiamine-phosphate diphosphorylase	780388	781035	-	PROKKA_00702	Thiamine-phosphate synthase	780388	781035	-	2.5.1.3	thiE_1	similar to AA sequence:UniProtKB:P66916		0	0	0	0	0	0	0
708	PFR_JS18_696	Glycine oxidase ThiO	781211	782464	+	PROKKA_00703	Hydrogen cyanide synthase subunit HcnC precursor	781211	782464	+	1.4.99.5	hcnC	similar to AA sequence:UniProtKB:G3XD12		0	0	0	0	0	0	0
709	PFR_JS18_697	Thiamine biosynthesis protein	782461	782694	+	PROKKA_00704	sulfur carrier protein ThiS	782461	782694	+			protein motif:CLUSTERS:PRK05863		0	0	0	0	0	0	0
710	PFR_JS18_698	Thiazole synthase	782697	783527	+	PROKKA_00705	Thiazole synthase	782697	783527	+	2.8.1.10	thiG	similar to AA sequence:UniProtKB:A0QQL0		0	0	0	0	0	0	0
711	PFR_JS18_699	Molybdenum cofactor biosynthesis protein moeB2	783536	784747	+	PROKKA_00706	putative adenylyltransferase/sulfurtransferase MoeZ	783536	784747	+		moeZ_2	similar to AA sequence:UniProtKB:Q7D5X9		0	0	0	0	0	0	0
712	PFR_JS18_700	UPF0324 membrane protein	784815	785897	-	PROKKA_00707	hypothetical protein	784815	785897	-					0	0	0	0	0	0	0
713	PFR_JS18_701	Transcriptional regulator	785967	786887	+	PROKKA_00708	HTH-type transcriptional regulator CysL	785967	786887	+		cysL	similar to AA sequence:UniProtKB:P39647		0	0	0	0	0	0	0
714	PFR_JS18_702	Hypothetical protein	786891	787106	-	PROKKA_00709	hypothetical protein	786891	787106	-					0	0	0	0	0	0	0
715	PFR_JS18_703	Carbon starvation protein	787096	789492	-	PROKKA_00710	Carbon starvation protein A	787096	789492	-		cstA	similar to AA sequence:UniProtKB:P15078		0	0	0	0	0	0	0
716	PFR_JS18_704	GlxK	789860	790978	+	PROKKA_00711	Glycerate 2-kinase	789860	790978	+	2.7.1.165	garK	similar to AA sequence:UniProtKB:P23524		0	0	0	0	0	0	0
717	PFR_JS18_705	MFS transporter	791056	792825	-	PROKKA_00712	Antiseptic resistance protein	791056	792825	-		qacA_1	similar to AA sequence:UniProtKB:P0A0J9		0	0	0	0	0	0	0
718	PFR_JS18_706	Glyoxalase/bleomycin resistance	793027	793920	-	PROKKA_00713	3-demethylubiquinone-9 3-methyltransferase	793027	793920	-			protein motif:Pfam:PF06983.7		0	0	0	0	0	0	0
719	PFR_JS18_707	Peptidyl-tRNA hydrolase PTH2	794021	794734	+	PROKKA_00714	hypothetical protein	794021	794734	+					0	0	0	0	0	0	0
720	PFR_JS18_708	ABC transporter, quaternary amine uptake	794772	795671	+	PROKKA_00715	Putative osmoprotectant uptake system substrate-binding protein OsmF precursor	794772	795671	+		osmF_1	similar to AA sequence:UniProtKB:P33362		0	0	0	0	0	0	0
721	PFR_JS18_709	Cyanate permease	796150	797097	+	PROKKA_00716	putative transporter YycB	796150	797097	+		yycB	similar to AA sequence:UniProtKB:P37482		0	0	0	0	0	0	0
722	PFR_JS18_710	Hypothetical protein	797200	797424	-	PROKKA_00717	hypothetical protein	797200	797424	-					0	0	0	0	0	0	0
723	PFR_JS18_711	Band 7 protein	797437	798405	-	PROKKA_00718	SPFH domain / Band 7 family protein	797437	798405	-			protein motif:Pfam:PF01145.19		0	0	0	0	0	0	0
724	PFR_JS18_712	Cysteine synthase	798625	799593	-	PROKKA_00719	Cysteine synthase	798625	799593	-	2.5.1.47	cysK	similar to AA sequence:UniProtKB:P63871		1	0	0	0	0	0	0
725	PFR_JS18_713	Diacylglycerol kinase catalytic region	800047	801093	+	PROKKA_00720	Diacylglycerol kinase	800047	801093	+	2.7.1.107	dagK_1	similar to AA sequence:UniProtKB:O31502		0	0	0	0	0	0	0
726	PFR_JS18_714	Hypothetical protein	801184	802377	-	PROKKA_00721	hypothetical protein	801184	802377	-					0	0	0	0	0	0	0
727	PFR_JS18_715	Peptidase M20D, amidohydrolase	802538	803707	+	PROKKA_00722	putative hydrolase YxeP	802538	803707	+	3.-.-.-	yxeP_3	similar to AA sequence:UniProtKB:P54955		1	0	0	0	0	0	0
728	PFR_JS18_716	Phosphoribosyl transferase domain protein	803793	804299	-	PROKKA_00723	Xanthine phosphoribosyltransferase	803793	804299	-	2.4.2.22	gpt	similar to AA sequence:UniProtKB:P0A9M5		0	0	0	0	0	0	0
729	PFR_JS18_717	N-acetyltransferase yncA	804359	804871	-	PROKKA_00724	N-acyltransferase YncA	804359	804871	-	2.3.1.-	yncA	similar to AA sequence:UniProtKB:P76112		0	0	0	0	0	0	0
730	PFR_JS18_718	Regulatory protein, MarR	805012	805557	+	PROKKA_00725	DNA-binding transcriptional repressor MarR	805012	805557	+			protein motif:CLUSTERS:PRK11512		0	0	0	0	0	0	0
731	PFR_JS18_719	Major facilitator superfamily (MFS) multidrug	805554	806891	+	PROKKA_00726	enterobactin exporter EntS	805554	806891	+			protein motif:CLUSTERS:PRK10489		0	0	0	0	0	0	0
732	PFR_JS18_720	Aspartate racemase	806995	807717	-	PROKKA_00727	Aspartate racemase	806995	807717	-	5.1.1.13		similar to AA sequence:UniProtKB:H8L901		0	0	0	0	0	0	0
733	PFR_JS18_721	Uma4 protein	807950	809257	+	PROKKA_00728	Transposase	807950	809257	+			protein motif:Pfam:PF01610.11		0	0	0	0	0	0	0
734	PFR_JS18_722	Hypothetical protein	809882	810289	+	PROKKA_00729	hypothetical protein	809882	810289	+					0	0	0	0	0	0	0
735	PFR_JS18_723	Hypothetical protein	810914	811594	-	PROKKA_00730	hypothetical protein	810914	811594	-					0	0	0	0	0	0	0
736						PROKKA_00731	tRNA-Gly(ccc)	812386	812459	-			COORDINATES:profile:Aragorn:1.2		0					0	0
737	PFR_JS18_724	Hypothetical protein	812546	813238	-	PROKKA_00732	hypothetical protein	812546	813238	-					1	0	0	0	0	0	0
738	PFR_JS18_725	Hypothetical protein	813423	814979	-	PROKKA_00733	hypothetical protein	813423	814979	-					0	0	0	0	0	0	0
739	PFR_JS18_726	Pyrophosphatase PpaX	815487	816140	+	PROKKA_00734	Pyrophosphatase PpaX	815487	816140	+	3.6.1.1	ppaX	similar to AA sequence:UniProtKB:Q9JMQ2		1	0	0	0	0	0	0
740	PFR_JS18_727	D-isomer specific 2-hydroxyacid dehydrogenase	816219	817268	+	PROKKA_00735	D-2-hydroxyisocaproate dehydrogenase	816219	817268	+	1.1.1.-		similar to AA sequence:UniProtKB:P17584		0	0	0	0	0	0	0
741	PFR_JS18_728	2-deoxy-D-gluconate 3-dehydrogenase KduD	817308	818120	+	PROKKA_00736	2-dehydro-3-deoxy-D-gluconate 5-dehydrogenase	817308	818120	+	1.1.1.127	kduD	similar to AA sequence:UniProtKB:Q05528		0	0	0	0	0	0	0
742	PFR_JS18_729	Succinate CoA transferase	818348	819871	-	PROKKA_00737	Succinyl-CoA:coenzyme A transferase	818348	819871	-	2.8.3.-	cat1	similar to AA sequence:UniProtKB:P38946		1	0	0	0	0	0	0
743	PFR_JS18_730	Uncharacterized conserved protein UCP033563	819995	821185	-	PROKKA_00738	hypothetical protein	819995	821185	-					1	0	0	0	0	0	0
744	PFR_JS18_731	Hypothetical protein	821498	822838	+	PROKKA_00739	hypothetical protein	821498	822838	+					1	0	0	0	0	0	0
745	PFR_JS18_732	Isochorismatase hydrolase	822976	823638	-	PROKKA_00740	Isochorismatase family protein	822976	823638	-			protein motif:Pfam:PF00857.14		1	0	0	0	0	0	0
746	PFR_JS18_733	Hypothetical protein	823706	824314	-	PROKKA_00741	hypothetical protein	823706	824314	-					0	0	0	0	0	0	0
747	PFR_JS18_734	2,5-diketo-D-gluconic acid reductase	824443	825276	-	PROKKA_00742	putative oxidoreductase/MSMEI_2347	824443	825276	-	1.-.-.-		similar to AA sequence:UniProtKB:A0QV10		1	0	0	0	0	0	0
748	PFR_JS18_735	Hypothetical protein	825426	826199	-	PROKKA_00743	hypothetical protein	825426	826199	-					0	0	0	0	0	0	0
749	PFR_JS18_736	Methyltransferase small domain protein	826406	827395	-	PROKKA_00744	Ribosomal RNA large subunit methyltransferase G	826406	827395	-	2.1.1.174	rlmG	similar to AA sequence:UniProtKB:P42596		0	0	0	0	0	0	0
750	PFR_JS18_737	MATE efflux family protein	827446	828810	+	PROKKA_00745	DNA-damage-inducible protein F	827446	828810	+		dinF	similar to AA sequence:UniProtKB:P28303		1	0	0	0	0	0	0
751	PFR_JS18_738	Restriction system protein mrr	829037	829978	-	PROKKA_00746	Mrr restriction system protein	829037	829978	-		mrr	similar to AA sequence:UniProtKB:P24202		0	0	0	0	0	0	0	PfrJS18MrrP
752	PFR_JS18_739	Protein of hypothetical function DUF299	830490	831383	+	PROKKA_00747	Putative pyruvate, phosphate dikinase regulatory protein	830490	831383	+	2.7.11.32	yqfL	similar to AA sequence:UniProtKB:P54470		1	0	0	0	0	0	0
753	PFR_JS18_740	Pyruvate, phosphate dikinase	831592	834249	+	PROKKA_00748	Pyruvate, phosphate dikinase	831592	834249	+	2.7.9.1	ppdK	similar to AA sequence:UniProtKB:P22983		1	0	0	0	0	0	0
754	PFR_JS18_741	Hypothetical protein	834712	837528	+	PROKKA_00749	FHA domain protein	834712	837528	+			protein motif:Pfam:PF00498.20		0	0	0	0	0	0	0
755	PFR_JS18_742	PfkB family sugar kinase	837764	838756	+	PROKKA_00750	Ribokinase	837764	838756	+	2.7.1.15	rbsK_1	similar to AA sequence:UniProtKB:P0A9J6		1	0	0	0	0	0	0
756	PFR_JS18_743	Two-component sensor kinase TcrY	839022	840887	-	PROKKA_00751	putative sensor histidine kinase TcrY	839022	840887	-	2.7.13.3	tcrY	similar to AA sequence:UniProtKB:O69729		1	0	0	0	0	0	0
757	PFR_JS18_744	DNA-binding response regulator TrcR	840868	841596	-	PROKKA_00752	putative transcriptional regulatory protein TcrX	840868	841596	-		tcrX	similar to AA sequence:UniProtKB:O69730		1	0	0	0	0	0	0
758	PFR_JS18_745	Hypothetical protein	841819	841938	+											0	0	0	0	0	0
759	PFR_JS18_746	NLPA lipoprotein	842147	843112	+	PROKKA_00753	Membrane lipoprotein TpN32 precursor	842147	843112	+			similar to AA sequence:UniProtKB:O07950		1	0	0	0	0	0	0
760	PFR_JS18_747	Methionine import ATP-binding protein MetN 2	843109	844374	+	PROKKA_00754	Methionine import ATP-binding protein MetN	843109	844374	+	3.6.3.-	metN	similar to AA sequence:UniProtKB:O32169		1	0	0	0	0	0	0
761	PFR_JS18_748	ABC D-methionine transporter, permease component	844371	845027	+	PROKKA_00755	Methionine import system permease protein MetP	844371	845027	+		metP	similar to AA sequence:UniProtKB:O32168		1	0	0	0	0	0	0
762	PFR_JS18_749	Hypothetical protein	844987	847599	-	PROKKA_00756	Cellulosome-anchoring protein precursor	844987	847599	-		ancA_2	similar to AA sequence:UniProtKB:Q06848		0	0	0	0	0	0	0
763	PFR_JS18_750	Hypothetical protein	847975	848103	-	PROKKA_00757	hypothetical protein	847975	848103	-					0	0	0	0	0	0	0
764	PFR_JS18_751	Hypothetical protein	848049	849809	-	PROKKA_00758	Endo-1,4-beta-xylanase A precursor	848049	849809	-	3.2.1.8	xynA1_2	similar to AA sequence:UniProtKB:C6CRV0		0	0	0	0	0	0	0
765	PFR_JS18_752	Transcriptional regulator	850595	851167	+	PROKKA_00759	Transcriptional regulator YqjI	850595	851167	+		yqjI_2	similar to AA sequence:UniProtKB:P64588		1	0	0	0	0	0	0
766	PFR_JS18_753	Putative unusual protein kinase	851210	852907	+	PROKKA_00760	putative protein kinase UbiB	851210	852907	+	2.7.-.-	ubiB_1	similar to AA sequence:UniProtKB:P0A6A0		1	0	0	0	0	0	0
767	PFR_JS18_754	Putative hydroxymethylpyrimidine transporter	852995	854311	-	PROKKA_00761	Permease for cytosine/purines, uracil, thiamine, allantoin	852995	854311	-			protein motif:Pfam:PF02133.9		0	0	0	0	0	0	0
768	PFR_JS18_755	Phosphomethylpyrimidine kinase	854390	855256	-	PROKKA_00762	Hydroxymethylpyrimidine/phosphomethylpyrimidine kinase	854390	855256	-	2.7.1.49	thiD	similar to AA sequence:UniProtKB:P55882		1	0	0	0	0	0	0
769	PFR_JS18_756	Thiamine-phosphate pyrophosphorylase (Precursor)	855253	856068	-	PROKKA_00763	Thiamine-phosphate synthase	855253	856068	-	2.5.1.3	thiE_2	similar to AA sequence:UniProtKB:P66919		0	0	0	0	0	0	0
770	PFR_JS18_757	Hydroxyethylthiazole kinase	856101	856721	-	PROKKA_00764	Hydroxyethylthiazole kinase	856101	856721	-	2.7.1.50	thiM_1	similar to AA sequence:UniProtKB:P39593		0	0	0	0	0	0	0
771	PFR_JS18_758	Transposase for insertion sequence element	856889	857569	+	PROKKA_00765	Transposase	856889	857569	+			protein motif:Pfam:PF01610.11		0	0	0	0	0	0	0
772	PFR_JS18_759	IS1096, TnpA family protein	857579	858196	+	PROKKA_00766	Transposase	857579	858196	+			protein motif:Pfam:PF01610.11		0	0	0	0	0	0	0
773	PFR_JS18_760	Hypothetical protein	858168	858404	-	PROKKA_00767	Hydroxyethylthiazole kinase	858168	858404	-	2.7.1.50	thiM_2	similar to AA sequence:UniProtKB:P39593		0	0	0	0	0	0	0
774	PFR_JS18_761	Amino acid permease	858832	860226	+	PROKKA_00768	Aromatic amino acid transport protein AroP	858832	860226	+		aroP_1	similar to AA sequence:UniProtKB:P15993		1	0	0	0	0	0	0
775	PFR_JS18_762	Putative zinc transporter ZitB	860408	861358	+	PROKKA_00769	Cadmium, cobalt and zinc/H(+)-K(+) antiporter	860408	861358	+		czcD_2	similar to AA sequence:UniProtKB:O07084		1	0	0	0	0	0	0
776	PFR_JS18_763	Hypothetical protein	861839	862393	+	PROKKA_00770	hypothetical protein	861839	862393	+					1	0	0	0	0	0	0
777	PFR_JS18_764	SPFH domain/band 7 family protein	862619	863602	-	PROKKA_00771	FtsH protease regulator HflK	862619	863602	-			protein motif:CLUSTERS:PRK10930		0	0	0	0	0	0	0
778	PFR_JS18_765	Hypothetical protein	863986	864918	+	PROKKA_00772	hypothetical protein	863986	864918	+					0	0	0	0	0	0	0
779	PFR_JS18_766	Hypothetical protein	864959	865132	-	PROKKA_00773	hypothetical protein	864959	865132	-					0	0	0	0	0	0	0
780	PFR_JS18_767	Hypothetical protein	865362	865676	-	PROKKA_00774	hypothetical protein	865362	865676	-					0	0	0	0	0	0	0
781	PFR_JS18_768	Hypothetical protein	865909	866085	-	PROKKA_00775	hypothetical protein	865909	866085	-					0	0	0	0	0	0	0
782	PFR_JS18_769	Hypothetical protein	866478	866897	+	PROKKA_00776	hypothetical protein	866478	866897	+					0	0	0	0	0	0	0
783	PFR_JS18_770	Hypothetical protein	866884	867084	+	PROKKA_00777	hypothetical protein	866884	867084	+					0	0	0	0	0	0	0
784	PFR_JS18_771	Hypothetical protein	867265	867564	+	PROKKA_00778	hypothetical protein	867265	867564	+					0	0	0	0	0	0	0
785	PFR_JS18_772	Type III restriction protein res subunit	867565	870729	-	PROKKA_00779	ATP-dependent RNA helicase SrmB	867565	870729	-	3.6.4.13	srmB	similar to AA sequence:UniProtKB:P21507		0	0	0	0	0	0	0	PfrJS18ORF772P
786	PFR_JS18_773	Transporter, anaerobic C4-dicarboxylate uptake	870965	872281	-	PROKKA_00780	Anaerobic C4-dicarboxylate transporter DcuA	870965	872281	-		dcuA	similar to AA sequence:UniProtKB:P0ABN5		0	0	0	0	0	0	0
787	PFR_JS18_774	Hypothetical protein	872678	872953	-	PROKKA_00781	hypothetical protein	872678	872953	-					0	0	0	0	0	0	0
788	PFR_JS18_775	PF07510 family protein	873411	874160	+	PROKKA_00782	hypothetical protein	873411	874160	+					1	0	0	0	0	0	0
789	PFR_JS18_776	Hypothetical protein	874250	874492	+	PROKKA_00783	hypothetical protein	874250	874492	+					1	0	0	0	0	0	0
790	PFR_JS18_777	Alcohol dehydrogenase	874604	875617	+	PROKKA_00784	Zinc-type alcohol dehydrogenase-like protein	874604	875617	+			similar to AA sequence:UniProtKB:P99173		0	0	0	0	0	0	0
791	PFR_JS18_778	Hypothetical protein	875873	876388	+	PROKKA_00785	hypothetical protein	875873	876388	+					1	0	0	0	0	0	0
792	PFR_JS18_779	Hypothetical protein	876423	876929	-	PROKKA_00786	hypothetical protein	876423	876929	-					1	0	0	0	0	0	0
793						PROKKA_00787	tRNA-Ser(gga)	877101	877188	-			COORDINATES:profile:Aragorn:1.2		0					0	0
794	PFR_JS18_780	Threonine dehydratase ilvA	877290	878564	+	PROKKA_00788	L-threonine dehydratase biosynthetic IlvA	877290	878564	+	4.3.1.19	ilvA	similar to AA sequence:UniProtKB:P04968		1	0	0	0	0	0	0
795	PFR_JS18_781	Hemerythrin HHE cation binding region	879038	879325	+	PROKKA_00789	hypothetical protein	879038	879325	+					1	0	0	0	0	0	0
796	PFR_JS18_782	Putative SufR family transcriptional regulator	879331	880341	+	PROKKA_00790	hypothetical protein	879331	880341	+					0	0	0	0	0	0	0
797	PFR_JS18_783	Hypothetical protein	880389	881693	+	PROKKA_00791	hypothetical protein	880389	881693	+					1	0	0	0	0	0	0
798	PFR_JS18_784	Nitrite reductase (NO-forming)	881690	884326	+	PROKKA_00792	Copper-containing nitrite reductase precursor	881690	884326	+	1.7.2.1	aniA	similar to AA sequence:UniProtKB:Q02219		1	0	0	0	0	0	0
799	PFR_JS18_785	Putative cell wall anchor domain protein	884480	885859	+	PROKKA_00793	Cna protein B-type domain protein	884480	885859	+			protein motif:Pfam:PF05738.7		1	0	0	0	0	0	0
800	PFR_JS18_786	Peptidase C60, sortase A and B	885955	886671	+	PROKKA_00794	Sortase family protein	885955	886671	+			protein motif:Pfam:PF04203.7		0	0	0	0	0	0	0
801	PFR_JS18_787	Hypothetical protein	886741	890145	+	PROKKA_00795	DNA polymerase III subunit tau	886741	890145	+	2.7.7.7	dnaX_2	similar to AA sequence:UniProtKB:P06710		0	0	0	0	0	0	0
802	PFR_JS18_788	Hypothetical protein	890396	890704	+	PROKKA_00796	Nucleoid-associated protein	890396	890704	+			similar to AA sequence:UniProtKB:A3DHB8		1	0	0	0	0	0	0
803	PFR_JS18_789	Recombination protein RecR	890706	891332	+	PROKKA_00797	Recombination protein RecR	890706	891332	+		recR	similar to AA sequence:UniProtKB:Q8RDI4		1	0	0	0	0	0	0
804	PFR_JS18_790	Hypothetical protein	891356	892123	-	PROKKA_00798	hypothetical protein	891356	892123	-					0	0	0	0	0	0	0
805	PFR_JS18_791	Isoleucine--tRNA ligase (Precursor)	892444	895704	+	PROKKA_00799	Isoleucine--tRNA ligase	892444	895704	+	6.1.1.5	ileS	similar to AA sequence:UniProtKB:P56690		1	0	0	0	0	0	0
806	PFR_JS18_792	Oxidoreductase, NAD-binding domain protein	895831	896817	-	PROKKA_00800	1,5-anhydro-D-fructose reductase	895831	896817	-	1.1.1.292	afr_3	similar to AA sequence:UniProtKB:Q2I8V6		1	0	0	0	0	0	0
807	PFR_JS18_793	Aspartate kinase	896986	898260	+	PROKKA_00801	Aspartokinase	896986	898260	+	2.7.2.4	ask	similar to AA sequence:UniProtKB:P0A4Z8		1	0	0	0	0	0	0
808	PFR_JS18_794	Integral membrane protein MviN	898347	900290	+	PROKKA_00802	putative peptidoglycan biosynthesis protein MviN	898347	900290	+		mviN	similar to AA sequence:UniProtKB:O05435		1	0	0	0	0	0	0
809	PFR_JS18_795	Integral membrane lysyl-tRNA synthetase	900354	902486	+	PROKKA_00803	Lysylphosphatidylglycerol biosynthesis bifunctional protein LysX	900354	902486	+		lysX_1	similar to AA sequence:UniProtKB:P94974		1	0	0	0	0	0	0
810	PFR_JS18_796	Hypothetical protein	902483	902881	-	PROKKA_00804	hypothetical protein	902483	902881	-					1	0	0	0	0	0	0
811	PFR_JS18_797	Fructokinase	903035	904000	-	PROKKA_00805	5-dehydro-2-deoxygluconokinase	903035	904000	-	2.7.1.92	iolC_2	similar to AA sequence:UniProtKB:P42414		1	0	0	0	0	0	0
812	PFR_JS18_798	Tat pathway signal sequence	904183	905721	+	PROKKA_00806	Arginine/agmatine antiporter	904183	905721	+		adiC	similar to AA sequence:UniProtKB:P60066		1	0	0	0	0	0	0
813	PFR_JS18_799	Protein of hypothetical function DUF894	905919	907670	-	PROKKA_00807	enterobactin exporter EntS	905919	907670	-			protein motif:CLUSTERS:PRK10489		1	0	0	0	0	0	0
814	PFR_JS18_800	Hypothetical protein	907970	908662	+	PROKKA_00808	hypothetical protein	907970	908662	+					1	0	0	0	0	0	0
815	PFR_JS18_801	Hypothetical protein	908721	909485	+	PROKKA_00809	hypothetical protein	908721	909485	+					1	0	0	0	0	0	0
816	PFR_JS18_802	Hypothetical protein	909547	910122	+	PROKKA_00810	hypothetical protein	909547	910122	+					0	0	0	0	0	0	0
817	PFR_JS18_803	YidE/YbjL duplication	910647	912215	-	PROKKA_00811	Aspartate/alanine antiporter	910647	912215	-		aspT	similar to AA sequence:UniProtKB:Q8L3K8		0	0	0	0	0	0	0
818	PFR_JS18_804	Phosphoribosylamine--glycine ligase (Precursor)	912476	913729	+	PROKKA_00812	Phosphoribosylamine--glycine ligase	912476	913729	+	6.3.4.13	purD	similar to AA sequence:UniProtKB:Q92RL0		1	0	0	0	0	0	0
819	PFR_JS18_805	Adenylosuccinate lyase	913758	915191	+	PROKKA_00813	Adenylosuccinate lyase	913758	915191	+	4.3.2.2	purB	similar to AA sequence:UniProtKB:Q9X0I0		1	0	0	0	0	0	0
820	PFR_JS18_806	Hypothetical protein	915201	916307	-	PROKKA_00814	hypothetical protein	915201	916307	-					1	0	0	0	0	0	0
821	PFR_JS18_807	Phosphoribosylaminoimidazole-succinocarboxamidesy	916405	917283	+	PROKKA_00815	Phosphoribosylaminoimidazole-succinocarboxamide synthase	916405	917283	+	6.3.2.6	purC	similar to AA sequence:UniProtKB:A0R4I0		1	0	0	0	0	0	0
822	PFR_JS18_808	Phosphoribosylformylglycinamidine synthase	917360	917611	+	PROKKA_00816	phosphoribosylformylglycinamidine synthase subunit PurS	917360	917611	+			protein motif:CLUSTERS:PRK05974		1	0	0	0	0	0	0
823	PFR_JS18_809	Phosphoribosylformylglycinamidine synthase 1	917613	918290	+	PROKKA_00817	Phosphoribosylformylglycinamidine synthase 1	917613	918290	+	6.3.5.3	purQ	similar to AA sequence:UniProtKB:Q8NMI4		1	0	0	0	0	0	0
824	PFR_JS18_810	Hypothetical protein	918369	919067	-	PROKKA_00818	Host cell surface-exposed lipoprotein	918369	919067	-			protein motif:Pfam:PF07553.5		1	0	0	0	0	0	0
825	PFR_JS18_811	Prophage Lp2 protein 6	919246	920343	-	PROKKA_00819	hypothetical protein	919246	920343	-			protein motif:Pfam:PF04313.8	Type I restriction enzyme R protein N terminus (HSDR_N)	0	0	0	0	0	0	0
826	PFR_JS18_812	Polyol permease	920808	922091	+	PROKKA_00820	Alpha-ketoglutarate permease	920808	922091	+		csbX	similar to AA sequence:UniProtKB:O05390		1	0	0	0	0	0	0
827	PFR_JS18_813	Hypothetical protein	922177	922914	-	PROKKA_00821	hypothetical protein	922177	922914	-				Possible phage remnant	0	0	0	0	0	0	0
828	PFR_JS18_814	Hypothetical protein	923157	923984	+	PROKKA_00822	hypothetical protein	923157	923984	+				Possible phage remnant	0	0	0	0	0	0	0
829	PFR_JS18_815	Hypothetical protein	924269	924493	-	PROKKA_00823	hypothetical protein	924269	924493	-				Possible phage remnant	0	0	0	0	0	0	0
830	PFR_JS18_816	Hypothetical protein	925147	925446	+	PROKKA_00824	hypothetical protein	925147	925446	+				Possible phage remnant	0	0	0	0	0	0	0
831	PFR_JS18_817	Uma4 protein	925688	926995	-	PROKKA_00825	Transposase	925688	926995	-			protein motif:Pfam:PF01610.11	74% id to Propionibacterium phage PFR2 (hypothetical protein)	0	0	0	0	0	0	0
832	PFR_JS18_818	Hypothetical protein	927458	927733	+	PROKKA_00826	hypothetical protein	927458	927733	+				Possible phage remnant	0	0	0	0	0	0	0
								927759	927811					53 nt sequence with 94% id to Propionibacterium phages G4 and Doucette
833	PFR_JS18_819	Hypothetical protein	928761	929048	+	PROKKA_00827	hypothetical protein	928761	929048	+				Possible phage remnant	0	0	0	0	0	0	0
834	PFR_JS18_820	Hypothetical protein	929526	929756	+	PROKKA_00828	hypothetical protein	929526	929756	+				Possible phage remnant	0	0	0	0	0	0	0
835						PROKKA_00829	tRNA-Ser(cag)	930220	930304	-			COORDINATES:profile:Aragorn:1.2		0					0	0
836	PFR_JS18_821	Hypothetical protein	930435	931133	+	PROKKA_00830	hypothetical protein	930435	931133	+					1	0	0	0	0	0	0
837	PFR_JS18_822	Cutinase	931582	932781	-	PROKKA_00831	Cutinase	931582	932781	-			protein motif:Pfam:PF01083.16	Anchored esterase (13 aa shorter than in other strains)	1	0	0	0	0	0	0
838	PFR_JS18_823	UPF0098 protein ybhB	932966	933430	-	PROKKA_00832	putative kinase inhibitor protein	932966	933430	-			protein motif:CLUSTERS:PRK10257		0	0	0	0	0	0	0
839	PFR_JS18_824	DEAD/DEAH box helicase	933464	936019	-	PROKKA_00833	ski2-like helicase	933464	936019	-			protein motif:CLUSTERS:PRK02362		0	0	0	0	0	0	0
840	PFR_JS18_825	2-keto-3-deoxy-6-phosphogluconate aldolase	936133	936831	+	PROKKA_00834	keto-hydroxyglutarate-aldolase/keto-deoxy-phosphogluconate aldolase	936133	936831	+			protein motif:CLUSTERS:PRK07455		1	0	0	0	0	0	0
841	PFR_JS18_826	Hypothetical protein	937216	938061	+	PROKKA_00835	putative endopeptidase precursor	937216	938061	+	3.4.-.-		similar to AA sequence:UniProtKB:A4QFQ3		1	0	0	0	0	0	0
842	PFR_JS18_827	Glucose-6-phosphate isomerase 2	938253	939935	+	PROKKA_00836	Glucose-6-phosphate isomerase	938253	939935	+	5.3.1.9	pgi	similar to AA sequence:UniProtKB:P64192		1	0	0	0	0	0	0
843	PFR_JS18_828	OmpA family membrane associated protein	939939	940724	+	PROKKA_00837	vancomycin high temperature exclusion protein	939939	940724	+			protein motif:CLUSTERS:PRK10834	Putative antibiotic resistance	0	0	0	0	0	0	0
844	PFR_JS18_829	UPF0214 protein YfeW	940721	941944	+	PROKKA_00838	Penicillin-binding protein 4*	940721	941944	+		pbpE	similar to AA sequence:UniProtKB:P32959		1	0	0	0	0	0	0
845	PFR_JS18_830	FAD linked oxidase protein	942339	945125	+	PROKKA_00839	putative FAD-linked oxidoreductase	942339	945125	+	1.-.-.-		similar to AA sequence:UniProtKB:Q50685		1	0	0	0	0	0	0
846	PFR_JS18_831	Acyl-CoA dehydrogenase type 2 domain protein	945284	946432	-	PROKKA_00840	Putative acyl-CoA dehydrogenase YdbM	945284	946432	-	1.3.99.-	ydbM	similar to AA sequence:UniProtKB:P96608		1	0	0	0	0	0	0
847	PFR_JS18_832	Carboxylic ester hydrolase	946818	948149	+	PROKKA_00841	Alpha/beta hydrolase family protein	946818	948149	+			protein motif:Pfam:PF12697.1	Secreted esterase	1	0	0	0	0	0	0
848	PFR_JS18_833	Hypothetical protein	948146	948646	+	PROKKA_00842	hypothetical protein	948146	948646	+					1	0	0	0	0	0	0
849	PFR_JS18_834	ATP-dependent dsDNA exonuclease SbcC	948671	951835	-	PROKKA_00843	Nuclease SbcCD subunit C	948671	951835	-		sbcC	similar to AA sequence:UniProtKB:Q7A5S6		1	0	0	0	0	0	0
850	PFR_JS18_835	Nuclease SbcCD, D subunit	951835	953115	-	PROKKA_00844	Nuclease SbcCD subunit D	951835	953115	-		sbcD	similar to AA sequence:UniProtKB:P0AG76		1	0	0	0	0	0	0
851	PFR_JS18_836	Adenosine deaminase	953066	954283	-	PROKKA_00845	Aminodeoxyfutalosine deaminase	953066	954283	-	3.5.4.-	add2	similar to AA sequence:UniProtKB:Q82K09		1	0	0	0	0	0	0
852	PFR_JS18_837	Hypothetical protein	954887	956137	+	PROKKA_00846	hypothetical protein	954887	956137	+					1	0	0	0	0	0	0
853	PFR_JS18_838	Hypothetical protein	956375	956746	+	PROKKA_00847	hypothetical protein	956375	956746	+					1	0	0	0	0	0	0
854	PFR_JS18_839	Hypothetical protein	956761	957420	-	PROKKA_00848	hypothetical protein	956761	957420	-					0	0	0	0	0	0	0
855	PFR_JS18_840	Hypothetical protein	957669	958109	-	PROKKA_00849	hypothetical protein	957669	958109	-					0	0	0	0	0	0	0
856	PFR_JS18_841	Pyruvate oxidase	958494	960251	-	PROKKA_00850	Pyruvate oxidase	958494	960251	-	1.2.3.3	pox5	similar to AA sequence:UniProtKB:P37063		1	0	0	0	0	0	0
857	PFR_JS18_842	Putative monovalent cation/proton antiporter	960391	962247	-	PROKKA_00851	Sodium, potassium, lithium and rubidium/H(+) antiporter	960391	962247	-		nhaK	similar to AA sequence:UniProtKB:O32212		1	0	0	0	0	0	0
858	PFR_JS18_843	Hypothetical protein	962365	962739	+	PROKKA_00852	SnoaL-like domain protein	962365	962739	+			protein motif:Pfam:PF12680.1		1	0	0	0	0	0	0
859	PFR_JS18_844	Transcriptional regulator, MarR family	962923	963381	-	PROKKA_00853	MarR family protein	962923	963381	-			protein motif:Pfam:PF12802.1		1	0	0	0	0	0	0
860	PFR_JS18_845	VPDSG-CTERM exosortase interaction domain	963777	964523	+	PROKKA_00854	hypothetical protein	963777	964523	+					0	0	0	0	0	0	0
861	PFR_JS18_846	Phosphate transporter family protein	964735	966006	+	PROKKA_00855	Low-affinity inorganic phosphate transporter 1	964735	966006	+		pitA	similar to AA sequence:UniProtKB:P0AFJ7		1	0	0	0	0	0	0
862	PFR_JS18_847	Hypothetical protein	966003	966233	+	PROKKA_00856	hypothetical protein	966003	966233	+					1	0	0	0	0	0	0
863	PFR_JS18_848	Azoreductase B	966471	967082	+	PROKKA_00857	hypothetical protein	966471	967082	+					1	0	0	0	0	0	0
864	PFR_JS18_849	Azoreductase B	967088	967699	+	PROKKA_00858	NmrA-like family protein	967088	967699	+			protein motif:Pfam:PF05368.7		1	0	0	0	0	0	0
865	PFR_JS18_850	Membrane protein, PF10081 family	967753	969612	-	PROKKA_00859	hypothetical protein	967753	969612	-					1	0	0	0	0	0	0
866	PFR_JS18_851	Putative ATP-dependent helicase HrpB	969703	972324	-	PROKKA_00860	ATP-dependent RNA helicase HrpB	969703	972324	-	3.6.4.13	hrpB_1	similar to AA sequence:UniProtKB:P37024		1	0	0	0	0	0	0
867	PFR_JS18_852	Putative uroporphyrinogen III methyltransferase	972363	973136	-	PROKKA_00861	Siroheme synthase	972363	973136	-		cysG	similar to AA sequence:UniProtKB:P25924		1	0	0	0	0	0	0
868	PFR_JS18_853	Putative ABC transporter ATP-binding protein in	973133	974026	-	PROKKA_00862	Energy-coupling factor transporter ATP-binding protein EcfA3	973133	974026	-	3.6.3.-	ecfA3	similar to AA sequence:UniProtKB:Q0TUN8		1	0	0	0	0	0	0
869	PFR_JS18_854	Cobalt ABC transporter, permease protein CbiQ	974023	974817	-	PROKKA_00863	Cobalt transport protein CbiQ	974023	974817	-		cbiQ	similar to AA sequence:UniProtKB:D5AUZ7		1	0	0	0	0	0	0
870	PFR_JS18_855	Cobalt transport protein CbiN	974821	975321	-	PROKKA_00864	Cobalt transport protein CbiN	974821	975321	-		cbiN	similar to AA sequence:UniProtKB:Q05595		1	0	0	0	0	0	0
871	PFR_JS18_856	Cobalt transport protein CbiM	975314	976021	-	PROKKA_00865	Cobalt transport protein CbiM	975314	976021	-		cbiM	similar to AA sequence:UniProtKB:D5AUZ9		1	0	0	0	0	0	0
872	PFR_JS18_857	GntR domain protein	976331	977095	-	PROKKA_00866	transcriptional regulator NanR	976331	977095	-			protein motif:CLUSTERS:PRK03837		1	0	0	0	0	0	0
873	PFR_JS18_858	Hypothetical protein	977300	977428	+	PROKKA_00867	hypothetical protein	977300	977428	+					0	0	0	0	0	0	0
874	PFR_JS18_859	Gluconate permease	977444	978787	+	PROKKA_00868	Gnt-II system L-idonate transporter	977444	978787	+		idnT	similar to AA sequence:UniProtKB:P39344		1	0	0	0	0	0	0
875	PFR_JS18_860	6-phosphogluconate dehydrogenase, decarboxylating	978946	979836	+	PROKKA_00869	6-phosphogluconate dehydrogenase, NAD(+)-dependent, decarboxylating	978946	979836	+	1.1.1.343	gntZ	similar to AA sequence:UniProtKB:P12013		1	0	0	0	0	0	0
876	PFR_JS18_861	Chaperone protein DnaK	980244	982118	+	PROKKA_00870	Chaperone protein DnaK	980244	982118	+		dnaK_2	similar to AA sequence:UniProtKB:Q8NLY6		1	0	0	0	0	0	0
877	PFR_JS18_862	Protein GrpE	982283	982933	+	PROKKA_00871	heat shock protein GrpE	982283	982933	+			protein motif:CLUSTERS:PRK10325		1	0	0	0	0	0	0
878	PFR_JS18_863	Chaperone protein DnaJ 1	982995	984167	+	PROKKA_00872	Chaperone protein DnaJ	982995	984167	+		dnaJ_2	similar to AA sequence:UniProtKB:P08622		1	0	0	0	0	0	0
879	PFR_JS18_864	Transcriptional regulator HspR	984260	984694	+	PROKKA_00873	Putative heat shock protein HspR	984260	984694	+		hspR_2	similar to AA sequence:UniProtKB:P40183		1	0	0	0	0	0	0
880	PFR_JS18_865	ATPase BadF/BadG/BcrA/BcrD type	984853	985809	-	PROKKA_00874	BadF/BadG/BcrA/BcrD ATPase family protein	984853	985809	-			protein motif:Pfam:PF01869.14		1	0	0	0	0	0	0
881	PFR_JS18_866	Phosphoribosylformylglycinamidine synthase 2	985947	988373	+	PROKKA_00875	Phosphoribosylformylglycinamidine synthase 2	985947	988373	+	6.3.5.3	purL	similar to AA sequence:UniProtKB:A6X1J9		1	0	0	0	0	0	0
882	PFR_JS18_867	Peptidase dimerization domain protein	988378	989724	+	PROKKA_00876	Succinyl-diaminopimelate desuccinylase	988378	989724	+	3.5.1.18	dapE_1	similar to AA sequence:UniProtKB:Q9JYL2		0	0	0	0	0	0	0
883	PFR_JS18_868	Hypothetical protein	989724	990200	+	PROKKA_00877	hypothetical protein	989724	990200	+					1	0	0	0	0	0	0
884	PFR_JS18_869	Formate-tetrahydrofolate ligase	990331	992007	+	PROKKA_00878	Formate--tetrahydrofolate ligase	990331	992007	+	6.3.4.3	fhs	similar to AA sequence:UniProtKB:Q2RM91		1	0	0	0	0	0	0
885	PFR_JS18_870	Chloramphenicol phosphotransferase family	992109	992678	-	PROKKA_00879	Chromatin associated protein KTI12	992109	992678	-			protein motif:Pfam:PF08433.4		1	0	0	0	0	0	0
886	PFR_JS18_871	UPF0210 protein	992737	994086	-	PROKKA_00880	hypothetical protein	992737	994086	-			protein motif:CLUSTERS:PRK05313		1	0	0	0	0	0	0
887	PFR_JS18_872	UPF0237 protein	994090	994359	-	PROKKA_00881	hypothetical protein	994090	994359	-			protein motif:CLUSTERS:PRK00194		1	0	0	0	0	0	0
888	PFR_JS18_873	Hypothetical protein	994629	995468	+	PROKKA_00882	hypothetical protein	994629	995468	+					1	0	0	0	0	0	0
889	PFR_JS18_874	Amidophosphoribosyltransferase	995569	997110	+	PROKKA_00883	Amidophosphoribosyltransferase precursor	995569	997110	+	2.4.2.14	purF	similar to AA sequence:UniProtKB:P00497		1	0	0	0	0	0	0
890	PFR_JS18_875	Phosphoribosylformylglycinamidine cyclo-ligase	997107	998168	+	PROKKA_00884	Phosphoribosylformylglycinamidine cyclo-ligase	997107	998168	+	6.3.3.1	purM	similar to AA sequence:UniProtKB:Q9KPY6		1	0	0	0	0	0	0
891	PFR_JS18_876	Hypothetical protein	998402	998632	+	PROKKA_00885	hypothetical protein	998402	998632	+					1	0	0	0	0	0	0
892	PFR_JS18_877	Domain family protein, hydrolase, alpha/beta fold	998884	999966	+	PROKKA_00886	Alpha/beta hydrolase family protein	998884	999966	+			protein motif:Pfam:PF12697.1		1	0	0	0	0	0	0
893						PROKKA_00887	tRNA-Phe(gaa)	1000137	1000211	-			COORDINATES:profile:Aragorn:1.2		0					0	0
894						PROKKA_00888	tRNA-Asp(gtc)	1000224	1000298	-			COORDINATES:profile:Aragorn:1.2		0					0	0
895						PROKKA_00889	tRNA-Glu(ttc)	1000501	1000574	-			COORDINATES:profile:Aragorn:1.2		0					0	0
896	PFR_JS18_878	Hypothetical protein	1000688	1002406	-	PROKKA_00890	putative endopeptidase precursor	1000688	1002406	-	3.4.-.-		similar to AA sequence:UniProtKB:A4QFQ3		0	0	0	0	0	0	0
897	PFR_JS18_879	ABC transporter, permease protein	1002841	1003647	-	PROKKA_00891	ABC-2 type transporter	1002841	1003647	-			protein motif:Pfam:PF01061.18		1	0	0	0	0	0	0
898	PFR_JS18_880	ABC-type multidrug transport system (Fragment)	1003644	1004231	-	PROKKA_00892	Daunorubicin/doxorubicin resistance ATP-binding protein DrrA	1003644	1004231	-	3.6.3.-	drrA_3	similar to AA sequence:UniProtKB:P32010		0	0	0	0	0	0	0
899	PFR_JS18_881	ABC transporter related	1004315	1004683	-	PROKKA_00893	Doxorubicin resistance ATP-binding protein DrrA	1004315	1004683	-	3.6.3.-	drrA_4	similar to AA sequence:UniProtKB:P96205		0	0	0	0	0	0	0
900	PFR_JS18_882	Transcriptional regulator	1004852	1005619	+	PROKKA_00894	HTH-type transcriptional regulator MtrR	1004852	1005619	+		mtrR	similar to AA sequence:UniProtKB:P39897		1	0	0	0	0	0	0
901						PROKKA_00895	tRNA-Lys(ttt)	1005758	1005831	+			COORDINATES:profile:Aragorn:1.2		0					0	0
902	PFR_JS18_883	HTH-type transcriptional regulator CmtR	1006337	1006750	+	PROKKA_00896	HTH-type transcriptional regulator KmtR	1006337	1006750	+		kmtR	similar to AA sequence:UniProtKB:O53838		1	0	0	0	0	0	0
903						PROKKA_00897	tRNA-Ala(agc)	1006947	1007038	+			COORDINATES:profile:Aragorn:1.2		0					0	0
904	PFR_JS18_884	Putative cation transporting P-type ATPase	1006747	1008618	+											0	0	0	0	0	0
905	PFR_JS18_885	Aspartate/tyrosine/aromatic aminotransferase	1008755	1009921	-	PROKKA_00898	Putative N-acetyl-LL-diaminopimelate aminotransferase	1008755	1009921	-	2.6.1.-	patA	similar to AA sequence:UniProtKB:P16524		1	0	0	0	0	0	0
906	PFR_JS18_886	Ketopantoate reductase protein	1009984	1010949	-	PROKKA_00899	2-dehydropantoate 2-reductase	1009984	1010949	-	1.1.1.169	panE_1	similar to AA sequence:UniProtKB:P0A9J4		0	0	0	0	0	0	0
907	PFR_JS18_887	Zinc-binding dehydrogenase family oxidoreductase	1010946	1011971	-	PROKKA_00900	NADP-dependent isopropanol dehydrogenase	1010946	1011971	-	1.1.1.80	adh_2	similar to AA sequence:UniProtKB:P14941		1	0	0	0	0	0	0
908	PFR_JS18_888	Hypothetical protein	1012288	1012713	-	PROKKA_00901	hypothetical protein	1012288	1012713	-					1	0	0	0	0	0	0
909	PFR_JS18_889	Transaldolase	1013185	1014267	-	PROKKA_00902	Transaldolase	1013185	1014267	-	2.2.1.2	tal_2	similar to AA sequence:UniProtKB:A0QWX9		1	0	0	0	0	0	0
910	PFR_JS18_890	Hypothetical protein	1014466	1015125	-	PROKKA_00903	hypothetical protein	1014466	1015125	-					1	0	0	0	0	0	0
911	PFR_JS18_891	Hypothetical protein	1015246	1015593	-	PROKKA_00904	hypothetical protein	1015246	1015593	-					0	0	0	0	0	0	0
912	PFR_JS18_892	Phospholipase, patatin family	1015715	1017304	-	PROKKA_00905	hypothetical protein	1015715	1017304	-			protein motif:CLUSTERS:PRK10279		1	0	0	0	0	0	0
913	PFR_JS18_893	Cation diffusion facilitator family transporter	1017495	1018463	+	PROKKA_00906	Ferrous-iron efflux pump FieF	1017495	1018463	+		fieF	similar to AA sequence:UniProtKB:P69380		1	0	0	0	0	0	0
914	PFR_JS18_894	Cytidine and deoxycytidylate deaminase	1018492	1018956	+	PROKKA_00907	Riboflavin biosynthesis protein RibD	1018492	1018956	+		ribD_2	similar to AA sequence:UniProtKB:P25539		1	0	0	0	0	0	0
915	PFR_JS18_895	Hypothetical protein	1018982	1019380	-	PROKKA_00908	PRC-barrel domain protein	1018982	1019380	-			protein motif:Pfam:PF05239.10		1	0	0	0	0	0	0
916	PFR_JS18_896	Transporter, major facilitator family protein	1019543	1020829	-	PROKKA_00909	enterobactin exporter EntS	1019543	1020829	-			protein motif:CLUSTERS:PRK10489	Putative antibiotic resistance	1	0	0	0	0	0	0
917	PFR_JS18_897	Hypothetical protein	1021166	1021420	-	PROKKA_00910	hypothetical protein	1021166	1021420	-					1	0	0	0	0	0	0
918	PFR_JS18_898	1,4-dihydroxy-2-naphthoate octaprenyltransferase	1021601	1022482	+	PROKKA_00911	1,4-dihydroxy-2-naphthoate octaprenyltransferase	1021601	1022482	+	2.5.1.74	menA	similar to AA sequence:UniProtKB:P32166		1	0	0	0	0	0	0
919	PFR_JS18_899	Nuclease, RecB family	1022499	1024268	-	PROKKA_00912	hypothetical protein	1022499	1024268	-					1	0	0	0	0	0	0
920	PFR_JS18_900	Demethylmenaquinone methyltransferase	1024395	1025042	-	PROKKA_00913	Ubiquinone/menaquinone biosynthesis C-methyltransferase UbiE	1024395	1025042	-	2.1.1.163	ubiE_2	similar to AA sequence:UniProtKB:P0A887		1	0	0	0	0	0	0
921	PFR_JS18_901	Heme ABC exporter, ATP-binding protein CcmA	1025287	1025970	+	PROKKA_00914	SkfA peptide export ATP-binding protein SkfE	1025287	1025970	+	3.6.3.25	skfE	similar to AA sequence:UniProtKB:O31427		1	0	0	0	0	0	0
922	PFR_JS18_902	ABC transporter, permease protein	1025967	1027772	+	PROKKA_00915	hypothetical protein	1025967	1027772	+					1	0	0	0	0	0	0
923	PFR_JS18_903	Chorismate binding enzyme	1027818	1029056	-	PROKKA_00916	Isochorismate synthase DhbC	1027818	1029056	-	5.4.4.2	dhbC	similar to AA sequence:UniProtKB:P45744		1	0	0	0	0	0	0
924	PFR_JS18_904	Geranylgeranyl reductase family protein	1029402	1030733	+	PROKKA_00917	Putative oxidoreductase/MT0587	1029402	1030733	+	1.-.-.-		similar to AA sequence:UniProtKB:O06427		1	0	0	0	0	0	0
925	PFR_JS18_905	NADH-quinone oxidoreductase subunit A	1030790	1031155	+	PROKKA_00918	NAD(P)H-quinone oxidoreductase subunit 3	1030790	1031155	+	1.6.5.-	ndhC	similar to AA sequence:UniProtKB:P19045		1	0	0	0	0	0	0
926	PFR_JS18_906	NADH-quinone oxidoreductase subunit B	1031174	1031731	+	PROKKA_00919	NADH-quinone oxidoreductase subunit 6	1031174	1031731	+	1.6.99.5	nqo6	similar to AA sequence:UniProtKB:Q56218		1	0	0	0	0	0	0
927	PFR_JS18_907	NADH-quinone oxidoreductase subunit C	1031728	1032495	+	PROKKA_00920	NADH-quinone oxidoreductase subunit C 1	1031728	1032495	+	1.6.99.5	nuoC1	similar to AA sequence:UniProtKB:O68854		1	0	0	0	0	0	0
928	PFR_JS18_908	NADH-quinone oxidoreductase subunit D	1032492	1033865	+	PROKKA_00921	NADH-quinone oxidoreductase subunit 4	1032492	1033865	+	1.6.99.5	nqo4	similar to AA sequence:UniProtKB:Q56220		1	0	0	0	0	0	0
929	PFR_JS18_909	NADH dehydrogenase subunit E	1033921	1034652	+	PROKKA_00922	NADH-quinone oxidoreductase subunit E	1033921	1034652	+	1.6.99.5	nuoE	similar to AA sequence:UniProtKB:P65573		1	0	0	0	0	0	0
930	PFR_JS18_910	NADH oxidoreductase, F subunit	1034649	1035989	+	PROKKA_00923	NADH-quinone oxidoreductase subunit 1	1034649	1035989	+	1.6.99.5	nqo1	similar to AA sequence:UniProtKB:Q56222		1	0	0	0	0	0	0
931	PFR_JS18_911	NADH dehydrogenase, G subunit	1035986	1038397	+	PROKKA_00924	NADH-quinone oxidoreductase chain 3	1035986	1038397	+	1.6.99.5	nqo3	similar to AA sequence:UniProtKB:P29915		1	0	0	0	0	0	0
932	PFR_JS18_912	NADH-quinone oxidoreductase subunit H	1038394	1039764	+	PROKKA_00925	NADH-quinone oxidoreductase subunit H	1038394	1039764	+	1.6.99.5	nuoH	similar to AA sequence:UniProtKB:P42032		1	0	0	0	0	0	0
933	PFR_JS18_913	NADH-quinone oxidoreductase subunit I	1039765	1040337	+	PROKKA_00926	NADH-quinone oxidoreductase subunit 9	1039765	1040337	+	1.6.99.5	nqo9	similar to AA sequence:UniProtKB:Q56224		1	0	0	0	0	0	0
934	PFR_JS18_914	NADH-ubiquinone/plastoquinone oxidoreductase	1040334	1041203	+	PROKKA_00927	NADH-quinone oxidoreductase subunit J	1040334	1041203	+	1.6.99.5	nuoJ	similar to AA sequence:UniProtKB:P0AFE0		1	0	0	0	0	0	0
935	PFR_JS18_915	NADH-quinone oxidoreductase subunit K	1041200	1041499	+	PROKKA_00928	NADH-quinone oxidoreductase subunit 11	1041200	1041499	+	1.6.99.5		similar to AA sequence:UniProtKB:Q56226		1	0	0	0	0	0	0
936	PFR_JS18_916	NADH dehydrogenase subunit L	1041510	1043417	+	PROKKA_00929	NADH-quinone oxidoreductase subunit 12	1041510	1043417	+	1.6.99.5		similar to AA sequence:UniProtKB:Q56227		1	0	0	0	0	0	0
937	PFR_JS18_917	NADH dehydrogenase subunit M	1043432	1044973	+	PROKKA_00930	NADH-quinone oxidoreductase subunit M	1043432	1044973	+	1.6.99.5	nuoM	similar to AA sequence:UniProtKB:P0AFE8		1	0	0	0	0	0	0
938	PFR_JS18_918	NADH-quinone oxidoreductase subunit N	1044977	1046533	+	PROKKA_00931	NADH-quinone oxidoreductase subunit N	1044977	1046533	+	1.6.99.5	nuoN	similar to AA sequence:UniProtKB:P0AFF0		1	0	0	0	0	0	0
939	PFR_JS18_919	Polyprenyl synthetase	1046547	1047524	+	PROKKA_00932	Heptaprenyl diphosphate synthase component 2	1046547	1047524	+	2.5.1.30	hepT	similar to AA sequence:UniProtKB:P31114		1	0	0	0	0	0	0
940	PFR_JS18_920	Inner membrane protein YhaI	1047655	1048110	-	PROKKA_00933	Inner membrane protein YhaH	1047655	1048110	-		yhaH	similar to AA sequence:UniProtKB:P64590		1	0	0	0	0	0	0
941	PFR_JS18_921	Hypothetical protein	1048183	1049388	-	PROKKA_00934	Inner membrane protein YhaI	1048183	1049388	-		yhaI	similar to AA sequence:UniProtKB:P64592		1	0	0	0	0	0	0
942	PFR_JS18_922	Peptidase family M13	1049476	1051449	-	PROKKA_00935	Neutral endopeptidase	1049476	1051449	-	3.4.24.-	pepO	similar to AA sequence:UniProtKB:Q07744		1	0	0	0	0	0	0
943	PFR_JS18_923	2-oxoglutarate ferredoxin oxidoreductase subunit	1051579	1052658	-	PROKKA_00936	2-oxoglutarate oxidoreductase subunit KorB	1051579	1052658	-	1.2.-.-	korB	similar to AA sequence:UniProtKB:O53181		1	0	0	0	0	0	0
944	PFR_JS18_924	Ferredoxin oxidoreductase, alpha subunit	1052655	1054544	-	PROKKA_00937	2-oxoglutarate oxidoreductase subunit KorA	1052655	1054544	-	1.2.-.-	korA	similar to AA sequence:UniProtKB:O53182		1	0	0	0	0	0	0
945	PFR_JS18_925	Mannosyltransferase MptA	1054671	1056305	+	PROKKA_00938	hypothetical protein	1054671	1056305	+					1	0	0	0	0	0	0
946	PFR_JS18_926	Hypothetical protein	1056472	1056858	+	PROKKA_00939	hypothetical protein	1056472	1056858	+					1	0	0	0	0	0	0
947	PFR_JS18_927	Exodeoxyribonuclease	1056917	1057858	-	PROKKA_00940	Exodeoxyribonuclease	1056917	1057858	-	3.1.11.2	exoA	similar to AA sequence:UniProtKB:P37454		1	0	0	0	0	0	0
948	PFR_JS18_928	Hypothetical protein	1057937	1058431	+	PROKKA_00941	hypothetical protein	1057937	1058431	+					1	0	0	0	0	0	0
949						PROKKA_00942	tRNA-Tyr(gta)	1058529	1058612	+			COORDINATES:profile:Aragorn:1.2		0					0	0
950	PFR_JS18_929	Alkyl hydroperoxide reductase, C22 subunit,	1058955	1059518	+	PROKKA_00943	Alkyl hydroperoxide reductase subunit C	1058955	1059518	+	1.11.1.15	ahpC	similar to AA sequence:UniProtKB:P80239		1	0	0	0	0	0	0
951	PFR_JS18_930	Alkyl hydroperoxide reductase, F subunit	1059742	1061397	+	PROKKA_00944	NADH dehydrogenase	1059742	1061397	+	1.6.99.3	ahpF	similar to AA sequence:UniProtKB:P26829		1	0	0	0	0	0	0
952						PROKKA_00945	tRNA-Thr(ggt)	1061442	1061515	+			COORDINATES:profile:Aragorn:1.2		0					0	0
953						PROKKA_00946	tRNA-Met(cat)	1061593	1061667	+			COORDINATES:profile:Aragorn:1.2		0					0	0
954	PFR_JS18_931	50S ribosomal protein L33	1061796	1061966	+	PROKKA_00947	50S ribosomal protein L33 1	1061796	1061966	+		rpmGA	similar to AA sequence:UniProtKB:P23375		1	0	0	0	0	0	0
955	PFR_JS18_932	UPF0336 protein	1062114	1062548	+	PROKKA_00948	hypothetical protein	1062114	1062548	+					1	0	0	0	0	0	0
956	PFR_JS18_933	MaoC-like protein	1062545	1062976	+	PROKKA_00949	MaoC like domain protein	1062545	1062976	+			protein motif:Pfam:PF01575.13		1	0	0	0	0	0	0
957	PFR_JS18_934	UDP-N-acetylenolpyruvoylglucosamine reductase	1063046	1064179	+	PROKKA_00950	UDP-N-acetylenolpyruvoylglucosamine reductase	1063046	1064179	+	1.3.1.98	murB	similar to AA sequence:UniProtKB:Q9HZM7		1	0	0	0	0	0	0
958	PFR_JS18_935	Putative insertion element ISCmi2 transposase	1064176	1065219	-	PROKKA_00951	IS2 transposase TnpB	1064176	1065219	-			protein motif:CLUSTERS:PRK09409		0	0	0	0	0	0	0
959	PFR_JS18_936	Hypothetical protein	1065300	1066784	+	PROKKA_00952	hypothetical protein	1065300	1066784	+					1	0	0	0	0	0	0
960						PROKKA_00953	tRNA-Trp(cca)	1066975	1067048	+			COORDINATES:profile:Aragorn:1.2		0					0	0
961	PFR_JS18_937	Putative SecE/Sec61-gamma subunit of protein	1067217	1067804	+	PROKKA_00954	preprotein translocase subunit SecE	1067217	1067804	+			protein motif:CLUSTERS:PRK07597		1	0	0	0	0	0	0
962	PFR_JS18_938	Transcription antitermination protein nusG	1067824	1068702	+	PROKKA_00955	hypothetical protein	1067824	1068702	+			similar to AA sequence:UniProtKB:P65589	Transcription termination/antitermination protein NusG	1	0	0	0	0	0	0
963	PFR_JS18_939	50S ribosomal protein L11	1068812	1069240	+	PROKKA_00956	50S ribosomal protein L11	1068812	1069240	+		rplK	similar to AA sequence:UniProtKB:A0QS45		1	0	0	0	0	0	0
964	PFR_JS18_940	50S ribosomal protein L1	1069362	1070072	+	PROKKA_00957	50S ribosomal protein L1	1069362	1070072	+		rplA	similar to AA sequence:UniProtKB:A0QS46		1	0	0	0	0	0	0
965	PFR_JS18_941	Octanoyltransferase	1070239	1071111	+	PROKKA_00958	Octanoyltransferase	1070239	1071111	+	2.3.1.181	lipB	similar to AA sequence:UniProtKB:Q10404		1	0	0	0	0	0	0
966	PFR_JS18_942	Lipoyl synthase	1071108	1072058	+	PROKKA_00959	Lipoyl synthase	1071108	1072058	+	2.8.1.8	lipA	similar to AA sequence:UniProtKB:A8I4L8		1	0	0	0	0	0	0
967	PFR_JS18_943	50S ribosomal protein L10	1072427	1073074	+	PROKKA_00960	50S ribosomal protein L10	1072427	1073074	+		rplJ	similar to AA sequence:UniProtKB:A0QS62		1	0	0	0	0	0	0
968	PFR_JS18_944	LSU ribosomal protein L7/L12 (P1/P2)	1073091	1073486	+	PROKKA_00961	50S ribosomal protein L7/L12	1073091	1073486	+		rplL	similar to AA sequence:UniProtKB:Q8NT28		1	0	0	0	0	0	0
969	PFR_JS18_945	Hypothetical protein	1073757	1074383	+	PROKKA_00962	hypothetical protein	1073757	1074383	+					1	0	0	0	0	0	0
970	PFR_JS18_946	DNA-directed RNA polymerase, beta subunit	1074709	1078185	+	PROKKA_00963	DNA-directed RNA polymerase subunit beta	1074709	1078185	+	2.7.7.6	rpoB	similar to AA sequence:UniProtKB:Q9L0L0		1	0	0	0	0	0	0
971	PFR_JS18_947	DNA-directed RNA polymerase, beta' subunit	1078287	1082177	+	PROKKA_00964	DNA-directed RNA polymerase subunit beta'	1078287	1082177	+	2.7.7.6	rpoC	similar to AA sequence:UniProtKB:A0QS66		1	0	0	0	0	0	0
972	PFR_JS18_948	30S ribosomal protein S12	1082637	1083008	+	PROKKA_00965	30S ribosomal protein S12	1082637	1083008	+		rpsL	similar to AA sequence:UniProtKB:P0A4A5		1	0	0	0	0	0	0
973	PFR_JS18_949	30S ribosomal protein S7	1083008	1083478	+	PROKKA_00966	30S ribosomal protein S7	1083008	1083478	+		rpsG	similar to AA sequence:UniProtKB:A0QS97		1	0	0	0	0	0	0
974	PFR_JS18_950	Translation elongation factor G	1083649	1085748	+	PROKKA_00967	Elongation factor G	1083649	1085748	+		fusA	similar to AA sequence:UniProtKB:P0A556		1	0	0	0	0	0	0
975	PFR_JS18_951	Translation elongation factor Tu	1085983	1087173	+	PROKKA_00968	Elongation factor Tu	1085983	1087173	+		tuf	similar to AA sequence:UniProtKB:A0QS98		1	0	0	0	0	0	0
976	PFR_JS18_952	Membrane protein, PF09852 family	1087367	1088797	-	PROKKA_00969	hypothetical protein	1087367	1088797	-					1	0	0	0	0	0	0
977	PFR_JS18_953	Acetyltransferase, gnlAT family	1088839	1089528	+	PROKKA_00970	Acetyltransferase (GNAT) family protein	1088839	1089528	+			protein motif:Pfam:PF00583.18		1	0	0	0	0	0	0
978	PFR_JS18_954	Glutamate--tRNA ligase (Precursor)	1089721	1091115	+	PROKKA_00971	Glutamate--tRNA ligase	1089721	1091115	+	6.1.1.17	gltX	similar to AA sequence:UniProtKB:P27000		1	0	0	0	0	0	0
979	PFR_JS18_955	Aminotransferase, class IV	1091162	1092034	+	PROKKA_00972	Branched-chain-amino-acid aminotransferase	1091162	1092034	+	2.6.1.42	ilvE_1	similar to AA sequence:UniProtKB:O86428		0	0	0	0	0	0	0
980	PFR_JS18_956	30S ribosomal protein S10	1092469	1092780	+	PROKKA_00973	30S ribosomal protein S10	1092469	1092780	+		rpsJ	similar to AA sequence:UniProtKB:A0QSD0		1	0	0	0	0	0	0
981	PFR_JS18_957	50S ribosomal protein L3	1092792	1093451	+	PROKKA_00974	50S ribosomal protein L3	1092792	1093451	+		rplC	similar to AA sequence:UniProtKB:A0QSD1		1	0	0	0	0	0	0
982	PFR_JS18_958	50S ribosomal protein L4	1093448	1094149	+	PROKKA_00975	50S ribosomal protein L4	1093448	1094149	+		rplD	similar to AA sequence:UniProtKB:A0QSD2		1	0	0	0	0	0	0
983	PFR_JS18_959	50S ribosomal protein L23	1094146	1094457	+	PROKKA_00976	50S ribosomal protein L23	1094146	1094457	+		rplW	similar to AA sequence:UniProtKB:A0QSD3		1	0	0	0	0	0	0
984	PFR_JS18_960	50S ribosomal protein L2	1094496	1095332	+	PROKKA_00977	50S ribosomal protein L2	1094496	1095332	+		rplB	similar to AA sequence:UniProtKB:A0QSD4		1	0	0	0	0	0	0
985	PFR_JS18_961	30S ribosomal protein S19	1095350	1095631	+	PROKKA_00978	30S ribosomal protein S19	1095350	1095631	+		rpsS	similar to AA sequence:UniProtKB:P0A5X5		1	0	0	0	0	0	0
986	PFR_JS18_962	50S ribosomal protein L22	1095657	1096142	+	PROKKA_00979	50S ribosomal protein L22	1095657	1096142	+		rplV	similar to AA sequence:UniProtKB:A0QSD6		1	0	0	0	0	0	0
987	PFR_JS18_963	30S ribosomal protein S3	1096145	1096963	+	PROKKA_00980	30S ribosomal protein S3	1096145	1096963	+		rpsC	similar to AA sequence:UniProtKB:P23309		1	0	0	0	0	0	0
988	PFR_JS18_964	50S ribosomal protein L16	1096969	1097388	+	PROKKA_00981	50S ribosomal protein L16	1096969	1097388	+		rplP	similar to AA sequence:UniProtKB:A0QSD8		1	0	0	0	0	0	0
989	PFR_JS18_965	50S ribosomal protein L29	1097390	1097638	+	PROKKA_00982	50S ribosomal protein L29	1097390	1097638	+		rpmC	similar to AA sequence:UniProtKB:P95057		1	0	0	0	0	0	0
990	PFR_JS18_966	30S ribosomal protein S17	1097635	1097910	+	PROKKA_00983	30S ribosomal protein S17	1097635	1097910	+		rpsQ	similar to AA sequence:UniProtKB:A0QSE0		1	0	0	0	0	0	0
991	PFR_JS18_967	50S ribosomal protein L14	1098041	1098412	+	PROKKA_00984	50S ribosomal protein L14	1098041	1098412	+		rplN	similar to AA sequence:UniProtKB:A0QSF9		1	0	0	0	0	0	0
992	PFR_JS18_968	50S ribosomal protein L24	1098414	1098785	+	PROKKA_00985	50S ribosomal protein L24	1098414	1098785	+		rplX	similar to AA sequence:UniProtKB:P60735		1	0	0	0	0	0	0
993	PFR_JS18_969	50S ribosomal protein L5	1098785	1099447	+	PROKKA_00986	50S ribosomal protein L5	1098785	1099447	+		rplE	similar to AA sequence:UniProtKB:A0QSG1		1	0	0	0	0	0	0
994	PFR_JS18_970	30S ribosomal protein S14 type Z	1099456	1099641	+	PROKKA_00987	30S ribosomal protein S14 type Z	1099456	1099641	+		rpsZ	similar to AA sequence:UniProtKB:P54798		1	0	0	0	0	0	0
995	PFR_JS18_971	30S ribosomal protein S8	1099801	1100208	+	PROKKA_00988	30S ribosomal protein S8	1099801	1100208	+		rpsH	similar to AA sequence:UniProtKB:A0QSG3		1	0	0	0	0	0	0
996	PFR_JS18_972	50S ribosomal protein L6	1100239	1100781	+	PROKKA_00989	50S ribosomal protein L6	1100239	1100781	+		rplF	similar to AA sequence:UniProtKB:A0QSG4		1	0	0	0	0	0	0
997	PFR_JS18_973	50S ribosomal protein L18	1100784	1101167	+	PROKKA_00990	50S ribosomal protein L18	1100784	1101167	+		rplR	similar to AA sequence:UniProtKB:P46899		1	0	0	0	0	0	0
998	PFR_JS18_974	30S ribosomal protein S5	1101190	1101801	+	PROKKA_00991	30S ribosomal protein S5	1101190	1101801	+		rpsE	similar to AA sequence:UniProtKB:Q6A6P3		1	0	0	0	0	0	0
999	PFR_JS18_975	50S ribosomal protein L30	1101801	1101983	+	PROKKA_00992	50S ribosomal protein L30	1101801	1101983	+		rpmD	similar to AA sequence:UniProtKB:P0AG51		1	0	0	0	0	0	0
1000	PFR_JS18_976	50S ribosomal protein L15	1101985	1102428	+	PROKKA_00993	50S ribosomal protein L15	1101985	1102428	+		rplO	similar to AA sequence:UniProtKB:P19946		1	0	0	0	0	0	0
1001	PFR_JS18_977	FMN reductase	1102782	1103429	-	PROKKA_00994	NAD(P)H-dependent FAD/FMN reductase	1102782	1103429	-	1.5.1.45		similar to AA sequence:UniProtKB:A4IT49		1	0	0	0	0	0	0
1002	PFR_JS18_978	Putative luciferase-like monooxygenase,	1103540	1104736	-	PROKKA_00995	hypothetical protein	1103540	1104736	-			protein motif:CLUSTERS:PRK10508		1	0	0	0	0	0	0
1003	PFR_JS18_979	Putative extracellular solute-binding dependent	1104988	1106706	-	PROKKA_00996	putative monoacyl phosphatidylinositol tetramannoside-binding protein LpqW precursor	1104988	1106706	-			similar to AA sequence:UniProtKB:A0R2I8		0	0	0	0	0	0	0
1004	PFR_JS18_980	Oligopeptide transport ATP-binding protein	1106777	1108876	-	PROKKA_00997	Glutathione import ATP-binding protein GsiA	1106777	1108876	-	3.6.3.-	gsiA_1	similar to AA sequence:UniProtKB:P75796		1	0	0	0	0	0	0
1005	PFR_JS18_981	Oligopeptide transport system permease protein	1108873	1109859	-	PROKKA_00998	Oligopeptide transport system permease protein OppC	1108873	1109859	-		oppC	similar to AA sequence:UniProtKB:P08006		1	0	0	0	0	0	0
1006	PFR_JS18_982	Dipeptide/oligopeptide ABC superfamily ATP	1109861	1110934	-	PROKKA_00999	Dipeptide transport system permease protein DppB	1109861	1110934	-		dppB	similar to AA sequence:UniProtKB:P0AEF8		0	0	0	0	0	0	0
1007	PFR_JS18_983	Protein translocase subunit SecY	1111234	1112547	+	PROKKA_01000	preprotein translocase subunit SecY	1111234	1112547	+			protein motif:CLUSTERS:PRK09204		1	0	0	0	0	0	0
1008	PFR_JS18_984	Adenylate kinase	1112559	1113119	+	PROKKA_01001	Adenylate kinase	1112559	1113119	+	2.7.4.3	adk	similar to AA sequence:UniProtKB:A0QSH8		1	0	0	0	0	0	0
1009	PFR_JS18_985	Methionyl aminopeptidase	1113131	1113964	+	PROKKA_01002	Methionine aminopeptidase 1	1113131	1113964	+	3.4.11.18	map_1	similar to AA sequence:UniProtKB:P19994		1	0	0	0	0	0	0
1010	PFR_JS18_986	Hypothetical protein	1113990	1114376	+	PROKKA_01003	hypothetical protein	1113990	1114376	+					1	0	0	0	0	0	0
1011	PFR_JS18_987	Hypothetical protein	1114408	1114692	-	PROKKA_01004	YciI-like protein	1114408	1114692	-			protein motif:CLUSTERS:PRK12863		1	0	0	0	0	0	0
1012	PFR_JS18_988	Translation initiation factor IF-1	1115051	1115272	+	PROKKA_01005	Translation initiation factor IF-1	1115051	1115272	+		infA	similar to AA sequence:UniProtKB:P0A5H5		1	0	0	0	0	0	0
1013	PFR_JS18_989	Hypothetical protein	1115365	1115478	+	PROKKA_01006	50S ribosomal protein L36	1115365	1115478	+		rpmJ	similar to AA sequence:UniProtKB:P07841		0	0	0	0	0	0	0
1014	PFR_JS18_990	30S ribosomal protein S13	1115731	1116105	+	PROKKA_01007	30S ribosomal protein S13	1115731	1116105	+		rpsM	similar to AA sequence:UniProtKB:A0QSL5		1	0	0	0	0	0	0
1015	PFR_JS18_991	30S ribosomal protein S11	1116151	1116558	+	PROKKA_01008	30S ribosomal protein S11	1116151	1116558	+		rpsK	similar to AA sequence:UniProtKB:P66357		1	0	0	0	0	0	0
1016	PFR_JS18_992	30S ribosomal protein S4	1116589	1117194	+	PROKKA_01009	30S ribosomal protein S4	1116589	1117194	+		rpsD	similar to AA sequence:UniProtKB:A0QSL7		1	0	0	0	0	0	0
1017	PFR_JS18_993	DNA-directed RNA polymerase, alpha subunit	1117319	1118338	+	PROKKA_01010	DNA-directed RNA polymerase subunit alpha	1117319	1118338	+	2.7.7.6	rpoA	similar to AA sequence:UniProtKB:P66701		1	0	0	0	0	0	0
1018	PFR_JS18_994	50S ribosomal protein L17	1118382	1118969	+	PROKKA_01011	50S ribosomal protein L17	1118382	1118969	+		rplQ	similar to AA sequence:UniProtKB:A0QSL9		1	0	0	0	0	0	0
1019	PFR_JS18_995	Glycosyltransferase, group 1 family	1119010	1120251	+	PROKKA_01012	GDP-mannose-dependent alpha-(1-6)-phosphatidylinositol dimannoside mannosyltransferase	1119010	1120251	+	2.4.1.57	pimC	similar to AA sequence:UniProtKB:P0CF99		1	0	0	0	0	0	0
1020	PFR_JS18_996	Resuscitation-promoting factor RpfB	1120361	1121446	-	PROKKA_01013	Resuscitation-promoting factor Rpf2 precursor	1120361	1121446	-	3.-.-.-	rpf2	similar to AA sequence:UniProtKB:Q6M6N7		1	0	0	0	0	0	0
1021	PFR_JS18_997	Superoxide dismutase	1121741	1122349	-	PROKKA_01014	Superoxide dismutase [Mn/Fe]	1121741	1122349	-	1.15.1.1	sodA	similar to AA sequence:UniProtKB:P80293		1	0	0	0	0	0	0
1022	PFR_JS18_998	ABC transporter domain-containing ATP-binding	1122548	1123588	+	PROKKA_01015	Fluoroquinolones export ATP-binding protein/MT2762	1122548	1123588	+	3.6.3.-		similar to AA sequence:UniProtKB:O07190		1	0	0	0	0	0	0
1023	PFR_JS18_999	Putative integral membrane transport protein	1123558	1125150	+	PROKKA_01016	hypothetical protein	1123558	1125150	+					1	0	0	0	0	0	0
1024	PFR_JS18_1000	Substrate-specific component CbrT of predicted	1125165	1126016	-	PROKKA_01017	hypothetical protein	1125165	1126016	-					1	0	0	0	0	0	0
1025	PFR_JS18_1001	ABC transporter	1126013	1127629	-	PROKKA_01018	Putative HMP/thiamine import ATP-binding protein YkoD	1126013	1127629	-	3.6.3.-	ykoD	similar to AA sequence:UniProtKB:O34362		1	0	0	0	0	0	0
1026	PFR_JS18_1002	Cobalt transport protein	1127626	1128726	-	PROKKA_01019	Energy-coupling factor transporter transmembrane protein EcfT	1127626	1128726	-		ecfT	similar to AA sequence:UniProtKB:Q03ZL4		1	0	0	0	0	0	0
1027	PFR_JS18_1003	Hypothetical protein	1128772	1129314	-	PROKKA_01020	hypothetical protein	1128772	1129314	-					1	0	0	0	0	0	0
1028	PFR_JS18_1004	Methyltransferase small domain protein	1129606	1130205	-	PROKKA_01021	Ribosomal RNA small subunit methyltransferase C	1129606	1130205	-	2.1.1.172	rsmC_2	similar to AA sequence:UniProtKB:P39406		1	0	0	0	0	0	0
1029	PFR_JS18_1005	TRNA pseudouridine synthase A	1130243	1131118	-	PROKKA_01022	tRNA pseudouridine synthase A	1130243	1131118	-	5.4.99.12	truA	similar to AA sequence:UniProtKB:P07649		1	0	0	0	0	0	0
1030	PFR_JS18_1006	TRNA (guanine-N(7)-)-methyltransferase	1131111	1131965	-	PROKKA_01023	tRNA (guanine-N(7)-)-methyltransferase	1131111	1131965	-	2.1.1.33	trmB	similar to AA sequence:UniProtKB:P44648		1	0	0	0	0	0	0
1031	PFR_JS18_1007	PF03733 domain protein	1132178	1132573	+	PROKKA_01024	Inner membrane protein YccF	1132178	1132573	+		yccF	similar to AA sequence:UniProtKB:P0AB12		1	0	0	0	0	0	0
1032	PFR_JS18_1008	Elongation factor G fusA2	1132705	1134801	-	PROKKA_01025	Elongation factor G	1132705	1134801	-		fus	similar to AA sequence:UniProtKB:Q5XDW4		1	0	0	0	0	0	0
1033	PFR_JS18_1009	50S ribosomal protein L13	1135102	1135545	+	PROKKA_01026	50S ribosomal protein L13	1135102	1135545	+		rplM	similar to AA sequence:UniProtKB:A0QSP8		1	0	0	0	0	0	0
1034	PFR_JS18_1010	30S ribosomal protein S9	1135542	1136093	+	PROKKA_01027	30S ribosomal protein S9	1135542	1136093	+		rpsI	similar to AA sequence:UniProtKB:A0QSP9		1	0	0	0	0	0	0
1035	PFR_JS18_1011	Phosphoglucosamine mutase	1136245	1137588	+	PROKKA_01028	Phosphoglucosamine mutase	1136245	1137588	+	5.4.2.10	glmM	similar to AA sequence:UniProtKB:P99087		1	0	0	0	0	0	0
1036	PFR_JS18_1012	Putative insertion element ISCmi2 transposase	1137585	1138628	-	PROKKA_01029	IS2 transposase TnpB	1137585	1138628	-			protein motif:CLUSTERS:PRK09409		0	0	0	0	0	0	0
1037	PFR_JS18_1013	Pantothenate kinase	1138826	1139908	-	PROKKA_01030	Pantothenate kinase	1138826	1139908	-	2.7.1.33	coaA_1	similar to AA sequence:UniProtKB:P63810		1	0	0	0	0	0	0
1038	PFR_JS18_1014	Glucosamine--fructose-6-phosphate	1140057	1141907	+	PROKKA_01031	Glutamine--fructose-6-phosphate aminotransferase [isomerizing]	1140057	1141907	+	2.6.1.16	glmS	similar to AA sequence:UniProtKB:P17169		1	0	0	0	0	0	0
1039	PFR_JS18_1015	Holo-[acyl-carrier-protein] synthase AcpS	1141948	1142415	+	PROKKA_01032	Holo-[acyl-carrier-protein] synthase	1141948	1142415	+	2.7.8.7	acpS	similar to AA sequence:UniProtKB:O86785		0	0	0	0	0	0	0
1040	PFR_JS18_1016	YjeF protein	1142417	1143835	+	PROKKA_01033	Bifunctional NAD(P)H-hydrate repair enzyme Nnr	1142417	1143835	+		nnr	similar to AA sequence:UniProtKB:P31806		1	0	0	0	0	0	0
1041	PFR_JS18_1017	Glycosyltransferase, group 1 family	1143864	1145009	-	PROKKA_01034	GDP-mannose-dependent alpha-mannosyltransferase	1143864	1145009	-	2.4.1.-	mgtA_2	similar to AA sequence:UniProtKB:O06423		1	0	0	0	0	0	0
1042	PFR_JS18_1018	Hypothetical protein	1145287	1148418	+	PROKKA_01035	ATP-dependent RNA helicase DeaD	1145287	1148418	+	3.6.4.13	deaD	similar to AA sequence:UniProtKB:P0A9P6		1	0	0	0	0	0	0
1043	PFR_JS18_1019	Putative ATPase or kinase	1148649	1149644	+	PROKKA_01036	tRNA threonylcarbamoyladenosine biosynthesis protein TsaE	1148649	1149644	+		tsaE	similar to AA sequence:UniProtKB:O05515		1	0	0	0	0	0	0
1044	PFR_JS18_1020	Universal bacterial protein YeaZ	1149641	1150327	+	PROKKA_01037	tRNA threonylcarbamoyladenosine biosynthesis protein TsaB	1149641	1150327	+		tsaB	similar to AA sequence:UniProtKB:Q7CQE0		1	0	0	0	0	0	0
1045	PFR_JS18_1021	Hypothetical protein	1150324	1150845	+	PROKKA_01038	ribosomal-protein-alanine N-acetyltransferase	1150324	1150845	+			protein motif:CLUSTERS:PRK09491		1	0	0	0	0	0	0
1046	PFR_JS18_1022	Probable tRNA threonylcarbamoyladenosine	1150842	1151915	+	PROKKA_01039	tRNA N6-adenosine threonylcarbamoyltransferase	1150842	1151915	+	2.3.1.-	tsaD	similar to AA sequence:UniProtKB:Q2FWL2		1	0	0	0	0	0	0
1047	PFR_JS18_1023	Nicotinate-nucleotide--dimethylbenzimidazole	1151989	1153869	+	PROKKA_01040	5,6-dimethylbenzimidazole synthase	1151989	1153869	+	1.14.99.40	bluB	similar to AA sequence:UniProtKB:Q92PC8		1	0	0	0	0	0	0
1048	PFR_JS18_1024	Aminopeptidase C	1154053	1155501	+	PROKKA_01041	Aminopeptidase C	1154053	1155501	+	3.4.22.40	pepC_1	similar to AA sequence:UniProtKB:Q04723		1	0	0	0	0	0	0
1049	PFR_JS18_1025	Hydrolase, NUDIX family	1155556	1156041	+	PROKKA_01042	8-oxo-dGTP diphosphatase	1155556	1156041	+	3.6.1.55	mutX	similar to AA sequence:UniProtKB:P41354		1	0	0	0	0	0	0
1050	PFR_JS18_1026	MFS transporter	1156185	1157411	+	PROKKA_01043	enterobactin exporter EntS	1156185	1157411	+			protein motif:CLUSTERS:PRK10489		1	0	0	0	0	0	0
1051	PFR_JS18_1027	RNA cap guanine-N2 methyltransferase	1157436	1158806	+	PROKKA_01044	Methyltransferase domain protein	1157436	1158806	+			protein motif:Pfam:PF12847.1		0	0	0	0	0	0	0
1052	PFR_JS18_1028	ABC transporter, permease protein OpuCB	1159020	1159661	+	PROKKA_01045	Choline transport system permease protein OpuBB	1159020	1159661	+		opuBB	similar to AA sequence:UniProtKB:Q45461		1	0	0	0	0	0	0
1053	PFR_JS18_1029	Osmoprotectant transport ATP-binding protein ABC	1159658	1160992	+	PROKKA_01046	Choline transport ATP-binding protein OpuBA	1159658	1160992	+		opuBA_1	similar to AA sequence:UniProtKB:Q45460		1	0	0	0	0	0	0
1054	PFR_JS18_1030	ProWL	1160989	1161726	+	PROKKA_01047	Glycine betaine/carnitine/choline transport system permease protein OpuCB	1160989	1161726	+		opuCB_1	similar to AA sequence:UniProtKB:O34878		1	0	0	0	0	0	0
1055	PFR_JS18_1031	ProXL	1161730	1162761	+	PROKKA_01048	Putative osmoprotectant uptake system substrate-binding protein OsmF precursor	1161730	1162761	+		osmF_2	similar to AA sequence:UniProtKB:P33362		1	0	0	0	0	0	0
1056	PFR_JS18_1032	10 kDa chaperonin	1162998	1163294	+	PROKKA_01049	10 kDa chaperonin	1162998	1163294	+		groS	similar to AA sequence:UniProtKB:Q8NSS1		1	0	0	0	0	0	0
1057	PFR_JS18_1033	60 kDa chaperonin 2	1163316	1164908	+	PROKKA_01050	60 kDa chaperonin 1	1163316	1164908	+		groL1_2	similar to AA sequence:UniProtKB:Q00767		1	0	0	0	0	0	0
1058	PFR_JS18_1034	Inosine-5'-monophosphate dehydrogenase GuaB	1165055	1166575	+	PROKKA_01051	Inosine-5'-monophosphate dehydrogenase	1165055	1166575	+	1.1.1.205	guaB_1	similar to AA sequence:UniProtKB:P65167		1	0	0	0	0	0	0
1059	PFR_JS18_1035	IMP dehydrogenase family protein	1166727	1167830	+	PROKKA_01052	putative oxidoreductase/MSMEI_1564	1166727	1167830	+	1.-.-.-		similar to AA sequence:UniProtKB:A0QSU4		1	0	0	0	0	0	0
1060	PFR_JS18_1036	Chorismate mutase	1167862	1168191	+	PROKKA_01053	T-protein	1167862	1168191	+		tyrA_1	similar to AA sequence:UniProtKB:P07023		1	0	0	0	0	0	0
1061	PFR_JS18_1037	Transcription initiation factor	1168495	1169811	+	PROKKA_01054	hypothetical protein	1168495	1169811	+					0	0	0	0	0	0	0
1062	PFR_JS18_1038	Hypothetical protein	1169836	1171548	+	PROKKA_01055	hypothetical protein	1169836	1171548	+					0	0	0	0	0	0	0
1063	PFR_JS18_1039	Hypothetical protein	1171561	1172631	+	PROKKA_01056	hypothetical protein	1171561	1172631	+					0	0	0	0	0	0	0
1064	PFR_JS18_1040	Hypothetical protein	1172621	1173538	+	PROKKA_01057	N-acetylmuramoyl-L-alanine amidase	1172621	1173538	+			protein motif:Pfam:PF01520.12		1	0	0	0	0	0	0
1065	PFR_JS18_1041	Serine acetyltransferase	1173573	1174124	-	PROKKA_01058	Serine acetyltransferase	1173573	1174124	-	2.3.1.30	cysE	similar to AA sequence:UniProtKB:Q06750		1	0	0	0	0	0	0
1066	PFR_JS18_1042	Cysteine synthase	1174121	1175047	-	PROKKA_01059	O-acetylserine sulfhydrylase	1174121	1175047	-	2.5.1.47	cysK1_1	similar to AA sequence:UniProtKB:P0A534		1	0	0	0	0	0	0
1067	PFR_JS18_1043	Ribulokinase	1175251	1177020	+	PROKKA_01060	Ribulokinase	1175251	1177020	+	2.7.1.16	araB_3	similar to AA sequence:UniProtKB:P94524		0	0	0	0	0	0	0
1068	PFR_JS18_1044	Class II aldolase/adducin family protein	1177017	1177664	+	PROKKA_01061	L-ribulose-5-phosphate 4-epimerase	1177017	1177664	+	5.1.3.4	araD	similar to AA sequence:UniProtKB:P94525		1	0	0	0	0	0	0
1069	PFR_JS18_1045	Hypothetical protein	1177624	1177722	+	PROKKA_01062	hypothetical protein	1177624	1177722	+					0	0	0	0	0	0	0
1070	PFR_JS18_1046	L-arabinose isomerase 1	1177792	1179312	+	PROKKA_01063	L-arabinose isomerase	1177792	1179312	+	5.3.1.4	araA	similar to AA sequence:UniProtKB:Q9S467		1	0	0	0	0	0	0
1071	PFR_JS18_1047	Transcriptional regulator	1179339	1180376	+	PROKKA_01064	Lactose operon repressor	1179339	1180376	+		lacI	similar to AA sequence:UniProtKB:P03023		1	0	0	0	0	0	0
1072	PFR_JS18_1048	Periplasmic binding protein/LacI transcriptional	1180620	1181600	+	PROKKA_01065	ABC transporter periplasmic-binding protein YtfQ precursor	1180620	1181600	+		ytfQ	similar to AA sequence:UniProtKB:P39325		0	0	0	0	0	0	0
1073	PFR_JS18_1049	Putative sugar ABC transport system, ATP-binding	1181738	1182358	+	PROKKA_01066	Arabinose import ATP-binding protein AraG	1181738	1182358	+	3.6.3.17	araG	similar to AA sequence:UniProtKB:P0AAF3		0	0	0	0	0	0	0
1074	PFR_JS18_1050	Putative sugar ABC transport system, ATP-binding	1182380	1183270	+	PROKKA_01067	Ribose import ATP-binding protein RbsA	1182380	1183270	+	3.6.3.17	rbsA	similar to AA sequence:UniProtKB:P04983		0	0	0	0	0	0	0
1075	PFR_JS18_1051	Permease component of	1183267	1184325	+	PROKKA_01068	Inner membrane ABC transporter permease protein YtfT	1183267	1184325	+		ytfT	similar to AA sequence:UniProtKB:P39328		1	0	0	0	0	0	0
1076	PFR_JS18_1052	ABC transporter, permease protein YjfF	1184322	1185350	+	PROKKA_01069	Inner membrane ABC transporter permease protein YjfF	1184322	1185350	+		yjfF	similar to AA sequence:UniProtKB:P37772		1	0	0	0	0	0	0
1077	PFR_JS18_1053	GMP synthase (glutamine-hydrolyzing)	1185759	1187198	+	PROKKA_01070	GMP synthase [glutamine-hydrolyzing]	1185759	1187198	+	6.3.5.2	guaA_2	similar to AA sequence:UniProtKB:P0A5A1		1	0	0	0	0	0	0
1078	PFR_JS18_1054	Hypothetical protein	1187087	1187350	-	PROKKA_01071	hypothetical protein	1187087	1187350	-					0	0	0	0	0	0	0
1079	PFR_JS18_1055	Protein containing DUF1963	1187403	1188290	+	PROKKA_01072	hypothetical protein	1187403	1188290	+					1	0	0	0	0	0	0
1080	PFR_JS18_1056	NADPH:quinone reductase and related Zn-dependent	1188341	1189282	-	PROKKA_01073	Phthiocerol synthesis polyketide synthase type I PpsC	1188341	1189285	-	2.3.1.41	ppsC	similar to AA sequence:UniProtKB:P96202		1	0	0	0	0	0	0
1081	PFR_JS18_1057	Possible stress-response transcriptional	1189582	1189872	-	PROKKA_01074	PspC domain protein	1189582	1189872	-			protein motif:Pfam:PF04024.6		1	0	0	0	0	0	0
1082	PFR_JS18_1058	Sensor histidine kinase	1190114	1191457	+	PROKKA_01075	Sensor histidine kinase LiaS	1190114	1191457	+	2.7.13.3	liaS	similar to AA sequence:UniProtKB:O32198		1	0	0	0	0	0	0
1083	PFR_JS18_1059	Response regulator	1191454	1192152	+	PROKKA_01076	Transcriptional regulatory protein LiaR	1191454	1192152	+		liaR_1	similar to AA sequence:UniProtKB:O32197		1	0	0	0	0	0	0
1084	PFR_JS18_1060	Hypothetical protein	1192389	1192640	-	PROKKA_01077	hypothetical protein	1192389	1192640	-			protein motif:CLUSTERS:PRK10457		1	0	0	0	0	0	0
1085	PFR_JS18_1061	Iron compound ABC transporter, iron	1192929	1193945	+	PROKKA_01078	putative ABC transporter solute-binding protein YclQ precursor	1192929	1193945	+		yclQ	similar to AA sequence:UniProtKB:P94421		1	0	0	0	0	0	0
1086	PFR_JS18_1062	ABC-type enterochelin transport system, permease	1193942	1194973	+	PROKKA_01079	Iron-uptake system permease protein FeuB	1193942	1194973	+		feuB	similar to AA sequence:UniProtKB:P40410		1	0	0	0	0	0	0
1087	PFR_JS18_1063	ABC-type cobalamin/Fe3-siderophores transport	1194966	1196084	+	PROKKA_01080	Iron-uptake system permease protein FeuC	1194966	1196084	+		feuC	similar to AA sequence:UniProtKB:P40411		1	0	0	0	0	0	0
1088	PFR_JS18_1064	Fe(3 ) dicitrate transport ATP-binding protein	1196081	1196836	+	PROKKA_01081	putative siderophore transport system ATP-binding protein YusV	1196081	1196836	+		yusV_1	similar to AA sequence:UniProtKB:O32188		1	0	0	0	0	0	0
1089	PFR_JS18_1065	Phospholipase D domain protein	1196909	1198162	-	PROKKA_01082	Cardiolipin synthase	1196909	1198162	-	2.7.8.-	cls	similar to AA sequence:UniProtKB:P63801		1	0	0	0	0	0	0
1090	PFR_JS18_1066	ATP-dependent DNA helicase PcrA	1198299	1200788	+	PROKKA_01083	ATP-dependent DNA helicase UvrD1	1198299	1200788	+	3.6.4.12	uvrD1_1	similar to AA sequence:UniProtKB:P0A5A3		1	0	0	0	0	0	0
1091	PFR_JS18_1067	Hypothetical protein	1200882	1202360	+	PROKKA_01084	hypothetical protein	1200882	1202360	+					1	0	0	0	0	0	0
1092	PFR_JS18_1068	Phosphoribosylglycinamide formyltransferase	1202371	1202982	+	PROKKA_01085	Phosphoribosylglycinamide formyltransferase	1202371	1202982	+	2.1.2.2	purN	similar to AA sequence:UniProtKB:P71554		1	0	0	0	0	0	0
1093	PFR_JS18_1069	Bifunctional purine biosynthesis protein PurH	1203104	1204657	+	PROKKA_01086	Bifunctional purine biosynthesis protein PurH	1203104	1204657	+		purH	similar to AA sequence:UniProtKB:Q8NS21		1	0	0	0	0	0	0
1094	PFR_JS18_1070	Bifunctional protein FolD	1204731	1205591	+	PROKKA_01087	Bifunctional protein FolD protein	1204731	1205591	+		folD	similar to AA sequence:UniProtKB:Q8NSM0		1	0	0	0	0	0	0
1095	PFR_JS18_1071	Hypothetical protein	1205597	1205920	+	PROKKA_01088	hypothetical protein	1205597	1205920	+					1	0	0	0	0	0	0
1096	PFR_JS18_1072	Malate dehydrogenase	1206102	1207088	-	PROKKA_01089	Malate dehydrogenase	1206102	1207088	-	1.1.1.37	mdh	similar to AA sequence:UniProtKB:P10584		1	0	0	0	0	0	0
1097	PFR_JS18_1073	Isocitrate dehydrogenase [NADP]	1207266	1208483	+	PROKKA_01090	Isocitrate dehydrogenase [NADP]	1207266	1208483	+	1.1.1.42	icd	similar to AA sequence:UniProtKB:P65097		1	0	0	0	0	0	0
1098	PFR_JS18_1074	Hypothetical protein	1208644	1208955	-	PROKKA_01091	hypothetical protein	1208644	1208955	-					1	0	0	0	0	0	0
1099	PFR_JS18_1075	AzlC family protein	1208952	1209620	-	PROKKA_01092	AzlC protein	1208952	1209620	-			protein motif:Pfam:PF03591.8		0	0	0	0	0	0	0
1100	PFR_JS18_1076	CBS domain pair protein	1209914	1211434	+	PROKKA_01093	Hemolysin C	1209914	1211434	+		tlyC	similar to AA sequence:UniProtKB:O05961		1	0	0	0	0	0	0
1101	PFR_JS18_1077	Phosphotransferase family protein	1211498	1212787	+	PROKKA_01094	Phosphotransferase enzyme family protein	1211498	1212787	+			protein motif:Pfam:PF01636.17		1	0	0	0	0	0	0
1102	PFR_JS18_1078	Basic membrane protein	1213037	1213981	+	PROKKA_01095	Basic membrane protein	1213037	1213981	+			protein motif:Pfam:PF02608.8		1	0	0	0	0	0	0
1103	PFR_JS18_1079	Ribonuclease H	1214053	1215084	+	PROKKA_01096	Ribonuclease HI	1214053	1215084	+	3.1.26.4	rnhA	similar to AA sequence:UniProtKB:P0A7Y4		1	0	0	0	0	0	0
1104	PFR_JS18_1080	Hypothetical protein	1215161	1215676	+	PROKKA_01097	hypothetical protein	1215161	1215676	+					1	0	0	0	0	0	0
1105	PFR_JS18_1081	Enoyl-CoA hydratase echA9	1215752	1216684	-	PROKKA_01098	putative enoyl-CoA hydratase	1215752	1216684	-	4.2.1.17	fadB	similar to AA sequence:UniProtKB:P94549		1	0	0	0	0	0	0
1106	PFR_JS18_1082	Methionyl-tRNA synthetase (Methionine--tRNA	1216725	1218671	+	PROKKA_01099	Methionine--tRNA ligase	1216725	1218671	+	6.1.1.10	metG	similar to AA sequence:UniProtKB:P00959		1	0	0	0	0	0	0
1107	PFR_JS18_1083	Silent information regulator protein Sir2	1218913	1219836	+	PROKKA_01100	NAD-dependent protein deacetylase	1218913	1219836	+	3.5.1.-	cobB_1	similar to AA sequence:UniProtKB:Q9WYW0		1	0	0	0	0	0	0
1108	PFR_JS18_1084	PF04239 family protein	1219855	1220499	-	PROKKA_01101	hypothetical protein	1219855	1220499	-					1	0	0	0	0	0	0
1109	PFR_JS18_1085	Hypothetical protein	1220496	1220951	-	PROKKA_01102	hypothetical protein	1220496	1220951	-					0	0	0	0	0	0	0
1110	PFR_JS18_1086	Transcriptional regulator, MerR family	1221124	1221489	-	PROKKA_01103	HTH-type transcriptional regulator AdhR	1221124	1221489	-		adhR	similar to AA sequence:UniProtKB:O06008		1	0	0	0	0	0	0
1111	PFR_JS18_1087	Carboxymuconolactone decarboxylase	1221602	1222009	+	PROKKA_01104	Carboxymuconolactone decarboxylase family protein	1221602	1222009	+			protein motif:Pfam:PF02627.1		1	0	0	0	0	0	0
1112	PFR_JS18_1088	Hypothetical protein	1222006	1222176	+	PROKKA_01105	NAD-dependent protein deacetylase	1222006	1222176	+		cobB_2	protein motif:HAMAP:MF_01968		0	0	0	0	0	0	0
1113	PFR_JS18_1089	Puromycin N-acetyltransferase	1223308	1223928	-	PROKKA_01106	Acetyltransferase (GNAT) family protein	1223308	1223928	-			protein motif:Pfam:PF00583.18		1	0	0	0	0	0	0
1114	PFR_JS18_1090	Hypothetical protein	1224249	1224647	+	PROKKA_01107	hypothetical protein	1224249	1224647	+					0	0	0	0	0	0	0
1115	PFR_JS18_1091	Chlorophyll synthesis pathway protein BchC	1224779	1225822	-	PROKKA_01108	Alcohol dehydrogenase	1224779	1225822	-	1.1.1.1	adhT	similar to AA sequence:UniProtKB:P12311		1	0	0	0	0	0	0
1116	PFR_JS18_1092	Hypothetical protein	1225960	1227747	-	PROKKA_01109	hypothetical protein	1225960	1227747	-					1	0	0	0	0	0	0
1117	PFR_JS18_1093	Pyruvate-flavodoxin oxidoreductase (Precursor)	1228059	1231778	+	PROKKA_01110	Pyruvate-flavodoxin oxidoreductase	1228059	1231778	+	1.2.7.-	nifJ_1	similar to AA sequence:UniProtKB:Q06879		1	0	0	0	0	0	0
1118	PFR_JS18_1094	Genome sequencing data, contig C257	1231782	1232789	+	PROKKA_01111	NAD-dependent dihydropyrimidine dehydrogenase subunit PreA	1231782	1232789	+	1.3.1.1	preA_1	similar to AA sequence:UniProtKB:P25889		1	0	0	0	0	0	0
1119	PFR_JS18_1095	Hypothetical protein	1232817	1233332	-	PROKKA_01112	hypothetical protein	1232817	1233332	-					1	0	0	0	0	0	0
1120	PFR_JS18_1096	Phosphoribosylglycinamide synthetase, ATP-grasp	1233412	1235193	-	PROKKA_01113	2-oxoglutarate carboxylase small subunit	1233412	1235193	-	6.4.1.7	cfiB	similar to AA sequence:UniProtKB:D3DJ42		1	0	0	0	0	0	0
1121	PFR_JS18_1097	Endonuclease VIII and DNA N-glycosylase with an	1235349	1236164	-	PROKKA_01114	Endonuclease 8 1	1235349	1236164	-	3.2.2.-	nei1	similar to AA sequence:UniProtKB:P64158		1	0	0	0	0	0	0
1122	PFR_JS18_1098	Hypothetical protein	1236315	1236530	-	PROKKA_01115	hypothetical protein	1236315	1236530	-					1	0	0	0	0	0	0
1123	PFR_JS18_1099	Hypothetical protein	1236811	1237290	+	PROKKA_01116	hypothetical protein	1236811	1237290	+					1	0	0	0	0	0	0
1124	PFR_JS18_1100	Hydrolase, NUDIX family	1237381	1237881	-	PROKKA_01117	dihydroneopterin triphosphate pyrophosphatase	1237381	1237881	-			protein motif:CLUSTERS:PRK09438		0	0	0	0	0	0	0
1125	PFR_JS18_1101	Septum formation protein Maf	1237885	1238613	-	PROKKA_01118	Maf-like protein YceF	1237885	1238613	-		yceF	similar to AA sequence:UniProtKB:P0A729		1	0	0	0	0	0	0
1126	PFR_JS18_1102	Hypothetical protein	1238747	1239001	-	PROKKA_01119	hypothetical protein	1238747	1239001	-					1	0	0	0	0	0	0
1127	PFR_JS18_1103	Carboxyl transferase domain protein	1239007	1240581	-	PROKKA_01120	putative propionyl-CoA carboxylase beta chain 5	1239007	1240581	-	6.4.1.3	accD5	similar to AA sequence:UniProtKB:P96885		1	0	0	0	0	0	0
1128	PFR_JS18_1104	Integral membrane protein	1240712	1242058	+	PROKKA_01121	Inner membrane protein YjjP	1240712	1242058	+		yjjP	similar to AA sequence:UniProtKB:P0ADD5		1	0	0	0	0	0	0
1129	PFR_JS18_1105	Hypothetical protein	1242058	1242195	+	PROKKA_01122	hypothetical protein	1242058	1242195	+					0	0	0	0	0	0	0
1130	PFR_JS18_1106	Tetronasin-transport membrane protein ABC	1242165	1243805	-	PROKKA_01123	ABC-2 family transporter protein	1242165	1243805	-			protein motif:Pfam:PF12730.1		1	0	0	0	0	0	0
1131	PFR_JS18_1107	Tetronasin ABC transporter ATP-binding protein	1243802	1244746	-	PROKKA_01124	Daunorubicin/doxorubicin resistance ATP-binding protein DrrA	1243802	1244746	-	3.6.3.-	drrA_5	similar to AA sequence:UniProtKB:P32010		1	0	0	0	0	0	0
1132	PFR_JS18_1108	Hypothetical protein	1244851	1245369	+	PROKKA_01125	hypothetical protein	1244851	1245369	+					1	0	0	0	0	0	0
1133	PFR_JS18_1109	Transcription regulator	1245483	1246061	+	PROKKA_01126	MarR family protein	1245483	1246061	+			protein motif:Pfam:PF01047.16		1	0	0	0	0	0	0
1134	PFR_JS18_1110	Transcriptional regulator	1246075	1246680	-	PROKKA_01127	DNA-binding transcriptional repressor AcrR	1246075	1246680	-			protein motif:CLUSTERS:PRK10668		1	0	0	0	0	0	0
1135	PFR_JS18_1111	Biotin apo-protein ligase	1246830	1247621	+	PROKKA_01128	Bifunctional ligase/repressor BirA	1246830	1247621	+	6.3.4.15	birA	similar to AA sequence:UniProtKB:P0CI75		1	0	0	0	0	0	0
1136	PFR_JS18_1112	Hypothetical protein	1247655	1248158	+	PROKKA_01129	Bacterial membrane flanked domain protein	1247655	1248158	+			protein motif:Pfam:PF03703.8		1	0	0	0	0	0	0
1137	PFR_JS18_1113	Transcriptional regulator	1248240	1248824	+	PROKKA_01130	Bacterial regulatory proteins, tetR family	1248240	1248824	+			protein motif:Pfam:PF00440.17		1	0	0	0	0	0	0
1138	PFR_JS18_1114	Peptidase family S51	1248874	1249590	-	PROKKA_01131	Peptidase family S51	1248874	1249590	-			protein motif:Pfam:PF03575.1		1	0	0	0	0	0	0
1139	PFR_JS18_1115	Phosphoribosylaminoimidazole carboxylase, ATPase	1249668	1250840	+	PROKKA_01132	N5-carboxyaminoimidazole ribonucleotide synthase	1249668	1250840	+	6.3.4.18	purK	similar to AA sequence:UniProtKB:O66608		1	0	0	0	0	0	0
1140	PFR_JS18_1116	Phosphoribosylaminoimidazole carboxylase,	1250833	1251393	+	PROKKA_01133	N5-carboxyaminoimidazole ribonucleotide mutase	1250833	1251393	+	5.4.99.18	purE	similar to AA sequence:UniProtKB:P96880		1	0	0	0	0	0	0
1141	PFR_JS18_1117	Cell envelope-related transcriptional attenuator	1251431	1252789	-	PROKKA_01134	Regulatory protein MsrR	1251431	1252789	-		msrR	similar to AA sequence:UniProtKB:Q99Q02		1	0	0	0	0	0	0
1142	PFR_JS18_1118	Mannose-1-phosphate guanylyltransferase (GDP)	1252915	1253994	+	PROKKA_01135	Mannose-1-phosphate guanylyltransferase RfbM	1252915	1253994	+	2.7.7.13	rfbM	similar to AA sequence:UniProtKB:P26404		1	0	0	0	0	0	0
1143	PFR_JS18_1119	Hypothetical protein	1253991	1255073	+	PROKKA_01136	hypothetical protein	1253991	1255073	+					0	0	0	0	0	0	0
1144	PFR_JS18_1120	Transcription factor WhiB	1255406	1255666	+	PROKKA_01137	Transcriptional regulator WhiB	1255406	1255666	+		whiB	similar to AA sequence:UniProtKB:Q7AKN0		1	0	0	0	0	0	0
1145	PFR_JS18_1121	Putative glycosyltransferase	1255863	1259114	+	PROKKA_01138	hypothetical protein	1255863	1259114	+					1	0	0	0	0	0	0
1146	PFR_JS18_1122	Hypothetical protein	1259111	1260463	+	PROKKA_01139	hypothetical protein	1259111	1260463	+					1	0	0	0	0	0	0
1147	PFR_JS18_1123	Hypothetical protein	1260569	1261009	-	PROKKA_01140	Possibl zinc metallo-peptidase	1260569	1261009	-			protein motif:Pfam:PF06262.5		1	0	0	0	0	0	0
1148	PFR_JS18_1124	Hypothetical protein	1261076	1261576	+	PROKKA_01141	hypothetical protein	1261076	1261576	+					1	0	0	0	0	0	0
1149	PFR_JS18_1125	HAD-superfamily hydrolase, subfamily IIB	1261692	1262507	+	PROKKA_01142	Eukaryotic phosphomannomutase	1261692	1262507	+			protein motif:Pfam:PF03332.7		1	0	0	0	0	0	0
1150	PFR_JS18_1126	Hypothetical protein	1262568	1262768	+	PROKKA_01143	hypothetical protein	1262568	1262768	+			protein motif:CLUSTERS:PRK11827		1	0	0	0	0	0	0
1151	PFR_JS18_1127	SIS regulatory protein	1262776	1263792	+	PROKKA_01144	hypothetical protein	1262776	1263792	+			protein motif:Pfam:PF10432.3	Bacterial phospho-glucose isomerase C-terminal region	1	0	0	0	0	0	0
1152	PFR_JS18_1128	Cation diffusion facilitator family transporter	1263904	1264944	+	PROKKA_01145	ferrous iron efflux protein F	1263904	1264944	+			protein motif:CLUSTERS:PRK09509		1	0	0	0	0	0	0
1153	PFR_JS18_1129	PF11238 family protein	1265099	1265362	-	PROKKA_01146	hypothetical protein	1265099	1265362	-					1	0	0	0	0	0	0
1154	PFR_JS18_1130	Multidrug resistance efflux protein	1265421	1266932	+	PROKKA_01147	Multidrug resistance protein 3	1265421	1266932	+		bmr3_1	similar to AA sequence:UniProtKB:P96712	Putative antibiotic resistance	1	0	0	0	0	0	0
1155	PFR_JS18_1131	Hypothetical protein	1267106	1268158	+	PROKKA_01148	RDD family protein	1267106	1268158	+			protein motif:Pfam:PF06271.6		1	0	0	0	0	0	0
1156	PFR_JS18_1132	4-alpha-glucanotransferase malQ	1268289	1270478	+	PROKKA_01149	4-alpha-glucanotransferase	1268289	1270478	+	2.4.1.25	malQ_2	similar to AA sequence:UniProtKB:Q59266		1	0	0	0	0	0	0
1157	PFR_JS18_1133	Mandelate racemase/muconate lactonizing protein	1270475	1271473	+	PROKKA_01150	L-Ala-D/L-Glu epimerase	1270475	1271473	+	5.1.1.-		similar to AA sequence:UniProtKB:Q97MK4		1	0	0	0	0	0	0
1158	PFR_JS18_1134	2-succinyl-5-enolpyruvyl-6-hydroxy-3-cyclohexene-1-carboxylate	1271598	1273253	+	PROKKA_01151	2-succinyl-5-enolpyruvyl-6-hydroxy-3-cyclohexene-1-carboxylate synthase	1271598	1273253	+	2.2.1.9	menD	similar to AA sequence:UniProtKB:Q99V50		1	0	0	0	0	0	0
1159	PFR_JS18_1135	Putative excinuclease ABC, A subunit	1273782	1275629	+	PROKKA_01152	UvrABC system protein A	1273782	1275629	+		uvrA_2	similar to AA sequence:UniProtKB:P63383		0	0	0	0	0	0	0
1160	PFR_JS18_1136	Hypothetical protein	1275649	1275924	+	PROKKA_01153	UvrABC system protein A	1275649	1275924	+		uvrA_3	similar to AA sequence:UniProtKB:Q9WYV0		0	0	0	0	0	0	0
1161	PFR_JS18_1137	IS1096, TnpA family protein	1276223	1276840	-	PROKKA_01154	Transposase	1276223	1276840	-			protein motif:Pfam:PF01610.11		0	0	0	0	0	0	0
1162	PFR_JS18_1138	Transposase for insertion sequence element	1276850	1277188	-	PROKKA_01155	Transposase	1276850	1277188	-			protein motif:Pfam:PF01610.11		0	0	0	0	0	0	0
1163	PFR_JS18_1139	Hypothetical protein	1277756	1278016	+	PROKKA_01156	hypothetical protein	1277756	1278016	+					0	0	0	0	0	0	0
1164	PFR_JS18_1140	Isochorismate synthase	1278132	1279355	-	PROKKA_01157	Isochorismate synthase EntC	1278132	1279355	-	5.4.4.2	entC	similar to AA sequence:UniProtKB:P0AEJ2		1	0	0	0	0	0	0
1165	PFR_JS18_1141	O-succinylbenzoic acid-CoA ligase menE	1279466	1280698	-	PROKKA_01158	2-succinylbenzoate--CoA ligase	1279466	1280698	-	6.2.1.26	menE	similar to AA sequence:UniProtKB:P63526		1	0	0	0	0	0	0
1166	PFR_JS18_1142	Naphthoate synthase	1280771	1281856	-	PROKKA_01159	1,4-Dihydroxy-2-naphthoyl-CoA synthase	1280771	1281856	-	4.1.3.36	menB	similar to AA sequence:UniProtKB:A0QRD3		1	0	0	0	0	0	0
1167	PFR_JS18_1143	Nicotinate phosphoribosyltransferase	1281938	1283293	-	PROKKA_01160	Nicotinate phosphoribosyltransferase pncB1	1281938	1283293	-	6.3.4.21	pncB1	similar to AA sequence:UniProtKB:Q10641		1	0	0	0	0	0	0
1168	PFR_JS18_1144	ATP-dependent Clp protease adapter protein ClpS	1283420	1283713	+	PROKKA_01161	ATP-dependent Clp protease adaptor protein ClpS	1283420	1283713	+			protein motif:CLUSTERS:PRK00033		1	0	0	0	0	0	0
1169	PFR_JS18_1145	Hypothetical protein	1283710	1284318	+	PROKKA_01162	hypothetical protein	1283710	1284318	+					1	0	0	0	0	0	0
1170	PFR_JS18_1146	Glutamate racemase	1284406	1285224	+	PROKKA_01163	Glutamate racemase	1284406	1285224	+	5.1.1.3	murI	similar to AA sequence:UniProtKB:O31332		1	0	0	0	0	0	0
1171	PFR_JS18_1147	TRNA nucleotidyltransferase	1285378	1286139	+	PROKKA_01164	Ribonuclease PH	1285378	1286139	+	2.7.7.56	rph	similar to AA sequence:UniProtKB:P50597		1	0	0	0	0	0	0
1172	PFR_JS18_1148	Non-canonical purine NTP pyrophosphatase	1286136	1286942	+	PROKKA_01165	dITP/XTP pyrophosphatase	1286136	1286942	+	3.6.1.19	rdgB	similar to AA sequence:UniProtKB:P52061		1	0	0	0	0	0	0
1173	PFR_JS18_1149	Thymidylate synthase	1286944	1287756	+	PROKKA_01166	Thymidylate synthase	1286944	1287756	+	2.1.1.45	thyA	similar to AA sequence:UniProtKB:P67042		1	0	0	0	0	0	0
1174	PFR_JS18_1150	Dihydrofolate reductase	1287871	1288473	+	PROKKA_01167	Dihydrofolate reductase	1287871	1288473	+	1.5.1.3	folA	similar to AA sequence:UniProtKB:P04174		1	0	0	0	0	0	0
1175	PFR_JS18_1151	DNA polymerase IV	1288477	1289928	+	PROKKA_01168	DNA polymerase IV	1288477	1289928	+	2.7.7.7	dinB_1	similar to AA sequence:UniProtKB:Q47155		1	0	0	0	0	0	0
1176	PFR_JS18_1152	LAO/AO transport system ATPase	1290132	1291145	-	PROKKA_01169	putative GTPase/MT1543	1290132	1291145	-	3.6.-.-		similar to AA sequence:UniProtKB:P63577		1	0	0	0	0	0	0
1177	PFR_JS18_1153	Methylmalonyl-CoA mutase large subunit mutB	1291138	1293324	-	PROKKA_01170	Methylmalonyl-CoA mutase large subunit	1291138	1293324	-	5.4.99.2	mutB	similar to AA sequence:UniProtKB:P11653		1	0	0	0	0	0	0
1178	PFR_JS18_1154	Methylmalonyl-CoA mutase small subunit mutA	1293321	1295237	-	PROKKA_01171	Methylmalonyl-CoA mutase small subunit	1293321	1295237	-	5.4.99.2	mutA	similar to AA sequence:UniProtKB:P11652		1	0	0	0	0	0	0
1179	PFR_JS18_1155	Hypothetical protein	1295234	1295497	-	PROKKA_01172	hypothetical protein	1295234	1295497	-					1	0	0	0	0	0	0
1180	PFR_JS18_1156	Precorrin-2 C20-methyltransferase CbiL	1296072	1296845	+	PROKKA_01173	Precorrin-2 C(20)-methyltransferase	1296072	1296845	+	2.1.1.130	cobI	similar to AA sequence:UniProtKB:P21639		1	0	0	0	0	0	0
1181	PFR_JS18_1157	Tetrapyrrole methylase, precorrin-3 methylase,	1296875	1297834	+	PROKKA_01174	Cobalt-precorrin-4 C(11)-methyltransferase	1296875	1297834	+	2.1.1.271	cbiF	similar to AA sequence:UniProtKB:P0A2G9		1	0	0	0	0	0	0
1182	PFR_JS18_1158	Bifunctional cbiH protein and precorrin-3B	1297831	1300491	+	PROKKA_01175	Cobalt-precorrin-3B C(17)-methyltransferase	1297831	1300491	+	2.1.1.-	cbiH	similar to AA sequence:UniProtKB:Q05590		0	0	0	0	0	0	0
1183	PFR_JS18_1159	Cobalamin synthesis protein, fusion CysG CbiX	1300484	1301725	+	PROKKA_01176	Sirohydrochlorin cobaltochelatase	1300484	1301725	+	4.99.1.3	cbiX	similar to AA sequence:UniProtKB:O87690		1	0	0	0	0	0	0
1184	PFR_JS18_1160	Cobalamin biosynthesis protein CbiD (Precursor)	1301759	1303051	-	PROKKA_01177	cobalt-precorrin-6A synthase	1301759	1303051	-			protein motif:CLUSTERS:PRK00075		1	0	0	0	0	0	0
1185	PFR_JS18_1161	Precorrin-8X methylmutase	1303048	1303701	-	PROKKA_01178	Precorrin-8X methylmutase	1303048	1303701	-	5.4.1.2	cobH	similar to AA sequence:UniProtKB:P21638		1	0	0	0	0	0	0
1186	PFR_JS18_1162	Precorrin-6Y C5,15-methyltransferase, CbiT	1303798	1304388	-	PROKKA_01179	Precorrin-6Y C(5,15)-methyltransferase [decarboxylating]	1303798	1304388	-	2.1.1.132	cobL	similar to AA sequence:UniProtKB:P21921		1	0	0	0	0	0	0
1187	PFR_JS18_1163	CobK	1304461	1305228	-	PROKKA_01180	Precorrin-6A reductase	1304461	1305228	-	1.3.1.54	cobK	similar to AA sequence:UniProtKB:P21920		1	0	0	0	0	0	0
1188	PFR_JS18_1164	Class II aldolase/adducin family protein	1305209	1305901	-	PROKKA_01181	L-ribulose-5-phosphate 4-epimerase UlaF	1305209	1305901	-	5.1.3.4	ulaF	similar to AA sequence:UniProtKB:P39306		1	0	0	0	0	0	0
1189						PROKKA_01182	tRNA-Leu(tag)	1305967	1306050	-			COORDINATES:profile:Aragorn:1.2		0					0	0
1190	PFR_JS18_1165	Bacterioferritin comigratory protein	1306194	1306682	-	PROKKA_01183	Putative peroxiredoxin/MT2597	1306194	1306682	-	1.11.1.15	bcp	similar to AA sequence:UniProtKB:O53226		1	0	0	0	0	0	0
1191	PFR_JS18_1166	Hypothetical protein	1306856	1307155	+	PROKKA_01184	hypothetical protein	1306856	1307155	+					1	0	0	0	0	0	0
1192	PFR_JS18_1167	10 kDa chaperonin	1307182	1307631	+	PROKKA_01185	10 kDa chaperonin 5	1307182	1307631	+		groS5	similar to AA sequence:UniProtKB:P35474		1	0	0	0	0	0	0
1193						PROKKA_01186	tRNA-Lys(ctt)	1307689	1307762	+			COORDINATES:profile:Aragorn:1.2		0					0	0
1194	PFR_JS18_1168	CobB/CobQ-like glutamine amidotransferase domain	1307893	1308666	-	PROKKA_01187	Cobyric acid synthase	1307893	1308666	-		cobQ_1	similar to AA sequence:UniProtKB:P29932		1	0	0	0	0	0	0
1195	PFR_JS18_1169	Mur ligase middle domain protein	1308660	1309982	-	PROKKA_01188	UDP-N-acetylmuramoylalanyl-D-glutamate--2,6-diaminopimelate ligase	1308660	1309982	-			protein motif:CLUSTERS:PRK00139		1	0	0	0	0	0	0
1196	PFR_JS18_1170	Putative secreted tyrosine phosphatase	1310086	1310901	-	PROKKA_01189	Tyrosine-protein phosphatase precursor	1310086	1310901	-	3.1.3.48	iphP	similar to AA sequence:UniProtKB:Q05918		1	0	0	0	0	0	0
1197	PFR_JS18_1171	Putative excision nuclease ABC subunit	1310972	1313305	-	PROKKA_01190	UvrABC system protein A	1310972	1313305	-		uvrA_4	similar to AA sequence:UniProtKB:Q9WYV0		1	0	0	0	0	0	0
1198	PFR_JS18_1172	Metal dependent phosphohydrolase	1313380	1313886	+	PROKKA_01191	Bifunctional (p)ppGpp synthase/hydrolase RelA	1313380	1313886	+		relA_1	similar to AA sequence:UniProtKB:Q54089		1	0	0	0	0	0	0
1199	PFR_JS18_1173	Integrase, catalytic region	1314364	1315335	-	PROKKA_01192	Integrase core domain protein	1314364	1315335	-			protein motif:Pfam:PF00665.20		0	0	0	0	0	0	0
1200	PFR_JS18_1174	Hypothetical protein	1315332	1315676	-	PROKKA_01193	Transposase	1315332	1315676	-			protein motif:Pfam:PF01527.14		0	0	0	0	0	0	0
1201	PFR_JS18_1175	TraM recognition site of TraD and TraG	1316219	1317001	+	PROKKA_01194	TraM recognition site of TraD and TraG	1316219	1317001	+			protein motif:Pfam:PF12696.1		0	0	0	0	0	0	0
1202	PFR_JS18_1176	Single-strand binding protein/Primosomal	1317083	1317523	+	PROKKA_01195	Single-stranded DNA-binding protein 1	1317083	1317523	+		ssb1_1	similar to AA sequence:UniProtKB:Q9KYI9		0	0	0	0	0	0	0
1203	PFR_JS18_1177	Hypothetical protein	1317535	1318098	+	PROKKA_01196	hypothetical protein	1317535	1318098	+					0	0	0	0	0	0	0
1204	PFR_JS18_1178	Hypothetical protein	1318095	1318313	+	PROKKA_01197	hypothetical protein	1318095	1318313	+					0	0	0	0	0	0	0
1205	PFR_JS18_1179	Cassette chromosome recombinase C	1318492	1320264	+											0	0	0	0	0	0
1206						PROKKA_01198	tRNA-His(gtg)	1320200	1320275	-			COORDINATES:profile:Aragorn:1.2		0					0	0
1207	PFR_JS18_1180	Oligoribonuclease	1320351	1321031	-	PROKKA_01199	Oligoribonuclease	1320351	1321031	-	3.1.-.-	orn	similar to AA sequence:UniProtKB:P57666		1	0	0	0	0	0	0
1208	PFR_JS18_1181	Transporter, major facilitator family protein	1321043	1322254	-	PROKKA_01200	multidrug resistance protein MdtH	1321043	1322254	-			protein motif:CLUSTERS:PRK11646	Putative antibiotic resistance	0	0	0	0	0	0	0
1209						PROKKA_01201	tRNA-Arg(tct)	1322402	1322476	+			COORDINATES:profile:Aragorn:1.2		0					0	0
1210	PFR_JS18_1182	Protease PrsW family protein	1322548	1324050	+	PROKKA_01202	hypothetical protein	1322548	1324050	+					1	0	0	0	0	0	0
1211	PFR_JS18_1183	ATP-binding protein SCC61A06c	1324120	1325982	+	PROKKA_01203	Dynamin family protein	1324120	1325982	+			protein motif:Pfam:PF00350.17		1	0	0	0	0	0	0
1212	PFR_JS18_1184	50S ribosome-binding GTPase	1325979	1327622	+	PROKKA_01204	GTPase Era	1325979	1327622	+			protein motif:CLUSTERS:PRK00089		0	0	0	0	0	0	0
1213	PFR_JS18_1185	Hypothetical protein	1327619	1328281	+	PROKKA_01205	hypothetical protein	1327619	1328281	+					1	0	0	0	0	0	0
1214	PFR_JS18_1186	Hypothetical protein	1328498	1328998	+	PROKKA_01206	Single-stranded DNA-binding protein 1	1328498	1328998	+		ssb1_2	similar to AA sequence:UniProtKB:Q9KYI9		1	0	0	0	0	0	0
1215	PFR_JS18_1187	ATP-binding cassette protein, ChvD family	1329194	1330882	+	PROKKA_01207	putative ABC transporter ATP-binding protein/MT2552	1329194	1330882	+			similar to AA sequence:UniProtKB:O53204		1	0	0	0	0	0	0
1216	PFR_JS18_1188	Dihydroxyacetone kinase, DhaK subunit	1331054	1332049	+	PROKKA_01208	PTS-dependent dihydroxyacetone kinase, dihydroxyacetone-binding subunit DhaK	1331054	1332049	+	2.7.-.-	dhaK_2	similar to AA sequence:UniProtKB:P76015		1	0	0	0	0	0	0
1217	PFR_JS18_1189	Dihydroxyacetone kinase, L subunit	1332049	1332678	+	PROKKA_01209	PTS-dependent dihydroxyacetone kinase, ADP-binding subunit DhaL	1332049	1332678	+	2.7.-.-	dhaL	similar to AA sequence:UniProtKB:P76014		1	0	0	0	0	0	0
1218	PFR_JS18_1190	Dihydroxyacetone kinase subunit M	1332691	1334175	+	PROKKA_01210	PTS-dependent dihydroxyacetone kinase, phosphotransferase subunit DhaM	1332691	1334175	+		dhaM	similar to AA sequence:UniProtKB:P37349		1	0	0	0	0	0	0
1219	PFR_JS18_1191	Hypothetical protein	1334162	1335532	-	PROKKA_01211	hypothetical protein	1334162	1335532	-					1	0	0	0	0	0	0
1220	PFR_JS18_1192	Peptidyl-dipeptidase Dcp	1335589	1337625	+	PROKKA_01212	Peptidyl-dipeptidase dcp	1335589	1337625	+	3.4.15.5	dcp	similar to AA sequence:UniProtKB:P24171		1	0	0	0	0	0	0
1221	PFR_JS18_1193	FAD linked oxidase protein	1337746	1340574	-	PROKKA_01213	putative FAD-linked oxidoreductase	1337746	1340574	-	1.-.-.-		similar to AA sequence:UniProtKB:Q50685		1	0	0	0	0	0	0
1222	PFR_JS18_1194	Transcriptional regulator, MarR family	1340580	1341038	-	PROKKA_01214	Transcriptional repressor MprA	1340580	1341038	-		mprA_1	similar to AA sequence:UniProtKB:P0ACR9		1	0	0	0	0	0	0
1223	PFR_JS18_1195	AMP-dependent synthetase/ligase	1341316	1343103	+	PROKKA_01215	Long-chain-fatty-acid--CoA ligase FadD15	1341316	1343103	+	6.2.1.3		similar to AA sequence:UniProtKB:O53521		1	0	0	0	0	0	0
1224	PFR_JS18_1196	Acyl-CoA thioester hydrolase, YbgC/YbaW family	1343109	1343990	+	PROKKA_01216	Thioesterase superfamily protein	1343109	1343990	+			protein motif:Pfam:PF03061.16		1	0	0	0	0	0	0
1225	PFR_JS18_1197	Putative phosphomethylpyrimidine kinase	1344137	1344958	-	PROKKA_01217	Pyridoxine kinase	1344137	1344958	-	2.7.1.35	pdxK	similar to AA sequence:UniProtKB:P39610		0	0	0	0	0	0	0
1226	PFR_JS18_1198	6-phosphogluconate dehydrogenase, decarboxylating	1345088	1346545	-	PROKKA_01218	6-phosphogluconate dehydrogenase, decarboxylating	1345088	1346545	-	1.1.1.44	gnd	similar to AA sequence:UniProtKB:P00350		1	0	0	0	0	0	0
1227	PFR_JS18_1199	Aminopeptidase	1346758	1349361	-	PROKKA_01219	Aminopeptidase N	1346758	1349361	-	3.4.11.2	pepN	similar to AA sequence:UniProtKB:Q11010		1	0	0	0	0	0	0
1228	PFR_JS18_1200	DSBA oxidoreductase	1349704	1350318	+	PROKKA_01220	hypothetical protein	1349704	1350318	+					0	0	0	0	0	0	0
1229	PFR_JS18_1201	Hypothetical protein	1350543	1351337	+	PROKKA_01221	hypothetical protein	1350543	1351337	+					1	0	0	0	0	0	0
1230	PFR_JS18_1202	DNA ligase	1351414	1353708	+	PROKKA_01222	DNA ligase	1351414	1353708	+	6.5.1.2	ligA	similar to AA sequence:UniProtKB:A0QUW7		1	0	0	0	0	0	0
1231	PFR_JS18_1203	Transcriptional regulator	1353776	1354342	-	PROKKA_01223	Bacterial regulatory proteins, tetR family	1353776	1354342	-			protein motif:Pfam:PF00440.17		0	0	0	0	0	0	0
1232	PFR_JS18_1204	Permease of the drug/metabolite transporter (DMT)	1354421	1355293	+	PROKKA_01224	putative DMT superfamily transporter inner membrane protein	1354421	1355293	+			protein motif:CLUSTERS:PRK11272		0	0	0	0	0	0	0
1233	PFR_JS18_1205	Hypothetical protein	1355360	1355524	+	PROKKA_01225	hypothetical protein	1355360	1355524	+					0	0	0	0	0	0	0
1234	PFR_JS18_1206	Transposase, undefined	1355762	1356346	+	PROKKA_01226	Integrase core domain protein	1355762	1356346	+			protein motif:Pfam:PF00665.20		0	0	0	0	0	0	0
1235	PFR_JS18_1207	Hypothetical protein	1356343	1357896	-	PROKKA_01227	hypothetical protein	1356343	1357896	-					1	0	0	0	0	0	0
1236	PFR_JS18_1208	Hypothetical protein	1358131	1358322	-	PROKKA_01228	hypothetical protein	1358131	1358322	-					1	0	0	0	0	0	0
1237	PFR_JS18_1209	Quaternary ammonium compound-resistance protein	1358450	1358764	+	PROKKA_01229	Quaternary ammonium compound-resistance protein SugE	1358450	1358764	+		sugE	similar to AA sequence:UniProtKB:P69937		1	0	0	0	0	0	0
1238						PROKKA_01230	tRNA-Pro(tgg)	1358962	1359036	-			COORDINATES:profile:Aragorn:1.2		0					0	0
1239						PROKKA_01231	tRNA-Gly(tcc)	1359296	1359369	+			COORDINATES:profile:Aragorn:1.2		0					0	0
1240	PFR_JS18_1210	Trigger factor	1359500	1361083	+	PROKKA_01232	Trigger factor	1359500	1361083	+	5.2.1.8	tig	similar to AA sequence:UniProtKB:A0R199		1	0	0	0	0	0	0
1241	PFR_JS18_1211	Inner membrane protein YhhT	1361308	1362501	+	PROKKA_01233	AI-2 transport protein TqsA	1361308	1362501	+		tqsA_1	similar to AA sequence:UniProtKB:P0AFS5		1	0	0	0	0	0	0
1242	PFR_JS18_1212	Pheromone autoinducer 2 transporter	1362734	1363966	+	PROKKA_01234	AI-2 transport protein TqsA	1362734	1363966	+		tqsA_2	similar to AA sequence:UniProtKB:P0AFS5		1	0	0	0	0	0	0
1243	PFR_JS18_1213	ATP-dependent Clp protease proteolytic subunit 2	1364053	1364688	+	PROKKA_01235	ATP-dependent Clp protease proteolytic subunit 2	1364053	1364688	+	3.4.21.92	clpP2_1	similar to AA sequence:UniProtKB:Q8NN01		1	0	0	0	0	0	0
1244	PFR_JS18_1214	ATP-dependent Clp protease proteolytic subunit 1	1364712	1365401	+	PROKKA_01236	ATP-dependent Clp protease proteolytic subunit 2	1364712	1365401	+	3.4.21.92	clpP2_2	similar to AA sequence:UniProtKB:Q9ZH58		1	0	0	0	0	0	0
1245	PFR_JS18_1215	ATP-dependent Clp protease ATP-binding subunit	1365523	1366800	+											0	0	0	0	0	0
1246						PROKKA_01237	tRNA-Pro(ggg)	1365664	1365745	-			COORDINATES:profile:Aragorn:1.2		0					0	0
1247	PFR_JS18_1216	Hypothetical protein	1366912	1367256	-	PROKKA_01238	hypothetical protein	1366912	1367256	-					0	0	0	0	0	0	0
1248	PFR_JS18_1217	Threonine synthase	1367345	1368787	+	PROKKA_01239	Threonine synthase	1367345	1368787	+	4.2.3.1	thrC	similar to AA sequence:UniProtKB:P23669		1	0	0	0	0	0	0
1249	PFR_JS18_1218	Phosphofructokinase	1368866	1369987	+	PROKKA_01240	6-phosphofructokinase	1368866	1369987	+	2.7.1.11	pfkA	similar to AA sequence:UniProtKB:Q8NR14		1	0	0	0	0	0	0
1250	PFR_JS18_1219	Haloacid dehalogenase superfamily enzyme,	1370114	1370821	+	PROKKA_01241	(S)-2-haloacid dehalogenase 4A	1370114	1370821	+	3.8.1.2	hdl IVa	similar to AA sequence:UniProtKB:Q51645		1	0	0	0	0	0	0
1251	PFR_JS18_1220	Valyl tRNA synthetase	1370929	1373547	-	PROKKA_01242	Valine--tRNA ligase	1370929	1373547	-	6.1.1.9	valS	similar to AA sequence:UniProtKB:P96142		1	0	0	0	0	0	0
1252	PFR_JS18_1221	DSBA-like thioredoxin domain protein	1373646	1374440	-	PROKKA_01243	hypothetical protein	1373646	1374440	-					0	0	0	0	0	0	0
1253	PFR_JS18_1222	DSBA oxidoreductase	1374704	1375498	-	PROKKA_01244	hypothetical protein	1374704	1375498	-					1	0	0	0	0	0	0
1254	PFR_JS18_1223	Putative type IV conjugative transfer system	1375534	1376145	-	PROKKA_01245	DoxX	1375534	1376145	-			protein motif:Pfam:PF07681.6		1	0	0	0	0	0	0
1255	PFR_JS18_1224	Protein FolC	1376260	1377765	+	PROKKA_01246	Folylpolyglutamate synthase	1376260	1377765	+	6.3.2.17	fgs	similar to AA sequence:UniProtKB:P15925		1	0	0	0	0	0	0
1256	PFR_JS18_1225	Nucleoside diphosphate kinase	1377829	1378320	+	PROKKA_01247	Nucleoside diphosphate kinase	1377829	1378320	+	2.7.4.6	ndkA	similar to AA sequence:UniProtKB:P84284		0	0	0	0	0	0	0
1257	PFR_JS18_1226	Hypothetical protein	1378527	1379657	+	PROKKA_01248	CAAX amino terminal protease self- immunity	1378527	1379657	+			protein motif:Pfam:PF02517.10		0	0	0	0	0	0	0
1258	PFR_JS18_1227	Radical SAM domain protein	1379734	1381677	+	PROKKA_01249	Radical SAM superfamily protein	1379734	1381677	+			protein motif:Pfam:PF04055.15		1	0	0	0	0	0	0
1259	PFR_JS18_1228	Ionic transporter membrane protein chaA	1381741	1382841	-	PROKKA_01250	Sodium/proton antiporter ChaA	1381741	1382841	-		chaA	similar to AA sequence:UniProtKB:P31801		1	0	0	0	0	0	0
1260	PFR_JS18_1229	Integral membrane protein TerC	1382838	1384094	-	PROKKA_01251	Inner membrane protein alx	1382838	1384094	-		alx_1	similar to AA sequence:UniProtKB:P42601		1	0	0	0	0	0	0
1261	PFR_JS18_1230	Hypothetical protein	1384309	1384764	+	PROKKA_01252	MarR family protein	1384309	1384764	+			protein motif:Pfam:PF12802.1		1	0	0	0	0	0	0
1262	PFR_JS18_1231	Radical SAM domain protein	1384828	1385580	+	PROKKA_01253	hypothetical protein	1384828	1385580	+					1	0	0	0	0	0	0
1263	PFR_JS18_1232	Hypothetical protein	1385834	1388620	+	PROKKA_01254	Ribonuclease G	1385834	1388620	+	3.1.26.-	rng	similar to AA sequence:UniProtKB:P0A9J0		1	0	0	0	0	0	0
1264	PFR_JS18_1233	50S ribosomal protein L21	1388817	1389164	+	PROKKA_01255	50S ribosomal protein L21	1388817	1389164	+		rplU	similar to AA sequence:UniProtKB:A0R151		1	0	0	0	0	0	0
1265	PFR_JS18_1234	50S ribosomal protein L27	1389178	1389441	+	PROKKA_01256	50S ribosomal protein L27	1389178	1389441	+		rpmA	similar to AA sequence:UniProtKB:A0R150		1	0	0	0	0	0	0
1266	PFR_JS18_1235	GTPase obg	1389590	1391191	+	PROKKA_01257	GTPase Obg	1389590	1391191	+		obg	similar to AA sequence:UniProtKB:P95722		1	0	0	0	0	0	0
1267	PFR_JS18_1236	Glutamate 5-kinase ProB	1391184	1392353	+	PROKKA_01258	Glutamate 5-kinase	1391184	1392353	+	2.7.2.11	proB	similar to AA sequence:UniProtKB:A0R148		1	0	0	0	0	0	0
1268	PFR_JS18_1237	Hypothetical protein	1392386	1393012	+	PROKKA_01259	hypothetical protein	1392386	1393012	+					1	0	0	0	0	0	0
1269	PFR_JS18_1238	Gamma-glutamyl phosphate reductase 2	1393065	1394306	+	PROKKA_01260	Gamma-glutamyl phosphate reductase	1393065	1394306	+	1.2.1.41	proA	similar to AA sequence:UniProtKB:Q9WYC9		1	0	0	0	0	0	0
1270	PFR_JS18_1239	Nicotinate (Nicotinamide) nucleotide	1394380	1395150	+	PROKKA_01261	Nicotinate-nucleotide adenylyltransferase	1394380	1395150	+	2.7.7.18	nadD	similar to AA sequence:UniProtKB:P54455		1	0	0	0	0	0	0
1271	PFR_JS18_1240	Ribosome-associated protein, iojap family	1395147	1395530	+	PROKKA_01262	Ribosomal silencing factor RsfS	1395147	1395530	+		rsfS	similar to AA sequence:UniProtKB:Q9KD89		1	0	0	0	0	0	0
1272	PFR_JS18_1241	Phosphoglycerate mutase family protein	1395530	1396138	+	PROKKA_01263	Glucosyl-3-phosphoglycerate phosphatase	1395530	1396138	+	3.1.3.-	gpgP_1	similar to AA sequence:UniProtKB:P71724		1	0	0	0	0	0	0
1273	PFR_JS18_1242	Hypothetical protein	1396198	1396635	+	PROKKA_01264	hypothetical protein	1396198	1396635	+					0	0	0	0	0	0	0
1274	PFR_JS18_1243	NADPH-dependent glutamate synthase beta chain and	1396750	1397670	+	PROKKA_01265	NAD dependent epimerase/dehydratase family protein	1396750	1397670	+			protein motif:Pfam:PF01370.15		1	0	0	0	0	0	0
1275						PROKKA_01266	tRNA-Ala(ggc)	1397797	1397870	-			COORDINATES:profile:Aragorn:1.2		0					0	0
1276	PFR_JS18_1244	Hypothetical protein	1397973	1398713	-	PROKKA_01267	hypothetical protein	1397973	1398713	-					1	0	0	0	0	0	0
1277	PFR_JS18_1245	Hypothetical protein	1398882	1399940	+	PROKKA_01268	hypothetical protein	1398882	1399940	+					1	0	0	0	0	0	0
1278	PFR_JS18_1246	Leucine--tRNA ligase (Precursor)	1400257	1402785	+	PROKKA_01269	Leucine--tRNA ligase	1400257	1402785	+	6.1.1.4	leuS	similar to AA sequence:UniProtKB:Q9JXT2		1	0	0	0	0	0	0
1279	PFR_JS18_1247	Dihydroorotase	1402842	1404134	+	PROKKA_01270	Dihydroorotase	1402842	1404134	+	3.5.2.3	pyrC	similar to AA sequence:UniProtKB:Q81WF0		1	0	0	0	0	0	0
1280	PFR_JS18_1248	Malic enzyme, NAD binding domain protein	1404152	1405906	+	PROKKA_01271	putative NAD-dependent malic enzyme 2	1404152	1405906	+	1.1.1.38	maeA	similar to AA sequence:UniProtKB:P45868		1	0	0	0	0	0	0
1281	PFR_JS18_1249	Putative competence protein ComEA	1406091	1407002	+	PROKKA_01272	ComE operon protein 1	1406091	1407002	+		comEA	similar to AA sequence:UniProtKB:P39694		1	0	0	0	0	0	0
1282	PFR_JS18_1250	DNA internalization competence protein	1407121	1409442	+	PROKKA_01273	ComEC family competence protein	1407121	1409442	+			protein motif:CLUSTERS:PRK11539		0	0	0	0	0	0	0
1283	PFR_JS18_1251	DNA polymerase III, delta subunit	1409525	1410523	+	PROKKA_01274	hypothetical protein	1409525	1410523	+			protein motif:CLUSTERS:PRK07914		1	0	0	0	0	0	0
1284	PFR_JS18_1252	Hypothetical protein	1410537	1411199	-	PROKKA_01275	hypothetical protein	1410537	1411199	-					1	0	0	0	0	0	0
1285	PFR_JS18_1253	30S ribosomal protein S20	1411333	1411593	-	PROKKA_01276	30S ribosomal protein S20	1411333	1411593	-		rpsT	similar to AA sequence:UniProtKB:A0R102		1	0	0	0	0	0	0
1286	PFR_JS18_1254	Hypothetical protein	1411848	1412468	+	PROKKA_01277	hypothetical protein	1411848	1412468	+					1	0	0	0	0	0	0
1287	PFR_JS18_1255	Elongation factor 4	1412769	1414598	+	PROKKA_01278	Elongation factor 4	1412769	1414598	+	3.6.5.-	lepA	similar to AA sequence:UniProtKB:Q2FXY7		1	0	0	0	0	0	0
1288	PFR_JS18_1256	Putative coproporphyrinogen dehydrogenase	1414601	1415800	+	PROKKA_01279	Oxygen-independent coproporphyrinogen-III oxidase 1	1414601	1415800	+	1.3.99.22	hemN	similar to AA sequence:UniProtKB:P54304		1	0	0	0	0	0	0
1289	PFR_JS18_1257	PF11296 family protein	1415895	1416776	+	PROKKA_01280	hypothetical protein	1415895	1416776	+					1	0	0	0	0	0	0
1290	PFR_JS18_1258	Inositol monophosphatase family protein	1416854	1417630	+	PROKKA_01281	Inositol-1-monophosphatase	1416854	1417630	+	3.1.3.25	suhB	similar to AA sequence:UniProtKB:O33832		1	0	0	0	0	0	0
1291	PFR_JS18_1259	Heat-inducible transcription repressor hrcA	1417888	1418898	+	PROKKA_01282	Heat-inducible transcription repressor HrcA	1417888	1418898	+		hrcA	similar to AA sequence:UniProtKB:A0R0T9		1	0	0	0	0	0	0
1292	PFR_JS18_1260	Chaperone protein DnaJ 2	1418911	1420119	+	PROKKA_01283	Chaperone protein DnaJ	1418911	1420119	+		dnaJ_3	similar to AA sequence:UniProtKB:Q6RSN5		1	0	0	0	0	0	0
1293	PFR_JS18_1261	Ribosomal RNA small subunit methyltransferase E	1420116	1420865	+	PROKKA_01284	Ribosomal RNA small subunit methyltransferase E	1420116	1420865	+	2.1.1.193	rsmE	similar to AA sequence:UniProtKB:P0AGL7		1	0	0	0	0	0	0
1294	PFR_JS18_1262	Putative Tat (Twin-arginine translocation)	1420854	1422182	-	PROKKA_01285	Calcineurin-like phosphoesterase	1420854	1422182	-			protein motif:Pfam:PF00149.22		1	0	0	0	0	0	0
1295	PFR_JS18_1263	TRNA-guanine transglycosylase	1422302	1423570	+	PROKKA_01286	Queuine tRNA-ribosyltransferase	1422302	1423570	+	2.4.2.29	tgt	similar to AA sequence:UniProtKB:P66905		1	0	0	0	0	0	0
1296	PFR_JS18_1264	Hypothetical protein	1423683	1424234	+	PROKKA_01287	hypothetical protein	1423683	1424234	+					1	0	0	0	0	0	0
1297	PFR_JS18_1265	Prolyl aminopeptidase	1424316	1425374	+	PROKKA_01288	Proline iminopeptidase	1424316	1425374	+	3.4.11.5	pip_1	similar to AA sequence:UniProtKB:P52279		1	0	0	0	0	0	0
1298	PFR_JS18_1266	Hypothetical protein	1425430	1425921	+	PROKKA_01289	hypothetical protein	1425430	1425921	+					0	0	0	0	0	0	0
1299	PFR_JS18_1267	Inner membrane metabolite transport protein YhjE	1426090	1427472	+	PROKKA_01290	Inner membrane metabolite transport protein YhjE	1426090	1427472	+		yhjE	similar to AA sequence:UniProtKB:P37643		1	0	0	0	0	0	0
1300	PFR_JS18_1268	PhoH family protein	1427604	1428611	+	PROKKA_01291	PhoH-like protein	1427604	1428611	+		ybeZ	similar to AA sequence:UniProtKB:P0A9K3		1	0	0	0	0	0	0
1301	PFR_JS18_1269	Probable rRNA maturation factor	1428658	1429116	+	PROKKA_01292	Endoribonuclease YbeY	1428658	1429116	+	3.1.-.-	ybeY	similar to AA sequence:UniProtKB:A0R0T0		1	0	0	0	0	0	0
1302	PFR_JS18_1270	CBS domain pair protein	1429270	1430574	+	PROKKA_01293	Magnesium and cobalt efflux protein CorC	1429270	1430574	+		corC	similar to AA sequence:UniProtKB:P0A2L3		1	0	0	0	0	0	0
1303	PFR_JS18_1271	GTPase Era	1430567	1431511	+	PROKKA_01294	GTPase Era	1430567	1431511	+		era	similar to AA sequence:UniProtKB:P0A562		1	0	0	0	0	0	0
1304	PFR_JS18_1272	Hypothetical protein	1431561	1432169	+	PROKKA_01295	hypothetical protein	1431561	1432169	+					1	0	0	0	0	0	0
1305	PFR_JS18_1273	Hypothetical protein	1432280	1432414	+	PROKKA_01296	hypothetical protein	1432280	1432414	+					1	0	0	0	0	0	0
1306	PFR_JS18_1274	Amidohydrolase family protein	1432544	1434049	-	PROKKA_01297	N-substituted formamide deformylase precursor	1432544	1434049	-	3.5.1.91	nfdA	similar to AA sequence:UniProtKB:Q68AP4		0	0	0	0	0	0	0
1307	PFR_JS18_1275	2-isopropylmalate synthase LeuA	1434281	1436047	+	PROKKA_01298	2-isopropylmalate synthase	1434281	1436047	+	2.3.3.13	leuA_1	similar to AA sequence:UniProtKB:P96420		1	0	0	0	0	0	0
1308	PFR_JS18_1276	Protein of hypothetical function DUF488	1436160	1436522	-	PROKKA_01299	hypothetical protein	1436160	1436522	-					1	0	0	0	0	0	0
1309	PFR_JS18_1277	Isoprenyl transferase 2	1436583	1437272	-	PROKKA_01300	Trans,polycis-polyprenyl diphosphate synthase ((2Z,6E)-farnesyl diphosphate specific)	1436583	1437272	-	2.5.1.88		similar to AA sequence:UniProtKB:Q47RM6		1	0	0	0	0	0	0
1310	PFR_JS18_1278	DNA repair protein RecO	1437456	1438199	+	PROKKA_01301	DNA repair protein RecO	1437456	1438199	+		recO	similar to AA sequence:UniProtKB:P42095		1	0	0	0	0	0	0
1311	PFR_JS18_1279	Uma4 protein	1438622	1439929	-	PROKKA_01302	Transposase	1438622	1439929	-			protein motif:Pfam:PF01610.11		0	0	0	0	0	0	0
1312	PFR_JS18_1280	Phage integrase	1440110	1440784	-	PROKKA_01303	hypothetical protein	1440110	1440784	-					1	0	0	0	0	0	0
1313	PFR_JS18_1281	Fe(3 ) uptake regulation protein	1441037	1441549	-	PROKKA_01304	Zinc uptake regulation protein	1441037	1441549	-		zur	similar to AA sequence:UniProtKB:O05839		1	0	0	0	0	0	0
1314	PFR_JS18_1282	Metal transport ABC transporter	1441515	1442522	-	PROKKA_01305	High-affinity zinc uptake system membrane protein ZnuB	1441515	1442522	-		znuB	similar to AA sequence:UniProtKB:O34610		1	0	0	0	0	0	0
1315	PFR_JS18_1283	Metal transport ABC transporter	1442524	1443312	-	PROKKA_01306	High-affinity zinc uptake system ATP-binding protein ZnuC	1442524	1443312	-	3.6.3.-	znuC	similar to AA sequence:UniProtKB:O34946		1	0	0	0	0	0	0
1316	PFR_JS18_1284	Metal transport system ABC transporter	1443407	1444354	-	PROKKA_01307	High-affinity zinc uptake system binding-protein ZnuA precursor	1443407	1444354	-		znuA	similar to AA sequence:UniProtKB:O34966		1	0	0	0	0	0	0
1317	PFR_JS18_1285	Glycyl-tRNA synthetase glyS	1444587	1445975	+	PROKKA_01308	Glycine--tRNA ligase	1444587	1445975	+	6.1.1.14	glyQS	similar to AA sequence:UniProtKB:P99129		1	0	0	0	0	0	0
1318	PFR_JS18_1286	Nicotinate-nucleotide pyrophosphatase nadC	1446100	1447020	-	PROKKA_01309	Nicotinate-nucleotide pyrophosphorylase [carboxylating]	1446100	1447020	-	2.4.2.19	nadC	similar to AA sequence:UniProtKB:O06594		1	0	0	0	0	0	0
1319	PFR_JS18_1287	L-aspartate oxidase NadB	1447017	1448699	-	PROKKA_01310	L-aspartate oxidase	1447017	1448699	-	1.4.3.16	nadB_2	similar to AA sequence:UniProtKB:P10902		1	0	0	0	0	0	0
1320	PFR_JS18_1288	Quinolinate synthase A	1448696	1449676	-	PROKKA_01311	Quinolinate synthase A	1448696	1449676	-	2.5.1.72	nadA	similar to AA sequence:UniProtKB:P11458		1	0	0	0	0	0	0
1321	PFR_JS18_1289	NUDIX hydrolase	1449743	1450495	+	PROKKA_01312	bifunctional nicotinamide mononucleotide adenylyltransferase/ADP-ribose pyrophosphatase	1449743	1450495	+			protein motif:CLUSTERS:PRK05379		1	0	0	0	0	0	0
1322	PFR_JS18_1290	Succinate dehydrogenase cytochrome B subunit,	1450743	1451498	+	PROKKA_01313	Succinate dehydrogenase/Fumarate reductase transmembrane subunit	1450743	1451498	+			protein motif:Pfam:PF01127.16		1	0	0	0	0	0	0
1323	PFR_JS18_1291	Succinate dehydrogenase flavoprotein subunit	1451495	1453579	+	PROKKA_01314	Fumarate reductase flavoprotein subunit	1451495	1453579	+	1.3.5.4	frdA_1	similar to AA sequence:UniProtKB:P17412		1	0	0	0	0	0	0
1324	PFR_JS18_1292	Succinate dehydrogenase/fumarate reductase	1453576	1454334	+	PROKKA_01315	Fumarate reductase iron-sulfur subunit	1453576	1454334	+	1.3.99.1	frdB_1	similar to AA sequence:UniProtKB:P0AC47		1	0	0	0	0	0	0
1325	PFR_JS18_1293	TIM-barrel protein, nifR3 family	1454411	1455598	+	PROKKA_01316	tRNA-dihydrouridine synthase C	1454411	1455598	+	1.-.-.-	dusC	similar to AA sequence:UniProtKB:P33371		1	0	0	0	0	0	0
1326	PFR_JS18_1294	Putative dGTPase	1455649	1456794	+	PROKKA_01317	Deoxyguanosinetriphosphate triphosphohydrolase	1455649	1456794	+	3.1.5.1	dgt	similar to AA sequence:UniProtKB:Q59827		1	0	0	0	0	0	0
1327	PFR_JS18_1295	TIGR00245 family protein	1456811	1457569	-	PROKKA_01318	hypothetical protein	1456811	1457569	-					0	0	0	0	0	0	0
1328	PFR_JS18_1296	Predicted metal-binding protein (DUF2284)	1457577	1458218	-	PROKKA_01319	hypothetical protein	1457577	1458218	-					1	0	0	0	0	0	0
1329	PFR_JS18_1297	Mercuric reductase/transcriptional regulator,	1458627	1460057	+	PROKKA_01320	Dihydrolipoyl dehydrogenase	1458627	1460057	+	1.8.1.4	lpd	similar to AA sequence:UniProtKB:P85207		1	0	0	0	0	0	0
1330	PFR_JS18_1298	HAD-superfamily hydrolase, subfamily IIB	1460078	1460920	-	PROKKA_01321	Putative phosphatase	1460078	1460920	-	3.1.3.-		similar to AA sequence:UniProtKB:Q5XD45		1	0	0	0	0	0	0
1331	PFR_JS18_1299	Hypothetical protein	1460928	1461854	-	PROKKA_01322	hypothetical protein	1460928	1461854	-					1	0	0	0	0	0	0
1332	PFR_JS18_1300	Transcriptional regulator moxR1	1462099	1463151	+	PROKKA_01323	ATPase family associated with various cellular activities (AAA)	1462099	1463151	+			protein motif:Pfam:PF07726.5		1	0	0	0	0	0	0
1333	PFR_JS18_1301	Protein containing DUF58	1463148	1464212	+	PROKKA_01324	hypothetical protein	1463148	1464212	+					1	0	0	0	0	0	0
1334	PFR_JS18_1302	Von Willebrand factor type A domain protein	1464212	1465186	+	PROKKA_01325	von Willebrand factor type A domain protein	1464212	1465186	+			protein motif:Pfam:PF00092.22		1	0	0	0	0	0	0
1335	PFR_JS18_1303	Von Willebrand factor type A domain protein	1465186	1466151	+	PROKKA_01326	von Willebrand factor type A domain protein	1465186	1466151	+			protein motif:Pfam:PF00092.22		1	0	0	0	0	0	0
1336	PFR_JS18_1304	Pyridoxal phosphate enzyme, YggS family	1466148	1466900	+	PROKKA_01327	hypothetical protein	1466148	1466900	+			protein motif:Pfam:PF01168.14	Alanine racemase, N-terminal domain	1	0	0	0	0	0	0
1337	PFR_JS18_1305	Peptidase, S9C (Acylaminoacyl-peptidase) family	1466949	1468928	-	PROKKA_01328	Prolyl tripeptidyl peptidase precursor	1466949	1468928	-	3.4.14.12	ptpA_1	similar to AA sequence:UniProtKB:Q7MUW6		1	0	0	0	0	0	0
1338	PFR_JS18_1306	PF11343 family protein	1469079	1469573	+	PROKKA_01329	hypothetical protein	1469079	1469573	+					1	0	0	0	0	0	0
1339	PFR_JS18_1307	3-oxoacyl-[acyl-carrier-protein] synthase II	1469757	1471016	-	PROKKA_01330	3-oxoacyl-[acyl-carrier-protein] synthase 2	1469757	1471016	-	2.3.1.179	fabF	similar to AA sequence:UniProtKB:P73283		1	0	0	0	0	0	0
1340	PFR_JS18_1308	Acyl carrier protein	1471068	1471319	-	PROKKA_01331	Acyl carrier protein	1471068	1471319	-		acpP	similar to AA sequence:UniProtKB:P80921		1	0	0	0	0	0	0
1341	PFR_JS18_1309	3-oxoacyl-[acyl-carrier-protein] synthase 3 2	1471381	1472385	-	PROKKA_01332	3-oxoacyl-[acyl-carrier-protein] synthase 3	1471381	1472385	-	2.3.1.180	fabH	similar to AA sequence:UniProtKB:Q9F6D4		1	0	0	0	0	0	0
1342	PFR_JS18_1310	Malonyl CoA:acyl carrier protein	1472389	1473345	-	PROKKA_01333	Malonyl CoA-acyl carrier protein transacylase	1472389	1473345	-	2.3.1.39	fabD	similar to AA sequence:UniProtKB:P63458		1	0	0	0	0	0	0
1343	PFR_JS18_1311	Transcriptional regulator, PucR family	1473502	1474716	-	PROKKA_01334	Purine catabolism regulatory protein	1473502	1474716	-		pucR_2	similar to AA sequence:UniProtKB:O32138		1	0	0	0	0	0	0
1344	PFR_JS18_1312	Aromatic-amino-acid transaminase	1474802	1475998	-	PROKKA_01335	Aromatic-amino-acid aminotransferase	1474802	1475998	-	2.6.1.57	tyrB	similar to AA sequence:UniProtKB:P04693		1	0	0	0	0	0	0
1345	PFR_JS18_1313	Pyruvate dehydrogenase E1 component	1476252	1478999	+	PROKKA_01336	Pyruvate dehydrogenase E1 component	1476252	1478999	+	1.2.4.1	aceE	similar to AA sequence:UniProtKB:A0R0B0		1	0	0	0	0	0	0
1346	PFR_JS18_1314	PF11253 family protein	1479101	1479526	+	PROKKA_01337	hypothetical protein	1479101	1479526	+					1	0	0	0	0	0	0
1347	PFR_JS18_1315	Putative ATP-binding/permease fusionABC	1479559	1481352	-	PROKKA_01338	putative ABC transporter ATP-binding protein	1479559	1481352	-			similar to AA sequence:UniProtKB:Q9WYC4		1	0	0	0	0	0	0
1348	PFR_JS18_1316	Hsp20/alpha crystallin family protein	1481602	1482054	+	PROKKA_01339	18 kDa heat shock protein	1481602	1482054	+			similar to AA sequence:UniProtKB:Q53595		1	0	0	0	0	0	0
1349	PFR_JS18_1317	Putrescine importer	1482327	1483718	+	PROKKA_01340	Putrescine importer PuuP	1482327	1483718	+		puuP	similar to AA sequence:UniProtKB:P76037		1	0	0	0	0	0	0
1350	PFR_JS18_1318	Aliphatic amidase	1483715	1484575	+	PROKKA_01341	Aliphatic amidase	1483715	1484575	+	3.5.1.4	amiE	similar to AA sequence:UniProtKB:P11436		1	0	0	0	0	0	0
1351	PFR_JS18_1319	4-aminobutyrate aminotransferase gabT	1484754	1486091	-	PROKKA_01342	4-aminobutyrate aminotransferase PuuE	1484754	1486091	-	2.6.1.19	puuE	similar to AA sequence:UniProtKB:P50457		1	0	0	0	0	0	0
1352	PFR_JS18_1320	Fructosamine kinase	1486170	1487201	+	PROKKA_01343	Fructosamine kinase	1486170	1487201	+			protein motif:Pfam:PF03881.8		1	1	0	1	0	0	0
1353	PFR_JS18_1321	Hypothetical protein	1487243	1488724	-	PROKKA_01344	hypothetical protein	1487243	1488724	-					0	1	0	1	0	0	0
1354	PFR_JS18_1322	Transposase, ISlxx5	1489174	1490208	+	PROKKA_01345	Integrase core domain protein	1489174	1490208	+			protein motif:Pfam:PF00665.20		0	1	0	1	0	0	0
1355	PFR_JS18_1323	Hypothetical protein	1490423	1490515	+	PROKKA_01346	hypothetical protein	1490423	1490515	+					0	1	0	1	0	0	0
1356	PFR_JS18_1324	Delta fatty acid desaturase	1491019	1492128	+	PROKKA_01347	Fatty acid desaturase	1491019	1492128	+			protein motif:Pfam:PF00487.18		0	1	0	1	0	0	0
1357	PFR_JS18_1325	Hypothetical protein	1492125	1492361	+	PROKKA_01348	hypothetical protein	1492125	1492361	+					0	1	0	1	0	0	0
1358	PFR_JS18_1326	Hypothetical protein	1492590	1492712	+	PROKKA_01349	hypothetical protein	1492590	1492712	+					0	1	0	1	0	0	0
1359	PFR_JS18_1327	Transposase (ISH10)	1492696	1494075	+	PROKKA_01350	Transposase IS66 family protein	1492696	1494075	+			protein motif:Pfam:PF03050.8		0	1	0	1	0	0	0
1360	PFR_JS18_1328	Alkaline shock protein 23	1494197	1494589	+	PROKKA_01351	Alkaline shock protein 23	1494197	1494589	+			similar to AA sequence:UniProtKB:P0A0P8		0	1	0	1	0	0	0
1361	PFR_JS18_1329	Hypothetical protein	1494586	1494777	+	PROKKA_01352	hypothetical protein	1494586	1494777	+					0	1	0	1	0	0	0
1362	PFR_JS18_1330	Hypothetical protein	1494963	1495163	+	PROKKA_01353	hypothetical protein	1494963	1495163	+					0	1	0	1	0	0	0
1363	PFR_JS18_1331	Hypothetical protein	1495742	1496359	+	PROKKA_01354	hypothetical protein	1495742	1496359	+					0	1	0	1	0	0	0
1364	PFR_JS18_1332	Hypothetical protein	1496397	1496612	+	PROKKA_01355	hypothetical protein	1496397	1496612	+					0	1	0	1	0	0	0
1365	PFR_JS18_1333	Hypothetical protein	1496695	1496868	+	PROKKA_01356	hypothetical protein	1496695	1496868	+			protein motif:CLUSTERS:PRK10428		0	1	0	1	0	0	0
1366	PFR_JS18_1334	Hypothetical protein	1496936	1497202	+	PROKKA_01357	hypothetical protein	1496936	1497202	+			protein motif:CLUSTERS:PRK10457		0	1	0	1	0	0	0
1367	PFR_JS18_1335	Sigma-70 region 2	1497325	1497891	+	PROKKA_01358	RNA polymerase sigma factor CnrH	1497325	1497891	+		cnrH	similar to AA sequence:UniProtKB:P37978		0	2	1	1	0	0	0
1368	PFR_JS18_1336	Hypothetical protein	1497888	1498508	+	PROKKA_01359	hypothetical protein	1497888	1498508	+					0	2	1	1	0	0	0
1369	PFR_JS18_1337	Hypothetical protein	1499119	1499268	-	PROKKA_01360	hypothetical protein	1499119	1499268	-					0	2	1	1	0	0	0
1370	PFR_JS18_1338	Hypothetical protein	1499711	1500130	+	PROKKA_01361	hypothetical protein	1499711	1500130	+					0	2	1	1	0	0	0
1371	PFR_JS18_1339	Delta fatty acid desaturase	1500161	1501267	+	PROKKA_01362	Stearoyl-CoA 9-desaturase	1500161	1501267	+	1.14.19.-	desA3	similar to AA sequence:UniProtKB:Q7D5W1		0	2	1	1	0	0	0
1372	PFR_JS18_1340	Diacylglycerol kinase catalytic domain protein	1501264	1502166	+	PROKKA_01363	Diacylglycerol kinase	1501264	1502166	+	2.7.1.107	dagK_2	similar to AA sequence:UniProtKB:Q6GFF9		0	2	1	1	0	0	0
1373	PFR_JS18_1341	Hypothetical protein	1502352	1502525	-	PROKKA_01364	hypothetical protein	1502352	1502525	-					0	2	1	1	0	0	0
1374	PFR_JS18_1342	TrwC relaxase	1503050	1506559	-	PROKKA_01365	ATP-dependent RecD-like DNA helicase	1503050	1506559	-	3.6.4.12	recD2_4	protein motif:HAMAP:MF_01488		0	1	0	1	0	0	0
1375	PFR_JS18_1343	Dual specificity protein phosphatase	1506708	1507145	-	PROKKA_01366	Protein-tyrosine phosphatase	1506708	1507145	-			protein motif:Pfam:PF00102.21		0	1	0	1	0	0	0
1376	PFR_JS18_1344	Hypothetical protein	1507153	1507851	-	PROKKA_01367	hypothetical protein	1507153	1507851	-					0	1	0	1	0	0	0
1377	PFR_JS18_1345	Hypothetical protein	1508078	1508251	+	PROKKA_01368	hypothetical protein	1508078	1508251	+					0	1	0	1	0	0	0
1378	PFR_JS18_1346	Cassette chromosome recombinase B3	1508248	1509945	+											1	0	1	0	0	0
1379						PROKKA_01369	tRNA-Val(tac)	1509903	1509978	-			COORDINATES:profile:Aragorn:1.2		0					0	0
1380	PFR_JS18_1347	YqeY family protein	1510019	1510480	-	PROKKA_01370	Yqey-like protein	1510019	1510480	-			protein motif:Pfam:PF09424.4		1	0	0	0	0	0	0
1381	PFR_JS18_1348	Peptide chain release factor 2	1510575	1511684	+	PROKKA_01371	Peptide chain release factor 2	1510575	1511684	+		prfB	similar to AA sequence:UniProtKB:A0QU58		1	0	0	0	0	0	0
1382	PFR_JS18_1349	Cell division ATP-binding protein FtsE	1511836	1512522	+	PROKKA_01372	Cell division ATP-binding protein FtsE	1511836	1512522	+		ftsE	similar to AA sequence:UniProtKB:O34814		1	0	0	0	0	0	0
1383	PFR_JS18_1350	Efflux ABC transporter, permease protein	1512561	1513478	+	PROKKA_01373	Cell division protein FtsX	1512561	1513478	+		ftsX	similar to AA sequence:UniProtKB:A5U7B6		1	0	0	0	0	0	0
1384	PFR_JS18_1351	Hypothetical protein	1513545	1514864	+	PROKKA_01374	Murein DD-endopeptidase MepM	1513545	1514864	+	3.4.24.-	mepM_1	similar to AA sequence:UniProtKB:P0AFS9		1	0	0	0	0	0	0
1385	PFR_JS18_1352	MutG family lantibiotic protection ABC	1515049	1516980	+	PROKKA_01375	hypothetical protein	1515049	1516980	+					1	0	0	0	0	0	0
1386	PFR_JS18_1353	TmRNA-binding protein SmpB	1517114	1517596	+	PROKKA_01376	SsrA-binding protein	1517114	1517596	+		smpB	similar to AA sequence:UniProtKB:A0QU63		1	0	0	0	0	0	0
1387	PFR_JS18_1354	Hypothetical protein	1517686	1518327	+	PROKKA_01377	hypothetical protein	1517686	1518327	+					1	0	0	0	0	0	0
1388						PROKKA_01378	transfer-messenger RNA, SsrA	1518452	1518819	+		ssrA	COORDINATES:profile:Aragorn:1.2		0					0	0
1389	PFR_JS18_1355	Conserved protein, DUF179	1519033	1519599	+	PROKKA_01379	hypothetical protein	1519033	1519599	+			protein motif:CLUSTERS:PRK00228		1	0	0	0	0	0	0
1390	PFR_JS18_1356	DNA-binding response regulator MtrA	1519735	1520475	+	PROKKA_01380	DNA-binding response regulator MtrA	1519735	1520475	+		mtrA	similar to AA sequence:UniProtKB:P0A5Z4		1	0	0	0	0	0	0
1391	PFR_JS18_1357	Phosphoribosyl transferase domain protein	1520557	1521366	+	PROKKA_01381	DNA utilization protein GntX	1520557	1521366	+			protein motif:CLUSTERS:PRK11595		1	0	0	0	0	0	0
1392	PFR_JS18_1358	Putative ribosomal S30AE, sigma 54 modulation	1521522	1522118	+	PROKKA_01382	Light-repressed protein A	1521522	1522118	+		lrtA	similar to AA sequence:UniProtKB:P47908		1	0	0	0	0	0	0
1393	PFR_JS18_1359	Protein translocase subunit SecA	1522363	1525212	+	PROKKA_01383	preprotein translocase subunit SecA	1522363	1525212	+			protein motif:CLUSTERS:PRK12904		1	0	0	0	0	0	0
1394	PFR_JS18_1360	Hypothetical protein	1525252	1525794	-	PROKKA_01384	hypothetical protein	1525252	1525794	-					1	0	0	0	0	0	0
1395	PFR_JS18_1361	Hypothetical protein	1525875	1526384	+	PROKKA_01385	hypothetical protein	1525875	1526384	+					0	0	0	0	0	0	0
1396	PFR_JS18_1362	Hypothetical protein	1526386	1526589	+	PROKKA_01386	hypothetical protein	1526386	1526589	+					1	0	0	0	0	0	0
1397	PFR_JS18_1363	Hypothetical protein	1526511	1526672	-	PROKKA_01387	hypothetical protein	1526511	1526672	-					0	0	0	0	0	0	0
1398	PFR_JS18_1364	Hypothetical protein	1526648	1527124	-	PROKKA_01388	hypothetical protein	1526648	1527124	-					1	0	0	0	0	0	0
1399	PFR_JS18_1365	PHP domain protein	1527256	1528137	+	PROKKA_01389	hypothetical protein	1527256	1528137	+			protein motif:CLUSTERS:PRK06361		1	0	0	0	0	0	0
1400	PFR_JS18_1366	Tryptophanyl-tRNA synthetase II	1528106	1529278	+	PROKKA_01390	Tryptophan--tRNA ligase 2	1528106	1529278	+	6.1.1.2	trpS2	similar to AA sequence:UniProtKB:Q9RVD6		1	0	0	0	0	0	0
1401	PFR_JS18_1367	DEAD/DEAH box helicase	1529416	1530921	-	PROKKA_01391	DEAD-box ATP-dependent RNA helicase CshA	1529416	1530921	-	3.6.4.13	cshA	similar to AA sequence:UniProtKB:P96614		1	0	0	0	0	0	0
1402	PFR_JS18_1368	Hydroxylase for synthesis of	1531197	1531952	+	PROKKA_01392	hypothetical protein	1531197	1531952	+					1	0	0	0	0	0	0
1403	PFR_JS18_1369	Hypothetical protein	1532139	1532423	-	PROKKA_01393	hypothetical protein	1532139	1532423	-					1	0	0	0	0	0	0
1404	PFR_JS18_1370	Serine/threonine phosphatase stp	1532480	1533352	-	PROKKA_01394	Serine/threonine phosphatase stp	1532480	1533352	-	3.1.3.16	stp_1	similar to AA sequence:UniProtKB:Q8Y678		1	0	0	0	0	0	0
1405	PFR_JS18_1371	Cold shock-like protein CspA	1533518	1533724	-	PROKKA_01395	Cold shock-like protein 7.0	1533518	1533724	-			similar to AA sequence:UniProtKB:Q01761		1	0	0	0	0	0	0
1406	PFR_JS18_1372	ATP-dependent DNA helicase	1534064	1537435	+	PROKKA_01396	ATP-dependent DNA helicase UvrD1	1534064	1537435	+	3.6.4.12	uvrD1_2	similar to AA sequence:UniProtKB:P0A5A3		1	0	0	0	0	0	0
1407	PFR_JS18_1373	ATP-dependent DNA helicase	1537432	1540788	+	PROKKA_01397	ATP-dependent DNA helicase PcrA	1537432	1540788	+	3.6.4.12	pcrA	similar to AA sequence:UniProtKB:P56255		1	0	0	0	0	0	0
1408	PFR_JS18_1374	Hydrolase, NUDIX family	1540798	1541688	+	PROKKA_01398	NADH pyrophosphatase	1540798	1541688	+	3.6.1.22	nudC	similar to AA sequence:UniProtKB:P32664		1	0	0	0	0	0	0
1409	PFR_JS18_1375	Exonuclease subunit V alpha recD	1541740	1543593	-	PROKKA_01399	RecBCD enzyme subunit RecD	1541740	1543593	-	3.1.11.5	recD	similar to AA sequence:UniProtKB:P04993		1	0	0	0	0	0	0
1410	PFR_JS18_1376	Putative exodeoxyribonuclease V, beta subunit	1543580	1546942	-	PROKKA_01400	RecBCD enzyme subunit RecB	1543580	1546942	-	3.1.11.5	recB	similar to AA sequence:UniProtKB:P08394		1	0	0	0	0	0	0
1411	PFR_JS18_1377	Exonuclease subunit V gamma recC	1546939	1550313	-	PROKKA_01401	RecBCD enzyme subunit RecC	1546939	1550313	-	3.1.11.5	recC	similar to AA sequence:UniProtKB:P07648		1	0	0	0	0	0	0
1412	PFR_JS18_1378	HRDC domain protein	1550416	1552572	+	PROKKA_01402	ATP-dependent DNA helicase UvrD2	1550416	1552572	+	3.6.4.12	uvrD2	similar to AA sequence:UniProtKB:P64320		1	0	0	0	0	0	0
1413	PFR_JS18_1379	Hypothetical protein	1552629	1553756	-	PROKKA_01403	hypothetical protein	1552629	1553756	-					1	0	0	0	0	0	0
1414	PFR_JS18_1380	Hypothetical protein	1553913	1554074	-	PROKKA_01404	hypothetical protein	1553913	1554074	-					1	0	0	0	0	0	0
1415	PFR_JS18_1381	Similar to metal-dependent hydrolase	1554511	1555158	+	PROKKA_01405	hypothetical protein	1554511	1555158	+					1	0	0	0	0	0	0
1416	PFR_JS18_1382	UbiD family decarboxylase	1555190	1556593	-	PROKKA_01406	hypothetical protein	1555190	1556593	-					1	0	0	0	0	0	0
1417	PFR_JS18_1383	Lon protease proteolytic domain protein	1556834	1557877	+	PROKKA_01407	serine endoprotease	1556834	1557877	+			protein motif:CLUSTERS:PRK10942		1	0	0	0	0	0	0
1418	PFR_JS18_1384	Hypothetical protein	1557996	1558595	+	PROKKA_01408	hypothetical protein	1557996	1558595	+					1	0	0	0	0	0	0
1419	PFR_JS18_1385	UPF0182 protein	1558592	1561531	+	PROKKA_01409	hypothetical protein	1558592	1561531	+			protein motif:CLUSTERS:PRK00068		1	0	0	0	0	0	0
1420	PFR_JS18_1386	Peptidase M16 inactive domain protein	1561615	1562979	-	PROKKA_01410	Peptidase M16 inactive domain protein	1561615	1562979	-			protein motif:Pfam:PF05193.15		1	0	0	0	0	0	0
1421	PFR_JS18_1387	Peptidase M16 inactive domain protein	1562979	1564250	-	PROKKA_01411	Protease 3 precursor	1562979	1564250	-	3.4.24.55	ptrA	similar to AA sequence:UniProtKB:P05458		1	0	0	0	0	0	0
1422	PFR_JS18_1388	Prolyl aminopeptidase	1564395	1565609	+	PROKKA_01412	Proline iminopeptidase	1564395	1565609	+	3.4.11.5	pip_2	similar to AA sequence:UniProtKB:P46547		1	0	0	0	0	0	0
1423	PFR_JS18_1389	Hypothetical protein	1565776	1566066	+	PROKKA_01413	hypothetical protein	1565776	1566066	+					1	0	0	0	0	0	0
1424	PFR_JS18_1390	Biotin synthase	1566229	1567374	+	PROKKA_01414	Biotin synthase	1566229	1567374	+	2.8.1.6	bioB	similar to AA sequence:UniProtKB:P19206		1	0	0	0	0	0	0
1425						PROKKA_01415	tRNA-Met(cat)	1567459	1567533	-			COORDINATES:profile:Aragorn:1.2		0					0	0
1426	PFR_JS18_1391	ABC transporter, substrate-binding protein,	1567742	1569265	+	PROKKA_01416	Glutathione-binding protein GsiB precursor	1567742	1569265	+		gsiB	similar to AA sequence:UniProtKB:P75797		1	0	0	0	0	0	0
1427	PFR_JS18_1392	Putative glutathione ABC transporter, permease	1569287	1570240	+	PROKKA_01417	Glutathione transport system permease protein GsiC	1569287	1570240	+		gsiC	similar to AA sequence:UniProtKB:P75798		1	0	0	0	0	0	0
1428	PFR_JS18_1393	Putative oligopeptide ABC transport system	1570237	1571052	+	PROKKA_01418	Glutathione transport system permease protein GsiD	1570237	1571052	+		gsiD	similar to AA sequence:UniProtKB:P75799		1	0	0	0	0	0	0
1429	PFR_JS18_1394	Oligopeptide transport protein of the ABC	1571054	1571911	+	PROKKA_01419	Oligopeptide transport ATP-binding protein OppD	1571054	1571911	+		oppD	similar to AA sequence:UniProtKB:P24136		1	0	0	0	0	0	0
1430	PFR_JS18_1395	Dipeptide ABC transporter ATP-binding protein	1571904	1572731	+	PROKKA_01420	Glutathione import ATP-binding protein GsiA	1571904	1572731	+	3.6.3.-	gsiA_2	similar to AA sequence:UniProtKB:P75796		1	0	0	0	0	0	0
1431	PFR_JS18_1396	Putative phosphoglycerate dehydrogenase	1572765	1573985	+	PROKKA_01421	D-3-phosphoglycerate dehydrogenase	1572765	1573985	+	1.1.1.95	serA	similar to AA sequence:UniProtKB:P0A9T0		1	0	0	0	0	0	0
1432	PFR_JS18_1397	Dolichyl-phosphate mannose synthase	1573975	1574631	-	PROKKA_01422	GtrA-like protein	1573975	1574631	-			protein motif:Pfam:PF04138.8		0	0	0	0	0	0	0
1433	PFR_JS18_1398	Glycosyltransferase, family 2	1574585	1575133	-	PROKKA_01423	Glycosyl transferase family 2	1574585	1575133	-			protein motif:Pfam:PF00535.20		0	0	0	0	0	0	0
1434	PFR_JS18_1399	Exopolysaccharide biosynthesis protein related to	1575143	1576090	-	PROKKA_01424	hypothetical protein	1575143	1576090	-					1	0	0	0	0	0	0
1435	PFR_JS18_1400	Conserved domain protein	1576247	1576882	+	PROKKA_01425	hypothetical protein	1576247	1576882	+					1	0	0	0	0	0	0
1436	PFR_JS18_1401	VTC domain protein	1576879	1577691	+	PROKKA_01426	VTC domain protein	1576879	1577691	+			protein motif:Pfam:PF09359.4		1	0	0	0	0	0	0
1437	PFR_JS18_1402	PF14262 domain protein	1577688	1579421	+	PROKKA_01427	hypothetical protein	1577688	1579421	+					1	0	0	0	0	0	0
1438	PFR_JS18_1403	Putative histidinol-phosphate phosphatase,	1579475	1580290	-	PROKKA_01428	Histidinol-phosphatase	1579475	1580290	-	3.1.3.15	hisN	similar to AA sequence:UniProtKB:Q9K4B1		1	0	0	0	0	0	0
1439	PFR_JS18_1404	Putative ribosome biogenesis GTPase RsgA	1580344	1581414	-	PROKKA_01429	Putative ribosome biogenesis GTPase RsgA	1580344	1581414	-	3.6.1.-	rsgA	similar to AA sequence:UniProtKB:Q8ZKB0		1	0	0	0	0	0	0
1440	PFR_JS18_1405	3-phosphoshikimate 1-carboxyvinyltransferase	1581411	1582763	-	PROKKA_01430	3-phosphoshikimate 1-carboxyvinyltransferase	1581411	1582763	-	2.5.1.19	aroA	similar to AA sequence:UniProtKB:P22487		1	0	0	0	0	0	0
1441	PFR_JS18_1406	UPF0361 protein yoqW	1582911	1583663	+	PROKKA_01431	Putative SOS response-associated peptidase YedK	1582911	1583663	+	3.4.-.-	yedK	similar to AA sequence:UniProtKB:P76318		1	0	0	0	0	0	0
1442	PFR_JS18_1407	RNA polymerase sigma factor	1583804	1584391	+	PROKKA_01432	ECF RNA polymerase sigma factor SigR	1583804	1584391	+		sigR	similar to AA sequence:UniProtKB:Q7AKG9		1	0	0	0	0	0	0
1443	PFR_JS18_1408	Hypothetical protein	1584384	1584695	+	PROKKA_01433	Anti-sigma factor RsrA	1584384	1584695	+		rsrA	similar to AA sequence:UniProtKB:Q7AKG8		1	0	0	0	0	0	0
1444	PFR_JS18_1409	Sensor histidine kinase	1585181	1586689	+	PROKKA_01434	putative sensor histidine kinase pdtaS	1585181	1586689	+	2.7.13.3	pdtaS	similar to AA sequence:UniProtKB:O05846		1	0	0	0	0	0	0
1445	PFR_JS18_1410	Transcription factor WhiB	1586794	1587042	-	PROKKA_01435	Transcriptional regulator WhiB1	1586794	1587042	-		whiB1	similar to AA sequence:UniProtKB:O05847		1	0	0	0	0	0	0
1446	PFR_JS18_1411	Oxoglutarate dehydrogenase	1587287	1591072	-	PROKKA_01436	Multifunctional 2-oxoglutarate metabolism enzyme	1587287	1591072	-	2.2.1.5	kgd	similar to AA sequence:UniProtKB:A0R2B1		1	0	0	0	0	0	0
1447	PFR_JS18_1412	Hypothetical protein	1591142	1592548	-	PROKKA_01437	hypothetical protein	1591142	1592548	-					1	0	0	0	0	0	0
1448	PFR_JS18_1413	LigA	1592541	1593836	-	PROKKA_01438	hypothetical protein	1592541	1593836	-					1	0	0	0	0	0	0
1449	PFR_JS18_1414	LigA	1593977	1595395	-	PROKKA_01439	hypothetical protein	1593977	1595395	-					0	0	0	0	0	0	0
1450	PFR_JS18_1415	Transmembrane protein dedA	1595618	1596385	+	PROKKA_01440	Inner membrane protein YohD	1595618	1596385	+		yohD	similar to AA sequence:UniProtKB:P33366		0	0	0	0	0	0	0
1451						PROKKA_01441	tRNA-Arg(ccg)	1596552	1596627	-			COORDINATES:profile:Aragorn:1.2		0					0	0
1452	PFR_JS18_1416	Diaminopimelate decarboxylase	1596765	1598159	+	PROKKA_01442	Diaminopimelate decarboxylase	1596765	1598159	+	4.1.1.20	lysA	similar to AA sequence:UniProtKB:P0A5M4		0	0	0	0	0	0	0
1453	PFR_JS18_1417	Homoserine dehydrogenase	1598170	1599495	+	PROKKA_01443	Homoserine dehydrogenase	1598170	1599495	+	1.1.1.3	hom	similar to AA sequence:UniProtKB:P08499		1	0	0	0	0	0	0
1454	PFR_JS18_1418	Phosphoserine phosphatase/homoserine	1599504	1600127	+	PROKKA_01444	haloacid dehalogenase-like hydrolase	1599504	1600127	+			protein motif:Pfam:PF12710.1		1	0	0	0	0	0	0
1455	PFR_JS18_1419	Transcription termination factor Rho	1600521	1602491	+	PROKKA_01445	hypothetical protein	1600521	1602491	+			similar to AA sequence:UniProtKB:P52157	Transcription termination factor Rho	1	0	0	0	0	0	0
1456	PFR_JS18_1420	50S ribosomal protein L31	1602628	1602852	+	PROKKA_01446	50S ribosomal protein L31	1602628	1602852	+		rpmE	similar to AA sequence:UniProtKB:Q9K4E5		1	0	0	0	0	0	0
1457	PFR_JS18_1421	Peptide chain release factor 1	1602960	1604039	+	PROKKA_01447	Peptide chain release factor 1	1602960	1604039	+		prfA	similar to AA sequence:UniProtKB:P96077		1	0	0	0	0	0	0
1458	PFR_JS18_1422	Release factor glutamine methyltransferase	1604036	1604914	+	PROKKA_01448	Release factor glutamine methyltransferase	1604036	1604914	+	2.1.1.-	prmC	similar to AA sequence:UniProtKB:P0ACC1		1	0	0	0	0	0	0
1459	PFR_JS18_1423	TRNA threonylcarbamoyladenosine biosynthesis	1604911	1605789	+	PROKKA_01449	Threonylcarbamoyl-AMP synthase	1604911	1605789	+	2.7.7.87	ywlC_1	similar to AA sequence:UniProtKB:P39153		1	0	0	0	0	0	0
1460	PFR_JS18_1424	Glycosyltransferase, group 4 family	1605798	1606934	+	PROKKA_01450	Decaprenyl-phosphate N-acetylglucosaminephosphotransferase	1605798	1606934	+	2.7.8.35	wecA	similar to AA sequence:UniProtKB:Q10606		1	0	0	0	0	0	0
1461	PFR_JS18_1425	Hypothetical protein	1607048	1607449	+	PROKKA_01451	hypothetical protein	1607048	1607449	+					1	0	0	0	0	0	0
1462	PFR_JS18_1426	Hypothetical protein	1607446	1607670	+	PROKKA_01452	Putative F0F1-ATPase subunit (ATPase_gene1)	1607446	1607670	+			protein motif:Pfam:PF09527.4		1	0	0	0	0	0	0
1463	PFR_JS18_1427	ATP synthase subunit a	1607663	1608544	+	PROKKA_01453	ATP synthase subunit a	1607663	1608544	+		atpB	similar to AA sequence:UniProtKB:O05330		1	0	0	0	0	0	0
1464	PFR_JS18_1428	ATP synthase C chain (F1F0-ATPase subunit c )	1608590	1608808	+	PROKKA_01454	ATP synthase subunit c	1608590	1608808	+		atpE	similar to AA sequence:UniProtKB:Q2RFX4		1	0	0	0	0	0	0
1465	PFR_JS18_1429	ATP synthase subunit b	1608819	1609373	+	PROKKA_01455	ATP synthase subunit b	1608819	1609373	+		atpF	similar to AA sequence:UniProtKB:P80285		1	0	0	0	0	0	0
1466	PFR_JS18_1430	ATP synthase F1, delta subunit	1609370	1610149	+	PROKKA_01456	ATP synthase subunit delta	1609370	1610149	+		atpH	similar to AA sequence:UniProtKB:P50008		1	0	0	0	0	0	0
1467	PFR_JS18_1431	ATP synthase subunit alpha	1610224	1611861	+	PROKKA_01457	ATP synthase subunit alpha	1610224	1611861	+	3.6.3.14	atpA	similar to AA sequence:UniProtKB:P50001		1	0	0	0	0	0	0
1468	PFR_JS18_1432	ATP synthase gamma chain	1611864	1612799	+	PROKKA_01458	ATP synthase gamma chain	1611864	1612799	+		atpG	similar to AA sequence:UniProtKB:P50007		1	0	0	0	0	0	0
1469	PFR_JS18_1433	ATP synthase subunit beta	1612800	1614251	+	PROKKA_01459	ATP synthase subunit beta	1612800	1614251	+	3.6.3.14	atpD	similar to AA sequence:UniProtKB:A0R200		1	0	0	0	0	0	0
1470	PFR_JS18_1434	ATP synthase F1, epsilon subunit	1614251	1614718	+	PROKKA_01460	ATP synthase epsilon chain	1614251	1614718	+		atpC	similar to AA sequence:UniProtKB:P0A2Z7		1	0	0	0	0	0	0
1471	PFR_JS18_1435	Hypothetical protein	1614760	1615218	+	PROKKA_01461	hypothetical protein	1614760	1615218	+					1	0	0	0	0	0	0
1472	PFR_JS18_1436	Lipoate-protein ligase LplJ	1615242	1616306	+	PROKKA_01462	putative lipoate-protein ligase A	1615242	1616306	+	2.7.7.63	lplA	similar to AA sequence:UniProtKB:P75394		1	0	0	0	0	0	0
1473	PFR_JS18_1437	ATP:cob(I)alamin adenosyltransferase	1616481	1617089	-	PROKKA_01463	Cob(I)yrinic acid a,c-diamide adenosyltransferase	1616481	1617089	-	2.5.1.17		similar to AA sequence:UniProtKB:P64803		1	0	0	0	0	0	0
1474	PFR_JS18_1438	Abhydrolase domain-containing protein 11	1617168	1617998	-	PROKKA_01464	Esterase YbfF	1617168	1617998	-	3.1.-.-	ybfF	similar to AA sequence:UniProtKB:P75736		1	0	0	0	0	0	0
1475	PFR_JS18_1439	Hypothetical protein	1617995	1618273	-	PROKKA_01465	hypothetical protein	1617995	1618273	-					1	0	0	0	0	0	0
1476	PFR_JS18_1440	Endonuclease NucS	1618430	1619077	+	PROKKA_01466	hypothetical protein	1618430	1619077	+			protein motif:CLUSTERS:PRK03298		1	0	0	0	0	0	0
1477	PFR_JS18_1441	Hypothetical protein	1619118	1620911	-	PROKKA_01467	hypothetical protein	1619118	1620911	-					1	0	0	0	0	0	0
1478	PFR_JS18_1442	Putative phosphate acyltransferase	1621070	1621645	-	PROKKA_01468	hypothetical protein	1621070	1621645	-					1	0	0	0	0	0	0
1479	PFR_JS18_1443	4-hydroxyphenylpyruvate dioxygenase C domain	1621801	1622247	-	PROKKA_01469	Glyoxalase/Bleomycin resistance protein/Dioxygenase superfamily protein	1621801	1622247	-			protein motif:Pfam:PF00903.19		1	0	0	0	0	0	0
1480	PFR_JS18_1444	Thioredoxin	1622479	1623471	-	PROKKA_01470	hypothetical protein	1622479	1623471	-					1	0	0	0	0	0	0
1481	PFR_JS18_1445	Phosphoglucomutase PgmA	1623603	1625234	+	PROKKA_01471	Phosphoglucomutase	1623603	1625234	+	5.4.2.2	pgm	similar to AA sequence:UniProtKB:P36938		1	0	0	0	0	0	0
1482	PFR_JS18_1446	Hydrolase, NUDIX family	1625349	1626134	-	PROKKA_01472	hypothetical protein	1625349	1626134	-			protein motif:CLUSTERS:PRK08999		0	0	0	0	0	0	0
1483	PFR_JS18_1447	1,4-alpha-glucan branching enzyme GlgB	1626170	1628074	-	PROKKA_01473	1,4-alpha-glucan branching enzyme GlgB	1626170	1628074	-	2.4.1.18	glgB	similar to AA sequence:UniProtKB:Q10625		1	0	0	0	0	0	0
1484	PFR_JS18_1448	Maltokinase	1628067	1629404	-	PROKKA_01474	Maltokinase	1628067	1629404	-	2.7.1.175	mak1	similar to AA sequence:UniProtKB:Q7WUM3		1	0	0	0	0	0	0
1485	PFR_JS18_1449	Maltose alpha-D-glucosyltransferase	1629420	1631237	-	PROKKA_01475	Trehalose synthase/amylase TreS	1629420	1631237	-	3.2.1.1	treS	similar to AA sequence:UniProtKB:A0R6E0		1	0	0	0	0	0	0
1486	PFR_JS18_1450	Alpha-1,4-glucan:maltose-1-phosphate	1631305	1633419	-	PROKKA_01476	Alpha-1,4-glucan:maltose-1-phosphate maltosyltransferase 2	1631305	1633419	-	2.4.99.16	glgE2	similar to AA sequence:UniProtKB:Q9KY04		1	0	0	0	0	0	0
1487	PFR_JS18_1451	Phosphorylase	1633545	1636136	+	PROKKA_01477	Maltodextrin phosphorylase	1633545	1636136	+	2.4.1.1	malP	similar to AA sequence:UniProtKB:P00490		1	0	0	0	0	0	0
1488	PFR_JS18_1452	Hypothetical protein	1636300	1637010	-	PROKKA_01478	hypothetical protein	1636300	1637010	-					0	0	0	0	0	0	0
1489	PFR_JS18_1453	Hypothetical protein	1637127	1637714	-	PROKKA_01479	hypothetical protein	1637127	1637714	-					0	0	0	0	0	0	0
1490	PFR_JS18_1454	Glycogen debranching enzyme GlgX	1637932	1640124	-	PROKKA_01480	Glycogen debranching enzyme	1637932	1640124	-	3.2.1.-	glgX_2	similar to AA sequence:UniProtKB:P15067		1	0	0	0	0	0	0
1491	PFR_JS18_1455	TRNA	1640381	1641454	+	PROKKA_01481	tRNA-specific 2-thiouridylase MnmA	1640381	1641454	+	2.8.1.-	mnmA	similar to AA sequence:UniProtKB:Q99TM8		1	0	0	0	0	0	0
1492	PFR_JS18_1456	Methionine synthase, vitamin-B12 independent	1641500	1642486	+	PROKKA_01482	Cobalamin-independent synthase, Catalytic domain	1641500	1642486	+			protein motif:Pfam:PF01717.12		1	0	0	0	0	0	0
1493	PFR_JS18_1457	Hypothetical membrane anchored protein	1642555	1642758	+	PROKKA_01483	hypothetical protein	1642555	1642758	+					1	0	0	0	0	0	0
1494	PFR_JS18_1458	Amino acid-binding ACT domain protein	1642779	1643405	-	PROKKA_01484	hypothetical protein	1642779	1643405	-					1	0	0	0	0	0	0
1495	PFR_JS18_1459	Aspartyl/glutamyl-tRNA(Asn/Gln) amidotransferase	1643626	1643928	+	PROKKA_01485	Aspartyl/glutamyl-tRNA(Asn/Gln) amidotransferase subunit C	1643626	1643928	+	6.3.5.-	gatC	similar to AA sequence:UniProtKB:P68808		1	0	0	0	0	0	0
1496	PFR_JS18_1460	Glutamyl-tRNA(Gln) amidotransferase subunit A	1643936	1645468	+	PROKKA_01486	Glutamyl-tRNA(Gln) amidotransferase subunit A	1643936	1645468	+	6.3.5.-	gatA	similar to AA sequence:UniProtKB:Q8NR17		1	0	0	0	0	0	0
1497	PFR_JS18_1461	Aspartyl/glutamyl-tRNA(Asn/Gln) amidotransferase	1645465	1646976	+	PROKKA_01487	Aspartyl/glutamyl-tRNA(Asn/Gln) amidotransferase subunit B	1645465	1646976	+	6.3.5.-	gatB	similar to AA sequence:UniProtKB:O66766		1	0	0	0	0	0	0
1498	PFR_JS18_1462	Hypothetical protein	1647185	1649668	+	PROKKA_01488	Phosphatidylglycerol lysyltransferase	1647185	1649668	+	2.3.2.3	mprF	similar to AA sequence:UniProtKB:C0H3X7		0	0	0	0	0	0	0
1499	PFR_JS18_1463	Putative integral membrane esterase	1649665	1650981	+	PROKKA_01489	Putative esterase	1649665	1650981	+			protein motif:Pfam:PF00756.14		0	0	0	0	0	0	0
1500	PFR_JS18_1464	Dipeptidase pepE	1651011	1652144	-	PROKKA_01490	Xaa-Pro dipeptidase	1651011	1652144	-	3.4.13.9	pepQ	similar to AA sequence:UniProtKB:Q9S6S1		0	0	0	0	0	0	0
1501	PFR_JS18_1465	PTS system fructose IIA component	1652617	1653039	+	PROKKA_01491	PTS system mannose-specific EIIAB component	1652617	1653039	+		manX	similar to AA sequence:UniProtKB:P69797		1	0	0	0	0	0	0
1502	PFR_JS18_1466	CBS domain protein/ACT domain-containing protein	1653071	1653721	-	PROKKA_01492	Hypoxic response protein 1	1653071	1653721	-		hrp1	similar to AA sequence:UniProtKB:O06186		1	0	0	0	0	0	0
1503	PFR_JS18_1467	Branched-chain amino acid ABC transporter,	1653723	1654427	-	PROKKA_01493	High-affinity branched-chain amino acid transport ATP-binding protein LivF	1653723	1654427	-		livF	similar to AA sequence:UniProtKB:P22731		1	0	0	0	0	0	0
1504	PFR_JS18_1468	Branched-chain amino acid ABC superfamily ATP	1654420	1655211	-	PROKKA_01494	Lipopolysaccharide export system ATP-binding protein LptB	1654420	1655211	-	3.6.3.-	lptB	similar to AA sequence:UniProtKB:P45073		1	0	0	0	0	0	0
1505	PFR_JS18_1469	Branched-chain amino acid ABC transporter,	1655208	1656227	-	PROKKA_01495	High-affinity branched-chain amino acid transport system permease protein LivH	1655208	1656227	-		livH_1	similar to AA sequence:UniProtKB:P0AEX7		1	0	0	0	0	0	0
1506	PFR_JS18_1470	High-affinity branched-chain amino acid transport	1656224	1657108	-	PROKKA_01496	High-affinity branched-chain amino acid transport system permease protein LivH	1656224	1657108	-		livH_2	similar to AA sequence:UniProtKB:P0AEX7		1	0	0	0	0	0	0
1507	PFR_JS18_1471	Extracellular ligand-binding receptor	1657205	1658368	-	PROKKA_01497	hypothetical protein	1657205	1658368	-			similar to AA sequence:UniProtKB:Q8YEE8	Leu/Ile/Val-binding protein homolog 3 precursor	1	0	0	0	0	0	0
1508	PFR_JS18_1472	Dihydrolipoyl dehydrogenase	1658564	1659964	-	PROKKA_01498	Dihydrolipoyl dehydrogenase	1658564	1659964	-	1.8.1.4	lpdC	similar to AA sequence:UniProtKB:P66004		1	0	0	0	0	0	0
1509	PFR_JS18_1473	UDP-N-acetylglucosamine 1-carboxyvinyltransferase	1660111	1661646	+	PROKKA_01499	UDP-N-acetylglucosamine 1-carboxyvinyltransferase	1660111	1661646	+	2.5.1.7	murA	similar to AA sequence:UniProtKB:Q3KHZ4		1	0	0	0	0	0	0
1510	PFR_JS18_1474	Pyridoxal kinase	1661737	1662606	-	PROKKA_01500	Pyridoxamine kinase	1661737	1662606	-	2.7.1.35	pdxY	similar to AA sequence:UniProtKB:Q7CIR8		1	0	0	0	0	0	0
1511	PFR_JS18_1475	Hypothetical protein	1662744	1663268	+	PROKKA_01501	Putative transmembrane protein (PGPGW)	1662744	1663268	+			protein motif:Pfam:PF09656.4		1	0	0	0	0	0	0
1512	PFR_JS18_1476	Glycerophosphodiester phosphodiesterase family	1663313	1664110	+	PROKKA_01502	Glycerophosphoryl diester phosphodiesterase	1663313	1664110	+	3.1.4.46	ugpQ_1	similar to AA sequence:UniProtKB:P10908		1	0	0	0	0	0	0
1513	PFR_JS18_1477	PF13397 domain protein	1664217	1664555	+	PROKKA_01503	RNA polymerase-binding protein RbpA	1664217	1664555	+		rbpA_1	similar to AA sequence:UniProtKB:Q9RKY0		1	0	0	0	0	0	0
1514	PFR_JS18_1478	ApolipoproteiN n-acyltransferase	1664651	1665457	-	PROKKA_01504	Undecaprenyl-phosphate mannosyltransferase	1664651	1665457	-	2.4.1.54		similar to AA sequence:UniProtKB:C5CBV8		1	0	0	0	0	0	0
1515	PFR_JS18_1479	Hypothetical protein	1665544	1667178	-	PROKKA_01505	Apolipoprotein N-acyltransferase	1665544	1667178	-	2.3.1.-	lnt	similar to AA sequence:UniProtKB:P23930		1	0	0	0	0	0	0
1516	PFR_JS18_1480	Transcriptional regulator, AsnC family	1667272	1667685	-	PROKKA_01506	HTH-type transcriptional regulator LrpC	1667272	1667685	-		lrpC	similar to AA sequence:UniProtKB:P96582		1	0	0	0	0	0	0
1517	PFR_JS18_1481	Methionine biosynthesis protein MetW	1667821	1668507	-	PROKKA_01507	hypothetical protein	1667821	1668507	-			protein motif:CLUSTERS:PRK08317		1	0	0	0	0	0	0
1518	PFR_JS18_1482	Homoserine O-acetyltransferase (Precursor)	1668504	1669757	-	PROKKA_01508	Homoserine O-acetyltransferase	1668504	1669757	-	2.3.1.31	metX	similar to AA sequence:UniProtKB:Q8F4I0		1	0	0	0	0	0	0
1519	PFR_JS18_1483	ABC-type nitrate/sulfonate/bicarbonate transport	1669939	1670946	-	PROKKA_01509	Putative thiamine biosynthesis protein	1669939	1670946	-			similar to AA sequence:UniProtKB:P44658		1	0	0	0	0	0	0
1520	PFR_JS18_1484	Nitrate/sulfonate/bicarbonate ABC transporter,	1670943	1671833	-	PROKKA_01510	Carnitine transport permease protein OpuCD	1670943	1671833	-		opuCD	similar to AA sequence:UniProtKB:Q9KHT6		1	0	0	0	0	0	0
1521	PFR_JS18_1485	Antiseptic resistance protein	1672140	1673720	-	PROKKA_01511	Antiseptic resistance protein	1672140	1673720	-		qacA_2	similar to AA sequence:UniProtKB:P0A0J9		1	0	0	0	0	0	0
1522	PFR_JS18_1486	S-ribosylhomocysteinase LuxS	1673912	1674376	-	PROKKA_01512	S-ribosylhomocysteine lyase	1673912	1674376	-	4.4.1.21	luxS	similar to AA sequence:UniProtKB:Q9ZMW8		1	0	0	0	0	0	0
1523						PROKKA_01513	tRNA-Pro(ggg)	1674536	1674611	+			COORDINATES:profile:Aragorn:1.2		0					0	0
1524	PFR_JS18_1487	Transcriptional regulator	1674773	1675078	-	PROKKA_01514	Helix-turn-helix domain protein	1674773	1675078	-			protein motif:Pfam:PF12840.1		1	0	0	0	0	0	0
1525	PFR_JS18_1488	Hypothetical protein	1675071	1675592	-	PROKKA_01515	hypothetical protein	1675071	1675592	-					1	0	0	0	0	0	0
1526	PFR_JS18_1489	PecM protein	1675763	1676638	+	PROKKA_01516	Threonine/homoserine exporter RhtA	1675763	1676638	+		rhtA	similar to AA sequence:UniProtKB:P0AA67		0	0	0	0	0	0	0
1527	PFR_JS18_1490	Zinc-containing alcohol dehydrogenase (ADH)	1676747	1677697	+	PROKKA_01517	ethanol-active dehydrogenase/acetaldehyde-active reductase	1676747	1677697	+			protein motif:CLUSTERS:PRK09422		0	0	0	0	0	0	0
1528	PFR_JS18_1491	TetR-family transcription regulator	1677743	1678321	-	PROKKA_01518	HTH-type transcriptional regulator RutR	1677743	1678321	-		rutR	similar to AA sequence:UniProtKB:P0ACU2		1	0	0	0	0	0	0
1529	PFR_JS18_1492	Permease of the major facilitator family protein	1678347	1678874	-	PROKKA_01519	Antiseptic resistance protein	1678347	1678874	-		qacA_3	similar to AA sequence:UniProtKB:P0A0J9		0	0	0	0	0	0	0
1530	PFR_JS18_1493	Putative methyl viologen resistance protein	1678814	1679866	-	PROKKA_01520	Antiseptic resistance protein	1678814	1679848	-		qacA_4	similar to AA sequence:UniProtKB:P0A0J9		1	0	0	0	0	0	0
1531	PFR_JS18_1494	Protein of hypothetical function DUF1706	1679972	1680481	+	PROKKA_01521	hypothetical protein	1679972	1680481	+					1	0	0	0	0	0	0
1532	PFR_JS18_1495	GTPase Der	1680516	1681865	-	PROKKA_01522	GTPase Der	1680516	1681865	-		der	similar to AA sequence:UniProtKB:P50743		1	0	0	0	0	0	0
1533	PFR_JS18_1496	Putative cytidylate kinase	1681980	1682651	-	PROKKA_01523	Cytidylate kinase	1681980	1682651	-	2.7.4.25	cmk	similar to AA sequence:UniProtKB:P63803		1	0	0	0	0	0	0
1534	PFR_JS18_1497	Prephenate dehydrogenase	1682691	1683785	-	PROKKA_01524	T-protein	1682691	1683785	-		tyrA_2	similar to AA sequence:UniProtKB:P07023		1	0	0	0	0	0	0
1535	PFR_JS18_1498	Proteasome subunit alpha	1683787	1684512	-	PROKKA_01525	Proteasome subunit alpha	1683787	1684512	-	3.4.25.1	prcA	similar to AA sequence:UniProtKB:Q7AKQ6		1	0	0	0	0	0	0
1536	PFR_JS18_1499	Proteasome subunit beta	1684509	1685375	-	PROKKA_01526	Proteasome subunit beta precursor	1684509	1685375	-	3.4.25.1	prcB	similar to AA sequence:UniProtKB:Q7AKQ5		1	0	0	0	0	0	0
1537	PFR_JS18_1500	TRNA (Adenine-58-N(1)-) methyltransferase	1685368	1686438	-	PROKKA_01527	tRNA (adenine(58)-N(1))-methyltransferase TrmI	1685368	1686438	-	2.1.1.220	trmI	similar to AA sequence:UniProtKB:O33253		1	0	0	0	0	0	0
1538	PFR_JS18_1501	HAD-superfamily hydrolase, subfamily IA, variant	1686435	1687160	-	PROKKA_01528	Phosphorylated carbohydrates phosphatase	1686435	1687160	-	3.1.3.-		similar to AA sequence:UniProtKB:Q9X0Y1		1	0	0	0	0	0	0
1539	PFR_JS18_1502	Signal peptide peptidase SppA	1687344	1688600	+	PROKKA_01529	Putative signal peptide peptidase SppA	1687344	1688600	+	3.4.21.-	sppA	similar to AA sequence:UniProtKB:O34525		1	0	0	0	0	0	0
1540	PFR_JS18_1503	5-methyltetrahydrofolate-homocysteine	1688893	1692360	-	PROKKA_01530	Methionine synthase	1688893	1692360	-	2.1.1.13	metH	similar to AA sequence:UniProtKB:P13009		1	0	0	0	0	0	0
1541	PFR_JS18_1504	Proteasome assembly chaperones 2	1692512	1693342	+	PROKKA_01531	PAC2 family protein	1692512	1693342	+			protein motif:Pfam:PF09754.3		1	0	0	0	0	0	0
1542	PFR_JS18_1505	Aminopeptidase C	1693443	1694774	-	PROKKA_01532	Aminopeptidase C	1693443	1694774	-	3.4.22.40	pepC_2	similar to AA sequence:UniProtKB:Q04723		1	0	0	0	0	0	0
1543	PFR_JS18_1506	Ribulose-phosphate 3-epimerase Rpe	1694834	1695496	-	PROKKA_01533	Ribulose-phosphate 3-epimerase	1694834	1695496	-	5.1.3.1	rpe	similar to AA sequence:UniProtKB:P0AG07		1	0	0	0	0	0	0
1544	PFR_JS18_1507	Putative ribosomal RNA small subunit	1695531	1697000	-	PROKKA_01534	Ribosomal RNA small subunit methyltransferase B	1695531	1697000	-	2.1.1.176	rsmB	similar to AA sequence:UniProtKB:P36929		1	0	0	0	0	0	0
1545	PFR_JS18_1508	Methionyl-tRNA formyltransferase Fmt	1696993	1697940	-	PROKKA_01535	Methionyl-tRNA formyltransferase	1696993	1697940	-	2.1.2.9	fmt	similar to AA sequence:UniProtKB:A0QWU2		1	0	0	0	0	0	0
1546	PFR_JS18_1509	Primosomal protein N' PriA	1698018	1700039	-	PROKKA_01536	Primosomal protein N'	1698018	1700039	-	3.6.4.-	priA_1	similar to AA sequence:UniProtKB:P17888		1	0	0	0	0	0	0
1547	PFR_JS18_1510	S-adenosylmethionine synthase MetK	1700150	1701340	-	PROKKA_01537	S-adenosylmethionine synthase	1700150	1701340	-	2.5.1.6	metK	similar to AA sequence:UniProtKB:A0QWT3		1	0	0	0	0	0	0
1548	PFR_JS18_1511	DNA-directed RNA polymerase, omega subunit	1701406	1701774	-	PROKKA_01538	DNA-directed RNA polymerase subunit omega	1701406	1701774	-	2.7.7.6	rpoZ	similar to AA sequence:UniProtKB:Q9KXS1		1	0	0	0	0	0	0
1549	PFR_JS18_1512	Guanylate kinase	1701834	1702454	-	PROKKA_01539	Guanylate kinase	1701834	1702454	-	2.7.4.8	gmk	similar to AA sequence:UniProtKB:P0A5I4		1	0	0	0	0	0	0
1550	PFR_JS18_1513	Integration host factor family protein	1702458	1702769	-	PROKKA_01540	hypothetical protein	1702458	1702769	-					1	0	0	0	0	0	0
1551	PFR_JS18_1514	Orotidine 5'-phosphate decarboxylase	1702932	1703741	-	PROKKA_01541	orotidine 5'-phosphate decarboxylase	1702932	1703741	-			protein motif:CLUSTERS:PRK00125		1	0	0	0	0	0	0
1552	PFR_JS18_1515	Dihydroorotate dehydrogenase (quinone)	1703738	1704838	-	PROKKA_01542	Dihydroorotate dehydrogenase (quinone)	1703738	1704838	-	1.3.5.2	pyrD	similar to AA sequence:UniProtKB:P0A7E1		1	0	0	0	0	0	0
1553	PFR_JS18_1516	Carbamoyl-phosphate synthase large chain	1704920	1708261	-	PROKKA_01543	Carbamoyl-phosphate synthase large chain	1704920	1708261	-	6.3.5.5	carB	similar to AA sequence:UniProtKB:P00968		1	0	0	0	0	0	0
1554	PFR_JS18_1517	Carbamoyl-phosphate synthase small chain	1708261	1709445	-	PROKKA_01544	Carbamoyl-phosphate synthase small chain	1708261	1709445	-	6.3.5.5	carA	similar to AA sequence:UniProtKB:P0A6F1		1	0	0	0	0	0	0
1555	PFR_JS18_1518	N utilization substance protein B homolog	1709624	1710250	-	PROKKA_01545	hypothetical protein	1709624	1710250	-			similar to AA sequence:UniProtKB:P95020	N utilization substance protein B homolog	1	0	0	0	0	0	0
1556	PFR_JS18_1519	Translation elongation factor P	1710250	1710831	-	PROKKA_01546	Elongation factor P	1710250	1710831	-		efp	similar to AA sequence:UniProtKB:A0QWR4		1	0	0	0	0	0	0
1557	PFR_JS18_1520	Bifunctional shikimate kinase/3-dehydroquinate	1710990	1712639	-	PROKKA_01547	3-dehydroquinate synthase	1710990	1712639	-	4.2.3.4	aroB	similar to AA sequence:UniProtKB:P0A4Z4		1	0	0	0	0	0	0
1558	PFR_JS18_1521	Chorismate synthase	1712636	1713838	-	PROKKA_01548	Chorismate synthase	1712636	1713838	-	4.2.3.5	aroC	similar to AA sequence:UniProtKB:P63611		1	0	0	0	0	0	0
1559	PFR_JS18_1522	Aminodeoxychorismate lyase	1713993	1715225	-	PROKKA_01549	putative aminodeoxychorismate lyase	1713993	1715225	-			protein motif:CLUSTERS:PRK10270		1	0	0	0	0	0	0
1560	PFR_JS18_1523	Putative crossover junction	1715200	1715745	-	PROKKA_01550	Putative Holliday junction resolvase	1715200	1715745	-	3.1.-.-	yrrK	similar to AA sequence:UniProtKB:O34634		1	0	0	0	0	0	0
1561	PFR_JS18_1524	Alanyl-tRNA synthetase AlaS	1715729	1718416	-	PROKKA_01551	Alanine--tRNA ligase	1715729	1718416	-	6.1.1.7	alaS	similar to AA sequence:UniProtKB:A0QWQ4		1	0	0	0	0	0	0
1562	PFR_JS18_1525	Lactate/malate dehydrogenase, NAD binding domain	1718581	1719561	-	PROKKA_01552	L-lactate dehydrogenase	1718581	1719561	-	1.1.1.27	ldh	similar to AA sequence:UniProtKB:Q9EVR0		1	0	0	0	0	0	0
1563	PFR_JS18_1526	Recombination factor protein RarA	1719616	1721040	-	PROKKA_01553	Replication-associated recombination protein A	1719616	1721040	-		rarA	similar to AA sequence:UniProtKB:P0AAZ4		1	0	0	0	0	0	0
1564	PFR_JS18_1527	Aspartyl-tRNA synthetase aspS	1721165	1723012	-	PROKKA_01554	Aspartate--tRNA ligase	1721165	1723012	-	6.1.1.12	aspS	similar to AA sequence:UniProtKB:P21889		1	0	0	0	0	0	0
1565	PFR_JS18_1528	Hypothetical protein	1723212	1724285	-	PROKKA_01555	hypothetical protein	1723212	1724285	-					1	0	0	0	0	0	0
1566	PFR_JS18_1529	Alpha-acetolactate decarboxylase AldC	1724494	1725309	-	PROKKA_01556	Alpha-acetolactate decarboxylase	1724494	1725309	-	4.1.1.5	alsD	similar to AA sequence:UniProtKB:Q04777		1	0	0	0	0	0	0
1567	PFR_JS18_1530	HisS Histidyl-tRNA synthetase	1725423	1726754	-	PROKKA_01557	Histidine--tRNA ligase	1725423	1726754	-	6.1.1.21	hisS	similar to AA sequence:UniProtKB:Q8YMC2		1	0	0	0	0	0	0
1568	PFR_JS18_1531	Putative glyoxalase II (Hydroxyacylglutathione	1726754	1727473	-	PROKKA_01558	putative metallo-hydrolase	1726754	1727473	-	3.-.-.-		similar to AA sequence:UniProtKB:Q5XD24		1	0	0	0	0	0	0
1569	PFR_JS18_1532	Conserved alanine and arginine rich protein	1727577	1728716	+	PROKKA_01559	hypothetical protein	1727577	1728716	+					1	0	0	0	0	0	0
1570	PFR_JS18_1533	GTP diphosphokinase	1728797	1731148	-	PROKKA_01560	Bifunctional (p)ppGpp synthase/hydrolase relA	1728797	1731148	-		relA_2	similar to AA sequence:UniProtKB:P66014		1	0	0	0	0	0	0
1571	PFR_JS18_1534	Adenine phosphoribosyltransferase	1731211	1731750	-	PROKKA_01561	Adenine phosphoribosyltransferase	1731211	1731750	-	2.4.2.7	apt	similar to AA sequence:UniProtKB:Q66DQ2		1	0	0	0	0	0	0
1572	PFR_JS18_1535	Protein translocase subunit SecF	1731753	1733000	-	PROKKA_01562	preprotein translocase subunit SecF	1731753	1733000	-			protein motif:CLUSTERS:PRK13022		1	0	0	0	0	0	0
1573	PFR_JS18_1536	Protein translocase subunit SecD	1733000	1734718	-	PROKKA_01563	preprotein translocase subunit SecD	1733000	1734718	-			protein motif:CLUSTERS:PRK05812		1	0	0	0	0	0	0
1574	PFR_JS18_1537	Preprotein translocase, YajC subunit	1734746	1735249	-	PROKKA_01564	preprotein translocase subunit YajC	1734746	1735249	-			protein motif:CLUSTERS:PRK05585		1	0	0	0	0	0	0
1575	PFR_JS18_1538	Holliday junction ATP-dependent DNA helicase	1735360	1736385	-	PROKKA_01565	Holliday junction ATP-dependent DNA helicase RuvB	1735360	1736385	-	3.6.4.12	ruvB	similar to AA sequence:UniProtKB:A0QWH6		1	0	0	0	0	0	0
1576	PFR_JS18_1539	Holliday junction ATP-dependent DNA helicase	1736449	1737060	-	PROKKA_01566	Holliday junction ATP-dependent DNA helicase RuvA	1736449	1737060	-	3.6.4.12	ruvA	similar to AA sequence:UniProtKB:A0QWH5		1	0	0	0	0	0	0
1577	PFR_JS18_1540	Crossover junction endodeoxyribonuclease RuvC	1737057	1737668	-	PROKKA_01567	Crossover junction endodeoxyribonuclease RuvC	1737057	1737668	-	3.1.22.4	ruvC	similar to AA sequence:UniProtKB:Q5SJC4		1	0	0	0	0	0	0
1578	PFR_JS18_1541	Probable transcriptional regulatory protein yebC	1737937	1738737	-	PROKKA_01568	putative transcriptional regulatory protein/MSMEI_2866	1737937	1738737	-			similar to AA sequence:UniProtKB:A0QWH1		1	0	0	0	0	0	0
1579	PFR_JS18_1542	Acetyltransferase, GNAT family	1738901	1739938	-	PROKKA_01569	putative acetyltransferase	1738901	1739938	-			protein motif:CLUSTERS:PRK03624		1	0	0	0	0	0	0
1580	PFR_JS18_1543	Phosphoribosyl isomerase A	1739935	1740660	-	PROKKA_01570	Phosphoribosyl isomerase A	1739935	1740660	-	5.3.1.16	priA_2	similar to AA sequence:UniProtKB:P16250		1	0	0	0	0	0	0
1581	PFR_JS18_1544	Imidazole glycerol phosphate synthase subunit	1740729	1741406	-	PROKKA_01571	Imidazole glycerol phosphate synthase subunit HisH	1740729	1741406	-	2.4.2.-	hisH	similar to AA sequence:UniProtKB:P59957		1	0	0	0	0	0	0
1582	PFR_JS18_1545	Imidazoleglycerol-phosphate dehydratase	1741403	1742011	-	PROKKA_01572	Imidazoleglycerol-phosphate dehydratase	1741403	1742011	-	4.2.1.19	hisB	similar to AA sequence:UniProtKB:P64368		1	0	0	0	0	0	0
1583	PFR_JS18_1546	Histidinol-phosphate aminotransferase 2	1742008	1743228	-	PROKKA_01573	Histidinol-phosphate aminotransferase	1742008	1743228	-	2.6.1.9	hisC	similar to AA sequence:UniProtKB:Q9KJU4		1	0	0	0	0	0	0
1584	PFR_JS18_1547	Histidinol dehydrogenase	1743228	1744541	-	PROKKA_01574	Histidinol dehydrogenase	1743228	1744541	-	1.1.1.23	hisD	similar to AA sequence:UniProtKB:P63950		1	0	0	0	0	0	0
1585	PFR_JS18_1548	Uncharacterized membrane protein, possible Na	1744619	1745419	+	PROKKA_01575	putative membrane protein YdfK	1744619	1745419	+		ydfK	similar to AA sequence:UniProtKB:P96689		0	0	0	0	0	0	0
1586	PFR_JS18_1549	Cys-tRNA(Pro)/Cys-tRNA(Cys) deacylase ybaK	1745465	1745950	+	PROKKA_01576	Cys-tRNA(Pro)/Cys-tRNA(Cys) deacylase YbaK	1745465	1745950	+	4.2.-.-	ybaK	similar to AA sequence:UniProtKB:P45202		0	0	0	0	0	0	0
1587	PFR_JS18_1550	Hypothetical protein	1745987	1746712	-	PROKKA_01577	hypothetical protein	1745987	1746712	-					0	0	0	0	0	0	0
1588	PFR_JS18_1551	DNA polymerase III, alpha subunit	1746785	1750357	-	PROKKA_01578	DNA polymerase III subunit alpha	1746785	1750357	-	2.7.7.7	dnaE_1	similar to AA sequence:UniProtKB:Q9XDH5		0	0	0	0	0	0	0
1589	PFR_JS18_1552	Hypothetical protein	1750583	1751254	+	PROKKA_01579	hypothetical protein	1750583	1751254	+					1	0	0	0	0	0	0
1590	PFR_JS18_1553	Glutamate synthase subunit beta	1751274	1752743	-	PROKKA_01580	Glutamate synthase [NADPH] small chain	1751274	1752743	-	1.4.1.13	gltB_1	similar to AA sequence:UniProtKB:O34399		1	0	0	0	0	0	0
1591	PFR_JS18_1554	Class II glutamine amidotransferase	1752736	1757244	-	PROKKA_01581	Glutamate synthase [NADPH] large chain	1752736	1757244	-	1.4.1.13	gltB_2	similar to AA sequence:UniProtKB:P96218		1	0	0	0	0	0	0
1592	PFR_JS18_1555	Prolipoprotein diacylglyceryl transferase	1757388	1758359	-	PROKKA_01582	Prolipoprotein diacylglyceryl transferase	1757388	1758359	-	2.4.99.-	lgt	similar to AA sequence:UniProtKB:O34752		1	0	0	0	0	0	0
1593	PFR_JS18_1556	Tryptophan synthase alpha chain	1758356	1759252	-	PROKKA_01583	Tryptophan synthase alpha chain	1758356	1759252	-	4.2.1.20	trpA	similar to AA sequence:UniProtKB:O67502		1	0	0	0	0	0	0
1594	PFR_JS18_1557	Tryptophan synthase beta chain	1759249	1760502	-	PROKKA_01584	Tryptophan synthase beta chain	1759249	1760502	-	4.2.1.20	trpB_1	similar to AA sequence:UniProtKB:P66984		1	0	0	0	0	0	0
1595	PFR_JS18_1558	Indole-3-glycerol phosphate synthase 1	1760495	1761355	-	PROKKA_01585	Indole-3-glycerol phosphate synthase	1760495	1761355	-	4.1.1.48	trpC	similar to AA sequence:UniProtKB:A0QX95		1	0	0	0	0	0	0
1596	PFR_JS18_1559	Anthranilate synthase component I	1761352	1762884	-	PROKKA_01586	Anthranilate synthase component 1	1761352	1762884	-	4.1.3.27	trpE	similar to AA sequence:UniProtKB:A0QX93		1	0	0	0	0	0	0
1597	PFR_JS18_1560	Phosphoribosyl-AMP cyclohydrolase (Precursor)	1762881	1763333	-	PROKKA_01587	phosphoribosyl-AMP cyclohydrolase	1762881	1763333	-			protein motif:CLUSTERS:PRK00051		1	0	0	0	0	0	0
1598	PFR_JS18_1561	TIGR03085 family protein	1763349	1764095	+	PROKKA_01588	hypothetical protein	1763349	1764095	+					1	0	0	0	0	0	0
1599	PFR_JS18_1562	Glutamine--tRNA ligase (Precursor)	1764140	1765852	-	PROKKA_01589	Glutamine--tRNA ligase	1764140	1765852	-	6.1.1.18	glnS	similar to AA sequence:UniProtKB:P00962		1	0	0	0	0	0	0
1600	PFR_JS18_1563	Phosphoglycerate mutase family protein	1765874	1766497	-	PROKKA_01590	Glucosyl-3-phosphoglycerate phosphatase	1765874	1766497	-	3.1.3.-	gpgP_2	similar to AA sequence:UniProtKB:A1TC01		1	0	0	0	0	0	0
1601	PFR_JS18_1564	ABC transporter permease protein	1766686	1767666	+	PROKKA_01591	ABC transporter substrate binding protein	1766686	1767666	+			protein motif:Pfam:PF04392.6		1	0	0	0	0	0	0
1602	PFR_JS18_1565	ABC transporter, permease protein	1767673	1768626	+	PROKKA_01592	ribose ABC transporter permease protein	1767673	1768626	+			protein motif:CLUSTERS:PRK09512		1	0	0	0	0	0	0
1603	PFR_JS18_1566	ABC-type uncharacterized transport system, ATPase	1768628	1769419	+	PROKKA_01593	Methionine import ATP-binding protein MetN 2	1768628	1769419	+	3.6.3.-	metN2	similar to AA sequence:UniProtKB:Q831K6		1	0	0	0	0	0	0
1604	PFR_JS18_1567	Proteasome assembly chaperones 2	1769585	1770622	+	PROKKA_01594	PAC2 family protein	1769585	1770622	+			protein motif:Pfam:PF09754.3		1	0	0	0	0	0	0
1605	PFR_JS18_1568	LmbE family protein	1770761	1771561	-	PROKKA_01595	1D-myo-inositol 2-acetamido-2-deoxy-alpha-D-glucopyranoside deacetylase	1770761	1771561	-	3.5.1.103	mshB_2	similar to AA sequence:UniProtKB:Q9F344		1	0	0	0	0	0	0
1606	PFR_JS18_1569	Rhomboid family membrane protein	1772009	1772626	+	PROKKA_01596	intramembrane serine protease GlpG	1772009	1772626	+			protein motif:CLUSTERS:PRK10907		1	0	0	0	0	0	0
1607	PFR_JS18_1570	Translation factor SUA5	1772676	1773293	-	PROKKA_01597	Threonylcarbamoyl-AMP synthase	1772676	1773293	-	2.7.7.87	ywlC_2	similar to AA sequence:UniProtKB:P39153		1	0	0	0	0	0	0
1608	PFR_JS18_1571	Hypothetical protein	1773362	1773784	-	PROKKA_01598	hypothetical protein	1773362	1773784	-					1	0	0	0	0	0	0
1609	PFR_JS18_1572	Phosphofructokinase (Precursor)	1774008	1775222	+	PROKKA_01599	Pyrophosphate--fructose 6-phosphate 1-phosphotransferase	1774008	1775222	+	2.7.1.90	pfp	similar to AA sequence:UniProtKB:P29495		1	0	0	0	0	0	0
1610						PROKKA_01600	tRNA-Asn(gtt)	1775394	1775469	-			COORDINATES:profile:Aragorn:1.2		0					0	0
1611	PFR_JS18_1573	Hypothetical protein	1775553	1776119	-	PROKKA_01601	hypothetical protein	1775553	1776119	-					1	0	0	0	0	0	0
1612	PFR_JS18_1574	RNA polymerase sigma factor	1776199	1777053	-	PROKKA_01602	RNA polymerase principal sigma factor HrdA	1776199	1777053	-		hrdA	similar to AA sequence:UniProtKB:P18182		1	0	0	0	0	0	0
1613	PFR_JS18_1575	DNA primase	1777126	1778994	-	PROKKA_01603	DNA primase	1777126	1778994	-	2.7.7.-	dnaG_1	similar to AA sequence:UniProtKB:P74893		1	0	0	0	0	0	0
1614	PFR_JS18_1576	Transcriptional activator, TenA family	1779164	1779859	+	PROKKA_01604	Thiaminase-2	1779164	1779859	+	3.5.99.2	tenA	similar to AA sequence:UniProtKB:P25052		1	0	0	0	0	0	0
1615	PFR_JS18_1577	Hypothetical protein	1779897	1780229	+	PROKKA_01605	hypothetical protein	1779897	1780229	+					1	0	0	0	0	0	0
1616	PFR_JS18_1578	Hypothetical protein	1780499	1781932	+	PROKKA_01606	hypothetical protein	1780499	1781932	+					0	0	0	0	0	0	0
1617	PFR_JS18_1579	ADP-ribosyl-(Dinitrogen reductase) hydrolase	1782037	1782993	+	PROKKA_01607	ADP-ribosyl-[dinitrogen reductase] glycohydrolase	1782037	1782993	+	3.2.2.24	draG	similar to AA sequence:UniProtKB:P14300		0	0	0	0	0	0	0
1618	PFR_JS18_1580	Hypothetical protein	1783100	1783828	-	PROKKA_01608	hypothetical protein	1783100	1783828	-					0	0	0	0	0	0	0
1619						PROKKA_01609	tRNA-Met(cat)	1783929	1784003	-			COORDINATES:profile:Aragorn:1.2		0					0	0
1620	PFR_JS18_1581	Trehalose-phosphatase OtsB	1784079	1784936	-	PROKKA_01610	Trehalose-6-phosphate phosphatase	1784079	1784936	-	3.1.3.12	otsB	similar to AA sequence:UniProtKB:P31678		1	0	0	0	0	0	0
1621	PFR_JS18_1582	Alpha, alpha-trehalose-phosphate synthase otsA	1785098	1786579	+	PROKKA_01611	Trehalose-phosphate synthase	1785098	1786579	+	2.4.1.-	otsA	similar to AA sequence:UniProtKB:A0R4M9		1	0	0	0	0	0	0
1622	PFR_JS18_1583	Phosphoglycerate mutase family protein	1786838	1787416	-	PROKKA_01612	Phosphoserine phosphatase 1	1786838	1787416	-	3.1.3.3	pspA	similar to AA sequence:UniProtKB:D3DFG8		1	0	0	0	0	0	0
1623	PFR_JS18_1584	Cobalamin biosynthesis protein CobD	1787420	1788451	+	PROKKA_01613	cobalamin biosynthesis protein	1787420	1788451	+			protein motif:CLUSTERS:PRK01209		1	0	0	0	0	0	0
1624	PFR_JS18_1585	Adenosylcobyric acid synthase	1788448	1789893	+	PROKKA_01614	Cobyric acid synthase	1788448	1789893	+		cobQ_2	similar to AA sequence:UniProtKB:P29932		1	0	0	0	0	0	0
1625	PFR_JS18_1586	Cob(I)yrinic acid a,c-diamide	1789890	1790492	+	PROKKA_01615	Cob(I)yrinic acid a,c-diamide adenosyltransferase	1789890	1790492	+	2.5.1.17	cobO	similar to AA sequence:UniProtKB:P29930		1	0	0	0	0	0	0
1626	PFR_JS18_1587	Cobyrinic acid a,c-diamide synthase	1790486	1793071	+	PROKKA_01616	Cobyrinic acid A,C-diamide synthase	1790486	1793071	+		cobB_3	similar to AA sequence:UniProtKB:P21632		1	0	0	0	0	0	0
1627	PFR_JS18_1588	Bifunctional cobalamin biosynthesis protein cobU	1793068	1793739	+	PROKKA_01617	Bifunctional adenosylcobalamin biosynthesis protein CobU	1793068	1793739	+	2.7.1.156	cobU	similar to AA sequence:UniProtKB:P0AE76		1	0	0	0	0	0	0
1628	PFR_JS18_1589	Adenosylcobinamide-GDP ribazoletransferase	1793699	1794520	+	PROKKA_01618	Cobalamin synthase	1793699	1794520	+	2.-.-.-	cobS	similar to AA sequence:UniProtKB:P36561		1	0	0	0	0	0	0
1629	PFR_JS18_1590	Transcriptional regulator, TetR family	1794724	1795233	+	PROKKA_01619	hypothetical protein	1794724	1795233	+					1	0	0	0	0	0	0
1630	PFR_JS18_1591	ABC transporter related protein	1795230	1796042	+	PROKKA_01620	L-arabinose transporter ATP-binding protein	1795230	1796042	+			protein motif:CLUSTERS:PRK11288		1	0	0	0	0	0	0
1631	PFR_JS18_1592	Phage infection protein	1796047	1798254	+	PROKKA_01621	ABC-2 family transporter protein	1796047	1798254	+			protein motif:Pfam:PF12698.1		1	0	0	0	0	0	0
1632	PFR_JS18_1593	Inner membrane protein yhjD	1798227	1799675	-	PROKKA_01622	Inner membrane protein YhjD	1798227	1799675	-		yhjD	similar to AA sequence:UniProtKB:P37642		1	0	0	0	0	0	0
1633	PFR_JS18_1594	Glycine dehydrogenase	1799693	1802608	-	PROKKA_01623	Glycine dehydrogenase (decarboxylating)	1799693	1802608	-	1.4.4.2	gcvP	similar to AA sequence:UniProtKB:P74416		1	0	0	0	0	0	0
1634	PFR_JS18_1595	Transcriptional regulator	1802760	1803335	-	PROKKA_01624	HTH-type transcriptional regulator GlnR	1802760	1803335	-		glnR	similar to AA sequence:UniProtKB:P37582		1	0	0	0	0	0	0
1635	PFR_JS18_1596	Protein of hypothetical function DUF151	1803516	1803977	-	PROKKA_01625	hypothetical protein	1803516	1803977	-					1	0	0	0	0	0	0
1636	PFR_JS18_1597	Transcriptional regulator, MerR family	1803979	1804713	-	PROKKA_01626	zinc-responsive transcriptional regulator	1803979	1804713	-			protein motif:CLUSTERS:PRK09514		1	0	0	0	0	0	0
1637	PFR_JS18_1598	FHA domain protein	1804713	1805201	-	PROKKA_01627	Glycogen accumulation regulator GarA	1804713	1805201	-		garA	similar to AA sequence:UniProtKB:A0QYG2		1	0	0	0	0	0	0
1638	PFR_JS18_1599	Glycine cleavage system H protein	1805367	1805750	-	PROKKA_01628	Glycine cleavage system H protein	1805367	1805750	-		gcvH	similar to AA sequence:UniProtKB:P0A6T9		1	0	0	0	0	0	0
1639	PFR_JS18_1600	Division initiation protein	1805862	1806596	-	PROKKA_01629	hypothetical protein	1805862	1806596	-					1	0	0	0	0	0	0
1640	PFR_JS18_1601	Small basic protein	1806589	1806921	-	PROKKA_01630	hypothetical protein	1806589	1806921	-					1	0	0	0	0	0	0
1641	PFR_JS18_1602	PF05949 family protein	1806949	1807746	-	PROKKA_01631	hypothetical protein	1806949	1807746	-					1	0	0	0	0	0	0
1642	PFR_JS18_1603	Putative phosphatidylglycerophosphate synthase	1807797	1808474	-	PROKKA_01632	Putative CDP-diacylglycerol--glycerol-3-phosphate 3-phosphatidyl-transferase 2	1807797	1808474	-	2.7.8.5	pgsA2_1	similar to AA sequence:UniProtKB:O33288		1	0	0	0	0	0	0
1643	PFR_JS18_1604	Alpha-mannosyltransferase pimA	1808514	1809659	-	PROKKA_01633	GDP-mannose-dependent alpha-(1-2)-phosphatidylinositol mannosyltransferase	1808514	1809659	-	2.4.1.57	pimA	similar to AA sequence:UniProtKB:A0QWG6		1	0	0	0	0	0	0
1644	PFR_JS18_1605	Lipid A biosynthesis lauroyl acyltransferase	1809656	1810498	-	PROKKA_01634	Phosphatidylinositol mannoside acyltransferase	1809656	1810498	-	2.3.1.-		similar to AA sequence:UniProtKB:A0QWG5		1	0	0	0	0	0	0
1645	PFR_JS18_1606	Putative CDP-diacylglycerol--inositol	1810531	1811160	-	PROKKA_01635	CDP-diacylglycerol--inositol 3-phosphatidyltransferase	1810531	1811160	-	2.7.8.11	pgsA	similar to AA sequence:UniProtKB:Q9F7Y9		1	0	0	0	0	0	0
1646	PFR_JS18_1607	Histidine triad domain protein	1811153	1811758	-	PROKKA_01636	AP-4-A phosphorylase	1811153	1811758	-	2.7.7.53		similar to AA sequence:UniProtKB:O06201		1	0	0	0	0	0	0
1647	PFR_JS18_1608	Threonine--tRNA ligase (Precursor)	1811751	1813793	-	PROKKA_01637	Threonine--tRNA ligase	1811751	1813793	-	6.1.1.3	thrS	similar to AA sequence:UniProtKB:P56881		1	0	0	0	0	0	0
1648						PROKKA_01638	tRNA-Val(gac)	1814107	1814179	-			COORDINATES:profile:Aragorn:1.2		0					0	0
1649						PROKKA_01639	tRNA-Cys(gca)	1814180	1814251	-			COORDINATES:profile:Aragorn:1.2		0					0	0
1650						PROKKA_01640	tRNA-Gly(gcc)	1814312	1814385	-			COORDINATES:profile:Aragorn:1.2		0					0	0
1651						PROKKA_01641	tRNA-Val(cac)	1814789	1814862	+			COORDINATES:profile:Aragorn:1.2		0					0	0
1652	PFR_JS18_1609	Cobalamin biosynthesis protein CbiX	1815521	1816363	+	PROKKA_01642	sirohydrochlorin cobaltochelatase	1815521	1816363	+			protein motif:CLUSTERS:PRK00923		1	0	0	0	0	0	0
1653	PFR_JS18_1610	Putative insertion element ISCmi2 transposase	1816548	1817591	+	PROKKA_01643	IS2 transposase TnpB	1816548	1817591	+			protein motif:CLUSTERS:PRK09409		0	0	0	0	0	0	0
1654	PFR_JS18_1611	Polyphosphate:nucleotide phosphotransferase, PPK2	1817588	1818463	-	PROKKA_01644	Polyphosphate kinase 2 (PPK2)	1817588	1818463	-			protein motif:Pfam:PF03976.8		1	0	0	0	0	0	0
1655	PFR_JS18_1612	Peptide methionine sulfoxide reductase MsrB	1818611	1819063	+	PROKKA_01645	Peptide methionine sulfoxide reductase MsrB	1818611	1819063	+	1.8.4.12	msrB	similar to AA sequence:UniProtKB:Q3JRF0		1	0	0	0	0	0	0
1656	PFR_JS18_1613	Conserved hypothetical protein	1819087	1819611	+	PROKKA_01646	hypothetical protein	1819087	1819611	+			protein motif:CLUSTERS:PRK10670		1	0	0	0	0	0	0
1657	PFR_JS18_1614	Outer membrane receptor protein	1819697	1820296	+	PROKKA_01647	hypothetical protein	1819697	1820296	+					1	0	0	0	0	0	0
1658	PFR_JS18_1615	Ribonuclease D	1820365	1821630	+	PROKKA_01648	Ribonuclease D	1820365	1821630	+	3.1.13.5	rnd	similar to AA sequence:UniProtKB:P09155		1	0	0	0	0	0	0
1659	PFR_JS18_1616	1-deoxy-D-xylulose 5-phosphate synthase dxs1	1821682	1823697	-	PROKKA_01649	1-deoxy-D-xylulose-5-phosphate synthase	1821682	1823697	-	2.2.1.7	dxs	similar to AA sequence:UniProtKB:Q9RBN6		1	0	0	0	0	0	0
1660	PFR_JS18_1617	Hypothetical protein	1823748	1824278	-	PROKKA_01650	hypothetical protein	1823748	1824278	-					1	0	0	0	0	0	0
1661	PFR_JS18_1618	Hypothetical protein	1824428	1824730	-	PROKKA_01651	hypothetical protein	1824428	1824730	-					1	0	0	0	0	0	0
1662	PFR_JS18_1619	Aconitate hydratase 1	1824842	1827514	-	PROKKA_01652	Aconitate hydratase	1824842	1827514	-	4.2.1.3	acnA	similar to AA sequence:UniProtKB:A0QX20		1	0	0	0	0	0	0
1663	PFR_JS18_1620	Alpha-ketoglutarate transporter, MFS super	1827768	1829198	-	PROKKA_01653	Alpha-ketoglutarate permease	1827768	1829198	-		kgtP_2	similar to AA sequence:UniProtKB:P0AEX3		1	0	0	0	0	0	0
1664	PFR_JS18_1621	Glutathione S-transferase domain protein	1829306	1830334	-	PROKKA_01654	Glutathionyl-hydroquinone reductase YqjG	1829306	1830334	-	1.8.-.-	yqjG_1	similar to AA sequence:UniProtKB:P42620		0	0	0	0	0	0	0
1665	PFR_JS18_1622	Hypothetical protein	1830826	1830945	+	PROKKA_01655	hypothetical protein	1830826	1830945	+					0	0	0	0	0	0	0
1666	PFR_JS18_1623	Cysteine synthase	1830967	1831800	+	PROKKA_01656	O-acetylserine sulfhydrylase	1830967	1831800	+	2.5.1.47	cysK1_2	similar to AA sequence:UniProtKB:P0A534		0	0	0	0	0	0	0
1667	PFR_JS18_1624	GCN5 N-acetyltransferase	1831797	1832447	+	PROKKA_01657	putative acetyltransferase	1831797	1832447	+			protein motif:CLUSTERS:PRK03624		1	0	0	0	0	0	0
1668	PFR_JS18_1625	Glutathione S-transferase domain protein	1832444	1833517	+	PROKKA_01658	Glutathionyl-hydroquinone reductase YqjG	1832444	1833517	+	1.8.-.-	yqjG_2	similar to AA sequence:UniProtKB:P42620		1	0	0	0	0	0	0
1669	PFR_JS18_1626	Hypothetical protein	1833552	1833812	-	PROKKA_01659	hypothetical protein	1833552	1833812	-					1	0	0	0	0	0	0
1670	PFR_JS18_1627	Putative 23S rRNA (Uracil-5-)-methyltransferase	1833809	1834987	-	PROKKA_01660	putative RNA methyltransferase/cg2084	1833809	1834987	-	2.1.1.-		similar to AA sequence:UniProtKB:Q6M4B7		1	0	0	0	0	0	0
1671	PFR_JS18_1628	Conserved alanine, valine and leucine rich	1834984	1836978	-	PROKKA_01661	hypothetical protein	1834984	1836978	-					1	0	0	0	0	0	0
1672	PFR_JS18_1629	Trk system potassium uptake protein TrkA	1837151	1837813	+	PROKKA_01662	Trk system potassium uptake protein TrkA	1837151	1837813	+		trkA_1	similar to AA sequence:UniProtKB:P0AGI8		1	0	0	0	0	0	0
1673	PFR_JS18_1630	TrkB	1837827	1838495	+	PROKKA_01663	Trk system potassium uptake protein TrkA	1837827	1838495	+		trkA_2	similar to AA sequence:UniProtKB:P0AGI8		1	0	0	0	0	0	0
1674	PFR_JS18_1631	Nucleic acid-binding domain protein	1838502	1838882	-	PROKKA_01664	hypothetical protein	1838502	1838882	-					1	0	0	0	0	0	0
1675	PFR_JS18_1632	PF12502 family protein	1838879	1839700	-	PROKKA_01665	hypothetical protein	1838879	1839700	-					1	0	0	0	0	0	0
1676	PFR_JS18_1633	Hypothetical protein	1839990	1840310	+	PROKKA_01666	hypothetical protein	1839990	1840310	+					1	0	0	0	0	0	0
1677	PFR_JS18_1634	PF13834 domain protein	1840422	1840796	-	PROKKA_01667	hypothetical protein	1840422	1840796	-					1	0	0	0	0	0	0
1678	PFR_JS18_1635	Hypothetical protein	1841012	1842340	+	PROKKA_01668	hypothetical protein	1841012	1842340	+					1	0	0	0	0	0	0
1679	PFR_JS18_1636	Type I phosphodiesterase / nucleotide	1842443	1843594	-	PROKKA_01669	Type I phosphodiesterase / nucleotide pyrophosphatase	1842443	1843594	-			protein motif:Pfam:PF01663.16		1	0	0	0	0	0	0
1680	PFR_JS18_1637	Phosphodiesterase I	1843598	1844191	-	PROKKA_01670	hypothetical protein	1843598	1844191	-					1	0	0	0	0	0	0
1681	PFR_JS18_1638	PF09949 family protein	1844247	1845332	+	PROKKA_01671	hypothetical protein	1844247	1845332	+					1	0	0	0	0	0	0
1682	PFR_JS18_1639	DNA gyrase/topoisomerase IV, A subunit	1845458	1847920	+	PROKKA_01672	DNA gyrase subunit A	1845458	1847920	+	5.99.1.3	gyrA_2	similar to AA sequence:UniProtKB:Q2G2Q0		1	0	0	0	0	0	0
1683	PFR_JS18_1640	2-dehydropantoate 2-reductase (Ketopantoate	1848025	1848942	+	PROKKA_01673	2-dehydropantoate 2-reductase	1848025	1848942	+			protein motif:CLUSTERS:PRK06522		1	0	0	0	0	0	0
1684	PFR_JS18_1641	DNA gyrase, B subunit	1848967	1851072	-	PROKKA_01674	DNA topoisomerase 4 subunit B	1848967	1851072	-	5.99.1.3	parE	similar to AA sequence:UniProtKB:P66939		1	0	0	0	0	0	0
1685	PFR_JS18_1642	Hypothetical protein	1851235	1851426	+	PROKKA_01675	hypothetical protein	1851235	1851426	+					1	0	0	0	0	0	0
1686	PFR_JS18_1643	L-lactate dehydrogenase 1 (Precursor)	1851572	1852537	+	PROKKA_01676	L-lactate dehydrogenase 2	1851572	1852537	+	1.1.1.27	ldh2	similar to AA sequence:UniProtKB:P0CW93		1	0	0	0	0	0	0
1687	PFR_JS18_1644	RNA polymerase sigma factor	1852627	1854156	-	PROKKA_01677	RNA polymerase principal sigma factor HrdB	1852627	1854156	-		hrdB	similar to AA sequence:UniProtKB:P18183		1	0	0	0	0	0	0
1688	PFR_JS18_1645	RNA polymerase sigma factor SigB	1854515	1855444	+	PROKKA_01678	RNA polymerase sigma factor SigB	1854515	1855444	+		sigB	similar to AA sequence:UniProtKB:Q59563		1	0	0	0	0	0	0
1689	PFR_JS18_1646	Transcriptional regulator	1855547	1856536	-	PROKKA_01679	Catabolite control protein A	1855547	1856536	-		ccpA_2	similar to AA sequence:UniProtKB:P46828		1	0	0	0	0	0	0
1690	PFR_JS18_1647	Probable solute binding protein of ABC	1856833	1858173	+	PROKKA_01680	Lactose-binding protein precursor	1856833	1858173	+		lacE	similar to AA sequence:UniProtKB:P29822		0	0	0	0	0	0	0
1691	PFR_JS18_1648	Putative acyl-CoA thioesterase II	1858188	1859063	-	PROKKA_01681	Acyl-CoA thioesterase 2	1858188	1859063	-	3.1.2.-	tesB	similar to AA sequence:UniProtKB:P0AGG2		1	0	0	0	0	0	0
1692	PFR_JS18_1649	ATP-dependent helicase HrpA	1859171	1863139	-	PROKKA_01682	ATP-dependent RNA helicase HrpB	1859171	1863139	-	3.6.4.13	hrpB_2	similar to AA sequence:UniProtKB:P37024		0	0	0	0	0	0	0
1693	PFR_JS18_1650	Probable phosphoketolase	1863277	1865907	-	PROKKA_01683	Xylulose-5-phosphate phosphoketolase	1863277	1865907	-	4.1.2.9	xpkA	similar to AA sequence:UniProtKB:Q937F6		1	0	0	0	0	0	0
1694	PFR_JS18_1651	Putative AEC family transporter	1865967	1866902	-	PROKKA_01684	Membrane transport protein	1865967	1866902	-			protein motif:Pfam:PF03547.12		1	0	0	0	0	0	0
1695	PFR_JS18_1652	Sugar-binding family transcriptional regulator	1867068	1868036	+	PROKKA_01685	Deoxyribonucleoside regulator	1867068	1868036	+		deoR	similar to AA sequence:UniProtKB:P39140		1	0	0	0	0	0	0
1696	PFR_JS18_1653	Anaerobic glycerol-3-phosphate dehydrogenase	1868119	1869510	-	PROKKA_01686	Anaerobic glycerol-3-phosphate dehydrogenase subunit C	1868119	1869510	-		glpC	similar to AA sequence:UniProtKB:P0A996		1	0	0	0	0	0	0
1697	PFR_JS18_1654	Glycerol-3-phosphate dehydrogenase [NAD(P) ] B	1869507	1870817	-	PROKKA_01687	Anaerobic glycerol-3-phosphate dehydrogenase subunit B	1869507	1870817	-	1.1.5.3	glpB	similar to AA sequence:UniProtKB:P13033		1	0	0	0	0	0	0
1698	PFR_JS18_1655	Glycerol-3-phosphate dehydrogenase [NAD(P) ] A	1870814	1872442	-	PROKKA_01688	Anaerobic glycerol-3-phosphate dehydrogenase subunit A	1870814	1872442	-	1.1.5.3	glpA	similar to AA sequence:UniProtKB:P0A9C0		1	0	0	0	0	0	0
1699	PFR_JS18_1656	Phospholipase, patatin family	1872634	1873575	+	PROKKA_01689	NTE family protein RssA	1872634	1873575	+		rssA	similar to AA sequence:UniProtKB:P0AFR0		1	0	0	0	0	0	0
1700	PFR_JS18_1657	Vitamin B12-dependent ribonucleotide reductase	1873684	1876575	-	PROKKA_01690	Vitamin B12-dependent ribonucleotide reductase	1873684	1876575	-	1.17.4.1	nrdJ	similar to AA sequence:UniProtKB:O69981		1	0	0	0	0	0	0
1701	PFR_JS18_1658	Transcriptional repressor NrdR	1876761	1877258	-	PROKKA_01691	Transcriptional repressor NrdR	1876761	1877258	-		nrdR	similar to AA sequence:UniProtKB:O69980		1	0	0	0	0	0	0
1702	PFR_JS18_1659	Hypothetical protein	1877577	1878407	-	PROKKA_01692	hypothetical protein	1877577	1878407	-					1	0	0	0	0	0	0
1703	PFR_JS18_1660	LexA repressor	1878677	1879519	+	PROKKA_01693	LexA repressor	1878677	1879519	+	3.4.21.88	lexA	similar to AA sequence:UniProtKB:Q50765		1	0	0	0	0	0	0
1704	PFR_JS18_1661	ATP-dependent helicase DinG	1879523	1881586	-	PROKKA_01694	putative ATP-dependent helicase DinG	1879523	1881586	-	3.6.4.12	dinG	similar to AA sequence:UniProtKB:P27296		1	0	0	0	0	0	0
1705	PFR_JS18_1662	GTPase HflX	1881753	1883189	-	PROKKA_01695	GTPase HflX	1881753	1883189	-		hflX	similar to AA sequence:UniProtKB:P25519		1	0	0	0	0	0	0
1706	PFR_JS18_1663	Diaminopimelate epimerase	1883233	1884075	-	PROKKA_01696	Diaminopimelate epimerase	1883233	1884075	-	5.1.1.7	dapF	similar to AA sequence:UniProtKB:A4QEV1		1	0	0	0	0	0	0
1707	PFR_JS18_1664	TRNA dimethylallyltransferase	1884090	1885076	-	PROKKA_01697	tRNA dimethylallyltransferase	1884090	1885076	-	2.5.1.75	miaA	similar to AA sequence:UniProtKB:Q9KAC3		1	0	0	0	0	0	0
1708	PFR_JS18_1665	(Dimethylallyl)adenosine tRNA	1885073	1886587	-	PROKKA_01698	(Dimethylallyl)adenosine tRNA methylthiotransferase MiaB	1885073	1886587	-	2.-.-.-	miaB	similar to AA sequence:UniProtKB:O31778		1	0	0	0	0	0	0
1709	PFR_JS18_1666	Glutamate uptake system ATP-binding protein	1886691	1887506	+	PROKKA_01699	Glutamine transport ATP-binding protein GlnQ	1886691	1887506	+		glnQ_4	similar to AA sequence:UniProtKB:P27675		1	0	0	0	0	0	0
1710	PFR_JS18_1667	Ribonuclease Y	1887516	1889051	-	PROKKA_01700	Ribonuclease Y	1887516	1889051	-	3.1.-.-	rny	similar to AA sequence:UniProtKB:P67278		1	0	0	0	0	0	0
1711	PFR_JS18_1668	Regulatory protein RecX	1889213	1889827	-	PROKKA_01701	Regulatory protein RecX	1889213	1889827	-		recX	similar to AA sequence:UniProtKB:P0A5U8		1	0	0	0	0	0	0
1712	PFR_JS18_1669	Protein RecA 2	1889830	1890948	-	PROKKA_01702	recombinase A	1889830	1890948	-			protein motif:CLUSTERS:PRK09354		1	0	0	0	0	0	0
1713	PFR_JS18_1670	Hypothetical protein	1891257	1891424	+	PROKKA_01703	hypothetical protein	1891257	1891424	+					1	0	0	0	0	0	0
1714	PFR_JS18_1671	Putative ATP-DEPENDENT HELICASE LHR	1891528	1896207	+	PROKKA_01704	putative ATP-dependent helicase Lhr	1891528	1896207	+			protein motif:CLUSTERS:PRK09751		1	0	0	0	0	0	0
1715	PFR_JS18_1672	Transcriptional regulator	1896429	1896734	-	PROKKA_01705	Transcriptional regulator ClgR	1896429	1896734	-		clgR	similar to AA sequence:UniProtKB:A0QVU1		1	0	0	0	0	0	0
1716	PFR_JS18_1673	CinA domain protein	1896902	1897405	-	PROKKA_01706	Nicotinamide-nucleotide amidohydrolase PncC	1896902	1897405	-	3.5.1.42	pncC	similar to AA sequence:UniProtKB:P0A6G3		1	0	0	0	0	0	0
1717	PFR_JS18_1674	Phosphatidylglycerophosphate synthase pgsA3	1897398	1898051	-	PROKKA_01707	Putative CDP-diacylglycerol--glycerol-3-phosphate 3-phosphatidyl-transferase 2	1897398	1898051	-	2.7.8.5	pgsA2_2	similar to AA sequence:UniProtKB:O33288		1	0	0	0	0	0	0
1718	PFR_JS18_1675	Ribosomal protein S12 methylthiotransferase RimO	1898056	1899489	-	PROKKA_01708	Ribosomal protein S12 methylthiotransferase RimO	1898056	1899489	-	2.-.-.-	rimO	similar to AA sequence:UniProtKB:Q9X2H6		1	0	0	0	0	0	0
1719	PFR_JS18_1676	FtsK	1899569	1901878	-	PROKKA_01709	DNA translocase SpoIIIE	1899569	1901878	-		spoIIIE	similar to AA sequence:UniProtKB:P21458		1	0	0	0	0	0	0
1720	PFR_JS18_1677	Thiamine monophosphate kinase	1902124	1903107	-	PROKKA_01710	Thiamine-monophosphate kinase	1902124	1903107	-	2.7.4.16	thiL	similar to AA sequence:UniProtKB:O67883		1	0	0	0	0	0	0
1721	PFR_JS18_1678	Putative dihydroxyacetone kinase regulator	1903118	1903852	-	PROKKA_01711	hypothetical protein	1903118	1903852	-					1	0	0	0	0	0	0
1722	PFR_JS18_1679	Conserved hypothetical membrane spanning protein	1903956	1904957	+	PROKKA_01712	hypothetical protein	1903956	1904957	+					1	0	0	0	0	0	0
1723	PFR_JS18_1680	D-alanine-D-alanine ligase A	1904999	1906126	-	PROKKA_01713	D-alanine--D-alanine ligase	1904999	1906126	-	6.3.2.4	ddl	similar to AA sequence:UniProtKB:P95114		1	0	0	0	0	0	0
1724	PFR_JS18_1681	Putative insertion element ISCmi2 transposase	1906200	1907243	-	PROKKA_01714	IS2 transposase TnpB	1906200	1907243	-			protein motif:CLUSTERS:PRK09409		0	0	0	0	0	0	0
1725	PFR_JS18_1682	1-acylglycerol-3-phosphate O-acyltransferase,	1907299	1908102	-	PROKKA_01715	2-acyl-glycerophospho-ethanolamine acyltransferase	1907299	1908102	-			protein motif:CLUSTERS:PRK08633		1	0	0	0	0	0	0
1726	PFR_JS18_1683	3-isopropylmalate dehydratase small subunit	1908232	1908828	-	PROKKA_01716	3-isopropylmalate dehydratase small subunit	1908232	1908828	-	4.2.1.33	leuD	similar to AA sequence:UniProtKB:Q8NQV7		1	0	0	0	0	0	0
1727	PFR_JS18_1684	3-isopropylmalate dehydratase large subunit	1908842	1910251	-	PROKKA_01717	3-isopropylmalate dehydratase large subunit	1908842	1910251	-	4.2.1.33	leuC	similar to AA sequence:UniProtKB:Q7TXH6		1	0	0	0	0	0	0
1728	PFR_JS18_1685	Transcriptional regulator, IclR family protein	1910295	1911023	+	PROKKA_01718	HTH-type transcriptional regulator KipR	1910295	1911023	+		kipR	similar to AA sequence:UniProtKB:P42968		1	0	0	0	0	0	0
1729						PROKKA_01719	tRNA-Glu(ctc)	1911122	1911195	-			COORDINATES:profile:Aragorn:1.2		0					0	0
1730						PROKKA_01720	tRNA-Gln(ctg)	1911288	1911360	-			COORDINATES:profile:Aragorn:1.2		0					0	0
1731	PFR_JS18_1686	CAAX amino terminal protease family protein	1911425	1912519	-	PROKKA_01721	CAAX amino terminal protease self- immunity	1911425	1912519	-			protein motif:Pfam:PF02517.10		1	0	0	0	0	0	0
1732	PFR_JS18_1687	FAH family protein	1912527	1913372	-	PROKKA_01722	Ureidoglycolate lyase	1912527	1913372	-	4.3.2.3		similar to AA sequence:UniProtKB:Q39BA7		1	0	0	0	0	0	0
1733	PFR_JS18_1688	Putative alpha-isopropylmalate/homocitrate	1913432	1915030	-	PROKKA_01723	2-isopropylmalate synthase	1913432	1915030	-	2.3.3.13	leuA_2	similar to AA sequence:UniProtKB:P09151		1	0	0	0	0	0	0
1734	PFR_JS18_1689	Branched-chain-amino-acid transaminase	1915062	1916147	-	PROKKA_01724	Branched-chain-amino-acid aminotransferase	1915062	1916147	-	2.6.1.42	ilvE_2	similar to AA sequence:UniProtKB:A0R066		1	0	0	0	0	0	0
1735	PFR_JS18_1690	Tartrate dehydrogenase	1916313	1917377	+	PROKKA_01725	3-isopropylmalate dehydrogenase	1916313	1917377	+	1.1.1.85	leuB	similar to AA sequence:UniProtKB:P95313		1	0	0	0	0	0	0
1736	PFR_JS18_1691	Hypothetical protein	1917665	1918252	+	PROKKA_01726	hypothetical protein	1917665	1918252	+					0	0	0	0	0	0	0
1737	PFR_JS18_1692	Hypothetical protein	1918234	1919094	+	PROKKA_01727	hypothetical protein	1918234	1919094	+					1	0	0	0	0	0	0
1738	PFR_JS18_1693	Ketol-acid reductoisomerase 2	1919232	1920263	-	PROKKA_01728	Ketol-acid reductoisomerase	1919232	1920263	-	1.1.1.86	ilvC	similar to AA sequence:UniProtKB:A0QUX8		1	0	0	0	0	0	0
1739	PFR_JS18_1694	Acetolactate synthase, small subunit	1920308	1920835	-	PROKKA_01729	Putative acetolactate synthase small subunit	1920308	1920835	-	2.2.1.6	ilvH	similar to AA sequence:UniProtKB:P65161		1	0	0	0	0	0	0
1740	PFR_JS18_1695	Acetolactate synthase	1920832	1922592	-	PROKKA_01730	Acetolactate synthase large subunit	1920832	1922592	-	2.2.1.6	ilvB	similar to AA sequence:UniProtKB:P42463		1	0	0	0	0	0	0
1741	PFR_JS18_1696	Hypothetical protein	1922891	1923916	-	PROKKA_01731	hypothetical protein	1922891	1923916	-					1	0	0	0	0	0	0
1742	PFR_JS18_1697	Imidazole glycerol phosphate synthase subunit	1924101	1924865	-	PROKKA_01732	Imidazole glycerol phosphate synthase subunit HisF	1924101	1924865	-	4.1.3.-	hisF	similar to AA sequence:UniProtKB:O31139		1	0	0	0	0	0	0
1743	PFR_JS18_1698	Potassium channel beta chain	1924950	1925966	+	PROKKA_01733	L-glyceraldehyde 3-phosphate reductase	1924950	1925966	+	1.1.1.-	gpr_1	similar to AA sequence:UniProtKB:Q46851		1	0	0	0	0	0	0
1744	PFR_JS18_1699	Antibiotic biosynthesis monooxygenase	1926036	1926404	-	PROKKA_01734	Putative monooxygenase YcnE	1926036	1926404	-	1.-.-.-	ycnE	similar to AA sequence:UniProtKB:P94425		1	0	0	0	0	0	0
1745	PFR_JS18_1700	DSH domain protein	1926425	1929226	-	PROKKA_01735	ski2-like helicase	1926425	1929226	-			protein motif:CLUSTERS:PRK02362		1	0	0	0	0	0	0
1746	PFR_JS18_1701	Phosphatase YidA	1929362	1930219	+	PROKKA_01736	Sugar phosphatase YidA	1929362	1930219	+	3.1.3.23	yidA	similar to AA sequence:UniProtKB:P0A8Y5		1	0	0	0	0	0	0
1747	PFR_JS18_1702	Diacylglycerol kinase	1930260	1931273	-	PROKKA_01737	Diacylglycerol kinase	1930260	1931273	-	2.7.1.107	dagK_3	similar to AA sequence:UniProtKB:O53526		1	0	0	0	0	0	0
1748	PFR_JS18_1703	Twin arginine-targeting protein translocase TatC	1931289	1932161	-	PROKKA_01738	Sec-independent protein translocase protein TatC	1931289	1932161	-		tatC	similar to AA sequence:UniProtKB:O67305		1	0	0	0	0	0	0
1749	PFR_JS18_1704	Sec-independent protein translocase protein TatA	1932180	1932488	-	PROKKA_01739	Sec-independent protein translocase protein TatAy	1932180	1932488	-		tatAy	similar to AA sequence:UniProtKB:O05522		1	0	0	0	0	0	0
1750	PFR_JS18_1705	Protein pafC	1932590	1933549	-	PROKKA_01740	hypothetical protein	1932590	1933549	-					1	0	0	0	0	0	0
1751	PFR_JS18_1706	Protein pafB	1933536	1934504	-	PROKKA_01741	hypothetical protein	1933536	1934504	-					1	0	0	0	0	0	0
1752	PFR_JS18_1707	TRNA synthetase class I, catalytic domain	1934573	1935532	+	PROKKA_01742	Glutamyl-Q tRNA(Asp) synthetase	1934573	1935532	+	6.1.1.-	gluQ	similar to AA sequence:UniProtKB:P27305		1	0	0	0	0	0	0
1753	PFR_JS18_1708	Peptidylprolyl isomerase	1935675	1936733	-	PROKKA_01743	FK506-binding protein	1935675	1936733	-	5.2.1.8	fkbP_1	similar to AA sequence:UniProtKB:P28725		1	0	0	0	0	0	0
1754	PFR_JS18_1709	Hypothetical protein	1936819	1937058	-	PROKKA_01744	Peptidyl-prolyl cis-trans isomerase Mip precursor	1936819	1937058	-	5.2.1.8	mip	similar to AA sequence:UniProtKB:P51752		0	0	0	0	0	0	0
1755	PFR_JS18_1710	Hypothetical protein	1937033	1937461	-	PROKKA_01745	hypothetical protein	1937033	1937461	-					1	0	0	0	0	0	0
1756	PFR_JS18_1711	Pseudouridylate synthase	1937527	1938309	-	PROKKA_01746	Ribosomal large subunit pseudouridine synthase B	1937527	1938309	-	5.4.99.22	rluB	similar to AA sequence:UniProtKB:P35159		1	0	0	0	0	0	0
1757	PFR_JS18_1712	Transcriptional regulator	1938302	1939057	-	PROKKA_01747	Segregation and condensation protein B	1938302	1939057	-		scpB	similar to AA sequence:UniProtKB:C1CMI5		1	0	0	0	0	0	0
1758	PFR_JS18_1713	Condensin subunit ScpA	1939054	1939968	-	PROKKA_01748	Segregation and condensation protein A	1939054	1939968	-		scpA	similar to AA sequence:UniProtKB:P35154		1	0	0	0	0	0	0
1759	PFR_JS18_1714	Hypothetical protein	1939949	1940224	-	PROKKA_01749	hypothetical protein	1939949	1940224	-					1	0	0	0	0	0	0
1760	PFR_JS18_1715	Sporulation initiation inhibitor protein Soj	1940209	1941105	-	PROKKA_01750	Sporulation initiation inhibitor protein Soj	1940209	1941105	-	3.6.-.-	soj_1	similar to AA sequence:UniProtKB:P37522		1	0	0	0	0	0	0
1761	PFR_JS18_1716	Tyrosine recombinase XerC 2	1941226	1942221	-	PROKKA_01751	Tyrosine recombinase XerD	1941226	1942221	-		xerD_3	similar to AA sequence:UniProtKB:P0A0P0		1	0	0	0	0	0	0
1762	PFR_JS18_1717	Hydrolase, NUDIX family	1942214	1942876	-	PROKKA_01752	ADP-ribose pyrophosphatase	1942214	1942876	-	3.6.1.13	nudF	similar to AA sequence:UniProtKB:P54570		1	0	0	0	0	0	0
1763	PFR_JS18_1718	CTP synthase	1942869	1944623	-	PROKKA_01753	CTP synthase	1942869	1944623	-	6.3.4.2	pyrG	similar to AA sequence:UniProtKB:A0QYQ7		1	0	0	0	0	0	0
1764	PFR_JS18_1719	DNA repair protein RecN	1944710	1946401	-	PROKKA_01754	DNA repair protein RecN	1944710	1946401	-		recN	similar to AA sequence:UniProtKB:Q9WXF2		1	0	0	0	0	0	0
1765	PFR_JS18_1720	Probable inorganic polyphosphate/ATP-NAD kinase	1946395	1947318	-	PROKKA_01755	Inorganic polyphosphate/ATP-NAD kinase	1946395	1947318	-	2.7.1.23	ppnK	similar to AA sequence:UniProtKB:P0A5S6		1	0	0	0	0	0	0
1766	PFR_JS18_1721	Hypothetical protein	1947383	1947622	-	PROKKA_01756	hypothetical protein	1947383	1947622	-					1	0	0	0	0	0	0
1767	PFR_JS18_1722	Cobalt transport protein	1947695	1948303	-	PROKKA_01757	Energy-coupling factor transporter transmembrane protein BioN	1947695	1948303	-		bioN	similar to AA sequence:UniProtKB:Q2KBP6		1	0	0	0	0	0	0
1768	PFR_JS18_1723	Biotin ABC transport system ATP-binding protein	1948300	1949028	-	PROKKA_01758	Biotin transport ATP-binding protein BioM	1948300	1949028	-	3.6.3.-	bioM	similar to AA sequence:UniProtKB:Q2KBP5		1	0	0	0	0	0	0
1769	PFR_JS18_1724	BioY family protein	1949042	1949671	-	PROKKA_01759	Biotin transporter BioY	1949042	1949671	-		bioY	similar to AA sequence:UniProtKB:Q2KBP7		1	0	0	0	0	0	0
1770	PFR_JS18_1725	HAD-superfamily hydrolase, subfamily IIA	1949860	1950891	-	PROKKA_01760	putative hydrolase YutF	1949860	1950891	-	3.-.-.-	yutF	similar to AA sequence:UniProtKB:O32125		1	0	0	0	0	0	0
1771	PFR_JS18_1726	Hypothetical protein	1950888	1951913	-	PROKKA_01761	hypothetical protein	1950888	1951913	-					0	0	0	0	0	0	0
1772	PFR_JS18_1727	Hypothetical protein	1951988	1953175	-	PROKKA_01762	hypothetical protein	1951988	1953175	-					0	1	1	0	0	0	0
1773	PFR_JS18_1728	Hypothetical protein	1955979	1956974	+	PROKKA_01763	hypothetical protein	1955979	1956974	+					0	1	1	0	0	0	0
1774	PFR_JS18_1729	Tyrosyl-tRNA synthase tyrS	1958927	1960195	-	PROKKA_01764	Tyrosine--tRNA ligase	1958927	1960195	-	6.1.1.1	tyrS	similar to AA sequence:UniProtKB:P67611		1	0	0	0	0	0	0
1775	PFR_JS18_1730	Argininosuccinate lyase	1960323	1961744	-	PROKKA_01765	Argininosuccinate lyase	1960323	1961744	-	4.3.2.1	argH	similar to AA sequence:UniProtKB:A0QYS5		1	0	0	0	0	0	0
1776	PFR_JS18_1731	Arginine repressor	1961748	1962302	-	PROKKA_01766	Arginine repressor	1961748	1962302	-		argR	similar to AA sequence:UniProtKB:P0A4Y8		1	0	0	0	0	0	0
1777	PFR_JS18_1732	Acetylornithine transaminase	1962299	1963522	-	PROKKA_01767	Acetylornithine aminotransferase	1962299	1963522	-	2.6.1.11	argD	similar to AA sequence:UniProtKB:A0QYS9		0	0	0	0	0	0	0
1778	PFR_JS18_1733	Acetylglutamate kinase	1963515	1964426	-	PROKKA_01768	Acetylglutamate kinase	1963515	1964426	-	2.7.2.8	argB	similar to AA sequence:UniProtKB:A0QYT0		1	0	0	0	0	0	0
1779	PFR_JS18_1734	Arginine biosynthesis bifunctional protein ArgJ	1964423	1965574	-	PROKKA_01769	Arginine biosynthesis bifunctional protein ArgJ	1964423	1965574	-		argJ	similar to AA sequence:UniProtKB:Q8CK24		1	0	0	0	0	0	0
1780	PFR_JS18_1735	N-acetyl-gamma-glutamyl-phosphate reductase ArgC	1965571	1966602	-	PROKKA_01770	N-acetyl-gamma-glutamyl-phosphate reductase	1965571	1966602	-	1.2.1.38	argC	similar to AA sequence:UniProtKB:P63562		1	0	0	0	0	0	0
1781	PFR_JS18_1736	Aminotransferase AlaT	1966767	1967981	+	PROKKA_01771	Glutamate-pyruvate aminotransferase AlaA	1966767	1967981	+	2.6.1.2	alaA	similar to AA sequence:UniProtKB:P0A959		1	0	0	0	0	0	0
1782	PFR_JS18_1737	Phenylalanine--tRNA ligase beta subunit	1968109	1970637	-	PROKKA_01772	Phenylalanine--tRNA ligase beta subunit	1968109	1970637	-	6.1.1.20	pheT	similar to AA sequence:UniProtKB:P67041		1	0	0	0	0	0	0
1783	PFR_JS18_1738	Phenylalanine--tRNA ligase alpha subunit	1970634	1971728	-	PROKKA_01773	Phenylalanine--tRNA ligase alpha subunit	1970634	1971728	-	6.1.1.20	pheS	similar to AA sequence:UniProtKB:Q8NQN7		1	0	0	0	0	0	0
1784	PFR_JS18_1739	Hypothetical protein	1971884	1972060	-	PROKKA_01774	hypothetical protein	1971884	1972060	-					1	0	0	0	0	0	0
1785	PFR_JS18_1740	RNA 2'-O ribose methyltransferase substrate	1972060	1972920	-	PROKKA_01775	23S rRNA (uridine(2479)-2'-O)-methyltransferase	1972060	1972920	-	2.1.1.208	aviRb	similar to AA sequence:UniProtKB:Q9F5K6		1	0	0	0	0	0	0
1786	PFR_JS18_1741	50S ribosomal protein L20	1972931	1973302	-	PROKKA_01776	50S ribosomal protein L20	1972931	1973302	-		rplT	similar to AA sequence:UniProtKB:A0QYU6		1	0	0	0	0	0	0
1787	PFR_JS18_1742	50S ribosomal protein L35	1973348	1973542	-	PROKKA_01777	50S ribosomal protein L35	1973348	1973542	-		rpmI	similar to AA sequence:UniProtKB:P80341		1	0	0	0	0	0	0
1788	PFR_JS18_1743	Translation initiation factor IF-3	1973610	1974338	-	PROKKA_01778	Translation initiation factor IF-3	1973610	1974338	-		infC	similar to AA sequence:UniProtKB:Q5SKU2		1	0	0	0	0	0	0
1789	PFR_JS18_1744	Hypothetical protein	1974644	1975126	+	PROKKA_01779	hypothetical protein	1974644	1975126	+					1	0	0	0	0	0	0
1790	PFR_JS18_1745	ATP phosphoribosyltransferase	1975190	1976053	-	PROKKA_01780	ATP phosphoribosyltransferase	1975190	1976053	-	2.4.2.17	hisG	similar to AA sequence:UniProtKB:P60759		1	0	0	0	0	0	0
1791	PFR_JS18_1746	Phosphoribosyl-AMP pyrophosphatase hisE	1976120	1976386	-	PROKKA_01781	Phosphoribosyl-ATP pyrophosphatase	1976120	1976386	-	3.6.1.31	hisE	similar to AA sequence:UniProtKB:P0A5B1		1	0	0	0	0	0	0
1792	PFR_JS18_1747	ATP-dependent zinc metalloprotease FtsH	1976559	1978709	+	PROKKA_01782	ATP-dependent zinc metalloprotease FtsH	1976559	1978709	+	3.4.24.-	ftsH	similar to AA sequence:UniProtKB:P0AAI3		1	0	0	0	0	0	0
1793	PFR_JS18_1748	Cysteine--tRNA ligase 3	1978819	1980075	-	PROKKA_01783	L-cysteine:1D-myo-inositol 2-amino-2-deoxy-alpha-D-glucopyranoside ligase	1978819	1980075	-	6.3.1.13	mshC	similar to AA sequence:UniProtKB:A0QZY0		1	0	0	0	0	0	0
1794	PFR_JS18_1749	Aldo/keto reductase family oxidoreductase	1980142	1981131	+	PROKKA_01784	General stress protein 69	1980142	1981131	+	1.1.1.-	yhdN	similar to AA sequence:UniProtKB:P80874		1	0	0	0	0	0	0
1795	PFR_JS18_1750	Hypothetical protein	1981149	1981400	-	PROKKA_01785	hypothetical protein	1981149	1981400	-					1	0	0	0	0	0	0
1796						PROKKA_01786	tRNA-Leu(gag)	1981615	1981703	+			COORDINATES:profile:Aragorn:1.2		0					0	0
1797	PFR_JS18_1751	Hypothetical protein	1982305	1982628	+	PROKKA_01787	hypothetical protein	1982305	1982628	+					0	0	0	0	0	0	0
1798	PFR_JS18_1752	Hypothetical protein	1982675	1983172	+	PROKKA_01788	hypothetical protein	1982675	1983172	+					0	0	0	0	0	0	0
1799	PFR_JS18_1753	Undecaprenyl-diphosphatase UppP	1983687	1984523	+	PROKKA_01789	Undecaprenyl-diphosphatase	1983687	1984523	+	3.6.1.27	uppP	similar to AA sequence:UniProtKB:P60932		1	0	0	0	0	0	0
1800	PFR_JS18_1754	Hypothetical protein	1984594	1984980	-	PROKKA_01790	Dinitrogenase iron-molybdenum cofactor	1984594	1984980	-			protein motif:Pfam:PF02579.11		1	0	0	0	0	0	0
1801	PFR_JS18_1755	Tryptophan synthase beta chain 2	1984983	1986305	-	PROKKA_01791	Tryptophan synthase beta chain	1984983	1986305	-	4.2.1.20	trpB_2	similar to AA sequence:UniProtKB:Q81TL8		1	0	0	0	0	0	0
1802	PFR_JS18_1756	DNA protecting protein DprA	1986467	1987627	-	PROKKA_01792	hypothetical protein	1986467	1987627	-			protein motif:CLUSTERS:PRK10736		1	0	0	0	0	0	0
1803	PFR_JS18_1757	Mg-chelatase subunit D/I family protein, ComM	1987624	1989162	-	PROKKA_01793	Competence protein ComM	1987624	1989162	-		comM	similar to AA sequence:UniProtKB:P45049		1	0	0	0	0	0	0
1804	PFR_JS18_1758	UPF0102 protein	1989159	1989521	-	PROKKA_01794	hypothetical protein	1989159	1989521	-			protein motif:CLUSTERS:PRK12497		1	0	0	0	0	0	0
1805	PFR_JS18_1759	Protein often found in Actinomycetes clustered	1989675	1989989	-	PROKKA_01795	hypothetical protein	1989675	1989989	-					1	0	0	0	0	0	0
1806	PFR_JS18_1760	Ribonuclease HII	1989986	1990621	-	PROKKA_01796	Ribonuclease HII	1989986	1990621	-	3.1.26.4	rnhB	similar to AA sequence:UniProtKB:P10442		1	0	0	0	0	0	0
1807	PFR_JS18_1761	Signal peptidase I	1990627	1991451	-	PROKKA_01797	Signal peptidase I	1990627	1991451	-	3.4.21.89	lepB	similar to AA sequence:UniProtKB:Q10789		1	0	0	0	0	0	0
1808	PFR_JS18_1762	50S ribosomal protein L19	1991463	1991819	-	PROKKA_01798	50S ribosomal protein L19	1991463	1991819	-		rplS	similar to AA sequence:UniProtKB:P66083		1	0	0	0	0	0	0
1809	PFR_JS18_1763	Succinate dehydrogenase/fumarate reductase	1992093	1992857	-	PROKKA_01799	Fumarate reductase iron-sulfur subunit	1992093	1992857	-	1.3.99.1	frdB_2	similar to AA sequence:UniProtKB:P0AC47		1	0	0	0	0	0	0
1810	PFR_JS18_1764	Succinate dehydrogenase flavoprotein subunit	1992854	1994875	-	PROKKA_01800	Fumarate reductase flavoprotein subunit	1992854	1994875	-	1.3.5.4	frdA_2	similar to AA sequence:UniProtKB:P00363		1	0	0	0	0	0	0
1811	PFR_JS18_1765	Succinate dehydrogenase cytochrome B-558 subunit	1994872	1995633	-	PROKKA_01801	hypothetical protein	1994872	1995633	-					1	0	0	0	0	0	0
1812	PFR_JS18_1766	Putative xylan esterase	1995731	1996429	+	PROKKA_01802	Acetylxylan esterase precursor	1995731	1996429	+	3.1.1.72	axeA1_1	similar to AA sequence:UniProtKB:D5EV35		1	0	0	0	0	0	0
1813	PFR_JS18_1767	TRNA (guanine-N(1)-)-methyltransferase	1996437	1997162	-	PROKKA_01803	tRNA (guanine-N(1)-)-methyltransferase	1996437	1997162	-	2.1.1.228	trmD	similar to AA sequence:UniProtKB:Q2GIL5		1	0	0	0	0	0	0
1814	PFR_JS18_1768	Ribosome maturation factor RimM	1997228	1997779	-	PROKKA_01804	Ribosome maturation factor RimM	1997228	1997779	-		rimM	similar to AA sequence:UniProtKB:A0QV39		1	0	0	0	0	0	0
1815	PFR_JS18_1769	UPF0109 protein PPA1442	1997788	1998042	-	PROKKA_01805	hypothetical protein	1997788	1998042	-			protein motif:CLUSTERS:PRK02821		1	0	0	0	0	0	0
1816	PFR_JS18_1770	30S ribosomal protein S16	1998045	1998536	-	PROKKA_01806	30S ribosomal protein S16	1998045	1998536	-		rpsP	similar to AA sequence:UniProtKB:A0QV37		1	0	0	0	0	0	0
1817	PFR_JS18_1771	Amidohydrolase family protein	1998714	1999772	-	PROKKA_01807	hypothetical protein	1998714	1999772	-					1	0	0	0	0	0	0
1818	PFR_JS18_1772	Signal recognition particle protein	1999837	2001408	-	PROKKA_01808	Signal recognition particle protein	1999837	2001408	-		ffh	similar to AA sequence:UniProtKB:P66844		1	0	0	0	0	0	0
1819	PFR_JS18_1773	Signal recognition particle receptor FtsY	2001535	2002689	-	PROKKA_01809	Signal recognition particle receptor FtsY	2001535	2002689	-		ftsY	similar to AA sequence:UniProtKB:P51835		1	0	0	0	0	0	0
1820	PFR_JS18_1774	Hypothetical protein	2002780	2002977	-	PROKKA_01810	hypothetical protein	2002780	2002977	-					1	0	0	0	0	0	0
1821	PFR_JS18_1775	Chromosome partition protein Smc (Precursor)	2003058	2006603	-	PROKKA_01811	Chromosome partition protein Smc	2003058	2006603	-		smc_1	similar to AA sequence:UniProtKB:P51834		1	0	0	0	0	0	0
1822	PFR_JS18_1776	GtrA family protein	2006641	2007255	-	PROKKA_01812	GtrA-like protein	2006641	2007255	-			protein motif:Pfam:PF04138.8		1	0	0	0	0	0	0
1823	PFR_JS18_1777	Formamidopyrimidine-DNA glycosylase 2	2007267	2008172	-	PROKKA_01813	Formamidopyrimidine-DNA glycosylase 1	2007267	2008172	-	3.2.2.23	fpg1	similar to AA sequence:UniProtKB:P64150		1	0	0	0	0	0	0
1824	PFR_JS18_1778	Ribonuclease III	2008172	2008894	-	PROKKA_01814	Ribonuclease 3	2008172	2008894	-	3.1.26.3	rnc	similar to AA sequence:UniProtKB:Q9ZBQ7		1	0	0	0	0	0	0
1825	PFR_JS18_1779	Hypothetical protein	2008881	2009093	-	PROKKA_01815	50S ribosomal protein L32	2008881	2009093	-		rpmF	similar to AA sequence:UniProtKB:P80339		1	0	0	0	0	0	0
1826	PFR_JS18_1780	Protein of hypothetical function DUF177	2009244	2009729	-	PROKKA_01816	hypothetical protein	2009244	2009729	-					1	0	0	0	0	0	0
1827	PFR_JS18_1781	Pantetheine-phosphate adenylyltransferase	2009892	2010377	-	PROKKA_01817	Phosphopantetheine adenylyltransferase	2009892	2010377	-	2.7.7.3	coaD	similar to AA sequence:UniProtKB:O34797		1	0	0	0	0	0	0
1828	PFR_JS18_1782	RNA methyltransferase, RsmD family	2010370	2010969	-	PROKKA_01818	Ribosomal RNA small subunit methyltransferase D	2010370	2010969	-	2.1.1.171	rsmD	similar to AA sequence:UniProtKB:P0ADX9		1	0	0	0	0	0	0
1829	PFR_JS18_1783	Pyridoxamine 5'-phosphate oxidase family protein	2011045	2011467	+	PROKKA_01819	Pyridoxamine 5'-phosphate oxidase	2011045	2011467	+			protein motif:Pfam:PF12900.1		1	0	0	0	0	0	0
1830	PFR_JS18_1784	Putative ATP-dependent DNA helicase RecG	2011557	2013836	-	PROKKA_01820	ATP-dependent DNA helicase RecG	2011557	2013836	-	3.6.4.12	recG	similar to AA sequence:UniProtKB:P24230		1	0	0	0	0	0	0
1831	PFR_JS18_1785	50S ribosomal protein L28 2	2013967	2014152	-	PROKKA_01821	50S ribosomal protein L28	2013967	2014152	-		rpmB	similar to AA sequence:UniProtKB:Q9WY96		1	0	0	0	0	0	0
1832	PFR_JS18_1786	Putative hydrolase of the metallo-beta-lactamase	2014287	2016038	-	PROKKA_01822	Putative ribonuclease J	2014287	2016038	-	3.1.-.-		similar to AA sequence:UniProtKB:O33294		1	0	0	0	0	0	0
1833	PFR_JS18_1787	Acetyltransferase, GNAT family	2016126	2016614	+	PROKKA_01823	Acetyltransferase (GNAT) family protein	2016126	2016614	+			protein motif:Pfam:PF00583.18		1	0	0	0	0	0	0
1834	PFR_JS18_1788	Hypothetical protein	2016642	2017367	-	PROKKA_01824	hypothetical protein	2016642	2017367	-					1	0	0	0	0	0	0
1835	PFR_JS18_1789	Dihydrodipicolinate reductase	2017373	2018113	-	PROKKA_01825	4-hydroxy-tetrahydrodipicolinate reductase	2017373	2018113	-	1.17.1.8	dapB	similar to AA sequence:UniProtKB:P72024		1	0	0	0	0	0	0
1836	PFR_JS18_1790	Polyribonucleotide nucleotidyltransferase	2018318	2020528	-	PROKKA_01826	Polyribonucleotide nucleotidyltransferase	2018318	2020528	-	2.7.7.8	pnp	similar to AA sequence:UniProtKB:Q53597		1	0	0	0	0	0	0
1837	PFR_JS18_1791	30S ribosomal protein S15	2020853	2021116	-	PROKKA_01827	30S ribosomal protein S15	2020853	2021116	-		rpsO	similar to AA sequence:UniProtKB:P05766		1	0	0	0	0	0	0
1838	PFR_JS18_1792	Riboflavin biosynthesis protein RibF	2021220	2022197	-	PROKKA_01828	Riboflavin biosynthesis protein RibF	2021220	2022197	-		ribF	similar to AA sequence:UniProtKB:Q59263		1	0	0	0	0	0	0
1839	PFR_JS18_1793	Glycerol kinase	2022523	2024049	-	PROKKA_01829	Glycerol kinase	2022523	2024049	-	2.7.1.30	glpK_1	similar to AA sequence:UniProtKB:Q5HGD2		1	0	0	0	0	0	0
1840	PFR_JS18_1794	Putative glycerol uptake facilitator	2024107	2024898	-	PROKKA_01830	putative glycerol uptake facilitator protein	2024107	2024898	-		glpF	similar to AA sequence:UniProtKB:P19255		1	0	0	0	0	0	0
1841	PFR_JS18_1795	TRNA pseudouridine synthase B	2025143	2026039	-	PROKKA_01831	tRNA pseudouridine synthase B	2025143	2026039	-	5.4.99.25	truB	similar to AA sequence:UniProtKB:P62190		1	0	0	0	0	0	0
1842	PFR_JS18_1796	Ribosome-binding factor A	2026036	2026476	-	PROKKA_01832	Ribosome-binding factor A	2026036	2026476	-		rbfA	similar to AA sequence:UniProtKB:P65967		1	0	0	0	0	0	0
1843	PFR_JS18_1797	Translation initiation factor IF-2	2026476	2029397	-	PROKKA_01833	Translation initiation factor IF-2	2026476	2029397	-		infB	similar to AA sequence:UniProtKB:P04766		1	0	0	0	0	0	0
1844	PFR_JS18_1798	Transcription termination factor NusA	2029937	2030995	-	PROKKA_01834	hypothetical protein	2029937	2030995	-			similar to AA sequence:UniProtKB:P0A5M2	Transcription termination/antitermination protein NusA	1	0	0	0	0	0	0
1845	PFR_JS18_1799	Ribosome maturation factor RimP	2030997	2031470	-	PROKKA_01835	Ribosome maturation factor RimP	2030997	2031470	-		rimP	similar to AA sequence:UniProtKB:P67220		1	0	0	0	0	0	0
1846	PFR_JS18_1800	Hypothetical protein	2031665	2032651	+	PROKKA_01836	hypothetical protein	2031665	2032651	+					1	0	0	0	0	0	0
1847	PFR_JS18_1801	Prolyl-tRNA synthetase ProS	2032710	2034530	-	PROKKA_01837	Proline--tRNA ligase	2032710	2034530	-	6.1.1.15	proS	similar to AA sequence:UniProtKB:A0QVM0		1	0	0	0	0	0	0
1848	PFR_JS18_1802	Acetyltransferase, GNAT family	2034615	2035457	-	PROKKA_01838	Mycothiol acetyltransferase	2034615	2035457	-	2.3.1.189	mshD_2	protein motif:HAMAP:MF_01698		1	0	0	0	0	0	0
1849	PFR_JS18_1803	4-hydroxy-3-methylbut-2-en-1-yl diphosphate	2035597	2036763	-	PROKKA_01839	4-hydroxy-3-methylbut-2-en-1-yl diphosphate synthase	2035597	2036763	-	1.17.7.1	ispG	similar to AA sequence:UniProtKB:Q81LV7		1	0	0	0	0	0	0
1850	PFR_JS18_1804	1-deoxy-D-xylulose 5-phosphate reductoisomerase	2036836	2037954	-	PROKKA_01840	1-deoxy-D-xylulose 5-phosphate reductoisomerase	2036836	2037954	-	1.1.1.267	dxr	similar to AA sequence:UniProtKB:P64012		1	0	0	0	0	0	0
1851	PFR_JS18_1805	Ribosomal RNA large subunit methyltransferase N	2038100	2039236	-	PROKKA_01841	putative dual-specificity RNA methyltransferase RlmN	2038100	2039236	-	2.1.1.-	rlmN	similar to AA sequence:UniProtKB:Q7A600		1	0	0	0	0	0	0
1852	PFR_JS18_1806	Phosphatidate cytidylyltransferase	2039233	2040078	-	PROKKA_01842	Phosphatidate cytidylyltransferase	2039233	2040078	-	2.7.7.41	cdsA	similar to AA sequence:UniProtKB:P0ABG1		1	0	0	0	0	0	0
1853	PFR_JS18_1807	Ribosome recycling factor	2040087	2040644	-	PROKKA_01843	Ribosome-recycling factor	2040087	2040644	-		frr	similar to AA sequence:UniProtKB:Q8NP03		1	0	0	0	0	0	0
1854	PFR_JS18_1808	UMP kinase	2040717	2041430	-	PROKKA_01844	Uridylate kinase	2040717	2041430	-	2.7.4.22	pyrH	similar to AA sequence:UniProtKB:A0QVD9		1	0	0	0	0	0	0
1855	PFR_JS18_1809	Translation elongation factor Ts	2041603	2042415	-	PROKKA_01845	Elongation factor Ts	2041603	2042415	-		tsf	similar to AA sequence:UniProtKB:A0QVB9		1	0	0	0	0	0	0
1856	PFR_JS18_1810	30S ribosomal protein S2	2042454	2043431	-	PROKKA_01846	30S ribosomal protein S2	2042454	2043431	-		rpsB	similar to AA sequence:UniProtKB:P66544		1	0	0	0	0	0	0
1857	PFR_JS18_1811	Peptidase, M23 family	2043725	2044909	+	PROKKA_01847	Murein DD-endopeptidase MepM	2043725	2044909	+	3.4.24.-	mepM_2	similar to AA sequence:UniProtKB:P0AFS9		1	0	0	0	0	0	0
1858	PFR_JS18_1812	Tyrosine recombinase XerC 1	2044953	2045879	-	PROKKA_01848	Tyrosine recombinase XerC	2044953	2045879	-		xerC	similar to AA sequence:UniProtKB:O31207		1	0	0	0	0	0	0
1859	PFR_JS18_1813	Peptide deformylase	2046028	2046648	+	PROKKA_01849	Peptide deformylase	2046028	2046648	+	3.5.1.88	def	similar to AA sequence:UniProtKB:Q9I7A8		1	0	0	0	0	0	0
1860	PFR_JS18_1814	RNA methyltransferase, TrmH family	2046682	2047491	-	PROKKA_01850	Putative TrmH family tRNA/rRNA methyltransferase	2046682	2047491	-	2.1.1.-		similar to AA sequence:UniProtKB:Q7A794		1	0	0	0	0	0	0
1861	PFR_JS18_1815	Sodium Bile acid symporter family protein	2047632	2048675	+	PROKKA_01851	Sodium Bile acid symporter family protein	2047632	2048675	+			protein motif:Pfam:PF01758.10		1	0	0	0	0	0	0
1862	PFR_JS18_1816	ABC-type molybdenum transport system, ATPase	2048757	2049551	-	PROKKA_01852	putative ABC transporter ATP-binding protein YlmA	2048757	2049551	-	3.6.3.-	ylmA	similar to AA sequence:UniProtKB:O31723		1	0	0	0	0	0	0
1863	PFR_JS18_1817	Hypothetical protein	2049704	2050453	+	PROKKA_01853	hypothetical protein	2049704	2050453	+					1	0	0	0	0	0	0
1864	PFR_JS18_1818	Enoyl-(Acyl carrier protein) reductase	2050528	2051301	-	PROKKA_01854	Enoyl-[acyl-carrier-protein] reductase [NADH]	2050528	2051301	-	1.3.1.9	inhA	similar to AA sequence:UniProtKB:P0A5Y6		1	0	0	0	0	0	0
1865	PFR_JS18_1819	3-oxoacyl-[acyl-carrier protein] reductase fabG1	2051391	2052125	-	PROKKA_01855	3-oxoacyl-[acyl-carrier-protein] reductase FabG1	2051391	2052125	-	1.1.1.100	fabG1	similar to AA sequence:UniProtKB:P0A5Y4		1	0	0	0	0	0	0
1866	PFR_JS18_1820	Short-chain dehydrogenase/reductase SDR	2052195	2052941	+	PROKKA_01856	Rhamnolipids biosynthesis 3-oxoacyl-[acyl-carrier-protein] reductase	2052195	2052941	+	1.1.1.100	rhlG	similar to AA sequence:UniProtKB:Q9RPT1		1	0	0	0	0	0	0
1867	PFR_JS18_1821	Mycinamicin-resistance protein MyrA	2052949	2053782	+	PROKKA_01857	23S rRNA (guanine(748)-N(1))-methyltransferase	2052949	2053782	+	2.1.1.188	rlmAII	similar to AA sequence:UniProtKB:Q9S1M6		1	0	0	0	0	0	0
1868	PFR_JS18_1822	ABC transporter related protein	2053933	2055531	-	PROKKA_01858	putative ABC transporter ATP-binding protein YheS	2053933	2055531	-		yheS_1	similar to AA sequence:UniProtKB:P63389		1	0	0	0	0	0	0
1869	PFR_JS18_1823	Metal-sulfur cluster biosynthetic protein	2055805	2056275	-	PROKKA_01859	hypothetical protein	2055805	2056275	-					1	0	0	0	0	0	0
1870	PFR_JS18_1824	SUF system FeS assembly protein, NifU family	2056272	2056724	-	PROKKA_01860	NifU-like protein	2056272	2056724	-		nifU	similar to AA sequence:UniProtKB:O32163		1	0	0	0	0	0	0
1871	PFR_JS18_1825	Cysteine desulfurase, SufS family protein	2056721	2057977	-	PROKKA_01861	putative cysteine desulfurase	2056721	2057977	-	2.8.1.7	csd	similar to AA sequence:UniProtKB:O32164		1	0	0	0	0	0	0
1872	PFR_JS18_1826	FeS assembly ATPase SufC	2057967	2058716	-	PROKKA_01862	Vegetative protein 296	2057967	2058716	-		yurY	similar to AA sequence:UniProtKB:P80866		1	0	0	0	0	0	0
1873	PFR_JS18_1827	Putative ferredoxin subunit of phenylpropionate	2058721	2059068	-	PROKKA_01863	Benzene 1,2-dioxygenase system ferredoxin subunit	2058721	2059068	-		bnzC	similar to AA sequence:UniProtKB:P08086		1	0	0	0	0	0	0
1874	PFR_JS18_1828	FeS assembly protein SufD	2059065	2060282	-	PROKKA_01864	FeS cluster assembly protein SufD	2059065	2060282	-		sufD	similar to AA sequence:UniProtKB:P77689		1	0	0	0	0	0	0
1875	PFR_JS18_1829	FeS assembly protein SufB	2060282	2061739	-	PROKKA_01865	FeS cluster assembly protein SufB	2060282	2061739	-		sufB	similar to AA sequence:UniProtKB:P77522		1	0	0	0	0	0	0
1876	PFR_JS18_1830	Transcriptional regulator, ArsR family	2061736	2062500	-	PROKKA_01866	hypothetical protein	2061736	2062500	-					1	0	0	0	0	0	0
1877	PFR_JS18_1831	Transcriptional regulator, GntR family	2062769	2063143	+	PROKKA_01867	HTH-type transcriptional repressor YtrA	2062769	2063143	+		ytrA_2	similar to AA sequence:UniProtKB:O34712		1	0	0	0	0	0	0
1878	PFR_JS18_1832	ABC transporter family protein	2063140	2063838	+	PROKKA_01868	ABC-type transporter ATP-binding protein EcsA	2063140	2063838	+		ecsA	similar to AA sequence:UniProtKB:P55339		1	0	0	0	0	0	0
1879	PFR_JS18_1833	Conserved domain protein	2063835	2064650	+	PROKKA_01869	hypothetical protein	2063835	2064650	+					1	0	0	0	0	0	0
1880	PFR_JS18_1834	Glutamine amidotransferase subunit PdxT	2064802	2065422	-	PROKKA_01870	Glutamine amidotransferase subunit PdxT	2064802	2065422	-	2.6.-.-	pdxT	similar to AA sequence:UniProtKB:A0QWH0		1	0	0	0	0	0	0
1881	PFR_JS18_1835	Pyridoxal biosynthesis lyase PdxS	2065427	2066317	-	PROKKA_01871	Pyridoxal biosynthesis lyase PdxS	2065427	2066317	-	4.-.-.-	pdxS	similar to AA sequence:UniProtKB:P82134		1	0	0	0	0	0	0
1882	PFR_JS18_1836	HTH-type pyridoxine biosynthesis transcriptional	2066413	2067843	+	PROKKA_01872	HTH-type transcriptional regulatory protein GabR	2066413	2067843	+		gabR	similar to AA sequence:UniProtKB:P94426		1	0	0	0	0	0	0
1883	PFR_JS18_1837	Glucose-6-phosphate 1-dehydrogenase Zwf	2067996	2069615	+	PROKKA_01873	Glucose-6-phosphate 1-dehydrogenase	2067996	2069615	+	1.1.1.49	zwf	similar to AA sequence:UniProtKB:P0AC53		1	0	0	0	0	0	0
1884	PFR_JS18_1838	Putative OpcA protein	2069626	2070528	+	PROKKA_01874	Glucose-6-phosphate dehydrogenase subunit	2069626	2070528	+			protein motif:Pfam:PF10128.3		1	0	0	0	0	0	0
1885	PFR_JS18_1839	6-phosphogluconolactonase devB	2070525	2071283	+	PROKKA_01875	6-phosphogluconolactonase	2070525	2071283	+	3.1.1.31	pgl_1	similar to AA sequence:UniProtKB:P63338		1	0	0	0	0	0	0
1886	PFR_JS18_1840	Electron transport protein	2071600	2071956	-	PROKKA_01876	RNA polymerase-binding protein RbpA	2071600	2071956	-		rbpA_2	similar to AA sequence:UniProtKB:Q9RKY0		1	0	0	0	0	0	0
1887	PFR_JS18_1841	Hypothetical protein	2072029	2072289	-	PROKKA_01877	preprotein translocase subunit SecG	2072029	2072289	-			protein motif:CLUSTERS:PRK06870		1	0	0	0	0	0	0
1888	PFR_JS18_1842	Triosephosphate isomerase 1	2072412	2073200	-	PROKKA_01878	Triosephosphate isomerase	2072412	2073200	-	5.3.1.1	tpiA_2	similar to AA sequence:UniProtKB:P66940		1	0	0	0	0	0	0
1889	PFR_JS18_1843	Phosphoglycerate kinase	2073203	2074414	-	PROKKA_01879	Phosphoglycerate kinase	2073203	2074414	-	2.7.2.3	pgk	similar to AA sequence:UniProtKB:Q01655		1	0	0	0	0	0	0
1890	PFR_JS18_1844	Glyceraldehyde 3-phosphate dehydrogenase gap	2074579	2075625	-	PROKKA_01880	Glyceraldehyde-3-phosphate dehydrogenase	2074579	2075625	-	1.2.1.12	gap	similar to AA sequence:UniProtKB:Q01651		1	0	0	0	0	0	0
1891	PFR_JS18_1845	Efflux ABC transporter, permease protein	2075697	2077076	-	PROKKA_01881	hypothetical protein	2075697	2077076	-					0	0	0	0	0	0	0
1892	PFR_JS18_1846	ATP-binding protein of ABC transporter system	2077073	2077795	-	PROKKA_01882	Bacitracin export ATP-binding protein BceA	2077073	2077795	-		bceA	similar to AA sequence:UniProtKB:O34697		0	0	0	0	0	0	0
1893	PFR_JS18_1847	Putative sporulation transcription regulator	2077861	2078844	-	PROKKA_01883	Putative sporulation transcription regulator WhiA	2077861	2078844	-		whiA	similar to AA sequence:UniProtKB:A0QWV9		1	0	0	0	0	0	0
1894	PFR_JS18_1848	UPF0052 protein ML0564	2078888	2079856	-	PROKKA_01884	Putative gluconeogenesis factor	2078888	2079856	-			similar to AA sequence:UniProtKB:P71691		1	0	0	0	0	0	0
1895	PFR_JS18_1849	P-loop ATP-binding domain protein, PF03668	2079853	2080737	-	PROKKA_01885	glmZ(sRNA)-inactivating NTPase	2079853	2080737	-			protein motif:CLUSTERS:PRK05416		1	0	0	0	0	0	0
1896	PFR_JS18_1850	UvrABC system protein C	2080906	2082900	-	PROKKA_01886	UvrABC system protein C	2080906	2082900	-		uvrC	similar to AA sequence:UniProtKB:P0A8G0		1	0	0	0	0	0	0
1897	PFR_JS18_1851	Histidine kinase	2082945	2084360	+	PROKKA_01887	Sensor histidine kinase DesK	2082945	2084360	+	2.7.13.3	desK_3	similar to AA sequence:UniProtKB:O34757		1	0	0	0	0	0	0
1898	PFR_JS18_1852	Two-component system response regulator	2084363	2085016	+	PROKKA_01888	Transcriptional regulatory protein LiaR	2084363	2085016	+		liaR_2	similar to AA sequence:UniProtKB:O32197		1	0	0	0	0	0	0
1899	PFR_JS18_1853	YhaQ	2085119	2086000	+	PROKKA_01889	putative ABC transporter ATP-binding protein YxlF	2085119	2086000	+	3.6.3.-	yxlF	similar to AA sequence:UniProtKB:P94374		0	0	0	0	0	0	0
1900	PFR_JS18_1854	ABC-type Na efflux pump permease component	2085997	2087163	+	PROKKA_01890	ABC-2 family transporter protein	2085997	2087163	+			protein motif:Pfam:PF12698.1		1	0	0	0	0	0	0
1901	PFR_JS18_1855	GNAT family acetyltransferase	2087305	2087841	+	PROKKA_01891	hypothetical protein	2087305	2087841	+					1	0	0	0	0	0	0
1902	PFR_JS18_1856	UvrABC system protein A	2087856	2090921	-	PROKKA_01892	UvrABC system protein A	2087856	2090921	-		uvrA_5	similar to AA sequence:UniProtKB:P63380		1	0	0	0	0	0	0
1903	PFR_JS18_1857	TIGR03083 family protein	2091133	2091879	+	PROKKA_01893	mycothiol-dependent maleylpyruvate isomerase	2091133	2091879	+			protein motif:CLUSTERS:PRK09583		1	0	0	0	0	0	0
1904	PFR_JS18_1858	Zinc-dependent hydrolase YcbL	2091881	2092474	+	PROKKA_01894	hydroxyacylglutathione hydrolase	2091881	2092474	+			protein motif:CLUSTERS:PRK10241		1	0	0	0	0	0	0
1905	PFR_JS18_1859	Integral membrane protein, TerC family	2092509	2093543	-	PROKKA_01895	Inner membrane protein alx	2092509	2093543	-		alx_2	similar to AA sequence:UniProtKB:P42601		1	0	0	0	0	0	0
1906	PFR_JS18_1860	UvrABC system protein B	2093734	2095818	-	PROKKA_01896	UvrABC system protein B	2093734	2095818	-		uvrB	similar to AA sequence:UniProtKB:P56981		1	0	0	0	0	0	0
1907	PFR_JS18_1861	Dephospho-CoA kinase	2095893	2096561	-	PROKKA_01897	Dephospho-CoA kinase	2095893	2096561	-	2.7.1.24	coaE	similar to AA sequence:UniProtKB:O67792		1	0	0	0	0	0	0
1908	PFR_JS18_1862	Phosphorylase family protein	2096565	2097341	-	PROKKA_01898	Purine nucleoside phosphorylase DeoD-type	2096565	2097341	-	2.4.2.1	deoD	similar to AA sequence:UniProtKB:Q5EEL8		1	0	0	0	0	0	0
1909	PFR_JS18_1863	30S ribosomal protein S1	2097458	2098912	-	PROKKA_01899	30S ribosomal protein S1	2097458	2098912	-		rpsA	similar to AA sequence:UniProtKB:P0AG67		1	0	0	0	0	0	0
1910	PFR_JS18_1864	Succinate-semialdehyde dehydrogenase [NADP( )]	2099275	2100741	-	PROKKA_01900	Succinate-semialdehyde dehydrogenase [NADP(+)] GabD	2099275	2100741	-	1.2.1.79	gabD	similar to AA sequence:UniProtKB:P25526		1	0	0	0	0	0	0
1911	PFR_JS18_1865	Sortase family protein	2100961	2101674	+	PROKKA_01901	hypothetical protein	2100961	2101674	+					1	0	0	0	0	0	0
1912	PFR_JS18_1866	DNA-directed DNA polymerase	2101694	2104372	-	PROKKA_01902	DNA polymerase I	2101694	2104372	-	2.7.7.7	polA	similar to AA sequence:UniProtKB:P52026		1	0	0	0	0	0	0
1913	PFR_JS18_1867	Response regulator	2104479	2105102	-	PROKKA_01903	putative transcriptional regulatory protein pdtaR	2104479	2105102	-		pdtaR	similar to AA sequence:UniProtKB:O06143		1	0	0	0	0	0	0
1914						PROKKA_01904	tRNA-Leu(caa)	2105322	2105406	+			COORDINATES:profile:Aragorn:1.2		0					0	0
1915	PFR_JS18_1868	Pyruvate kinase	2105652	2107085	-	PROKKA_01905	Pyruvate kinase	2105652	2107085	-	2.7.1.40	pyk	similar to AA sequence:UniProtKB:Q46078		1	0	0	0	0	0	0
1916	PFR_JS18_1869	Pseudouridylate synthase	2107401	2108321	-	PROKKA_01906	Ribosomal large subunit pseudouridine synthase D	2107401	2108321	-	5.4.99.23	rluD	similar to AA sequence:UniProtKB:P33643		1	0	0	0	0	0	0
1917	PFR_JS18_1870	Signal peptidase II	2108318	2108863	-	PROKKA_01907	lipoprotein signal peptidase	2108318	2108863	-			protein motif:CLUSTERS:PRK00376		1	0	0	0	0	0	0
1918	PFR_JS18_1871	C4-type zinc finger protein, DksA/TraR family	2108920	2109348	-	PROKKA_01908	RNA polymerase-binding transcription factor DksA	2108920	2109348	-		dksA	similar to AA sequence:UniProtKB:P0ABS1		1	0	0	0	0	0	0
1919	PFR_JS18_1872	DivIVA domain protein	2109423	2110421	-	PROKKA_01909	Cell wall synthesis protein Wag31	2109423	2110421	-			similar to AA sequence:UniProtKB:P0A5N2		1	0	0	0	0	0	0
1920	PFR_JS18_1873	Hypothetical protein	2110558	2110851	-	PROKKA_01910	YGGT family protein	2110558	2110851	-			protein motif:Pfam:PF02325.11		1	0	0	0	0	0	0
1921	PFR_JS18_1874	Cell division protein sepF	2110855	2111376	-	PROKKA_01911	Cell division protein SepF	2110855	2111376	-		sepF	similar to AA sequence:UniProtKB:O31728		1	0	0	0	0	0	0
1922	PFR_JS18_1875	YfiH family protein	2111528	2112316	-	PROKKA_01912	Laccase domain protein YfiH	2111528	2112316	-		yfiH	similar to AA sequence:UniProtKB:P33644		1	0	0	0	0	0	0
1923	PFR_JS18_1876	Cell division protein FtsZ	2112326	2113567	-	PROKKA_01913	Cell division protein FtsZ	2112326	2113567	-		ftsZ	similar to AA sequence:UniProtKB:P94337		1	0	0	0	0	0	0
1924	PFR_JS18_1877	POTRA domain protein, FtsQ-type	2113785	2114516	-	PROKKA_01914	Cell division protein FtsQ	2113785	2114516	-		ftsQ	similar to AA sequence:UniProtKB:P64168		1	0	0	0	0	0	0
1925	PFR_JS18_1878	UDP-N-acetylmuramate--L-alanine ligase MurC	2114513	2115955	-	PROKKA_01915	UDP-N-acetylmuramate--L-alanine ligase	2114513	2115955	-	6.3.2.8	murC	similar to AA sequence:UniProtKB:P45066		1	0	0	0	0	0	0
1926	PFR_JS18_1879	UDP-N-acetylglucosamine--N-acetylmuramyl-(Pentape	2115952	2117052	-	PROKKA_01916	UDP-N-acetylglucosamine--N-acetylmuramyl-(pentapeptide) pyrophosphoryl-undecaprenol N-acetylglucosamine transferase	2115952	2117052	-	2.4.1.227	murG	similar to AA sequence:UniProtKB:P17443		1	0	0	0	0	0	0
1927	PFR_JS18_1880	Cell division protein FtsW	2117052	2118317	-	PROKKA_01917	Lipid II flippase FtsW	2117052	2118317	-		ftsW_2	similar to AA sequence:UniProtKB:P63762		1	0	0	0	0	0	0
1928	PFR_JS18_1881	UDP-N-acetylmuramoylalanine--D-glutamate ligase	2118510	2119931	-	PROKKA_01918	UDP-N-acetylmuramoylalanine--D-glutamate ligase	2118510	2119931	-	6.3.2.9	murD	similar to AA sequence:UniProtKB:A5U4I2		1	0	0	0	0	0	0
1929	PFR_JS18_1882	Phospho-N-acetylmuramoyl-pentappeptidetransferase	2119991	2121067	-	PROKKA_01919	Phospho-N-acetylmuramoyl-pentapeptide-transferase	2119991	2121067	-	2.7.8.13	mraY	similar to AA sequence:UniProtKB:P0A6W3		1	0	0	0	0	0	0
1930	PFR_JS18_1883	UDP-N-acetylmuramoyl-tripeptide--D-alanyl-D-alani	2121064	2122548	-	PROKKA_01920	UDP-N-acetylmuramoyl-tripeptide--D-alanyl-D-alanine ligase	2121064	2122548	-	6.3.2.10	murF	similar to AA sequence:UniProtKB:P11880		1	0	0	0	0	0	0
1931	PFR_JS18_1884	UDP-N-acetylmuramoyl-L-alanyl-D-glutamate--2,6-di	2122550	2124139	-	PROKKA_01921	UDP-N-acetylmuramoyl-L-alanyl-D-glutamate--2,6-diaminopimelate ligase	2122550	2124139	-	6.3.2.13	murE	similar to AA sequence:UniProtKB:P65477		1	0	0	0	0	0	0
1932	PFR_JS18_1885	Penicillin binding protein transpeptidase domain	2124139	2126202	-	PROKKA_01922	Penicillin-binding protein PbpB	2124139	2126202	-	2.4.1.129	pbpB	similar to AA sequence:UniProtKB:A0R022		1	0	0	0	0	0	0
1933	PFR_JS18_1886	Hypothetical protein	2126199	2126717	-	PROKKA_01923	Cell division protein FtsL	2126199	2126717	-		ftsL	protein motif:HAMAP:MF_00910		1	0	0	0	0	0	0
1934	PFR_JS18_1887	Ribosomal RNA small subunit methyltransferase H	2126714	2127742	-	PROKKA_01924	Ribosomal RNA small subunit methyltransferase H	2126714	2127742	-	2.1.1.199	rsmH	similar to AA sequence:UniProtKB:P60392		1	0	0	0	0	0	0
1935	PFR_JS18_1888	Protein MraZ	2127921	2128358	-	PROKKA_01925	cell division protein MraZ	2127921	2128358	-			protein motif:CLUSTERS:PRK00326		1	0	0	0	0	0	0
1936	PFR_JS18_1889	Hypothetical protein	2128581	2128964	-	PROKKA_01926	hypothetical protein	2128581	2128964	-					1	0	0	0	0	0	0
1937	PFR_JS18_1890	DNA polymerase IV	2129004	2130245	-	PROKKA_01927	DNA polymerase IV	2129004	2130245	-	2.7.7.7	dinB_2	similar to AA sequence:UniProtKB:Q47155		1	0	0	0	0	0	0
1938	PFR_JS18_1891	DNA polymerase III, alpha subunit	2130272	2133892	-	PROKKA_01928	DNA polymerase III subunit alpha	2130272	2133892	-	2.7.7.7	dnaE_2	similar to AA sequence:UniProtKB:P10443		1	0	0	0	0	0	0
1939	PFR_JS18_1892	Hypothetical protein	2133904	2134392	-	PROKKA_01929	hypothetical protein	2133904	2134392	-					1	0	0	0	0	0	0
1940	PFR_JS18_1893	DNA or RNA helicase, Superfamily I family	2134519	2136729	+	PROKKA_01930	Helicase IV	2134519	2136729	+	3.6.4.12	helD	similar to AA sequence:UniProtKB:O32215		1	0	0	0	0	0	0
1941	PFR_JS18_1894	Methylenetetrahydrofolate reductase (NAD(P)H)	2136683	2137624	-	PROKKA_01931	5,10-methylenetetrahydrofolate reductase	2136683	2137624	-	1.5.1.20	metF	similar to AA sequence:UniProtKB:P0AEZ1		1	0	0	0	0	0	0
1942	PFR_JS18_1895	Polyprenyl synthetase	2137670	2138740	+	PROKKA_01932	(2E,6E)-farnesyl diphosphate synthase	2137670	2138740	+	2.5.1.10		similar to AA sequence:UniProtKB:P0A5H8		1	0	0	0	0	0	0
1943	PFR_JS18_1896	Hypothetical protein	2138864	2141131	+	PROKKA_01933	Serine/threonine-protein kinase PK-1	2138864	2141131	+	2.7.11.1	spk1	similar to AA sequence:UniProtKB:Q9KIG4		1	0	0	0	0	0	0
1944	PFR_JS18_1897	Membrane spanning protein DUF6	2141174	2142097	+	PROKKA_01934	EamA-like transporter family protein	2141174	2142097	+			protein motif:Pfam:PF00892.14		1	0	0	0	0	0	0
1945	PFR_JS18_1898	Zn-dependent hydrolase of the beta-lactamase	2142110	2142853	-	PROKKA_01935	metal-dependent hydrolase	2142110	2142853	-			protein motif:CLUSTERS:PRK00685		1	0	0	0	0	0	0
1946	PFR_JS18_1899	3-deoxy-7-phosphoheptulonate synthase	2142884	2144230	-	PROKKA_01936	Phospho-2-dehydro-3-deoxyheptonate aldolase	2142884	2144230	-	2.5.1.54	aroH	similar to AA sequence:UniProtKB:P80574		1	0	0	0	0	0	0
1947	PFR_JS18_1900	1-acyl-sn-glycerol-3-phosphate acyltransferase	2144379	2145320	-	PROKKA_01937	Acyltransferase	2144379	2145320	-			protein motif:Pfam:PF01553.15		1	0	0	0	0	0	0
1948	PFR_JS18_1901	Acyltransferase PlsC	2145313	2146158	-	PROKKA_01938	1-acyl-sn-glycerol-3-phosphate acyltransferase	2145313	2146158	-	2.3.1.51	plsC	similar to AA sequence:UniProtKB:P26647		1	0	0	0	0	0	0
1949	PFR_JS18_1902	Peptidase M23B family / metalloendopeptidase	2146275	2147396	-	PROKKA_01939	Murein DD-endopeptidase MepM	2146275	2147396	-	3.4.24.-	mepM_3	similar to AA sequence:UniProtKB:P0AFS9		1	0	0	0	0	0	0
1950	PFR_JS18_1903	Transcriptional regulator, AsnC family	2147656	2147925	+	PROKKA_01940	AsnC family protein	2147656	2147925	+			protein motif:Pfam:PF01037.15		1	0	0	0	0	0	0
1951	PFR_JS18_1904	Peptidylprolyl isomerase	2148133	2148645	-	PROKKA_01941	Peptidyl-prolyl cis-trans isomerase B	2148133	2148645	-	5.2.1.8	cypB	similar to AA sequence:UniProtKB:P77949		1	0	0	0	0	0	0
1952	PFR_JS18_1905	Hypothetical protein	2148972	2149988	+	PROKKA_01942	hypothetical protein	2148972	2149988	+					1	0	0	0	0	0	0
1953	PFR_JS18_1906	Acetyltransferase, GNAT family	2150177	2151274	+	PROKKA_01943	Phosphoribosyl-ATP pyrophosphohydrolase	2150177	2151274	+			protein motif:Pfam:PF01503.11		1	0	0	0	0	0	0
1954	PFR_JS18_1907	Hypothetical protein	2151366	2152016	+	PROKKA_01944	hypothetical protein	2151366	2152016	+					1	0	0	0	0	0	0
1955	PFR_JS18_1908	Peptidase, A24 type IV prepilin peptidase family	2152042	2152725	+	PROKKA_01945	hypothetical protein	2152042	2152725	+					1	0	0	0	0	0	0
1956	PFR_JS18_1909	Hypothetical protein	2152865	2153290	+	PROKKA_01946	hypothetical protein	2152865	2153290	+					1	0	0	0	0	0	0
1957	PFR_JS18_1910	Anthranilate phosphoribosyltransferase	2153331	2154380	-	PROKKA_01947	Anthranilate phosphoribosyltransferase	2153331	2154380	-	2.4.2.18	trpD	similar to AA sequence:UniProtKB:A0R048		1	0	0	0	0	0	0
1958	PFR_JS18_1911	Response regulator	2154380	2154904	-	PROKKA_01948	putative response regulatory protein/MT3230	2154380	2154904	-			similar to AA sequence:UniProtKB:P95183		1	0	0	0	0	0	0
1959	PFR_JS18_1912	IMP dehydrogenase family protein	2155117	2156580	+	PROKKA_01949	Inosine-5'-monophosphate dehydrogenase	2155117	2156580	+	1.1.1.205	guaB_2	similar to AA sequence:UniProtKB:P99106		1	0	0	0	0	0	0
1960	PFR_JS18_1913	Iron-sulfur cluster assembly accessory protein	2156723	2157073	-	PROKKA_01950	Iron-sulfur cluster insertion protein ErpA	2156723	2157073	-		erpA	similar to AA sequence:UniProtKB:P45344		1	0	0	0	0	0	0
1961	PFR_JS18_1914	Hypothetical protein	2157231	2158106	-	PROKKA_01951	glycerate kinase I	2157231	2158106	-			protein motif:CLUSTERS:PRK10342		1	0	0	0	0	0	0
1962	PFR_JS18_1915	Hypothetical protein	2158167	2158457	-	PROKKA_01952	hypothetical protein	2158167	2158457	-					1	0	0	0	0	0	0
1963	PFR_JS18_1916	Phage shock protein A, PspA	2158454	2159248	-	PROKKA_01953	hypothetical protein	2158454	2159248	-			similar to AA sequence:UniProtKB:P54617	Phage shock protein A homolog	1	0	0	0	0	0	0
1964	PFR_JS18_1917	Integral membrane protein	2159548	2160102	+	PROKKA_01954	hypothetical protein	2159548	2160102	+					1	0	0	0	0	0	0
1965	PFR_JS18_1918	Hypothetical protein	2160102	2160317	+	PROKKA_01955	hypothetical protein	2160102	2160317	+					1	0	0	0	0	0	0
1966	PFR_JS18_1919	Aminomethyltransferase	2160493	2161614	-	PROKKA_01956	Aminomethyltransferase	2160493	2161614	-	2.1.2.10	gcvT	similar to AA sequence:UniProtKB:P54378		1	0	0	0	0	0	0
1967	PFR_JS18_1920	Hypothetical protein	2161915	2163684	+	PROKKA_01957	Dihydrolipoyllysine-residue acetyltransferase component of pyruvate dehydrogenase complex	2161915	2163684	+	2.3.1.12	aceF	similar to AA sequence:UniProtKB:Q8NNJ2		1	0	0	0	0	0	0
1968	PFR_JS18_1921	Integral membrane protein	2163968	2164738	+	PROKKA_01958	hypothetical protein	2163968	2164738	+					1	0	0	0	0	0	0
1969	PFR_JS18_1922	Oleandomycin resistance ATPase	2164771	2166582	+	PROKKA_01959	putative ABC transporter ATP-binding protein	2164771	2166582	+			similar to AA sequence:UniProtKB:P45127		1	0	0	0	0	0	0
1970	PFR_JS18_1923	Glutamate--ammonia ligase	2166776	2168197	+	PROKKA_01960	Glutamine synthetase	2166776	2168197	+	6.3.1.2	glnA_1	similar to AA sequence:UniProtKB:P15106		1	0	0	0	0	0	0
1971	PFR_JS18_1924	Hypothetical protein	2168442	2169032	+	PROKKA_01961	hypothetical protein	2168442	2169032	+					1	0	0	0	0	0	0
1972	PFR_JS18_1925	Transcriptional regulator	2169123	2169707	+	PROKKA_01962	Tetracycline repressor protein class A from transposon 1721	2169123	2169707	+		tetR_2	similar to AA sequence:UniProtKB:P03038	Putative antibiotic resistance	1	0	0	0	0	0	0
1973	PFR_JS18_1926	Putative oxidoreductase in MprA 5'region	2169727	2170542	-	PROKKA_01963	short chain dehydrogenase	2169727	2170542	-			protein motif:CLUSTERS:PRK07904		1	0	0	0	0	0	0
1974	PFR_JS18_1927	Glutamate-ammonia-ligase adenylyltransferase	2170539	2173505	-	PROKKA_01964	Glutamate-ammonia-ligase adenylyltransferase	2170539	2173505	-	2.7.7.42	glnE	similar to AA sequence:UniProtKB:P30870		1	0	0	0	0	0	0
1975	PFR_JS18_1928	Hypothetical protein	2173747	2174484	+	PROKKA_01965	hypothetical protein	2173747	2174484	+					1	0	0	0	0	0	0
1976	PFR_JS18_1929	Glutamine synthetase, type I	2174540	2175874	-	PROKKA_01966	putative glutamine synthetase 2	2174540	2175874	-	6.3.1.2	glnA_2	similar to AA sequence:UniProtKB:A0R083		1	0	0	0	0	0	0
1977	PFR_JS18_1930	Hypothetical protein	2176081	2176962	+	PROKKA_01967	hypothetical protein	2176081	2176962	+					0	0	0	0	0	0	0
1978	PFR_JS18_1931	Hypothetical protein	2177047	2177994	+	PROKKA_01968	hypothetical protein	2177047	2177994	+					0	0	0	0	0	0	0
1979	PFR_JS18_1932	Methionyl aminopeptidase	2178074	2178982	+	PROKKA_01969	Methionine aminopeptidase 2	2178074	2178982	+	3.4.11.18	map_2	similar to AA sequence:UniProtKB:P0A5J2		1	0	0	0	0	0	0
1980	PFR_JS18_1933	Hypothetical protein	2179121	2179798	-	PROKKA_01970	S-layer protein precursor	2179121	2179798	-		ctc	similar to AA sequence:UniProtKB:Q9ZES5		1	0	0	0	0	0	0
1981	PFR_JS18_1934	Hypothetical protein	2179856	2180566	+	PROKKA_01971	hypothetical protein	2179856	2180566	+					0	0	0	0	0	0	0
1982	PFR_JS18_1935	Zn-ribbon protein, possibly nucleic acid-binding	2180377	2181120	-	PROKKA_01972	Chromosome partition protein Smc	2180377	2181120	-		smc_2	protein motif:HAMAP:MF_01894		1	0	0	0	0	0	0
1983	PFR_JS18_1936	Peptidase, M24 family	2181293	2182747	+	PROKKA_01973	Xaa-Pro aminopeptidase 1	2181293	2182747	+	3.4.11.9	pepPI	similar to AA sequence:UniProtKB:P0A3Z2		1	0	0	0	0	0	0
1984	PFR_JS18_1937	Hypothetical protein	2182870	2183745	-	PROKKA_01974	hypothetical protein	2182870	2183745	-					1	0	0	0	0	0	0
1985	PFR_JS18_1938	Citrate lyase beta chain citrase beta chain	2183890	2184753	-	PROKKA_01975	(3S)-malyl-CoA thioesterase	2183890	2184753	-	3.1.2.-	mcl2	similar to AA sequence:UniProtKB:D3JV05		1	0	0	0	0	0	0
1986	PFR_JS18_1939	CBS domain pair protein	2184933	2186210	+	PROKKA_01976	Magnesium transporter MgtE	2184933	2186210	+			similar to AA sequence:UniProtKB:Q5SMG8		1	0	0	0	0	0	0
1987	PFR_JS18_1940	PF06210 family protein	2186207	2186770	+	PROKKA_01977	hypothetical protein	2186207	2186770	+					1	0	0	0	0	0	0
1988	PFR_JS18_1941	Mrp ATPase family protein	2186914	2188071	+	PROKKA_01978	Flagellum site-determining protein YlxH	2186914	2188071	+		ylxH	similar to AA sequence:UniProtKB:P40742		1	0	0	0	0	0	0
1989	PFR_JS18_1942	Sec-independent protein translocase protein TatB	2188206	2188655	-	PROKKA_01979	sec-independent translocase	2188206	2188655	-			protein motif:CLUSTERS:PRK01371		1	0	0	0	0	0	0
1990	PFR_JS18_1943	Dihydrodipicolinate synthase	2188747	2189628	-	PROKKA_01980	4-hydroxy-tetrahydrodipicolinate synthase	2188747	2189628	-	4.3.3.7	dapA	similar to AA sequence:UniProtKB:P63945		1	0	0	0	0	0	0
1991	PFR_JS18_1944	Putative insertion element ISCmi2 transposase	2189818	2190861	+	PROKKA_01981	IS2 transposase TnpB	2189818	2190861	+			protein motif:CLUSTERS:PRK09409	99% id to Propionibacterium acidipropionici strain CGMCC 1.2230 ad to Cutibacterium avidum strain DPC 6544 (transposase)	0	1	0	1	0	0	0
1992	PFR_JS18_1945	O-methyltransferase mdmC	2190871	2191536	+	PROKKA_01982	Putative O-methyltransferase/MSMEI_4947	2190871	2191536	+	2.1.1.-		similar to AA sequence:UniProtKB:A0R2D5	Unique Gene Cluster 1	1	1	0	1	0	0	0
1993	PFR_JS18_1946	Putative insertion element ISCmi2 transposase	2191733	2192776	+	PROKKA_01983	IS2 transposase TnpB	2191733	2192776	+			protein motif:CLUSTERS:PRK09409	99% id to Propionibacterium acidipropionici strain CGMCC 1.2230 ad to Cutibacterium avidum strain DPC 6544 (transposase)	0	1	0	1	0	0	0
1994	PFR_JS18_1947	O-methyltransferase mdmC	2192786	2193451	+	PROKKA_01984	Putative O-methyltransferase/MSMEI_4947	2192786	2193451	+	2.1.1.-		similar to AA sequence:UniProtKB:A0R2D5	Unique Gene Cluster 1	0	1	0	1	0	0	0
1995	PFR_JS18_1948	Putative insertion element ISCmi2 transposase	2193648	2194691	+	PROKKA_01985	IS2 transposase TnpB	2193648	2194691	+			protein motif:CLUSTERS:PRK09409	99% id to Propionibacterium acidipropionici strain CGMCC 1.2230 ad to Cutibacterium avidum strain DPC 6544 (transposase)	0	1	0	1	0	0	0
1996	PFR_JS18_1949	Glucose-1-phosphate adenylyltransferase 1	2194688	2195878	-	PROKKA_01986	Glucose-1-phosphate adenylyltransferase	2194688	2195878	-	2.7.7.27	glgC	similar to AA sequence:UniProtKB:P64241		1	0	0	0	0	0	0
1997	PFR_JS18_1950	Starch synthase	2196033	2197250	+	PROKKA_01987	Capsular glucan synthase	2196033	2197250	+	2.4.1.21	glgA	similar to AA sequence:UniProtKB:O05313		1	0	0	0	0	0	0
1998	PFR_JS18_1951	Hypothetical protein	2197428	2197595	-	PROKKA_01988	hypothetical protein	2197428	2197595	-					1	0	0	0	0	0	0
[truncated: 412 more rows]
