# Supplementary material for: De novo assembly of genomes from long sequence reads reveals uncharted territories of Propionibacterium freudenreichii
Source: BMC Genomics. 2017 Oct 16;18:790. doi: 10.1186/s12864-017-4165-9 (PMC5644110; doi:10.1186/s12864-017-4165-9)
Supplement: Supplementary file 17 — Annotation file of the strain JS20 with the cumulative results of bioinformatics analyses. (XLSX 413 kb) [file 12864_2017_4165_MOESM17_ESM.xlsx]

## Sheet: LT618791
No.	Prodigal ID	product name	gene start	gene stop	strand	PROKKA ID	product name	gene start	gene stop	strand	eC_number	gene_name	database similar protein	note	Core	Island Viewer Predicted by at least one method	IV SIGI	IV Island Path	IV Island Pick	Prophinder	Phaster	Rebase	CRISPR
1	PFR_JS20-1_1	Chromosomal replication initiator protein DnaA	1	1467	+	PROKKA_00001	Chromosomal replication initiator protein DnaA	61	1467	+		dnaA	similar to AA sequence:UniProtKB:Q9ZH75		1	0	0	0	0	0	0
2	PFR_JS20-1_2	Drug resistance transporter, EmrB/QacA subfamily	1442	2911	-	PROKKA_00002	Multidrug export protein EmrB	1442	2911	-		emrB_1	similar to AA sequence:UniProtKB:P0AEJ0	Putative antibiotic resistance	1	0	0	0	0	0	0
3	PFR_JS20-1_3	Transcriptional regulator, MerR family	3171	3788	+	PROKKA_00003	hypothetical protein	3171	3788	+					1	0	0	0	0	0	0
4	PFR_JS20-1_4	Putative insertion element ISCmi2 transposase	3844	4887	+	PROKKA_00004	IS2 transposase TnpB	3844	4887	+			protein motif:CLUSTERS:PRK09409		0	0	0	0	0	0	0
5	PFR_JS20-1_5	SqdX	4884	6065	-	PROKKA_00005	GDP-mannose-dependent alpha-mannosyltransferase	4884	6065	-	2.4.1.-	mgtA_1	similar to AA sequence:UniProtKB:Q8NT41		1	0	0	0	0	0	0
6	PFR_JS20-1_6	Sulfolipid (UDP-sulfoquinovose) biosynthesis	6079	7326	-	PROKKA_00006	NAD dependent epimerase/dehydratase family protein	6079	7326	-			protein motif:Pfam:PF01370.15		1	0	0	0	0	0	0
7	PFR_JS20-1_7	ABC transport system ATP-binding protein	7695	8741	+	PROKKA_00007	ABC transporter ATP-binding protein YxdL	7695	8741	+		yxdL	similar to AA sequence:UniProtKB:P42423		0	0	0	0	0	0	0
8	PFR_JS20-1_8	ABC-type antimicrobial peptide transport system	8743	11301	+	PROKKA_00008	ABC transporter permease YtrF precursor	8743	11301	+		ytrF_1	similar to AA sequence:UniProtKB:O35005		0	0	0	0	0	0	0
9	PFR_JS20-1_9	DNA polymerase III, beta subunit	13131	14291	+	PROKKA_00009	DNA polymerase III subunit beta	13131	14291	+	2.7.7.7	dnaN	similar to AA sequence:UniProtKB:Q50790		1	0	0	0	0	0	0
10	PFR_JS20-1_10	DNA replication and repair protein RecF	14365	15666	+	PROKKA_00010	DNA replication and repair protein RecF	14365	15666	+		recF	similar to AA sequence:UniProtKB:Q9RVE0		1	0	0	0	0	0	0
11	PFR_JS20-1_11	Hypothetical protein	15695	16441	+	PROKKA_00011	hypothetical protein	15695	16441	+			protein motif:CLUSTERS:PRK03195		1	0	0	0	0	0	0
12	PFR_JS20-1_12	DNA gyrase, B subunit	16831	18873	+	PROKKA_00012	DNA gyrase subunit B	16831	18873	+	5.99.1.3	gyrB	similar to AA sequence:UniProtKB:P0C5C5		1	0	0	0	0	0	0
13	PFR_JS20-1_13	DNA gyrase, A subunit	18920	21625	+	PROKKA_00013	DNA gyrase subunit A	18920	21625	+	5.99.1.3	gyrA_1	similar to AA sequence:UniProtKB:Q07702		1	0	0	0	0	0	0
14	PFR_JS20-1_14	Puromycin resistance protein Pur8	21782	23329	-	PROKKA_00014	Multidrug resistance protein stp	21782	23329	-		stp_1	similar to AA sequence:UniProtKB:P71879	Putative antibiotic resistance	0	0	0	0	0	0	0
15	PFR_JS20-1_15	Transcriptional regulator UidR	23476	24093	+	PROKKA_00015	transcriptional regulator BetI	23476	24093	+			protein motif:CLUSTERS:PRK00767		0	0	0	0	0	0	0
16	PFR_JS20-1_16	Hypothetical protein	24523	25305	+	PROKKA_00016	hypothetical protein	24523	25305	+					1	0	0	0	0	0	0
17	PFR_JS20-1_17	PF07561 domain protein	25436	25711	-	PROKKA_00017	hypothetical protein	25436	25711	-					1	0	0	0	0	0	0
18	PFR_JS20-1_18	Transposase of ISAar20, ISL3 family	25912	27219	-	PROKKA_00018	Transposase	25912	27219	-			protein motif:Pfam:PF01610.11		0	0	0	0	0	0	0
19	PFR_JS20-1_19	UPF0103 protein	27386	28183	+	PROKKA_00019	hypothetical protein	27386	28183	+			protein motif:CLUSTERS:PRK00782		1	0	0	0	0	0	0
20	PFR_JS20-1_20	AMMECR1 domain protein	28248	28820	+	PROKKA_00020	hypothetical protein	28248	28820	+			protein motif:CLUSTERS:PRK00801		1	0	0	0	0	0	0
21	PFR_JS20-1_21	Pyruvate formate lyase activating protein pflA	28817	29905	+	PROKKA_00021	4-hydroxyphenylacetate decarboxylase activating enzyme	28817	29905	+	1.97.1.-	csdA	similar to AA sequence:UniProtKB:Q38HX2		1	0	0	0	0	0	0
22	PFR_JS20-1_22	Integral membrane protein	30062	30580	+	PROKKA_00022	hypothetical protein	30062	30580	+					1	0	0	0	0	0	0
23						PROKKA_00023	tRNA-Ile(gat)	30653	30728	+			COORDINATES:profile:Aragorn:1.2		0					0	0
24	PFR_JS20-1_23	Hypothetical protein	30817	31263	+	PROKKA_00024	hypothetical protein	30817	31263	+					1	0	0	0	0	0	0
25	PFR_JS20-1_24	Hypothetical protein	31278	31736	+	PROKKA_00025	hypothetical protein	31278	31736	+					1	0	0	0	0	0	0
26	PFR_JS20-1_25	Hypothetical protein	31773	32183	-	PROKKA_00026	hypothetical protein	31773	32183	-					1	0	0	0	0	0	0
27	PFR_JS20-1_26	Transcriptional regulator	32456	33637	+	PROKKA_00027	HTH-type transcriptional repressor CytR	32456	33637	+		cytR_1	similar to AA sequence:UniProtKB:P0ACN7		1	0	0	0	0	0	0
28	PFR_JS20-1_27	Oxidoreductase, NAD-binding domain protein	33909	35099	+	PROKKA_00028	1,5-anhydro-D-fructose reductase	33909	35099	+	1.1.1.292	afr_1	similar to AA sequence:UniProtKB:Q2I8V6		0	0	0	0	0	0	0
29	PFR_JS20-1_28	Transporter major facilitator superfamily , sugar	35116	36066	+	PROKKA_00029	Major myo-inositol transporter IolT	35116	36066	+		iolT_1	similar to AA sequence:UniProtKB:O34718		0	0	0	0	0	0	0
30	PFR_JS20-1_29	Major myo-inositol transporter IolT	36133	36768	+	PROKKA_00030	Major myo-inositol transporter IolT	36133	36768	+		iolT_2	similar to AA sequence:UniProtKB:O34718		0	0	0	0	0	0	0
31	PFR_JS20-1_30	Two-component system response regulator	37004	37663	-	PROKKA_00031	Oxygen regulatory protein NreC	37004	37663	-		nreC_1	similar to AA sequence:UniProtKB:Q7WZY4		1	0	0	0	0	0	0
32	PFR_JS20-1_31	Two-component system sensor kinase	37660	39162	-	PROKKA_00032	Sensor histidine kinase DesK	37660	39162	-	2.7.13.3	desK_1	similar to AA sequence:UniProtKB:O34757		1	0	0	0	0	0	0
33	PFR_JS20-1_32	Alpha-ketoglutarate transporter, MFS super	39364	40698	-	PROKKA_00033	Alpha-ketoglutarate permease	39364	40698	-		kgtP_1	similar to AA sequence:UniProtKB:P0AEX3		1	0	0	0	0	0	0
34	PFR_JS20-1_33	Peptidase M20D, amidohydrolase	40717	41928	-	PROKKA_00034	putative hydrolase YxeP	40717	41928	-	3.-.-.-	yxeP_1	similar to AA sequence:UniProtKB:P54955		1	0	0	0	0	0	0
35	PFR_JS20-1_34	ABC transporter	42214	44106	+	PROKKA_00035	Putative multidrug export ATP-binding/permease protein	42214	44106	+	3.6.3.-		similar to AA sequence:UniProtKB:Q99T13	Putative antibiotic resistance	1	0	0	0	0	0	0
36	PFR_JS20-1_35	ABC bifunctional lipid A exporter	44106	45935	+	PROKKA_00036	Putative multidrug export ATP-binding/permease protein	44106	45935	+	3.6.3.-		similar to AA sequence:UniProtKB:Q99T13	Putative antibiotic resistance	0	0	0	0	0	0	0
37	PFR_JS20-1_36	Alanine dehydrogenase	46159	47274	+	PROKKA_00037	Alanine dehydrogenase	46159	47274	+	1.4.1.1	ald	similar to AA sequence:UniProtKB:Q8KY18		1	0	0	0	0	0	0
38	PFR_JS20-1_37	Amino acid permease	47643	49181	+	PROKKA_00038	D-serine/D-alanine/glycine transporter	47643	49181	+		cycA_1	similar to AA sequence:UniProtKB:P0AAE0		1	0	0	0	0	0	0
39	PFR_JS20-1_38	Putative conserved lipoprotein lppS	49398	50597	-	PROKKA_00039	Putative L,D-transpeptidase LppS precursor	49398	50597	-	2.-.-.-	lppS	similar to AA sequence:UniProtKB:Q8NMT9		1	0	0	0	0	0	0
40	PFR_JS20-1_39	Hypothetical protein	50612	50749	+	PROKKA_00040	hypothetical protein	50612	50749	+					0	0	0	0	0	0	0
41	PFR_JS20-1_40	Hypothetical protein	50843	51181	+	PROKKA_00041	Acylphosphatase	50843	51181	+	3.6.1.7	acyP	similar to AA sequence:UniProtKB:O35031		0	0	0	0	0	0	0
42	PFR_JS20-1_41	YvyE protein	51214	51897	-	PROKKA_00042	IMPACT family member YigZ	51214	51897	-		yigZ	similar to AA sequence:UniProtKB:P27862		0	0	0	0	0	0	0
43	PFR_JS20-1_42	Nitroreductase	52028	52537	+	PROKKA_00043	malonic semialdehyde reductase	52028	52537	+			protein motif:CLUSTERS:PRK05365		0	0	0	0	0	0	0
44	PFR_JS20-1_43	Conserved transmembrane protein	52732	54423	+	PROKKA_00044	hypothetical protein	52732	54423	+					0	0	0	0	0	0	0
45	PFR_JS20-1_44	Hypothetical protein	54461	55039	-	PROKKA_00045	hypothetical protein	54461	55039	-					0	0	0	0	0	0	0
46	PFR_JS20-1_45	Hypothetical protein	55012	56028	-	PROKKA_00046	hypothetical protein	55012	56028	-					0	0	0	0	0	0	0
47	PFR_JS20-1_46	Conserved domain protein	56025	58118	-	PROKKA_00047	hypothetical protein	56025	58118	-					0	0	0	0	0	0	0
48	PFR_JS20-1_47	Glucose-1-phosphate thymidylyltransferase	58174	59043	-	PROKKA_00048	Glucose-1-phosphate thymidylyltransferase	58174	59043	-	2.7.7.24	rmlA	similar to AA sequence:UniProtKB:A0QPF9		0	0	0	0	0	0	0
49	PFR_JS20-1_48	Dolichyl-phosphate mannose synthase	59207	59953	+	PROKKA_00049	Undecaprenyl-phosphate mannosyltransferase	59207	59953	+	2.4.1.54		similar to AA sequence:UniProtKB:C5CBV8		0	0	0	0	0	0	0
50	PFR_JS20-1_49	Hypothetical protein	59950	60375	+	PROKKA_00050	hypothetical protein	59950	60375	+					0	0	0	0	0	0	0
51	PFR_JS20-1_50	Alpha-1,3-rhamnosyltransferase WapR	60514	61395	+	PROKKA_00051	Putative glycosyltransferase EpsE	60514	61395	+	2.4.-.-	epsE_1	similar to AA sequence:UniProtKB:P71054		0	0	0	0	0	0	0
52	PFR_JS20-1_51	Polysaccharide biosynthesis protein	61464	62819	-	PROKKA_00052	hypothetical protein	61464	62819	-					0	0	0	0	0	0	0
53	PFR_JS20-1_52	Rhamnosyltransferase , Glycosyl transferase	62877	64610	+	PROKKA_00053	UDP-Glc:alpha-D-GlcNAc-diphosphoundecaprenol beta-1,3-glucosyltransferase WfgD	62877	64610	+	2.4.1.305	wfgD	similar to AA sequence:UniProtKB:B5L3F2		0	0	0	0	0	0	0
54	PFR_JS20-1_53	Conserved transmembrane protein	64693	66225	-	PROKKA_00054	hypothetical protein	64693	66225	-					0	0	0	0	0	0	0
55	PFR_JS20-1_54	Fused dTDP-4-keto-L-rhamnose reductase and	66380	67840	-	PROKKA_00055	putative dTDP-4-dehydrorhamnose 3,5-epimerase	66380	67840	-	5.1.3.13	rfbC	similar to AA sequence:UniProtKB:Q5XCG7		0	0	0	0	0	0	0
56	PFR_JS20-1_55	DTDP-glucose 4,6-dehydratase RmlB	67845	68843	-	PROKKA_00056	dTDP-glucose 4,6-dehydratase	67845	68843	-	4.2.1.46	rmlB	similar to AA sequence:UniProtKB:P95780		0	0	0	0	0	0	0
57	PFR_JS20-1_56	LGFP repeat protein	68934	71762	-	PROKKA_00057	Exo-glucosaminidase LytG precursor	68934	71762	-	3.2.1.-	lytG	similar to AA sequence:UniProtKB:O32083		0	0	0	0	0	0	0
58	PFR_JS20-1_57	UDP-galactopyranose mutase glf	72054	73241	+	PROKKA_00058	UDP-galactopyranose mutase	72054	73241	+	5.4.99.9	glf	similar to AA sequence:UniProtKB:O06934		1	0	0	0	0	0	0
59	PFR_JS20-1_58	UDP-galactofuranosyl transferase GlfT2	73238	75250	+	PROKKA_00059	Galactofuranosyl transferase GlfT2	73238	75250	+	2.4.1.288	glfT2	similar to AA sequence:UniProtKB:O53585		0	0	0	0	0	0	0
60	PFR_JS20-1_59	O-antigen export system permease protein	75204	76139	+	PROKKA_00060	Teichoic acid translocation permease protein TagG	75204	76139	+		tagG	similar to AA sequence:UniProtKB:P42953		0	0	0	0	0	0	0
61	PFR_JS20-1_60	O-antigen export system ATP-binding protein RfbB	76139	76909	+	PROKKA_00061	Teichoic acids export ATP-binding protein TagH	76139	76909	+	3.6.3.40	tagH	similar to AA sequence:UniProtKB:P42954		1	0	0	0	0	0	0
62	PFR_JS20-1_61	Hypothetical protein	77034	79442	-	PROKKA_00062	Putative glycosyltransferase EpsE	77034	79442	-	2.4.-.-	epsE_2	similar to AA sequence:UniProtKB:P71054		0	0	0	0	0	0	0
63	PFR_JS20-1_62	Amylovoran biosynthesis glycosyltransferase AmsE	79618	80475	-	PROKKA_00063	UDP-Gal:alpha-D-GlcNAc-diphosphoundecaprenol beta-1,3-galactosyltransferase	79618	80475	-	2.4.1.303	wbbD	similar to AA sequence:UniProtKB:Q03084		0	0	0	0	0	0	0
64	PFR_JS20-1_63	DTDP-rhamnosyl transferase RfbF	80472	81434	-	PROKKA_00064	Galactofuranosyl transferase GlfT1	80472	81434	-	2.4.1.287	glfT1	similar to AA sequence:UniProtKB:A0R5Z2		0	0	0	0	0	0	0
65	PFR_JS20-1_64	Thioredoxin	81658	82074	-	PROKKA_00065	Thioredoxin	81658	82074	-			protein motif:Pfam:PF00085.14		1	0	0	0	0	0	0
66	PFR_JS20-1_65	Integral membrane protein	82079	82588	-	PROKKA_00066	hypothetical protein	82079	82588	-					1	0	0	0	0	0	0
67	PFR_JS20-1_66	1-acyl-sn-glycerol-3-phosphate acyltransferase	83707	84504	-	PROKKA_00067	Bifunctional protein Aas	83707	84504	-		aas	similar to AA sequence:UniProtKB:P31119		1	0	0	0	0	0	0
68	PFR_JS20-1_67	Oxidoreductase, short chain	84504	85400	-	PROKKA_00068	Gluconate 5-dehydrogenase	84504	85400	-	1.1.1.69	gno	similar to AA sequence:UniProtKB:P50199		1	0	0	0	0	0	0
69	PFR_JS20-1_68	Acetate kinase	85413	86603	-	PROKKA_00069	Acetate kinase	85413	86603	-	2.7.2.1	ackA	similar to AA sequence:UniProtKB:P77845		1	0	0	0	0	0	0
70	PFR_JS20-1_69	Phospho acetyltransferase	86764	88296	-	PROKKA_00070	Phosphate acetyltransferase	86764	88296	-	2.3.1.8	pta	similar to AA sequence:UniProtKB:Q8ZND6		1	0	0	0	0	0	0
71	PFR_JS20-1_70	DNA/RNA helicase, superfamily II, SNF2 family	88474	91872	-	PROKKA_00071	ATP-dependent helicase HepA	88474	91872	-			protein motif:CLUSTERS:PRK04914		1	0	0	0	0	0	0
72	PFR_JS20-1_71	Hypothetical protein	92429	94180	+	PROKKA_00072	Cellulosome-anchoring protein precursor	92429	94180	+		ancA_1	similar to AA sequence:UniProtKB:Q06848		0	0	0	0	0	0	0
73	PFR_JS20-1_72	Hypothetical protein	94283	95002	+	PROKKA_00073	hypothetical protein	94283	95002	+					1	0	0	0	0	0	0
74	PFR_JS20-1_73	Apurinic endonuclease	95233	96036	+	PROKKA_00074	putative endonuclease 4	95233	96036	+	3.1.21.2	end	similar to AA sequence:UniProtKB:P63535		1	0	0	0	0	0	0
75	PFR_JS20-1_74	AMP-dependent synthetase/ligase	96033	98039	+	PROKKA_00075	Long-chain-fatty-acid--CoA ligase FadD15	96033	98039	+	6.2.1.3		similar to AA sequence:UniProtKB:O53521		1	0	0	0	0	0	0
76	PFR_JS20-1_75	YdjK	98079	99707	-	PROKKA_00076	Major myo-inositol transporter IolT	98079	99707	-		iolT_3	similar to AA sequence:UniProtKB:O34718		1	0	0	0	0	0	0
77	PFR_JS20-1_76	Hydroxypyruvate isomerase	99853	100650	-	PROKKA_00077	Hydroxypyruvate isomerase	99853	100650	-	5.3.1.22	hyi	similar to AA sequence:UniProtKB:P30147		1	0	0	0	0	0	0
78	PFR_JS20-1_77	Transcriptional regulator, LacI family	101142	102164	+	PROKKA_00078	HTH-type transcriptional regulator AscG	101142	102164	+		ascG_1	similar to AA sequence:UniProtKB:P24242		1	0	0	0	0	0	0
79	PFR_JS20-1_78	Isochorismatase family protein yddQ	102355	102927	+	PROKKA_00079	Streptothricin hydrolase	102355	102927	+	3.5.2.19	sttH_1	similar to AA sequence:UniProtKB:Q1MW86	Putative antibiotic resistance	1	0	0	0	0	0	0
80	PFR_JS20-1_79	Serine/threonine-protein kinase PknD	103308	104327	+	PROKKA_00080	Cystine-binding periplasmic protein precursor	103308	104327	+		fliY	similar to AA sequence:UniProtKB:P0AEM9		1	0	0	0	0	0	0
81	PFR_JS20-1_80	ABC-type amino acid transport system, secreted	104463	105374	+	PROKKA_00081	Glutamine-binding periplasmic protein precursor	104463	105374	+		glnH_1	similar to AA sequence:UniProtKB:P0AEQ3		1	0	0	0	0	0	0
82	PFR_JS20-1_81	ABC-type amino acid transport system, secreted	105541	106452	+	PROKKA_00082	Glutamine-binding periplasmic protein precursor	105541	106452	+		glnH_2	similar to AA sequence:UniProtKB:P0AEQ3		1	0	0	0	0	0	0
83	PFR_JS20-1_82	Permease protein of ABC transporter system	106534	107514	+	PROKKA_00083	Inner membrane amino-acid ABC transporter permease protein YecS	106534	107514	+		yecS_1	similar to AA sequence:UniProtKB:P0AFT2		1	0	0	0	0	0	0
84	PFR_JS20-1_83	Phosphate ABC transporter, ATP-binding protein	107516	108343	+	PROKKA_00084	Glutamine transport ATP-binding protein GlnQ	107516	108343	+		glnQ_1	similar to AA sequence:UniProtKB:P27675		1	0	0	0	0	0	0
85	PFR_JS20-1_84	Hypothetical protein	109351	110232	+	PROKKA_00085	Transcriptional regulator YqjI	109351	110232	+		yqjI_1	similar to AA sequence:UniProtKB:P64588		0	0	0	0	0	0	0
86	PFR_JS20-1_85	Glutamine-dependent NAD( ) synthetase nadE	110490	112592	-	PROKKA_00086	Glutamine-dependent NAD(+) synthetase	110490	112592	-	6.3.5.1	nadE	similar to AA sequence:UniProtKB:P0A5L6		1	0	0	0	0	0	0
87	PFR_JS20-1_86	Bifunctional PLP-dependent enzyme with	112760	113965	+	PROKKA_00087	Cystathionine beta-lyase PatB	112760	113965	+	4.4.1.8	patB	similar to AA sequence:UniProtKB:Q08432		1	0	0	0	0	0	0
88	PFR_JS20-1_87	Ribose-5-phosphate isomerase B	114068	114514	+	PROKKA_00088	Ribose-5-phosphate isomerase B	114068	114514	+	5.3.1.6	rpiB_1	similar to AA sequence:UniProtKB:P37351		1	0	0	0	0	0	0
89	PFR_JS20-1_88	Pyridoxal phosphate biosynthesis protein	114807	115817	+	PROKKA_00089	4-hydroxythreonine-4-phosphate dehydrogenase 2	114807	115817	+	1.1.1.262	pdxA2	similar to AA sequence:UniProtKB:P58718		0	0	0	0	0	0	0
90	PFR_JS20-1_89	Transporter, gluconate:H symporter family	115823	117166	+	PROKKA_00090	High-affinity gluconate transporter	115823	117166	+		gntT	similar to AA sequence:UniProtKB:P39835		0	0	0	0	0	0	0
91	PFR_JS20-1_90	L-ribulose-5-phosphate 3-epimerase ulaE	117211	118191	+	PROKKA_00091	Xylose isomerase-like TIM barrel	117211	118191	+			protein motif:Pfam:PF01261.18		0	0	0	0	0	0	0
92	PFR_JS20-1_91	Major facilitator superfamily transporter ACS	118417	119706	+	PROKKA_00092	putative sulfoacetate transporter SauU	118417	119706	+		sauU	similar to AA sequence:UniProtKB:Q0K843		0	0	0	0	0	0	0
93	PFR_JS20-1_92	Hypothetical protein	119725	120090	+	PROKKA_00093	hypothetical protein	119725	120090	+					0	0	0	0	0	0	0
94	PFR_JS20-1_93	ISL3 family transposase	120150	120959	+	PROKKA_00094	Transposase	120150	120959	+			protein motif:Pfam:PF01610.11		0	0	0	0	0	0	0
95	PFR_JS20-1_94	ISMsm7, transposase orfB	120981	121865	-	PROKKA_00095	Integrase core domain protein	120981	121865	-			protein motif:Pfam:PF00665.20		0	0	0	0	0	0	0
96	PFR_JS20-1_95	Transposase of ISAar46, IS3 family, IS3 group,	121862	122155	-	PROKKA_00096	Transposase	121862	122155	-			protein motif:Pfam:PF01527.14		0	0	0	0	0	0	0
97	PFR_JS20-1_96	IS1096, TnpA family protein	122191	122778	+	PROKKA_00097	hypothetical protein	122191	122778	+					0	0	0	0	0	0	0
98	PFR_JS20-1_97	Probable potassium transport system protein kup	123101	124978	+	PROKKA_00098	potassium transport protein Kup	123101	124978	+			protein motif:CLUSTERS:PRK10745		0	0	0	0	0	0	0
99	PFR_JS20-1_98	Heat shock protein Hsp20	125135	125599	-	PROKKA_00099	Spore protein SP21	125135	125599	-		hspA	similar to AA sequence:UniProtKB:Q06823		0	0	0	0	0	0	0
100	PFR_JS20-1_99	Hsp20/alpha crystallin family protein	125852	126334	-	PROKKA_00100	18 kDa heat shock protein	125852	126334	-			similar to AA sequence:UniProtKB:Q53595		0	0	0	0	0	0	0
101	PFR_JS20-1_100	Transcriptional regulator	126693	127025	+	PROKKA_00101	hypothetical protein	126693	127025	+					0	0	0	0	0	0	0
102	PFR_JS20-1_101	Nucleotidyl transferase, PF08843 family	127022	127801	+	PROKKA_00102	hypothetical protein	127022	127801	+					0	0	0	0	0	0	0
103	PFR_JS20-1_102	Min	127798	128379	+	PROKKA_00103	DNA-invertase hin	127798	128379	+		hin_1	similar to AA sequence:UniProtKB:P03013		0	0	0	0	0	0	0
104	PFR_JS20-1_103	Hypothetical protein	128411	129043	-	PROKKA_00104	hypothetical protein	128411	129043	-					0	0	0	0	0	0	0
105	PFR_JS20-1_104	Hypothetical protein	129003	129482	-	PROKKA_00105	hypothetical protein	129003	129482	-					0	0	0	0	0	0	0
106	PFR_JS20-1_105	Uma4 protein	129421	130767	-	PROKKA_00106	Transposase	129421	130767	-			protein motif:Pfam:PF01610.11		0	0	0	0	0	0	0
107	PFR_JS20-1_106	Putative 5,10-methylene-tetrahydrofolate	130816	131538	-	PROKKA_00107	hypothetical protein	130816	131538	-					0	0	0	0	0	0	0
108	PFR_JS20-1_107	Putative membrane protein	132466	132945	+	PROKKA_00108	hypothetical protein	132466	132945	+					0	1	0	1	0	0	0
109	PFR_JS20-1_108	Transposase, ISlxx5	133341	134498	+	PROKKA_00109	Integrase core domain protein	133341	134498	+			protein motif:Pfam:PF00665.20		0	1	0	1	0	0	0
110	PFR_JS20-1_109	Hypothetical protein	134460	134768	-	PROKKA_00110	Transposase	134460	134768	-			protein motif:Pfam:PF01527.14		0	1	0	1	0	0	0
111	PFR_JS20-1_110	Hypothetical protein	134774	134950	-	PROKKA_00111	hypothetical protein	134774	134950	-					0	1	0	1	0	0	0
112	PFR_JS20-1_111	Hypothetical protein	135239	135523	+	PROKKA_00112	Sigma-70, region 4	135239	135523	+			protein motif:Pfam:PF08281.6		0	1	0	1	0	0	0
113	PFR_JS20-1_112	Hypothetical protein	135597	135764	+	PROKKA_00113	hypothetical protein	135597	135764	+					0	2	1	1	0	0	0
114	PFR_JS20-1_113	Putative integrase/recombinase y4rC	135891	136316	-	PROKKA_00114	Tyrosine recombinase XerD	135891	136316	-		xerD_1	similar to AA sequence:UniProtKB:P0A0P0		0	2	1	1	0	0	0
115	PFR_JS20-1_114	Integrase family protein	136313	136882	-	PROKKA_00115	site-specific tyrosine recombinase XerC	136313	136882	-			protein motif:CLUSTERS:PRK00236		0	2	1	1	0	0	0
116	PFR_JS20-1_115	Putative integrase/recombinase y4rB	136875	137381	-	PROKKA_00116	site-specific tyrosine recombinase XerC	136875	137381	-			protein motif:CLUSTERS:PRK00236		0	2	1	1	0	0	0
117	PFR_JS20-1_116	Hypothetical protein	137441	137788	-	PROKKA_00117	hypothetical protein	137441	137788	-					0	2	1	1	0	0	0
118	PFR_JS20-1_117	Tyrosine recombinase XerD	137785	138726	-	PROKKA_00118	Tyrosine recombinase XerD	137785	138726	-		xerD_2	similar to AA sequence:UniProtKB:O31206		0	2	1	1	0	0	0
119	PFR_JS20-1_118	PF13834 domain protein	139310	139612	+	PROKKA_00119	hypothetical protein	139310	139612	+					0	2	1	1	0	0	0
120	PFR_JS20-1_119	Hypothetical protein	139616	139879	+	PROKKA_00120	hypothetical protein	139616	139879	+					0	2	1	1	0	0	0
121	PFR_JS20-1_120	Hypothetical protein	139876	140403	+	PROKKA_00121	hypothetical protein	139876	140403	+					0	2	1	1	0	0	0
122	PFR_JS20-1_121	Glycogen debranching enzyme GlgX	140357	142489	+	PROKKA_00122	Glycogen debranching enzyme	140357	142489	+	3.2.1.-	glgX_1	similar to AA sequence:UniProtKB:P15067		0	2	1	1	0	0	0
123	PFR_JS20-1_122	Hypothetical protein	142559	142987	+	PROKKA_00123	Nucleoid-associated protein EspR	142559	142987	+		espR	similar to AA sequence:UniProtKB:P96228		0	1	0	1	0	0	0
124	PFR_JS20-1_123	Uma4 protein	143634	144980	+	PROKKA_00124	Transposase	143634	144980	+			protein motif:Pfam:PF01610.11		0	1	0	1	0	0	0
125	PFR_JS20-1_124	Putative TIM-barrel fold metal-dependent	144980	145621	+	PROKKA_00125	Amidohydrolase	144980	145621	+			protein motif:Pfam:PF04909.8		0	1	0	1	0	0	0
126	PFR_JS20-1_125	Cyclase family protein	145761	146345	+	PROKKA_00126	Kynurenine formamidase	145761	146345	+	3.5.1.9	kynB	similar to AA sequence:UniProtKB:Q81CK1		0	1	0	1	0	0	0
127	PFR_JS20-1_126	ISMsm7, transposase orfB	146367	147251	-	PROKKA_00127	Integrase core domain protein	146367	147251	-			protein motif:Pfam:PF00665.20		0	0	0	0	0	0	0
128	PFR_JS20-1_127	Transposase of ISAar46, IS3 family, IS3 group,	147248	147541	-	PROKKA_00128	Transposase	147248	147541	-			protein motif:Pfam:PF01527.14		0	0	0	0	0	0	0
129	PFR_JS20-1_128	MFS transporter	147758	149050	+	PROKKA_00129	Putative tartrate transporter	147758	149050	+		ttuB	similar to AA sequence:UniProtKB:Q44470		0	0	0	0	0	0	0
130	PFR_JS20-1_129	Propionate catabolism operon transcriptional	149089	149919	-	PROKKA_00130	HTH-type transcriptional regulator LutR	149089	149919	-		lutR	similar to AA sequence:UniProtKB:O07007		0	0	0	0	0	0	0
131	PFR_JS20-1_130	DAK1 domain protein	150067	151785	+	PROKKA_00131	PTS-dependent dihydroxyacetone kinase, dihydroxyacetone-binding subunit DhaK	150067	151785	+	2.7.-.-	dhaK_1	similar to AA sequence:UniProtKB:Q9CIV8		0	0	0	0	0	0	0
132	PFR_JS20-1_131	Triosephosphate isomerase 2	151860	152612	+	PROKKA_00132	Triosephosphate isomerase	151860	152612	+	5.3.1.1	tpiA_1	similar to AA sequence:UniProtKB:Q5XD48		1	0	0	0	0	0	0
133	PFR_JS20-1_132	Transcriptional regulator	152774	153604	+	PROKKA_00133	Glycerol-3-phosphate regulon repressor	152774	153604	+		glpR	similar to AA sequence:UniProtKB:P0ACL0		1	0	0	0	0	0	0
134	PFR_JS20-1_133	Oxidoreductase, short chain	153821	154504	-	PROKKA_00134	putative oxidoreductase	153821	154504	-	1.-.-.-		similar to AA sequence:UniProtKB:Q99RF5		1	0	0	0	0	0	0
135	PFR_JS20-1_134	Putative ribose 5-phosphate isomerase	155333	155821	+	PROKKA_00135	Putative sugar phosphate isomerase YwlF	155333	155821	+	5.3.1.-	ywlF	similar to AA sequence:UniProtKB:P39156		1	0	0	0	0	0	0
136	PFR_JS20-1_135	Putative membrane protein	156334	157413	+	PROKKA_00136	hypothetical protein	156334	157413	+					1	0	0	0	0	0	0
137	PFR_JS20-1_136	HAD-superfamily hydrolase, subfamily IIA	157473	158345	+	PROKKA_00137	Arabinose operon protein AraL	157473	158345	+		araL	similar to AA sequence:UniProtKB:P94526		1	0	0	0	0	0	0
138	PFR_JS20-1_137	FGGY-family pentulose kinase	158377	159951	+	PROKKA_00138	Ribulokinase	158377	159951	+	2.7.1.16	araB_1	similar to AA sequence:UniProtKB:Q9KBQ3		1	0	0	0	0	0	0
139	PFR_JS20-1_138	Arabinose operon protein AraM	159964	161340	+	PROKKA_00139	Glycerol-1-phosphate dehydrogenase [NAD(P)+]	159964	161340	+	1.1.1.261	egsA	similar to AA sequence:UniProtKB:P94527		1	0	0	0	0	0	0
140	PFR_JS20-1_139	Ribulokinase	161578	163362	+	PROKKA_00140	Ribulokinase	161578	163362	+	2.7.1.16	araB_2	similar to AA sequence:UniProtKB:P94524		1	0	0	0	0	0	0
141	PFR_JS20-1_140	Transketolase	163482	165548	+	PROKKA_00141	Transketolase	163482	165548	+	2.2.1.1	tkt	similar to AA sequence:UniProtKB:O06811		1	0	0	0	0	0	0
142	PFR_JS20-1_141	CHY zinc finger	165830	166141	-	PROKKA_00142	CHY zinc finger	165830	166141	-			protein motif:Pfam:PF05495.6		0	0	0	0	0	0	0
143	PFR_JS20-1_142	Putative excinuclease ABC, A subunit	166318	168600	+	PROKKA_00143	UvrABC system protein A	166318	168600	+		uvrA_1	similar to AA sequence:UniProtKB:Q9WYV0		1	0	0	0	0	0	0
144	PFR_JS20-1_143	Aldose 1-epimerase family protein	168710	169606	-	PROKKA_00144	Putative glucose-6-phosphate 1-epimerase	168710	169606	-	5.1.3.15	yeaD	similar to AA sequence:UniProtKB:P39173		1	0	0	0	0	0	0
145	PFR_JS20-1_144	DNA polymerase beta domain protein region	169721	170554	+	PROKKA_00145	hypothetical protein	169721	170554	+					1	0	0	0	0	0	0
146	PFR_JS20-1_145	Hypothetical protein	170547	171632	+	PROKKA_00146	hypothetical protein	170547	171632	+					1	0	0	0	0	0	0
147	PFR_JS20-1_146	Hypothetical protein	171633	172490	-	PROKKA_00147	hypothetical protein	171633	172490	-					1	0	0	0	0	0	0
148	PFR_JS20-1_147	D-inositol-3-phosphate glycosyltransferase 2	172663	173892	+	PROKKA_00148	D-inositol 3-phosphate glycosyltransferase	172663	173892	+	2.4.1.250	mshA	similar to AA sequence:UniProtKB:A0QQZ8		1	0	0	0	0	0	0
149	PFR_JS20-1_148	MshB deacetylase	173889	174707	+	PROKKA_00149	1D-myo-inositol 2-acetamido-2-deoxy-alpha-D-glucopyranoside deacetylase	173889	174707	+	3.5.1.103	mshB_1	similar to AA sequence:UniProtKB:Q9F344		1	0	0	0	0	0	0
150	PFR_JS20-1_149	Integral membrane protein	174878	175489	+	PROKKA_00150	acid-resistance membrane protein	174878	175489	+			protein motif:CLUSTERS:PRK10209		1	0	0	0	0	0	0
151	PFR_JS20-1_150	Ribose-phosphate diphosphokinase	175607	176587	-	PROKKA_00151	Ribose-phosphate pyrophosphokinase	175607	176587	-	2.7.6.1	prs_1	similar to AA sequence:UniProtKB:P65235		1	0	0	0	0	0	0
152	PFR_JS20-1_151	Glutamine amidotransferase class-I	176671	177360	-	PROKKA_00152	GMP synthase [glutamine-hydrolyzing]	176671	177360	-	6.3.5.2	guaA_1	similar to AA sequence:UniProtKB:P99105		1	0	0	0	0	0	0
153	PFR_JS20-1_152	Multidrug resistance protein	177386	178633	-	PROKKA_00153	4-hydroxybenzoate transporter PcaK	177386	178633	-		pcaK	similar to AA sequence:UniProtKB:Q51955		1	0	0	0	0	0	0
154	PFR_JS20-1_153	Transcriptional regulator, MerR	178671	179015	+	PROKKA_00154	HTH-type transcriptional regulator HmrR	178671	179015	+		hmrR	similar to AA sequence:UniProtKB:Q9X5X4		1	0	0	0	0	0	0
155	PFR_JS20-1_154	Hypothetical protein	179098	179652	+	PROKKA_00155	hypothetical protein	179098	179652	+					1	0	0	0	0	0	0
156	PFR_JS20-1_155	Hypothetical acetyltransferase YafP	179723	180268	-	PROKKA_00156	putative N-acetyltransferase YafP	179723	180268	-	2.3.1.-	yafP	similar to AA sequence:UniProtKB:Q47158		1	0	0	0	0	0	0
157	PFR_JS20-1_156	Transcriptional regulator	180400	180747	+	PROKKA_00157	HTH-type transcriptional regulator CmtR	180400	180747	+		cmtR	similar to AA sequence:UniProtKB:P67731		1	0	0	0	0	0	0
158	PFR_JS20-1_157	Metal cation transporting P-type ATPase ctpG	180744	182861	+	PROKKA_00158	Zinc-transporting ATPase	180744	182861	+	3.6.3.-	zosA_1	similar to AA sequence:UniProtKB:O31688		1	0	0	0	0	0	0
159	PFR_JS20-1_158	Hypothetical protein	182910	183401	+	PROKKA_00159	hypothetical protein	182910	183401	+					0	0	0	0	0	0	0
160	PFR_JS20-1_159	Hypothetical protein	183520	184125	+	PROKKA_00160	hypothetical protein	183520	184125	+					1	0	0	0	0	0	0
161	PFR_JS20-1_160	ABC-type Fe3-siderophores transport systems	184181	184990	+	PROKKA_00161	hypothetical protein	184181	184990	+					1	0	0	0	0	0	0
162	PFR_JS20-1_161	Hypothetical protein	185063	185287	-	PROKKA_00162	hypothetical protein	185063	185287	-					1	0	0	0	0	0	0
163	PFR_JS20-1_162	Transcriptional Regulator, TetR family	185433	186041	-	PROKKA_00163	HTH-type transcriptional repressor KstR2	185433	186041	-		kstR2_1	similar to AA sequence:UniProtKB:A0R4Z6		1	0	0	0	0	0	0
164	PFR_JS20-1_163	YghA protein	186221	186910	+	PROKKA_00164	hypothetical protein	186221	186910	+			protein motif:CLUSTERS:PRK10578		1	0	0	0	0	0	0
165	PFR_JS20-1_164	SAF domain protein	187454	188164	+	PROKKA_00165	hypothetical protein	187454	188164	+					1	0	0	0	0	0	0
166	PFR_JS20-1_165	Hypothetical protein	188164	189201	+	PROKKA_00166	hypothetical protein	188164	189201	+					1	0	0	0	0	0	0
167	PFR_JS20-1_166	Secretion system protein	189198	190973	+	PROKKA_00167	Putative conjugal transfer protein/MT3759	189198	190973	+			similar to AA sequence:UniProtKB:Q7D547		1	0	0	0	0	0	0
168	PFR_JS20-1_167	Type II secretion system protein (Precursor)	190970	191863	+	PROKKA_00168	Bacterial type II secretion system protein F domain protein	190970	191863	+			protein motif:Pfam:PF00482.17		1	0	0	0	0	0	0
169	PFR_JS20-1_168	Type II secretion system F domain protein	191856	192761	+	PROKKA_00169	hypothetical protein	191856	192761	+					1	0	0	0	0	0	0
170	PFR_JS20-1_169	Hypothetical protein	192846	193070	+	PROKKA_00170	hypothetical protein	192846	193070	+					1	0	0	0	0	0	0
171	PFR_JS20-1_170	Hypothetical protein	193045	193467	+	PROKKA_00171	TadE-like protein	193045	193467	+			protein motif:Pfam:PF07811.6		1	0	0	0	0	0	0
172	PFR_JS20-1_171	Hypothetical protein	193533	194090	+	PROKKA_00172	hypothetical protein	193533	194090	+					1	0	0	0	0	0	0
173						PROKKA_00173	tRNA-His(atg)	194295	194385	+			COORDINATES:profile:Aragorn:1.2		0					0	0
174	PFR_JS20-1_172	Hypothetical protein	194087	197797	+											0	0	0	0	0	0
175	PFR_JS20-1_173	Multiple antibiotic resistance (MarC)-related	197808	198398	-	PROKKA_00174	putative antibiotic transporter	197808	198398	-			protein motif:CLUSTERS:PRK10739	Putative antibiotic resistance	1	0	0	0	0	0	0
176	PFR_JS20-1_174	Transporter, major facilitator family protein	198398	199825	-	PROKKA_00175	2-acyl-glycerophospho-ethanolamine acyltransferase	198398	199825	-			protein motif:CLUSTERS:PRK08633		1	0	0	0	0	0	0
177	PFR_JS20-1_175	Conserved domain protein	200159	201124	-	PROKKA_00176	hypothetical protein	200159	201124	-					1	0	0	0	0	0	0
178	PFR_JS20-1_176	Response regulator receiver domain protein	201478	202140	-	PROKKA_00177	Transcriptional regulatory protein DegU	201478	202140	-		degU_1	similar to AA sequence:UniProtKB:P13800		1	0	0	0	0	0	0
179	PFR_JS20-1_177	Histidine kinase	202174	203583	-	PROKKA_00178	Sensor histidine kinase DesK	202174	203583	-	2.7.13.3	desK_2	similar to AA sequence:UniProtKB:O34757		1	0	0	0	0	0	0
180	PFR_JS20-1_178	Hypothetical protein	203957	204142	+	PROKKA_00179	hypothetical protein	203957	204142	+					0	0	0	0	0	0	0
181	PFR_JS20-1_179	Hypothetical protein	204167	205840	+	PROKKA_00180	hypothetical protein	204167	205840	+					0	0	0	0	0	0	0
182	PFR_JS20-1_180	Hypothetical protein	205927	206055	-	PROKKA_00181	hypothetical protein	205927	206055	-					1	0	0	0	0	0	0
183	PFR_JS20-1_181	Translation regulator	206375	207871	-	PROKKA_00182	Purine catabolism regulatory protein	206375	207871	-		pucR_1	similar to AA sequence:UniProtKB:O32138		1	0	0	0	0	0	0
184	PFR_JS20-1_182	4-aminobutyrate aminotransferase apoenzyme	208051	209385	+	PROKKA_00183	5-aminovalerate aminotransferase DavT	208051	209385	+	2.6.1.48	davT	similar to AA sequence:UniProtKB:Q9I6M4		1	0	0	0	0	0	0
185	PFR_JS20-1_183	McyI protein	209382	210461	+	PROKKA_00184	Glycerate dehydrogenase	209382	210461	+	1.1.1.29	hprA	similar to AA sequence:UniProtKB:Q59516		1	0	0	0	0	0	0
186	PFR_JS20-1_184	Threonine dehydrogenase and related Zn-dependent	210465	211511	+	PROKKA_00185	Formaldehyde dismutase	210465	211511	+	1.2.99.4	fdm	similar to AA sequence:UniProtKB:Q52078		0	0	0	0	0	0	0
187	PFR_JS20-1_185	Probable amino-acid ABC transporter permease	211628	212266	+	PROKKA_00186	Inner membrane amino-acid ABC transporter permease protein YecS	211628	212266	+		yecS_2	similar to AA sequence:UniProtKB:P0AFT2		1	0	0	0	0	0	0
188	PFR_JS20-1_186	Amino acid ABC transporter, permease protein	212263	212919	+	PROKKA_00187	L-cystine transport system permease protein TcyB	212263	212919	+		tcyB	similar to AA sequence:UniProtKB:P42200		1	0	0	0	0	0	0
189	PFR_JS20-1_187	Periplasmic component of amino acid ABC-type	212986	213846	+	PROKKA_00188	Lysine-arginine-ornithine-binding periplasmic protein precursor	212986	213846	+		argT	similar to AA sequence:UniProtKB:P02911		1	0	0	0	0	0	0
190	PFR_JS20-1_188	ABC transporter related protein	213916	214719	+	PROKKA_00189	Glutamine transport ATP-binding protein GlnQ	213916	214719	+	3.6.3.-	glnQ_2	similar to AA sequence:UniProtKB:O34677		1	0	0	0	0	0	0
191	PFR_JS20-1_189	Translation initiation inhibitor involved in	214727	215110	+	PROKKA_00190	Putative reactive intermediate deaminase TdcF	214727	215110	+	3.5.4.-	tdcF	similar to AA sequence:UniProtKB:P0AGL2		1	0	0	0	0	0	0
192	PFR_JS20-1_190	D-amino acid dehydrogenase	215107	216360	+	PROKKA_00191	D-amino acid dehydrogenase small subunit	215107	216360	+	1.4.99.1	dadA	similar to AA sequence:UniProtKB:P0A6J5		1	0	0	0	0	0	0
193	PFR_JS20-1_191	Asp/Glu/Hydantoin racemase superfamily protein	216357	217133	+	PROKKA_00192	hypothetical protein	216357	217133	+			protein motif:CLUSTERS:PRK07475		1	0	0	0	0	0	0
194	PFR_JS20-1_192	ISMsm7, transposase orfB	217671	218555	-	PROKKA_00193	Integrase core domain protein	217671	218555	-			protein motif:Pfam:PF00665.20		0	0	0	0	0	0	0
195	PFR_JS20-1_193	Transposase of ISAar46, IS3 family, IS3 group,	218552	218845	-	PROKKA_00194	Transposase	218552	218845	-			protein motif:Pfam:PF01527.14		0	0	0	0	0	0	0
196	PFR_JS20-1_194	Histidine triad protein	219332	219781	+	PROKKA_00195	HIT-like protein	219332	219781	+	3.-.-.-		similar to AA sequence:UniProtKB:P44956		1	0	0	0	0	0	0
197	PFR_JS20-1_195	Molybdenum cofactor synthesis domain protein	219785	220369	+	PROKKA_00196	Molybdenum cofactor biosynthesis protein B	219785	220369	+		moaB	similar to AA sequence:UniProtKB:P99137		0	0	0	0	0	0	0
198	PFR_JS20-1_196	Molybdenum cofactor biosynthesis protein	220428	221000	-	PROKKA_00197	Cyclic pyranopterin monophosphate synthase accessory protein 2	220428	221000	-		moaC2	similar to AA sequence:UniProtKB:P0A5K6		1	0	0	0	0	0	0
199	PFR_JS20-1_197	Molybdenum cofactor synthesis domain protein	220993	222519	-	PROKKA_00198	Molybdopterin molybdenumtransferase	220993	222519	-	2.10.1.1	moeA_1	similar to AA sequence:UniProtKB:P12281		0	0	0	0	0	0	0
200	PFR_JS20-1_198	Molybdopterin biosynthesis-like protein MoeZ	222516	223391	-	PROKKA_00199	putative adenylyltransferase/sulfurtransferase MoeZ	222516	223391	-		moeZ_1	similar to AA sequence:UniProtKB:Q7D5X9		1	0	0	0	0	0	0
201	PFR_JS20-1_199	Molybdopterin converting factor, subunit 2	223391	223810	-	PROKKA_00200	Molybdopterin synthase catalytic subunit 1	223391	223810	-	2.8.1.12	moaE1	similar to AA sequence:UniProtKB:O05795		1	0	0	0	0	0	0
202	PFR_JS20-1_200	ThiS family protein	223928	225043	-	PROKKA_00201	ThiS family protein	223928	225043	-			protein motif:Pfam:PF02597.14		1	0	0	0	0	0	0
203	PFR_JS20-1_201	Respiratory nitrate reductase, gamma subunit	225172	225891	-	PROKKA_00202	Nitrate reductase-like protein NarX	225172	225891	-	1.7.99.4	narX_1	similar to AA sequence:UniProtKB:P71994		0	0	0	0	0	0	0
204	PFR_JS20-1_202	Nitrate reductase molybdenum cofactor assembly	225897	226706	-	PROKKA_00203	Nitrate reductase-like protein NarX	225897	226706	-	1.7.99.4	narX_2	similar to AA sequence:UniProtKB:P71994		0	0	0	0	0	0	0
205	PFR_JS20-1_203	Nitrate reductase, beta subunit	226706	228217	-	PROKKA_00204	Respiratory nitrate reductase 2 beta chain	226706	228217	-	1.7.99.4	narY	similar to AA sequence:UniProtKB:P19318		1	0	0	0	0	0	0
206	PFR_JS20-1_204	Nitrate reductase, alpha subunit	228217	232032	-	PROKKA_00205	Nitrate reductase alpha subunit	228217	232032	-	1.7.99.4	narG	similar to AA sequence:UniProtKB:O06559		0	0	0	0	0	0	0
207	PFR_JS20-1_205	Transporter, major facilitator family protein	232066	233424	-	PROKKA_00206	Nitrate/nitrite transporter NarK	232066	233424	-		narK	similar to AA sequence:UniProtKB:P10903		0	0	0	0	0	0	0
208	PFR_JS20-1_206	Molybdenum cofactor biosynthesis protein A	233568	234743	-	PROKKA_00207	Cyclic pyranopterin monophosphate synthase	233568	234743	-	4.1.99.18	moaA	similar to AA sequence:UniProtKB:Q44118		0	0	0	0	0	0	0
209	PFR_JS20-1_207	MobA-like NTP transferase domain protein	235108	235515	+	PROKKA_00208	MobA-like NTP transferase domain protein	235108	235515	+			protein motif:Pfam:PF12804.1		0	0	0	0	0	0	0
210	PFR_JS20-1_208	Molybdenum cofactor synthesis domain protein	235888	236394	-	PROKKA_00209	Molybdopterin adenylyltransferase	235888	236394	-	2.7.7.75	mog	similar to AA sequence:UniProtKB:P44645		0	0	0	0	0	0	0
211	PFR_JS20-1_209	Molybdate ABC transporter, periplasmic	236614	237390	+	PROKKA_00210	Molybdate-binding periplasmic protein precursor	236614	237390	+		modA	similar to AA sequence:UniProtKB:P45323		0	0	0	0	0	0	0
212	PFR_JS20-1_210	Molybdate ABC transporter, permease protein	237387	239492	+	PROKKA_00211	Glutamine transport ATP-binding protein GlnQ	237387	239492	+		glnQ_3	similar to AA sequence:UniProtKB:P10346		1	0	0	0	0	0	0
213	PFR_JS20-1_211	Putative CoA-substrate-specific enzyme activase	239685	244061	+	PROKKA_00212	Activator of (R)-2-hydroxyglutaryl-CoA dehydratase	239685	244061	+		hgdC	similar to AA sequence:UniProtKB:P11568		1	0	0	0	0	0	0
214	PFR_JS20-1_212	L-aspartate oxidase (Quinolinate synthetase B)	244237	245826	-	PROKKA_00213	Fumarate reductase flavoprotein subunit	244237	245826	-	1.3.5.4	frdA_1	similar to AA sequence:UniProtKB:P00363		0	0	0	0	0	0	0
215	PFR_JS20-1_213	Hypothetical protein	246023	246178	-	PROKKA_00214	hypothetical protein	246023	246178	-					0	0	0	0	0	0	0
216	PFR_JS20-1_214	Mebrane associated protein	246422	247219	+	PROKKA_00215	VIT family protein	246422	247219	+			protein motif:Pfam:PF01988.13		0	0	0	0	0	0	0
217	PFR_JS20-1_215	Methylase involved in ubiquinone/menaquinone	247230	247910	+	PROKKA_00216	Demethylrebeccamycin-D-glucose O-methyltransferase	247230	247910	+	2.1.1.164	rebM	similar to AA sequence:UniProtKB:Q8KZ94		0	0	0	0	0	0	0
218	PFR_JS20-1_216	Integrase family protein	248030	248938	-	PROKKA_00217	IS2 transposase TnpB	248030	248938	-			protein motif:CLUSTERS:PRK09409		0	0	0	0	0	0	0
219	PFR_JS20-1_217	Putative transposase orfA for insertion sequence	248935	249285	-	PROKKA_00218	Transposase	248935	249285	-			protein motif:Pfam:PF01527.14		0	0	0	0	0	0	0
220	PFR_JS20-1_218	Transposase for IS3514a	249282	250484	-	PROKKA_00219	Integrase core domain protein	249282	250484	-			protein motif:Pfam:PF00665.20		0	0	0	0	0	0	0
221	PFR_JS20-1_219	Hypothetical protein	250850	251227	-	PROKKA_00220	hypothetical protein	250850	251227	-					0	0	0	0	0	0	0
222	PFR_JS20-1_220	Glycopeptide antibiotics resistance protein	251238	251966	-	PROKKA_00221	VanZ like family protein	251238	251966	-			protein motif:Pfam:PF04892.6		1	0	0	0	0	0	0
223	PFR_JS20-1_221	Oxidoreductase, short chain	252099	252782	+	PROKKA_00222	putative oxidoreductase	252099	252782	+	1.-.-.-		similar to AA sequence:UniProtKB:Q99RF5		1	0	0	0	0	0	0
224	PFR_JS20-1_222	Glycerophosphoryl diester phosphodiesterase	252779	253498	+	PROKKA_00223	putative glycerophosphoryl diester phosphodiesterase 1	252779	253498	+	3.1.4.46	glpQ1	similar to AA sequence:UniProtKB:P96236		1	0	0	0	0	0	0
225	PFR_JS20-1_223	Shikimate dehydrogenase	253589	254407	-	PROKKA_00224	Shikimate dehydrogenase	253589	254407	-	1.1.1.25	aroE	similar to AA sequence:UniProtKB:Q5HNV1		1	0	0	0	0	0	0
226	PFR_JS20-1_224	3-carboxymuconate cyclase (Precursor)	254494	255543	+	PROKKA_00225	6-phosphogluconolactonase	254494	255543	+	3.1.1.31	pgl_1	similar to AA sequence:UniProtKB:P52697		0	0	0	0	0	0	0
227	PFR_JS20-1_225	2,5-diketo-D-gluconic acid reductase A	255648	256490	+	PROKKA_00226	2,5-diketo-D-gluconic acid reductase A	255648	256490	+	1.1.1.274	dkgA	similar to AA sequence:UniProtKB:Q46857		0	0	0	0	0	0	0
228	PFR_JS20-1_226	ABC transporter associated permease	256813	259266	-	PROKKA_00227	ABC transporter permease YtrF precursor	256813	259266	-		ytrF_2	similar to AA sequence:UniProtKB:O35005		0	0	0	0	0	0	0
229	PFR_JS20-1_227	ABC transporter	259266	260204	-	PROKKA_00228	Macrolide export ATP-binding/permease protein MacB	259266	260204	-	3.6.3.-	macB	similar to AA sequence:UniProtKB:Q2EHL8		0	0	0	0	0	0	0
230	PFR_JS20-1_228	Response regulator receiver domain protein	260571	261278	-	PROKKA_00229	Oxygen regulatory protein NreC	260571	261278	-		nreC_2	similar to AA sequence:UniProtKB:Q7WZY4		0	0	0	0	0	0	0
231	PFR_JS20-1_229	ATPase/histidine kinase/DNA gyrase B/HSP90 domain	261247	262566	-	PROKKA_00230	Sensor histidine kinase DesK	261247	262566	-	2.7.13.3	desK_3	similar to AA sequence:UniProtKB:O34757		0	0	0	0	0	0	0
232	PFR_JS20-1_230	Carboxylesterase type B	262760	263464	-	PROKKA_00231	hypothetical protein	262760	263464	-					0	0	0	0	0	0	0
233	PFR_JS20-1_231	Protein of hypothetical function DUF1211	263542	264153	+	PROKKA_00232	hypothetical protein	263542	264153	+					0	1	0	1	0	0	0
234	PFR_JS20-1_232	Hypothetical protein	264423	264869	+	PROKKA_00233	hypothetical protein	264423	264869	+					1	1	0	1	0	0	0
235	PFR_JS20-1_233	Hypothetical protein	265069	265194	+	PROKKA_00234	hypothetical protein	265069	265194	+					0	1	0	1	0	0	0
236	PFR_JS20-1_234	Transposase for IS3514a	265247	266452	+	PROKKA_00235	Integrase core domain protein	265247	266452	+			protein motif:Pfam:PF00665.20		0	1	0	1	0	0	0
237	PFR_JS20-1_235	Alpha-tubulin suppressor	267408	268952	+	PROKKA_00236	Regulator of chromosome condensation (RCC1) repeat protein	267408	268952	+			protein motif:Pfam:PF00415.12	Unique Gene Cluster 1 no similarity	0	1	0	1	0	0	0
238	PFR_JS20-1_236	ISMsm7, transposase orfB	268877	269761	-	PROKKA_00237	Integrase core domain protein	268877	269761	-			protein motif:Pfam:PF00665.20	Unique Gene Cluster 1 no similarity	0	1	0	1	0	0	0
239	PFR_JS20-1_237	Transposase of ISAar46, IS3 family, IS3 group,	269758	270051	-	PROKKA_00238	Transposase	269758	270051	-			protein motif:Pfam:PF01527.14	Unique Gene Cluster 1 no similarity	0	1	0	1	0	0	0
240	PFR_JS20-1_238	Hypothetical protein	270205	271725	+	PROKKA_00239	hypothetical protein	270205	271725	+				Unique Gene Cluster 1 no similarity	0	1	0	1	0	0	0
241	PFR_JS20-1_239	Fimbrial structural subunit	272004	273032	+	PROKKA_00240	Fimbrial subunit type 1 precursor	272004	273032	+			similar to AA sequence:UniProtKB:P18477	Unique Gene Cluster 1 no similarity	0	0	0	0	0	0	0
242	PFR_JS20-1_240	Putative fimbrial associated sortase-like	273295	274119	+	PROKKA_00241	Sortase family protein	273295	274119	+			protein motif:Pfam:PF04203.7	Unique Gene Cluster 1 no similarity	0	0	0	0	0	0	0
243	PFR_JS20-1_241	Putative insertion element ISCmi2 transposase	274116	275111	-	PROKKA_00242	Integrase core domain protein	274116	275111	-			protein motif:Pfam:PF00665.20	Unique Gene Cluster 1 no similarity	0	0	0	0	0	0	0
244	PFR_JS20-1_242	Methyltransferase type 11	275334	276056	-	PROKKA_00243	Tellurite methyltransferase	275334	276056	-	2.1.1.265	tehB	similar to AA sequence:UniProtKB:P25397		1	0	0	0	0	0	0
245	PFR_JS20-1_243	Pyruvate dehydrogenase E1 component, alpha	276201	277313	+	PROKKA_00244	3-methyl-2-oxobutanoate dehydrogenase subunit alpha	276201	277313	+	1.2.4.4	bkdA	similar to AA sequence:UniProtKB:O06161		1	0	0	0	0	0	0
246	PFR_JS20-1_244	Transketolase, pyridine binding domain protein	277310	278284	+	PROKKA_00245	3-methyl-2-oxobutanoate dehydrogenase subunit beta	277310	278284	+	1.2.4.4	bkdB	similar to AA sequence:UniProtKB:O06160		0	0	0	0	0	0	0
247	PFR_JS20-1_245	Dihydrolipoamide acyltransferase	278295	279626	+	PROKKA_00246	Dihydrolipoyllysine-residue acetyltransferase component of pyruvate dehydrogenase complex	278295	279626	+	2.3.1.12	pdhC	similar to AA sequence:UniProtKB:P21883		0	0	0	0	0	0	0
248	PFR_JS20-1_246	Putative chemotaxis protein, resembles CheA	279852	280886	-	PROKKA_00247	hypothetical protein	279852	280886	-					1	0	0	0	0	0	0
249	PFR_JS20-1_247	Hypothetical protein	281202	281489	-	PROKKA_00248	Cell division protein CrgA	281202	281489	-		crgA	similar to AA sequence:UniProtKB:Q9XA10		0	0	0	0	0	0	0
250	PFR_JS20-1_248	Membrane spanning protein DUF881	281668	282402	+	PROKKA_00249	hypothetical protein	281668	282402	+					1	0	0	0	0	0	0
251	PFR_JS20-1_249	Para-aminobenzoate synthase	282498	283142	+	PROKKA_00250	Aminodeoxychorismate synthase component 2	282498	283142	+	2.6.1.85	pabA	similar to AA sequence:UniProtKB:P00903		1	0	0	0	0	0	0
252	PFR_JS20-1_250	YeaE protein	283185	284069	-	PROKKA_00251	2,5-diketo-D-gluconic acid reductase B	283185	284069	-	1.1.1.346	dkgB	similar to AA sequence:UniProtKB:P30863		1	0	0	0	0	0	0
253	PFR_JS20-1_251	Hypothetical protein	284159	284533	-	PROKKA_00252	hypothetical protein	284159	284533	-					0	0	0	0	0	0	0
254	PFR_JS20-1_252	Hypothetical protein	285140	285406	-	PROKKA_00253	Plasmid stabilisation system protein	285140	285406	-			protein motif:Pfam:PF05016.8		0	0	0	0	0	0	0
255	PFR_JS20-1_253	Hypothetical protein	285403	285681	-	PROKKA_00254	hypothetical protein	285403	285681	-					0	0	0	0	0	0	0
256	PFR_JS20-1_254	Glycosyltransferase, family 1	285919	286821	+	PROKKA_00255	Alpha-D-kanosaminyltransferase	285919	286821	+	2.4.1.301	kanE	similar to AA sequence:UniProtKB:Q65CC7		0	0	0	0	0	0	0
257	PFR_JS20-1_255	Hypothetical protein	286981	287841	+	PROKKA_00256	hypothetical protein	286981	287841	+					0	1	1	0	0	0	0
258	PFR_JS20-1_256	Hypothetical protein	287813	288622	+	PROKKA_00257	hypothetical protein	287813	288622	+					0	1	1	0	0	0	0
259	PFR_JS20-1_257	Glycosyltransferase, family 2	288619	290493	+	PROKKA_00258	Beta-monoglucosyldiacylglycerol synthase	288619	290493	+	2.4.1.-		similar to AA sequence:UniProtKB:Q3MB01		0	1	1	0	0	0	0
260	PFR_JS20-1_258	Transposase of ISAar20, ISL3 family	290611	291411	-	PROKKA_00259	Transposase	290611	291411	-			protein motif:Pfam:PF01610.11		0	1	1	0	0	0	0
261	PFR_JS20-1_259	ISMsm7, transposase orfB	291446	292330	-	PROKKA_00260	Integrase core domain protein	291446	292330	-			protein motif:Pfam:PF00665.20	Unique Gene Cluster 2	0	1	1	0	0	0	0
262	PFR_JS20-1_260	Transposase of ISAar46, IS3 family, IS3 group,	292327	292620	-	PROKKA_00261	Transposase	292327	292620	-			protein motif:Pfam:PF01527.14	Unique Gene Cluster 2	0	1	1	0	0	0	0
263	PFR_JS20-1_261	ISL3 family transposase	292670	293200	-	PROKKA_00262	hypothetical protein	292670	293200	-				98% id to fragment of Propionibacterium acidipropionici strain ATCC 55737 (transposase)	0	1	1	0	0	0	0
264	PFR_JS20-1_262	Transposase of ISAar46, IS3 family, IS3 group,	293693	293986	+	PROKKA_00263	Transposase	293693	293986	+			protein motif:Pfam:PF01527.14	Unique Gene Cluster 2	0	1	1	0	0	0	0
265	PFR_JS20-1_263	ISMsm7, transposase orfB	293983	294867	+	PROKKA_00264	Integrase core domain protein	293983	294867	+			protein motif:Pfam:PF00665.20	Unique Gene Cluster 2	0	1	1	0	0	0	0
266	PFR_JS20-1_264	Transposase of ISAar20, ISL3 family	295362	296309	+	PROKKA_00265	Transposase	295362	296309	+			protein motif:Pfam:PF01610.11	294900-296307 99% id to Actinomyces radicidentis strain CCUG 36733 (transposase)	0	1	1	0	0	0	0
267	PFR_JS20-1_265	Hypothetical protein	296353	296718	+	PROKKA_00266	hypothetical protein	296353	296718	+					0	1	1	0	0	0	0
268	PFR_JS20-1_266	Mannosyltransferase PIG-V domain protein	296757	297974	-	PROKKA_00267	Mannosyltransferase (PIG-V))	296757	297974	-			protein motif:Pfam:PF04188.7		1	0	0	0	0	0	0
269	PFR_JS20-1_267	Putative cation transporting P-type ATPase	298089	300734	-	PROKKA_00268	Silver exporting P-type ATPase	298089	300734	-	3.6.3.53	silP	similar to AA sequence:UniProtKB:Q9ZHC7		0	0	0	0	0	0	0
270	PFR_JS20-1_268	Phosphocarrier protein HPr	300848	301114	-	PROKKA_00269	Phosphocarrier protein HPr	300848	301114	-	2.7.11.-	ptsH	similar to AA sequence:UniProtKB:O50515		1	0	0	0	0	0	0
271	PFR_JS20-1_269	Phosphoenolpyruvate-protein phosphotransferase	301449	303113	+	PROKKA_00270	Phosphoenolpyruvate-protein phosphotransferase	301449	303113	+	2.7.3.9	ptsI	similar to AA sequence:UniProtKB:P08838		1	0	0	0	0	0	0
272	PFR_JS20-1_270	S4 domain protein	303217	303570	-	PROKKA_00271	Heat shock protein 15	303217	303570	-		hslR	similar to AA sequence:UniProtKB:P0ACG8		1	0	0	0	0	0	0
273	PFR_JS20-1_271	Hydrolase, NUDIX family	303609	304304	-	PROKKA_00272	putative NUDIX hydrolase	303609	304304	-			protein motif:CLUSTERS:PRK10707		1	0	0	0	0	0	0
274	PFR_JS20-1_272	Endonuclease III	304390	305148	-	PROKKA_00273	Ultraviolet N-glycosylase/AP lyase	304390	305148	-		pdg	similar to AA sequence:UniProtKB:P46303		1	0	0	0	0	0	0
275	PFR_JS20-1_273	Endoribonuclease L-PSP family protein	305156	305611	-	PROKKA_00274	Enamine/imine deaminase	305156	305611	-	3.5.4.-	yabJ	similar to AA sequence:UniProtKB:P37552		1	0	0	0	0	0	0
276	PFR_JS20-1_274	Hypothetical protein	305608	305799	-	PROKKA_00275	hypothetical protein	305608	305799	-					1	0	0	0	0	0	0
277	PFR_JS20-1_275	Transcription factor WhiB	305789	306172	-	PROKKA_00276	Transcriptional regulator WhiB4	305789	306172	-		whiB4	similar to AA sequence:UniProtKB:O69649		1	0	0	0	0	0	0
278	PFR_JS20-1_276	Transglycosylase	306368	308575	+	PROKKA_00277	Penicillin-binding protein 1A/1B	306368	308575	+		ponA	similar to AA sequence:UniProtKB:P39793		1	0	0	0	0	0	0
279	PFR_JS20-1_277	Putative metallophosphoesterase ykuE	308572	309543	+	PROKKA_00278	phosphodiesterase YaeI	308572	309543	+			protein motif:CLUSTERS:PRK11340		1	0	0	0	0	0	0
280						PROKKA_00279	tRNA-Pro(cgg)	309694	309768	+			COORDINATES:profile:Aragorn:1.2		0					0	0
281	PFR_JS20-1_278	Putative polysaccharide syntase	309885	311420	-	PROKKA_00280	Cellulose synthase catalytic subunit [UDP-forming]	309885	311420	-	2.4.1.12	bcsA	similar to AA sequence:UniProtKB:P37653		1	0	0	0	0	0	0
282	PFR_JS20-1_279	Hypothetical protein	311417	311596	-	PROKKA_00281	hypothetical protein	311417	311596	-					0	0	0	0	0	0	0
283	PFR_JS20-1_280	Transposase, IS30 family	311599	313059	-	PROKKA_00282	Integrase core domain protein	311599	313059	-			protein motif:Pfam:PF00665.20		0	0	0	0	0	0	0
284	PFR_JS20-1_281	Multicopper oxidase	313481	315001	-	PROKKA_00283	Copper resistance protein A precursor	313481	315001	-		copA_1	similar to AA sequence:UniProtKB:P12374		1	0	0	0	0	0	0
285	PFR_JS20-1_282	O-6-methylguanine DNA methyltransferase	315211	315846	-	PROKKA_00284	Methylated-DNA--protein-cysteine methyltransferase	315211	315846	-	2.1.1.63	ogt_1	similar to AA sequence:UniProtKB:P0A696		0	0	0	0	0	0	0
286	PFR_JS20-1_283	O-6-methylguanine DNA methyltransferase	315843	316397	-	PROKKA_00285	Methylated-DNA--protein-cysteine methyltransferase	315843	316397	-	2.1.1.63	ogt_2	similar to AA sequence:UniProtKB:P0A696		1	0	0	0	0	0	0
287	PFR_JS20-1_284	Putative membrane protein	316648	317334	+	PROKKA_00286	hypothetical protein	316648	317334	+			protein motif:CLUSTERS:PRK11212		1	0	0	0	0	0	0
288	PFR_JS20-1_285	Purine nucleosidase	317306	318319	-	PROKKA_00287	Pyrimidine-specific ribonucleoside hydrolase RihA	317306	318319	-	3.2.-.-	rihA	similar to AA sequence:UniProtKB:P41409		1	0	0	0	0	0	0
289	PFR_JS20-1_286	Aldehyde dehydrogenase	318738	320234	+	PROKKA_00288	Putative aldehyde dehydrogenase AldA	318738	320234	+	1.2.1.3	aldA	similar to AA sequence:UniProtKB:Q7A825		1	0	0	0	0	0	0
290	PFR_JS20-1_287	Hypothetical protein	320429	320644	+	PROKKA_00289	hypothetical protein	320429	320644	+					1	0	0	0	0	0	0
291	PFR_JS20-1_288	Adenylosuccinate synthase	320841	322124	+	PROKKA_00290	Adenylosuccinate synthetase	320841	322124	+	6.3.4.4	purA	similar to AA sequence:UniProtKB:P65880		1	0	0	0	0	0	0
292	PFR_JS20-1_289	Amino acid transporter, APC family protein	322659	324314	+	PROKKA_00291	putative amino acid permease YhdG	322659	324314	+		yhdG_1	similar to AA sequence:UniProtKB:O07576		1	0	0	0	0	0	0
293	PFR_JS20-1_290	Glutamate-1-semialdehyde aminotransferase	324456	325823	+	PROKKA_00292	Glutamate-1-semialdehyde 2,1-aminomutase 2	324456	325823	+	5.4.3.8	hemL2	similar to AA sequence:UniProtKB:Q81LD0		1	0	0	0	0	0	0
294	PFR_JS20-1_291	ATP-dependent chaperone protein ClpB	326182	328782	+	PROKKA_00293	Chaperone protein ClpB	326182	328782	+		clpB_1	similar to AA sequence:UniProtKB:Q7WSY8		1	0	0	0	0	0	0
295	PFR_JS20-1_292	Oligopeptide transporter, OPT family	328903	330894	-	PROKKA_00294	OPT oligopeptide transporter protein	328903	330894	-			protein motif:Pfam:PF03169.9		1	0	0	0	0	0	0
296	PFR_JS20-1_293	Spermidine synthase	331109	332026	+	PROKKA_00295	spermidine synthase	331109	332026	+			protein motif:CLUSTERS:PRK04457		1	0	0	0	0	0	0
297	PFR_JS20-1_294	Sortase family protein, LPXTG-site	332178	332786	+	PROKKA_00296	Sortase family protein	332178	332786	+			protein motif:Pfam:PF04203.7		0	0	0	0	0	0	0
298	PFR_JS20-1_295	Putative insertion element ISCmi2 transposase	332783	333826	-	PROKKA_00297	IS2 transposase TnpB	332783	333826	-			protein motif:CLUSTERS:PRK09409		0	0	0	0	0	0	0
299	PFR_JS20-1_296	Orotate phosphoribosyltransferase	333965	334522	+	PROKKA_00298	Orotate phosphoribosyltransferase	333965	334522	+	2.4.2.10	pyrE	similar to AA sequence:UniProtKB:Q8NM11		1	0	0	0	0	0	0
300	PFR_JS20-1_297	LemA family protein	334792	335661	+	PROKKA_00299	LemA family protein	334792	335661	+			protein motif:Pfam:PF04011.6		1	0	0	0	0	0	0
301	PFR_JS20-1_298	Putative insertion element ISCmi2 transposase	335717	336760	+	PROKKA_00300	IS2 transposase TnpB	335717	336760	+			protein motif:CLUSTERS:PRK09409		0	0	0	0	0	0	0
302	PFR_JS20-1_299	SNARE associated protein	336968	337711	-	PROKKA_00301	Inner membrane protein YqjA	336968	337711	-		yqjA	similar to AA sequence:UniProtKB:P0AA63		1	0	0	0	0	0	0
303	PFR_JS20-1_300	TRNA/rRNA methyltransferase (SpoU)	337787	338479	+	PROKKA_00302	Putative TrmH family tRNA/rRNA methyltransferase	337787	338479	+	2.1.1.-		similar to AA sequence:UniProtKB:Q7A794		1	0	0	0	0	0	0
304	PFR_JS20-1_301	Hypothetical protein	338485	339111	+	PROKKA_00303	hypothetical protein	338485	339111	+					1	0	0	0	0	0	0
305	PFR_JS20-1_302	Fructose-bisphosphate aldolase, class II	339340	340362	+	PROKKA_00304	Fructose-bisphosphate aldolase	339340	340362	+	4.1.2.13	fba	similar to AA sequence:UniProtKB:Q9ZEM7		1	0	0	0	0	0	0
306	PFR_JS20-1_303	Hypothetical protein	340616	340891	+	PROKKA_00305	hypothetical protein	340616	340891	+					1	0	0	0	0	0	0
307	PFR_JS20-1_304	Hypothetical protein	340852	341019	-	PROKKA_00306	hypothetical protein	340852	341019	-					1	0	0	0	0	0	0
308	PFR_JS20-1_305	Possible alcohol dehydrogenase	341191	342339	-	PROKKA_00307	Alcohol dehydrogenase	341191	342339	-	1.1.1.1	adh_1	similar to AA sequence:UniProtKB:P42327		1	0	0	0	0	0	0
309	PFR_JS20-1_306	Hypothetical protein	342465	343757	-	PROKKA_00308	Sugar (and other) transporter	342465	343757	-			protein motif:Pfam:PF00083.18		1	0	0	0	0	0	0
310	PFR_JS20-1_307	MFS transporter, sugar porter family protein	343923	345521	-	PROKKA_00309	Major myo-inositol transporter IolT	343923	345521	-		iolT_4	similar to AA sequence:UniProtKB:O34718		1	0	0	0	0	0	0
311	PFR_JS20-1_308	Methylmalonic acid semialdehyde dehydrogenase	345873	347378	-	PROKKA_00310	Methylmalonate-semialdehyde dehydrogenase [acylating]	345873	347378	-	1.2.1.27	mmsA	similar to AA sequence:UniProtKB:P28810		1	0	0	0	0	0	0
312	PFR_JS20-1_309	Thiamine pyrophosphate enzyme, TPP binding domain	347644	349551	-	PROKKA_00311	3D-(3,5/4)-trihydroxycyclohexane-1,2-dione hydrolase	347644	349551	-	3.7.1.-	iolD	similar to AA sequence:UniProtKB:P42415		1	0	0	0	0	0	0
313	PFR_JS20-1_310	Myo-inositol catabolism IolB domain protein	349651	350523	-	PROKKA_00312	5-deoxy-glucuronate isomerase	349651	350523	-	5.3.1.-	iolB	similar to AA sequence:UniProtKB:P42413		1	0	0	0	0	0	0
314	PFR_JS20-1_311	Deoxyribose-phosphate aldolase superfamily	350520	351389	-	PROKKA_00313	hypothetical protein	350520	351389	-					1	0	0	0	0	0	0
315	PFR_JS20-1_312	Kinase, PfkB family	351392	352381	-	PROKKA_00314	5-dehydro-2-deoxygluconokinase	351392	352381	-	2.7.1.92	iolC_1	similar to AA sequence:UniProtKB:Q9KAG8		1	0	0	0	0	0	0
316	PFR_JS20-1_313	UbiC transcription regulator-associated	352655	353407	+	PROKKA_00315	HTH-type transcriptional repressor YvoA	352655	353407	+		yvoA	similar to AA sequence:UniProtKB:O34817		1	0	0	0	0	0	0
317	PFR_JS20-1_314	Transaldolase	353601	354677	+	PROKKA_00316	Transaldolase	353601	354677	+	2.2.1.2	tal_1	similar to AA sequence:UniProtKB:Q31C15		1	0	0	0	0	0	0
318	PFR_JS20-1_315	Inositol 2-dehydrogenase IdhA	354991	355980	+	PROKKA_00317	Inositol 2-dehydrogenase	354991	355980	+	1.1.1.18	idhA_1	similar to AA sequence:UniProtKB:O68965		1	0	0	0	0	0	0
319	PFR_JS20-1_316	Hypothetical protein	356124	356471	+	PROKKA_00318	hypothetical protein	356124	356471	+					1	0	0	0	0	0	0
320	PFR_JS20-1_317	Inosose dehydratase	356646	357569	+	PROKKA_00319	Inosose dehydratase	356646	357569	+	4.2.1.44	iolE_1	similar to AA sequence:UniProtKB:P42416		1	0	0	0	0	0	0
321	PFR_JS20-1_318	Lysine exporter protein (LYSE/YGGA) (Precursor)	357816	358424	+	PROKKA_00320	Arginine exporter protein ArgO	357816	358424	+		argO	similar to AA sequence:UniProtKB:P11667		1	0	0	0	0	0	0
322	PFR_JS20-1_319	Dihydroxy-acid dehydratase 1	358752	360593	-	PROKKA_00321	Dihydroxy-acid dehydratase	358752	360593	-	4.2.1.9	ilvD	similar to AA sequence:UniProtKB:P05791		1	0	0	0	0	0	0
323	PFR_JS20-1_320	Aspartate--ammonia ligase	360726	362636	-	PROKKA_00322	Putative asparagine synthetase [glutamine-hydrolyzing]	360726	362636	-	6.3.5.4	asnB	similar to AA sequence:UniProtKB:P64248		1	0	0	0	0	0	0
324	PFR_JS20-1_321	Glutamyl-tRNA reductase HemA	362845	364098	+	PROKKA_00323	Glutamyl-tRNA reductase	362845	364098	+	1.2.1.70	hemA	similar to AA sequence:UniProtKB:P16618		1	0	0	0	0	0	0
325	PFR_JS20-1_322	Porphobilinogen deaminase 1	364095	365027	+	PROKKA_00324	Porphobilinogen deaminase	364095	365027	+	2.5.1.61	hemC	similar to AA sequence:UniProtKB:P06983		1	0	0	0	0	0	0
326	PFR_JS20-1_323	Uroporphyrinogen decarboxylase	365024	366922	+	PROKKA_00325	Uroporphyrinogen decarboxylase	365024	366922	+	4.1.1.37	hemE	similar to AA sequence:UniProtKB:Q8NT75		1	0	0	0	0	0	0
327	PFR_JS20-1_324	Coenzyme PQQ synthesis protein	366924	368045	+	PROKKA_00326	pyrroloquinoline quinone biosynthesis protein PqqE	366924	368045	+			protein motif:CLUSTERS:PRK05301		1	0	0	0	0	0	0
328	PFR_JS20-1_325	Protoporphyrinogen oxidase	368049	369632	+	PROKKA_00327	Protoporphyrinogen oxidase	368049	369632	+	1.3.3.4	hemY	similar to AA sequence:UniProtKB:P32397		1	0	0	0	0	0	0
329	PFR_JS20-1_326	Ferrochelatase	369629	370687	+	PROKKA_00328	Ferrochelatase	369629	370687	+	4.99.1.1	hemH	similar to AA sequence:UniProtKB:P0A576		1	0	0	0	0	0	0
330	PFR_JS20-1_327	Porphobilinogen synthase	370842	371840	+	PROKKA_00329	Delta-aminolevulinic acid dehydratase	370842	371840	+	4.2.1.24	hemB	similar to AA sequence:UniProtKB:P64334		1	0	0	0	0	0	0
331	PFR_JS20-1_328	Drug resistance transporter, EmrB/QacA subfamily	371869	373329	-	PROKKA_00330	putative transport protein HsrA	371869	373329	-		hsrA_1	similar to AA sequence:UniProtKB:P31474		1	0	0	0	0	0	0
332	PFR_JS20-1_329	Transcriptional regulator	373381	374160	+	PROKKA_00331	Bacterial regulatory proteins, tetR family	373381	374160	+			protein motif:Pfam:PF00440.17		1	0	0	0	0	0	0
333	PFR_JS20-1_330	Glutamate-1-semialdehyde 2,1-aminomutase hemL	374218	375543	+	PROKKA_00332	Glutamate-1-semialdehyde 2,1-aminomutase	374218	375543	+	5.4.3.8	hemL	similar to AA sequence:UniProtKB:Q5SJS4		1	0	0	0	0	0	0
334	PFR_JS20-1_331	Pyruvate carboxylase subunit B	375812	377329	+	PROKKA_00333	Methylmalonyl-CoA carboxyltransferase 5S subunit	375812	377329	+	2.1.3.1		similar to AA sequence:UniProtKB:Q70AC7		1	0	0	0	0	0	0
335	PFR_JS20-1_332	Methylmalonyl-CoA carboxyltransferase 12S	377345	378919	+	PROKKA_00334	Methylmalonyl-CoA carboxyltransferase 12S subunit	377345	378919	+	2.1.3.1		similar to AA sequence:UniProtKB:Q8GBW6		1	0	0	0	0	0	0
336	PFR_JS20-1_333	Hypothetical protein	378935	379183	+	PROKKA_00335	Methylmalonyl-CoA carboxyltransferase 12S subunit	378935	379183	+	2.1.3.1		similar to AA sequence:UniProtKB:Q8GBW6		1	0	0	0	0	0	0
337	PFR_JS20-1_334	Methylmalonyl-CoA carboxyltransferase 1.3S	379200	379571	+	PROKKA_00336	Methylmalonyl-CoA carboxyltransferase 1.3S subunit	379200	379571	+	2.1.3.1		similar to AA sequence:UniProtKB:P02904		1	0	0	0	0	0	0
338	PFR_JS20-1_335	Oxidoreductase, short chain	379702	380421	-	PROKKA_00337	Serine 3-dehydrogenase	379702	380421	-	1.1.1.276	sdh	similar to AA sequence:UniProtKB:Q9KWN1		1	0	0	0	0	0	0
339	PFR_JS20-1_336	Putative transcription regulator TetR/AcrR	380536	381267	-	PROKKA_00338	Bacterial regulatory proteins, tetR family	380536	381267	-			protein motif:Pfam:PF00440.17		1	0	0	0	0	0	0
340	PFR_JS20-1_337	2,3-bisphosphoglycerate-dependent	381598	382347	+	PROKKA_00339	2,3-bisphosphoglycerate-dependent phosphoglycerate mutase	381598	382347	+	5.4.2.11	gpmA	similar to AA sequence:UniProtKB:P33158		1	0	0	0	0	0	0
341	PFR_JS20-1_338	Phosphate transport system regulatory protein	382533	383210	-	PROKKA_00340	hypothetical protein	382533	383210	-			similar to AA sequence:UniProtKB:P65720	Phosphate-specific transport system accessory protein PhoU homolog 2	1	0	0	0	0	0	0
342	PFR_JS20-1_339	ATPase/histidine kinase/DNA gyrase B/HSP90 domain	383503	384690	+	PROKKA_00341	Signal-transduction histidine kinase senX3	383503	384690	+	2.7.13.3	senX3	similar to AA sequence:UniProtKB:A0QR01		1	0	0	0	0	0	0
343	PFR_JS20-1_340	Response regulator	384696	385373	+	PROKKA_00342	Sensory transduction protein regX3	384696	385373	+		regX3	similar to AA sequence:UniProtKB:Q11156		1	0	0	0	0	0	0
344	PFR_JS20-1_341	Transcriptional regulator, CarD family	385514	385999	+	PROKKA_00343	RNA polymerase-binding transcription factor CarD	385514	385999	+		carD	similar to AA sequence:UniProtKB:A0R561		1	0	0	0	0	0	0
345	PFR_JS20-1_342	2-C-methyl-D-erythritol 4-phosphate	386081	386827	+	PROKKA_00344	2-C-methyl-D-erythritol 4-phosphate cytidylyltransferase	386081	386827	+	2.7.7.60	ispD	similar to AA sequence:UniProtKB:P96864		1	0	0	0	0	0	0
346	PFR_JS20-1_343	2-C-methyl-D-erythritol 2,4-cyclodiphosphate	386824	387324	+	PROKKA_00345	2-C-methyl-D-erythritol 2,4-cyclodiphosphate synthase	386824	387324	+	4.6.1.12	ispF	similar to AA sequence:UniProtKB:P65183		1	0	0	0	0	0	0
347	PFR_JS20-1_344	Serine hydroxymethyltransferase (Precursor)	387524	388972	-	PROKKA_00346	Serine hydroxymethyltransferase	387524	388972	-	2.1.2.1	glyA	similar to AA sequence:UniProtKB:A0R2V7		1	0	0	0	0	0	0
348	PFR_JS20-1_345	L-asparaginase, type I	389193	390194	-	PROKKA_00347	L-asparaginase 1	389193	390194	-	3.5.1.1	ansA	similar to AA sequence:UniProtKB:P0A962		1	0	0	0	0	0	0
349	PFR_JS20-1_346	Amino acid permease	390205	391725	-	PROKKA_00348	GABA permease	390205	391725	-		gabP_1	similar to AA sequence:UniProtKB:P46349		1	0	0	0	0	0	0
350	PFR_JS20-1_347	Amino acid permease	392043	393545	-	PROKKA_00349	GABA permease	392043	393545	-		gabP_2	similar to AA sequence:UniProtKB:P46349		1	0	0	0	0	0	0
351	PFR_JS20-1_348	RNA methyltransferase, TrmH family, group 3	393758	394681	-	PROKKA_00350	Putative TrmH family tRNA/rRNA methyltransferase	393758	394681	-	2.1.1.-		similar to AA sequence:UniProtKB:Q7A794		1	0	0	0	0	0	0
352	PFR_JS20-1_349	Cysteinyl-tRNA synthetase CysS	394681	396084	-	PROKKA_00351	Cysteine--tRNA ligase	394681	396084	-	6.1.1.16	cysS	similar to AA sequence:UniProtKB:P21888		1	0	0	0	0	0	0
353	PFR_JS20-1_350	FCD domain protein	396211	397212	-	PROKKA_00352	Putative L-lactate dehydrogenase operon regulatory protein	396211	397212	-		lldR	similar to AA sequence:UniProtKB:P0ACL7		1	0	0	0	0	0	0
354	PFR_JS20-1_351	Transporter, lactate permease family protein	397716	399419	+	PROKKA_00353	Glycolate permease GlcA	397716	399419	+		glcA	similar to AA sequence:UniProtKB:Q46839		1	0	0	0	0	0	0
355	PFR_JS20-1_352	Putative oxididoreductase subunit	399460	400269	+	PROKKA_00354	Lactate utilization protein A	399460	400269	+		lutA	similar to AA sequence:UniProtKB:O07020		1	0	0	0	0	0	0
356	PFR_JS20-1_353	Iron-sulfur cluster-binding protein	400266	401804	+	PROKKA_00355	Lactate utilization protein B	400266	401804	+		lutB	similar to AA sequence:UniProtKB:O07021		1	0	0	0	0	0	0
357	PFR_JS20-1_354	Protein of hypothetical function DUF162	401810	402466	+	PROKKA_00356	Lactate utilization protein C	401810	402466	+		lutC	similar to AA sequence:UniProtKB:O32259		1	0	0	0	0	0	0
358	PFR_JS20-1_355	Hypothetical protein	402708	403109	+	PROKKA_00357	hypothetical protein	402708	403109	+					1	0	0	0	0	0	0
359	PFR_JS20-1_356	Lipopolysaccharide kinase, Kdo/WaaP family	403166	404548	-	PROKKA_00358	Lipopolysaccharide kinase (Kdo/WaaP) family protein	403166	404548	-			protein motif:Pfam:PF06293.8		1	0	0	0	0	0	0
360	PFR_JS20-1_357	Cystathionine gamma-synthase (Cgs)	404662	405849	-	PROKKA_00359	Cystathionine gamma-synthase	404662	405849	-	2.5.1.48	metB	similar to AA sequence:UniProtKB:P00935		1	0	0	0	0	0	0
361	PFR_JS20-1_358	ATP binding protein of ABC transporter for	406066	407175	-	PROKKA_00360	sn-glycerol-3-phosphate import ATP-binding protein UgpC	406066	407175	-	3.6.3.20	ugpC	similar to AA sequence:UniProtKB:P10907		1	0	0	0	0	0	0
362	PFR_JS20-1_359	L-serine dehydratase 1	407391	408782	-	PROKKA_00361	L-serine dehydratase 1	407391	408782	-	4.3.1.17	sdaA	similar to AA sequence:UniProtKB:P16095		1	0	0	0	0	0	0
363	PFR_JS20-1_360	Amidohydrolase	408958	410232	+	PROKKA_00362	putative hydrolase YxeP	408958	410232	+	3.-.-.-	yxeP_2	similar to AA sequence:UniProtKB:P54955		1	0	0	0	0	0	0
364	PFR_JS20-1_361	Hypothetical membrane protein (DedA family)	410303	411280	+	PROKKA_00363	SNARE associated Golgi protein	410303	411280	+			protein motif:Pfam:PF09335.5		1	0	0	0	0	0	0
365	PFR_JS20-1_362	Putative RNase III regulator YmdB	411305	411814	-	PROKKA_00364	O-acetyl-ADP-ribose deacetylase	411305	411814	-	3.5.1.-	ymdB	similar to AA sequence:UniProtKB:P0A8D6		1	0	0	0	0	0	0
366	PFR_JS20-1_363	Hypothetical protein	411899	412282	+	PROKKA_00365	hypothetical protein	411899	412282	+					1	0	0	0	0	0	0
367	PFR_JS20-1_364	Ktn nad-binding domain involved with k transport	412289	414430	+	PROKKA_00366	potassium transporter peripheral membrane component	412289	414430	+			protein motif:CLUSTERS:PRK09496		1	0	0	0	0	0	0
368	PFR_JS20-1_365	Conserved transmembrane transport protein MmpL13	414551	416881	-	PROKKA_00367	Membrane protein YdfJ	414551	416881	-		ydfJ_1	similar to AA sequence:UniProtKB:P96687		1	0	0	0	0	0	0
369						PROKKA_00368	tRNA-Thr(tgt)	417161	417236	-			COORDINATES:profile:Aragorn:1.2		0					0	0
370	PFR_JS20-1_366	Mannose-6-phosphate isomerase, class I	417370	418569	-	PROKKA_00369	Mannose-6-phosphate isomerase	417370	418569	-	5.3.1.8	manA	similar to AA sequence:UniProtKB:P00946		1	0	0	0	0	0	0
371	PFR_JS20-1_367	Hypothetical protein	418788	419069	+	PROKKA_00370	hypothetical protein	418788	419069	+					1	0	0	0	0	1	0
372	PFR_JS20-1_368	60 kDa chaperonin 1	419413	421035	+	PROKKA_00371	60 kDa chaperonin 1	419413	421035	+		groL1_1	similar to AA sequence:UniProtKB:A0QQU5		1	0	0	0	0	1	0
373	PFR_JS20-1_369	Hypothetical protein	423606	424601	-	PROKKA_00372	hypothetical protein	423606	424601	-					1	0	0	0	0	1	0
374	PFR_JS20-1_370	NUDIX hydrolase	427821	428381	+	PROKKA_00373	hypothetical protein	427821	428381	+			protein motif:CLUSTERS:PRK08999		1	0	0	0	0	1	0
375	PFR_JS20-1_371	Surface layer protein A (S-layer protein A)	428931	430610	+	PROKKA_00374	hypothetical protein	428931	430610	+			protein motif:Pfam:PF00395.14	S-layer homology domain	0	0	0	0	0	1	0
376	PFR_JS20-1_372	Surface layer protein A (S-layer protein A)	431259	432641	+	PROKKA_00375	Endoglucanase C precursor	431259	432641	+	3.2.1.4	cenC_1	similar to AA sequence:UniProtKB:P14090		1	0	0	0	0	1	0
377	PFR_JS20-1_373	Hypothetical protein	433039	433992	+	PROKKA_00376	hypothetical protein	433039	433992	+					0	0	0	0	0	1	0
378	PFR_JS20-1_374	S-layer protein, SHL domain protein	434017	434916	+	PROKKA_00377	Endoglucanase C precursor	434017	434916	+	3.2.1.4	cenC_2	similar to AA sequence:UniProtKB:P14090		0	0	0	0	0	1	0
379	PFR_JS20-1_375	DEAD/DEAH box helicase	435079	436758	-	PROKKA_00378	Type III restriction enzyme, res subunit	435079	436758	-			protein motif:Pfam:PF04851.9		0	0	0	0	0	1	0
380	PFR_JS20-1_376	Conserved protein, putative helicase of DeaD/DeaH	436831	439152	-	PROKKA_00379	hypothetical protein	436831	439152	-					0	0	0	0	0	0	0
381	PFR_JS20-1_377	Hypothetical protein	439149	440177	-	PROKKA_00380	hypothetical protein	439149	440177	-					0	0	0	0	0	0	0
382	PFR_JS20-1_378	Cold shock protein	440404	440790	+	PROKKA_00381	Cold shock-like protein	440404	440790	+		csp	similar to AA sequence:UniProtKB:O54310		1	0	0	0	0	0	0
383	PFR_JS20-1_379	PF11228 family protein	440794	441573	+	PROKKA_00382	hypothetical protein	440794	441573	+					1	0	0	0	0	0	0
384	PFR_JS20-1_380	Hypothetical protein	441650	441991	-	PROKKA_00383	hypothetical protein	441650	441991	-					1	0	0	0	0	0	0
385	PFR_JS20-1_381	Guanine/hypoxanthine permease PbuG	442037	443599	+	PROKKA_00384	Guanine/hypoxanthine permease PbuG	442037	443599	+		pbuG	similar to AA sequence:UniProtKB:O34987		1	0	0	0	0	0	0
386	PFR_JS20-1_382	Hypothetical protein	443717	444103	+	PROKKA_00385	hypothetical protein	443717	444103	+					1	0	0	0	0	0	0
387	PFR_JS20-1_383	Phosphoserine transaminase	444146	445267	-	PROKKA_00386	Phosphoserine aminotransferase	444146	445267	-	2.6.1.52	serC	similar to AA sequence:UniProtKB:P63514		1	0	0	0	0	0	0
388	PFR_JS20-1_384	Iron-dependent repressor and activator IdeR	445444	446121	+	PROKKA_00387	Diphtheria toxin repressor	445444	446121	+		dtxR	similar to AA sequence:UniProtKB:P0DJL7		1	0	0	0	0	0	0
389	PFR_JS20-1_385	Thioredoxin	446237	446572	+	PROKKA_00388	Putative thioredoxin-2	446237	446572	+		trxC_1	similar to AA sequence:UniProtKB:Q9RD25		1	0	0	0	0	0	0
390	PFR_JS20-1_386	Hypothetical protein	446709	447068	-	PROKKA_00389	hypothetical protein	446709	447068	-					1	0	0	0	0	0	0
391	PFR_JS20-1_387	Carboxylic ester hydrolase	447220	448029	+	PROKKA_00390	acetyl esterase	447220	448029	+			protein motif:CLUSTERS:PRK10162		0	0	0	0	0	0	0
392	PFR_JS20-1_388	Isochorismatase family protein	448026	448646	+	PROKKA_00391	nicotinamidase/pyrazinamidase	448026	448646	+			protein motif:CLUSTERS:PRK11609		1	0	0	0	0	0	0
393	PFR_JS20-1_389	Hypothetical protein	448791	449123	-	PROKKA_00392	hypothetical protein	448791	449123	-					1	0	0	0	0	0	0
394						PROKKA_00393	tRNA-Arg(cct)	449220	449295	-			COORDINATES:profile:Aragorn:1.2		0					0	0
395	PFR_JS20-1_390	UDP-glucose pyrophosphorylase 2	449698	451071	+	PROKKA_00394	UTP--glucose-1-phosphate uridylyltransferase	449698	451071	+			protein motif:Pfam:PF01704.12		1	0	0	0	0	0	0
396	PFR_JS20-1_391	Hypothetical protein	451064	451474	+	PROKKA_00395	hypothetical protein	451064	451474	+					1	0	0	0	0	0	0
397	PFR_JS20-1_392	Large conductance mechanosensitive channel	451596	452039	-	PROKKA_00396	Large-conductance mechanosensitive channel	451596	452039	-		mscL	similar to AA sequence:UniProtKB:A5U127		1	0	0	0	0	0	1
398	PFR_JS20-1_393	Hypothetical protein	452132	452671	-	PROKKA_00397	flagellar basal body P-ring biosynthesis protein FlgA	452132	452671	-			protein motif:CLUSTERS:PRK12617		1	0	0	0	0	0	1
399	PFR_JS20-1_394	Type I antifreeze protein	452873	453268	-	PROKKA_00398	Zinc ribbon domain protein	452873	453268	-			protein motif:Pfam:PF09723.4		0	0	0	0	0	0	1
400	PFR_JS20-1_395	Hypothetical protein	453425	454108	-	PROKKA_00399	5-formyltetrahydrofolate cyclo-ligase family protein	453425	454108	-			protein motif:CLUSTERS:PRK10333		1	0	0	0	0	0	1
401	PFR_JS20-1_396	Molybdopterin molybdenumtransferase	454127	455413	+	PROKKA_00400	Molybdopterin molybdenumtransferase	454127	455413	+	2.10.1.1	moeA_2	similar to AA sequence:UniProtKB:P99139		1	0	0	0	0	0	1
402	PFR_JS20-1_397	Hypothetical protein	455417	455653	+	PROKKA_00401	hypothetical protein	455417	455653	+					1	1	0	1	0	0	1
403	PFR_JS20-1_398	Acetyltransferase, GNAT family	455596	456063	+	PROKKA_00402	Putative ribosomal N-acetyltransferase YdaF	455596	456063	+	2.3.1.-	ydaF	similar to AA sequence:UniProtKB:P96579		0	1	0	1	0	0	1
404	PFR_JS20-1_399	Hypothetical protein	456186	456989	+	PROKKA_00403	hypothetical protein	456186	456989	+					1	1	0	1	0	0	1
405						PROKKA_00404	tRNA-Ala(cgc)	457065	457140	+			COORDINATES:profile:Aragorn:1.2		0					0	1
406	PFR_JS20-1_400	Cassette chromosome recombinase B4	457037	458767	-											1	0	1	0	0	1
407	PFR_JS20-1_401	Transcriptional regulator	459199	459795	-	PROKKA_00405	HTH-type transcriptional repressor KstR2	459199	459795	-		kstR2_2	similar to AA sequence:UniProtKB:Q0S7V2	Unique Gene Cluster 3	0	1	0	1	0	0	1
408	PFR_JS20-1_402	N-6 DNA methylase	460025	461995	+	PROKKA_00406	Type I restriction enzyme EcoKI M protein	460025	461995	+	2.1.1.72	hsdM	similar to AA sequence:UniProtKB:P08957	Unique Gene Cluster 3	0	1	0	1	0	0	1	M.PfrJS20II
409	PFR_JS20-1_403	Type I restriction-modification system	461995	463347	+	PROKKA_00407	Type I restriction modification DNA specificity domain protein	461995	463347	+			protein motif:Pfam:PF01420.13	Unique Gene Cluster 3	0	1	0	1	0	0	1	S.PfrJS20II
410	PFR_JS20-1_404	Hypothetical protein	463398	463691	+	PROKKA_00408	Plasmid maintenance system killer protein	463398	463691	+			protein motif:Pfam:PF05015.7	Unique Gene Cluster 3	0	1	0	1	0	0	1
411	PFR_JS20-1_405	Plasmid maintenance system antidote protein, XRE	463703	464773	+	PROKKA_00409	putative HTH-type transcriptional regulator YddM	463703	464773	+		yddM	similar to AA sequence:UniProtKB:P67700	Unique Gene Cluster 3	0	1	0	1	0	0	1
412	PFR_JS20-1_406	Putative type I site-specific	464770	467712	+	PROKKA_00410	Type-1 restriction enzyme R protein	464770	467712	+	3.1.21.3	hsdR	similar to AA sequence:UniProtKB:Q7A801	Unique Gene Cluster 3	0	1	0	1	0	0	1	PfrJS20IIP
413	PFR_JS20-1_407	TIR protein	467709	468542	+	PROKKA_00411	TIR domain protein	467709	468542	+			protein motif:Pfam:PF01582.14	Unique Gene Cluster 3	0	1	0	1	0	0	1
414	PFR_JS20-1_408	Transposase of ISAar20, ISL3 family	469196	470143	+	PROKKA_00412	Transposase	469196	470143	+			protein motif:Pfam:PF01610.11	99% id to Actinomyces radicidentis strain CCUG 36733 (transposase)	0	2	1	1	0	0	1
415	PFR_JS20-1_409	ISMsm7, transposase orfB	470158	471042	-	PROKKA_00413	Integrase core domain protein	470158	471042	-			protein motif:Pfam:PF00665.20	Unique Gene Cluster 3	0	2	1	1	0	0	1
416	PFR_JS20-1_410	Transposase of ISAar46, IS3 family, IS3 group,	471039	471332	-	PROKKA_00414	Transposase	471039	471332	-			protein motif:Pfam:PF01527.14	Unique Gene Cluster 3	0	2	1	1	0	0	1
417	PFR_JS20-1_411	Probable transposase for insertion sequence	471423	471962	+	PROKKA_00415	Transposase, Mutator family	471423	471962	+			protein motif:Pfam:PF00872.12		0	2	1	1	0	0	1
418	PFR_JS20-1_412	Thioredoxin	472279	472704	+	PROKKA_00416	Thioredoxin	472279	472704	+		trxA_1	similar to AA sequence:UniProtKB:P08058		0	2	1	1	0	0	1
419	PFR_JS20-1_413	Hypothetical protein	472808	473542	+	PROKKA_00417	hypothetical protein	472808	473542	+					0	2	1	1	0	0	1
420	PFR_JS20-1_414	ATP-dependent Clp protease ATP-binding subunit	473611	474165	-	PROKKA_00418	Chaperone protein ClpB	473611	474165	-		clpB_2	similar to AA sequence:UniProtKB:Q7WSY8	fragment 90% id to Bradyrhizobium sp. BF49	0	2	1	1	0	0	1
421	PFR_JS20-1_415	ATP-dependent chaperone protein ClpB	474144	476336	-	PROKKA_00419	Chaperone protein ClpB	474144	476336	-		clpB_3	similar to AA sequence:UniProtKB:Q7WSY8		0	2	1	1	0	0	1
422	PFR_JS20-1_416	Insertion sequence IS407 OrfB	476908	477723	-	PROKKA_00420	Integrase core domain protein	476908	477723	-			protein motif:Pfam:PF00665.20		0	1	0	1	0	0	1
423	PFR_JS20-1_417	Transposase of ISAar43, IS3 family, IS407 group,	477774	478058	-	PROKKA_00421	Transposase	477774	478058	-			protein motif:Pfam:PF01527.14		0	1	0	1	0	0	1
424	PFR_JS20-1_418	Hypothetical protein	478179	478577	+	PROKKA_00422	hypothetical protein	478179	478577	+					0	1	0	1	0	0	1
425	PFR_JS20-1_419	Two-component system sensor kinase	478701	479624	+	PROKKA_00423	Oxygen sensor histidine kinase NreB	478701	479624	+	2.7.13.3	nreB	similar to AA sequence:UniProtKB:Q7WZY5		0	1	0	1	0	0	1
426	PFR_JS20-1_420	Two-component system response regulator	479627	480355	+	PROKKA_00424	Transcriptional regulatory protein DegU	479627	480355	+		degU_2	similar to AA sequence:UniProtKB:P13800		0	1	0	1	0	0	1
427	PFR_JS20-1_421	Hypothetical protein	480510	481031	+	PROKKA_00425	hypothetical protein	480510	481031	+					0	0	0	0	0	0	1
428	PFR_JS20-1_422	Trypsin	481094	482185	+	PROKKA_00426	Periplasmic pH-dependent serine endoprotease DegQ precursor	481094	482185	+	3.4.21.107	degQ	similar to AA sequence:UniProtKB:P39099		0	0	0	0	0	0	1
429	PFR_JS20-1_423	Chaperone protein DnaK	482565	484394	+	PROKKA_00427	Chaperone protein DnaK	482565	484394	+		dnaK_1	similar to AA sequence:UniProtKB:A0QQC8		0	0	0	0	0	0	0
430	PFR_JS20-1_424	Protein GrpE	484555	485124	+	PROKKA_00428	heat shock protein GrpE	484555	485124	+			protein motif:CLUSTERS:PRK10325		0	0	0	0	0	0	0
431	PFR_JS20-1_425	Chaperone protein DnaJ 1	485121	486218	+	PROKKA_00429	Chaperone protein DnaJ	485121	486218	+		dnaJ_1	similar to AA sequence:UniProtKB:P08622		0	0	0	0	0	0	0
432	PFR_JS20-1_426	Heat shock protein transcriptional repressor	486220	486639	+	PROKKA_00430	Putative heat shock protein HspR	486220	486639	+		hspR_1	similar to AA sequence:UniProtKB:P40183		0	0	0	0	0	0	0
433	PFR_JS20-1_427	Transposase of ISAar46, IS3 family, IS3 group,	487689	487982	+	PROKKA_00431	Transposase	487689	487982	+			protein motif:Pfam:PF01527.14		0	0	0	0	0	0	0
434	PFR_JS20-1_428	ISMsm7, transposase orfB	487979	488863	+	PROKKA_00432	Integrase core domain protein	487979	488863	+			protein motif:Pfam:PF00665.20		0	0	0	0	0	0	0
435	PFR_JS20-1_429	Hypothetical protein	488885	489373	-	PROKKA_00433	hypothetical protein	488885	489373	-					0	0	0	0	0	0	0
436	PFR_JS20-1_430	Hypothetical protein	489420	489983	-	PROKKA_00434	hypothetical protein	489420	489983	-					0	0	0	0	0	0	0
437	PFR_JS20-1_431	Integral membrane sensor signal transduction	490134	491321	+	PROKKA_00435	Sensor histidine kinase DesK	490134	491321	+	2.7.13.3	desK_4	similar to AA sequence:UniProtKB:O34757		0	0	0	0	0	0	0
438	PFR_JS20-1_432	Two-component system response regulator	491318	491977	+	PROKKA_00436	Transcriptional regulatory protein LiaR	491318	491977	+		liaR_1	similar to AA sequence:UniProtKB:O32197		0	0	0	0	0	0	0
439	PFR_JS20-1_433	Hypothetical protein	492140	492919	+	PROKKA_00437	hypothetical protein	492140	492919	+					0	1	1	0	0	0	0
440	PFR_JS20-1_434	Hypothetical protein	492967	493176	+	PROKKA_00438	hypothetical protein	492967	493176	+					0	1	1	0	0	0	0
441	PFR_JS20-1_435	SEFIR domain protein	494273	495226	-	PROKKA_00439	SEFIR domain protein	494273	495226	-			protein motif:Pfam:PF08357.5		0	1	1	0	0	0	0
442	PFR_JS20-1_436	Hypothetical protein	495606	495869	+	PROKKA_00440	Peptidase family M23	495606	495869	+			protein motif:Pfam:PF01551.1		1	1	1	0	0	0	0
443	PFR_JS20-1_437	Putative HTH-type transcriptional regulator MarR	496367	496786	+	PROKKA_00441	Transcriptional regulator HosA	496367	496786	+		hosA	similar to AA sequence:UniProtKB:P69782		1	1	1	0	0	0	0
444	PFR_JS20-1_438	Transcriptional regulator	496863	497174	+	PROKKA_00442	Transcriptional repressor SdpR	496863	497174	+		sdpR	similar to AA sequence:UniProtKB:O32242		1	0	0	0	0	0	0
445	PFR_JS20-1_439	Drug resistance transporter, EmrB/QacA subfamily	497214	498680	+	PROKKA_00443	Multidrug export protein EmrB	497214	498680	+		emrB_2	similar to AA sequence:UniProtKB:P0AEJ0	Putative antibiotic resistance	1	0	0	0	0	0	0
446	PFR_JS20-1_440	Proline/glycine betaine transporter	498819	500258	+	PROKKA_00444	Proline/betaine transporter	498819	500258	+		proP	similar to AA sequence:UniProtKB:P0C0L7		1	0	0	0	0	0	0
447	PFR_JS20-1_441	Regulatory protein TetR	500334	500927	-	PROKKA_00445	Bacterial regulatory proteins, tetR family	500334	500927	-			protein motif:Pfam:PF00440.17		1	0	0	0	0	0	0
448	PFR_JS20-1_442	Probable multidrug resistance transporter, MFS	501040	502527	+	PROKKA_00446	putative multidrug resistance protein EmrY	501040	502527	+		emrY	similar to AA sequence:UniProtKB:P52600	Putative antibiotic resistance	1	0	0	0	0	0	0
449	PFR_JS20-1_443	Glutamate dehydrogenase	502682	504046	+	PROKKA_00447	NADP-specific glutamate dehydrogenase	502682	504046	+	1.4.1.4	gdhA	similar to AA sequence:UniProtKB:P00370		1	0	0	0	0	0	0
450	PFR_JS20-1_444	Transcriptional regulatory protein PadR	504166	504639	-	PROKKA_00448	acetyltransferase	504166	504639	-			protein motif:CLUSTERS:PRK07757		1	0	0	0	0	0	0
451	PFR_JS20-1_445	CrcB-like protein	504699	505085	-	PROKKA_00449	Putative fluoride ion transporter CrcB	504699	505085	-		crcB_1	similar to AA sequence:UniProtKB:P37002		1	0	0	0	0	0	0
452	PFR_JS20-1_446	CrcB-like protein	505082	505498	-	PROKKA_00450	Putative fluoride ion transporter CrcB	505082	505498	-		crcB_2	similar to AA sequence:UniProtKB:P37002		1	0	0	0	0	0	0
453	PFR_JS20-1_447	UspA domain protein	505495	506028	-	PROKKA_00451	Universal stress protein family protein	505495	506028	-			protein motif:Pfam:PF00582.20		1	0	0	0	0	0	0
454	PFR_JS20-1_448	Galactokinase	506185	507381	-	PROKKA_00452	Galactokinase	506185	507381	-	2.7.1.6	galK_1	similar to AA sequence:UniProtKB:P0A6T3		1	0	0	0	0	0	0
455	PFR_JS20-1_449	Twin-arginine translocation pathway signal and	507645	508166	+	PROKKA_00453	hypothetical protein	507645	508166	+					1	0	0	0	0	0	0
456	PFR_JS20-1_450	Uracyl permease	508197	509747	-	PROKKA_00454	Putative pyrimidine permease RutG	508197	509747	-		rutG	similar to AA sequence:UniProtKB:P75892		1	0	0	0	0	0	0
457	PFR_JS20-1_451	Integral membrane protein with DUF218 domain	509869	510933	-	PROKKA_00455	hypothetical protein	509869	510933	-					1	0	0	0	0	0	0
458	PFR_JS20-1_452	Dolichyl-phosphate-mannose-protein	510983	512542	-	PROKKA_00456	putative dolichyl-phosphate-mannose--protein mannosyltransferase	510983	512542	-	2.4.1.109	pmt	similar to AA sequence:UniProtKB:O05586		1	0	0	0	0	0	0
459	PFR_JS20-1_453	Glycoside hydrolase family 95	512829	515216	+	PROKKA_00457	hypothetical protein	512829	515216	+					1	0	0	0	0	0	0
460	PFR_JS20-1_454	Ribosomal RNA small subunit methyltransferase I	515230	516180	+	PROKKA_00458	Ribosomal RNA small subunit methyltransferase I	515230	516180	+	2.1.1.198	rsmI	similar to AA sequence:UniProtKB:P0A640		1	0	0	0	0	0	0
461	PFR_JS20-1_455	Hydrolase, TatD family	516313	517341	+	PROKKA_00459	putative deoxyribonuclease YcfH	516313	517341	+	3.1.21.-	ycfH	similar to AA sequence:UniProtKB:P0AFQ7		1	0	0	0	0	0	0
462	PFR_JS20-1_456	Ribosomal RNA small subunit methyltransferase A	517338	518207	+	PROKKA_00460	Ribosomal RNA small subunit methyltransferase A	517338	518207	+	2.1.1.182	rsmA	similar to AA sequence:UniProtKB:P66662		1	0	0	0	0	0	0
463	PFR_JS20-1_457	4-diphosphocytidyl-2-C-methyl-D-erythritol kinase	518284	519261	+	PROKKA_00461	4-diphosphocytidyl-2-C-methyl-D-erythritol kinase	518284	519261	+	2.7.1.148	ispE	similar to AA sequence:UniProtKB:P65178		1	0	0	0	0	0	0
464	PFR_JS20-1_458	Transcriptional regulator, TetR family	519296	520057	-	PROKKA_00462	Biofilm operon icaADBC HTH-type negative transcriptional regulator IcaR	519296	520057	-		icaR	similar to AA sequence:UniProtKB:A6QKF4		1	0	0	0	0	0	0
465	PFR_JS20-1_459	Aspartate carbomyltransferase	520200	521246	-	PROKKA_00463	Aspartate carbamoyltransferase	520200	521246	-	2.1.3.2	pyrB	similar to AA sequence:UniProtKB:Q8ZB39		1	0	0	0	0	0	0
466						PROKKA_00464	tRNA-Gln(ttg)	521408	521487	+			COORDINATES:profile:Aragorn:1.2		0					0	0
467	PFR_JS20-1_460	Bifunctional protein GlmU	521673	523220	+	PROKKA_00465	Bifunctional protein GlmU	521673	523220	+		glmU	similar to AA sequence:UniProtKB:P96382		1	0	0	0	0	0	0
468	PFR_JS20-1_461	Ribose-phosphate diphosphokinase	523254	524249	+	PROKKA_00466	Ribose-phosphate pyrophosphokinase	523254	524249	+	2.7.6.1	prs_2	similar to AA sequence:UniProtKB:P65232		1	0	0	0	0	0	0
469	PFR_JS20-1_462	50S ribosomal protein L25	524627	525286	+	PROKKA_00467	50S ribosomal protein L25	524627	525286	+		rplY	similar to AA sequence:UniProtKB:Q92N68		1	0	0	0	0	0	0
470	PFR_JS20-1_463	Peptidyl-tRNA hydrolase (Precursor)	525494	526084	+	PROKKA_00468	Peptidyl-tRNA hydrolase	525494	526084	+	3.1.1.29	pth	similar to AA sequence:UniProtKB:A0R3D3		1	0	0	0	0	0	0
471	PFR_JS20-1_464	Hypothetical protein	526152	526517	+	PROKKA_00469	hypothetical protein	526152	526517	+					1	0	0	0	0	0	0
472	PFR_JS20-1_465	Transcription-repair coupling factor	526596	530291	+	PROKKA_00470	Transcription-repair-coupling factor	526596	530291	+	3.6.4.-	mfd	similar to AA sequence:UniProtKB:P64326		1	0	0	0	0	0	0
473	PFR_JS20-1_466	Hypothetical protein	530413	530946	+	PROKKA_00471	hypothetical protein	530413	530946	+					1	0	0	0	0	0	0
474	PFR_JS20-1_467	MazG family protein	530946	531617	+	PROKKA_00472	Nucleoside triphosphate pyrophosphohydrolase	530946	531617	+	3.6.1.8	mazG	similar to AA sequence:UniProtKB:P0AEY3		1	0	0	0	0	0	0
475	PFR_JS20-1_468	Phosphopyruvate hydratase	531732	533021	+	PROKKA_00473	Enolase	531732	533021	+	4.2.1.11	eno_1	similar to AA sequence:UniProtKB:A0R3B8		1	0	0	0	0	0	0
476						PROKKA_00474	tRNA-Pro(tgg)	533877	533959	-			COORDINATES:profile:Aragorn:1.2		0					0	0
477	PFR_JS20-1_469	Hypothetical protein	533299	533940	+											0	0	0	0	0	0
478	PFR_JS20-1_470	PF04417 family protein	534020	534535	+	PROKKA_00475	hypothetical protein	534020	534535	+					1	0	0	0	0	0	0
479	PFR_JS20-1_471	Exopolyphosphatase	534532	535488	+	PROKKA_00476	Guanosine-5'-triphosphate,3'-diphosphate pyrophosphatase	534532	535488	+	3.6.1.40	gppA	similar to AA sequence:UniProtKB:P25552		1	0	0	0	0	0	0
480	PFR_JS20-1_472	Putative insertion element ISCmi2 transposase	535485	536528	-	PROKKA_00477	IS2 transposase TnpB	535485	536528	-			protein motif:CLUSTERS:PRK09409		0	0	0	0	0	0	0
481						PROKKA_00478	tRNA-Leu(taa)	536697	536770	+			COORDINATES:profile:Aragorn:1.2		0					0	0
482	PFR_JS20-1_473	Transcriptional regulator	536884	537522	-	PROKKA_00479	Tetracycline repressor protein class A from transposon 1721	536884	537522	-		tetR_1	similar to AA sequence:UniProtKB:P03038	Putative antibiotic resistance	0	0	0	0	0	0	0
483	PFR_JS20-1_474	ABC transporter family protein	537519	538292	-	PROKKA_00480	Inner membrane transport permease YbhR	537519	538292	-		ybhR_1	similar to AA sequence:UniProtKB:P0AFP9		0	0	0	0	0	0	0
484	PFR_JS20-1_475	Nod factor export ATP-binding protein I	538276	539208	-	PROKKA_00481	Daunorubicin/doxorubicin resistance ATP-binding protein DrrA	538276	539208	-	3.6.3.-	drrA_1	similar to AA sequence:UniProtKB:P32010	Putative antibiotic resistance	0	0	0	0	0	0	0
485	PFR_JS20-1_476	Actinorhodin transporter	539356	540810	-	PROKKA_00482	putative transport protein HsrA	539356	540810	-		hsrA_2	similar to AA sequence:UniProtKB:P31474		1	0	0	0	0	0	0
486	PFR_JS20-1_477	Transcriptional regulator	540847	541485	+	PROKKA_00483	Bacterial regulatory proteins, tetR family	540847	541485	+			protein motif:Pfam:PF00440.17		1	0	0	0	0	0	0
487	PFR_JS20-1_478	Phosphopyruvate hydratase	541776	543047	+	PROKKA_00484	Enolase	541776	543047	+	4.2.1.11	eno_2	similar to AA sequence:UniProtKB:P64074		1	0	0	0	0	0	0
488	PFR_JS20-1_479	Cationic amino acid transporter	543105	544568	-	PROKKA_00485	putative amino acid permease YhdG	543105	544568	-		yhdG_2	similar to AA sequence:UniProtKB:O07576		1	0	0	0	0	0	0
489	PFR_JS20-1_480	YhfK	544786	545559	-	PROKKA_00486	putative sugar epimerase YhfK	544786	545559	-	4.-.-.-	yhfK	similar to AA sequence:UniProtKB:O07609		0	0	0	0	0	0	0
490	PFR_JS20-1_481	Methyltransferase type 11	545862	546611	+	PROKKA_00487	Methyltransferase domain protein	545862	546611	+			protein motif:Pfam:PF08241.6		1	0	0	0	0	0	0
491	PFR_JS20-1_482	Putative CONSERVED TRANSMEMBRANE PROTEIN	546943	547605	+	PROKKA_00488	Bax inhibitor 1 like protein	546943	547605	+			protein motif:Pfam:PF12811.1		1	0	0	0	0	0	0
492	PFR_JS20-1_483	Hypothetical protein	547779	547907	-	PROKKA_00489	hypothetical protein	547779	547907	-					0	0	0	0	0	0	0
493	PFR_JS20-1_484	Transposase of ISAar43, IS3 family, IS407 group,	548017	548301	+	PROKKA_00490	Transposase	548017	548301	+			protein motif:Pfam:PF01527.14		0	0	0	0	0	0	0
494	PFR_JS20-1_485	Insertion sequence IS407 OrfB	548352	549167	+	PROKKA_00491	Integrase core domain protein	548352	549167	+			protein motif:Pfam:PF00665.20		0	0	0	0	0	0	0
495	PFR_JS20-1_486	Hydrolase, NUDIX family	549144	549734	-	PROKKA_00492	Nucleoside triphosphatase NudI	549144	549734	-	3.6.1.-	nudI	similar to AA sequence:UniProtKB:P52006		1	0	0	0	0	0	0
496	PFR_JS20-1_487	Hypothetical protein	549783	550733	-	PROKKA_00493	hypothetical protein	549783	550733	-					1	0	0	0	0	0	0
497	PFR_JS20-1_488	Putative 3-methyladenine DNA glycosylase	550942	551592	+	PROKKA_00494	3-methyladenine DNA glycosylase	550942	551592	+			protein motif:CLUSTERS:PRK00802		1	0	0	0	0	0	0
498	PFR_JS20-1_489	Hypothetical protein	551620	551709	+	PROKKA_00495	hypothetical protein	551620	551709	+					0	0	0	0	0	0	0
499	PFR_JS20-1_490	Hypothetical protein	551722	552126	+	PROKKA_00496	hypothetical protein	551722	552126	+					1	0	0	0	0	0	0
500	PFR_JS20-1_491	Hypothetical protein	552260	552715	+	PROKKA_00497	hypothetical protein	552260	552715	+					1	0	0	0	0	0	0
501	PFR_JS20-1_492	PF04978 family protein	552741	553247	-	PROKKA_00498	DinB superfamily protein	552741	553247	-			protein motif:Pfam:PF12867.1		1	0	0	0	0	0	0
502	PFR_JS20-1_493	HAD-superfamily hydrolase, subfamily IA,	553244	553858	-	PROKKA_00499	?-D-glucose-1-phosphatase	553244	553858	-			protein motif:CLUSTERS:PRK09456		1	0	0	0	0	0	0
503	PFR_JS20-1_494	FMN-binding split barrel	554036	554683	+	PROKKA_00500	Pyridoxamine 5'-phosphate oxidase	554036	554683	+			protein motif:Pfam:PF12900.1		1	0	0	0	0	0	0
504	PFR_JS20-1_495	Hypothetical protein	554788	555318	-	PROKKA_00501	hypothetical protein	554788	555318	-					1	0	0	0	0	0	0
505	PFR_JS20-1_496	Peptide methionine sulfoxide reductase MsrA	555438	556073	-	PROKKA_00502	Peptide methionine sulfoxide reductase MsrA	555438	556073	-	1.8.4.11	msrA	similar to AA sequence:UniProtKB:Q93S39		1	0	0	0	0	0	0
506	PFR_JS20-1_497	Uracil-DNA glycosylase 2	556185	556874	-	PROKKA_00503	Uracil-DNA glycosylase	556185	556874	-	3.2.2.27	ung	similar to AA sequence:UniProtKB:P67071		1	0	0	0	0	0	0
507	PFR_JS20-1_498	Integral membrane protein	557055	558485	+	PROKKA_00504	pheromone autoinducer 2 transporter	557055	558485	+			protein motif:CLUSTERS:PRK12287		1	0	0	0	0	0	0
508	PFR_JS20-1_499	Hypothetical protein	558571	559533	+	PROKKA_00505	hypothetical protein	558571	559533	+					1	0	0	0	0	0	0
509	PFR_JS20-1_500	DoxX protein	559649	560074	-	PROKKA_00506	DoxX	559649	560074	-			protein motif:Pfam:PF07681.6		1	0	0	0	0	0	0
510	PFR_JS20-1_501	Transcription elongation factor GreA	560161	560664	-	PROKKA_00507	Transcription elongation factor GreA	560161	560664	-		greA	similar to AA sequence:UniProtKB:P64279		1	0	0	0	0	0	0
511	PFR_JS20-1_502	Mycothiol conjugate amidase Mca	560759	561685	+	PROKKA_00508	Mycothiol S-conjugate amidase	560759	561685	+	3.5.1.115	mca	similar to AA sequence:UniProtKB:A0R2W9		1	0	0	0	0	0	0
512	PFR_JS20-1_503	Conserved protein containing thioredoxin domain	561858	564542	+	PROKKA_00509	ASCH domain protein	561858	564542	+			protein motif:Pfam:PF04266.8		1	0	0	0	0	0	0
513	PFR_JS20-1_504	ASCH domain protein	564580	565098	+	PROKKA_00510	ASCH domain protein	564580	565098	+			protein motif:Pfam:PF04266.8		1	0	0	0	0	0	0
514	PFR_JS20-1_505	Isoprenyl transferase 2	565111	565920	-	PROKKA_00511	(2Z,6E)-farnesyl diphosphate synthase	565111	565920	-	2.5.1.68		similar to AA sequence:UniProtKB:Q47SS3		1	0	0	0	0	0	0
515	PFR_JS20-1_506	Channel protein, hemolysin III family protein	566119	566856	+	PROKKA_00512	Haemolysin-III related	566119	566856	+			protein motif:Pfam:PF03006.14		1	0	0	0	0	0	0
516	PFR_JS20-1_507	Exodeoxyribonuclease 7 small subunit	566901	567143	-	PROKKA_00513	Exodeoxyribonuclease 7 small subunit	566901	567143	-	3.1.11.6	xseB	similar to AA sequence:UniProtKB:Q7VV85		1	0	0	0	0	0	0
517	PFR_JS20-1_508	Exodeoxyribonuclease VII, large subunit	567190	568341	-	PROKKA_00514	Exodeoxyribonuclease 7 large subunit	567190	568341	-	3.1.11.6	xseA	similar to AA sequence:UniProtKB:P04994		1	0	0	0	0	0	0
518	PFR_JS20-1_509	4-hydroxy-3-methylbut-2-enyl diphosphate	568358	569596	+	PROKKA_00515	4-hydroxy-3-methylbut-2-enyl diphosphate reductase	568358	569596	+	1.17.1.2	ispH	similar to AA sequence:UniProtKB:P62623		1	0	0	0	0	0	0
519	PFR_JS20-1_510	RmuC family DNA recombination protein	569528	570877	-	PROKKA_00516	DNA recombination protein RmuC	569528	570877	-		rmuC	similar to AA sequence:UniProtKB:P0AG71		1	0	0	0	0	0	0
520	PFR_JS20-1_511	M18 family aminopeptidase	571027	572298	+	PROKKA_00517	putative M18 family aminopeptidase 2	571027	572298	+	3.4.11.-	apeB	similar to AA sequence:UniProtKB:Q9HYZ3		1	0	0	0	0	0	0
521	PFR_JS20-1_512	GTP-dependent nucleic acid-binding protein EngD	572393	573463	+	PROKKA_00518	Ribosome-binding ATPase YchF	572393	573463	+		ychF	similar to AA sequence:UniProtKB:P44681		1	1	0	1	0	0	0
522	PFR_JS20-1_513	Recombinase	573488	575089	+	PROKKA_00519	hypothetical protein	573488	575089	+			protein motif:Pfam:PF00239.15	Resolvase, N terminal domain	0	1	0	1	0	0	0
523	PFR_JS20-1_514	Hypothetical protein	575515	575697	-	PROKKA_00520	hypothetical protein	575515	575697	-				Unique Gene Cluster 4	0	1	0	1	0	0	0
524	PFR_JS20-1_515	Hypothetical protein	575726	575947	-	PROKKA_00521	hypothetical protein	575726	575947	-				Unique Gene Cluster 4	0	1	0	1	0	0	0
525	PFR_JS20-1_516	Transposon Tn21 resolvase	575947	576525	-	PROKKA_00522	Transposon Tn3 resolvase	575947	576525	-		tnpR	similar to AA sequence:UniProtKB:P0ADI2	Unique Gene Cluster 4	0	1	0	1	0	0	0
526	PFR_JS20-1_517	Hypothetical protein	576855	577265	+	PROKKA_00523	hypothetical protein	576855	577265	+				Unique Gene Cluster 4	0	1	0	1	0	0	0
527	PFR_JS20-1_518	Hypothetical protein	577344	578204	+	PROKKA_00524	hypothetical protein	577344	578204	+				Unique Gene Cluster 4	0	1	0	1	0	0	0
528	PFR_JS20-1_519	AatII restriction endonuclease	578313	579482	+	PROKKA_00525	hypothetical protein	578313	579482	+				Unique Gene Cluster 4	0	1	0	1	0	0	0	PfrJS20IP
529	PFR_JS20-1_520	DNA methylase N-4/N-6 domain protein	579463	580764	-	PROKKA_00526	Modification methylase DpnIIB	579463	580764	-	2.1.1.72	dpnA	similar to AA sequence:UniProtKB:P09358	Unique Gene Cluster 4	0	1	0	1	0	0	0	M.PfrJS20I
530	PFR_JS20-1_521	Antirestriction family protein	580992	581543	+	PROKKA_00527	Antirestriction protein (ArdA)	580992	581543	+			protein motif:Pfam:PF07275.5	Unique Gene Cluster 4	0	1	0	1	0	0	0
531	PFR_JS20-1_522	Hypothetical protein	581734	581940	+	PROKKA_00528	hypothetical protein	581734	581940	+				Unique Gene Cluster 4	0	1	0	1	0	0	0
532	PFR_JS20-1_523	Hypothetical protein	581892	582230	-	PROKKA_00529	anaerobic benzoate catabolism transcriptional regulator	581892	582230	-			protein motif:CLUSTERS:PRK08154	Unique Gene Cluster 4	0	1	0	1	0	0	0
533	PFR_JS20-1_524	Hypothetical protein	582301	583137	+	PROKKA_00530	hypothetical protein	582301	583137	+				Unique Gene Cluster 4	0	1	0	1	0	0	0
534	PFR_JS20-1_525	Hypothetical protein	583246	585096	-	PROKKA_00531	Relaxase/Mobilisation nuclease domain protein	583246	585096	-			protein motif:Pfam:PF03432.8	Unique Gene Cluster 4	0	1	0	1	0	0	0
535	PFR_JS20-1_526	Hypothetical protein	585093	585572	-	PROKKA_00532	hypothetical protein	585093	585572	-				Unique Gene Cluster 4	0	1	0	1	0	0	0
536	PFR_JS20-1_527	Hypothetical protein	585902	586375	-	PROKKA_00533	hypothetical protein	585902	586375	-				Unique Gene Cluster 4	0	1	0	1	0	0	0
537	PFR_JS20-1_528	Hypothetical protein	586414	586875	-	PROKKA_00534	hypothetical protein	586414	586875	-				Unique Gene Cluster 4	0	1	0	1	0	0	0
538	PFR_JS20-1_529	Hypothetical protein	586872	587075	-	PROKKA_00535	hypothetical protein	586872	587075	-				Unique Gene Cluster 4	0	1	0	1	0	0	0
539	PFR_JS20-1_530	Phage/plasmid primase, P4 family, C-terminal	587072	588895	-	PROKKA_00536	Poxvirus D5 protein-like protein	587072	588895	-			protein motif:Pfam:PF03288.10	Unique Gene Cluster 4	0	1	0	1	0	0	0
540	PFR_JS20-1_531	Hypothetical protein	588899	589192	-	PROKKA_00537	hypothetical protein	588899	589192	-				Unique Gene Cluster 4	0	1	0	1	0	0	0
541	PFR_JS20-1_532	ATP-dependent OLD family endonuclease	589822	591441	+	PROKKA_00538	hypothetical protein	589822	591441	+				Unique Gene Cluster 4	0	1	0	1	0	0	0
542	PFR_JS20-1_533	Superfamily I ATP-dependent helicase	591438	593105	+	PROKKA_00539	DNA helicase II	591438	593105	+	3.6.4.12	uvrD	similar to AA sequence:UniProtKB:P03018	Unique Gene Cluster 4	0	1	0	1	0	0	0
543	PFR_JS20-1_534	Hypothetical protein	593342	594664	+	PROKKA_00540	hypothetical protein	593342	594664	+				Unique Gene Cluster 4	0	1	0	1	0	0	0
544	PFR_JS20-1_535	PF03235 family protein	594981	596807	+	PROKKA_00541	hypothetical protein	594981	596807	+					0	1	0	1	0	0	0
545	PFR_JS20-1_536	Hypothetical protein	597200	597478	+	PROKKA_00542	hypothetical protein	597200	597478	+					0	1	0	1	0	0	0
546	PFR_JS20-1_537	Secreted peptidase	597584	598456	-	PROKKA_00543	putative peptidase	597584	598456	-			protein motif:CLUSTERS:PRK11649		0	1	0	1	0	0	0
547	PFR_JS20-1_538	Transcription regulator ArsR	598453	598950	-	PROKKA_00544	Helix-turn-helix domain protein	598453	598950	-			protein motif:Pfam:PF12840.1		0	1	0	1	0	0	0
548	PFR_JS20-1_539	Hypothetical protein	599115	599384	-	PROKKA_00545	hypothetical protein	599115	599384	-					0	2	1	1	0	0	0
549	PFR_JS20-1_540	Hypothetical protein	599589	600122	+	PROKKA_00546	hypothetical protein	599589	600122	+					0	2	1	1	0	0	0
550	PFR_JS20-1_541	Hypothetical protein	600784	601128	+	PROKKA_00547	Transposase	600784	601128	+			protein motif:Pfam:PF01527.14	99% id to Propionibacterium acidipropionici strain CGMCC 1.2230 (transposase)	0	2	1	1	0	0	0
551	PFR_JS20-1_542	Putative IS1236 transposase	601146	601946	+	PROKKA_00548	Integrase core domain protein	601146	601946	+			protein motif:Pfam:PF00665.20	99% id to Propionibacterium acidipropionici strain CGMCC 1.2230 (transposase)	0	2	1	1	0	0	0
552	PFR_JS20-1_543	Transposase, IS30 family	601886	603235	+	PROKKA_00549	Integrase core domain protein	601886	603235	+			protein motif:Pfam:PF00665.20	Unique Gene Cluster 4	0	2	1	1	0	0	0
553	PFR_JS20-1_544	Hypothetical protein	603261	603533	+	PROKKA_00550	hypothetical protein	603261	603533	+				99% id to Propionibacterium acidipropionici strain CGMCC 1.2230 (transposase)	0	2	1	1	0	0	0			transposase PFR_JS20-2_544 inserted in the other genome!
554	PFR_JS20-1_545	Putative insertion element ISCmi2 transposase	603740	604750	-	PROKKA_00551	Integrase core domain protein	603740	604750	-			protein motif:Pfam:PF00665.20	603570-603745 100% id to Corynebacterium callunae DSM 20147 (no feature)	0	1	0	1	0	0	0
555	PFR_JS20-1_546	D-lactate dehydrogenase, FAD-binding, NADH	604929	606644	-	PROKKA_00552	D-lactate dehydrogenase	604929	606644	-	1.1.1.28	dld	similar to AA sequence:UniProtKB:P06149	from 606114 99% id to Corynebacterium variabile DSM 44702	0	1	0	1	0	0	0
556	PFR_JS20-1_547	Uma4 protein	607296	608405	+	PROKKA_00553	Transposase	607296	608405	+			protein motif:Pfam:PF01610.11	99% id to Corynebacterium variabile DSM 44703	0	1	0	1	0	0	0
557	PFR_JS20-1_548	Hypothetical protein	608498	608764	+	PROKKA_00554	anaerobic benzoate catabolism transcriptional regulator	608498	608764	+			protein motif:CLUSTERS:PRK08154	99% id to Micrococcus luteus strain trpE16 and Corynebacterium variabile DSM 44703	0	1	0	1	0	0	0
558	PFR_JS20-1_549	GlpP family transcriptional regulator	608743	609402	-	PROKKA_00555	Glycerol-3-phosphate responsive antiterminator	608743	609402	-			protein motif:Pfam:PF04309.6	99% id to Micrococcus luteus strain trpE16 and Corynebacterium variabile DSM 44703	0	1	0	1	0	0	0
559	PFR_JS20-1_550	Alkylglycerone-phosphate synthase	609491	611023	-	PROKKA_00556	putative FAD-linked oxidoreductase	609491	611023	-	1.-.-.-		similar to AA sequence:UniProtKB:Q50685		0	0	0	0	0	0	0
560	PFR_JS20-1_551	Glycerol-3-phosphate dehydrogenase glpD2	611020	612705	-	PROKKA_00557	Aerobic glycerol-3-phosphate dehydrogenase	611020	612705	-	1.1.5.3	glpD	similar to AA sequence:UniProtKB:P18158		0	0	0	0	0	0	0
561	PFR_JS20-1_552	Bile acid:sodium symporter	612845	613948	+	PROKKA_00558	Sodium Bile acid symporter family protein	612845	613948	+			protein motif:Pfam:PF01758.10		0	0	0	0	0	0	0
562	PFR_JS20-1_553	UPF0324 membrane protein	614014	614949	-	PROKKA_00559	hypothetical protein	614014	614949	-					0	0	0	0	0	0	0
563	PFR_JS20-1_554	Hypothetical protein	614998	615177	-	PROKKA_00560	hypothetical protein	614998	615177	-					0	0	0	0	0	0	0
564	PFR_JS20-1_555	Hypothetical protein	615174	615347	-	PROKKA_00561	hypothetical protein	615174	615347	-					0	0	0	0	0	0	0
565	PFR_JS20-1_556	Thiamine-phosphate diphosphorylase	615860	616507	-	PROKKA_00562	Thiamine-phosphate synthase	615860	616507	-	2.5.1.3	thiE_1	similar to AA sequence:UniProtKB:P66916		0	0	0	0	0	0	0
566	PFR_JS20-1_557	Glycine oxidase ThiO	616683	617936	+	PROKKA_00563	Hydrogen cyanide synthase subunit HcnC precursor	616683	617936	+	1.4.99.5	hcnC	similar to AA sequence:UniProtKB:G3XD12		0	0	0	0	0	0	0
567	PFR_JS20-1_558	Thiamine biosynthesis protein	617933	618166	+	PROKKA_00564	sulfur carrier protein ThiS	617933	618166	+			protein motif:CLUSTERS:PRK05863		0	0	0	0	0	0	0
568	PFR_JS20-1_559	Thiazole synthase	618169	618999	+	PROKKA_00565	Thiazole synthase	618169	618999	+	2.8.1.10	thiG	similar to AA sequence:UniProtKB:A0QQL0		0	0	0	0	0	0	0
569	PFR_JS20-1_560	Molybdenum cofactor biosynthesis protein moeB2	619008	620252	+	PROKKA_00566	putative adenylyltransferase/sulfurtransferase MoeZ	619008	620252	+		moeZ_2	similar to AA sequence:UniProtKB:Q7D5X9		0	0	0	0	0	0	0
570	PFR_JS20-1_561	UPF0324 membrane protein	620302	621384	-	PROKKA_00567	hypothetical protein	620302	621384	-					0	0	0	0	0	0	0
571	PFR_JS20-1_562	Transcriptional regulator	621421	622374	+	PROKKA_00568	HTH-type transcriptional regulator CysL	621421	622374	+		cysL	similar to AA sequence:UniProtKB:P39647		0	0	0	0	0	0	0
572	PFR_JS20-1_563	Hypothetical protein	622378	622593	-	PROKKA_00569	hypothetical protein	622378	622593	-					0	0	0	0	0	0	0
573	PFR_JS20-1_564	Carbon starvation protein	622583	624979	-	PROKKA_00570	Carbon starvation protein A	622583	624979	-		cstA	similar to AA sequence:UniProtKB:P15078		0	0	0	0	0	0	0
574	PFR_JS20-1_565	Glycerate kinase	625347	626465	+	PROKKA_00571	Glycerate 2-kinase	625347	626465	+	2.7.1.165	garK	similar to AA sequence:UniProtKB:P23524		0	0	0	0	0	0	0
575	PFR_JS20-1_566	MFS transporter	626529	628298	-	PROKKA_00572	Antiseptic resistance protein	626529	628298	-		qacA_1	similar to AA sequence:UniProtKB:P0A0J9		0	0	0	0	0	0	0			transposase PFR_JS20-2_568 inserted in the other genome!
576	PFR_JS20-1_567	Hypothetical protein	628295	628492	-	PROKKA_00573	hypothetical protein	628295	628492	-					0	0	0	0	0	0	0
577	PFR_JS20-1_568	Glyoxalase/bleomycin resistance	628500	629393	-	PROKKA_00574	3-demethylubiquinone-9 3-methyltransferase	628500	629393	-			protein motif:Pfam:PF06983.7		0	0	0	0	0	0	0
578	PFR_JS20-1_569	Peptidyl-tRNA hydrolase PTH2	629494	630207	+	PROKKA_00575	hypothetical protein	629494	630207	+					0	0	0	0	0	0	0
579	PFR_JS20-1_570	ABC transporter, quaternary amine uptake	630245	631144	+	PROKKA_00576	Putative osmoprotectant uptake system substrate-binding protein OsmF precursor	630245	631144	+		osmF_1	similar to AA sequence:UniProtKB:P33362		0	0	0	0	0	0	0
580	PFR_JS20-1_571	Hypothetical protein	631292	631978	+	PROKKA_00577	putative transporter YycB	631292	631978	+		yycB_1	similar to AA sequence:UniProtKB:P37482		0	0	0	0	0	0	0
581	PFR_JS20-1_572	Hypothetical protein	632036	632569	+	PROKKA_00578	putative transporter YycB	632036	632569	+		yycB_2	similar to AA sequence:UniProtKB:P37482		0	0	0	0	0	0	0
582	PFR_JS20-1_573	Hypothetical protein	632672	632896	-	PROKKA_00579	hypothetical protein	632672	632896	-					0	0	0	0	0	0	0
583	PFR_JS20-1_574	Band 7 protein	632909	633877	-	PROKKA_00580	SPFH domain / Band 7 family protein	632909	633877	-			protein motif:Pfam:PF01145.19		0	0	0	0	0	0	0
584	PFR_JS20-1_575	Cysteine synthase	634097	635065	-	PROKKA_00581	Cysteine synthase	634097	635065	-	2.5.1.47	cysK	similar to AA sequence:UniProtKB:P63871		1	0	0	0	0	0	0
585	PFR_JS20-1_576	Diacylglycerol kinase catalytic region	635510	636565	+	PROKKA_00582	Diacylglycerol kinase	635510	636565	+	2.7.1.107	dagK_1	similar to AA sequence:UniProtKB:O31502		0	0	0	0	0	0	0
586	PFR_JS20-1_577	Hypothetical protein	636656	637819	-	PROKKA_00583	hypothetical protein	636656	637819	-					0	0	0	0	0	0	0
587	PFR_JS20-1_578	Peptidase M20D, amidohydrolase	637980	639149	+	PROKKA_00584	putative hydrolase YxeP	637980	639149	+	3.-.-.-	yxeP_3	similar to AA sequence:UniProtKB:P54955		1	0	0	0	0	0	0
588	PFR_JS20-1_579	Phosphoribosyl transferase domain protein	639235	639741	-	PROKKA_00585	Xanthine phosphoribosyltransferase	639235	639741	-	2.4.2.22	gpt	similar to AA sequence:UniProtKB:P0A9M5		0	0	0	0	0	0	0
589	PFR_JS20-1_580	N-acetyltransferase yncA	639801	640313	-	PROKKA_00586	N-acyltransferase YncA	639801	640313	-	2.3.1.-	yncA	similar to AA sequence:UniProtKB:P76112		0	0	0	0	0	0	0
590	PFR_JS20-1_581	Regulatory protein, MarR	640367	640999	+	PROKKA_00587	DNA-binding transcriptional repressor MarR	640367	640999	+			protein motif:CLUSTERS:PRK11512		0	0	0	0	0	0	0
591	PFR_JS20-1_582	Major facilitator superfamily (MFS) multidrug	640996	642333	+	PROKKA_00588	enterobactin exporter EntS	640996	642333	+			protein motif:CLUSTERS:PRK10489		0	0	0	0	0	0	0
592	PFR_JS20-1_583	Aspartate racemase	642436	643158	-	PROKKA_00589	Aspartate racemase	642436	643158	-	5.1.1.13		similar to AA sequence:UniProtKB:H8L901		0	0	0	0	0	0	0
593	PFR_JS20-1_584	Transporter, anaerobic C4-dicarboxylate uptake	643171	644466	-	PROKKA_00590	Anaerobic C4-dicarboxylate transporter DcuA	643171	644466	-		dcuA	similar to AA sequence:UniProtKB:P0ABN5		0	0	0	0	0	0	0
594	PFR_JS20-1_585	Aspartate ammonia-lyase (Aspartase)	644471	645943	-	PROKKA_00591	Aspartate ammonia-lyase	644471	645943	-	4.3.1.1	aspA_1	similar to AA sequence:UniProtKB:P0AC38		0	0	0	0	0	0	0
595	PFR_JS20-1_586	Aspartate ammonia-lyase (Aspartase)	646273	647742	-	PROKKA_00592	Aspartate ammonia-lyase	646273	647742	-	4.3.1.1	aspA_2	similar to AA sequence:UniProtKB:P0AC38		1	0	0	0	0	0	0
596	PFR_JS20-1_587	Hypothetical protein	647870	648313	-	PROKKA_00593	hypothetical protein	647870	648313	-					1	0	0	0	0	0	0
597	PFR_JS20-1_588	Fumarate hydratase class II	648477	649901	-	PROKKA_00594	Fumarate hydratase class II	648477	649901	-	4.2.1.2	fumC	similar to AA sequence:UniProtKB:Q92PB6		1	0	0	0	0	0	0
598	PFR_JS20-1_589	Putative glyoxylate reductase	650065	651033	-	PROKKA_00595	Putative 2-hydroxyacid dehydrogenase	650065	651033	-	1.1.1.-		similar to AA sequence:UniProtKB:Q99RW8		1	0	0	0	0	0	0
599	PFR_JS20-1_590	Putative FERREDOXIN FDXC	651269	651589	+	PROKKA_00596	Ferredoxin	651269	651589	+			similar to AA sequence:UniProtKB:P13279		1	0	0	0	0	0	0
600	PFR_JS20-1_591	Succinyldiaminopimelate transaminase	651586	652677	+	PROKKA_00597	LL-diaminopimelate aminotransferase	651586	652677	+	2.6.1.83	dapL	similar to AA sequence:UniProtKB:Q7NDX4		1	0	0	0	0	0	0
601	PFR_JS20-1_592	Conserved hypothetical secreted protein	652705	653550	-	PROKKA_00598	hypothetical protein	652705	653550	-					1	0	0	0	0	0	0
602	PFR_JS20-1_593	2,3,4,5-tetrahydropyridine-2-carboxylateN-succiny	653557	654495	-	PROKKA_00599	2,3,4,5-tetrahydropyridine-2,6-dicarboxylate N-succinyltransferase	653557	654495	-	2.3.1.117	dapD	similar to AA sequence:UniProtKB:O05302		1	0	0	0	0	0	0
603	PFR_JS20-1_594	Succinyl-diaminopimelate desuccinylase	654595	655683	+	PROKKA_00600	Succinyl-diaminopimelate desuccinylase	654595	655683	+	3.5.1.18	dapE_1	similar to AA sequence:UniProtKB:Q59284		1	0	0	0	0	0	0
604	PFR_JS20-1_595	Rossmann fold nucleotide-binding protein	655845	656681	+	PROKKA_00601	LOG family protein ORF6 in fasciation locus	655845	656681	+		fas6	similar to AA sequence:UniProtKB:P46378		1	0	0	0	0	0	0
605	PFR_JS20-1_596	Chloride transporter, chloride channel family	656896	658221	+	PROKKA_00602	H(+)/Cl(-) exchange transporter ClcA	656896	658221	+		clcA	similar to AA sequence:UniProtKB:Q8ZRP8		1	0	0	0	0	0	0
606	PFR_JS20-1_597	Hypothetical protein	658244	658636	+	PROKKA_00603	hypothetical protein	658244	658636	+					1	0	0	0	0	0	0
607	PFR_JS20-1_598	Hypothetical protein	658696	658863	+	PROKKA_00604	hypothetical protein	658696	658863	+					1	0	0	0	0	0	0
608	PFR_JS20-1_599	Starch synthase	659042	660259	-	PROKKA_00605	Capsular glucan synthase	659042	660259	-	2.4.1.21	glgA	similar to AA sequence:UniProtKB:O05313		1	0	0	0	0	0	0
609	PFR_JS20-1_600	Glucose-1-phosphate adenylyltransferase 2	660414	661604	+	PROKKA_00606	Glucose-1-phosphate adenylyltransferase	660414	661604	+	2.7.7.27	glgC	similar to AA sequence:UniProtKB:P64241		1	0	0	0	0	0	0
610	PFR_JS20-1_601	Putative insertion element ISCmi2 transposase	661601	662644	-	PROKKA_00607	IS2 transposase TnpB	661601	662644	-			protein motif:CLUSTERS:PRK09409		0	0	0	0	0	0	0
611	PFR_JS20-1_602	O-methyltransferase mdmC	662841	663506	-	PROKKA_00608	Putative O-methyltransferase/MSMEI_4947	662841	663506	-	2.1.1.-		similar to AA sequence:UniProtKB:A0R2D5		1	0	0	0	0	0	0
612	PFR_JS20-1_603	Dihydrodipicolinate synthase	663650	664531	+	PROKKA_00609	4-hydroxy-tetrahydrodipicolinate synthase	663650	664531	+	4.3.3.7	dapA_1	similar to AA sequence:UniProtKB:P63945		1	0	0	0	0	0	0
613	PFR_JS20-1_604	Sec-independent protein translocase protein TatB	664624	665073	+	PROKKA_00610	sec-independent translocase	664624	665073	+			protein motif:CLUSTERS:PRK01371		1	0	0	0	0	0	0
614	PFR_JS20-1_605	Mrp ATPase family protein	665255	666412	-	PROKKA_00611	Flagellum site-determining protein YlxH	665255	666412	-		ylxH	similar to AA sequence:UniProtKB:P40742		1	0	0	0	0	0	0
615	PFR_JS20-1_606	PF06210 family protein	666556	667119	-	PROKKA_00612	hypothetical protein	666556	667119	-					1	0	0	0	0	0	0
616	PFR_JS20-1_607	CBS domain pair protein	667116	668393	-	PROKKA_00613	Magnesium transporter MgtE	667116	668393	-			similar to AA sequence:UniProtKB:Q5SMG8		1	0	0	0	0	0	0
617	PFR_JS20-1_608	Citrate lyase beta chain citrase beta chain	668503	669366	+	PROKKA_00614	(3S)-malyl-CoA thioesterase	668503	669366	+	3.1.2.-	mcl2	similar to AA sequence:UniProtKB:D3JV05		1	0	0	0	0	0	0
618	PFR_JS20-1_609	Hypothetical protein	669511	670386	+	PROKKA_00615	hypothetical protein	669511	670386	+					1	0	0	0	0	0	0
619	PFR_JS20-1_610	Peptidase, M24 family	670509	671963	-	PROKKA_00616	Xaa-Pro aminopeptidase 1	670509	671963	-	3.4.11.9	pepPI	similar to AA sequence:UniProtKB:P0A3Z2		1	0	0	0	0	0	0
620	PFR_JS20-1_611	Zn-ribbon protein, possibly nucleic acid-binding	672136	672879	+	PROKKA_00617	Putative zinc ribbon domain protein	672136	672879	+			protein motif:Pfam:PF02591.9		1	0	0	0	0	0	0
621	PFR_JS20-1_612	Hypothetical protein	672690	673400	-	PROKKA_00618	hypothetical protein	672690	673400	-					0	0	0	0	0	0	0
622	PFR_JS20-1_613	Hypothetical protein	673458	673925	+	PROKKA_00619	Cellulosome-anchoring protein precursor	673458	673925	+		ancA_2	similar to AA sequence:UniProtKB:Q06848		1	0	0	0	0	0	0
623	PFR_JS20-1_614	Putative insertion element ISCmi2 transposase	673981	675024	+	PROKKA_00620	IS2 transposase TnpB	673981	675024	+			protein motif:CLUSTERS:PRK09409		0	0	0	0	0	0	0
624	PFR_JS20-1_615	Hypothetical protein	675076	675306	+	PROKKA_00621	hypothetical protein	675076	675306	+					0	0	0	0	0	0	0
625	PFR_JS20-1_616	Methionyl aminopeptidase	675445	676353	-	PROKKA_00622	Methionine aminopeptidase 2	675445	676353	-	3.4.11.18	map_1	similar to AA sequence:UniProtKB:P0A5J2		1	0	0	0	0	0	0
626	PFR_JS20-1_617	Hypothetical protein	676433	677380	-	PROKKA_00623	hypothetical protein	676433	677380	-					0	0	0	0	0	0	0
627	PFR_JS20-1_618	Hypothetical protein	677465	678346	-	PROKKA_00624	hypothetical protein	677465	678346	-					0	0	0	0	0	0	0
628	PFR_JS20-1_619	Glutamine synthetase, type I	678551	679885	+	PROKKA_00625	putative glutamine synthetase 2	678551	679885	+	6.3.1.2	glnA_1	similar to AA sequence:UniProtKB:A0R083		1	0	0	0	0	0	0
629	PFR_JS20-1_620	Hypothetical protein	679941	680678	-	PROKKA_00626	hypothetical protein	679941	680678	-					1	0	0	0	0	0	0
630	PFR_JS20-1_621	Glutamate-ammonia-ligase adenylyltransferase	680920	683886	+	PROKKA_00627	Glutamate-ammonia-ligase adenylyltransferase	680920	683886	+	2.7.7.42	glnE	similar to AA sequence:UniProtKB:P30870		1	0	0	0	0	0	0
631	PFR_JS20-1_622	Putative oxidoreductase in MprA 5'region	683883	684698	+	PROKKA_00628	3-oxoacyl-[acyl-carrier-protein] reductase FabG	683883	684698	+	1.1.1.100	fabG_1	similar to AA sequence:UniProtKB:O67610		1	0	0	0	0	0	0
632	PFR_JS20-1_623	Transcriptional regulator, TetR family	684718	685302	-	PROKKA_00629	Tetracycline repressor protein class A from transposon 1721	684718	685302	-		tetR_2	similar to AA sequence:UniProtKB:P03038	Putative antibiotic resistance	1	0	0	0	0	0	0
633	PFR_JS20-1_624	Hypothetical protein	685390	685932	-	PROKKA_00630	hypothetical protein	685390	685932	-					1	0	0	0	0	0	0
634	PFR_JS20-1_625	Glutamate--ammonia ligase	686225	687664	-	PROKKA_00631	Glutamine synthetase	686225	687664	-	6.3.1.2	glnA_2	similar to AA sequence:UniProtKB:P15106		1	0	0	0	0	0	0
635	PFR_JS20-1_626	Oleandomycin resistance ATPase	687840	689651	-	PROKKA_00632	putative ABC transporter ATP-binding protein	687840	689651	-			similar to AA sequence:UniProtKB:P45127		1	0	0	0	0	0	0
636	PFR_JS20-1_627	Integral membrane protein	689684	690454	-	PROKKA_00633	hypothetical protein	689684	690454	-					1	0	0	0	0	0	0
637	PFR_JS20-1_628	Hypothetical protein	690755	692515	-	PROKKA_00634	Dihydrolipoyllysine-residue acetyltransferase component of pyruvate dehydrogenase complex	690755	692515	-	2.3.1.12	aceF	similar to AA sequence:UniProtKB:Q8NNJ2		1	0	0	0	0	0	0
638	PFR_JS20-1_629	Aminomethyltransferase	692816	693937	+	PROKKA_00635	Aminomethyltransferase	692816	693937	+	2.1.2.10	gcvT	similar to AA sequence:UniProtKB:P54378		1	0	0	0	0	0	0
639	PFR_JS20-1_630	Hypothetical protein	694113	694328	-	PROKKA_00636	hypothetical protein	694113	694328	-					1	0	0	0	0	0	0
640	PFR_JS20-1_631	Integral membrane protein	694328	694882	-	PROKKA_00637	hypothetical protein	694328	694882	-					1	0	0	0	0	0	0
641	PFR_JS20-1_632	Phage shock protein A, PspA	695182	695976	+	PROKKA_00638	hypothetical protein	695182	695976	+			similar to AA sequence:UniProtKB:P54617	Phage shock protein A homolog	1	0	0	0	0	0	0
642	PFR_JS20-1_633	Hypothetical protein	695973	696263	+	PROKKA_00639	hypothetical protein	695973	696263	+					1	0	0	0	0	0	0
643	PFR_JS20-1_634	Hypothetical protein	696324	697199	+	PROKKA_00640	glycerate kinase I	696324	697199	+			protein motif:CLUSTERS:PRK10342		1	0	0	0	0	0	0
644	PFR_JS20-1_635	Iron-sulfur cluster assembly accessory protein	697357	697707	+	PROKKA_00641	Iron-sulfur cluster insertion protein ErpA	697357	697707	+		erpA	similar to AA sequence:UniProtKB:P45344		1	0	0	0	0	0	0
645	PFR_JS20-1_636	IMP dehydrogenase family protein	697849	699312	-	PROKKA_00642	Inosine-5'-monophosphate dehydrogenase	697849	699312	-	1.1.1.205	guaB_1	similar to AA sequence:UniProtKB:P99106		1	0	0	0	0	0	0
646	PFR_JS20-1_637	Response regulator	699525	700049	+	PROKKA_00643	putative response regulatory protein/MT3230	699525	700049	+			similar to AA sequence:UniProtKB:P95183		1	0	0	0	0	0	0
647	PFR_JS20-1_638	Anthranilate phosphoribosyltransferase	700049	701098	+	PROKKA_00644	Anthranilate phosphoribosyltransferase	700049	701098	+	2.4.2.18	trpD	similar to AA sequence:UniProtKB:A0R048		1	0	0	0	0	0	0
648	PFR_JS20-1_639	Hypothetical protein	701139	701564	-	PROKKA_00645	hypothetical protein	701139	701564	-					1	0	0	0	0	0	0
649	PFR_JS20-1_640	Peptidase, A24 type IV prepilin peptidase family	701704	702387	-	PROKKA_00646	hypothetical protein	701704	702387	-					1	0	0	0	0	0	0
650	PFR_JS20-1_641	Hypothetical protein	702413	703063	-	PROKKA_00647	hypothetical protein	702413	703063	-					1	0	0	0	0	0	0
651	PFR_JS20-1_642	Acetyltransferase, GNAT family	703155	704252	-	PROKKA_00648	Phosphoribosyl-ATP pyrophosphohydrolase	703155	704252	-			protein motif:Pfam:PF01503.11		1	0	0	0	0	0	0
652	PFR_JS20-1_643	Hypothetical protein	704441	705457	-	PROKKA_00649	hypothetical protein	704441	705457	-					1	0	0	0	0	0	0
653	PFR_JS20-1_644	Peptidylprolyl isomerase	705784	706296	+	PROKKA_00650	Peptidyl-prolyl cis-trans isomerase B	705784	706296	+	5.2.1.8	cypB	similar to AA sequence:UniProtKB:P77949		1	0	0	0	0	0	0
654	PFR_JS20-1_645	Transcriptional regulator, AsnC family	706486	706755	-	PROKKA_00651	AsnC family protein	706486	706755	-			protein motif:Pfam:PF01037.15		1	0	0	0	0	0	0
655	PFR_JS20-1_646	Peptidase M23B family / metalloendopeptidase	707015	708136	+	PROKKA_00652	Murein DD-endopeptidase MepM	707015	708136	+	3.4.24.-	mepM_1	similar to AA sequence:UniProtKB:P0AFS9		1	0	0	0	0	0	0
656	PFR_JS20-1_647	Acyltransferase PlsC	708253	709098	+	PROKKA_00653	2-acyl-glycerophospho-ethanolamine acyltransferase	708253	709098	+			protein motif:CLUSTERS:PRK08633		1	0	0	0	0	0	0
657	PFR_JS20-1_648	1-acyl-sn-glycerol-3-phosphate acyltransferase	709091	710032	+	PROKKA_00654	Acyltransferase	709091	710032	+			protein motif:Pfam:PF01553.15		1	0	0	0	0	0	0
658	PFR_JS20-1_649	3-deoxy-7-phosphoheptulonate synthase	710181	711527	+	PROKKA_00655	Phospho-2-dehydro-3-deoxyheptonate aldolase	710181	711527	+	2.5.1.54	aroH	similar to AA sequence:UniProtKB:P80574		1	0	0	0	0	0	0
659	PFR_JS20-1_650	Zn-dependent hydrolase of the beta-lactamase	711558	712301	+	PROKKA_00656	metal-dependent hydrolase	711558	712301	+			protein motif:CLUSTERS:PRK00685		1	0	0	0	0	0	0
660	PFR_JS20-1_651	Membrane spanning protein DUF6	712314	713237	-	PROKKA_00657	EamA-like transporter family protein	712314	713237	-			protein motif:Pfam:PF00892.14		1	0	0	0	0	0	0
661	PFR_JS20-1_652	Hypothetical protein	713280	715547	-	PROKKA_00658	Serine/threonine-protein kinase PK-1	713280	715547	-	2.7.11.1	spk1	similar to AA sequence:UniProtKB:Q9KIG4		1	0	0	0	0	0	0
662	PFR_JS20-1_653	Polyprenyl synthetase	715671	716741	-	PROKKA_00659	(2E,6E)-farnesyl diphosphate synthase	715671	716741	-	2.5.1.10		similar to AA sequence:UniProtKB:P0A5H8		1	0	0	0	0	0	0
663	PFR_JS20-1_654	Methylenetetrahydrofolate reductase (NAD(P)H)	716787	717728	+	PROKKA_00660	5,10-methylenetetrahydrofolate reductase	716787	717728	+	1.5.1.20	metF	similar to AA sequence:UniProtKB:P0AEZ1		1	0	0	0	0	0	0
664	PFR_JS20-1_655	DNA or RNA helicase, Superfamily I family	717682	719892	-	PROKKA_00661	Helicase IV	717682	719892	-	3.6.4.12	helD	similar to AA sequence:UniProtKB:O32215		1	0	0	0	0	0	0
665	PFR_JS20-1_656	Hypothetical protein	720106	720507	+	PROKKA_00662	hypothetical protein	720106	720507	+					1	0	0	0	0	0	0
666	PFR_JS20-1_657	DNA polymerase III, alpha subunit	720519	724139	+	PROKKA_00663	DNA polymerase III subunit alpha	720519	724139	+	2.7.7.7	dnaE_1	similar to AA sequence:UniProtKB:P10443		1	0	0	0	0	0	0
667	PFR_JS20-1_658	DNA polymerase IV	724166	725407	+	PROKKA_00664	DNA polymerase IV	724166	725407	+	2.7.7.7	dinB_1	similar to AA sequence:UniProtKB:Q47155		1	0	0	0	0	0	0
668	PFR_JS20-1_659	Hypothetical protein	725447	725830	+	PROKKA_00665	hypothetical protein	725447	725830	+					1	0	0	0	0	0	0
669	PFR_JS20-1_660	Protein MraZ	726053	726490	+	PROKKA_00666	cell division protein MraZ	726053	726490	+			protein motif:CLUSTERS:PRK00326		1	0	0	0	0	0	0
670	PFR_JS20-1_661	Ribosomal RNA small subunit methyltransferase H	726669	727697	+	PROKKA_00667	Ribosomal RNA small subunit methyltransferase H	726669	727697	+	2.1.1.199	rsmH	similar to AA sequence:UniProtKB:P60392		1	0	0	0	0	0	0
671	PFR_JS20-1_662	Hypothetical protein	727694	728212	+	PROKKA_00668	Cell division protein FtsL	727694	728212	+		ftsL	protein motif:HAMAP:MF_00910		1	0	0	0	0	0	0
672	PFR_JS20-1_663	Penicillin binding protein transpeptidase domain	728209	730272	+	PROKKA_00669	Penicillin-binding protein PbpB	728209	730272	+	2.4.1.129	pbpB	similar to AA sequence:UniProtKB:A0R022		1	0	0	0	0	0	0
673	PFR_JS20-1_664	UDP-N-acetylmuramoyl-L-alanyl-D-glutamate--2,6-di	730272	731861	+	PROKKA_00670	UDP-N-acetylmuramoyl-L-alanyl-D-glutamate--2,6-diaminopimelate ligase	730272	731861	+	6.3.2.13	murE	similar to AA sequence:UniProtKB:P65477		1	0	0	0	0	0	0
674	PFR_JS20-1_665	UDP-N-acetylmuramoyl-tripeptide--D-alanyl-D-alani	731863	733347	+	PROKKA_00671	UDP-N-acetylmuramoyl-tripeptide--D-alanyl-D-alanine ligase	731863	733347	+	6.3.2.10	murF	similar to AA sequence:UniProtKB:P11880		1	0	0	0	0	0	0
675	PFR_JS20-1_666	Phospho-N-acetylmuramoyl-pentappeptidetransferase	733344	734420	+	PROKKA_00672	Phospho-N-acetylmuramoyl-pentapeptide-transferase	733344	734420	+	2.7.8.13	mraY	similar to AA sequence:UniProtKB:P0A6W3		1	0	0	0	0	0	0
676	PFR_JS20-1_667	UDP-N-acetylmuramoylalanine--D-glutamate ligase	734414	735901	+	PROKKA_00673	UDP-N-acetylmuramoylalanine--D-glutamate ligase	734414	735901	+	6.3.2.9	murD	similar to AA sequence:UniProtKB:A5U4I2		1	0	0	0	0	0	0
677	PFR_JS20-1_668	Cell division protein FtsW	736094	737359	+	PROKKA_00674	Lipid II flippase FtsW	736094	737359	+		ftsW_1	similar to AA sequence:UniProtKB:P63762		1	0	0	0	0	0	0
678	PFR_JS20-1_669	UDP-N-acetylglucosamine--N-acetylmuramyl-(Pentape	737359	738459	+	PROKKA_00675	UDP-N-acetylglucosamine--N-acetylmuramyl-(pentapeptide) pyrophosphoryl-undecaprenol N-acetylglucosamine transferase	737359	738459	+	2.4.1.227	murG	similar to AA sequence:UniProtKB:P17443		1	0	0	0	0	0	0
679	PFR_JS20-1_670	UDP-N-acetylmuramate--L-alanine ligase MurC	738456	739898	+	PROKKA_00676	UDP-N-acetylmuramate--L-alanine ligase	738456	739898	+	6.3.2.8	murC	similar to AA sequence:UniProtKB:Q3K745		1	0	0	0	0	0	0
680	PFR_JS20-1_671	POTRA domain protein, FtsQ-type	739895	740626	+	PROKKA_00677	Cell division protein FtsQ	739895	740626	+		ftsQ	similar to AA sequence:UniProtKB:P64168		1	0	0	0	0	0	0
681	PFR_JS20-1_672	Cell division protein FtsZ	740844	742085	+	PROKKA_00678	Cell division protein FtsZ	740844	742085	+		ftsZ	similar to AA sequence:UniProtKB:P94337		1	0	0	0	0	0	0
682	PFR_JS20-1_673	YfiH family protein	742095	742883	+	PROKKA_00679	Laccase domain protein YfiH	742095	742883	+		yfiH	similar to AA sequence:UniProtKB:P33644		1	0	0	0	0	0	0
683	PFR_JS20-1_674	Cell division protein sepF	743035	743556	+	PROKKA_00680	Cell division protein SepF	743035	743556	+		sepF	similar to AA sequence:UniProtKB:O31728		1	0	0	0	0	0	0
684	PFR_JS20-1_675	Hypothetical protein	743560	743853	+	PROKKA_00681	YGGT family protein	743560	743853	+			protein motif:Pfam:PF02325.11		1	0	0	0	0	0	0
685	PFR_JS20-1_676	DivIVA domain protein	743990	744988	+	PROKKA_00682	Cell wall synthesis protein Wag31	743990	744988	+			similar to AA sequence:UniProtKB:P0A5N2		1	0	0	0	0	0	0
686	PFR_JS20-1_677	C4-type zinc finger protein, DksA/TraR family	745063	745491	+	PROKKA_00683	RNA polymerase-binding transcription factor DksA	745063	745491	+		dksA	similar to AA sequence:UniProtKB:P0ABS1		1	0	0	0	0	0	0
687	PFR_JS20-1_678	Signal peptidase II	745548	746093	+	PROKKA_00684	lipoprotein signal peptidase	745548	746093	+			protein motif:CLUSTERS:PRK00376		1	0	0	0	0	0	0
688	PFR_JS20-1_679	Pseudouridylate synthase	746090	747010	+	PROKKA_00685	Ribosomal large subunit pseudouridine synthase D	746090	747010	+	5.4.99.23	rluD	similar to AA sequence:UniProtKB:P33643		1	0	0	0	0	0	0
689	PFR_JS20-1_680	Pyruvate kinase	747326	748759	+	PROKKA_00686	Pyruvate kinase	747326	748759	+	2.7.1.40	pyk	similar to AA sequence:UniProtKB:Q46078		1	0	0	0	0	0	0
690						PROKKA_00687	tRNA-Leu(caa)	749005	749089	-			COORDINATES:profile:Aragorn:1.2		0					0	0
691	PFR_JS20-1_681	Response regulator	749309	749932	+	PROKKA_00688	putative transcriptional regulatory protein pdtaR	749309	749932	+		pdtaR	similar to AA sequence:UniProtKB:O06143		1	0	0	0	0	0	0
692	PFR_JS20-1_682	DNA-directed DNA polymerase	750039	752717	+	PROKKA_00689	DNA polymerase I	750039	752717	+	2.7.7.7	polA	similar to AA sequence:UniProtKB:P52026		1	0	0	0	0	0	0
693	PFR_JS20-1_683	Sortase family protein	752737	753450	-	PROKKA_00690	hypothetical protein	752737	753450	-					1	0	0	0	0	0	0
694	PFR_JS20-1_684	Succinate-semialdehyde dehydrogenase [NADP( )]	753670	755136	+	PROKKA_00691	Succinate-semialdehyde dehydrogenase [NADP(+)] GabD	753670	755136	+	1.2.1.79	gabD	similar to AA sequence:UniProtKB:P25526		1	0	0	0	0	0	0
695	PFR_JS20-1_685	30S ribosomal protein S1	755499	756953	+	PROKKA_00692	30S ribosomal protein S1	755499	756953	+		rpsA	similar to AA sequence:UniProtKB:P0AG67		1	0	0	0	0	0	0
696	PFR_JS20-1_686	Phosphorylase family protein	757070	757846	+	PROKKA_00693	Purine nucleoside phosphorylase DeoD-type	757070	757846	+	2.4.2.1	deoD	similar to AA sequence:UniProtKB:Q5EEL8		1	0	0	0	0	0	0
697	PFR_JS20-1_687	Dephospho-CoA kinase	757850	758518	+	PROKKA_00694	Dephospho-CoA kinase	757850	758518	+	2.7.1.24	coaE	similar to AA sequence:UniProtKB:O67792		1	0	0	0	0	0	0
698	PFR_JS20-1_688	UvrABC system protein B	758593	760677	+	PROKKA_00695	UvrABC system protein B	758593	760677	+		uvrB	similar to AA sequence:UniProtKB:P56981		1	0	0	0	0	0	0
699	PFR_JS20-1_689	Integral membrane protein, TerC family	760868	761902	+	PROKKA_00696	Inner membrane protein alx	760868	761902	+		alx_1	similar to AA sequence:UniProtKB:P42601		1	0	0	0	0	0	0
700	PFR_JS20-1_690	Zn-dependent hydrolase including glyoxylase	761937	762530	-	PROKKA_00697	hydroxyacylglutathione hydrolase	761937	762530	-			protein motif:CLUSTERS:PRK10241		1	0	0	0	0	0	0
701	PFR_JS20-1_691	TIGR03083 family protein	762532	763278	-	PROKKA_00698	mycothiol-dependent maleylpyruvate isomerase	762532	763278	-			protein motif:CLUSTERS:PRK09583		1	0	0	0	0	0	0
702	PFR_JS20-1_692	UvrABC system protein A	763490	766555	+	PROKKA_00699	UvrABC system protein A	763490	766555	+		uvrA_2	similar to AA sequence:UniProtKB:P63380		1	0	0	0	0	0	0
703	PFR_JS20-1_693	GNAT family acetyltransferase	766570	767106	-	PROKKA_00700	hypothetical protein	766570	767106	-					1	0	0	0	0	0	0
704	PFR_JS20-1_694	ABC-type Na efflux pump, permease component	767248	768414	-	PROKKA_00701	ABC-2 family transporter protein	767248	768414	-			protein motif:Pfam:PF12698.1		1	0	0	0	0	0	0
705	PFR_JS20-1_695	YhaQ	768411	769292	-	PROKKA_00702	putative ABC transporter ATP-binding protein YxlF	768411	769292	-	3.6.3.-	yxlF	similar to AA sequence:UniProtKB:P94374		0	0	0	0	0	0	0
706	PFR_JS20-1_696	Two-component system response regulator	769395	770048	-	PROKKA_00703	Transcriptional regulatory protein LiaR	769395	770048	-		liaR_2	similar to AA sequence:UniProtKB:O32197		1	0	0	0	0	0	0
707	PFR_JS20-1_697	Histidine kinase	770051	771370	-	PROKKA_00704	Sensor histidine kinase DesK	770051	771370	-	2.7.13.3	desK_5	similar to AA sequence:UniProtKB:O34757		1	0	0	0	0	0	0
708	PFR_JS20-1_698	UvrABC system protein C	771511	773505	+	PROKKA_00705	UvrABC system protein C	771511	773505	+		uvrC	similar to AA sequence:UniProtKB:P0A8G0		1	0	0	0	0	0	0
709	PFR_JS20-1_699	P-loop ATP-binding domain protein, PF03668	773701	774585	+	PROKKA_00706	glmZ(sRNA)-inactivating NTPase	773701	774585	+			protein motif:CLUSTERS:PRK05416		1	0	0	0	0	0	0
710	PFR_JS20-1_700	UPF0052 protein ML0564	774582	775550	+	PROKKA_00707	Putative gluconeogenesis factor	774582	775550	+			similar to AA sequence:UniProtKB:P71691		1	0	0	0	0	0	0
711	PFR_JS20-1_701	Putative sporulation transcription regulator	775594	776577	+	PROKKA_00708	Putative sporulation transcription regulator WhiA	775594	776577	+		whiA	similar to AA sequence:UniProtKB:A0QWV9		1	0	0	0	0	0	0
712	PFR_JS20-1_702	ATP-binding protein of ABC transporter system	776643	777365	+	PROKKA_00709	Bacitracin export ATP-binding protein BceA	776643	777365	+		bceA	similar to AA sequence:UniProtKB:O34697		0	0	0	0	0	0	0
713	PFR_JS20-1_703	Efflux ABC transporter, permease protein	777362	778741	+	PROKKA_00710	hypothetical protein	777362	778741	+					0	0	0	0	0	0	0
714	PFR_JS20-1_704	Glyceraldehyde 3-phosphate dehydrogenase gap	778813	779859	+	PROKKA_00711	Glyceraldehyde-3-phosphate dehydrogenase	778813	779859	+	1.2.1.12	gap	similar to AA sequence:UniProtKB:Q01651		1	0	0	0	0	0	0
715	PFR_JS20-1_705	Phosphoglycerate kinase	780023	781234	+	PROKKA_00712	Phosphoglycerate kinase	780023	781234	+	2.7.2.3	pgk	similar to AA sequence:UniProtKB:Q01655		1	0	0	0	0	0	0
716	PFR_JS20-1_706	Triosephosphate isomerase 1	781237	782025	+	PROKKA_00713	Triosephosphate isomerase	781237	782025	+	5.3.1.1	tpiA_2	similar to AA sequence:UniProtKB:P66940		1	0	0	0	0	0	0
717	PFR_JS20-1_707	Hypothetical protein	782148	782408	+	PROKKA_00714	preprotein translocase subunit SecG	782148	782408	+			protein motif:CLUSTERS:PRK06870		1	0	0	0	0	0	0
718	PFR_JS20-1_708	Electron transport protein	782481	782837	+	PROKKA_00715	RNA polymerase-binding protein RbpA	782481	782837	+		rbpA_1	similar to AA sequence:UniProtKB:Q9RKY0		1	0	0	0	0	0	0
719	PFR_JS20-1_709	6-phosphogluconolactonase devB	783154	783912	-	PROKKA_00716	6-phosphogluconolactonase	783154	783912	-	3.1.1.31	pgl_2	similar to AA sequence:UniProtKB:P63338		1	0	0	0	0	0	0
720	PFR_JS20-1_710	Putative OpcA protein	783909	784811	-	PROKKA_00717	Glucose-6-phosphate dehydrogenase subunit	783909	784811	-			protein motif:Pfam:PF10128.3		1	0	0	0	0	0	0
721	PFR_JS20-1_711	Glucose-6-phosphate 1-dehydrogenase Zwf	784822	786441	-	PROKKA_00718	Glucose-6-phosphate 1-dehydrogenase	784822	786441	-	1.1.1.49	zwf	similar to AA sequence:UniProtKB:P0AC53		1	0	0	0	0	0	0
722	PFR_JS20-1_712	HTH-type pyridoxine biosynthesis transcriptional	786591	788021	-	PROKKA_00719	HTH-type transcriptional regulatory protein GabR	786591	788021	-		gabR	similar to AA sequence:UniProtKB:P94426		1	0	0	0	0	0	0
723	PFR_JS20-1_713	Pyridoxal biosynthesis lyase PdxS	788117	789007	+	PROKKA_00720	Pyridoxal biosynthesis lyase PdxS	788117	789007	+	4.-.-.-	pdxS	similar to AA sequence:UniProtKB:P82134		1	0	0	0	0	0	0
724	PFR_JS20-1_714	Glutamine amidotransferase subunit PdxT	789012	789632	+	PROKKA_00721	Glutamine amidotransferase subunit PdxT	789012	789632	+	2.6.-.-	pdxT	similar to AA sequence:UniProtKB:A0QWH0		1	0	0	0	0	0	0
725	PFR_JS20-1_715	Conserved domain protein	789784	790599	-	PROKKA_00722	hypothetical protein	789784	790599	-					1	0	0	0	0	0	0
726	PFR_JS20-1_716	ABC-type multidrug transport system, ATPase	790596	791294	-	PROKKA_00723	ABC-type transporter ATP-binding protein EcsA	790596	791294	-		ecsA	similar to AA sequence:UniProtKB:P55339		1	0	0	0	0	0	0
727	PFR_JS20-1_717	Transcriptional regulator, GntR family	791291	791665	-	PROKKA_00724	HTH-type transcriptional repressor YtrA	791291	791665	-		ytrA_1	similar to AA sequence:UniProtKB:O34712		1	0	0	0	0	0	0
728	PFR_JS20-1_718	Transcriptional regulator, ArsR family	791934	792698	+	PROKKA_00725	hypothetical protein	791934	792698	+					1	0	0	0	0	0	0
729	PFR_JS20-1_719	FeS assembly protein SufB	792695	794152	+	PROKKA_00726	FeS cluster assembly protein SufB	792695	794152	+		sufB	similar to AA sequence:UniProtKB:P77522		1	0	0	0	0	0	0
730	PFR_JS20-1_720	FeS assembly protein SufD	794152	795369	+	PROKKA_00727	FeS cluster assembly protein SufD	794152	795369	+		sufD	similar to AA sequence:UniProtKB:P77689		1	0	0	0	0	0	0
731	PFR_JS20-1_721	Putative ferredoxin subunit of phenylpropionate	795366	795713	+	PROKKA_00728	Benzene 1,2-dioxygenase system ferredoxin subunit	795366	795713	+		bnzC	similar to AA sequence:UniProtKB:P08086		1	0	0	0	0	0	0
732	PFR_JS20-1_722	FeS assembly ATPase SufC	795718	796467	+	PROKKA_00729	Vegetative protein 296	795718	796467	+		yurY	similar to AA sequence:UniProtKB:P80866		1	0	0	0	0	0	0
733	PFR_JS20-1_723	Cysteine desulfurase, SufS family protein	796457	797713	+	PROKKA_00730	putative cysteine desulfurase	796457	797713	+	2.8.1.7	csd	similar to AA sequence:UniProtKB:O32164		1	0	0	0	0	0	0
734	PFR_JS20-1_724	SUF system FeS assembly protein, NifU family	797710	798162	+	PROKKA_00731	NifU-like protein	797710	798162	+		nifU	similar to AA sequence:UniProtKB:O32163		1	0	0	0	0	0	0
735	PFR_JS20-1_725	Metal-sulfur cluster biosynthetic protein	798159	798629	+	PROKKA_00732	hypothetical protein	798159	798629	+					1	0	0	0	0	0	0
736	PFR_JS20-1_726	ABC transporter related protein	798902	800500	+	PROKKA_00733	putative ABC transporter ATP-binding protein YheS	798902	800500	+		yheS_1	similar to AA sequence:UniProtKB:P63389		1	0	0	0	0	0	0
737	PFR_JS20-1_727	Mycinamicin-resistance protein MyrA	800651	801484	-	PROKKA_00734	23S rRNA (guanine(748)-N(1))-methyltransferase	800651	801484	-	2.1.1.188	rlmAII	similar to AA sequence:UniProtKB:Q9S1M6		1	0	0	0	0	0	0
738	PFR_JS20-1_728	Short-chain dehydrogenase/reductase SDR	801492	802238	-	PROKKA_00735	Rhamnolipids biosynthesis 3-oxoacyl-[acyl-carrier-protein] reductase	801492	802238	-	1.1.1.100	rhlG	similar to AA sequence:UniProtKB:Q9RPT1		1	0	0	0	0	0	0
739	PFR_JS20-1_729	3-oxoacyl-[acyl-carrier protein] reductase fabG1	802347	803042	+	PROKKA_00736	3-oxoacyl-[acyl-carrier-protein] reductase FabG1	802347	803042	+	1.1.1.100	fabG1	similar to AA sequence:UniProtKB:P0A5Y4		1	0	0	0	0	0	0
740	PFR_JS20-1_730	Enoyl-(Acyl carrier protein) reductase	803132	803905	+	PROKKA_00737	Enoyl-[acyl-carrier-protein] reductase [NADH]	803132	803905	+	1.3.1.9	inhA	similar to AA sequence:UniProtKB:P0A5Y6		1	0	0	0	0	0	0
741	PFR_JS20-1_731	Hypothetical protein	803980	804729	-	PROKKA_00738	hypothetical protein	803980	804729	-					1	0	0	0	0	0	0
742	PFR_JS20-1_732	ABC-type molybdenum transport system, ATPase	804882	805676	+	PROKKA_00739	putative ABC transporter ATP-binding protein YlmA	804882	805676	+	3.6.3.-	ylmA	similar to AA sequence:UniProtKB:O31723		1	0	0	0	0	0	0
743	PFR_JS20-1_733	Sodium Bile acid symporter family protein	805758	806801	-	PROKKA_00740	Sodium Bile acid symporter family protein	805758	806801	-			protein motif:Pfam:PF01758.10		1	0	0	0	0	0	0
744	PFR_JS20-1_734	RNA methyltransferase, TrmH family	806942	807751	+	PROKKA_00741	Putative TrmH family tRNA/rRNA methyltransferase	806942	807751	+	2.1.1.-		similar to AA sequence:UniProtKB:Q7A794		1	0	0	0	0	0	0
745	PFR_JS20-1_735	Peptide deformylase	807785	808405	-	PROKKA_00742	Peptide deformylase	807785	808405	-	3.5.1.88	def	similar to AA sequence:UniProtKB:Q9I7A8		1	0	0	0	0	0	0
746	PFR_JS20-1_736	Tyrosine recombinase XerC 1	808554	809480	+	PROKKA_00743	Tyrosine recombinase XerC	808554	809480	+		xerC	similar to AA sequence:UniProtKB:O31207		1	0	0	0	0	0	0
747	PFR_JS20-1_737	Peptidase, M23 family	809524	810708	-	PROKKA_00744	Murein DD-endopeptidase MepM	809524	810708	-	3.4.24.-	mepM_2	similar to AA sequence:UniProtKB:P0AFS9		1	0	0	0	0	0	0
748	PFR_JS20-1_738	30S ribosomal protein S2	811002	811979	+	PROKKA_00745	30S ribosomal protein S2	811002	811979	+		rpsB	similar to AA sequence:UniProtKB:P66544		1	0	0	0	0	0	0
749	PFR_JS20-1_739	Translation elongation factor Ts	812018	812830	+	PROKKA_00746	Elongation factor Ts	812018	812830	+		tsf	similar to AA sequence:UniProtKB:A0QVB9		1	0	0	0	0	0	0
750	PFR_JS20-1_740	UMP kinase	812967	813716	+	PROKKA_00747	Uridylate kinase	812967	813716	+	2.7.4.22	pyrH	similar to AA sequence:UniProtKB:A0QVD9		1	0	0	0	0	0	0
751	PFR_JS20-1_741	Ribosome recycling factor	813789	814346	+	PROKKA_00748	Ribosome-recycling factor	813789	814346	+		frr	similar to AA sequence:UniProtKB:Q8NP03		1	0	0	0	0	0	0
752	PFR_JS20-1_742	Phosphatidate cytidylyltransferase	814355	815200	+	PROKKA_00749	Phosphatidate cytidylyltransferase	814355	815200	+	2.7.7.41	cdsA	similar to AA sequence:UniProtKB:P0ABG1		1	0	0	0	0	0	0
753	PFR_JS20-1_743	Ribosomal RNA large subunit methyltransferase N	815197	816333	+	PROKKA_00750	putative dual-specificity RNA methyltransferase RlmN	815197	816333	+	2.1.1.-	rlmN	similar to AA sequence:UniProtKB:Q7A600		1	0	0	0	0	0	0
754	PFR_JS20-1_744	1-deoxy-D-xylulose 5-phosphate reductoisomerase	816404	817597	+	PROKKA_00751	1-deoxy-D-xylulose 5-phosphate reductoisomerase	816404	817597	+	1.1.1.267	dxr	similar to AA sequence:UniProtKB:P64012		1	0	0	0	0	0	0
755	PFR_JS20-1_745	4-hydroxy-3-methylbut-2-en-1-yl diphosphate	817670	818836	+	PROKKA_00752	4-hydroxy-3-methylbut-2-en-1-yl diphosphate synthase	817670	818836	+	1.17.7.1	ispG	similar to AA sequence:UniProtKB:Q81LV7		1	0	0	0	0	0	0
756	PFR_JS20-1_746	Acetyltransferase, GNAT family	818976	819818	+	PROKKA_00753	Mycothiol acetyltransferase	818976	819818	+	2.3.1.189	mshD_1	protein motif:HAMAP:MF_01698		1	0	0	0	0	0	0
757	PFR_JS20-1_747	Prolyl-tRNA synthetase ProS	819903	821723	+	PROKKA_00754	Proline--tRNA ligase	819903	821723	+	6.1.1.15	proS	similar to AA sequence:UniProtKB:A0QVM0		1	0	0	0	0	0	0
758	PFR_JS20-1_748	Hypothetical protein	821782	822768	-	PROKKA_00755	hypothetical protein	821782	822768	-					1	0	0	0	0	0	0
759	PFR_JS20-1_749	Ribosome maturation factor RimP	823138	823611	+	PROKKA_00756	Ribosome maturation factor RimP	823138	823611	+		rimP	similar to AA sequence:UniProtKB:P67220		1	0	0	0	0	0	0
760	PFR_JS20-1_750	Transcription termination factor NusA	823613	824671	+	PROKKA_00757	hypothetical protein	823613	824671	+			similar to AA sequence:UniProtKB:P0A5M2	Transcription termination/antitermination protein NusA	1	0	0	0	0	0	0
761	PFR_JS20-1_751	Hypothetical protein	824818	825015	+	PROKKA_00758	hypothetical protein	824818	825015	+			protein motif:CLUSTERS:PRK09190		0	0	0	0	0	0	0
762	PFR_JS20-1_752	Translation initiation factor IF-2	825211	828132	+	PROKKA_00759	Translation initiation factor IF-2	825211	828132	+		infB	similar to AA sequence:UniProtKB:P04766		1	0	0	0	0	0	0
763	PFR_JS20-1_753	Ribosome-binding factor A	828132	828572	+	PROKKA_00760	Ribosome-binding factor A	828132	828572	+		rbfA	similar to AA sequence:UniProtKB:P65967		1	0	0	0	0	0	0
764	PFR_JS20-1_754	TRNA pseudouridine synthase B	828569	829465	+	PROKKA_00761	tRNA pseudouridine synthase B	828569	829465	+	5.4.99.25	truB	similar to AA sequence:UniProtKB:P62190		1	0	0	0	0	0	0
765	PFR_JS20-1_755	Putative glycerol uptake facilitator	829710	830501	+	PROKKA_00762	putative glycerol uptake facilitator protein	829710	830501	+		glpF	similar to AA sequence:UniProtKB:P19255		1	0	0	0	0	0	0
766	PFR_JS20-1_756	Glycerol kinase	830559	832085	+	PROKKA_00763	Glycerol kinase	830559	832085	+	2.7.1.30	glpK_1	similar to AA sequence:UniProtKB:Q5HGD2		1	0	0	0	0	0	0
767	PFR_JS20-1_757	Riboflavin biosynthesis protein RibF	832411	833388	+	PROKKA_00764	Riboflavin biosynthesis protein RibF	832411	833388	+		ribF	similar to AA sequence:UniProtKB:Q59263		1	0	0	0	0	0	0
768	PFR_JS20-1_758	30S ribosomal protein S15	833492	833755	+	PROKKA_00765	30S ribosomal protein S15	833492	833755	+		rpsO	similar to AA sequence:UniProtKB:P05766		1	0	0	0	0	0	0
769	PFR_JS20-1_759	Polyribonucleotide nucleotidyltransferase	834080	836302	+	PROKKA_00766	Polyribonucleotide nucleotidyltransferase	834080	836302	+	2.7.7.8	pnp	similar to AA sequence:UniProtKB:Q53597		1	0	0	0	0	0	0
770	PFR_JS20-1_760	Dihydrodipicolinate reductase	836508	837248	+	PROKKA_00767	4-hydroxy-tetrahydrodipicolinate reductase	836508	837248	+	1.17.1.8	dapB	similar to AA sequence:UniProtKB:P72024		1	0	0	0	0	0	0
771	PFR_JS20-1_761	Hypothetical protein	837254	837979	+	PROKKA_00768	hypothetical protein	837254	837979	+					1	0	0	0	0	0	0
772	PFR_JS20-1_762	Acetyltransferase, GNAT family	838007	838495	-	PROKKA_00769	Acetyltransferase (GNAT) family protein	838007	838495	-			protein motif:Pfam:PF00583.18		1	0	0	0	0	0	0
773	PFR_JS20-1_763	Putative hydrolase of the metallo-beta-lactamase	838583	840334	+	PROKKA_00770	Putative ribonuclease J	838583	840334	+	3.1.-.-		similar to AA sequence:UniProtKB:O33294		1	0	0	0	0	0	0
774	PFR_JS20-1_764	50S ribosomal protein L28 2	840469	840654	+	PROKKA_00771	50S ribosomal protein L28	840469	840654	+		rpmB	similar to AA sequence:UniProtKB:Q9WY96		1	0	0	0	0	0	0
775	PFR_JS20-1_765	Putative ATP-dependent DNA helicase RecG	840785	843064	+	PROKKA_00772	ATP-dependent DNA helicase RecG	840785	843064	+	3.6.4.12	recG	similar to AA sequence:UniProtKB:P24230		1	0	0	0	0	0	0
776	PFR_JS20-1_766	Pyridoxamine 5'-phosphate oxidase family protein	843154	843576	-	PROKKA_00773	Pyridoxamine 5'-phosphate oxidase	843154	843576	-			protein motif:Pfam:PF12900.1		1	0	0	0	0	0	0
777	PFR_JS20-1_767	RNA methyltransferase, RsmD family	843652	844251	+	PROKKA_00774	Ribosomal RNA small subunit methyltransferase D	843652	844251	+	2.1.1.171	rsmD	similar to AA sequence:UniProtKB:P0ADX9		1	0	0	0	0	0	0
778	PFR_JS20-1_768	Pantetheine-phosphate adenylyltransferase	844244	844729	+	PROKKA_00775	Phosphopantetheine adenylyltransferase	844244	844729	+	2.7.7.3	coaD	similar to AA sequence:UniProtKB:O34797		1	0	0	0	0	0	0
779	PFR_JS20-1_769	Protein of hypothetical function DUF177	844892	845377	+	PROKKA_00776	hypothetical protein	844892	845377	+					1	0	0	0	0	0	0
780	PFR_JS20-1_770	Hypothetical protein	845528	845740	+	PROKKA_00777	50S ribosomal protein L32	845528	845740	+		rpmF	similar to AA sequence:UniProtKB:P80339		1	0	0	0	0	0	0
781	PFR_JS20-1_771	Ribonuclease III	845727	846449	+	PROKKA_00778	Ribonuclease 3	845727	846449	+	3.1.26.3	rnc	similar to AA sequence:UniProtKB:Q9ZBQ7		1	0	0	0	0	0	0
782	PFR_JS20-1_772	Formamidopyrimidine-DNA glycosylase 2	846449	847354	+	PROKKA_00779	Formamidopyrimidine-DNA glycosylase 1	846449	847354	+	3.2.2.23	fpg1	similar to AA sequence:UniProtKB:P64150		1	0	0	0	0	0	0
783	PFR_JS20-1_773	GtrA family protein	847366	847980	+	PROKKA_00780	GtrA-like protein	847366	847980	+			protein motif:Pfam:PF04138.8		1	0	0	0	0	0	0
784	PFR_JS20-1_774	Chromosome partition protein Smc (Precursor)	848018	851563	+	PROKKA_00781	Chromosome partition protein Smc	848018	851563	+		smc	similar to AA sequence:UniProtKB:P51834		1	0	0	0	0	0	0
785	PFR_JS20-1_775	Hypothetical protein	851644	851841	+	PROKKA_00782	hypothetical protein	851644	851841	+					1	0	0	0	0	0	0
786	PFR_JS20-1_776	Signal recognition particle receptor FtsY	851933	853087	+	PROKKA_00783	Signal recognition particle receptor FtsY	851933	853087	+		ftsY	similar to AA sequence:UniProtKB:P51835		1	0	0	0	0	0	0
787	PFR_JS20-1_777	Signal recognition particle protein	853214	854785	+	PROKKA_00784	Signal recognition particle protein	853214	854785	+		ffh	similar to AA sequence:UniProtKB:P66844		1	0	0	0	0	0	0
788	PFR_JS20-1_778	Amidohydrolase family protein	854850	855908	+	PROKKA_00785	hypothetical protein	854850	855908	+					1	0	0	0	0	0	0
789	PFR_JS20-1_779	30S ribosomal protein S16	856086	856577	+	PROKKA_00786	30S ribosomal protein S16	856086	856577	+		rpsP	similar to AA sequence:UniProtKB:A0QV37		1	0	0	0	0	0	0
790	PFR_JS20-1_780	UPF0109 protein PPA1442	856580	856834	+	PROKKA_00787	hypothetical protein	856580	856834	+			protein motif:CLUSTERS:PRK02821		1	0	0	0	0	0	0
791	PFR_JS20-1_781	Ribosome maturation factor RimM	856843	857394	+	PROKKA_00788	Ribosome maturation factor RimM	856843	857394	+		rimM	similar to AA sequence:UniProtKB:A0QV39		1	0	0	0	0	0	0
792	PFR_JS20-1_782	TRNA (guanine-N(1)-)-methyltransferase	857460	858185	+	PROKKA_00789	tRNA (guanine-N(1)-)-methyltransferase	857460	858185	+	2.1.1.228	trmD	similar to AA sequence:UniProtKB:Q2GIL5		1	0	0	0	0	0	0
793	PFR_JS20-1_783	Putative xylan esterase	858193	858891	-	PROKKA_00790	Acetylxylan esterase precursor	858193	858891	-	3.1.1.72	axeA1_1	similar to AA sequence:UniProtKB:D5EV35		1	0	0	0	0	0	0
794	PFR_JS20-1_784	Succinate dehydrogenase cytochrome B-558 subunit	858989	859750	+	PROKKA_00791	hypothetical protein	858989	859750	+					1	0	0	0	0	0	0
795	PFR_JS20-1_785	Succinate dehydrogenase flavoprotein subunit	859747	861768	+	PROKKA_00792	Fumarate reductase flavoprotein subunit	859747	861768	+	1.3.5.4	frdA_2	similar to AA sequence:UniProtKB:P00363		1	0	0	0	0	0	0
796	PFR_JS20-1_786	Succinate dehydrogenase/fumarate reductase	861765	862529	+	PROKKA_00793	Fumarate reductase iron-sulfur subunit	861765	862529	+	1.3.99.1	frdB_1	similar to AA sequence:UniProtKB:P0AC47		1	0	0	0	0	0	0
797	PFR_JS20-1_787	50S ribosomal protein L19	862803	863159	+	PROKKA_00794	50S ribosomal protein L19	862803	863159	+		rplS	similar to AA sequence:UniProtKB:P66083		1	0	0	0	0	0	0
798	PFR_JS20-1_788	Signal peptidase I	863171	863995	+	PROKKA_00795	Signal peptidase I	863171	863995	+	3.4.21.89	lepB	similar to AA sequence:UniProtKB:Q10789		1	0	0	0	0	0	0
799	PFR_JS20-1_789	Ribonuclease HII	864001	864636	+	PROKKA_00796	Ribonuclease HII	864001	864636	+	3.1.26.4	rnhB	similar to AA sequence:UniProtKB:P10442		1	0	0	0	0	0	0
800	PFR_JS20-1_790	Protein often found in Actinomycetes clustered	864633	864947	+	PROKKA_00797	hypothetical protein	864633	864947	+					1	0	0	0	0	0	0
801	PFR_JS20-1_791	UPF0102 protein	865101	865463	+	PROKKA_00798	hypothetical protein	865101	865463	+			protein motif:CLUSTERS:PRK12497		1	0	0	0	0	0	0
802	PFR_JS20-1_792	Mg-chelatase subunit D/I family protein, ComM	865460	866998	+	PROKKA_00799	Competence protein ComM	865460	866998	+		comM	similar to AA sequence:UniProtKB:P45049		1	0	0	0	0	0	0
803	PFR_JS20-1_793	DNA protecting protein DprA	866995	868155	+	PROKKA_00800	hypothetical protein	866995	868155	+			protein motif:CLUSTERS:PRK10736		1	0	0	0	0	0	0
804	PFR_JS20-1_794	Tryptophan synthase beta chain 2	868316	869638	+	PROKKA_00801	Tryptophan synthase beta chain	868316	869638	+	4.2.1.20	trpB_1	similar to AA sequence:UniProtKB:Q81TL8		1	0	0	0	0	0	0
805	PFR_JS20-1_795	Hypothetical protein	869641	870027	+	PROKKA_00802	Dinitrogenase iron-molybdenum cofactor	869641	870027	+			protein motif:Pfam:PF02579.11		1	0	0	0	0	0	0
806	PFR_JS20-1_796	Undecaprenyl-diphosphatase UppP	870098	870934	-	PROKKA_00803	Undecaprenyl-diphosphatase	870098	870934	-	3.6.1.27	uppP	similar to AA sequence:UniProtKB:P60932		1	0	0	0	0	0	0
807	PFR_JS20-1_797	Hypothetical protein	871870	872313	-	PROKKA_00804	hypothetical protein	871870	872313	-					0	0	0	0	0	0	0
808						PROKKA_00805	tRNA-Leu(gag)	872915	873003	-			COORDINATES:profile:Aragorn:1.2		0					0	0
809	PFR_JS20-1_798	Hypothetical protein	873218	873469	+	PROKKA_00806	hypothetical protein	873218	873469	+					1	0	0	0	0	0	0
810	PFR_JS20-1_799	Aldo/keto reductase family oxidoreductase	873487	874476	-	PROKKA_00807	General stress protein 69	873487	874476	-	1.1.1.-	yhdN	similar to AA sequence:UniProtKB:P80874		1	0	0	0	0	0	0
811	PFR_JS20-1_800	Cysteine--tRNA ligase 3	874543	875799	+	PROKKA_00808	L-cysteine:1D-myo-inositol 2-amino-2-deoxy-alpha-D-glucopyranoside ligase	874543	875799	+	6.3.1.13	mshC	similar to AA sequence:UniProtKB:A0QZY0		1	0	0	0	0	0	0
812	PFR_JS20-1_801	ATP-dependent zinc metalloprotease FtsH	875909	878059	-	PROKKA_00809	ATP-dependent zinc metalloprotease FtsH	875909	878059	-	3.4.24.-	ftsH	similar to AA sequence:UniProtKB:P0AAI3		1	0	0	0	0	0	0
813	PFR_JS20-1_802	Phosphoribosyl-AMP pyrophosphatase hisE	878232	878498	+	PROKKA_00810	Phosphoribosyl-ATP pyrophosphatase	878232	878498	+	3.6.1.31	hisE	similar to AA sequence:UniProtKB:P0A5B1		1	0	0	0	0	0	0
814	PFR_JS20-1_803	ATP phosphoribosyltransferase	878565	879428	+	PROKKA_00811	ATP phosphoribosyltransferase	878565	879428	+	2.4.2.17	hisG	similar to AA sequence:UniProtKB:P60759		1	0	0	0	0	0	0
815	PFR_JS20-1_804	Hypothetical protein	879492	879974	-	PROKKA_00812	hypothetical protein	879492	879974	-					1	0	0	0	0	0	0
816	PFR_JS20-1_805	Translation initiation factor IF-3	880280	881008	+	PROKKA_00813	Translation initiation factor IF-3	880280	881008	+		infC	similar to AA sequence:UniProtKB:Q5SKU2		1	0	0	0	0	0	0
817	PFR_JS20-1_806	50S ribosomal protein L35	881076	881270	+	PROKKA_00814	50S ribosomal protein L35	881076	881270	+		rpmI	similar to AA sequence:UniProtKB:P80341		1	0	0	0	0	0	0
818	PFR_JS20-1_807	50S ribosomal protein L20	881316	881687	+	PROKKA_00815	50S ribosomal protein L20	881316	881687	+		rplT	similar to AA sequence:UniProtKB:A0QYU6		1	0	0	0	0	0	0
819	PFR_JS20-1_808	RNA 2'-O ribose methyltransferase substrate	881698	882558	+	PROKKA_00816	23S rRNA (uridine(2479)-2'-O)-methyltransferase	881698	882558	+	2.1.1.208	aviRb	similar to AA sequence:UniProtKB:Q9F5K6		1	0	0	0	0	0	0
820	PFR_JS20-1_809	Hypothetical protein	882558	882734	+	PROKKA_00817	hypothetical protein	882558	882734	+					1	0	0	0	0	0	0
821	PFR_JS20-1_810	Phenylalanine--tRNA ligase alpha subunit	882890	883984	+	PROKKA_00818	Phenylalanine--tRNA ligase alpha subunit	882890	883984	+	6.1.1.20	pheS	similar to AA sequence:UniProtKB:Q8NQN7		1	0	0	0	0	0	0
822	PFR_JS20-1_811	Phenylalanine--tRNA ligase beta subunit	883981	886509	+	PROKKA_00819	Phenylalanine--tRNA ligase beta subunit	883981	886509	+	6.1.1.20	pheT	similar to AA sequence:UniProtKB:P67041		1	0	0	0	0	0	0
823	PFR_JS20-1_812	Aminotransferase AlaT	886637	887851	-	PROKKA_00820	Glutamate-pyruvate aminotransferase AlaA	886637	887851	-	2.6.1.2	alaA	similar to AA sequence:UniProtKB:P0A959		1	0	0	0	0	0	0
824	PFR_JS20-1_813	N-acetyl-gamma-glutamyl-phosphate reductase ArgC	888016	889047	+	PROKKA_00821	N-acetyl-gamma-glutamyl-phosphate reductase	888016	889047	+	1.2.1.38	argC	similar to AA sequence:UniProtKB:P63562		1	0	0	0	0	0	0
825	PFR_JS20-1_814	Arginine biosynthesis bifunctional protein ArgJ	889044	890195	+	PROKKA_00822	Arginine biosynthesis bifunctional protein ArgJ	889044	890195	+		argJ	similar to AA sequence:UniProtKB:Q8CK24		1	0	0	0	0	0	0
826	PFR_JS20-1_815	Acetylglutamate kinase	890192	891103	+	PROKKA_00823	Acetylglutamate kinase	890192	891103	+	2.7.2.8	argB	similar to AA sequence:UniProtKB:A0QYT0		1	0	0	0	0	0	0
827	PFR_JS20-1_816	Acetylornithine transaminase	891096	892319	+	PROKKA_00824	Acetylornithine aminotransferase	891096	892319	+	2.6.1.11	argD	similar to AA sequence:UniProtKB:A0QYS9		0	0	0	0	0	0	0
828	PFR_JS20-1_817	Arginine repressor	892316	892870	+	PROKKA_00825	Arginine repressor	892316	892870	+		argR	similar to AA sequence:UniProtKB:P0A4Y8		1	0	0	0	0	0	0
829	PFR_JS20-1_818	Argininosuccinate lyase	892874	894295	+	PROKKA_00826	Argininosuccinate lyase	892874	894295	+	4.3.2.1	argH	similar to AA sequence:UniProtKB:A0QYS5		1	0	0	0	0	0	0
830	PFR_JS20-1_819	Tyrosyl-tRNA synthase tyrS	894423	895691	+	PROKKA_00827	Tyrosine--tRNA ligase	894423	895691	+	6.1.1.1	tyrS	similar to AA sequence:UniProtKB:P67611		1	0	0	0	0	0	0
831	PFR_JS20-1_820	Hypothetical protein	898372	899151	-	PROKKA_00828	hypothetical protein	898372	899151	-					0	1	1	0	0	0	0
832	PFR_JS20-1_821	Hypothetical protein	901441	902628	+	PROKKA_00829	hypothetical protein	901441	902628	+					0	1	1	0	0	0	0
833	PFR_JS20-1_822	Hypothetical protein	902703	903728	+	PROKKA_00830	hypothetical protein	902703	903728	+					0	0	0	0	0	0	0
834	PFR_JS20-1_823	HAD-superfamily hydrolase, subfamily IIA	903725	904756	+	PROKKA_00831	putative hydrolase YutF	903725	904756	+	3.-.-.-	yutF	similar to AA sequence:UniProtKB:O32125		1	0	0	0	0	0	0
835	PFR_JS20-1_824	BioY family protein	904945	905574	+	PROKKA_00832	Biotin transporter BioY	904945	905574	+		bioY	similar to AA sequence:UniProtKB:Q2KBP7		1	0	0	0	0	0	0
836	PFR_JS20-1_825	Biotin ABC transport system ATP-binding protein	905588	906316	+	PROKKA_00833	Biotin transport ATP-binding protein BioM	905588	906316	+	3.6.3.-	bioM	similar to AA sequence:UniProtKB:Q2KBP5		1	0	0	0	0	0	0
837	PFR_JS20-1_826	Cobalt transport protein	906313	906921	+	PROKKA_00834	Energy-coupling factor transporter transmembrane protein BioN	906313	906921	+		bioN	similar to AA sequence:UniProtKB:Q2KBP6		1	0	0	0	0	0	0
838	PFR_JS20-1_827	Hypothetical protein	906994	907233	+	PROKKA_00835	hypothetical protein	906994	907233	+					1	0	0	0	0	0	0
839	PFR_JS20-1_828	Probable inorganic polyphosphate/ATP-NAD kinase	907298	908221	+	PROKKA_00836	Inorganic polyphosphate/ATP-NAD kinase	907298	908221	+	2.7.1.23	ppnK	similar to AA sequence:UniProtKB:P0A5S6		1	0	0	0	0	0	0
840	PFR_JS20-1_829	DNA repair protein RecN	908215	909906	+	PROKKA_00837	DNA repair protein RecN	908215	909906	+		recN	similar to AA sequence:UniProtKB:Q9WXF2		1	0	0	0	0	0	0
841	PFR_JS20-1_830	CTP synthase	909993	911747	+	PROKKA_00838	CTP synthase	909993	911747	+	6.3.4.2	pyrG	similar to AA sequence:UniProtKB:A0QYQ7		1	0	0	0	0	0	0
842	PFR_JS20-1_831	Hydrolase, NUDIX family	911740	912402	+	PROKKA_00839	ADP-ribose pyrophosphatase	911740	912402	+	3.6.1.13	nudF	similar to AA sequence:UniProtKB:P54570		1	0	0	0	0	0	0
843	PFR_JS20-1_832	Tyrosine recombinase XerC 2	912395	913390	+	PROKKA_00840	Tyrosine recombinase XerD	912395	913390	+		xerD_3	similar to AA sequence:UniProtKB:P0A0P0		1	0	0	0	0	0	0
844	PFR_JS20-1_833	Sporulation initiation inhibitor protein Soj	913511	914407	+	PROKKA_00841	Sporulation initiation inhibitor protein Soj	913511	914407	+	3.6.-.-	soj_1	similar to AA sequence:UniProtKB:P37522		1	0	0	0	0	0	0
845	PFR_JS20-1_834	Hypothetical protein	914392	914667	+	PROKKA_00842	hypothetical protein	914392	914667	+					1	0	0	0	0	0	0
846	PFR_JS20-1_835	Condensin subunit ScpA	914648	915562	+	PROKKA_00843	Segregation and condensation protein A	914648	915562	+		scpA	similar to AA sequence:UniProtKB:P35154		1	0	0	0	0	0	0
847	PFR_JS20-1_836	Transcriptional regulator	915559	916314	+	PROKKA_00844	Segregation and condensation protein B	915559	916314	+		scpB	similar to AA sequence:UniProtKB:C1CMI5		1	0	0	0	0	0	0
848	PFR_JS20-1_837	Pseudouridylate synthase	916307	917089	+	PROKKA_00845	Ribosomal large subunit pseudouridine synthase B	916307	917089	+	5.4.99.22	rluB	similar to AA sequence:UniProtKB:P35159		1	0	0	0	0	0	0
849	PFR_JS20-1_838	FKBP-type peptidylprolyl isomerase	917386	917796	+	PROKKA_00846	FK506-binding protein	917386	917796	+	5.2.1.8	fkbP_1	similar to AA sequence:UniProtKB:P28725		1	0	0	0	0	0	0
850	PFR_JS20-1_839	Peptidylprolyl isomerase	917882	918940	+	PROKKA_00847	FK506-binding protein	917882	918940	+	5.2.1.8	fkbP_2	similar to AA sequence:UniProtKB:P28725		1	0	0	0	0	0	0
851	PFR_JS20-1_840	TRNA synthetase class I, catalytic domain	919083	920042	-	PROKKA_00848	Glutamyl-Q tRNA(Asp) synthetase	919083	920042	-	6.1.1.-	gluQ	similar to AA sequence:UniProtKB:P27305		1	0	0	0	0	0	0
852	PFR_JS20-1_841	Protein pafB	920111	921079	+	PROKKA_00849	hypothetical protein	920111	921079	+					1	0	0	0	0	0	0
853	PFR_JS20-1_842	Protein pafC	921066	922025	+	PROKKA_00850	hypothetical protein	921066	922025	+					1	0	0	0	0	0	0
854	PFR_JS20-1_843	Sec-independent protein translocase protein TatA	922127	922435	+	PROKKA_00851	Sec-independent protein translocase protein TatAy	922127	922435	+		tatAy	similar to AA sequence:UniProtKB:O05522		1	0	0	0	0	0	0
855	PFR_JS20-1_844	Twin arginine-targeting protein translocase TatC	922454	923326	+	PROKKA_00852	Sec-independent protein translocase protein TatC	922454	923326	+		tatC	similar to AA sequence:UniProtKB:O67305		1	0	0	0	0	0	0
856	PFR_JS20-1_845	Diacylglycerol kinase	923342	924355	+	PROKKA_00853	Diacylglycerol kinase	923342	924355	+	2.7.1.107	dagK_2	similar to AA sequence:UniProtKB:O53526		1	0	0	0	0	0	0
857	PFR_JS20-1_846	Phosphatase YidA	924396	925253	-	PROKKA_00854	Sugar phosphatase YidA	924396	925253	-	3.1.3.23	yidA	similar to AA sequence:UniProtKB:P0A8Y5		1	0	0	0	0	0	0
858	PFR_JS20-1_847	DSH domain protein	925389	928190	+	PROKKA_00855	ski2-like helicase	925389	928190	+			protein motif:CLUSTERS:PRK02362		1	0	0	0	0	0	0
859	PFR_JS20-1_848	Antibiotic biosynthesis monooxygenase	928211	928579	+	PROKKA_00856	Putative monooxygenase YcnE	928211	928579	+	1.-.-.-	ycnE	similar to AA sequence:UniProtKB:P94425		1	0	0	0	0	0	0
860	PFR_JS20-1_849	Potassium channel beta chain	928694	929710	-	PROKKA_00857	L-glyceraldehyde 3-phosphate reductase	928694	929710	-	1.1.1.-	gpr_1	similar to AA sequence:UniProtKB:Q46851		1	0	0	0	0	0	0
861	PFR_JS20-1_850	Imidazole glycerol phosphate synthase subunit	929795	930559	+	PROKKA_00858	Imidazole glycerol phosphate synthase subunit HisF	929795	930559	+	4.1.3.-	hisF	similar to AA sequence:UniProtKB:O31139		1	0	0	0	0	0	0
862	PFR_JS20-1_851	Hypothetical protein	930663	931769	+	PROKKA_00859	hypothetical protein	930663	931769	+					1	0	0	0	0	0	0
863	PFR_JS20-1_852	Acetolactate synthase	932068	933828	+	PROKKA_00860	Acetolactate synthase large subunit	932068	933828	+	2.2.1.6	ilvB	similar to AA sequence:UniProtKB:P42463		1	0	0	0	0	0	0
864	PFR_JS20-1_853	Acetolactate synthase, small subunit	933825	934352	+	PROKKA_00861	Putative acetolactate synthase small subunit	933825	934352	+	2.2.1.6	ilvH	similar to AA sequence:UniProtKB:P65161		1	0	0	0	0	0	0
865	PFR_JS20-1_854	Ketol-acid reductoisomerase 2	934397	935428	+	PROKKA_00862	Ketol-acid reductoisomerase	934397	935428	+	1.1.1.86	ilvC	similar to AA sequence:UniProtKB:A0QUX8		1	0	0	0	0	0	0
866	PFR_JS20-1_855	Hypothetical protein	935566	936426	-	PROKKA_00863	hypothetical protein	935566	936426	-					1	0	0	0	0	0	0
867	PFR_JS20-1_856	Hypothetical protein	936408	936995	-	PROKKA_00864	hypothetical protein	936408	936995	-					0	0	0	0	0	0	0
868	PFR_JS20-1_857	Tartrate dehydrogenase	937283	938347	-	PROKKA_00865	3-isopropylmalate dehydrogenase	937283	938347	-	1.1.1.85	leuB	similar to AA sequence:UniProtKB:P95313		1	0	0	0	0	0	0
869	PFR_JS20-1_858	Branched-chain-amino-acid transaminase	938513	939598	+	PROKKA_00866	Branched-chain-amino-acid aminotransferase	938513	939598	+	2.6.1.42	ilvE_1	similar to AA sequence:UniProtKB:A0R066		1	0	0	0	0	0	0
870	PFR_JS20-1_859	Putative alpha-isopropylmalate/homocitrate	939630	941228	+	PROKKA_00867	2-isopropylmalate synthase	939630	941228	+	2.3.3.13	leuA_1	similar to AA sequence:UniProtKB:P09151		1	0	0	0	0	0	0
871	PFR_JS20-1_860	FAH family protein	941288	942133	+	PROKKA_00868	Ureidoglycolate lyase	941288	942133	+	4.3.2.3		similar to AA sequence:UniProtKB:Q39BA7		1	0	0	0	0	0	0
872	PFR_JS20-1_861	CAAX amino terminal protease family protein	942141	943235	+	PROKKA_00869	CAAX amino terminal protease self- immunity	942141	943235	+			protein motif:Pfam:PF02517.10		1	0	0	0	0	0	0
873						PROKKA_00870	tRNA-Gln(ctg)	943300	943372	+			COORDINATES:profile:Aragorn:1.2		0					0	0
874						PROKKA_00871	tRNA-Glu(ctc)	943465	943538	+			COORDINATES:profile:Aragorn:1.2		0					0	0
875	PFR_JS20-1_862	Transcriptional regulator, IclR family protein	943637	944365	-	PROKKA_00872	HTH-type transcriptional regulator KipR	943637	944365	-		kipR	similar to AA sequence:UniProtKB:P42968		1	0	0	0	0	0	0
876	PFR_JS20-1_863	3-isopropylmalate dehydratase large subunit	944409	945818	+	PROKKA_00873	3-isopropylmalate dehydratase large subunit	944409	945818	+	4.2.1.33	leuC	similar to AA sequence:UniProtKB:Q7TXH6		1	0	0	0	0	0	0
877	PFR_JS20-1_864	3-isopropylmalate dehydratase small subunit	945832	946428	+	PROKKA_00874	3-isopropylmalate dehydratase small subunit	945832	946428	+	4.2.1.33	leuD	similar to AA sequence:UniProtKB:Q8NQV7		1	0	0	0	0	0	0
878	PFR_JS20-1_865	1-acylglycerol-3-phosphate O-acyltransferase,	946558	947361	+	PROKKA_00875	2-acyl-glycerophospho-ethanolamine acyltransferase	946558	947361	+			protein motif:CLUSTERS:PRK08633		1	0	0	0	0	0	0
879	PFR_JS20-1_866	Putative insertion element ISCmi2 transposase	947417	948460	+	PROKKA_00876	IS2 transposase TnpB	947417	948460	+			protein motif:CLUSTERS:PRK09409		0	0	0	0	0	0	0
880	PFR_JS20-1_867	2-succinyl-5-enolpyruvyl-6-hydroxy-3-cyclohexene-1-carboxylate	948585	950240	+	PROKKA_00877	2-succinyl-5-enolpyruvyl-6-hydroxy-3-cyclohexene-1-carboxylate synthase	948585	950240	+	2.2.1.9	menD	similar to AA sequence:UniProtKB:Q99V50		1	0	0	0	0	0	0
881	PFR_JS20-1_868	Putative excinuclease ABC, A subunit	950348	952918	+	PROKKA_00878	UvrABC system protein A	950348	952918	+		uvrA_3	similar to AA sequence:UniProtKB:P63383		0	0	0	0	0	0	0
882	PFR_JS20-1_869	Hypothetical protein	953089	953565	+	PROKKA_00879	hypothetical protein	953089	953565	+					0	0	0	0	0	0	0
883	PFR_JS20-1_870	Isochorismate synthase	953713	954936	-	PROKKA_00880	Isochorismate synthase EntC	953713	954936	-	5.4.4.2	entC	similar to AA sequence:UniProtKB:P0AEJ2		1	0	0	0	0	0	0
884	PFR_JS20-1_871	O-succinylbenzoic acid-CoA ligase menE	955048	956280	-	PROKKA_00881	2-succinylbenzoate--CoA ligase	955048	956280	-	6.2.1.26	menE	similar to AA sequence:UniProtKB:P63526		1	0	0	0	0	0	0
885	PFR_JS20-1_872	Naphthoate synthase	956353	957438	-	PROKKA_00882	1,4-Dihydroxy-2-naphthoyl-CoA synthase	956353	957438	-	4.1.3.36	menB	similar to AA sequence:UniProtKB:A0QRD3		1	0	0	0	0	0	0
886	PFR_JS20-1_873	Nicotinate phosphoribosyltransferase	957520	958875	-	PROKKA_00883	Nicotinate phosphoribosyltransferase pncB1	957520	958875	-	6.3.4.21	pncB1	similar to AA sequence:UniProtKB:Q10641		1	0	0	0	0	0	0
887	PFR_JS20-1_874	ATP-dependent Clp protease adapter protein ClpS	959002	959295	+	PROKKA_00884	ATP-dependent Clp protease adaptor protein ClpS	959002	959295	+			protein motif:CLUSTERS:PRK00033		1	0	0	0	0	0	0
888	PFR_JS20-1_875	Hypothetical protein	959292	959900	+	PROKKA_00885	hypothetical protein	959292	959900	+					1	0	0	0	0	0	0
889	PFR_JS20-1_876	Glutamate racemase	959988	960806	+	PROKKA_00886	Glutamate racemase	959988	960806	+	5.1.1.3	murI	similar to AA sequence:UniProtKB:O31332		1	0	0	0	0	0	0
890	PFR_JS20-1_877	TRNA nucleotidyltransferase	960960	961721	+	PROKKA_00887	Ribonuclease PH	960960	961721	+	2.7.7.56	rph	similar to AA sequence:UniProtKB:P50597		1	0	0	0	0	0	0
891	PFR_JS20-1_878	Non-canonical purine NTP pyrophosphatase	961718	962524	+	PROKKA_00888	dITP/XTP pyrophosphatase	961718	962524	+	3.6.1.19	rdgB	similar to AA sequence:UniProtKB:P52061		1	0	0	0	0	0	0
892	PFR_JS20-1_879	Thymidylate synthase	962526	963338	+	PROKKA_00889	Thymidylate synthase	962526	963338	+	2.1.1.45	thyA	similar to AA sequence:UniProtKB:P67042		1	0	0	0	0	0	0
893	PFR_JS20-1_880	Dihydrofolate reductase	963453	964055	+	PROKKA_00890	Dihydrofolate reductase	963453	964055	+	1.5.1.3	folA	similar to AA sequence:UniProtKB:P04174		1	0	0	0	0	0	0
894	PFR_JS20-1_881	DNA polymerase IV	964059	965510	+	PROKKA_00891	DNA polymerase IV	964059	965510	+	2.7.7.7	dinB_2	similar to AA sequence:UniProtKB:Q47155		1	0	0	0	0	0	0
895	PFR_JS20-1_882	LAO/AO transport system ATPase	965714	966727	-	PROKKA_00892	putative GTPase/MT1543	965714	966727	-	3.6.-.-		similar to AA sequence:UniProtKB:P63577		1	0	0	0	0	0	0
896	PFR_JS20-1_883	Methylmalonyl-CoA mutase large subunit mutB	966720	968906	-	PROKKA_00893	Methylmalonyl-CoA mutase large subunit	966720	968906	-	5.4.99.2	mutB	similar to AA sequence:UniProtKB:P11653		1	0	0	0	0	0	0
897	PFR_JS20-1_884	Methylmalonyl-CoA mutase small subunit mutA	968903	970819	-	PROKKA_00894	Methylmalonyl-CoA mutase small subunit	968903	970819	-	5.4.99.2	mutA	similar to AA sequence:UniProtKB:P11652		1	0	0	0	0	0	0
898	PFR_JS20-1_885	Hypothetical protein	970816	971079	-	PROKKA_00895	hypothetical protein	970816	971079	-					1	0	0	0	0	0	0
899	PFR_JS20-1_886	Precorrin-2 C20-methyltransferase CbiL	971654	972427	+	PROKKA_00896	Precorrin-2 C(20)-methyltransferase	971654	972427	+	2.1.1.130	cobI	similar to AA sequence:UniProtKB:P21639		1	0	0	0	0	0	0
900	PFR_JS20-1_887	Tetrapyrrole methylase, precorrin-3 methylase,	972457	973416	+	PROKKA_00897	Cobalt-precorrin-4 C(11)-methyltransferase	972457	973416	+	2.1.1.271	cbiF	similar to AA sequence:UniProtKB:P0A2G9		1	0	0	0	0	0	0
901	PFR_JS20-1_888	Bifunctional cbiH protein and precorrin-3B	973413	976073	+	PROKKA_00898	Cobalt-precorrin-3B C(17)-methyltransferase	973413	976073	+	2.1.1.-	cbiH	similar to AA sequence:UniProtKB:Q05590		0	0	0	0	0	0	0
902	PFR_JS20-1_889	Cobalamin synthesis protein, fusion CysG CbiX	976066	977307	+	PROKKA_00899	Sirohydrochlorin cobaltochelatase	976066	977307	+	4.99.1.3	cbiX	similar to AA sequence:UniProtKB:O87690		1	0	0	0	0	0	0
903	PFR_JS20-1_890	Cobalamin biosynthesis protein CbiD (Precursor)	977339	978631	-	PROKKA_00900	cobalt-precorrin-6A synthase	977339	978631	-			protein motif:CLUSTERS:PRK00075		1	0	0	0	0	0	0
904	PFR_JS20-1_891	Precorrin-8X methylmutase	978628	979281	-	PROKKA_00901	Precorrin-8X methylmutase	978628	979281	-	5.4.1.2	cobH	similar to AA sequence:UniProtKB:P21638		1	0	0	0	0	0	0
905	PFR_JS20-1_892	Precorrin-6Y C5,15-methyltransferase, CbiT	979378	979968	-	PROKKA_00902	Precorrin-6Y C(5,15)-methyltransferase [decarboxylating]	979378	979968	-	2.1.1.132	cobL	similar to AA sequence:UniProtKB:P21921		1	0	0	0	0	0	0
906	PFR_JS20-1_893	Precorrin-6A reductase CobK	980041	980808	-	PROKKA_00903	Precorrin-6A reductase	980041	980808	-	1.3.1.54	cobK	similar to AA sequence:UniProtKB:P21920		1	0	0	0	0	0	0
907	PFR_JS20-1_894	Class II aldolase/adducin family protein	980789	981481	-	PROKKA_00904	L-ribulose-5-phosphate 4-epimerase UlaF	980789	981481	-	5.1.3.4	ulaF	similar to AA sequence:UniProtKB:P39306		1	0	0	0	0	0	0
908						PROKKA_00905	tRNA-Leu(tag)	981547	981630	-			COORDINATES:profile:Aragorn:1.2		0					0	0
909	PFR_JS20-1_895	Bacterioferritin comigratory protein	981774	982262	-	PROKKA_00906	Putative peroxiredoxin/MT2597	981774	982262	-	1.11.1.15	bcp	similar to AA sequence:UniProtKB:O53226		1	0	0	0	0	0	0
910	PFR_JS20-1_896	Hypothetical protein	982436	982735	+	PROKKA_00907	hypothetical protein	982436	982735	+					1	0	0	0	0	0	0
911	PFR_JS20-1_897	10 kDa chaperonin	982762	983211	+	PROKKA_00908	10 kDa chaperonin 5	982762	983211	+		groS5	similar to AA sequence:UniProtKB:P35474		1	0	0	0	0	0	0
912						PROKKA_00909	tRNA-Lys(ctt)	983269	983342	+			COORDINATES:profile:Aragorn:1.2		0					0	0
913	PFR_JS20-1_898	CobB/CobQ-like glutamine amidotransferase domain	983473	984246	-	PROKKA_00910	Cobyric acid synthase	983473	984246	-		cobQ_1	similar to AA sequence:UniProtKB:P29932		1	0	0	0	0	0	0
914	PFR_JS20-1_899	Mur ligase middle domain protein	984240	985562	-	PROKKA_00911	UDP-N-acetylmuramoylalanyl-D-glutamate--2,6-diaminopimelate ligase	984240	985562	-			protein motif:CLUSTERS:PRK00139		1	0	0	0	0	0	0
915	PFR_JS20-1_900	Putative secreted tyrosine phosphatase	985666	986481	-	PROKKA_00912	Tyrosine-protein phosphatase precursor	985666	986481	-	3.1.3.48	iphP	similar to AA sequence:UniProtKB:Q05918		1	0	0	0	0	0	0
916	PFR_JS20-1_901	Putative excision nuclease ABC subunit	986552	988885	-	PROKKA_00913	UvrABC system protein A	986552	988885	-		uvrA_4	similar to AA sequence:UniProtKB:Q9WYV0		1	0	0	0	0	0	0
917	PFR_JS20-1_902	Metal dependent phosphohydrolase	988960	989472	+	PROKKA_00914	Bifunctional (p)ppGpp synthase/hydrolase RelA	988960	989472	+		relA_1	similar to AA sequence:UniProtKB:Q54089		1	1	0	1	0	0	0
918	PFR_JS20-1_903	Hypothetical protein	990094	990876	-	PROKKA_00915	hypothetical protein	990094	990876	-				Heat Shock island unique to JS9 and JS20	0	1	0	1	0	0	0
919	PFR_JS20-1_904	Hypothetical protein	991084	991557	+	PROKKA_00916	hypothetical protein	991084	991557	+					0	1	0	1	0	0	0
920	PFR_JS20-1_905	Hypothetical protein	992034	992468	+	PROKKA_00917	18 kDa heat shock protein	992034	992468	+			similar to AA sequence:UniProtKB:Q53595	Heat Shock island unique to JS9 and JS20	0	1	0	1	0	0	0
921	PFR_JS20-1_906	Chaperone protein DnaK 1	992504	994369	+	PROKKA_00918	Chaperone protein dnaK2	992504	994369	+		dnaK2	similar to AA sequence:UniProtKB:P22358	Heat Shock island unique to JS9 and JS20	0	1	0	1	0	0	0
922	PFR_JS20-1_907	Protein GrpE	994388	994927	+	PROKKA_00919	heat shock protein GrpE	994388	994927	+			protein motif:CLUSTERS:PRK10325	Heat Shock island unique to JS9 and JS20	0	1	0	1	0	0	0
923	PFR_JS20-1_908	Curved DNA-binding protein	994931	995818	+	PROKKA_00920	Curved DNA-binding protein	994931	995818	+		cbpA	similar to AA sequence:UniProtKB:P36659	Heat Shock island unique to JS9 and JS20 97% id to Brevibacterium linens strain SMQ-1335	0	1	0	1	0	0	0
924	PFR_JS20-1_909	Hypothetical protein	995815	996126	+	PROKKA_00921	chaperone-modulator protein CbpM	995815	996126	+			protein motif:CLUSTERS:PRK10265	Heat Shock island unique to JS9 and JS20 97% id to Brevibacterium linens strain SMQ-1335	0	1	0	1	0	0	0
925	PFR_JS20-1_910	Chaperone ClpB	996117	998744	+	PROKKA_00922	Chaperone protein ClpB	996117	998744	+		clpB_4	similar to AA sequence:UniProtKB:Q8Y570	Heat Shock island unique to JS9 and JS20 97% id to Brevibacterium linens strain SMQ-1335	0	1	0	1	0	0	0
926	PFR_JS20-1_911	Thioredoxin	998741	999193	+	PROKKA_00923	Thioredoxin	998741	999193	+		trxA_2	similar to AA sequence:UniProtKB:P0A616	Heat Shock island unique to JS9 and JS20 97% id to Brevibacterium linens strain SMQ-1335	0	1	0	1	0	0	0
927	PFR_JS20-1_912	Hypothetical protein	999190	999450	+	PROKKA_00924	Zn-finger in ubiquitin-hydrolases and other protein	999190	999450	+			protein motif:Pfam:PF02148.13	97% id to Brevibacterium linens strain SMQ-1335	0	1	0	1	0	0	0
928	PFR_JS20-1_913	Cyclic nucleotide-regulated FAD-dependent	999447	1000628	+	PROKKA_00925	Thioredoxin reductase	999447	1000628	+	1.8.1.9	trxB_1	similar to AA sequence:UniProtKB:P66011	Heat Shock island unique to JS9 and JS20 97% id to Brevibacterium linens strain SMQ-1335	0	1	0	1	0	0	0
929	PFR_JS20-1_914	Hypothetical protein	1000685	1000972	+	PROKKA_00926	Transposase	1000685	1000972	+			protein motif:Pfam:PF01527.14	97% id to Brevibacterium linens strain SMQ-1335	0	1	0	1	0	0	0
930	PFR_JS20-1_915	TRNA processing ribonuclease BN	1001193	1002302	+	PROKKA_00927	hypothetical protein	1001193	1002302	+			protein motif:CLUSTERS:PRK01637	Heat Shock island unique to JS9 and JS20 97% id to Brevibacterium linens strain SMQ-1335	0	1	0	1	0	0	0
931	PFR_JS20-1_916	Transposase of ISAar4, IS3 family, IS3 group,	1002414	1002710	+	PROKKA_00928	Transposase	1002414	1002710	+			protein motif:Pfam:PF01527.14	Heat Shock island unique to JS9 and JS20 97% id to Brevibacterium linens strain SMQ-1335	0	1	0	1	0	0	0
932	PFR_JS20-1_917	Integrase catalytic region (Fragment)	1002996	1003355	+	PROKKA_00929	hypothetical protein	1002996	1003355	+				97% id to Brevibacterium linens strain SMQ-1335	0	1	0	1	0	0	0
933	PFR_JS20-1_918	NADPH:quinone reductase and related Zn-dependent	1004338	1005243	-	PROKKA_00930	Quinone oxidoreductase 1	1004338	1005243	-	1.6.5.5	qorA_1	similar to AA sequence:UniProtKB:P28304	Heat Shock island unique to JS9 and JS20	0	1	0	1	0	0	0
934	PFR_JS20-1_919	Conserved barrel domain-containing protein	1005305	1005730	-	PROKKA_00931	Cupin domain protein	1005305	1005730	-			protein motif:Pfam:PF07883.5	Heat Shock island unique to JS9 and JS20	0	0	0	0	0	0	0
935	PFR_JS20-1_920	Cadmium transporting P-type ATPase	1005764	1007854	-	PROKKA_00932	putative cadmium-transporting ATPase	1005764	1007854	-	3.6.3.3	cadA	similar to AA sequence:UniProtKB:Q60048	Heat Shock island unique to JS9 and JS20	0	0	0	0	0	0	0
936	PFR_JS20-1_921	Heavy metal transport/detoxification protein	1007946	1008179	-	PROKKA_00933	Copper chaperone CopZ	1007946	1008179	-		copZ	similar to AA sequence:UniProtKB:O32221	Heat Shock island unique to JS9 and JS20	0	0	0	0	0	0	0
937	PFR_JS20-1_922	Transcriptional regulator type FNR	1008344	1009027	+	PROKKA_00934	Fumarate and nitrate reduction regulatory protein	1008344	1009027	+		fnr_1	similar to AA sequence:UniProtKB:P0A9E5	Heat Shock island unique to JS9 and JS20	0	0	0	0	0	0	0
938	PFR_JS20-1_923	Hypothetical protein	1009303	1009659	+	PROKKA_00935	hypothetical protein	1009303	1009659	+					0	1	0	1	0	0	0
939	PFR_JS20-1_924	Type IV secretory pathway VirD4 protein-like	1009656	1011437	+	PROKKA_00936	Type IV secretory system Conjugative DNA transfer	1009656	1011437	+			protein motif:Pfam:PF02534.8		0	1	0	1	0	0	0
940	PFR_JS20-1_925	Single-strand binding protein/Primosomal	1011519	1011959	+	PROKKA_00937	Single-stranded DNA-binding protein 1	1011519	1011959	+		ssb1_1	similar to AA sequence:UniProtKB:Q9KYI9		0	1	0	1	0	0	0
941	PFR_JS20-1_926	Hypothetical protein	1011971	1012534	+	PROKKA_00938	hypothetical protein	1011971	1012534	+					0	2	1	1	0	0	0
942	PFR_JS20-1_927	Hypothetical protein	1012531	1012749	+	PROKKA_00939	hypothetical protein	1012531	1012749	+				Unique Gene Cluster 5, ICE?	0	2	1	1	0	0	0
943	PFR_JS20-1_928	Recombinase	1012928	1015090	+	PROKKA_00940	DNA-invertase hin	1012928	1015090	+		hin_2	similar to AA sequence:UniProtKB:P03013	Unique Gene Cluster 5, ICE?	0	2	1	1	0	0	0
944	PFR_JS20-1_929	Hypothetical protein	1015292	1016116	+	PROKKA_00941	hypothetical protein	1015292	1016116	+				Unique Gene Cluster 5, ICE?	0	2	1	1	0	0	0
945	PFR_JS20-1_930	Transposase for insertion sequence element	1016715	1017161	+	PROKKA_00942	Transposase	1016715	1017161	+			protein motif:Pfam:PF01610.11	Unique Gene Cluster 5, ICE?	0	2	1	1	0	0	0
946	PFR_JS20-1_931	IS1096, TnpA family protein	1017127	1017681	+	PROKKA_00943	hypothetical protein	1017127	1017681	+				Unique Gene Cluster 5, ICE?	0	2	1	1	0	0	0
947	PFR_JS20-1_932	Hypothetical protein	1017678	1017926	+	PROKKA_00944	hypothetical protein	1017678	1017926	+				Unique Gene Cluster 5, ICE?	0	2	1	1	0	0	0
948	PFR_JS20-1_933	Hypothetical protein	1018273	1019424	-	PROKKA_00945	hypothetical protein	1018273	1019424	-				Unique Gene Cluster 5, ICE?	0	2	1	1	0	0	0
949	PFR_JS20-1_934	Exopolyphosphatase	1019597	1020379	+	PROKKA_00946	hypothetical protein	1019597	1020379	+				Unique Gene Cluster 5, ICE?	0	2	1	1	0	0	0
950	PFR_JS20-1_935	Type IV secretory pathway VirB4 protein-like	1020376	1021935	+	PROKKA_00947	AAA-like domain protein	1020376	1021935	+			protein motif:Pfam:PF12846.1	Unique Gene Cluster 5, ICE?	0	2	1	1	0	0	0
951	PFR_JS20-1_936	Hypothetical protein	1021932	1022489	+	PROKKA_00948	hypothetical protein	1021932	1022489	+				Unique Gene Cluster 5, ICE?	0	1	0	1	0	0	0
952	PFR_JS20-1_937	Type IV secretory pathway VirD4 protein-like	1022486	1024261	+	PROKKA_00949	Type IV secretory system Conjugative DNA transfer	1022486	1024261	+			protein motif:Pfam:PF02534.8	Unique Gene Cluster 5, ICE?	0	1	0	1	0	0	0
953	PFR_JS20-1_938	Single-strand binding protein/Primosomal	1024338	1024781	+	PROKKA_00950	Single-stranded DNA-binding protein	1024338	1024781	+			protein motif:HAMAP:MF_00984	Unique Gene Cluster 5, ICE?	0	1	0	1	0	0	0
954	PFR_JS20-1_939	Hypothetical protein	1024795	1025370	+	PROKKA_00951	hypothetical protein	1024795	1025370	+				Unique Gene Cluster 5, ICE?	0	1	0	1	0	0	0
955	PFR_JS20-1_940	Hypothetical protein	1025370	1025579	+	PROKKA_00952	hypothetical protein	1025370	1025579	+				Unique Gene Cluster 5	0	0	0	0	0	0	0
956						PROKKA_00953	tRNA-His(gtg)	1027433	1027508	-			COORDINATES:profile:Aragorn:1.2	Unique Gene Cluster 5	0					0	0
957	PFR_JS20-1_941	Cassette chromosome recombinase C	1025761	1027497	+									Unique Gene Cluster 5		0	0	0	0	0	0
958	PFR_JS20-1_942	Oligoribonuclease	1027584	1028264	-	PROKKA_00954	Oligoribonuclease	1027584	1028264	-	3.1.-.-	orn	similar to AA sequence:UniProtKB:P57666	Unique Gene Cluster 5	1	0	0	0	0	0	0
959	PFR_JS20-1_943	Transporter, major facilitator family protein	1028276	1029727	-											0	0	0	0	0	0
960						PROKKA_00955	tRNA-Arg(tct)	1029635	1029709	+			COORDINATES:profile:Aragorn:1.2		0					0	0
961	PFR_JS20-1_944	Protease PrsW family protein	1029781	1031283	+	PROKKA_00956	hypothetical protein	1029781	1031283	+					1	0	0	0	0	0	0
962	PFR_JS20-1_945	ATP-binding protein SCC61A06c	1031353	1033185	+	PROKKA_00957	Dynamin family protein	1031353	1033185	+			protein motif:Pfam:PF00350.17		1	0	0	0	0	0	0
963	PFR_JS20-1_946	Putative ABC transporter (Precursor)	1033182	1034825	+	PROKKA_00958	GTPase Era	1033182	1034825	+			protein motif:CLUSTERS:PRK00089		0	0	0	0	0	0	0
964	PFR_JS20-1_947	Hypothetical protein	1034822	1035484	+	PROKKA_00959	hypothetical protein	1034822	1035484	+					1	0	0	0	0	0	0
965	PFR_JS20-1_948	Hypothetical protein	1035701	1036201	+	PROKKA_00960	Single-stranded DNA-binding protein 1	1035701	1036201	+		ssb1_2	similar to AA sequence:UniProtKB:Q9KYI9		1	0	0	0	0	0	0
966	PFR_JS20-1_949	ATP-binding cassette protein, ChvD family	1036398	1038086	+	PROKKA_00961	putative ABC transporter ATP-binding protein/MT2552	1036398	1038086	+			similar to AA sequence:UniProtKB:O53204		1	0	0	0	0	0	0
967	PFR_JS20-1_950	Dihydroxyacetone kinase, DhaK subunit	1038258	1039253	+	PROKKA_00962	PTS-dependent dihydroxyacetone kinase, dihydroxyacetone-binding subunit DhaK	1038258	1039253	+	2.7.-.-	dhaK_2	similar to AA sequence:UniProtKB:P76015		1	0	0	0	0	0	0
968	PFR_JS20-1_951	Dihydroxyacetone kinase, L subunit	1039253	1039882	+	PROKKA_00963	PTS-dependent dihydroxyacetone kinase, ADP-binding subunit DhaL	1039253	1039882	+	2.7.-.-	dhaL	similar to AA sequence:UniProtKB:P76014		1	0	0	0	0	0	0
969	PFR_JS20-1_952	Dihydroxyacetone kinase subunit M	1039895	1041415	+	PROKKA_00964	PTS-dependent dihydroxyacetone kinase, phosphotransferase subunit DhaM	1039895	1041415	+		dhaM	similar to AA sequence:UniProtKB:P37349		1	0	0	0	0	0	0
970	PFR_JS20-1_953	Hypothetical protein	1041402	1042772	-	PROKKA_00965	hypothetical protein	1041402	1042772	-					1	0	0	0	0	0	0
971	PFR_JS20-1_954	Peptidyl-dipeptidase Dcp	1042829	1044865	+	PROKKA_00966	Peptidyl-dipeptidase dcp	1042829	1044865	+	3.4.15.5	dcp	similar to AA sequence:UniProtKB:P24171		1	0	0	0	0	0	0
972	PFR_JS20-1_955	FAD linked oxidase protein	1044986	1047814	-	PROKKA_00967	putative FAD-linked oxidoreductase	1044986	1047814	-	1.-.-.-		similar to AA sequence:UniProtKB:Q50685		1	0	0	0	0	0	0
973	PFR_JS20-1_956	Transcriptional regulator, MarR family	1047820	1048278	-	PROKKA_00968	Transcriptional repressor MprA	1047820	1048278	-		mprA_1	similar to AA sequence:UniProtKB:P0ACR9		1	0	0	0	0	0	0
974	PFR_JS20-1_957	AMP-dependent synthetase/ligase	1048455	1050344	+	PROKKA_00969	Long-chain-fatty-acid--CoA ligase FadD15	1048455	1050344	+	6.2.1.3		similar to AA sequence:UniProtKB:O53521		1	0	0	0	0	0	0
975	PFR_JS20-1_958	Acyl-CoA thioester hydrolase, YbgC/YbaW family	1050350	1051231	+	PROKKA_00970	Thioesterase superfamily protein	1050350	1051231	+			protein motif:Pfam:PF03061.16		1	0	0	0	0	0	0
976	PFR_JS20-1_959	Putative phosphomethylpyrimidine kinase	1051378	1052199	-	PROKKA_00971	Pyridoxine kinase	1051378	1052199	-	2.7.1.35	pdxK	similar to AA sequence:UniProtKB:P39610		0	0	0	0	0	0	0
977	PFR_JS20-1_960	6-phosphogluconate dehydrogenase, decarboxylating	1052329	1053786	-	PROKKA_00972	6-phosphogluconate dehydrogenase, decarboxylating	1052329	1053786	-	1.1.1.44	gnd	similar to AA sequence:UniProtKB:P00350		1	0	0	0	0	0	0
978	PFR_JS20-1_961	Aminopeptidase	1053987	1056590	-	PROKKA_00973	Aminopeptidase N	1053987	1056590	-	3.4.11.2	pepN	similar to AA sequence:UniProtKB:Q11010		1	0	0	0	0	0	0
979	PFR_JS20-1_962	DSBA oxidoreductase	1056933	1057547	+	PROKKA_00974	hypothetical protein	1056933	1057547	+					0	0	0	0	0	0	0
980	PFR_JS20-1_963	Hypothetical protein	1057772	1058566	+	PROKKA_00975	hypothetical protein	1057772	1058566	+					1	0	0	0	0	0	0
981	PFR_JS20-1_964	DNA ligase	1058643	1060937	+	PROKKA_00976	DNA ligase	1058643	1060937	+	6.5.1.2	ligA	similar to AA sequence:UniProtKB:A0QUW7		1	0	0	0	0	0	0
982	PFR_JS20-1_965	Hypothetical protein	1060934	1062457	-	PROKKA_00977	hypothetical protein	1060934	1062457	-					1	0	0	0	0	0	0
983	PFR_JS20-1_966	Hypothetical protein	1062692	1062883	-	PROKKA_00978	hypothetical protein	1062692	1062883	-					1	0	0	0	0	0	0
984	PFR_JS20-1_967	Quaternary ammonium compound-resistance protein	1063011	1063325	+	PROKKA_00979	Quaternary ammonium compound-resistance protein SugE	1063011	1063325	+		sugE	similar to AA sequence:UniProtKB:P69937		1	0	0	0	0	0	0
985						PROKKA_00980	tRNA-Pro(tgg)	1063522	1063596	-			COORDINATES:profile:Aragorn:1.2		0					0	0
986						PROKKA_00981	tRNA-Gly(tcc)	1063856	1063929	+			COORDINATES:profile:Aragorn:1.2		0					0	0
987	PFR_JS20-1_968	Trigger factor	1064060	1065643	+	PROKKA_00982	Trigger factor	1064060	1065643	+	5.2.1.8	tig	similar to AA sequence:UniProtKB:A0R199		1	0	0	0	0	0	0
988	PFR_JS20-1_969	Inner membrane protein YhhT	1065868	1067061	+	PROKKA_00983	AI-2 transport protein TqsA	1065868	1067061	+		tqsA_1	similar to AA sequence:UniProtKB:P0AFS5		1	0	0	0	0	0	0
989	PFR_JS20-1_970	Pheromone autoinducer 2 transporter	1067294	1068526	+	PROKKA_00984	AI-2 transport protein TqsA	1067294	1068526	+		tqsA_2	similar to AA sequence:UniProtKB:P0AFS5		1	0	0	0	0	0	0
990	PFR_JS20-1_971	ATP-dependent Clp protease proteolytic subunit 2	1068613	1069248	+	PROKKA_00985	ATP-dependent Clp protease proteolytic subunit 2	1068613	1069248	+	3.4.21.92	clpP2_1	similar to AA sequence:UniProtKB:Q8NN01		1	0	0	0	0	0	0
991	PFR_JS20-1_972	ATP-dependent Clp protease proteolytic subunit 1	1069272	1069961	+	PROKKA_00986	ATP-dependent Clp protease proteolytic subunit 2	1069272	1069961	+	3.4.21.92	clpP2_2	similar to AA sequence:UniProtKB:Q9ZH58		1	0	0	0	0	0	0
992						PROKKA_00987	tRNA-Pro(ggg)	1070224	1070305	-			COORDINATES:profile:Aragorn:1.2		0					0	0
993	PFR_JS20-1_973	ATP-dependent Clp protease ATP-binding subunit	1070083	1071360	+											0	0	0	0	0	0
994	PFR_JS20-1_974	Hypothetical protein	1071472	1071816	-	PROKKA_00988	hypothetical protein	1071472	1071816	-					0	0	0	0	0	0	0
995	PFR_JS20-1_975	Threonine synthase	1071905	1073347	+	PROKKA_00989	Threonine synthase	1071905	1073347	+	4.2.3.1	thrC	similar to AA sequence:UniProtKB:P23669		1	0	0	0	0	0	0
996	PFR_JS20-1_976	Phosphofructokinase	1073428	1074549	+	PROKKA_00990	6-phosphofructokinase	1073428	1074549	+	2.7.1.11	pfkA	similar to AA sequence:UniProtKB:Q8NR14		1	0	0	0	0	0	0
997	PFR_JS20-1_977	Haloacid dehalogenase superfamily enzyme,	1074676	1075383	+	PROKKA_00991	(S)-2-haloacid dehalogenase 4A	1074676	1075383	+	3.8.1.2	hdl IVa	similar to AA sequence:UniProtKB:Q51645		1	0	0	0	0	0	0
998	PFR_JS20-1_978	Valyl tRNA synthetase	1075490	1078108	-	PROKKA_00992	Valine--tRNA ligase	1075490	1078108	-	6.1.1.9	valS	similar to AA sequence:UniProtKB:P96142		1	0	0	0	0	0	0
999	PFR_JS20-1_979	DSBA-like thioredoxin domain protein	1078207	1078806	-	PROKKA_00993	DSBA-like thioredoxin domain protein	1078207	1078806	-			protein motif:Pfam:PF01323.14		0	0	0	0	0	0	0		PossibleCrispr_1
1000	PFR_JS20-1_980	Hypothetical protein	1078803	1079072	-	PROKKA_00994	hypothetical protein	1078803	1079072	-					0	0	0	0	0	0	0		PossibleCrispr_1
1001	PFR_JS20-1_981	DSBA oxidoreductase	1079336	1080130	-	PROKKA_00995	hypothetical protein	1079336	1080130	-					1	0	0	0	0	0	0
1002	PFR_JS20-1_982	Putative type IV conjugative transfer system	1080166	1080777	-	PROKKA_00996	DoxX	1080166	1080777	-			protein motif:Pfam:PF07681.6		1	0	0	0	0	0	0
1003	PFR_JS20-1_983	Protein FolC	1080892	1082397	+	PROKKA_00997	Folylpolyglutamate synthase	1080892	1082397	+	6.3.2.17	fgs	similar to AA sequence:UniProtKB:P15925		1	0	0	0	0	0	0
1004	PFR_JS20-1_984	Nucleoside diphosphate kinase	1082461	1082952	+	PROKKA_00998	Nucleoside diphosphate kinase	1082461	1082952	+	2.7.4.6	ndkA	similar to AA sequence:UniProtKB:P84284		0	0	0	0	0	0	0
1005	PFR_JS20-1_985	Hypothetical protein	1082949	1084241	+	PROKKA_00999	CAAX amino terminal protease self- immunity	1082949	1084241	+			protein motif:Pfam:PF02517.10		0	0	0	0	0	0	0
1006	PFR_JS20-1_986	Radical SAM domain protein	1084296	1086239	+	PROKKA_01000	Radical SAM superfamily protein	1084296	1086239	+			protein motif:Pfam:PF04055.15		1	0	0	0	0	0	0
1007	PFR_JS20-1_987	Ionic transporter membrane protein chaA	1086303	1087403	-	PROKKA_01001	Sodium/proton antiporter ChaA	1086303	1087403	-		chaA	similar to AA sequence:UniProtKB:P31801		1	0	0	0	0	0	0
1008	PFR_JS20-1_988	Integral membrane protein TerC	1087400	1088656	-	PROKKA_01002	Inner membrane protein alx	1087400	1088656	-		alx_2	similar to AA sequence:UniProtKB:P42601		1	0	0	0	0	0	0
1009	PFR_JS20-1_989	Hypothetical protein	1088871	1089326	+	PROKKA_01003	MarR family protein	1088871	1089326	+			protein motif:Pfam:PF12802.1		1	0	0	0	0	0	0
1010	PFR_JS20-1_990	Radical SAM domain protein	1089390	1090142	+	PROKKA_01004	hypothetical protein	1089390	1090142	+					1	0	0	0	0	0	0
1011	PFR_JS20-1_991	Hypothetical protein	1090396	1093182	+	PROKKA_01005	Ribonuclease G	1090396	1093182	+	3.1.26.-	rng	similar to AA sequence:UniProtKB:P0A9J0		1	0	0	0	0	0	0
1012	PFR_JS20-1_992	50S ribosomal protein L21	1093379	1093726	+	PROKKA_01006	50S ribosomal protein L21	1093379	1093726	+		rplU	similar to AA sequence:UniProtKB:A0R151		1	0	0	0	0	0	0
1013	PFR_JS20-1_993	50S ribosomal protein L27	1093740	1094003	+	PROKKA_01007	50S ribosomal protein L27	1093740	1094003	+		rpmA	similar to AA sequence:UniProtKB:A0R150		1	0	0	0	0	0	0
1014	PFR_JS20-1_994	GTPase obg	1094152	1095753	+	PROKKA_01008	GTPase Obg	1094152	1095753	+		obg	similar to AA sequence:UniProtKB:P95722		1	0	0	0	0	0	0
1015	PFR_JS20-1_995	Glutamate 5-kinase ProB	1095746	1096915	+	PROKKA_01009	Glutamate 5-kinase	1095746	1096915	+	2.7.2.11	proB	similar to AA sequence:UniProtKB:A0R148		1	0	0	0	0	0	0
1016	PFR_JS20-1_996	Hypothetical protein	1096948	1097616	+	PROKKA_01010	hypothetical protein	1096948	1097616	+					1	0	0	0	0	0	0
1017	PFR_JS20-1_997	Gamma-glutamyl phosphate reductase 2	1097623	1098867	+	PROKKA_01011	Gamma-glutamyl phosphate reductase	1097623	1098867	+	1.2.1.41	proA	similar to AA sequence:UniProtKB:Q9WYC9		1	0	0	0	0	0	0
1018	PFR_JS20-1_998	Nicotinate (Nicotinamide) nucleotide	1098941	1099711	+	PROKKA_01012	Nicotinate-nucleotide adenylyltransferase	1098941	1099711	+	2.7.7.18	nadD	similar to AA sequence:UniProtKB:P54455		1	0	0	0	0	0	0
1019	PFR_JS20-1_999	Ribosome-associated protein, iojap family	1099708	1100091	+	PROKKA_01013	Ribosomal silencing factor RsfS	1099708	1100091	+		rsfS	similar to AA sequence:UniProtKB:Q9KD89		1	0	0	0	0	0	0
1020	PFR_JS20-1_1000	Phosphoglycerate mutase family protein	1100091	1100699	+	PROKKA_01014	Glucosyl-3-phosphoglycerate phosphatase	1100091	1100699	+	3.1.3.-	gpgP_1	similar to AA sequence:UniProtKB:P71724		1	0	0	0	0	0	0
1021	PFR_JS20-1_1001	Hypothetical protein	1100759	1101196	+	PROKKA_01015	hypothetical protein	1100759	1101196	+					0	0	0	0	0	0	0
1022	PFR_JS20-1_1002	NADPH-dependent glutamate synthase beta chain and	1101312	1102232	+	PROKKA_01016	NAD dependent epimerase/dehydratase family protein	1101312	1102232	+			protein motif:Pfam:PF01370.15		1	0	0	0	0	0	0
1023						PROKKA_01017	tRNA-Ala(ggc)	1102359	1102432	-			COORDINATES:profile:Aragorn:1.2		0					0	0
1024	PFR_JS20-1_1003	Hypothetical protein	1102535	1103275	-	PROKKA_01018	hypothetical protein	1102535	1103275	-					1	0	0	0	0	0	0
1025	PFR_JS20-1_1004	Hypothetical protein	1103444	1104502	+	PROKKA_01019	hypothetical protein	1103444	1104502	+					1	0	0	0	0	0	0
1026	PFR_JS20-1_1005	Leucine--tRNA ligase (Precursor)	1104819	1107347	+	PROKKA_01020	Leucine--tRNA ligase	1104819	1107347	+	6.1.1.4	leuS	similar to AA sequence:UniProtKB:Q9JXT2		1	0	0	0	0	0	0
1027	PFR_JS20-1_1006	Dihydroorotase	1107404	1108696	+	PROKKA_01021	Dihydroorotase	1107404	1108696	+	3.5.2.3	pyrC	similar to AA sequence:UniProtKB:Q81WF0		1	0	0	0	0	0	0
1028	PFR_JS20-1_1007	Malic enzyme, NAD binding domain protein	1108952	1110469	+	PROKKA_01022	putative NAD-dependent malic enzyme 2	1108952	1110469	+	1.1.1.38	maeA	similar to AA sequence:UniProtKB:P45868		1	0	0	0	0	0	0
1029	PFR_JS20-1_1008	Putative competence protein ComEA	1110654	1111565	+	PROKKA_01023	ComE operon protein 1	1110654	1111565	+		comEA	similar to AA sequence:UniProtKB:P39694		1	0	0	0	0	0	0
1030	PFR_JS20-1_1009	DNA internalization competence protein	1111684	1114005	+	PROKKA_01024	ComEC family competence protein	1111684	1114005	+			protein motif:CLUSTERS:PRK11539		0	0	0	0	0	0	0
1031	PFR_JS20-1_1010	DNA polymerase III, delta subunit	1114088	1115086	+	PROKKA_01025	hypothetical protein	1114088	1115086	+			protein motif:CLUSTERS:PRK07914		1	0	0	0	0	0	0
1032	PFR_JS20-1_1011	Hypothetical protein	1115100	1115762	-	PROKKA_01026	hypothetical protein	1115100	1115762	-					1	0	0	0	0	0	0
1033	PFR_JS20-1_1012	30S ribosomal protein S20	1115896	1116156	-	PROKKA_01027	30S ribosomal protein S20	1115896	1116156	-		rpsT	similar to AA sequence:UniProtKB:A0R102		1	0	0	0	0	0	0
1034	PFR_JS20-1_1013	Hypothetical protein	1116411	1117031	+	PROKKA_01028	hypothetical protein	1116411	1117031	+					1	0	0	0	0	0	0
1035	PFR_JS20-1_1014	Elongation factor 4	1117332	1119161	+	PROKKA_01029	Elongation factor 4	1117332	1119161	+	3.6.5.-	lepA	similar to AA sequence:UniProtKB:Q2FXY7		1	0	0	0	0	0	0
1036	PFR_JS20-1_1015	Putative coproporphyrinogen dehydrogenase	1119164	1120363	+	PROKKA_01030	Oxygen-independent coproporphyrinogen-III oxidase 1	1119164	1120363	+	1.3.99.22	hemN	similar to AA sequence:UniProtKB:P54304		1	0	0	0	0	0	0
1037	PFR_JS20-1_1016	PF11296 family protein	1120458	1121339	+	PROKKA_01031	hypothetical protein	1120458	1121339	+					1	0	0	0	0	0	0
1038	PFR_JS20-1_1017	Inositol monophosphatase family protein	1121417	1122193	+	PROKKA_01032	Inositol-1-monophosphatase	1121417	1122193	+	3.1.3.25	suhB	similar to AA sequence:UniProtKB:O33832		1	0	0	0	0	0	0
1039	PFR_JS20-1_1018	Heat-inducible transcription repressor hrcA	1122452	1123462	+	PROKKA_01033	Heat-inducible transcription repressor HrcA	1122452	1123462	+		hrcA	similar to AA sequence:UniProtKB:A0R0T9		1	0	0	0	0	0	0
1040	PFR_JS20-1_1019	Chaperone protein DnaJ 2	1123475	1124683	+	PROKKA_01034	Chaperone protein DnaJ	1123475	1124683	+		dnaJ_2	similar to AA sequence:UniProtKB:Q6RSN5		1	0	0	0	0	0	0
1041	PFR_JS20-1_1020	Ribosomal RNA small subunit methyltransferase E	1124680	1125429	+	PROKKA_01035	Ribosomal RNA small subunit methyltransferase E	1124680	1125429	+	2.1.1.193	rsmE	similar to AA sequence:UniProtKB:P54461		1	0	0	0	0	0	0
1042	PFR_JS20-1_1021	Putative Tat (Twin-arginine translocation)	1125418	1126746	-	PROKKA_01036	Calcineurin-like phosphoesterase	1125418	1126746	-			protein motif:Pfam:PF00149.22		1	0	0	0	0	0	0
1043	PFR_JS20-1_1022	TRNA-guanine transglycosylase	1126866	1128134	+	PROKKA_01037	Queuine tRNA-ribosyltransferase	1126866	1128134	+	2.4.2.29	tgt	similar to AA sequence:UniProtKB:P66905		1	0	0	0	0	0	0
1044	PFR_JS20-1_1023	Hypothetical protein	1128247	1128798	+	PROKKA_01038	hypothetical protein	1128247	1128798	+					1	0	0	0	0	0	0
1045	PFR_JS20-1_1024	Prolyl aminopeptidase	1128880	1129938	+	PROKKA_01039	Proline iminopeptidase	1128880	1129938	+	3.4.11.5	pip_1	similar to AA sequence:UniProtKB:P52279		1	0	0	0	0	0	0
1046	PFR_JS20-1_1025	Hypothetical protein	1129994	1130485	+	PROKKA_01040	hypothetical protein	1129994	1130485	+					0	0	0	0	0	0	0
1047	PFR_JS20-1_1026	Inner membrane metabolite transport protein YhjE	1130931	1132037	+	PROKKA_01041	Inner membrane metabolite transport protein YhjE	1130931	1132037	+		yhjE	similar to AA sequence:UniProtKB:P37643		1	0	0	0	0	0	0
1048	PFR_JS20-1_1027	PhoH family protein	1132169	1133176	+	PROKKA_01042	PhoH-like protein	1132169	1133176	+		ybeZ	similar to AA sequence:UniProtKB:P0A9K3		1	0	0	0	0	0	0
1049	PFR_JS20-1_1028	Probable rRNA maturation factor	1133223	1133681	+	PROKKA_01043	Endoribonuclease YbeY	1133223	1133681	+	3.1.-.-	ybeY	similar to AA sequence:UniProtKB:A0R0T0		1	0	0	0	0	0	0
1050	PFR_JS20-1_1029	CBS domain pair protein	1133839	1135143	+	PROKKA_01044	Magnesium and cobalt efflux protein CorC	1133839	1135143	+		corC	similar to AA sequence:UniProtKB:P0A2L3		1	0	0	0	0	0	0
1051	PFR_JS20-1_1030	GTPase Era	1135136	1136080	+	PROKKA_01045	GTPase Era	1135136	1136080	+		era	similar to AA sequence:UniProtKB:P0A562		1	0	0	0	0	0	0
1052	PFR_JS20-1_1031	Hypothetical protein	1136130	1136738	+	PROKKA_01046	hypothetical protein	1136130	1136738	+					1	0	0	0	0	0	0
1053	PFR_JS20-1_1032	Hypothetical protein	1136849	1136983	+	PROKKA_01047	hypothetical protein	1136849	1136983	+					1	0	0	0	0	0	0
1054	PFR_JS20-1_1033	Amidohydrolase family protein	1137113	1138618	-	PROKKA_01048	N-substituted formamide deformylase precursor	1137113	1138618	-	3.5.1.91	nfdA	similar to AA sequence:UniProtKB:Q68AP4		0	0	0	0	0	0	0
1055	PFR_JS20-1_1034	2-isopropylmalate synthase LeuA	1138850	1140616	+	PROKKA_01049	2-isopropylmalate synthase	1138850	1140616	+	2.3.3.13	leuA_2	similar to AA sequence:UniProtKB:P96420		1	0	0	0	0	0	0
1056	PFR_JS20-1_1035	Protein of hypothetical function DUF488	1140729	1141091	-	PROKKA_01050	hypothetical protein	1140729	1141091	-					1	0	0	0	0	0	0
1057	PFR_JS20-1_1036	Isoprenyl transferase 2	1141152	1141841	-	PROKKA_01051	Trans,polycis-polyprenyl diphosphate synthase ((2Z,6E)-farnesyl diphosphate specific)	1141152	1141841	-	2.5.1.88		similar to AA sequence:UniProtKB:Q47RM6		1	0	0	0	0	0	0
1058	PFR_JS20-1_1037	DNA repair protein RecO	1142025	1142768	+	PROKKA_01052	DNA repair protein RecO	1142025	1142768	+		recO	similar to AA sequence:UniProtKB:P42095		1	0	0	0	0	0	0
1059	PFR_JS20-1_1038	IS1096, TnpA family protein	1143191	1143745	-	PROKKA_01053	hypothetical protein	1143191	1143745	-					0	0	0	0	0	0	0
1060	PFR_JS20-1_1039	Transposase for insertion sequence element	1143711	1144157	-	PROKKA_01054	Transposase	1143711	1144157	-			protein motif:Pfam:PF01610.11		0	0	0	0	0	0	0
1061	PFR_JS20-1_1040	Phage integrase	1144681	1145355	-	PROKKA_01055	hypothetical protein	1144681	1145355	-					1	0	0	0	0	0	0
1062	PFR_JS20-1_1041	Fe(3 ) uptake regulation protein	1145608	1146120	-	PROKKA_01056	Zinc uptake regulation protein	1145608	1146120	-		zur	similar to AA sequence:UniProtKB:O05839		1	0	0	0	0	0	0
1063	PFR_JS20-1_1042	Metal transport ABC transporter	1146086	1147093	-	PROKKA_01057	High-affinity zinc uptake system membrane protein ZnuB	1146086	1147093	-		znuB	similar to AA sequence:UniProtKB:O34610		1	0	0	0	0	0	0
1064	PFR_JS20-1_1043	Metal transport ABC transporter	1147095	1147883	-	PROKKA_01058	High-affinity zinc uptake system ATP-binding protein ZnuC	1147095	1147883	-	3.6.3.-	znuC	similar to AA sequence:UniProtKB:O34946		1	0	0	0	0	0	0
1065	PFR_JS20-1_1044	Metal transport system ABC transporter	1147978	1148925	-	PROKKA_01059	High-affinity zinc uptake system binding-protein ZnuA precursor	1147978	1148925	-		znuA	similar to AA sequence:UniProtKB:O34966		1	0	0	0	0	0	0
1066	PFR_JS20-1_1045	Glycyl-tRNA synthetase glyS	1149158	1150546	+	PROKKA_01060	Glycine--tRNA ligase	1149158	1150546	+	6.1.1.14	glyQS	similar to AA sequence:UniProtKB:P99129		1	0	0	0	0	0	0
1067	PFR_JS20-1_1046	Nicotinate-nucleotide pyrophosphatase nadC	1150671	1151591	-	PROKKA_01061	Nicotinate-nucleotide pyrophosphorylase [carboxylating]	1150671	1151591	-	2.4.2.19	nadC	similar to AA sequence:UniProtKB:O06594		1	0	0	0	0	0	0
1068	PFR_JS20-1_1047	L-aspartate oxidase nadB	1151588	1153270	-	PROKKA_01062	L-aspartate oxidase	1151588	1153270	-	1.4.3.16	nadB	similar to AA sequence:UniProtKB:P10902		1	0	0	0	0	0	0
1069	PFR_JS20-1_1048	Quinolinate synthase A	1153267	1154247	-	PROKKA_01063	Quinolinate synthase A	1153267	1154247	-	2.5.1.72	nadA	similar to AA sequence:UniProtKB:P11458		1	0	0	0	0	0	0
1070	PFR_JS20-1_1049	NUDIX hydrolase	1154314	1155066	+	PROKKA_01064	bifunctional nicotinamide mononucleotide adenylyltransferase/ADP-ribose pyrophosphatase	1154314	1155066	+			protein motif:CLUSTERS:PRK05379		1	0	0	0	0	0	0
1071	PFR_JS20-1_1050	Succinate dehydrogenase cytochrome B subunit,	1155314	1156069	+	PROKKA_01065	Succinate dehydrogenase/Fumarate reductase transmembrane subunit	1155314	1156069	+			protein motif:Pfam:PF01127.16		1	0	0	0	0	0	0
1072	PFR_JS20-1_1051	Succinate dehydrogenase flavoprotein subunit	1156066	1158150	+	PROKKA_01066	Fumarate reductase flavoprotein subunit	1156066	1158150	+	1.3.5.4	frdA_3	similar to AA sequence:UniProtKB:P17412		1	0	0	0	0	0	0
1073	PFR_JS20-1_1052	Succinate dehydrogenase/fumarate reductase	1158147	1158905	+	PROKKA_01067	Fumarate reductase iron-sulfur subunit	1158147	1158905	+	1.3.99.1	frdB_2	similar to AA sequence:UniProtKB:P0AC47		1	0	0	0	0	0	0
1074	PFR_JS20-1_1053	TIM-barrel protein, nifR3 family	1158982	1160169	+	PROKKA_01068	tRNA-dihydrouridine synthase C	1158982	1160169	+	1.-.-.-	dusC	similar to AA sequence:UniProtKB:P33371		1	0	0	0	0	0	0
1075	PFR_JS20-1_1054	Putative dGTPase	1160232	1161365	+	PROKKA_01069	Deoxyguanosinetriphosphate triphosphohydrolase	1160232	1161365	+	3.1.5.1	dgt	similar to AA sequence:UniProtKB:P15723		1	0	0	0	0	0	0
1076	PFR_JS20-1_1055	TIGR00245 family protein	1161382	1162140	-	PROKKA_01070	hypothetical protein	1161382	1162140	-					0	0	0	0	0	0	0
1077	PFR_JS20-1_1056	Predicted metal-binding protein (DUF2284)	1162148	1162837	-	PROKKA_01071	hypothetical protein	1162148	1162837	-					1	0	0	0	0	0	0
1078	PFR_JS20-1_1057	Mercuric reductase/transcriptional regulator,	1163199	1164629	+	PROKKA_01072	Dihydrolipoyl dehydrogenase	1163199	1164629	+	1.8.1.4	lpd	similar to AA sequence:UniProtKB:P85207		1	0	0	0	0	0	0
1079	PFR_JS20-1_1058	HAD-superfamily hydrolase, subfamily IIB	1164650	1165492	-	PROKKA_01073	Putative phosphatase	1164650	1165492	-	3.1.3.-		similar to AA sequence:UniProtKB:Q5XD45		1	0	0	0	0	0	0
1080	PFR_JS20-1_1059	Hypothetical protein	1165500	1166426	-	PROKKA_01074	hypothetical protein	1165500	1166426	-					1	0	0	0	0	0	0
1081	PFR_JS20-1_1060	Transcriptional regulator moxR1	1166671	1167723	+	PROKKA_01075	ATPase family associated with various cellular activities (AAA)	1166671	1167723	+			protein motif:Pfam:PF07726.5		1	0	0	0	0	0	0
1082	PFR_JS20-1_1061	Protein containing DUF58	1167720	1168784	+	PROKKA_01076	hypothetical protein	1167720	1168784	+					1	0	0	0	0	0	0
1083	PFR_JS20-1_1062	Von Willebrand factor type A domain protein	1168784	1169758	+	PROKKA_01077	von Willebrand factor type A domain protein	1168784	1169758	+			protein motif:Pfam:PF00092.22		1	0	0	0	0	0	0
1084	PFR_JS20-1_1063	Von Willebrand factor type A domain protein	1169758	1170723	+	PROKKA_01078	von Willebrand factor type A domain protein	1169758	1170723	+			protein motif:Pfam:PF00092.22		1	0	0	0	0	0	0
1085	PFR_JS20-1_1064	Pyridoxal phosphate enzyme, YggS family	1170720	1171472	+	PROKKA_01079	hypothetical protein	1170720	1171472	+			protein motif:Pfam:PF01168.14	Alanine racemase, N-terminal domain	1	0	0	0	0	0	0
1086	PFR_JS20-1_1065	Peptidase, S9C (Acylaminoacyl-peptidase) family	1171521	1173500	-	PROKKA_01080	Prolyl tripeptidyl peptidase precursor	1171521	1173500	-	3.4.14.12	ptpA_1	similar to AA sequence:UniProtKB:Q7MUW6		1	0	0	0	0	0	0
1087	PFR_JS20-1_1066	PF11343 family protein	1173651	1174145	+	PROKKA_01081	hypothetical protein	1173651	1174145	+					1	0	0	0	0	0	0
1088	PFR_JS20-1_1067	3-oxoacyl-[acyl-carrier-protein] synthase II	1174329	1175588	-	PROKKA_01082	3-oxoacyl-[acyl-carrier-protein] synthase 2	1174329	1175588	-	2.3.1.179	fabF	similar to AA sequence:UniProtKB:P73283		1	0	0	0	0	0	0
1089	PFR_JS20-1_1068	Acyl carrier protein	1175640	1175891	-	PROKKA_01083	Acyl carrier protein	1175640	1175891	-		acpP	similar to AA sequence:UniProtKB:P80921		1	0	0	0	0	0	0
1090	PFR_JS20-1_1069	3-oxoacyl-[acyl-carrier-protein] synthase 3 2	1175953	1176957	-	PROKKA_01084	3-oxoacyl-[acyl-carrier-protein] synthase 3	1175953	1176957	-	2.3.1.180	fabH	similar to AA sequence:UniProtKB:Q9F6D4		1	0	0	0	0	0	0
1091	PFR_JS20-1_1070	Malonyl CoA:acyl carrier protein	1176961	1177917	-	PROKKA_01085	Malonyl CoA-acyl carrier protein transacylase	1176961	1177917	-	2.3.1.39	fabD	similar to AA sequence:UniProtKB:P63458		1	0	0	0	0	0	0
1092	PFR_JS20-1_1071	Transcriptional regulator, PucR family	1178074	1179288	-	PROKKA_01086	Purine catabolism regulatory protein	1178074	1179288	-		pucR_2	similar to AA sequence:UniProtKB:O32138		1	0	0	0	0	0	0
1093	PFR_JS20-1_1072	Aromatic-amino-acid transaminase	1179374	1180570	-	PROKKA_01087	Aromatic-amino-acid aminotransferase	1179374	1180570	-	2.6.1.57	tyrB	similar to AA sequence:UniProtKB:P04693		1	0	0	0	0	0	0
1094	PFR_JS20-1_1073	Pyruvate dehydrogenase E1 component	1180825	1183572	+	PROKKA_01088	Pyruvate dehydrogenase E1 component	1180825	1183572	+	1.2.4.1	aceE	similar to AA sequence:UniProtKB:A0R0B0		1	0	0	0	0	0	0
1095	PFR_JS20-1_1074	Hypothetical protein	1183535	1183669	+	PROKKA_01089	hypothetical protein	1183535	1183669	+					0	0	0	0	0	0	0
1096	PFR_JS20-1_1075	PF11253 family protein	1183674	1184099	+	PROKKA_01090	hypothetical protein	1183674	1184099	+					1	0	0	0	0	0	0
1097	PFR_JS20-1_1076	Putative ATP-binding/permease fusion ABC	1184134	1185927	-	PROKKA_01091	putative ABC transporter ATP-binding protein	1184134	1185927	-			similar to AA sequence:UniProtKB:Q9WYC4		1	0	0	0	0	0	0
1098	PFR_JS20-1_1077	Hsp20/alpha crystallin family protein	1186177	1186629	+	PROKKA_01092	18 kDa heat shock protein	1186177	1186629	+			similar to AA sequence:UniProtKB:Q53595		1	0	0	0	0	0	0
1099	PFR_JS20-1_1078	Putrescine importer	1186902	1188293	+	PROKKA_01093	Putrescine importer PuuP	1186902	1188293	+		puuP	similar to AA sequence:UniProtKB:P76037		1	0	0	0	0	0	0
1100	PFR_JS20-1_1079	Aliphatic amidase	1188290	1189150	+	PROKKA_01094	Aliphatic amidase	1188290	1189150	+	3.5.1.4	amiE	similar to AA sequence:UniProtKB:P11436		1	0	0	0	0	0	0
1101	PFR_JS20-1_1080	4-aminobutyrate aminotransferase gabT	1189328	1190665	-	PROKKA_01095	4-aminobutyrate aminotransferase PuuE	1189328	1190665	-	2.6.1.19	puuE	similar to AA sequence:UniProtKB:P50457		1	0	0	0	0	0	0
1102	PFR_JS20-1_1081	Fructosamine kinase	1190744	1191775	+	PROKKA_01096	Fructosamine kinase	1190744	1191775	+			protein motif:Pfam:PF03881.8		1	0	0	0	0	0	0
1103	PFR_JS20-1_1082	Hypothetical protein	1191858	1192601	-	PROKKA_01097	hypothetical protein	1191858	1192601	-					0	1	1	0	0	0	0
1104	PFR_JS20-1_1083	IS1096, TnpA family protein	1192681	1192992	-	PROKKA_01098	hypothetical protein	1192681	1192992	-					0	1	1	0	0	0	0
1105	PFR_JS20-1_1084	ISMsm7, transposase orfB	1193224	1194108	-	PROKKA_01099	Integrase core domain protein	1193224	1194108	-			protein motif:Pfam:PF00665.20		0	1	1	0	0	0	0
1106	PFR_JS20-1_1085	Transposase of ISAar46, IS3 family, IS3 group,	1194105	1194398	-	PROKKA_01100	Transposase	1194105	1194398	-			protein motif:Pfam:PF01527.14		0	1	1	0	0	0	0
1107	PFR_JS20-1_1086	Transposase for insertion sequence element	1194425	1194910	-	PROKKA_01101	Transposase	1194425	1194910	-			protein motif:Pfam:PF01610.11		0	1	1	0	0	0	0
1108	PFR_JS20-1_1087	Hypothetical protein	1195345	1196013	-	PROKKA_01102	hypothetical protein	1195345	1196013	-					0	1	1	0	0	0	0
1109						PROKKA_01103	tRNA-Val(tac)	1196419	1196494	-			COORDINATES:profile:Aragorn:1.2		0					0	0
1110	PFR_JS20-1_1088	YqeY family protein	1196535	1196996	-	PROKKA_01104	Yqey-like protein	1196535	1196996	-			protein motif:Pfam:PF09424.4		1	0	0	0	0	0	0
1111	PFR_JS20-1_1089	Peptide chain release factor 2	1197091	1198200	+	PROKKA_01105	Peptide chain release factor 2	1197091	1198200	+		prfB	similar to AA sequence:UniProtKB:A0QU58		1	0	0	0	0	0	0
1112	PFR_JS20-1_1090	Cell division ATP-binding protein FtsE	1198352	1199038	+	PROKKA_01106	Cell division ATP-binding protein FtsE	1198352	1199038	+		ftsE	similar to AA sequence:UniProtKB:O34814		1	0	0	0	0	0	0
1113	PFR_JS20-1_1091	Efflux ABC transporter, permease protein	1199077	1199994	+	PROKKA_01107	Cell division protein FtsX	1199077	1199994	+		ftsX	similar to AA sequence:UniProtKB:A5U7B6		1	0	0	0	0	0	0
1114	PFR_JS20-1_1092	Hypothetical protein	1200061	1201380	+	PROKKA_01108	Murein DD-endopeptidase MepM	1200061	1201380	+	3.4.24.-	mepM_3	similar to AA sequence:UniProtKB:P0AFS9		1	0	0	0	0	0	0
1115	PFR_JS20-1_1093	MutG family lantibiotic protection ABC	1201564	1203516	+	PROKKA_01109	hypothetical protein	1201564	1203516	+					1	0	0	0	0	0	0
1116	PFR_JS20-1_1094	TmRNA-binding protein SmpB	1203667	1204149	+	PROKKA_01110	SsrA-binding protein	1203667	1204149	+		smpB	similar to AA sequence:UniProtKB:A0QU63		1	0	0	0	0	0	0
1117	PFR_JS20-1_1095	Hypothetical protein	1204239	1204880	+	PROKKA_01111	hypothetical protein	1204239	1204880	+					1	0	0	0	0	0	0
1118						PROKKA_01112	transfer-messenger RNA, SsrA	1205005	1205372	+		ssrA	COORDINATES:profile:Aragorn:1.2		0					0	0
1119	PFR_JS20-1_1096	Conserved protein, DUF179	1205586	1206152	+	PROKKA_01113	hypothetical protein	1205586	1206152	+			protein motif:CLUSTERS:PRK00228		1	0	0	0	0	0	0
1120	PFR_JS20-1_1097	DNA-binding response regulator MtrA	1206288	1207028	+	PROKKA_01114	DNA-binding response regulator MtrA	1206288	1207028	+		mtrA	similar to AA sequence:UniProtKB:P0A5Z4		1	0	0	0	0	0	0
1121	PFR_JS20-1_1098	Phosphoribosyl transferase domain protein	1207110	1207919	+	PROKKA_01115	DNA utilization protein GntX	1207110	1207919	+			protein motif:CLUSTERS:PRK11595		1	0	0	0	0	0	0
1122	PFR_JS20-1_1099	Putative ribosomal S30AE, sigma 54 modulation	1208075	1208671	+	PROKKA_01116	Light-repressed protein A	1208075	1208671	+		lrtA	similar to AA sequence:UniProtKB:P47908		1	0	0	0	0	0	0
1123	PFR_JS20-1_1100	Protein translocase subunit SecA	1208916	1211765	+	PROKKA_01117	preprotein translocase subunit SecA	1208916	1211765	+			protein motif:CLUSTERS:PRK12904		1	0	0	0	0	0	0
1124	PFR_JS20-1_1101	Hypothetical protein	1211805	1212347	-	PROKKA_01118	hypothetical protein	1211805	1212347	-					1	0	0	0	0	0	0
1125	PFR_JS20-1_1102	Hypothetical protein	1212428	1212937	+	PROKKA_01119	hypothetical protein	1212428	1212937	+					0	0	0	0	0	0	0
1126	PFR_JS20-1_1103	Hypothetical protein	1212939	1213142	+	PROKKA_01120	hypothetical protein	1212939	1213142	+					1	0	0	0	0	0	0
1127	PFR_JS20-1_1104	Hypothetical protein	1213064	1213225	-	PROKKA_01121	hypothetical protein	1213064	1213225	-					0	0	0	0	0	0	0
1128	PFR_JS20-1_1105	Hypothetical protein	1213201	1213677	-	PROKKA_01122	hypothetical protein	1213201	1213677	-					1	0	0	0	0	0	0
1129	PFR_JS20-1_1106	PHP domain protein	1213809	1214690	+	PROKKA_01123	hypothetical protein	1213809	1214690	+			protein motif:CLUSTERS:PRK06361		1	0	0	0	0	0	0
1130	PFR_JS20-1_1107	Tryptophanyl-tRNA synthetase II	1214659	1215831	+	PROKKA_01124	Tryptophan--tRNA ligase 2	1214659	1215831	+	6.1.1.2	trpS2	similar to AA sequence:UniProtKB:Q9RVD6		1	0	0	0	0	0	0
1131	PFR_JS20-1_1108	DEAD/DEAH box helicase	1215969	1217474	-	PROKKA_01125	DEAD-box ATP-dependent RNA helicase CshA	1215969	1217474	-	3.6.4.13	cshA	similar to AA sequence:UniProtKB:P96614		1	0	0	0	0	0	0
1132	PFR_JS20-1_1109	Hydroxylase for synthesis of	1217750	1218505	+	PROKKA_01126	hypothetical protein	1217750	1218505	+					1	0	0	0	0	0	0
1133	PFR_JS20-1_1110	Hypothetical protein	1218692	1218976	-	PROKKA_01127	hypothetical protein	1218692	1218976	-					1	0	0	0	0	0	0
1134	PFR_JS20-1_1111	Serine/threonine phosphatase stp	1219033	1219905	-	PROKKA_01128	Serine/threonine phosphatase stp	1219033	1219905	-	3.1.3.16	stp_2	similar to AA sequence:UniProtKB:Q8Y678		1	0	0	0	0	0	0
1135	PFR_JS20-1_1112	Cold shock-like protein CspA	1220071	1220277	-	PROKKA_01129	Cold shock-like protein 7.0	1220071	1220277	-			similar to AA sequence:UniProtKB:Q01761		1	0	0	0	0	0	0
1136	PFR_JS20-1_1113	ATP-dependent DNA helicase	1220617	1223988	+	PROKKA_01130	ATP-dependent DNA helicase UvrD1	1220617	1223988	+	3.6.4.12	uvrD1_1	similar to AA sequence:UniProtKB:P0A5A3		1	0	0	0	0	0	0
1137	PFR_JS20-1_1114	ATP-dependent DNA helicase	1223985	1227341	+	PROKKA_01131	ATP-dependent DNA helicase PcrA	1223985	1227341	+	3.6.4.12	pcrA	similar to AA sequence:UniProtKB:Q53727		1	0	0	0	0	0	0
1138	PFR_JS20-1_1115	Hydrolase, NUDIX family	1227351	1228241	+	PROKKA_01132	NADH pyrophosphatase	1227351	1228241	+	3.6.1.22	nudC	similar to AA sequence:UniProtKB:P32664		1	0	0	0	0	0	0
1139	PFR_JS20-1_1116	Exonuclease subunit V alpha recD	1228293	1230146	-	PROKKA_01133	RecBCD enzyme subunit RecD	1228293	1230146	-	3.1.11.5	recD	similar to AA sequence:UniProtKB:P04993		1	0	0	0	0	0	0
1140	PFR_JS20-1_1117	Putative exodeoxyribonuclease V, beta subunit	1230133	1233495	-	PROKKA_01134	RecBCD enzyme subunit RecB	1230133	1233495	-	3.1.11.5	recB	similar to AA sequence:UniProtKB:P08394		1	0	0	0	0	0	0
1141	PFR_JS20-1_1118	Exonuclease subunit V gamma recC	1233492	1236866	-	PROKKA_01135	RecBCD enzyme subunit RecC	1233492	1236866	-	3.1.11.5	recC	similar to AA sequence:UniProtKB:P07648		1	0	0	0	0	0	0
1142	PFR_JS20-1_1119	HRDC domain protein	1236969	1239125	+	PROKKA_01136	ATP-dependent DNA helicase UvrD2	1236969	1239125	+	3.6.4.12	uvrD2	similar to AA sequence:UniProtKB:P64320		1	0	0	0	0	0	0
1143	PFR_JS20-1_1120	Hypothetical protein	1239182	1240207	-	PROKKA_01137	hypothetical protein	1239182	1240207	-					1	0	0	0	0	0	0
1144	PFR_JS20-1_1121	Hypothetical protein	1240466	1240627	-	PROKKA_01138	hypothetical protein	1240466	1240627	-					1	0	0	0	0	0	0
1145	PFR_JS20-1_1122	Similar to metal-dependent hydrolase	1241064	1241711	+	PROKKA_01139	hypothetical protein	1241064	1241711	+					1	0	0	0	0	0	0
1146	PFR_JS20-1_1123	UbiD family decarboxylase	1241743	1243146	-	PROKKA_01140	hypothetical protein	1241743	1243146	-					1	0	0	0	0	0	0
1147	PFR_JS20-1_1124	Lon protease proteolytic domain protein	1243387	1244430	+	PROKKA_01141	serine endoprotease	1243387	1244430	+			protein motif:CLUSTERS:PRK10942		1	0	0	0	0	0	0
1148	PFR_JS20-1_1125	Hypothetical protein	1244549	1245148	+	PROKKA_01142	hypothetical protein	1244549	1245148	+					1	0	0	0	0	0	0
1149	PFR_JS20-1_1126	UPF0182 protein	1245145	1248084	+	PROKKA_01143	hypothetical protein	1245145	1248084	+			protein motif:CLUSTERS:PRK00068		1	0	0	0	0	0	0
1150	PFR_JS20-1_1127	Peptidase M16 inactive domain protein	1248168	1249532	-	PROKKA_01144	Protease 3 precursor	1248168	1249532	-	3.4.24.55	ptrA_1	similar to AA sequence:UniProtKB:P05458		1	0	0	0	0	0	0
1151	PFR_JS20-1_1128	Peptidase M16 inactive domain protein	1249529	1250803	-	PROKKA_01145	Protease 3 precursor	1249529	1250803	-	3.4.24.55	ptrA_2	similar to AA sequence:UniProtKB:P05458		1	0	0	0	0	0	0
1152	PFR_JS20-1_1129	Prolyl aminopeptidase	1250948	1252162	+	PROKKA_01146	Proline iminopeptidase	1250918	1252162	+	3.4.11.5	pip_2	similar to AA sequence:UniProtKB:P46547		1	0	0	0	0	0	0
1153	PFR_JS20-1_1130	Hypothetical protein	1252331	1252621	+	PROKKA_01147	hypothetical protein	1252331	1252621	+					1	0	0	0	0	0	0
1154	PFR_JS20-1_1131	Biotin synthase	1252784	1253929	+	PROKKA_01148	Biotin synthase	1252784	1253929	+	2.8.1.6	bioB	similar to AA sequence:UniProtKB:P19206		1	0	0	0	0	0	0
1155						PROKKA_01149	tRNA-Met(cat)	1254014	1254088	-			COORDINATES:profile:Aragorn:1.2		0					0	0
1156	PFR_JS20-1_1132	ABC transporter, substrate-binding protein,	1254298	1255821	+	PROKKA_01150	Glutathione-binding protein GsiB precursor	1254298	1255821	+		gsiB	similar to AA sequence:UniProtKB:P75797		1	0	0	0	0	0	0
1157	PFR_JS20-1_1133	Putative glutathione ABC transporter, permease	1255843	1256796	+	PROKKA_01151	Glutathione transport system permease protein GsiC	1255843	1256796	+		gsiC	similar to AA sequence:UniProtKB:P75798		1	0	0	0	0	0	0
1158	PFR_JS20-1_1134	Putative oligopeptide ABC transport system	1256793	1257608	+	PROKKA_01152	Glutathione transport system permease protein GsiD	1256793	1257608	+		gsiD	similar to AA sequence:UniProtKB:P75799		1	0	0	0	0	0	0
1159	PFR_JS20-1_1135	Oligopeptide transport protein of the ABC	1257610	1258467	+	PROKKA_01153	Oligopeptide transport ATP-binding protein OppD	1257610	1258467	+		oppD_1	similar to AA sequence:UniProtKB:P24136		1	0	0	0	0	0	0
1160	PFR_JS20-1_1136	Dipeptide ABC transporter ATP-binding protein	1258460	1259287	+	PROKKA_01154	Glutathione import ATP-binding protein GsiA	1258460	1259287	+	3.6.3.-	gsiA	similar to AA sequence:UniProtKB:P75796		1	0	0	0	0	0	0
1161	PFR_JS20-1_1137	Putative phosphoglycerate dehydrogenase	1259348	1260541	+	PROKKA_01155	D-3-phosphoglycerate dehydrogenase	1259348	1260541	+	1.1.1.95	serA	similar to AA sequence:UniProtKB:P0A9T0		1	0	0	0	0	0	0
1162	PFR_JS20-1_1138	GtrA family protein	1260531	1261694	-	PROKKA_01156	GtrA-like protein	1260531	1261694	-			protein motif:Pfam:PF04138.8		0	0	0	0	0	0	0
1163	PFR_JS20-1_1139	Exopolysaccharide biosynthesis protein related to	1261704	1262651	-	PROKKA_01157	hypothetical protein	1261704	1262651	-					1	0	0	0	0	0	0
1164	PFR_JS20-1_1140	Conserved domain protein	1262808	1263443	+	PROKKA_01158	hypothetical protein	1262808	1263443	+					1	0	0	0	0	0	0
1165	PFR_JS20-1_1141	VTC domain protein	1263440	1264252	+	PROKKA_01159	VTC domain protein	1263440	1264252	+			protein motif:Pfam:PF09359.4		1	0	0	0	0	0	0
1166	PFR_JS20-1_1142	PF14262 domain protein	1264249	1265982	+	PROKKA_01160	hypothetical protein	1264249	1265982	+					1	0	0	0	0	0	0
1167	PFR_JS20-1_1143	Putative histidinol-phosphate phosphatase,	1266036	1266851	-	PROKKA_01161	Histidinol-phosphatase	1266036	1266851	-	3.1.3.15	hisN	similar to AA sequence:UniProtKB:Q9K4B1		1	0	0	0	0	0	0
1168	PFR_JS20-1_1144	Putative ribosome biogenesis GTPase RsgA	1266905	1267975	-	PROKKA_01162	Putative ribosome biogenesis GTPase RsgA	1266905	1267975	-	3.6.1.-	rsgA	similar to AA sequence:UniProtKB:Q8ZKB0		1	0	0	0	0	0	0
1169	PFR_JS20-1_1145	3-phosphoshikimate 1-carboxyvinyltransferase	1267972	1269324	-	PROKKA_01163	3-phosphoshikimate 1-carboxyvinyltransferase	1267972	1269324	-	2.5.1.19	aroA	similar to AA sequence:UniProtKB:P22487		1	0	0	0	0	0	0
1170	PFR_JS20-1_1146	UPF0361 protein yoqW	1269472	1270224	+	PROKKA_01164	Putative SOS response-associated peptidase YedK	1269472	1270224	+	3.4.-.-	yedK	similar to AA sequence:UniProtKB:P76318		1	0	0	0	0	0	0
1171	PFR_JS20-1_1147	RNA polymerase sigma factor	1270365	1270952	+	PROKKA_01165	ECF RNA polymerase sigma factor SigR	1270365	1270952	+		sigR	similar to AA sequence:UniProtKB:Q7AKG9		1	0	0	0	0	0	0
1172	PFR_JS20-1_1148	Hypothetical protein	1270945	1271256	+	PROKKA_01166	Anti-sigma factor RsrA	1270945	1271256	+		rsrA	similar to AA sequence:UniProtKB:Q7AKG8		1	0	0	0	0	0	0
1173	PFR_JS20-1_1149	Sensor histidine kinase	1271758	1273266	+	PROKKA_01167	putative sensor histidine kinase pdtaS	1271758	1273266	+	2.7.13.3	pdtaS	similar to AA sequence:UniProtKB:O05846		1	0	0	0	0	0	0
1174	PFR_JS20-1_1150	Transcription factor WhiB	1273371	1273619	-	PROKKA_01168	Transcriptional regulator WhiB1	1273371	1273619	-		whiB1	similar to AA sequence:UniProtKB:O05847		1	0	0	0	0	0	0
1175	PFR_JS20-1_1151	Oxoglutarate dehydrogenase	1273864	1277649	-	PROKKA_01169	Multifunctional 2-oxoglutarate metabolism enzyme	1273864	1277649	-	2.2.1.5	kgd	similar to AA sequence:UniProtKB:A0R2B1		1	0	0	0	0	0	0
1176	PFR_JS20-1_1152	Hypothetical protein	1277719	1279125	-	PROKKA_01170	hypothetical protein	1277719	1279125	-					1	0	0	0	0	0	0
1177	PFR_JS20-1_1153	LigA	1279118	1280413	-	PROKKA_01171	hypothetical protein	1279118	1280413	-					1	0	0	0	0	0	0
1178	PFR_JS20-1_1154	LigA	1280554	1281972	-	PROKKA_01172	hypothetical protein	1280554	1281972	-					0	0	0	0	0	0	0
1179	PFR_JS20-1_1155	Transmembrane protein dedA	1282195	1283049	+	PROKKA_01173	Inner membrane protein YohD	1282195	1283049	+		yohD	similar to AA sequence:UniProtKB:P33366		0	0	0	0	0	0	0
1180						PROKKA_01174	tRNA-Arg(ccg)	1283128	1283203	-			COORDINATES:profile:Aragorn:1.2		0					0	0
1181	PFR_JS20-1_1156	Diaminopimelate decarboxylase	1283176	1284735	+											0	0	0	0	0	0
1182	PFR_JS20-1_1157	Homoserine dehydrogenase	1284746	1286071	+	PROKKA_01175	Homoserine dehydrogenase	1284746	1286071	+	1.1.1.3	hom	similar to AA sequence:UniProtKB:P08499		1	0	0	0	0	0	0
1183	PFR_JS20-1_1158	Phosphoserine phosphatase/homoserine	1286080	1286703	+	PROKKA_01176	haloacid dehalogenase-like hydrolase	1286080	1286703	+			protein motif:Pfam:PF12710.1		1	0	0	0	0	0	0
1184	PFR_JS20-1_1159	Transcription termination factor Rho	1287097	1289052	+	PROKKA_01177	hypothetical protein	1287097	1289052	+			similar to AA sequence:UniProtKB:P52157	Transcription termination factor Rho	1	0	0	0	0	0	0
1185	PFR_JS20-1_1160	50S ribosomal protein L31	1289189	1289413	+	PROKKA_01178	50S ribosomal protein L31	1289189	1289413	+		rpmE	similar to AA sequence:UniProtKB:Q9K4E5		1	0	0	0	0	0	0
1186	PFR_JS20-1_1161	Peptide chain release factor 1	1289521	1290600	+	PROKKA_01179	Peptide chain release factor 1	1289521	1290600	+		prfA	similar to AA sequence:UniProtKB:P96077		1	0	0	0	0	0	0
1187	PFR_JS20-1_1162	Release factor glutamine methyltransferase	1290597	1291475	+	PROKKA_01180	Release factor glutamine methyltransferase	1290597	1291475	+	2.1.1.-	prmC	similar to AA sequence:UniProtKB:P0ACC1		1	0	0	0	0	0	0
1188	PFR_JS20-1_1163	TRNA threonylcarbamoyladenosine biosynthesis	1291472	1292350	+	PROKKA_01181	Threonylcarbamoyl-AMP synthase	1291472	1292350	+	2.7.7.87	ywlC_1	similar to AA sequence:UniProtKB:P39153		1	0	0	0	0	0	0
1189	PFR_JS20-1_1164	Glycosyltransferase, group 4 family	1292359	1293495	+	PROKKA_01182	Decaprenyl-phosphate N-acetylglucosaminephosphotransferase	1292359	1293495	+	2.7.8.35	wecA	similar to AA sequence:UniProtKB:Q10606		1	0	0	0	0	0	0
1190	PFR_JS20-1_1165	Hypothetical protein	1293609	1294010	+	PROKKA_01183	hypothetical protein	1293609	1294010	+					1	0	0	0	0	0	0
1191	PFR_JS20-1_1166	Hypothetical protein	1294007	1294231	+	PROKKA_01184	Putative F0F1-ATPase subunit (ATPase_gene1)	1294007	1294231	+			protein motif:Pfam:PF09527.4		1	0	0	0	0	0	0
1192	PFR_JS20-1_1167	ATP synthase subunit a	1294224	1295105	+	PROKKA_01185	ATP synthase subunit a	1294224	1295105	+		atpB	similar to AA sequence:UniProtKB:O05330		1	0	0	0	0	0	0
1193	PFR_JS20-1_1168	ATP synthase C chain (F1F0-ATPase subunit c )	1295151	1295369	+	PROKKA_01186	ATP synthase subunit c	1295151	1295369	+		atpE	similar to AA sequence:UniProtKB:Q2RFX4		1	0	0	0	0	0	0
1194	PFR_JS20-1_1169	ATP synthase subunit b	1295380	1295934	+	PROKKA_01187	ATP synthase subunit b	1295380	1295934	+		atpF	similar to AA sequence:UniProtKB:P80285		1	0	0	0	0	0	0
1195	PFR_JS20-1_1170	ATP synthase F1, delta subunit	1295931	1296710	+	PROKKA_01188	ATP synthase subunit delta	1295931	1296710	+		atpH	similar to AA sequence:UniProtKB:P50008		1	0	0	0	0	0	0
1196	PFR_JS20-1_1171	ATP synthase subunit alpha	1296785	1298422	+	PROKKA_01189	ATP synthase subunit alpha	1296785	1298422	+	3.6.3.14	atpA	similar to AA sequence:UniProtKB:P50001		1	0	0	0	0	0	0
1197	PFR_JS20-1_1172	ATP synthase gamma chain	1298425	1299360	+	PROKKA_01190	ATP synthase gamma chain	1298425	1299360	+		atpG	similar to AA sequence:UniProtKB:P50007		1	0	0	0	0	0	0
1198	PFR_JS20-1_1173	ATP synthase subunit beta	1299361	1300812	+	PROKKA_01191	ATP synthase subunit beta	1299361	1300812	+	3.6.3.14	atpD	similar to AA sequence:UniProtKB:A0R200		1	0	0	0	0	0	0
1199	PFR_JS20-1_1174	ATP synthase F1, epsilon subunit	1300812	1301279	+	PROKKA_01192	ATP synthase epsilon chain	1300812	1301279	+		atpC	similar to AA sequence:UniProtKB:P0A2Z7		1	0	0	0	0	0	0
1200	PFR_JS20-1_1175	Hypothetical protein	1301321	1301779	+	PROKKA_01193	hypothetical protein	1301321	1301779	+					1	0	0	0	0	0	0
1201	PFR_JS20-1_1176	Lipoate-protein ligase LplJ	1301803	1302867	+	PROKKA_01194	putative lipoate-protein ligase A	1301803	1302867	+	2.7.7.63	lplA	similar to AA sequence:UniProtKB:P75394		1	0	0	0	0	0	0
1202	PFR_JS20-1_1177	ATP:cob(I)alamin adenosyltransferase	1303040	1303648	-	PROKKA_01195	Cob(I)yrinic acid a,c-diamide adenosyltransferase	1303040	1303648	-	2.5.1.17		similar to AA sequence:UniProtKB:P64803		1	0	0	0	0	0	0
1203	PFR_JS20-1_1178	Abhydrolase domain-containing protein 11	1303727	1304557	-	PROKKA_01196	Esterase YbfF	1303727	1304557	-	3.1.-.-	ybfF	similar to AA sequence:UniProtKB:P75736		1	0	0	0	0	0	0
1204	PFR_JS20-1_1179	Hypothetical protein	1304554	1304832	-	PROKKA_01197	hypothetical protein	1304554	1304832	-					1	0	0	0	0	0	0
1205	PFR_JS20-1_1180	Endonuclease NucS	1304989	1305636	+	PROKKA_01198	hypothetical protein	1304989	1305636	+			protein motif:CLUSTERS:PRK03298		1	0	0	0	0	0	0
1206	PFR_JS20-1_1181	Hypothetical protein	1305677	1307470	-	PROKKA_01199	hypothetical protein	1305677	1307470	-					1	0	0	0	0	0	0
1207	PFR_JS20-1_1182	Putative phosphate acyltransferase	1307629	1308204	-	PROKKA_01200	hypothetical protein	1307629	1308204	-					1	0	0	0	0	0	0
1208	PFR_JS20-1_1183	4-hydroxyphenylpyruvate dioxygenase C domain	1308360	1308806	-	PROKKA_01201	Glyoxalase/Bleomycin resistance protein/Dioxygenase superfamily protein	1308360	1308806	-			protein motif:Pfam:PF00903.19		1	0	0	0	0	0	0
1209	PFR_JS20-1_1184	Thioredoxin	1309038	1310030	-	PROKKA_01202	hypothetical protein	1309038	1310030	-					1	0	0	0	0	0	0
1210	PFR_JS20-1_1185	Phosphoglucomutase PgmA	1310162	1311793	+	PROKKA_01203	Phosphoglucomutase	1310162	1311793	+	5.4.2.2	pgm	similar to AA sequence:UniProtKB:P36938		1	0	0	0	0	0	0
1211	PFR_JS20-1_1186	Hydrolase, NUDIX family	1311908	1312693	-	PROKKA_01204	hypothetical protein	1311908	1312693	-			protein motif:CLUSTERS:PRK08999		0	0	0	0	0	0	0
1212	PFR_JS20-1_1187	1,4-alpha-glucan branching enzyme GlgB	1312729	1314633	-	PROKKA_01205	1,4-alpha-glucan branching enzyme GlgB	1312729	1314633	-	2.4.1.18	glgB	similar to AA sequence:UniProtKB:Q10625		1	0	0	0	0	0	0
1213	PFR_JS20-1_1188	Maltokinase	1314626	1315963	-	PROKKA_01206	Maltokinase	1314626	1315963	-	2.7.1.175	mak1	similar to AA sequence:UniProtKB:Q7WUM3		1	0	0	0	0	0	0
1214	PFR_JS20-1_1189	Maltose alpha-D-glucosyltransferase	1315979	1317778	-	PROKKA_01207	Trehalose synthase/amylase TreS	1315979	1317778	-	3.2.1.1	treS	similar to AA sequence:UniProtKB:A0R6E0		1	0	0	0	0	0	0
1215	PFR_JS20-1_1190	Alpha-1,4-glucan:maltose-1-phosphate	1317864	1320077	-	PROKKA_01208	Alpha-1,4-glucan:maltose-1-phosphate maltosyltransferase 2	1317864	1320077	-	2.4.99.16	glgE2	similar to AA sequence:UniProtKB:Q9KY04		1	0	0	0	0	0	0
1216	PFR_JS20-1_1191	Glycogen phosphorylase	1320183	1322696	+	PROKKA_01209	Maltodextrin phosphorylase	1320183	1322696	+	2.4.1.1	malP	similar to AA sequence:UniProtKB:P00490		1	0	0	0	0	0	0
1217	PFR_JS20-1_1192	Hypothetical protein	1322859	1323554	-	PROKKA_01210	hypothetical protein	1322859	1323554	-					0	0	0	0	0	0	0
1218	PFR_JS20-1_1193	Hypothetical protein	1323671	1324258	-	PROKKA_01211	hypothetical protein	1323671	1324258	-					0	0	0	0	0	0	0
1219	PFR_JS20-1_1194	Glycogen debranching enzyme GlgX	1324475	1326667	-	PROKKA_01212	Glycogen debranching enzyme	1324475	1326667	-	3.2.1.-	glgX_2	similar to AA sequence:UniProtKB:P15067		1	0	0	0	0	0	0
1220	PFR_JS20-1_1195	TRNA	1326924	1327997	+	PROKKA_01213	tRNA-specific 2-thiouridylase MnmA	1326924	1327997	+	2.8.1.-	mnmA	similar to AA sequence:UniProtKB:Q931Q6		1	0	0	0	0	0	0
1221	PFR_JS20-1_1196	Methionine synthase, vitamin-B12 independent	1328043	1329029	+	PROKKA_01214	hypothetical protein	1328043	1329029	+					1	0	0	0	0	0	0
1222	PFR_JS20-1_1197	Hypothetical membrane anchored protein	1329098	1329301	+	PROKKA_01215	hypothetical protein	1329098	1329301	+					1	0	0	0	0	0	0
1223	PFR_JS20-1_1198	Amino acid-binding ACT domain protein	1329321	1329947	-	PROKKA_01216	ACT domain protein	1329321	1329947	-			protein motif:Pfam:PF01842.19		1	0	0	0	0	0	0
1224	PFR_JS20-1_1199	Aspartyl/glutamyl-tRNA(Asn/Gln) amidotransferase	1330168	1330470	+	PROKKA_01217	Aspartyl/glutamyl-tRNA(Asn/Gln) amidotransferase subunit C	1330168	1330470	+	6.3.5.-	gatC	similar to AA sequence:UniProtKB:P68808		1	0	0	0	0	0	0
1225	PFR_JS20-1_1200	Glutamyl-tRNA(Gln) amidotransferase subunit A	1330478	1332010	+	PROKKA_01218	Glutamyl-tRNA(Gln) amidotransferase subunit A	1330478	1332010	+	6.3.5.-	gatA	similar to AA sequence:UniProtKB:Q8NR17		1	0	0	0	0	0	0
1226	PFR_JS20-1_1201	Aspartyl/glutamyl-tRNA(Asn/Gln) amidotransferase	1332007	1333518	+	PROKKA_01219	Aspartyl/glutamyl-tRNA(Asn/Gln) amidotransferase subunit B	1332007	1333518	+	6.3.5.-	gatB	similar to AA sequence:UniProtKB:O66766		1	0	0	0	0	0	0
1227	PFR_JS20-1_1202	Hypothetical protein	1333727	1336210	+	PROKKA_01220	Phosphatidylglycerol lysyltransferase	1333727	1336210	+	2.3.2.3	mprF	similar to AA sequence:UniProtKB:C0H3X7		0	0	0	0	0	0	0
1228	PFR_JS20-1_1203	Putative integral membrane esterase	1336207	1337523	+	PROKKA_01221	Putative esterase	1336207	1337523	+			protein motif:Pfam:PF00756.14		0	0	0	0	0	0	0
1229	PFR_JS20-1_1204	Aminopeptidase ypdF	1337553	1338077	-	PROKKA_01222	Xaa-Pro dipeptidase	1337553	1338077	-	3.4.13.9	pepQ	similar to AA sequence:UniProtKB:Q9S6S1		0	0	0	0	0	0	0
1230	PFR_JS20-1_1205	Hypothetical protein	1338082	1338330	-	PROKKA_01223	hypothetical protein	1338082	1338330	-					0	0	0	0	0	0	0
1231	PFR_JS20-1_1206	Hypothetical protein	1338330	1338689	-	PROKKA_01224	hypothetical protein	1338330	1338689	-			protein motif:Pfam:PF01321.12	Creatinase/Prolidase N-terminal domain	0	0	0	0	0	0	0
1232	PFR_JS20-1_1207	PTS system fructose IIA component	1339162	1339584	+	PROKKA_01225	PTS system mannose-specific EIIAB component	1339162	1339584	+		manX	similar to AA sequence:UniProtKB:P69797		1	0	0	0	0	0	0
1233	PFR_JS20-1_1208	CBS domain protein/ACT domain-containing protein	1339616	1340266	-	PROKKA_01226	Hypoxic response protein 1	1339616	1340266	-		hrp1	similar to AA sequence:UniProtKB:O06186		1	0	0	0	0	0	0
1234	PFR_JS20-1_1209	Branched-chain amino acid ABC transporter,	1340268	1340972	-	PROKKA_01227	High-affinity branched-chain amino acid transport ATP-binding protein LivF	1340268	1340972	-		livF	similar to AA sequence:UniProtKB:P22731		1	0	0	0	0	0	0
1235	PFR_JS20-1_1210	Branched-chain amino acid ABC superfamily ATP	1340965	1341756	-	PROKKA_01228	Lipopolysaccharide export system ATP-binding protein LptB	1340965	1341756	-	3.6.3.-	lptB	similar to AA sequence:UniProtKB:P45073		1	0	0	0	0	0	0
1236	PFR_JS20-1_1211	Branched-chain amino acid ABC transporter,	1341753	1342772	-	PROKKA_01229	High-affinity branched-chain amino acid transport system permease protein LivH	1341753	1342772	-		livH_1	similar to AA sequence:UniProtKB:P0AEX7		1	0	0	0	0	0	0
1237	PFR_JS20-1_1212	High-affinity branched-chain amino acid transport	1342769	1343653	-	PROKKA_01230	High-affinity branched-chain amino acid transport system permease protein LivH	1342769	1343653	-		livH_2	similar to AA sequence:UniProtKB:P0AEX7		1	0	0	0	0	0	0
1238	PFR_JS20-1_1213	Extracellular ligand-binding receptor	1343750	1344913	-	PROKKA_01231	hypothetical protein	1343750	1344913	-			similar to AA sequence:UniProtKB:Q8YEE8	Leu/Ile/Val-binding protein homolog 3 precursor	1	0	0	0	0	0	0
1239	PFR_JS20-1_1214	Dihydrolipoyl dehydrogenase	1345109	1346509	-	PROKKA_01232	Dihydrolipoyl dehydrogenase	1345109	1346509	-	1.8.1.4	lpdC	similar to AA sequence:UniProtKB:P66004		1	0	0	0	0	0	0
1240	PFR_JS20-1_1215	UDP-N-acetylglucosamine 1-carboxyvinyltransferase	1346722	1348191	+	PROKKA_01233	UDP-N-acetylglucosamine 1-carboxyvinyltransferase	1346722	1348191	+	2.5.1.7	murA	similar to AA sequence:UniProtKB:Q3KHZ4		1	0	0	0	0	0	0
1241	PFR_JS20-1_1216	Pyridoxal kinase	1348151	1348855	-	PROKKA_01234	Pyridoxamine kinase	1348151	1348855	-	2.7.1.35	pdxY	similar to AA sequence:UniProtKB:Q7CIR8		1	0	0	0	0	0	0
1242	PFR_JS20-1_1217	Hypothetical protein	1348993	1349517	+	PROKKA_01235	Putative transmembrane protein (PGPGW)	1348993	1349517	+			protein motif:Pfam:PF09656.4		1	0	0	0	0	0	0
1243	PFR_JS20-1_1218	Glycerophosphodiester phosphodiesterase family	1349562	1350359	+	PROKKA_01236	Glycerophosphoryl diester phosphodiesterase	1349562	1350359	+	3.1.4.46	ugpQ_1	similar to AA sequence:UniProtKB:P10908		1	0	0	0	0	0	0
1244	PFR_JS20-1_1219	PF13397 domain protein	1350466	1350804	+	PROKKA_01237	RNA polymerase-binding protein RbpA	1350466	1350804	+		rbpA_2	similar to AA sequence:UniProtKB:Q9RKY0		1	0	0	0	0	0	0
1245	PFR_JS20-1_1220	ApolipoproteiN n-acyltransferase	1350900	1351706	-	PROKKA_01238	Undecaprenyl-phosphate mannosyltransferase	1350900	1351706	-	2.4.1.54		similar to AA sequence:UniProtKB:C5CBV8		1	0	0	0	0	0	0
1246	PFR_JS20-1_1221	Hypothetical protein	1351793	1353427	-	PROKKA_01239	Apolipoprotein N-acyltransferase	1351793	1353427	-	2.3.1.-	lnt	similar to AA sequence:UniProtKB:P23930		1	0	0	0	0	0	0
1247						PROKKA_01240	HTH-type transcriptional regulator LrpC	1353521	1353934	-		lrpC	similar to AA sequence:UniProtKB:P96582		1					0	0
1248	PFR_JS20-1_1222	Transcriptional regulator, AsnC family	1353521	1353934	-	PROKKA_01241	hypothetical protein	1354070	1354756	-			protein motif:CLUSTERS:PRK08317		1	0	0	0	0	0	0
1249	PFR_JS20-1_1223	Methionine biosynthesis protein MetW	1354070	1354756	-	PROKKA_01242	Homoserine O-acetyltransferase	1354753	1356006	-	2.3.1.31	metX	similar to AA sequence:UniProtKB:Q8F4I0		1	0	0	0	0	0	0
1250	PFR_JS20-1_1224	Homoserine O-acetyltransferase (Precursor)	1354753	1356006	-	PROKKA_01243	Putative thiamine biosynthesis protein	1356188	1357195	-			similar to AA sequence:UniProtKB:P44658		1	0	0	0	0	0	0
1251	PFR_JS20-1_1225	ABC-type nitrate/sulfonate/bicarbonate transport	1356188	1357195	-	PROKKA_01244	Carnitine transport permease protein OpuCD	1357192	1358082	-		opuCD	similar to AA sequence:UniProtKB:Q9KHT6		1	0	0	0	0	0	0
1252	PFR_JS20-1_1226	Nitrate/sulfonate/bicarbonate ABC transporter,	1357192	1358082	-	PROKKA_01245	Antiseptic resistance protein	1358390	1359970	-		qacA_2	similar to AA sequence:UniProtKB:P0A0J9		1	0	0	0	0	0	0
1253	PFR_JS20-1_1227	Antiseptic resistance protein	1358390	1359970	-	PROKKA_01246	S-ribosylhomocysteine lyase	1360162	1360626	-	4.4.1.21	luxS	similar to AA sequence:UniProtKB:Q9ZMW8		1	0	0	0	0	0	0
1254	PFR_JS20-1_1228	S-ribosylhomocysteinase LuxS	1360162	1360626	-	PROKKA_01247	tRNA-Pro(ggg)	1360877	1360951	+			COORDINATES:profile:Aragorn:1.2		0	0	0	0	0	0	0
1255	PFR_JS20-1_1229	Prophage integrase	1361158	1362387	-	PROKKA_01248	Transposase from transposon Tn916	1361158	1362387	-		Int-Tn	similar to AA sequence:UniProtKB:P22886	90% id to part of Microbacterium chocolatum strain SIT 101 (integrase)	0	0	0	0	0	0	0
1256	PFR_JS20-1_1230	Hypothetical protein	1362371	1362583	-	PROKKA_01249	Helix-turn-helix domain protein	1362371	1362583	-			protein motif:Pfam:PF12728.1	Unique Gene Cluster 6	0	0	0	0	0	0	0
1257	PFR_JS20-1_1231	Hypothetical protein	1362580	1363161	-	PROKKA_01250	hypothetical protein	1362580	1363161	-				Unique Gene Cluster 6	0	0	0	0	0	0	0			transposase PFR_JS20-2_1234 inserted in the other genome!
1258	PFR_JS20-1_1232	Type IV secretory pathway VirD4 protein-like	1363244	1365019	-	PROKKA_01251	Type IV secretory system Conjugative DNA transfer	1363244	1365019	-			protein motif:Pfam:PF02534.8	Unique Gene Cluster 6	0	0	0	0	0	0	0
1259	PFR_JS20-1_1233	Putative cell wall protein DAN4	1365016	1365570	-	PROKKA_01252	hypothetical protein	1365016	1365570	-				Unique Gene Cluster 6	0	0	0	0	0	0	0
1260	PFR_JS20-1_1234	Hypothetical protein	1365665	1365901	+	PROKKA_01253	hypothetical protein	1365665	1365901	+				Unique Gene Cluster 6	0	0	0	0	0	0	0
1261	PFR_JS20-1_1235	PF13643 domain protein	1365933	1366703	-	PROKKA_01254	hypothetical protein	1365933	1366703	-				Unique Gene Cluster 6	0	0	0	0	0	0	0
1262	PFR_JS20-1_1236	Type IV secretory pathway VirB4 protein-like	1366764	1368251	-	PROKKA_01255	AAA-like domain protein	1366764	1368251	-			protein motif:Pfam:PF12846.1	Unique Gene Cluster 6	0	0	0	0	0	0	0
1263	PFR_JS20-1_1237	Exopolyphosphatase	1368248	1369039	-	PROKKA_01256	hypothetical protein	1368248	1369039	-				Unique Gene Cluster 6	0	0	0	0	0	0	0
1264	PFR_JS20-1_1238	Integral membrane protein	1369091	1370554	-	PROKKA_01257	hypothetical protein	1369091	1370554	-				Unique Gene Cluster 6	0	0	0	0	0	0	0
1265	PFR_JS20-1_1239	Integral membrane protein	1370561	1371955	-	PROKKA_01258	hypothetical protein	1370561	1371955	-				Unique Gene Cluster 6	0	0	0	0	0	0	0
1266	PFR_JS20-1_1240	Hypothetical protein	1371987	1372256	-	PROKKA_01259	hypothetical protein	1371987	1372256	-				Unique Gene Cluster 6	0	0	0	0	0	0	0
1267	PFR_JS20-1_1241	Hypothetical protein	1372383	1372649	-	PROKKA_01260	hypothetical protein	1372383	1372649	-				Unique Gene Cluster 6	0	0	0	0	0	0	0
1268	PFR_JS20-1_1242	Peptidase M23	1372649	1374283	-	PROKKA_01261	Murein DD-endopeptidase MepM	1372649	1374283	-	3.4.24.-	mepM_4	similar to AA sequence:UniProtKB:P0AFS9	Unique Gene Cluster 6	0	0	0	0	0	0	0
1269	PFR_JS20-1_1243	Vegetative cell wall protein gp1	1374296	1374985	-	PROKKA_01262	hypothetical protein	1374296	1374985	-				Unique Gene Cluster 6	0	0	0	0	0	0	0
1270	PFR_JS20-1_1244	ParB domain protein nuclease	1375029	1376039	-	PROKKA_01263	ParB-like nuclease domain protein	1375029	1376039	-			protein motif:Pfam:PF02195.12	Unique Gene Cluster 6	0	0	0	0	0	0	0
1271	PFR_JS20-1_1245	Serine/arginine repetitive matrix protein 2	1376036	1376938	-	PROKKA_01264	hypothetical protein	1376036	1376938	-				Unique Gene Cluster 6	0	0	0	0	0	0	0
1272	PFR_JS20-1_1246	Hypothetical protein	1377033	1377452	-	PROKKA_01265	hypothetical protein	1377033	1377452	-				Unique Gene Cluster 6	0	1	1	0	0	0	0
1273	PFR_JS20-1_1247	Putative phage excisionase	1377449	1378174	-	PROKKA_01266	hypothetical protein	1377449	1378174	-				Unique Gene Cluster 6	0	1	1	0	0	0	0
1274	PFR_JS20-1_1248	DNA recombinase RecA	1378171	1379103	-	PROKKA_01267	hypothetical protein	1378171	1379103	-			protein motif:Pfam:PF09250.5	Bifunctional DNA primase/polymerase, N-terminal	0	1	1	0	0	0	0
1275	PFR_JS20-1_1249	LtrC	1379103	1380194	-	PROKKA_01268	hypothetical protein	1379103	1380194	-				Unique Gene Cluster 6	0	1	1	0	0	0	0
1276	PFR_JS20-1_1250	Transcriptional regulator	1380342	1381373	-	PROKKA_01269	Arabinose operon regulatory protein	1380342	1381373	-		araC	similar to AA sequence:UniProtKB:P0A9E0	Unique Gene Cluster 6	0	1	1	0	0	0	0
1277	PFR_JS20-1_1251	Drug resistance transporter, EmrB/QacA subfamily	1381413	1382840	-	PROKKA_01270	putative MFS-type transporter EfpA	1381413	1382840	-		efpA	similar to AA sequence:UniProtKB:O05813	Unique Gene Cluster 6	0	1	1	0	0	0	0
1278	PFR_JS20-1_1252	TrwC relaxase	1383240	1386800	+	PROKKA_01271	Multifunctional conjugation protein TraI	1383240	1386800	+		traI	similar to AA sequence:UniProtKB:P14565	Unique Gene Cluster 6	0	0	0	0	0	0	0
1279	PFR_JS20-1_1253	Conserved domain protein	1386869	1388182	+	PROKKA_01272	hypothetical protein	1386869	1388182	+				Unique Gene Cluster 6	0	0	0	0	0	0	0
1280	PFR_JS20-1_1254	DNA processing Smf-family protein	1388215	1389216	-	PROKKA_01273	hypothetical protein	1388215	1389216	-			protein motif:CLUSTERS:PRK10736	Unique Gene Cluster 6	0	0	0	0	0	0	0
1281	PFR_JS20-1_1255	Sulfate permease	1389432	1389764	+	PROKKA_01274	hypothetical protein	1389432	1389764	+				Unique Gene Cluster 6	0	0	0	0	0	0	0
1282	PFR_JS20-1_1256	PF08878 domain protein	1390461	1390970	+	PROKKA_01275	hypothetical protein	1390461	1390970	+				Unique Gene Cluster 6	0	0	0	0	0	0	0
1283	PFR_JS20-1_1257	DEAD/DEAH box helicase domain protein	1390967	1393531	+	PROKKA_01276	ski2-like helicase	1390967	1393531	+			protein motif:CLUSTERS:PRK02362	Unique Gene Cluster 6	0	0	0	0	0	0	0
1284	PFR_JS20-1_1258	Transcriptional regulator	1393875	1394180	-	PROKKA_01277	Helix-turn-helix domain protein	1393875	1394180	-			protein motif:Pfam:PF12840.1		1	0	0	0	0	0	0
1285	PFR_JS20-1_1259	Hypothetical protein	1394173	1394694	-	PROKKA_01278	hypothetical protein	1394173	1394694	-					1	0	0	0	0	0	0
1286	PFR_JS20-1_1260	Drug/metabolite transporter DMT family protein	1394865	1395458	+	PROKKA_01279	Threonine/homoserine exporter RhtA	1394865	1395458	+		rhtA_1	similar to AA sequence:UniProtKB:P0AA67		0	0	0	0	0	0	0
1287	PFR_JS20-1_1261	Hypothetical protein	1395406	1395741	+	PROKKA_01280	Threonine/homoserine exporter RhtA	1395406	1395741	+		rhtA_2	similar to AA sequence:UniProtKB:P0AA67		0	0	0	0	0	0	0
1288	PFR_JS20-1_1262	Zinc-containing alcohol dehydrogenase (ADH)	1395850	1396800	+	PROKKA_01281	ethanol-active dehydrogenase/acetaldehyde-active reductase	1395850	1396800	+			protein motif:CLUSTERS:PRK09422		0	0	0	0	0	0	0
1289	PFR_JS20-1_1263	TetR-family transcription regulator	1396846	1397424	-	PROKKA_01282	HTH-type transcriptional regulator RutR	1396846	1397424	-		rutR	similar to AA sequence:UniProtKB:P0ACU2		1	0	0	0	0	0	0
1290	PFR_JS20-1_1264	Major facilitator superfamily protein 35	1397450	1398952	-	PROKKA_01283	Antiseptic resistance protein	1397450	1398952	-		qacA_3	similar to AA sequence:UniProtKB:P0A0J9		1	0	0	0	0	0	0
1291	PFR_JS20-1_1265	Protein of hypothetical function DUF1706	1399076	1399585	+	PROKKA_01284	hypothetical protein	1399076	1399585	+					1	0	0	0	0	0	0
1292	PFR_JS20-1_1266	GTPase Der	1399621	1400970	-	PROKKA_01285	GTPase Der	1399621	1400970	-		der	similar to AA sequence:UniProtKB:P50743		1	0	0	0	0	0	0
1293	PFR_JS20-1_1267	Putative cytidylate kinase	1401085	1401756	-	PROKKA_01286	Cytidylate kinase	1401085	1401756	-	2.7.4.25	cmk	similar to AA sequence:UniProtKB:P63803		1	0	0	0	0	0	0
1294	PFR_JS20-1_1268	Prephenate dehydrogenase	1401796	1402890	-	PROKKA_01287	T-protein	1401796	1402890	-		tyrA_1	similar to AA sequence:UniProtKB:P07023		1	0	0	0	0	0	0
1295	PFR_JS20-1_1269	Proteasome subunit alpha	1402892	1403617	-	PROKKA_01288	Proteasome subunit alpha	1402892	1403617	-	3.4.25.1	prcA	similar to AA sequence:UniProtKB:Q7AKQ6		1	0	0	0	0	0	0
1296	PFR_JS20-1_1270	Proteasome subunit beta	1403614	1404480	-	PROKKA_01289	Proteasome subunit beta precursor	1403614	1404480	-	3.4.25.1	prcB	similar to AA sequence:UniProtKB:Q7AKQ5		1	0	0	0	0	0	0
1297	PFR_JS20-1_1271	TRNA (Adenine-58-N(1)-) methyltransferase	1404473	1405543	-	PROKKA_01290	tRNA (adenine(58)-N(1))-methyltransferase TrmI	1404473	1405543	-	2.1.1.220	trmI	similar to AA sequence:UniProtKB:O33253		1	0	0	0	0	0	0
1298	PFR_JS20-1_1272	HAD-superfamily hydrolase, subfamily IA, variant	1405540	1406274	-	PROKKA_01291	Phosphorylated carbohydrates phosphatase	1405540	1406274	-	3.1.3.-		similar to AA sequence:UniProtKB:Q9X0Y1		1	0	0	0	0	0	0
1299	PFR_JS20-1_1273	Signal peptide peptidase SppA	1406458	1407714	+	PROKKA_01292	Putative signal peptide peptidase SppA	1406458	1407714	+	3.4.21.-	sppA	similar to AA sequence:UniProtKB:O34525		1	0	0	0	0	0	0
1300	PFR_JS20-1_1274	5-methyltetrahydrofolate-homocysteine	1408181	1411648	-	PROKKA_01293	Methionine synthase	1408181	1411648	-	2.1.1.13	metH	similar to AA sequence:UniProtKB:P13009		1	0	0	0	0	0	0
1301	PFR_JS20-1_1275	Proteasome assembly chaperones 2	1411821	1412630	+	PROKKA_01294	PAC2 family protein	1411821	1412630	+			protein motif:Pfam:PF09754.3		1	0	0	0	0	0	0
1302	PFR_JS20-1_1276	Aminopeptidase C	1412731	1414062	-	PROKKA_01295	Aminopeptidase C	1412731	1414062	-	3.4.22.40	pepC_1	similar to AA sequence:UniProtKB:Q04723		1	0	0	0	0	0	0
1303	PFR_JS20-1_1277	Ribulose-phosphate 3-epimerase Rpe	1414122	1414784	-	PROKKA_01296	Ribulose-phosphate 3-epimerase	1414122	1414784	-	5.1.3.1	rpe	similar to AA sequence:UniProtKB:P0AG07		1	0	0	0	0	0	0
1304	PFR_JS20-1_1278	Putative ribosomal RNA small subunit	1414819	1416288	-	PROKKA_01297	Ribosomal RNA small subunit methyltransferase B	1414819	1416288	-	2.1.1.176	rsmB	similar to AA sequence:UniProtKB:P36929		1	0	0	0	0	0	0
1305	PFR_JS20-1_1279	Methionyl-tRNA formyltransferase Fmt	1416281	1417228	-	PROKKA_01298	Methionyl-tRNA formyltransferase	1416281	1417228	-	2.1.2.9	fmt	similar to AA sequence:UniProtKB:A0QWU2		1	0	0	0	0	0	0
1306	PFR_JS20-1_1280	Primosomal protein N' PriA	1417306	1419327	-	PROKKA_01299	Primosomal protein N'	1417306	1419327	-	3.6.4.-	priA_1	similar to AA sequence:UniProtKB:P17888		1	0	0	0	0	0	0
1307	PFR_JS20-1_1281	S-adenosylmethionine synthase MetK	1419438	1420628	-	PROKKA_01300	S-adenosylmethionine synthase	1419438	1420628	-	2.5.1.6	metK	similar to AA sequence:UniProtKB:A0QWT3		1	0	0	0	0	0	0
1308	PFR_JS20-1_1282	DNA-directed RNA polymerase, omega subunit	1420694	1421062	-	PROKKA_01301	DNA-directed RNA polymerase subunit omega	1420694	1421062	-	2.7.7.6	rpoZ	similar to AA sequence:UniProtKB:Q9KXS1		1	0	0	0	0	0	0
1309	PFR_JS20-1_1283	Guanylate kinase	1421122	1421742	-	PROKKA_01302	Guanylate kinase	1421122	1421742	-	2.7.4.8	gmk	similar to AA sequence:UniProtKB:P0A5I4		1	0	0	0	0	0	0
1310	PFR_JS20-1_1284	Integration host factor family protein	1421746	1422057	-	PROKKA_01303	hypothetical protein	1421746	1422057	-					1	0	0	0	0	0	0
1311	PFR_JS20-1_1285	Orotidine 5'-phosphate decarboxylase	1422220	1423029	-	PROKKA_01304	orotidine 5'-phosphate decarboxylase	1422220	1423029	-			protein motif:CLUSTERS:PRK00125		1	0	0	0	0	0	0
1312	PFR_JS20-1_1286	Dihydroorotate dehydrogenase (quinone)	1423026	1424126	-	PROKKA_01305	Dihydroorotate dehydrogenase (quinone)	1423026	1424126	-	1.3.5.2	pyrD	similar to AA sequence:UniProtKB:P0A7E1		1	0	0	0	0	0	0
1313	PFR_JS20-1_1287	Carbamoyl-phosphate synthase large chain	1424208	1427549	-	PROKKA_01306	Carbamoyl-phosphate synthase large chain	1424208	1427549	-	6.3.5.5	carB_1	similar to AA sequence:UniProtKB:P00968		1	0	0	0	0	0	0
1314	PFR_JS20-1_1288	Carbamoyl-phosphate synthase small chain	1427549	1428733	-	PROKKA_01307	Carbamoyl-phosphate synthase small chain	1427549	1428733	-	6.3.5.5	carA	similar to AA sequence:UniProtKB:P0A6F1		1	0	0	0	0	0	0
1315	PFR_JS20-1_1289	N utilization substance protein B homolog	1428912	1429538	-	PROKKA_01308	hypothetical protein	1428912	1429538	-			similar to AA sequence:UniProtKB:P95020	N utilization substance protein B homolog	1	0	0	0	0	0	0
1316	PFR_JS20-1_1290	Translation elongation factor P	1429538	1430119	-	PROKKA_01309	Elongation factor P	1429538	1430119	-		efp	similar to AA sequence:UniProtKB:A0QWR4		1	0	0	0	0	0	0
1317	PFR_JS20-1_1291	Bifunctional shikimate kinase/3-dehydroquinate	1430278	1431927	-	PROKKA_01310	3-dehydroquinate synthase	1430278	1431927	-	4.2.3.4	aroB	similar to AA sequence:UniProtKB:P0A4Z4		1	0	0	0	0	0	0
1318	PFR_JS20-1_1292	Chorismate synthase	1431924	1433126	-	PROKKA_01311	Chorismate synthase	1431924	1433126	-	4.2.3.5	aroC	similar to AA sequence:UniProtKB:P63611		1	0	0	0	0	0	0
1319	PFR_JS20-1_1293	Aminodeoxychorismate lyase	1433264	1434496	-	PROKKA_01312	putative aminodeoxychorismate lyase	1433264	1434496	-			protein motif:CLUSTERS:PRK10270		1	0	0	0	0	0	0
1320	PFR_JS20-1_1294	Putative crossover junction	1434471	1435016	-	PROKKA_01313	Putative Holliday junction resolvase	1434471	1435016	-	3.1.-.-	yrrK	similar to AA sequence:UniProtKB:O34634		1	0	0	0	0	0	0
1321	PFR_JS20-1_1295	Alanyl-tRNA synthetase AlaS	1435000	1437687	-	PROKKA_01314	Alanine--tRNA ligase	1435000	1437687	-	6.1.1.7	alaS	similar to AA sequence:UniProtKB:A0QWQ4		1	0	0	0	0	0	0
1322	PFR_JS20-1_1296	Lactate/malate dehydrogenase, NAD binding domain	1437852	1438832	-	PROKKA_01315	L-lactate dehydrogenase	1437852	1438832	-	1.1.1.27	ldh	similar to AA sequence:UniProtKB:Q9EVR0		1	0	0	0	0	0	0
1323	PFR_JS20-1_1297	Recombination factor protein RarA	1438887	1440311	-	PROKKA_01316	Replication-associated recombination protein A	1438887	1440311	-		rarA	similar to AA sequence:UniProtKB:P0AAZ4		1	0	0	0	0	0	0
1324	PFR_JS20-1_1298	Aspartyl-tRNA synthetase aspS	1440436	1442283	-	PROKKA_01317	Aspartate--tRNA ligase	1440436	1442283	-	6.1.1.12	aspS	similar to AA sequence:UniProtKB:P21889		1	0	0	0	0	0	0
1325	PFR_JS20-1_1299	Hypothetical protein	1442483	1443556	-	PROKKA_01318	hypothetical protein	1442483	1443556	-					1	0	0	0	0	0	0
1326	PFR_JS20-1_1300	Alpha-acetolactate decarboxylase AldC	1443765	1444580	-	PROKKA_01319	Alpha-acetolactate decarboxylase	1443765	1444580	-	4.1.1.5	alsD	similar to AA sequence:UniProtKB:Q04777		1	0	0	0	0	0	0
1327	PFR_JS20-1_1301	HisS Histidyl-tRNA synthetase	1444694	1446025	-	PROKKA_01320	Histidine--tRNA ligase	1444694	1446025	-	6.1.1.21	hisS	similar to AA sequence:UniProtKB:Q8YMC2		1	0	0	0	0	0	0
1328	PFR_JS20-1_1302	Putative glyoxalase II (Hydroxyacylglutathione	1446025	1446744	-	PROKKA_01321	putative metallo-hydrolase	1446025	1446744	-	3.-.-.-		similar to AA sequence:UniProtKB:Q5XD24		1	0	0	0	0	0	0
1329	PFR_JS20-1_1303	Conserved alanine and arginine rich protein	1446848	1447987	+	PROKKA_01322	hypothetical protein	1446848	1447987	+					1	0	0	0	0	0	0
1330	PFR_JS20-1_1304	GTP diphosphokinase	1448068	1450419	-	PROKKA_01323	Bifunctional (p)ppGpp synthase/hydrolase relA	1448068	1450419	-		relA_2	similar to AA sequence:UniProtKB:P66014		1	0	0	0	0	0	0
1331	PFR_JS20-1_1305	Adenine phosphoribosyltransferase	1450482	1451021	-	PROKKA_01324	Adenine phosphoribosyltransferase	1450482	1451021	-	2.4.2.7	apt	similar to AA sequence:UniProtKB:Q66DQ2		1	0	0	0	0	0	0
1332	PFR_JS20-1_1306	Protein translocase subunit SecF	1451024	1452271	-	PROKKA_01325	preprotein translocase subunit SecF	1451024	1452271	-			protein motif:CLUSTERS:PRK13022		1	0	0	0	0	0	0
1333	PFR_JS20-1_1307	Protein translocase subunit SecD	1452271	1453989	-	PROKKA_01326	preprotein translocase subunit SecD	1452271	1453989	-			protein motif:CLUSTERS:PRK05812		1	0	0	0	0	0	0
1334	PFR_JS20-1_1308	Preprotein translocase, YajC subunit	1454017	1454520	-	PROKKA_01327	preprotein translocase subunit YajC	1454017	1454520	-			protein motif:CLUSTERS:PRK05585		1	0	0	0	0	0	0
1335	PFR_JS20-1_1309	Holliday junction ATP-dependent DNA helicase	1454631	1455656	-	PROKKA_01328	Holliday junction ATP-dependent DNA helicase RuvB	1454631	1455656	-	3.6.4.12	ruvB	similar to AA sequence:UniProtKB:A0QWH6		1	0	0	0	0	0	0
1336	PFR_JS20-1_1310	Holliday junction ATP-dependent DNA helicase	1455720	1456331	-	PROKKA_01329	Holliday junction ATP-dependent DNA helicase RuvA	1455720	1456331	-	3.6.4.12	ruvA	similar to AA sequence:UniProtKB:A0QWH5		1	0	0	0	0	0	0
1337	PFR_JS20-1_1311	Crossover junction endodeoxyribonuclease RuvC	1456328	1456939	-	PROKKA_01330	Crossover junction endodeoxyribonuclease RuvC	1456328	1456939	-	3.1.22.4	ruvC	similar to AA sequence:UniProtKB:Q5SJC4		1	0	0	0	0	0	0
1338	PFR_JS20-1_1312	Probable transcriptional regulatory protein yebC	1457208	1458008	-	PROKKA_01331	putative transcriptional regulatory protein/MSMEI_2866	1457208	1458008	-			similar to AA sequence:UniProtKB:A0QWH1		1	0	0	0	0	0	0
1339	PFR_JS20-1_1313	Acetyltransferase, GNAT family	1458172	1459209	-	PROKKA_01332	putative acetyltransferase	1458172	1459209	-			protein motif:CLUSTERS:PRK03624		1	0	0	0	0	0	0
1340	PFR_JS20-1_1314	Phosphoribosyl isomerase A	1459206	1459931	-	PROKKA_01333	Phosphoribosyl isomerase A	1459206	1459931	-	5.3.1.16	priA_2	similar to AA sequence:UniProtKB:P16250		1	0	0	0	0	0	0
1341	PFR_JS20-1_1315	Imidazole glycerol phosphate synthase subunit	1460000	1460677	-	PROKKA_01334	Imidazole glycerol phosphate synthase subunit HisH	1460000	1460677	-	2.4.2.-	hisH	similar to AA sequence:UniProtKB:P59957		1	0	0	0	0	0	0
1342	PFR_JS20-1_1316	Imidazoleglycerol-phosphate dehydratase	1460674	1461282	-	PROKKA_01335	Imidazoleglycerol-phosphate dehydratase	1460674	1461282	-	4.2.1.19	hisB	similar to AA sequence:UniProtKB:P64368		1	0	0	0	0	0	0
1343	PFR_JS20-1_1317	Histidinol-phosphate aminotransferase 2	1461279	1462499	-	PROKKA_01336	Histidinol-phosphate aminotransferase	1461279	1462499	-	2.6.1.9	hisC	similar to AA sequence:UniProtKB:Q9KJU4		1	0	0	0	0	0	0
1344	PFR_JS20-1_1318	Histidinol dehydrogenase	1462499	1463812	-	PROKKA_01337	Histidinol dehydrogenase	1462499	1463812	-	1.1.1.23	hisD	similar to AA sequence:UniProtKB:P63950		1	0	0	0	0	0	0
1345	PFR_JS20-1_1319	Uncharacterized membrane protein, possible Na	1463890	1464690	+	PROKKA_01338	putative membrane protein YdfK	1463890	1464690	+		ydfK	similar to AA sequence:UniProtKB:P96689		0	0	0	0	0	0	0
1346	PFR_JS20-1_1320	Cys-tRNA(Pro)/Cys-tRNA(Cys) deacylase ybaK	1464736	1465254	+	PROKKA_01339	Cys-tRNA(Pro)/Cys-tRNA(Cys) deacylase YbaK	1464736	1465254	+	4.2.-.-	ybaK	similar to AA sequence:UniProtKB:P0AAR3		0	0	0	0	0	0	0
1347	PFR_JS20-1_1321	Hypothetical protein	1465291	1466016	-	PROKKA_01340	hypothetical protein	1465291	1466016	-					0	0	0	0	0	0	0
1348	PFR_JS20-1_1322	DNA polymerase III, alpha subunit	1466089	1469661	-	PROKKA_01341	DNA polymerase III subunit alpha	1466089	1469661	-	2.7.7.7	dnaE_2	similar to AA sequence:UniProtKB:Q9XDH5		0	0	0	0	0	0	0
1349	PFR_JS20-1_1323	Hypothetical protein	1469887	1470558	+	PROKKA_01342	hypothetical protein	1469887	1470558	+					1	0	0	0	0	0	0
1350	PFR_JS20-1_1324	Glutamate synthase subunit beta	1470578	1472047	-	PROKKA_01343	Glutamate synthase [NADPH] small chain	1470578	1472047	-	1.4.1.13	gltB_1	similar to AA sequence:UniProtKB:O34399		1	0	0	0	0	0	0
1351	PFR_JS20-1_1325	Class II glutamine amidotransferase	1472040	1476548	-	PROKKA_01344	Glutamate synthase [NADPH] large chain	1472040	1476548	-	1.4.1.13	gltB_2	similar to AA sequence:UniProtKB:P96218		1	0	0	0	0	0	0
1352	PFR_JS20-1_1326	Prolipoprotein diacylglyceryl transferase	1476692	1477663	-	PROKKA_01345	Prolipoprotein diacylglyceryl transferase	1476692	1477663	-	2.4.99.-	lgt	similar to AA sequence:UniProtKB:O34752		1	0	0	0	0	0	0
1353	PFR_JS20-1_1327	Tryptophan synthase alpha chain	1477660	1478556	-	PROKKA_01346	Tryptophan synthase alpha chain	1477660	1478556	-	4.2.1.20	trpA	similar to AA sequence:UniProtKB:O67502		1	0	0	0	0	0	0
1354	PFR_JS20-1_1328	Tryptophan synthase beta chain	1478553	1479806	-	PROKKA_01347	Tryptophan synthase beta chain	1478553	1479806	-	4.2.1.20	trpB_2	similar to AA sequence:UniProtKB:P66984		1	0	0	0	0	0	0
1355	PFR_JS20-1_1329	Indole-3-glycerol phosphate synthase 1	1479799	1480659	-	PROKKA_01348	Indole-3-glycerol phosphate synthase	1479799	1480659	-	4.1.1.48	trpC	similar to AA sequence:UniProtKB:A0QX95		1	0	0	0	0	0	0
1356	PFR_JS20-1_1330	Anthranilate synthase component I	1480656	1482188	-	PROKKA_01349	Anthranilate synthase component 1	1480656	1482188	-	4.1.3.27	trpE	similar to AA sequence:UniProtKB:A0QX93		1	0	0	0	0	0	0
1357	PFR_JS20-1_1331	Phosphoribosyl-AMP cyclohydrolase (Precursor)	1482185	1482637	-	PROKKA_01350	phosphoribosyl-AMP cyclohydrolase	1482185	1482637	-			protein motif:CLUSTERS:PRK00051		1	0	0	0	0	0	0
1358	PFR_JS20-1_1332	TIGR03085 family protein	1482653	1483399	+	PROKKA_01351	hypothetical protein	1482653	1483399	+					1	0	0	0	0	0	0
1359	PFR_JS20-1_1333	Glutamine--tRNA ligase (Precursor)	1483444	1485156	-	PROKKA_01352	Glutamine--tRNA ligase	1483444	1485156	-	6.1.1.18	glnS	similar to AA sequence:UniProtKB:P00962		1	0	0	0	0	0	0
1360	PFR_JS20-1_1334	Phosphoglycerate mutase family protein	1485178	1485801	-	PROKKA_01353	Glucosyl-3-phosphoglycerate phosphatase	1485178	1485801	-	3.1.3.-	gpgP_2	similar to AA sequence:UniProtKB:A1TC01		1	0	0	0	0	0	0
1361	PFR_JS20-1_1335	ABC transporter permease protein	1485990	1486970	+	PROKKA_01354	ABC transporter substrate binding protein	1485990	1486970	+			protein motif:Pfam:PF04392.6		1	0	0	0	0	0	0
1362	PFR_JS20-1_1336	ABC transporter, permease protein	1486977	1487930	+	PROKKA_01355	ribose ABC transporter permease protein	1486977	1487930	+			protein motif:CLUSTERS:PRK09512		1	0	0	0	0	0	0
1363	PFR_JS20-1_1337	ABC-type uncharacterized transport system, ATPase	1487932	1488723	+	PROKKA_01356	Methionine import ATP-binding protein MetN 2	1487932	1488723	+	3.6.3.-	metN2	similar to AA sequence:UniProtKB:Q831K6		1	0	0	0	0	0	0
1364	PFR_JS20-1_1338	Proteasome assembly chaperones 2	1488889	1489926	+	PROKKA_01357	PAC2 family protein	1488889	1489926	+			protein motif:Pfam:PF09754.3		1	0	0	0	0	0	0
1365	PFR_JS20-1_1339	LmbE family protein	1490065	1490865	-	PROKKA_01358	1D-myo-inositol 2-acetamido-2-deoxy-alpha-D-glucopyranoside deacetylase	1490065	1490865	-	3.5.1.103	mshB_2	similar to AA sequence:UniProtKB:Q9F344		1	0	0	0	0	0	0
1366	PFR_JS20-1_1340	Hypothetical protein	1491030	1491929	+	PROKKA_01359	intramembrane serine protease GlpG	1491030	1491929	+			protein motif:CLUSTERS:PRK10907		1	0	0	0	0	0	0
1367	PFR_JS20-1_1341	Translation factor SUA5	1491979	1492596	-	PROKKA_01360	Threonylcarbamoyl-AMP synthase	1491979	1492596	-	2.7.7.87	ywlC_2	similar to AA sequence:UniProtKB:P39153		1	0	0	0	0	0	0
1368	PFR_JS20-1_1342	Hypothetical protein	1492665	1493087	-	PROKKA_01361	hypothetical protein	1492665	1493087	-					1	0	0	0	0	0	0
1369	PFR_JS20-1_1343	Phosphofructokinase (Precursor)	1493312	1494526	+	PROKKA_01362	Pyrophosphate--fructose 6-phosphate 1-phosphotransferase	1493312	1494526	+	2.7.1.90	pfp	similar to AA sequence:UniProtKB:P29495		1	0	0	0	0	0	0
1370						PROKKA_01363	tRNA-Asn(gtt)	1494698	1494773	-			COORDINATES:profile:Aragorn:1.2		0					0	0
1371	PFR_JS20-1_1344	Hypothetical protein	1494857	1495423	-	PROKKA_01364	hypothetical protein	1494857	1495423	-					1	0	0	0	0	0	0
1372	PFR_JS20-1_1345	RNA polymerase sigma factor	1495503	1496357	-	PROKKA_01365	RNA polymerase principal sigma factor HrdA	1495503	1496357	-		hrdA	similar to AA sequence:UniProtKB:P18182		1	0	0	0	0	0	0
1373	PFR_JS20-1_1346	DNA primase	1496430	1498298	-	PROKKA_01366	DNA primase	1496430	1498298	-	2.7.7.-	dnaG	similar to AA sequence:UniProtKB:P74893		1	0	0	0	0	0	0
1374	PFR_JS20-1_1347	Transcriptional activator, TenA family	1498468	1499163	+	PROKKA_01367	Thiaminase-2	1498468	1499163	+	3.5.99.2	tenA	similar to AA sequence:UniProtKB:P25052		1	0	0	0	0	0	0
1375	PFR_JS20-1_1348	Hypothetical protein	1499201	1499533	+	PROKKA_01368	hypothetical protein	1499201	1499533	+					1	0	0	0	0	0	0
1376	PFR_JS20-1_1349	Hypothetical protein	1499803	1501236	+	PROKKA_01369	hypothetical protein	1499803	1501236	+					0	0	0	0	0	0	0
1377	PFR_JS20-1_1350	ADP-ribosylation/Crystallin J1	1501341	1501880	+	PROKKA_01370	ADP-ribosyl-[dinitrogen reductase] glycohydrolase	1501341	1501880	+	3.2.2.24	draG	similar to AA sequence:UniProtKB:P14300		0	0	0	0	0	0	0
1378	PFR_JS20-1_1351	Hypothetical protein	1501890	1502297	+	PROKKA_01371	ADP-ribosylglycohydrolase	1501890	1502297	+			protein motif:Pfam:PF03747.8		0	0	0	0	0	0	0
1379	PFR_JS20-1_1352	Hypothetical protein	1502404	1503129	-	PROKKA_01372	hypothetical protein	1502404	1503129	-					0	0	0	0	0	0	0
1380						PROKKA_01373	tRNA-Met(cat)	1503230	1503304	-			COORDINATES:profile:Aragorn:1.2		0					0	0
1381	PFR_JS20-1_1353	Trehalose-phosphatase OtsB	1503380	1504237	-	PROKKA_01374	Trehalose-6-phosphate phosphatase	1503380	1504237	-	3.1.3.12	otsB	similar to AA sequence:UniProtKB:P31678		1	0	0	0	0	0	0
1382	PFR_JS20-1_1354	Alpha, alpha-trehalose-phosphate synthase otsA	1504399	1505880	+	PROKKA_01375	Trehalose-phosphate synthase	1504399	1505880	+	2.4.1.-	otsA	similar to AA sequence:UniProtKB:A0R4M9		1	0	0	0	0	0	0
1383	PFR_JS20-1_1355	Phosphoglycerate mutase family protein	1506139	1506717	-	PROKKA_01376	Phosphoserine phosphatase 1	1506139	1506717	-	3.1.3.3	pspA	similar to AA sequence:UniProtKB:D3DFG8		1	0	0	0	0	0	0
1384	PFR_JS20-1_1356	Cobalamin biosynthesis protein CobD	1506721	1507752	+	PROKKA_01377	cobalamin biosynthesis protein	1506721	1507752	+			protein motif:CLUSTERS:PRK01209		1	0	0	0	0	0	0
1385	PFR_JS20-1_1357	Adenosylcobyric acid synthase	1507749	1509194	+	PROKKA_01378	Cobyric acid synthase	1507749	1509194	+		cobQ_2	similar to AA sequence:UniProtKB:P29932		1	0	0	0	0	0	0
1386	PFR_JS20-1_1358	Cob(I)yrinic acid a,c-diamide	1509191	1509793	+	PROKKA_01379	Cob(I)yrinic acid a,c-diamide adenosyltransferase	1509191	1509793	+	2.5.1.17	btuR	similar to AA sequence:UniProtKB:P31570		1	0	0	0	0	0	0
1387	PFR_JS20-1_1359	Cobyrinic acid a,c-diamide synthase	1509787	1512372	+	PROKKA_01380	Cobyrinic acid A,C-diamide synthase	1509787	1512372	+		cobB_1	similar to AA sequence:UniProtKB:P21632		1	0	0	0	0	0	0
1388	PFR_JS20-1_1360	Bifunctional cobalamin biosynthesis protein cobU	1512369	1513040	+	PROKKA_01381	Bifunctional adenosylcobalamin biosynthesis protein CobU	1512369	1513040	+	2.7.1.156	cobU	similar to AA sequence:UniProtKB:P0AE76		1	0	0	0	0	0	0
1389	PFR_JS20-1_1361	Adenosylcobinamide-GDP ribazoletransferase	1513000	1513821	+	PROKKA_01382	Cobalamin synthase	1513000	1513821	+	2.-.-.-	cobS	similar to AA sequence:UniProtKB:P36561		1	0	0	0	0	0	0
1390	PFR_JS20-1_1362	Transcriptional regulator, TetR family	1513915	1514529	+	PROKKA_01383	HTH-type transcriptional regulator TtgR	1513915	1514529	+		ttgR	similar to AA sequence:UniProtKB:Q9AIU0		1	0	0	0	0	0	0
1391	PFR_JS20-1_1363	ABC transporter related protein	1514526	1515338	+	PROKKA_01384	L-arabinose transporter ATP-binding protein	1514526	1515338	+			protein motif:CLUSTERS:PRK11288		1	0	0	0	0	0	0
1392	PFR_JS20-1_1364	Phage infection protein	1515343	1517550	+	PROKKA_01385	ABC-2 family transporter protein	1515343	1517550	+			protein motif:Pfam:PF12698.1		1	0	0	0	0	0	0
1393	PFR_JS20-1_1365	Inner membrane protein yhjD	1517523	1518953	-	PROKKA_01386	Inner membrane protein YhjD	1517523	1518953	-		yhjD	similar to AA sequence:UniProtKB:P37642		1	0	0	0	0	0	0
1394	PFR_JS20-1_1366	Glycine dehydrogenase	1518989	1521904	-	PROKKA_01387	Glycine dehydrogenase (decarboxylating)	1518989	1521904	-	1.4.4.2	gcvP	similar to AA sequence:UniProtKB:P74416		1	0	0	0	0	0	0
1395	PFR_JS20-1_1367	Transcriptional regulator	1522056	1522631	-	PROKKA_01388	HTH-type transcriptional regulator GlnR	1522056	1522631	-		glnR	similar to AA sequence:UniProtKB:P37582		1	0	0	0	0	0	0
1396	PFR_JS20-1_1368	Protein of hypothetical function DUF151	1522812	1523273	-	PROKKA_01389	hypothetical protein	1522812	1523273	-					1	0	0	0	0	0	0
1397	PFR_JS20-1_1369	Transcriptional regulator, MerR family	1523275	1524009	-	PROKKA_01390	zinc-responsive transcriptional regulator	1523275	1524009	-			protein motif:CLUSTERS:PRK09514		1	0	0	0	0	0	0
1398	PFR_JS20-1_1370	FHA domain protein	1524009	1524497	-	PROKKA_01391	Glycogen accumulation regulator GarA	1524009	1524497	-		garA	similar to AA sequence:UniProtKB:A0QYG2		1	0	0	0	0	0	0
1399	PFR_JS20-1_1371	Glycine cleavage system H protein	1524663	1525046	-	PROKKA_01392	Glycine cleavage system H protein	1524663	1525046	-		gcvH	similar to AA sequence:UniProtKB:P0A6T9		1	0	0	0	0	0	0
1400	PFR_JS20-1_1372	PF05949 family protein	1525158	1525892	-	PROKKA_01393	hypothetical protein	1525158	1525892	-					1	0	0	0	0	0	0
1401	PFR_JS20-1_1373	Small basic protein	1525885	1526217	-	PROKKA_01394	hypothetical protein	1525885	1526217	-					1	0	0	0	0	0	0
1402	PFR_JS20-1_1374	PF05949 family protein	1526245	1527042	-	PROKKA_01395	hypothetical protein	1526245	1527042	-					1	0	0	0	0	0	0
1403	PFR_JS20-1_1375	Putative phosphatidylglycerophosphate synthase	1527093	1527770	-	PROKKA_01396	Putative CDP-diacylglycerol--glycerol-3-phosphate 3-phosphatidyl-transferase 2	1527093	1527770	-	2.7.8.5	pgsA2_1	similar to AA sequence:UniProtKB:O33288		1	0	0	0	0	0	0
1404	PFR_JS20-1_1376	Alpha-mannosyltransferase pimA	1527810	1528955	-	PROKKA_01397	GDP-mannose-dependent alpha-(1-2)-phosphatidylinositol mannosyltransferase	1527810	1528955	-	2.4.1.57	pimA	similar to AA sequence:UniProtKB:A0QWG6		1	0	0	0	0	0	0
1405	PFR_JS20-1_1377	Lipid A biosynthesis lauroyl acyltransferase	1528952	1529794	-	PROKKA_01398	Phosphatidylinositol mannoside acyltransferase	1528952	1529794	-	2.3.1.-		similar to AA sequence:UniProtKB:A0QWG5		1	0	0	0	0	0	0
1406	PFR_JS20-1_1378	Phosphatidylinositol synthase pgsA1	1529827	1530456	-	PROKKA_01399	CDP-diacylglycerol--inositol 3-phosphatidyltransferase	1529827	1530456	-	2.7.8.11	pgsA	similar to AA sequence:UniProtKB:Q9F7Y9		1	0	0	0	0	0	0
1407	PFR_JS20-1_1379	Histidine triad domain protein	1530449	1531054	-	PROKKA_01400	AP-4-A phosphorylase	1530449	1531054	-	2.7.7.53		similar to AA sequence:UniProtKB:O06201		1	0	0	0	0	0	0
1408	PFR_JS20-1_1380	Threonine--tRNA ligase (Precursor)	1531047	1533089	-	PROKKA_01401	Threonine--tRNA ligase	1531047	1533089	-	6.1.1.3	thrS	similar to AA sequence:UniProtKB:P56881		1	0	0	0	0	0	0
1409						PROKKA_01402	tRNA-Val(gac)	1533403	1533475	-			COORDINATES:profile:Aragorn:1.2		0					0	0
1410						PROKKA_01403	tRNA-Cys(gca)	1533476	1533547	-			COORDINATES:profile:Aragorn:1.2		0					0	0
1411						PROKKA_01404	tRNA-Gly(gcc)	1533608	1533681	-			COORDINATES:profile:Aragorn:1.2		0					0	0
1412						PROKKA_01405	tRNA-Val(cac)	1534085	1534158	+			COORDINATES:profile:Aragorn:1.2		0					0	0
1413	PFR_JS20-1_1381	Cobalamin biosynthesis protein CbiX	1534817	1535659	+	PROKKA_01406	sirohydrochlorin cobaltochelatase	1534817	1535659	+			protein motif:CLUSTERS:PRK00923		1	0	0	0	0	0	0
1414	PFR_JS20-1_1382	Polyphosphate:nucleotide phosphotransferase, PPK2	1535785	1536660	-	PROKKA_01407	Polyphosphate kinase 2 (PPK2)	1535785	1536660	-			protein motif:Pfam:PF03976.8		1	0	0	0	0	0	0
1415	PFR_JS20-1_1383	Peptide methionine sulfoxide reductase MsrB	1536808	1537260	+	PROKKA_01408	Peptide methionine sulfoxide reductase MsrB	1536808	1537260	+	1.8.4.12	msrB	similar to AA sequence:UniProtKB:Q3JRF0		1	0	0	0	0	0	0
1416	PFR_JS20-1_1384	Conserved hypothetical protein	1537284	1537808	+	PROKKA_01409	hypothetical protein	1537284	1537808	+			protein motif:CLUSTERS:PRK10670		1	0	0	0	0	0	0
1417	PFR_JS20-1_1385	Outer membrane receptor protein	1537894	1538454	+	PROKKA_01410	hypothetical protein	1537894	1538454	+					1	0	0	0	0	0	0
1418	PFR_JS20-1_1386	Putative transposase orfA for insertion sequence	1538503	1538853	+	PROKKA_01411	Transposase	1538503	1538853	+			protein motif:Pfam:PF01527.14		0	0	0	0	0	0	0
1419	PFR_JS20-1_1387	Integrase family protein	1538850	1539758	+	PROKKA_01412	IS2 transposase TnpB	1538850	1539758	+			protein motif:CLUSTERS:PRK09409		0	0	0	0	0	0	0
1420	PFR_JS20-1_1388	Ribonuclease D	1539916	1541181	+	PROKKA_01413	Ribonuclease D	1539916	1541181	+	3.1.13.5	rnd	similar to AA sequence:UniProtKB:P09155		1	0	0	0	0	0	0
1421	PFR_JS20-1_1389	1-deoxy-D-xylulose 5-phosphate synthase dxs1	1541233	1543248	-	PROKKA_01414	1-deoxy-D-xylulose-5-phosphate synthase	1541233	1543248	-	2.2.1.7	dxs	similar to AA sequence:UniProtKB:Q9RBN6		1	0	0	0	0	0	0
1422	PFR_JS20-1_1390	Hypothetical protein	1543299	1543829	-	PROKKA_01415	hypothetical protein	1543299	1543829	-					1	0	0	0	0	0	0
1423	PFR_JS20-1_1391	Hypothetical protein	1543979	1544281	-	PROKKA_01416	hypothetical protein	1543979	1544281	-					1	0	0	0	0	0	0
1424	PFR_JS20-1_1392	Aconitate hydratase 1	1544393	1547065	-	PROKKA_01417	Aconitate hydratase	1544393	1547065	-	4.2.1.3	acnA	similar to AA sequence:UniProtKB:A0QX20		1	0	0	0	0	0	0
1425	PFR_JS20-1_1393	Alpha-ketoglutarate transporter, MFS super	1547319	1548749	-	PROKKA_01418	Alpha-ketoglutarate permease	1547319	1548749	-		kgtP_2	similar to AA sequence:UniProtKB:P0AEX3		1	0	0	0	0	0	0
1426	PFR_JS20-1_1394	Glutathione S-transferase domain protein	1548857	1549885	-	PROKKA_01419	Glutathionyl-hydroquinone reductase YqjG	1548857	1549885	-	1.8.-.-	yqjG_1	similar to AA sequence:UniProtKB:P42620		0	0	0	0	0	0	0
1427	PFR_JS20-1_1395	Cysteine synthase	1550377	1551351	+	PROKKA_01420	O-acetylserine sulfhydrylase	1550377	1551351	+	2.5.1.47	cysK1_1	similar to AA sequence:UniProtKB:P0A534		0	0	0	0	0	0	0
1428	PFR_JS20-1_1396	GCN5 N-acetyltransferase	1551348	1551998	+	PROKKA_01421	putative acetyltransferase	1551348	1551998	+			protein motif:CLUSTERS:PRK03624		1	0	0	0	0	0	0
1429	PFR_JS20-1_1397	Glutathione S-transferase domain protein	1551995	1553068	+	PROKKA_01422	Glutathionyl-hydroquinone reductase YqjG	1551995	1553068	+	1.8.-.-	yqjG_2	similar to AA sequence:UniProtKB:P42620		1	0	0	0	0	0	0
1430	PFR_JS20-1_1398	Hypothetical protein	1553103	1553363	-	PROKKA_01423	hypothetical protein	1553103	1553363	-					1	0	0	0	0	0	0
1431	PFR_JS20-1_1399	Putative 23S rRNA (Uracil-5-)-methyltransferase	1553360	1554538	-	PROKKA_01424	putative RNA methyltransferase/cg2084	1553360	1554538	-	2.1.1.-		similar to AA sequence:UniProtKB:Q6M4B7		1	0	0	0	0	0	0
1432	PFR_JS20-1_1400	Conserved alanine, valine and leucine rich	1554535	1556577	-	PROKKA_01425	hypothetical protein	1554535	1556577	-					1	0	0	0	0	0	0
1433	PFR_JS20-1_1401	Trk system potassium uptake protein TrkA	1556702	1557364	+	PROKKA_01426	Trk system potassium uptake protein TrkA	1556702	1557364	+		trkA_1	similar to AA sequence:UniProtKB:P0AGI8		1	0	0	0	0	0	0
1434	PFR_JS20-1_1402	TrkB	1557378	1558046	+	PROKKA_01427	Trk system potassium uptake protein TrkA	1557378	1558046	+		trkA_2	similar to AA sequence:UniProtKB:P0AGI8		1	0	0	0	0	0	0
1435	PFR_JS20-1_1403	Nucleic acid-binding domain protein	1558053	1558433	-	PROKKA_01428	hypothetical protein	1558053	1558433	-					1	0	0	0	0	0	0
1436	PFR_JS20-1_1404	PF12502 family protein	1558430	1559251	-	PROKKA_01429	hypothetical protein	1558430	1559251	-					1	0	0	0	0	0	0
1437	PFR_JS20-1_1405	Hypothetical protein	1559541	1559861	+	PROKKA_01430	hypothetical protein	1559541	1559861	+					1	0	0	0	0	0	0
1438	PFR_JS20-1_1406	PF13834 domain protein	1559973	1560347	-	PROKKA_01431	hypothetical protein	1559973	1560347	-					1	0	0	0	0	0	0
1439	PFR_JS20-1_1407	Hypothetical protein	1560563	1561873	+	PROKKA_01432	hypothetical protein	1560563	1561873	+					1	0	0	0	0	0	0
1440	PFR_JS20-1_1408	Type I phosphodiesterase / nucleotide	1561976	1563127	-	PROKKA_01433	Type I phosphodiesterase / nucleotide pyrophosphatase	1561976	1563127	-			protein motif:Pfam:PF01663.16		1	0	0	0	0	0	0
1441	PFR_JS20-1_1409	Phosphodiesterase I	1563131	1563724	-	PROKKA_01434	hypothetical protein	1563131	1563724	-					1	0	0	0	0	0	0
1442	PFR_JS20-1_1410	PF09949 family protein	1563780	1564865	+	PROKKA_01435	hypothetical protein	1563780	1564865	+					1	0	0	0	0	0	0
1443	PFR_JS20-1_1411	DNA gyrase/topoisomerase IV, A subunit	1564991	1567453	+	PROKKA_01436	DNA gyrase subunit A	1564991	1567453	+	5.99.1.3	gyrA_2	similar to AA sequence:UniProtKB:Q2G2Q0		1	0	0	0	0	0	0
1444	PFR_JS20-1_1412	2-dehydropantoate 2-reductase (Ketopantoate	1567558	1568475	+	PROKKA_01437	2-dehydropantoate 2-reductase	1567558	1568475	+			protein motif:CLUSTERS:PRK06522		1	0	0	0	0	0	0
1445	PFR_JS20-1_1413	DNA gyrase, B subunit	1568500	1570620	-	PROKKA_01438	DNA topoisomerase 4 subunit B	1568500	1570620	-	5.99.1.3	parE	similar to AA sequence:UniProtKB:P66939		1	0	0	0	0	0	0
1446	PFR_JS20-1_1414	Hypothetical protein	1570783	1570974	+	PROKKA_01439	hypothetical protein	1570783	1570974	+					1	0	0	0	0	0	0
1447	PFR_JS20-1_1415	L-lactate dehydrogenase 1 (Precursor)	1571120	1572085	+	PROKKA_01440	L-lactate dehydrogenase 2	1571120	1572085	+	1.1.1.27	ldh2	similar to AA sequence:UniProtKB:P0CW93		1	0	0	0	0	0	0
1448	PFR_JS20-1_1416	RNA polymerase sigma factor	1572173	1573702	-	PROKKA_01441	RNA polymerase principal sigma factor HrdB	1572173	1573702	-		hrdB	similar to AA sequence:UniProtKB:P18183		1	0	0	0	0	0	0
1449	PFR_JS20-1_1417	RNA polymerase sigma factor SigB	1574061	1574990	+	PROKKA_01442	RNA polymerase sigma factor SigB	1574061	1574990	+		sigB	similar to AA sequence:UniProtKB:Q59563		1	0	0	0	0	0	0
1450	PFR_JS20-1_1418	Transcriptional regulator	1575093	1575896	-	PROKKA_01443	HTH-type transcriptional repressor CytR	1575093	1575896	-		cytR_2	similar to AA sequence:UniProtKB:P0ACN7		1	0	0	0	0	0	0
1451	PFR_JS20-1_1419	ABC transporter	1576365	1576844	+	PROKKA_01444	Bacterial extracellular solute-binding protein	1576365	1576844	+			protein motif:Pfam:PF01547.19		0	0	0	0	0	0	0
1452	PFR_JS20-1_1420	Hypothetical protein	1577061	1577303	-	PROKKA_01445	hypothetical protein	1577061	1577303	-					0	0	0	0	0	0	0
1453	PFR_JS20-1_1421	Hypothetical protein	1577396	1577707	+	PROKKA_01446	hypothetical protein	1577396	1577707	+					0	0	0	0	0	0	0
1454	PFR_JS20-1_1422	Putative acyl-CoA thioesterase II	1577720	1578595	-	PROKKA_01447	Acyl-CoA thioesterase 2	1577720	1578595	-	3.1.2.-	tesB	similar to AA sequence:UniProtKB:P0AGG2		1	0	0	0	0	0	0
1455	PFR_JS20-1_1423	ATP-dependent helicase HrpA	1578703	1582671	-	PROKKA_01448	ATP-dependent RNA helicase HrpB	1578703	1582671	-	3.6.4.13	hrpB_1	similar to AA sequence:UniProtKB:P37024		0	0	0	0	0	0	0
1456	PFR_JS20-1_1424	Probable phosphoketolase	1582809	1585406	-	PROKKA_01449	Xylulose-5-phosphate phosphoketolase	1582809	1585406	-	4.1.2.9	xpkA	similar to AA sequence:UniProtKB:Q937F6		1	0	0	0	0	0	0
1457	PFR_JS20-1_1425	Putative AEC family transporter	1585499	1586434	-	PROKKA_01450	Membrane transport protein	1585499	1586434	-			protein motif:Pfam:PF03547.12		1	0	0	0	0	0	0
1458	PFR_JS20-1_1426	Sugar-binding family transcriptional regulator	1586600	1587568	+	PROKKA_01451	Deoxyribonucleoside regulator	1586600	1587568	+		deoR	similar to AA sequence:UniProtKB:P39140		1	0	0	0	0	0	0
1459	PFR_JS20-1_1427	Anaerobic glycerol-3-phosphate dehydrogenase	1587651	1589042	-	PROKKA_01452	Anaerobic glycerol-3-phosphate dehydrogenase subunit C	1587651	1589042	-		glpC	similar to AA sequence:UniProtKB:P0A996		1	0	0	0	0	0	0
1460	PFR_JS20-1_1428	Glycerol-3-phosphate dehydrogenase [NAD(P) ] B	1589039	1590349	-	PROKKA_01453	Anaerobic glycerol-3-phosphate dehydrogenase subunit B	1589039	1590349	-	1.1.5.3	glpB	similar to AA sequence:UniProtKB:P13033		1	0	0	0	0	0	0
1461	PFR_JS20-1_1429	Glycerol-3-phosphate dehydrogenase [NAD(P) ] A	1590346	1591974	-	PROKKA_01454	Anaerobic glycerol-3-phosphate dehydrogenase subunit A	1590346	1591974	-	1.1.5.3	glpA	similar to AA sequence:UniProtKB:P0A9C0		1	0	0	0	0	0	0
1462	PFR_JS20-1_1430	Phospholipase, patatin family	1592166	1593107	+	PROKKA_01455	NTE family protein RssA	1592166	1593107	+		rssA	similar to AA sequence:UniProtKB:P0AFR0		1	0	0	0	0	0	0
1463	PFR_JS20-1_1431	Vitamin B12-dependent ribonucleotide reductase	1593216	1596107	-	PROKKA_01456	Vitamin B12-dependent ribonucleotide reductase	1593216	1596107	-	1.17.4.1	nrdJ	similar to AA sequence:UniProtKB:O69981		1	0	0	0	0	0	0
1464	PFR_JS20-1_1432	Transcriptional repressor NrdR	1596293	1596790	-	PROKKA_01457	Transcriptional repressor NrdR	1596293	1596790	-		nrdR	similar to AA sequence:UniProtKB:O69980		1	0	0	0	0	0	0
1465	PFR_JS20-1_1433	Hypothetical protein	1597125	1597955	-	PROKKA_01458	hypothetical protein	1597125	1597955	-					1	0	0	0	0	0	0
1466	PFR_JS20-1_1434	LexA repressor	1598225	1599067	+	PROKKA_01459	LexA repressor	1598225	1599067	+	3.4.21.88	lexA	similar to AA sequence:UniProtKB:Q50765		1	0	0	0	0	0	0
1467	PFR_JS20-1_1435	ATP-dependent helicase DinG	1599071	1601134	-	PROKKA_01460	putative ATP-dependent helicase DinG	1599071	1601134	-	3.6.4.12	dinG	similar to AA sequence:UniProtKB:P27296		1	0	0	0	0	0	0
1468	PFR_JS20-1_1436	GTPase HflX	1601301	1602737	-	PROKKA_01461	GTPase HflX	1601301	1602737	-		hflX	similar to AA sequence:UniProtKB:P25519		1	0	0	0	0	0	0
1469	PFR_JS20-1_1437	Diaminopimelate epimerase	1602781	1603623	-	PROKKA_01462	Diaminopimelate epimerase	1602781	1603623	-	5.1.1.7	dapF	similar to AA sequence:UniProtKB:A4QEV1		1	0	0	0	0	0	0
1470	PFR_JS20-1_1438	TRNA dimethylallyltransferase	1603638	1604624	-	PROKKA_01463	tRNA dimethylallyltransferase	1603638	1604624	-	2.5.1.75	miaA	similar to AA sequence:UniProtKB:Q9KAC3		1	0	0	0	0	0	0
1471	PFR_JS20-1_1439	(Dimethylallyl)adenosine tRNA	1604621	1606135	-	PROKKA_01464	(Dimethylallyl)adenosine tRNA methylthiotransferase MiaB	1604621	1606135	-	2.-.-.-	miaB	similar to AA sequence:UniProtKB:O31778		1	0	0	0	0	0	0
1472	PFR_JS20-1_1440	Glutamate uptake system ATP-binding protein	1606239	1607054	+	PROKKA_01465	Glutamine transport ATP-binding protein GlnQ	1606239	1607054	+		glnQ_4	similar to AA sequence:UniProtKB:P27675		1	0	0	0	0	0	0
1473	PFR_JS20-1_1441	Ribonuclease Y	1607064	1608599	-	PROKKA_01466	Ribonuclease Y	1607064	1608599	-	3.1.-.-	rny	similar to AA sequence:UniProtKB:P67278		1	0	0	0	0	0	0
1474	PFR_JS20-1_1442	Regulatory protein RecX	1608761	1609375	-	PROKKA_01467	Regulatory protein RecX	1608761	1609375	-		recX	similar to AA sequence:UniProtKB:P0A5U8		1	0	0	0	0	0	0
1475	PFR_JS20-1_1443	Protein RecA 2	1609378	1610496	-	PROKKA_01468	recombinase A	1609378	1610496	-			protein motif:CLUSTERS:PRK09354		1	0	0	0	0	0	0
1476	PFR_JS20-1_1444	Hypothetical protein	1610805	1610972	+	PROKKA_01469	hypothetical protein	1610805	1610972	+					1	0	0	0	0	0	0
1477	PFR_JS20-1_1445	Putative ATP-DEPENDENT HELICASE LHR	1611076	1615755	+	PROKKA_01470	putative ATP-dependent helicase Lhr	1611076	1615755	+			protein motif:CLUSTERS:PRK09751		1	0	0	0	0	0	0
1478	PFR_JS20-1_1446	Transcriptional regulator	1615977	1616282	-	PROKKA_01471	Transcriptional regulator ClgR	1615977	1616282	-		clgR	similar to AA sequence:UniProtKB:A0QVU1		1	0	0	0	0	0	0
1479	PFR_JS20-1_1447	CinA domain protein	1616450	1616953	-	PROKKA_01472	Nicotinamide-nucleotide amidohydrolase PncC	1616450	1616953	-	3.5.1.42	pncC	similar to AA sequence:UniProtKB:P0A6G3		1	0	0	0	0	0	0
1480	PFR_JS20-1_1448	Phosphatidylglycerophosphate synthase pgsA3	1616946	1617599	-	PROKKA_01473	Putative CDP-diacylglycerol--glycerol-3-phosphate 3-phosphatidyl-transferase 2	1616946	1617599	-	2.7.8.5	pgsA2_2	similar to AA sequence:UniProtKB:O33288		1	0	0	0	0	0	0
1481	PFR_JS20-1_1449	Ribosomal protein S12 methylthiotransferase RimO	1617604	1619037	-	PROKKA_01474	Ribosomal protein S12 methylthiotransferase RimO	1617604	1619037	-	2.-.-.-	rimO	similar to AA sequence:UniProtKB:Q9X2H6		1	0	0	0	0	0	0
1482	PFR_JS20-1_1450	FtsK	1619117	1621438	-	PROKKA_01475	DNA translocase SpoIIIE	1619117	1621438	-		spoIIIE	similar to AA sequence:UniProtKB:P21458		1	0	0	0	0	0	0
1483	PFR_JS20-1_1451	Thiamine monophosphate kinase	1621672	1622655	-	PROKKA_01476	Thiamine-monophosphate kinase	1621672	1622655	-	2.7.4.16	thiL	similar to AA sequence:UniProtKB:O67883		1	0	0	0	0	0	0
1484	PFR_JS20-1_1452	Transcriptional regulator, TetR family	1622666	1623400	-	PROKKA_01477	hypothetical protein	1622666	1623400	-					1	0	0	0	0	0	0
1485	PFR_JS20-1_1453	Conserved hypothetical membrane spanning protein	1623504	1624505	+	PROKKA_01478	hypothetical protein	1623504	1624505	+					1	0	0	0	0	0	0
1486	PFR_JS20-1_1454	D-alanine-D-alanine ligase A	1624547	1625674	-	PROKKA_01479	D-alanine--D-alanine ligase	1624547	1625674	-	6.3.2.4	ddl	similar to AA sequence:UniProtKB:P95114		1	0	0	0	0	0	0
1487	PFR_JS20-1_1455	Putative insertion element ISCmi2 transposase	1625748	1626791	-	PROKKA_01480	IS2 transposase TnpB	1625748	1626791	-			protein motif:CLUSTERS:PRK09409		0	0	0	0	0	0	0
1488	PFR_JS20-1_1456	Mandelate racemase/muconate lactonizing protein	1626847	1627845	-	PROKKA_01481	L-Ala-D/L-Glu epimerase	1626847	1627845	-	5.1.1.-		similar to AA sequence:UniProtKB:Q97MK4		1	0	0	0	0	0	0
1489	PFR_JS20-1_1457	4-alpha-glucanotransferase malQ	1627842	1630031	-	PROKKA_01482	4-alpha-glucanotransferase	1627842	1630031	-	2.4.1.25	malQ_1	similar to AA sequence:UniProtKB:Q59266		1	0	0	0	0	0	0
1490	PFR_JS20-1_1458	Hypothetical protein	1630162	1631169	-	PROKKA_01483	RDD family protein	1630162	1631169	-			protein motif:Pfam:PF06271.6		1	0	0	0	0	0	0
1491	PFR_JS20-1_1459	Multidrug resistance efflux protein	1631343	1632854	-	PROKKA_01484	Multidrug resistance protein 3	1631343	1632854	-		bmr3_1	similar to AA sequence:UniProtKB:P96712	Putative antibiotic resistance	1	0	0	0	0	0	0
1492	PFR_JS20-1_1460	PF11238 family protein	1632913	1633176	+	PROKKA_01485	hypothetical protein	1632913	1633176	+					1	0	0	0	0	0	0
1493	PFR_JS20-1_1461	Cation diffusion facilitator family transporter	1633331	1634371	-	PROKKA_01486	ferrous iron efflux protein F	1633331	1634371	-			protein motif:CLUSTERS:PRK09509		1	0	0	0	0	0	0
1494	PFR_JS20-1_1462	SIS regulatory protein	1634483	1635502	-	PROKKA_01487	hypothetical protein	1634483	1635502	-			protein motif:Pfam:PF10432.3	Bacterial phospho-glucose isomerase C-terminal region	1	0	0	0	0	0	0
1495	PFR_JS20-1_1463	Hypothetical protein	1635510	1635710	-	PROKKA_01488	hypothetical protein	1635510	1635710	-			protein motif:CLUSTERS:PRK11827		1	0	0	0	0	0	0
1496	PFR_JS20-1_1464	HAD-superfamily hydrolase, subfamily IIB	1635771	1636586	-	PROKKA_01489	Eukaryotic phosphomannomutase	1635771	1636586	-			protein motif:Pfam:PF03332.7		1	0	0	0	0	0	0
1497	PFR_JS20-1_1465	Hypothetical protein	1636702	1637202	-	PROKKA_01490	hypothetical protein	1636702	1637202	-					1	0	0	0	0	0	0
1498	PFR_JS20-1_1466	Hypothetical protein	1637269	1637709	+	PROKKA_01491	Possibl zinc metallo-peptidase	1637269	1637709	+			protein motif:Pfam:PF06262.5		1	0	0	0	0	0	0
1499	PFR_JS20-1_1467	Hypothetical protein	1637815	1639167	-	PROKKA_01492	hypothetical protein	1637815	1639167	-					1	0	0	0	0	0	0
1500	PFR_JS20-1_1468	Putative glycosyltransferase	1639164	1642415	-	PROKKA_01493	hypothetical protein	1639164	1642415	-					1	0	0	0	0	0	0
1501	PFR_JS20-1_1469	Transcription factor WhiB	1642612	1642872	-	PROKKA_01494	Transcriptional regulator WhiB	1642612	1642872	-		whiB	similar to AA sequence:UniProtKB:Q7AKN0		1	0	0	0	0	0	0
1502	PFR_JS20-1_1470	Hypothetical protein	1643205	1644287	-	PROKKA_01495	hypothetical protein	1643205	1644287	-					0	0	0	0	0	0	0
1503	PFR_JS20-1_1471	Mannose-1-phosphate guanylyltransferase (GDP)	1644284	1645363	-	PROKKA_01496	Mannose-1-phosphate guanylyltransferase RfbM	1644284	1645363	-	2.7.7.13	rfbM	similar to AA sequence:UniProtKB:P26404		1	0	0	0	0	0	0
1504	PFR_JS20-1_1472	Cell envelope function transcriptional attenuator	1645489	1646847	+	PROKKA_01497	Regulatory protein MsrR	1645489	1646847	+		msrR	similar to AA sequence:UniProtKB:Q99Q02		1	0	0	0	0	0	0
1505	PFR_JS20-1_1473	Phosphoribosylaminoimidazole carboxylase,	1646885	1647445	-	PROKKA_01498	N5-carboxyaminoimidazole ribonucleotide mutase	1646885	1647445	-	5.4.99.18	purE	similar to AA sequence:UniProtKB:P96880		1	0	0	0	0	0	0
1506	PFR_JS20-1_1474	Phosphoribosylaminoimidazole carboxylase, ATPase	1647438	1648610	-	PROKKA_01499	N5-carboxyaminoimidazole ribonucleotide synthase	1647438	1648610	-	6.3.4.18	purK	similar to AA sequence:UniProtKB:O66608		1	0	0	0	0	0	0
1507	PFR_JS20-1_1475	Peptidase family S51	1648688	1649404	+	PROKKA_01500	Peptidase family S51	1648688	1649404	+			protein motif:Pfam:PF03575.1		1	0	0	0	0	0	0
1508	PFR_JS20-1_1476	Transcriptional regulator	1649432	1650505	-	PROKKA_01501	HTH-type transcriptional regulator AscG	1649432	1650505	-		ascG_2	similar to AA sequence:UniProtKB:P24242		0	0	0	0	0	0	0
1509	PFR_JS20-1_1477	Dihydrodipicolinate synthase	1650646	1651581	-	PROKKA_01502	4-hydroxy-tetrahydrodipicolinate synthase	1650646	1651581	-	4.3.3.7	dapA_2	similar to AA sequence:UniProtKB:Q04796		0	0	0	0	0	0	0
1510	PFR_JS20-1_1478	Hypothetical protein	1651578	1651784	-	PROKKA_01503	Putative malate transporter YflS	1651578	1651784	-		yflS_1	similar to AA sequence:UniProtKB:O34726		0	0	0	0	0	0	0
1511	PFR_JS20-1_1479	YflS	1651733	1653058	-	PROKKA_01504	Putative malate transporter YflS	1651733	1653058	-		yflS_2	similar to AA sequence:UniProtKB:O34726		0	0	0	0	0	0	0
1512	PFR_JS20-1_1480	3-carboxy-cis,cis-muconate cycloisomerase	1653082	1654473	-	PROKKA_01505	3-carboxy-cis,cis-muconate cycloisomerase	1653082	1654473	-	5.5.1.2	pcaB	similar to AA sequence:UniProtKB:Q59092		0	0	0	0	0	0	0
1513	PFR_JS20-1_1481	Transcriptional regulator	1654618	1655202	-	PROKKA_01506	Bacterial regulatory proteins, tetR family	1654618	1655202	-			protein motif:Pfam:PF00440.17		1	0	0	0	0	0	0
1514	PFR_JS20-1_1482	Hypothetical protein	1655284	1655787	-	PROKKA_01507	Bacterial membrane flanked domain protein	1655284	1655787	-			protein motif:Pfam:PF03703.8		1	0	0	0	0	0	0
1515	PFR_JS20-1_1483	Biotin apo-protein ligase	1655821	1656612	-	PROKKA_01508	Bifunctional ligase/repressor BirA	1655821	1656612	-	6.3.4.15	birA	similar to AA sequence:UniProtKB:P0CI75		1	0	0	0	0	0	0
1516	PFR_JS20-1_1484	Transcriptional regulator	1656762	1657367	+	PROKKA_01509	DNA-binding transcriptional repressor AcrR	1656762	1657367	+			protein motif:CLUSTERS:PRK10668		1	0	0	0	0	0	0
1517	PFR_JS20-1_1485	Transcription regulator	1657381	1657959	-	PROKKA_01510	MarR family protein	1657381	1657959	-			protein motif:Pfam:PF01047.16		1	0	0	0	0	0	0
1518	PFR_JS20-1_1486	Hypothetical protein	1658074	1658592	-	PROKKA_01511	hypothetical protein	1658074	1658592	-					1	0	0	0	0	0	0
1519	PFR_JS20-1_1487	Tetronasin ABC transporter ATP-binding protein	1658697	1659641	+	PROKKA_01512	Daunorubicin/doxorubicin resistance ATP-binding protein DrrA	1658697	1659641	+	3.6.3.-	drrA_2	similar to AA sequence:UniProtKB:P32010		1	0	0	0	0	0	0
1520	PFR_JS20-1_1488	Tetronasin-transport membrane protein ABC	1659638	1661278	+	PROKKA_01513	ABC-2 family transporter protein	1659638	1661278	+			protein motif:Pfam:PF12730.1		1	0	0	0	0	0	0
1521	PFR_JS20-1_1489	Integral membrane protein	1661386	1662732	-	PROKKA_01514	Inner membrane protein YjjP	1661386	1662732	-		yjjP	similar to AA sequence:UniProtKB:P0ADD5		1	0	0	0	0	0	0
1522	PFR_JS20-1_1490	Carboxyl transferase domain protein	1662864	1664438	+	PROKKA_01515	putative propionyl-CoA carboxylase beta chain 5	1662864	1664438	+	6.4.1.3	accD5	similar to AA sequence:UniProtKB:P96885		1	0	0	0	0	0	0
1523	PFR_JS20-1_1491	Hypothetical protein	1664444	1664698	+	PROKKA_01516	hypothetical protein	1664444	1664698	+					1	0	0	0	0	0	0
1524	PFR_JS20-1_1492	Septum formation protein Maf	1664749	1665477	+	PROKKA_01517	Maf-like protein YceF	1664749	1665477	+		yceF	similar to AA sequence:UniProtKB:P0A729		1	0	0	0	0	0	0
1525	PFR_JS20-1_1493	Hydrolase, NUDIX family	1665481	1665981	+	PROKKA_01518	dihydroneopterin triphosphate pyrophosphatase	1665481	1665981	+			protein motif:CLUSTERS:PRK09438		0	0	0	0	0	0	0
1526	PFR_JS20-1_1494	Hypothetical protein	1666072	1666623	-	PROKKA_01519	hypothetical protein	1666072	1666623	-					1	0	0	0	0	0	0
1527	PFR_JS20-1_1495	Hypothetical protein	1666837	1667052	+	PROKKA_01520	hypothetical protein	1666837	1667052	+					1	0	0	0	0	0	0
1528	PFR_JS20-1_1496	Endonuclease VIII and DNA N-glycosylase with an	1667203	1668018	+	PROKKA_01521	Endonuclease 8 1	1667203	1668018	+	3.2.2.-	nei1	similar to AA sequence:UniProtKB:P64158		1	0	0	0	0	0	0
1529	PFR_JS20-1_1497	Phosphoribosylglycinamide synthetase, ATP-grasp	1668174	1669955	+	PROKKA_01522	2-oxoglutarate carboxylase small subunit	1668174	1669955	+	6.4.1.7	cfiB	similar to AA sequence:UniProtKB:D3DJ42		1	0	0	0	0	0	0
1530	PFR_JS20-1_1498	Hypothetical protein	1670008	1670550	+	PROKKA_01523	hypothetical protein	1670008	1670550	+					1	0	0	0	0	0	0
1531	PFR_JS20-1_1499	Genome sequencing data, contig C257	1670578	1671585	-	PROKKA_01524	NAD-dependent dihydropyrimidine dehydrogenase subunit PreA	1670578	1671585	-	1.3.1.1	preA_1	similar to AA sequence:UniProtKB:P25889		1	0	0	0	0	0	0
1532	PFR_JS20-1_1500	Pyruvate-flavodoxin oxidoreductase (Precursor)	1671589	1675308	-	PROKKA_01525	Pyruvate-flavodoxin oxidoreductase	1671589	1675308	-	1.2.7.-	nifJ_1	similar to AA sequence:UniProtKB:Q06879		1	0	0	0	0	0	0
1533	PFR_JS20-1_1501	Hypothetical protein	1675620	1675901	+	PROKKA_01526	hypothetical protein	1675620	1675901	+					1	0	0	0	0	0	0
1534	PFR_JS20-1_1502	Hypothetical protein	1675949	1676455	+	PROKKA_01527	hypothetical protein	1675949	1676455	+					0	0	0	0	0	0	0
1535	PFR_JS20-1_1503	Hypothetical protein	1676531	1677406	+	PROKKA_01528	hypothetical protein	1676531	1677406	+					0	0	0	0	0	0	0
1536	PFR_JS20-1_1504	Chlorophyll synthesis pathway protein BchC	1677544	1678587	+	PROKKA_01529	Alcohol dehydrogenase	1677544	1678587	+	1.1.1.1	adhT	similar to AA sequence:UniProtKB:P12311		1	0	0	0	0	0	0
1537	PFR_JS20-1_1505	Hypothetical protein	1678719	1679117	-	PROKKA_01530	hypothetical protein	1678719	1679117	-					0	0	0	0	0	0	0
1538	PFR_JS20-1_1506	Puromycin N-acetyltransferase	1679438	1680058	+	PROKKA_01531	Acetyltransferase (GNAT) family protein	1679438	1680058	+			protein motif:Pfam:PF00583.18		1	0	0	0	0	0	0
1539	PFR_JS20-1_1507	Carboxymuconolactone decarboxylase	1680098	1680505	-	PROKKA_01532	Carboxymuconolactone decarboxylase family protein	1680098	1680505	-			protein motif:Pfam:PF02627.1		1	0	0	0	0	0	0
1540	PFR_JS20-1_1508	Transcriptional regulator, MerR family	1680618	1680983	+	PROKKA_01533	HTH-type transcriptional regulator AdhR	1680618	1680983	+		adhR	similar to AA sequence:UniProtKB:O06008		1	0	0	0	0	0	0
1541	PFR_JS20-1_1509	Hypothetical protein	1681156	1681602	+	PROKKA_01534	hypothetical protein	1681156	1681602	+					0	0	0	0	0	0	0
1542	PFR_JS20-1_1510	PF04239 family protein	1681608	1682258	+	PROKKA_01535	hypothetical protein	1681608	1682258	+					1	0	0	0	0	0	0
1543	PFR_JS20-1_1511	Silent information regulator protein Sir2	1682277	1683200	-	PROKKA_01536	NAD-dependent protein deacetylase	1682277	1683200	-	3.5.1.-	cobB_2	similar to AA sequence:UniProtKB:Q9WYW0		1	0	0	0	0	0	0
1544	PFR_JS20-1_1512	Methionyl-tRNA synthetase (Methionine--tRNA	1683393	1685339	-	PROKKA_01537	Methionine--tRNA ligase	1683393	1685339	-	6.1.1.10	metG	similar to AA sequence:UniProtKB:P00959		1	0	0	0	0	0	0
1545	PFR_JS20-1_1513	Enoyl-CoA hydratase echA9	1685380	1686312	+	PROKKA_01538	putative enoyl-CoA hydratase	1685380	1686312	+	4.2.1.17	fadB	similar to AA sequence:UniProtKB:P94549		1	0	0	0	0	0	0
1546	PFR_JS20-1_1514	Hypothetical protein	1686388	1686903	-	PROKKA_01539	hypothetical protein	1686388	1686903	-					1	0	0	0	0	0	0
1547	PFR_JS20-1_1515	Ribonuclease H	1686980	1688011	-	PROKKA_01540	Ribonuclease HI	1686980	1688011	-	3.1.26.4	rnhA	similar to AA sequence:UniProtKB:P0A7Y4		1	0	0	0	0	0	0
1548	PFR_JS20-1_1516	Basic membrane protein	1688083	1689027	-	PROKKA_01541	Basic membrane protein	1688083	1689027	-			protein motif:Pfam:PF02608.8		1	0	0	0	0	0	0
1549	PFR_JS20-1_1517	Aminoglycoside phosphotransferase	1689277	1690566	-	PROKKA_01542	Phosphotransferase enzyme family protein	1689277	1690566	-			protein motif:Pfam:PF01636.17		1	0	0	0	0	0	0
1550	PFR_JS20-1_1518	CBS domain pair protein	1690630	1692150	-	PROKKA_01543	Hemolysin C	1690630	1692150	-		tlyC	similar to AA sequence:UniProtKB:O05961		1	0	0	0	0	0	0
1551	PFR_JS20-1_1519	Predicted branched-chain amino acidpermease	1692444	1693112	+	PROKKA_01544	AzlC protein	1692444	1693112	+			protein motif:Pfam:PF03591.8		0	0	0	0	0	0	0
1552	PFR_JS20-1_1520	Hypothetical protein	1693109	1693420	+	PROKKA_01545	hypothetical protein	1693109	1693420	+					1	0	0	0	0	0	0
1553	PFR_JS20-1_1521	Isocitrate dehydrogenase [NADP]	1693581	1694798	-	PROKKA_01546	Isocitrate dehydrogenase [NADP]	1693581	1694798	-	1.1.1.42	icd	similar to AA sequence:UniProtKB:P65097		1	0	0	0	0	0	0
1554	PFR_JS20-1_1522	Malate dehydrogenase	1694976	1695962	+	PROKKA_01547	Malate dehydrogenase	1694976	1695962	+	1.1.1.37	mdh	similar to AA sequence:UniProtKB:P10584		1	0	0	0	0	0	0
1555	PFR_JS20-1_1523	Hypothetical protein	1696144	1696467	-	PROKKA_01548	hypothetical protein	1696144	1696467	-					1	0	0	0	0	0	0
1556	PFR_JS20-1_1524	Bifunctional protein FolD	1696473	1697333	-	PROKKA_01549	Bifunctional protein FolD protein	1696473	1697333	-		folD	similar to AA sequence:UniProtKB:A0QSY5		1	0	0	0	0	0	0
1557	PFR_JS20-1_1525	Bifunctional purine biosynthesis protein PurH	1697407	1698960	-	PROKKA_01550	Bifunctional purine biosynthesis protein PurH	1697407	1698960	-		purH	similar to AA sequence:UniProtKB:Q8NS21		1	0	0	0	0	0	0
1558	PFR_JS20-1_1526	Phosphoribosylglycinamide formyltransferase	1699082	1699693	-	PROKKA_01551	Phosphoribosylglycinamide formyltransferase	1699082	1699693	-	2.1.2.2	purN	similar to AA sequence:UniProtKB:P71554		1	0	0	0	0	0	0
1559	PFR_JS20-1_1527	Hypothetical protein	1699704	1701182	-	PROKKA_01552	hypothetical protein	1699704	1701182	-					1	0	0	0	0	0	0
1560	PFR_JS20-1_1528	ATP-dependent DNA helicase PcrA	1701276	1703765	-	PROKKA_01553	ATP-dependent DNA helicase UvrD1	1701276	1703765	-	3.6.4.12	uvrD1_2	similar to AA sequence:UniProtKB:P0A5A3		1	0	0	0	0	0	0
1561	PFR_JS20-1_1529	Phospholipase D domain protein	1703902	1705155	+	PROKKA_01554	Cardiolipin synthase	1703902	1705155	+	2.7.8.-	cls	similar to AA sequence:UniProtKB:P63801		1	0	0	0	0	0	0
1562	PFR_JS20-1_1530	Fe(3 ) dicitrate transport ATP-binding protein	1705228	1705983	-	PROKKA_01555	putative siderophore transport system ATP-binding protein YusV	1705228	1705983	-		yusV_1	similar to AA sequence:UniProtKB:O32188		1	0	0	0	0	0	0
1563	PFR_JS20-1_1531	ABC-type cobalamin/Fe3-siderophores transport	1705980	1707098	-	PROKKA_01556	Iron-uptake system permease protein FeuC	1705980	1707098	-		feuC	similar to AA sequence:UniProtKB:P40411		1	0	0	0	0	0	0
1564	PFR_JS20-1_1532	ABC-type enterochelin transport system, permease	1707091	1708122	-	PROKKA_01557	Iron-uptake system permease protein FeuB	1707091	1708122	-		feuB	similar to AA sequence:UniProtKB:P40410		1	0	0	0	0	0	0
1565	PFR_JS20-1_1533	Iron compound ABC transporter, iron	1708119	1709135	-	PROKKA_01558	putative ABC transporter solute-binding protein YclQ precursor	1708119	1709135	-		yclQ	similar to AA sequence:UniProtKB:P94421		1	0	0	0	0	0	0
1566	PFR_JS20-1_1534	Hypothetical protein	1709424	1709675	+	PROKKA_01559	hypothetical protein	1709424	1709675	+			protein motif:CLUSTERS:PRK10457		1	0	0	0	0	0	0		PossibleCrispr_2
1567	PFR_JS20-1_1535	Response regulator	1709912	1710610	-	PROKKA_01560	Transcriptional regulatory protein LiaR	1709912	1710610	-		liaR_3	similar to AA sequence:UniProtKB:O32197		1	0	0	0	0	0	0		PossibleCrispr_2
1568	PFR_JS20-1_1536	Sensor histidine kinase	1710607	1711950	-	PROKKA_01561	Sensor histidine kinase LiaS	1710607	1711950	-	2.7.13.3	liaS_1	similar to AA sequence:UniProtKB:O32198		1	0	0	0	0	0	0
1569	PFR_JS20-1_1537	Possible stress-response transcriptional	1712192	1712482	+	PROKKA_01562	PspC domain protein	1712192	1712482	+			protein motif:Pfam:PF04024.6		1	0	0	0	0	0	0
1570	PFR_JS20-1_1538	NADPH:quinone reductase and related Zn-dependent	1712779	1713723	+	PROKKA_01563	Phthiocerol synthesis polyketide synthase type I PpsC	1712779	1713723	+	2.3.1.41	ppsC	similar to AA sequence:UniProtKB:P96202		1	0	0	0	0	0	0
1571	PFR_JS20-1_1539	Protein containing DUF1963	1713774	1714661	-	PROKKA_01564	hypothetical protein	1713774	1714661	-					1	0	0	0	0	0	0
1572	PFR_JS20-1_1540	Hypothetical protein	1714714	1714977	+	PROKKA_01565	hypothetical protein	1714714	1714977	+					0	0	0	0	0	0	0
1573	PFR_JS20-1_1541	GMP synthase (glutamine-hydrolyzing)	1714866	1716305	-	PROKKA_01566	GMP synthase [glutamine-hydrolyzing]	1714866	1716305	-	6.3.5.2	guaA_2	similar to AA sequence:UniProtKB:P0A5A1		1	0	0	0	0	0	0
1574	PFR_JS20-1_1542	ABC transporter, permease protein YjfF	1716714	1717730	-	PROKKA_01567	Inner membrane ABC transporter permease protein YjfF	1716714	1717730	-		yjfF	similar to AA sequence:UniProtKB:P37772		1	0	0	0	0	0	0
1575	PFR_JS20-1_1543	Permease component of	1717727	1718785	-	PROKKA_01568	Inner membrane ABC transporter permease protein YtfT	1717727	1718785	-		ytfT	similar to AA sequence:UniProtKB:P39328		1	0	0	0	0	0	0
1576	PFR_JS20-1_1544	Putative sugar ABC transport system, ATP-binding	1718782	1719672	-	PROKKA_01569	Ribose import ATP-binding protein RbsA	1718782	1719672	-	3.6.3.17	rbsA	similar to AA sequence:UniProtKB:P04983		0	0	0	0	0	0	0
1577	PFR_JS20-1_1545	Putative sugar ABC transport system, ATP-binding	1719694	1720314	-	PROKKA_01570	Arabinose import ATP-binding protein AraG	1719694	1720314	-	3.6.3.17	araG	similar to AA sequence:UniProtKB:P0AAF3		0	0	0	0	0	0	0
1578	PFR_JS20-1_1546	Periplasmic binding protein/LacI transcriptional	1720452	1721432	-	PROKKA_01571	ABC transporter periplasmic-binding protein YtfQ precursor	1720452	1721432	-		ytfQ	similar to AA sequence:UniProtKB:P39325		0	0	0	0	0	0	0
1579	PFR_JS20-1_1547	Transcriptional regulator	1721676	1722713	-	PROKKA_01572	Lactose operon repressor	1721676	1722713	-		lacI	similar to AA sequence:UniProtKB:P03023		1	0	0	0	0	0	0
1580	PFR_JS20-1_1548	L-arabinose isomerase 1	1722740	1724260	-	PROKKA_01573	L-arabinose isomerase	1722740	1724260	-	5.3.1.4	araA	similar to AA sequence:UniProtKB:Q9S467		1	0	0	0	0	0	0
1581	PFR_JS20-1_1549	Hypothetical protein	1724330	1724428	-	PROKKA_01574	hypothetical protein	1724330	1724428	-					0	0	0	0	0	0	0
1582	PFR_JS20-1_1550	Class II aldolase/adducin family protein	1724388	1725035	-	PROKKA_01575	L-ribulose-5-phosphate 4-epimerase	1724388	1725035	-	5.1.3.4	araD	similar to AA sequence:UniProtKB:P94525		1	0	0	0	0	0	0
1583	PFR_JS20-1_1551	Ribulokinase	1725032	1726651	-	PROKKA_01576	Ribulokinase	1725032	1726651	-	2.7.1.16	araB_3	similar to AA sequence:UniProtKB:P94524		0	0	0	0	0	0	0
1584	PFR_JS20-1_1552	Hypothetical protein	1726596	1726802	-	PROKKA_01577	Ribulokinase	1726596	1726802	-	2.7.1.16	araB_4	similar to AA sequence:UniProtKB:P94524		0	0	0	0	0	0	0
1585	PFR_JS20-1_1553	Cysteine synthase	1727006	1727932	+	PROKKA_01578	O-acetylserine sulfhydrylase	1727006	1727932	+	2.5.1.47	cysK1_2	similar to AA sequence:UniProtKB:P0A534		1	0	0	0	0	0	0
1586	PFR_JS20-1_1554	Serine acetyltransferase	1727929	1728480	+	PROKKA_01579	Serine acetyltransferase	1727929	1728480	+	2.3.1.30	cysE	similar to AA sequence:UniProtKB:Q06750		1	0	0	0	0	0	0
1587	PFR_JS20-1_1555	Hypothetical protein	1728515	1729354	-	PROKKA_01580	N-acetylmuramoyl-L-alanine amidase	1728515	1729354	-			protein motif:Pfam:PF01520.12		1	0	0	0	0	0	0
1588	PFR_JS20-1_1556	Hypothetical protein	1729422	1730657	-	PROKKA_01581	hypothetical protein	1729422	1730657	-					0	0	0	0	0	0	0
1589	PFR_JS20-1_1557	Hypothetical protein	1730670	1732382	-	PROKKA_01582	hypothetical protein	1730670	1732382	-					0	0	0	0	0	0	0
1590	PFR_JS20-1_1558	Hypothetical protein	1732407	1733738	-	PROKKA_01583	hypothetical protein	1732407	1733738	-					0	0	0	0	0	0	0
1591	PFR_JS20-1_1559	Chorismate mutase	1734052	1734405	-	PROKKA_01584	T-protein	1734052	1734405	-		tyrA_2	similar to AA sequence:UniProtKB:P07023		1	0	0	0	0	0	0
1592	PFR_JS20-1_1560	IMP dehydrogenase family protein	1734413	1735516	-	PROKKA_01585	putative oxidoreductase/MSMEI_1564	1734413	1735516	-	1.-.-.-		similar to AA sequence:UniProtKB:A0QSU4		1	0	0	0	0	0	0
1593	PFR_JS20-1_1561	Inosine-5'-monophosphate dehydrogenase GuaB	1735668	1737188	-	PROKKA_01586	Inosine-5'-monophosphate dehydrogenase	1735668	1737188	-	1.1.1.205	guaB_2	similar to AA sequence:UniProtKB:P65167		1	0	0	0	0	0	0
1594	PFR_JS20-1_1562	Putative insertion element ISCmi2 transposase	1737228	1738238	-	PROKKA_01587	Integrase core domain protein	1737228	1738238	-			protein motif:Pfam:PF00665.20		0	0	0	0	0	0	0
1595	PFR_JS20-1_1563	60 kDa chaperonin 2	1738459	1740051	-	PROKKA_01588	60 kDa chaperonin 1	1738459	1740051	-		groL1_2	similar to AA sequence:UniProtKB:Q00767		1	0	0	0	0	0	0
1596	PFR_JS20-1_1564	10 kDa chaperonin	1740073	1740369	-	PROKKA_01589	10 kDa chaperonin	1740073	1740369	-		groS	similar to AA sequence:UniProtKB:Q8NSS1		1	0	0	0	0	0	0
1597	PFR_JS20-1_1565	ProXL	1740606	1741637	-	PROKKA_01590	Putative osmoprotectant uptake system substrate-binding protein OsmF precursor	1740606	1741637	-		osmF_2	similar to AA sequence:UniProtKB:P33362		1	0	0	0	0	0	0
1598	PFR_JS20-1_1566	ProWL	1741641	1742378	-	PROKKA_01591	Glycine betaine/carnitine/choline transport system permease protein OpuCB	1741641	1742378	-		opuCB_1	similar to AA sequence:UniProtKB:O34878		1	0	0	0	0	0	0
1599	PFR_JS20-1_1567	Osmoprotectant transport ATP-binding protein ABC	1742375	1743709	-	PROKKA_01592	Choline transport ATP-binding protein OpuBA	1742375	1743709	-		opuBA_1	similar to AA sequence:UniProtKB:Q45460		1	0	0	0	0	0	0
1600	PFR_JS20-1_1568	ABC transporter, permease protein OpuCB	1743706	1744347	-	PROKKA_01593	Choline transport system permease protein OpuBB	1743706	1744347	-		opuBB	similar to AA sequence:UniProtKB:Q45461		1	0	0	0	0	0	0
1601	PFR_JS20-1_1569	RNA cap guanine-n2 methyltransferase	1744566	1745948	-	PROKKA_01594	Methyltransferase domain protein	1744566	1745948	-			protein motif:Pfam:PF12847.1		0	0	0	0	0	0	0
1602	PFR_JS20-1_1570	Transmembrane efflux protein	1745973	1747268	-	PROKKA_01595	enterobactin exporter EntS	1745973	1747268	-			protein motif:CLUSTERS:PRK10489		1	0	0	0	0	0	0
1603	PFR_JS20-1_1571	Hydrolase, NUDIX family	1747411	1747896	-	PROKKA_01596	8-oxo-dGTP diphosphatase	1747411	1747896	-	3.6.1.55	mutX	similar to AA sequence:UniProtKB:P41354		1	0	0	0	0	0	0
1604	PFR_JS20-1_1572	Aminopeptidase C	1747951	1749399	-	PROKKA_01597	Aminopeptidase C	1747951	1749399	-	3.4.22.40	pepC_2	similar to AA sequence:UniProtKB:Q04723		1	0	0	0	0	0	0
1605	PFR_JS20-1_1573	Nicotinate-nucleotide--dimethylbenzimidazole	1749584	1751464	-	PROKKA_01598	5,6-dimethylbenzimidazole synthase	1749584	1751464	-	1.14.99.40	bluB	similar to AA sequence:UniProtKB:Q92PC8		1	0	0	0	0	0	0
1606	PFR_JS20-1_1574	Probable tRNA threonylcarbamoyladenosine	1751555	1752628	-	PROKKA_01599	tRNA N6-adenosine threonylcarbamoyltransferase	1751555	1752628	-	2.3.1.-	tsaD	similar to AA sequence:UniProtKB:Q2FWL2		1	0	0	0	0	0	0
1607	PFR_JS20-1_1575	RimI Ribosomal-protein-S18-alanine	1752625	1753146	-	PROKKA_01600	ribosomal-protein-alanine N-acetyltransferase	1752625	1753146	-			protein motif:CLUSTERS:PRK09491		1	0	0	0	0	0	0
1608	PFR_JS20-1_1576	Universal bacterial protein YeaZ	1753143	1753829	-	PROKKA_01601	tRNA threonylcarbamoyladenosine biosynthesis protein TsaB	1753143	1753829	-		tsaB	similar to AA sequence:UniProtKB:Q7CQE0		1	0	0	0	0	0	0
1609	PFR_JS20-1_1577	Putative ATPase or kinase	1753826	1754821	-	PROKKA_01602	tRNA threonylcarbamoyladenosine biosynthesis protein TsaE	1753826	1754821	-		tsaE	similar to AA sequence:UniProtKB:O05515		1	0	0	0	0	0	0
1610	PFR_JS20-1_1578	Hypothetical protein	1755084	1758215	-	PROKKA_01603	ATP-dependent RNA helicase DeaD	1755084	1758215	-	3.6.4.13	deaD	similar to AA sequence:UniProtKB:P0A9P6		1	0	0	0	0	0	0
1611	PFR_JS20-1_1579	Glycosyltransferase, group 1 family	1758493	1759638	+	PROKKA_01604	GDP-mannose-dependent alpha-mannosyltransferase	1758493	1759638	+	2.4.1.-	mgtA_2	similar to AA sequence:UniProtKB:O06423		1	0	0	0	0	0	0
1612	PFR_JS20-1_1580	YjeF protein	1759667	1761136	-	PROKKA_01605	Bifunctional NAD(P)H-hydrate repair enzyme Nnr	1759667	1761136	-		nnr	similar to AA sequence:UniProtKB:P31806		1	0	0	0	0	0	0
1613	PFR_JS20-1_1581	Holo-[acyl-carrier-protein] synthase AcpS	1761087	1761554	-	PROKKA_01606	Holo-[acyl-carrier-protein] synthase	1761087	1761554	-	2.7.8.7	acpS	similar to AA sequence:UniProtKB:O86785		0	0	0	0	0	0	0
1614	PFR_JS20-1_1582	Glucosamine--fructose-6-phosphate	1761595	1763445	-	PROKKA_01607	Glutamine--fructose-6-phosphate aminotransferase [isomerizing]	1761595	1763445	-	2.6.1.16	glmS	similar to AA sequence:UniProtKB:P17169		1	0	0	0	0	0	0
1615	PFR_JS20-1_1583	Pantothenate kinase	1763594	1764676	+	PROKKA_01608	Pantothenate kinase	1763594	1764676	+	2.7.1.33	coaA_1	similar to AA sequence:UniProtKB:P63810		1	0	0	0	0	0	0
1616	PFR_JS20-1_1584	Putative insertion element ISCmi2 transposase	1764802	1765845	-	PROKKA_01609	IS2 transposase TnpB	1764802	1765845	-			protein motif:CLUSTERS:PRK09409		0	0	0	0	0	0	0
1617	PFR_JS20-1_1585	Phosphoglucosamine mutase	1765901	1767244	-	PROKKA_01610	Phosphoglucosamine mutase	1765901	1767244	-	5.4.2.10	glmM	similar to AA sequence:UniProtKB:P99087		1	0	0	0	0	0	0
1618	PFR_JS20-1_1586	30S ribosomal protein S9	1767395	1767946	-	PROKKA_01611	30S ribosomal protein S9	1767395	1767946	-		rpsI	similar to AA sequence:UniProtKB:A0QSP9		1	0	0	0	0	0	0
1619	PFR_JS20-1_1587	50S ribosomal protein L13	1767943	1768386	-	PROKKA_01612	50S ribosomal protein L13	1767943	1768386	-		rplM	similar to AA sequence:UniProtKB:A0QSP8		1	0	0	0	0	0	0
1620	PFR_JS20-1_1588	Elongation factor G fusA2	1768687	1770783	+	PROKKA_01613	Elongation factor G	1768687	1770783	+		fus	similar to AA sequence:UniProtKB:Q5XDW4		1	0	0	0	0	0	0
1621	PFR_JS20-1_1589	PF03733 domain protein	1770915	1771310	-	PROKKA_01614	Inner membrane protein YccF	1770915	1771310	-		yccF	similar to AA sequence:UniProtKB:P0AB12		1	0	0	0	0	0	0
1622	PFR_JS20-1_1590	TRNA (guanine-N(7)-)-methyltransferase	1771523	1772422	+	PROKKA_01615	tRNA (guanine-N(7)-)-methyltransferase	1771523	1772422	+	2.1.1.33	trmB	similar to AA sequence:UniProtKB:P44648		1	0	0	0	0	0	0
1623	PFR_JS20-1_1591	TRNA pseudouridine synthase A	1772415	1773293	+	PROKKA_01616	tRNA pseudouridine synthase A	1772415	1773293	+	5.4.99.12	truA	similar to AA sequence:UniProtKB:P07649		1	0	0	0	0	0	0
1624	PFR_JS20-1_1592	Methyltransferase small domain protein	1773331	1773930	+	PROKKA_01617	Ribosomal RNA small subunit methyltransferase C	1773331	1773930	+	2.1.1.172	rsmC	similar to AA sequence:UniProtKB:P39406		1	0	0	0	0	0	0
1625	PFR_JS20-1_1593	Hypothetical protein	1774240	1774791	+	PROKKA_01618	hypothetical protein	1774240	1774791	+					1	0	0	0	0	0	0
1626	PFR_JS20-1_1594	Cobalt transport protein	1774837	1775937	+	PROKKA_01619	Energy-coupling factor transporter transmembrane protein EcfT	1774837	1775937	+		ecfT	similar to AA sequence:UniProtKB:Q03ZL4		1	0	0	0	0	0	0
1627	PFR_JS20-1_1595	ABC transporter	1775934	1777550	+	PROKKA_01620	Putative HMP/thiamine import ATP-binding protein YkoD	1775934	1777550	+	3.6.3.-	ykoD_1	similar to AA sequence:UniProtKB:O34362		1	0	0	0	0	0	0
1628	PFR_JS20-1_1596	Substrate-specific component CbrT of predicted	1777547	1778398	+	PROKKA_01621	hypothetical protein	1777547	1778398	+					1	0	0	0	0	0	0
1629	PFR_JS20-1_1597	Putative integral membrane transport protein	1778413	1780005	-	PROKKA_01622	hypothetical protein	1778413	1780005	-					1	0	0	0	0	0	0
1630	PFR_JS20-1_1598	ABC transporter domain-containing ATP-binding	1779975	1781015	-	PROKKA_01623	Fluoroquinolones export ATP-binding protein/MT2762	1779975	1781015	-	3.6.3.-		similar to AA sequence:UniProtKB:O07190		1	0	0	0	0	0	0
1631	PFR_JS20-1_1599	Superoxide dismutase	1781111	1781779	+	PROKKA_01624	Superoxide dismutase [Mn/Fe]	1781111	1781779	+	1.15.1.1	sodA	similar to AA sequence:UniProtKB:P80293		1	0	0	0	0	0	0
1632	PFR_JS20-1_1600	Resuscitation-promoting factor RpfB	1782074	1783159	+	PROKKA_01625	Resuscitation-promoting factor Rpf2 precursor	1782074	1783159	+	3.-.-.-	rpf2	similar to AA sequence:UniProtKB:Q6M6N7		1	0	0	0	0	0	0
1633	PFR_JS20-1_1601	Glycosyltransferase, group 1 family	1783269	1784510	-	PROKKA_01626	GDP-mannose-dependent alpha-(1-6)-phosphatidylinositol dimannoside mannosyltransferase	1783269	1784510	-	2.4.1.57	pimC	similar to AA sequence:UniProtKB:P0CF99		1	0	0	0	0	0	0
1634	PFR_JS20-1_1602	50S ribosomal protein L17	1784551	1785138	-	PROKKA_01627	50S ribosomal protein L17	1784551	1785138	-		rplQ	similar to AA sequence:UniProtKB:A0QSL9		1	0	0	0	0	0	0
1635	PFR_JS20-1_1603	DNA-directed RNA polymerase, alpha subunit	1785182	1786201	-	PROKKA_01628	DNA-directed RNA polymerase subunit alpha	1785182	1786201	-	2.7.7.6	rpoA	similar to AA sequence:UniProtKB:P66701		1	0	0	0	0	0	0
1636	PFR_JS20-1_1604	30S ribosomal protein S4	1786326	1786931	-	PROKKA_01629	30S ribosomal protein S4	1786326	1786931	-		rpsD	similar to AA sequence:UniProtKB:A0QSL7		1	0	0	0	0	0	0
1637	PFR_JS20-1_1605	30S ribosomal protein S11	1786962	1787369	-	PROKKA_01630	30S ribosomal protein S11	1786962	1787369	-		rpsK	similar to AA sequence:UniProtKB:P66357		1	0	0	0	0	0	0
1638	PFR_JS20-1_1606	30S ribosomal protein S13	1787415	1787789	-	PROKKA_01631	30S ribosomal protein S13	1787415	1787789	-		rpsM	similar to AA sequence:UniProtKB:A0QSL5		1	0	0	0	0	0	0
1639	PFR_JS20-1_1607	Hypothetical protein	1788042	1788155	-	PROKKA_01632	50S ribosomal protein L36	1788042	1788155	-		rpmJ	similar to AA sequence:UniProtKB:P07841		0	0	0	0	0	0	0
1640	PFR_JS20-1_1608	Translation initiation factor IF-1	1788248	1788469	-	PROKKA_01633	Translation initiation factor IF-1	1788248	1788469	-		infA	similar to AA sequence:UniProtKB:P0A5H5		1	0	0	0	0	0	0
1641	PFR_JS20-1_1609	Hypothetical protein	1788828	1789112	+	PROKKA_01634	YciI-like protein	1788828	1789112	+			protein motif:CLUSTERS:PRK12863		1	0	0	0	0	0	0
1642	PFR_JS20-1_1610	Putative insertion element ISCmi2 transposase	1789142	1790185	-	PROKKA_01635	IS2 transposase TnpB	1789142	1790185	-			protein motif:CLUSTERS:PRK09409		0	0	0	0	0	0	0
1643	PFR_JS20-1_1611	Hypothetical protein	1790241	1790627	-	PROKKA_01636	hypothetical protein	1790241	1790627	-					1	0	0	0	0	0	0
1644	PFR_JS20-1_1612	Methionyl aminopeptidase	1790653	1791486	-	PROKKA_01637	Methionine aminopeptidase 1	1790653	1791486	-	3.4.11.18	map_2	similar to AA sequence:UniProtKB:P19994		1	0	0	0	0	0	0
1645	PFR_JS20-1_1613	Adenylate kinase	1791498	1792058	-	PROKKA_01638	Adenylate kinase	1791498	1792058	-	2.7.4.3	adk	similar to AA sequence:UniProtKB:A0QSH8		1	0	0	0	0	0	0
1646	PFR_JS20-1_1614	Protein translocase subunit SecY	1792070	1793383	-	PROKKA_01639	preprotein translocase subunit SecY	1792070	1793383	-			protein motif:CLUSTERS:PRK09204		1	0	0	0	0	0	0
1647	PFR_JS20-1_1615	Hypothetical protein	1793527	1794198	+	PROKKA_01640	hypothetical protein	1793527	1794198	+					0	0	0	0	0	0	0
1648	PFR_JS20-1_1616	Oligopeptide ABC transporter, permease protein	1794195	1794752	+	PROKKA_01641	Dipeptide transport system permease protein DppB	1794195	1794752	+		dppB_1	similar to AA sequence:UniProtKB:P0AEF8		0	0	0	0	0	0	0
1649	PFR_JS20-1_1617	Oligopeptide transport system permease protein	1794754	1795740	+	PROKKA_01642	Oligopeptide transport system permease protein OppC	1794754	1795740	+		oppC	similar to AA sequence:UniProtKB:P08006		1	0	0	0	0	0	0
1650	PFR_JS20-1_1618	Oligopeptide transport ATP-binding protein OppD	1795737	1796576	+	PROKKA_01643	Oligopeptide transport ATP-binding protein OppD	1795737	1796576	+		oppD_2	similar to AA sequence:UniProtKB:P24136		0	0	0	0	0	0	0
1651	PFR_JS20-1_1619	Oligopeptide transport ATP-binding protein	1796519	1797835	+	PROKKA_01644	Oligopeptide transport ATP-binding protein OppF	1796519	1797835	+		oppF	similar to AA sequence:UniProtKB:P24137		1	0	0	0	0	0	0
1652	PFR_JS20-1_1620	Oligopeptide-binding protein OppA	1797906	1799624	+	PROKKA_01645	putative monoacyl phosphatidylinositol tetramannoside-binding protein LpqW precursor	1797906	1799624	+			similar to AA sequence:UniProtKB:A0R2I8		0	0	0	0	0	0	0
1653	PFR_JS20-1_1621	Putative luciferase-like monooxygenase,	1799877	1801073	+	PROKKA_01646	hypothetical protein	1799877	1801073	+			protein motif:CLUSTERS:PRK10508		1	0	0	0	0	0	0
1654	PFR_JS20-1_1622	FMN reductase	1801184	1801831	+	PROKKA_01647	NAD(P)H-dependent FAD/FMN reductase	1801184	1801831	+	1.5.1.45		similar to AA sequence:UniProtKB:A4IT49		1	0	0	0	0	0	0
1655	PFR_JS20-1_1623	50S ribosomal protein L15	1802188	1802631	-	PROKKA_01648	50S ribosomal protein L15	1802188	1802631	-		rplO	similar to AA sequence:UniProtKB:P19946		1	0	0	0	0	0	0
1656	PFR_JS20-1_1624	50S ribosomal protein L30	1802633	1802815	-	PROKKA_01649	50S ribosomal protein L30	1802633	1802815	-		rpmD	similar to AA sequence:UniProtKB:P0AG51		1	0	0	0	0	0	0
1657	PFR_JS20-1_1625	30S ribosomal protein S5	1802815	1803426	-	PROKKA_01650	30S ribosomal protein S5	1802815	1803426	-		rpsE	similar to AA sequence:UniProtKB:Q6A6P3		1	0	0	0	0	0	0
1658	PFR_JS20-1_1626	50S ribosomal protein L18	1803449	1803832	-	PROKKA_01651	50S ribosomal protein L18	1803449	1803832	-		rplR	similar to AA sequence:UniProtKB:P46899		1	0	0	0	0	0	0
1659	PFR_JS20-1_1627	50S ribosomal protein L6	1803835	1804377	-	PROKKA_01652	50S ribosomal protein L6	1803835	1804377	-		rplF	similar to AA sequence:UniProtKB:A0QSG4		1	0	0	0	0	0	0
1660	PFR_JS20-1_1628	30S ribosomal protein S8	1804408	1804815	-	PROKKA_01653	30S ribosomal protein S8	1804408	1804815	-		rpsH	similar to AA sequence:UniProtKB:A0QSG3		1	0	0	0	0	0	0
1661	PFR_JS20-1_1629	30S ribosomal protein S14 type Z	1804975	1805160	-	PROKKA_01654	30S ribosomal protein S14 type Z	1804975	1805160	-		rpsZ	similar to AA sequence:UniProtKB:P54798		1	0	0	0	0	0	0
1662	PFR_JS20-1_1630	50S ribosomal protein L5	1805169	1805831	-	PROKKA_01655	50S ribosomal protein L5	1805169	1805831	-		rplE	similar to AA sequence:UniProtKB:A0QSG1		1	0	0	0	0	0	0
1663	PFR_JS20-1_1631	50S ribosomal protein L24	1805831	1806202	-	PROKKA_01656	50S ribosomal protein L24	1805831	1806202	-		rplX	similar to AA sequence:UniProtKB:P60735		1	0	0	0	0	0	0
1664	PFR_JS20-1_1632	50S ribosomal protein L14	1806204	1806575	-	PROKKA_01657	50S ribosomal protein L14	1806204	1806575	-		rplN	similar to AA sequence:UniProtKB:A0QSF9		1	0	0	0	0	0	0
1665	PFR_JS20-1_1633	30S ribosomal protein S17	1806706	1806981	-	PROKKA_01658	30S ribosomal protein S17	1806706	1806981	-		rpsQ	similar to AA sequence:UniProtKB:A0QSE0		1	0	0	0	0	0	0
1666	PFR_JS20-1_1634	50S ribosomal protein L29	1806978	1807226	-	PROKKA_01659	50S ribosomal protein L29	1806978	1807226	-		rpmC	similar to AA sequence:UniProtKB:P95057		1	0	0	0	0	0	0
1667	PFR_JS20-1_1635	50S ribosomal protein L16	1807228	1807647	-	PROKKA_01660	50S ribosomal protein L16	1807228	1807647	-		rplP	similar to AA sequence:UniProtKB:A0QSD8		1	0	0	0	0	0	0
1668	PFR_JS20-1_1636	30S ribosomal protein S3	1807653	1808471	-	PROKKA_01661	30S ribosomal protein S3	1807653	1808471	-		rpsC	similar to AA sequence:UniProtKB:P23309		1	0	0	0	0	0	0
1669	PFR_JS20-1_1637	50S ribosomal protein L22	1808474	1808959	-	PROKKA_01662	50S ribosomal protein L22	1808474	1808959	-		rplV	similar to AA sequence:UniProtKB:A0QSD6		1	0	0	0	0	0	0
1670	PFR_JS20-1_1638	30S ribosomal protein S19	1808985	1809266	-	PROKKA_01663	30S ribosomal protein S19	1808985	1809266	-		rpsS	similar to AA sequence:UniProtKB:P0A5X5		1	0	0	0	0	0	0
1671	PFR_JS20-1_1639	50S ribosomal protein L2	1809284	1810120	-	PROKKA_01664	50S ribosomal protein L2	1809284	1810120	-		rplB	similar to AA sequence:UniProtKB:A0QSD4		1	0	0	0	0	0	0
1672	PFR_JS20-1_1640	50S ribosomal protein L23	1810159	1810470	-	PROKKA_01665	50S ribosomal protein L23	1810159	1810470	-		rplW	similar to AA sequence:UniProtKB:A0QSD3		1	0	0	0	0	0	0
1673	PFR_JS20-1_1641	50S ribosomal protein L4	1810467	1811168	-	PROKKA_01666	50S ribosomal protein L4	1810467	1811168	-		rplD	similar to AA sequence:UniProtKB:A0QSD2		1	0	0	0	0	0	0
1674	PFR_JS20-1_1642	50S ribosomal protein L3	1811165	1811824	-	PROKKA_01667	50S ribosomal protein L3	1811165	1811824	-		rplC	similar to AA sequence:UniProtKB:A0QSD1		1	0	0	0	0	0	0
1675	PFR_JS20-1_1643	30S ribosomal protein S10	1811836	1812147	-	PROKKA_01668	30S ribosomal protein S10	1811836	1812147	-		rpsJ	similar to AA sequence:UniProtKB:A0QSD0		1	0	0	0	0	0	0
1676	PFR_JS20-1_1644	Aminotransferase, class IV	1812582	1813454	-	PROKKA_01669	Branched-chain-amino-acid aminotransferase	1812582	1813454	-	2.6.1.42	ilvE_2	similar to AA sequence:UniProtKB:O86428		0	0	0	0	0	0	0
1677	PFR_JS20-1_1645	Putative insertion element ISCmi2 transposase	1813604	1814599	+	PROKKA_01670	Integrase core domain protein	1813604	1814599	+			protein motif:Pfam:PF00665.20		0	0	0	0	0	0	0
1678	PFR_JS20-1_1646	Glutamate--tRNA ligase (Precursor)	1814596	1816059	-	PROKKA_01671	Glutamate--tRNA ligase	1814596	1816059	-	6.1.1.17	gltX	similar to AA sequence:UniProtKB:P27000		1	0	0	0	0	0	0
1679	PFR_JS20-1_1647	Acetyltransferase, gnlAT family	1816229	1816918	-	PROKKA_01672	Acetyltransferase (GNAT) family protein	1816229	1816918	-			protein motif:Pfam:PF00583.18		1	0	0	0	0	0	0
1680	PFR_JS20-1_1648	Membrane protein, PF09852 family	1816960	1818390	+	PROKKA_01673	hypothetical protein	1816960	1818390	+					1	0	0	0	0	0	0
1681	PFR_JS20-1_1649	Translation elongation factor Tu	1818601	1819791	-	PROKKA_01674	Elongation factor Tu	1818601	1819791	-		tuf	similar to AA sequence:UniProtKB:A0QS98		1	0	0	0	0	0	0
1682	PFR_JS20-1_1650	Translation elongation factor G	1820026	1822125	-	PROKKA_01675	Elongation factor G	1820026	1822125	-		fusA	similar to AA sequence:UniProtKB:P0A556		1	0	0	0	0	0	0
1683	PFR_JS20-1_1651	30S ribosomal protein S7	1822296	1822766	-	PROKKA_01676	30S ribosomal protein S7	1822296	1822766	-		rpsG	similar to AA sequence:UniProtKB:A0QS97		1	0	0	0	0	0	0
1684	PFR_JS20-1_1652	30S ribosomal protein S12	1822766	1823137	-	PROKKA_01677	30S ribosomal protein S12	1822766	1823137	-		rpsL	similar to AA sequence:UniProtKB:P0A4A5		1	0	0	0	0	0	0
1685	PFR_JS20-1_1653	DNA-directed RNA polymerase, beta' subunit	1823596	1827486	-	PROKKA_01678	DNA-directed RNA polymerase subunit beta'	1823596	1827486	-	2.7.7.6	rpoC	similar to AA sequence:UniProtKB:A0QS66		1	0	0	0	0	0	0
1686	PFR_JS20-1_1654	DNA-directed RNA polymerase, beta subunit	1827588	1831064	-	PROKKA_01679	DNA-directed RNA polymerase subunit beta	1827588	1831064	-	2.7.7.6	rpoB	similar to AA sequence:UniProtKB:Q9L0L0		1	0	0	0	0	0	0
1687	PFR_JS20-1_1655	Hypothetical protein	1831390	1832016	-	PROKKA_01680	hypothetical protein	1831390	1832016	-					1	0	0	0	0	0	0
1688	PFR_JS20-1_1656	LSU ribosomal protein L7/L12 (P1/P2)	1832287	1832682	-	PROKKA_01681	50S ribosomal protein L7/L12	1832287	1832682	-		rplL	similar to AA sequence:UniProtKB:Q8NT28		1	0	0	0	0	0	0
1689	PFR_JS20-1_1657	50S ribosomal protein L10	1832699	1833346	-	PROKKA_01682	50S ribosomal protein L10	1832699	1833346	-		rplJ	similar to AA sequence:UniProtKB:A0QS62		1	0	0	0	0	0	0
1690	PFR_JS20-1_1658	Lipoyl synthase	1833715	1834665	-	PROKKA_01683	Lipoyl synthase	1833715	1834665	-	2.8.1.8	lipA	similar to AA sequence:UniProtKB:A8I4L8		1	0	0	0	0	0	0
1691	PFR_JS20-1_1659	Octanoyltransferase	1834662	1835597	-	PROKKA_01684	Octanoyltransferase	1834662	1835597	-	2.3.1.181	lipB	similar to AA sequence:UniProtKB:Q10404		1	0	0	0	0	0	0
1692	PFR_JS20-1_1660	50S ribosomal protein L1	1835687	1836397	-	PROKKA_01685	50S ribosomal protein L1	1835687	1836397	-		rplA	similar to AA sequence:UniProtKB:A0QS46		1	0	0	0	0	0	0
1693	PFR_JS20-1_1661	50S ribosomal protein L11	1836517	1836945	-	PROKKA_01686	50S ribosomal protein L11	1836517	1836945	-		rplK	similar to AA sequence:UniProtKB:A0QS45		1	0	0	0	0	0	0
1694	PFR_JS20-1_1662	Transcription antitermination protein nusG	1837055	1837933	-	PROKKA_01687	hypothetical protein	1837055	1837933	-			similar to AA sequence:UniProtKB:P65589	Transcription termination/antitermination protein NusG	1	0	0	0	0	0	0
1695	PFR_JS20-1_1663	Putative SecE/Sec61-gamma subunit of protein	1837953	1838540	-	PROKKA_01688	preprotein translocase subunit SecE	1837953	1838540	-			protein motif:CLUSTERS:PRK07597		1	0	0	0	0	0	0
1696						PROKKA_01689	tRNA-Trp(cca)	1838709	1838782	-			COORDINATES:profile:Aragorn:1.2		0					0	0
1697	PFR_JS20-1_1664	Hypothetical protein	1838973	1840457	-	PROKKA_01690	hypothetical protein	1838973	1840457	-					1	0	0	0	0	0	0
1698	PFR_JS20-1_1665	UDP-N-acetylenolpyruvoylglucosamine reductase	1840479	1841612	-	PROKKA_01691	UDP-N-acetylenolpyruvoylglucosamine reductase	1840479	1841612	-	1.3.1.98	murB	similar to AA sequence:UniProtKB:Q9HZM7		1	0	0	0	0	0	0
1699	PFR_JS20-1_1666	MaoC-like protein	1841683	1842114	-	PROKKA_01692	MaoC like domain protein	1841683	1842114	-			protein motif:Pfam:PF01575.13		1	0	0	0	0	0	0
1700	PFR_JS20-1_1667	UPF0336 protein	1842111	1842545	-	PROKKA_01693	hypothetical protein	1842111	1842545	-					1	0	0	0	0	0	0
1701	PFR_JS20-1_1668	50S ribosomal protein L33	1842715	1842885	-	PROKKA_01694	50S ribosomal protein L33 1	1842715	1842885	-		rpmGA	similar to AA sequence:UniProtKB:P23375		1	0	0	0	0	0	0
1702						PROKKA_01695	tRNA-Met(cat)	1843014	1843088	-			COORDINATES:profile:Aragorn:1.2		0					0	0
1703						PROKKA_01696	tRNA-Thr(ggt)	1843166	1843239	-			COORDINATES:profile:Aragorn:1.2		0					0	0
1704	PFR_JS20-1_1669	Alkyl hydroperoxide reductase, F subunit	1843284	1844939	-	PROKKA_01697	NADH dehydrogenase	1843284	1844939	-	1.6.99.3	ahpF	similar to AA sequence:UniProtKB:P26829		1	0	0	0	0	0	0
1705	PFR_JS20-1_1670	Alkyl hydroperoxide reductase, C22 subunit,	1845163	1845726	-	PROKKA_01698	Alkyl hydroperoxide reductase subunit C	1845163	1845726	-	1.11.1.15	ahpC	similar to AA sequence:UniProtKB:P80239		1	0	0	0	0	0	0
1706						PROKKA_01699	tRNA-Tyr(gta)	1846069	1846152	-			COORDINATES:profile:Aragorn:1.2		0					0	0
1707	PFR_JS20-1_1671	Hypothetical protein	1846250	1846744	-	PROKKA_01700	hypothetical protein	1846250	1846744	-					1	0	0	0	0	0	0
1708	PFR_JS20-1_1672	Exodeoxyribonuclease	1846823	1847764	+	PROKKA_01701	Exodeoxyribonuclease	1846823	1847764	+	3.1.11.2	exoA	similar to AA sequence:UniProtKB:P37454		1	0	0	0	0	0	0
1709	PFR_JS20-1_1673	Hypothetical protein	1847823	1848209	-	PROKKA_01702	hypothetical protein	1847823	1848209	-					1	0	0	0	0	0	0
1710	PFR_JS20-1_1674	Mannosyltransferase MptA	1848376	1850010	-	PROKKA_01703	hypothetical protein	1848376	1850010	-					1	0	0	0	0	0	0
1711	PFR_JS20-1_1675	Ferredoxin oxidoreductase, alpha subunit	1850137	1852026	+	PROKKA_01704	2-oxoglutarate oxidoreductase subunit KorA	1850137	1852026	+	1.2.-.-	korA	similar to AA sequence:UniProtKB:O53182		1	0	0	0	0	0	0
1712	PFR_JS20-1_1676	2-oxoglutarate ferredoxin oxidoreductase subunit	1852023	1853102	+	PROKKA_01705	2-oxoglutarate oxidoreductase subunit KorB	1852023	1853102	+	1.2.-.-	korB	similar to AA sequence:UniProtKB:O53181		1	0	0	0	0	0	0
1713	PFR_JS20-1_1677	Peptidase family M13	1853232	1855205	+	PROKKA_01706	Neutral endopeptidase	1853232	1855205	+	3.4.24.-	pepO	similar to AA sequence:UniProtKB:Q07744		1	0	0	0	0	0	0
1714	PFR_JS20-1_1678	Hypothetical protein	1855293	1856498	+	PROKKA_01707	Inner membrane protein YhaI	1855293	1856498	+		yhaI	similar to AA sequence:UniProtKB:P64592		1	0	0	0	0	0	0
1715	PFR_JS20-1_1679	Inner membrane protein YhaI	1856571	1857026	+	PROKKA_01708	Inner membrane protein YhaH	1856571	1857026	+		yhaH	similar to AA sequence:UniProtKB:P64590		1	0	0	0	0	0	0
1716	PFR_JS20-1_1680	Polyprenyl synthetase	1857156	1858133	-	PROKKA_01709	Heptaprenyl diphosphate synthase component 2	1857156	1858133	-	2.5.1.30	hepT	similar to AA sequence:UniProtKB:P31114		1	0	0	0	0	0	0
1717	PFR_JS20-1_1681	NADH-quinone oxidoreductase subunit N	1858147	1859703	-	PROKKA_01710	NADH-quinone oxidoreductase subunit N	1858147	1859703	-	1.6.99.5	nuoN	similar to AA sequence:UniProtKB:P0AFF0		1	0	0	0	0	0	0
1718	PFR_JS20-1_1682	NADH dehydrogenase subunit M	1859707	1861248	-	PROKKA_01711	NADH-quinone oxidoreductase subunit M	1859707	1861248	-	1.6.99.5	nuoM	similar to AA sequence:UniProtKB:P0AFE8		1	0	0	0	0	0	0
1719	PFR_JS20-1_1683	NADH dehydrogenase subunit L	1861263	1863170	-	PROKKA_01712	NADH-quinone oxidoreductase subunit 12	1861263	1863170	-	1.6.99.5		similar to AA sequence:UniProtKB:Q56227		1	0	0	0	0	0	0
1720	PFR_JS20-1_1684	NADH-quinone oxidoreductase subunit K	1863181	1863480	-	PROKKA_01713	NADH-quinone oxidoreductase subunit 11	1863181	1863480	-	1.6.99.5		similar to AA sequence:UniProtKB:Q56226		1	0	0	0	0	0	0
1721	PFR_JS20-1_1685	NADH-ubiquinone/plastoquinone oxidoreductase	1863477	1864346	-	PROKKA_01714	NADH-quinone oxidoreductase subunit J	1863477	1864346	-	1.6.99.5	nuoJ	similar to AA sequence:UniProtKB:P0AFE0		1	0	0	0	0	0	0
1722	PFR_JS20-1_1686	NADH-quinone oxidoreductase subunit I	1864343	1864915	-	PROKKA_01715	NADH-quinone oxidoreductase subunit 9	1864343	1864915	-	1.6.99.5	nqo9	similar to AA sequence:UniProtKB:Q56224		1	0	0	0	0	0	0
1723	PFR_JS20-1_1687	NADH-quinone oxidoreductase subunit H	1864916	1866286	-	PROKKA_01716	NADH-quinone oxidoreductase subunit H	1864916	1866286	-	1.6.99.5	nuoH	similar to AA sequence:UniProtKB:P42032		1	0	0	0	0	0	0
1724	PFR_JS20-1_1688	NADH dehydrogenase, G subunit	1866283	1868694	-	PROKKA_01717	NADH-quinone oxidoreductase chain 3	1866283	1868694	-	1.6.99.5	nqo3	similar to AA sequence:UniProtKB:P29915		1	0	0	0	0	0	0
1725	PFR_JS20-1_1689	NADH oxidoreductase, F subunit	1868691	1870031	-	PROKKA_01718	NADH-quinone oxidoreductase subunit 1	1868691	1870031	-	1.6.99.5	nqo1	similar to AA sequence:UniProtKB:Q56222		1	0	0	0	0	0	0
1726	PFR_JS20-1_1690	NADH dehydrogenase subunit E	1870028	1870759	-	PROKKA_01719	NADH-quinone oxidoreductase subunit E	1870028	1870759	-	1.6.99.5	nuoE	similar to AA sequence:UniProtKB:P65573		1	0	0	0	0	0	0
1727	PFR_JS20-1_1691	NADH-quinone oxidoreductase subunit D	1870815	1872188	-	PROKKA_01720	NADH-quinone oxidoreductase subunit 4	1870815	1872188	-	1.6.99.5	nqo4	similar to AA sequence:UniProtKB:Q56220		1	0	0	0	0	0	0
1728	PFR_JS20-1_1692	NADH-quinone oxidoreductase subunit C	1872185	1872952	-	PROKKA_01721	NADH-quinone oxidoreductase subunit C 1	1872185	1872952	-	1.6.99.5	nuoC1	similar to AA sequence:UniProtKB:O68854		1	0	0	0	0	0	0
1729	PFR_JS20-1_1693	NADH-quinone oxidoreductase subunit B	1872949	1873506	-	PROKKA_01722	NADH-quinone oxidoreductase subunit 6	1872949	1873506	-	1.6.99.5	nqo6	similar to AA sequence:UniProtKB:Q56218		1	0	0	0	0	0	0
1730	PFR_JS20-1_1694	NADH-quinone oxidoreductase subunit A	1873525	1873890	-	PROKKA_01723	NAD(P)H-quinone oxidoreductase subunit 3	1873525	1873890	-	1.6.5.-	ndhC	similar to AA sequence:UniProtKB:P19045		1	0	0	0	0	0	0
1731	PFR_JS20-1_1695	Geranylgeranyl reductase family protein	1873947	1875278	-	PROKKA_01724	Putative oxidoreductase/MT0587	1873947	1875278	-	1.-.-.-		similar to AA sequence:UniProtKB:O06427		1	0	0	0	0	0	0
1732	PFR_JS20-1_1696	Chorismate binding enzyme	1875623	1876861	+	PROKKA_01725	Isochorismate synthase DhbC	1875623	1876861	+	5.4.4.2	dhbC	similar to AA sequence:UniProtKB:P45744		1	0	0	0	0	0	0
1733	PFR_JS20-1_1697	ABC transporter, permease protein	1876907	1878712	-	PROKKA_01726	hypothetical protein	1876907	1878712	-					1	0	0	0	0	0	0
1734	PFR_JS20-1_1698	Heme ABC exporter, ATP-binding protein CcmA	1878709	1879401	-	PROKKA_01727	SkfA peptide export ATP-binding protein SkfE	1878709	1879401	-	3.6.3.25	skfE	similar to AA sequence:UniProtKB:O31427		1	0	0	0	0	0	0
1735	PFR_JS20-1_1699	Demethylmenaquinone methyltransferase	1879671	1880318	+	PROKKA_01728	Ubiquinone/menaquinone biosynthesis C-methyltransferase UbiE	1879671	1880318	+	2.1.1.163	ubiE_1	similar to AA sequence:UniProtKB:P0A887		1	0	0	0	0	0	0
1736	PFR_JS20-1_1700	Nuclease, RecB family	1880445	1882214	+	PROKKA_01729	hypothetical protein	1880445	1882214	+					1	0	0	0	0	0	0
1737	PFR_JS20-1_1701	1,4-dihydroxy-2-naphthoate octaprenyltransferase	1882231	1883112	-	PROKKA_01730	1,4-dihydroxy-2-naphthoate octaprenyltransferase	1882231	1883112	-	2.5.1.74	menA	similar to AA sequence:UniProtKB:P32166		1	0	0	0	0	0	0
1738	PFR_JS20-1_1702	Hypothetical protein	1883293	1883547	+	PROKKA_01731	hypothetical protein	1883293	1883547	+					1	0	0	0	0	0	0
1739	PFR_JS20-1_1703	Transporter, major facilitator family protein	1883872	1885158	+	PROKKA_01732	enterobactin exporter EntS	1883872	1885158	+			protein motif:CLUSTERS:PRK10489	Putative antibiotic resistance	1	0	0	0	0	0	0
1740	PFR_JS20-1_1704	Hypothetical protein	1885321	1885719	+	PROKKA_01733	PRC-barrel domain protein	1885321	1885719	+			protein motif:Pfam:PF05239.10		1	0	0	0	0	0	0
1741	PFR_JS20-1_1705	Cytidine and deoxycytidylate deaminase	1885745	1886209	-	PROKKA_01734	Riboflavin biosynthesis protein RibD	1885745	1886209	-		ribD_1	similar to AA sequence:UniProtKB:P25539		1	0	0	0	0	0	0
1742	PFR_JS20-1_1706	Cation diffusion facilitator family transporter	1886238	1887206	-	PROKKA_01735	Ferrous-iron efflux pump FieF	1886238	1887206	-		fieF	similar to AA sequence:UniProtKB:P69380		1	0	0	0	0	0	0
1743	PFR_JS20-1_1707	Phospholipase, patatin family	1887353	1888942	+	PROKKA_01736	hypothetical protein	1887353	1888942	+			protein motif:CLUSTERS:PRK10279		1	0	0	0	0	0	0
1744	PFR_JS20-1_1708	Hypothetical protein	1889048	1889395	+	PROKKA_01737	hypothetical protein	1889048	1889395	+					0	0	0	0	0	0	0
1745	PFR_JS20-1_1709	Hypothetical protein	1889516	1890175	+	PROKKA_01738	hypothetical protein	1889516	1890175	+					1	0	0	0	0	0	0
1746	PFR_JS20-1_1710	Transaldolase	1890374	1891456	+	PROKKA_01739	Transaldolase	1890374	1891456	+	2.2.1.2	tal_2	similar to AA sequence:UniProtKB:A0QWX9		1	0	0	0	0	0	0
1747	PFR_JS20-1_1711	Hypothetical protein	1891767	1892147	+	PROKKA_01740	hypothetical protein	1891767	1892147	+					1	0	0	0	0	0	0
1748	PFR_JS20-1_1712	Zinc-binding dehydrogenase family oxidoreductase	1892463	1893488	+	PROKKA_01741	NADP-dependent isopropanol dehydrogenase	1892463	1893488	+	1.1.1.80	adh_2	similar to AA sequence:UniProtKB:P14941		1	0	0	0	0	0	0
1749	PFR_JS20-1_1713	Ketopantoate reductase protein	1893485	1894450	+	PROKKA_01742	2-dehydropantoate 2-reductase	1893485	1894450	+	1.1.1.169	panE	similar to AA sequence:UniProtKB:P0A9J4		0	0	0	0	0	0	0
1750	PFR_JS20-1_1714	Aspartate/tyrosine/aromatic aminotransferase	1894513	1895679	+	PROKKA_01743	Putative N-acetyl-LL-diaminopimelate aminotransferase	1894513	1895679	+	2.6.1.-	patA	similar to AA sequence:UniProtKB:P16524		1	0	0	0	0	0	0
1751	PFR_JS20-1_1715	Heavy metal translocating P-type ATPase	1895817	1897688	-											0	0	0	0	0	0
1752						PROKKA_01744	tRNA-Ala(agc)	1897397	1897488	-			COORDINATES:profile:Aragorn:1.2		0					0	0
1753	PFR_JS20-1_1716	HTH-type transcriptional regulator CmtR	1897685	1898098	-	PROKKA_01745	HTH-type transcriptional regulator KmtR	1897685	1898098	-		kmtR	similar to AA sequence:UniProtKB:O53838		1	0	0	0	0	0	0
1754						PROKKA_01746	tRNA-Lys(ttt)	1898440	1898513	-			COORDINATES:profile:Aragorn:1.2		0					0	0
1755	PFR_JS20-1_1717	Transcription regulator, TetR	1898653	1899420	-	PROKKA_01747	A-factor receptor protein	1898653	1899420	-		arpA	similar to AA sequence:UniProtKB:Q9ZN78		1	0	0	0	0	0	0
1756	PFR_JS20-1_1718	ABC transport ATP-binding subunit	1899589	1900626	+	PROKKA_01748	Daunorubicin/doxorubicin resistance ATP-binding protein DrrA	1899589	1900626	+	3.6.3.-	drrA_3	similar to AA sequence:UniProtKB:P32010		0	0	0	0	0	0	0
1757	PFR_JS20-1_1719	ABC transporter, permease protein	1900623	1901429	+	PROKKA_01749	ABC-2 type transporter	1900623	1901429	+			protein motif:Pfam:PF01061.18		1	0	0	0	0	0	0
1758	PFR_JS20-1_1720	Hypothetical protein	1901867	1903612	+	PROKKA_01750	putative endopeptidase precursor	1901867	1903612	+	3.4.-.-		similar to AA sequence:UniProtKB:A4QFQ3		0	0	0	0	0	0	0
1759						PROKKA_01751	tRNA-Glu(ttc)	1903729	1903802	+			COORDINATES:profile:Aragorn:1.2		0					0	0
1760						PROKKA_01752	tRNA-Asp(gtc)	1904003	1904077	+			COORDINATES:profile:Aragorn:1.2		0					0	0
1761						PROKKA_01753	tRNA-Phe(gaa)	1904090	1904164	+			COORDINATES:profile:Aragorn:1.2		0					0	0
1762	PFR_JS20-1_1721	Domain family protein, hydrolase, alpha/beta fold	1904333	1905415	-	PROKKA_01754	Alpha/beta hydrolase family protein	1904333	1905415	-			protein motif:Pfam:PF12697.1		1	0	0	0	0	0	0
1763	PFR_JS20-1_1722	Hypothetical protein	1905667	1905897	-	PROKKA_01755	hypothetical protein	1905667	1905897	-					1	0	0	0	0	0	0
1764	PFR_JS20-1_1723	Phosphoribosylformylglycinamidine cyclo-ligase	1906131	1907192	-	PROKKA_01756	Phosphoribosylformylglycinamidine cyclo-ligase	1906131	1907192	-	6.3.3.1	purM	similar to AA sequence:UniProtKB:Q9KPY6		1	0	0	0	0	0	0
1765	PFR_JS20-1_1724	Amidophosphoribosyltransferase	1907189	1908730	-	PROKKA_01757	Amidophosphoribosyltransferase precursor	1907189	1908730	-	2.4.2.14	purF	similar to AA sequence:UniProtKB:P00497		1	0	0	0	0	0	0
1766	PFR_JS20-1_1725	Hypothetical protein	1908831	1909670	-	PROKKA_01758	hypothetical protein	1908831	1909670	-					1	0	0	0	0	0	0
1767	PFR_JS20-1_1726	UPF0237 protein	1909940	1910209	+	PROKKA_01759	hypothetical protein	1909940	1910209	+			protein motif:CLUSTERS:PRK00194		1	0	0	0	0	0	0
1768	PFR_JS20-1_1727	UPF0210 protein	1910213	1911562	+	PROKKA_01760	hypothetical protein	1910213	1911562	+			protein motif:CLUSTERS:PRK05313		1	0	0	0	0	0	0
1769	PFR_JS20-1_1728	Chloramphenicol phosphotransferase family	1911621	1912190	+	PROKKA_01761	Chromatin associated protein KTI12	1911621	1912190	+			protein motif:Pfam:PF08433.4		1	0	0	0	0	0	0
1770	PFR_JS20-1_1729	Formate-tetrahydrofolate ligase	1912292	1913968	-	PROKKA_01762	Formate--tetrahydrofolate ligase	1912292	1913968	-	6.3.4.3	fhs	similar to AA sequence:UniProtKB:Q2RM91		1	0	0	0	0	0	0
1771	PFR_JS20-1_1730	Hypothetical protein	1914099	1914587	-	PROKKA_01763	hypothetical protein	1914099	1914587	-					1	0	0	0	0	0	0
1772	PFR_JS20-1_1731	Peptidase dimerization domain protein	1914587	1915933	-	PROKKA_01764	Succinyl-diaminopimelate desuccinylase	1914587	1915933	-	3.5.1.18	dapE_2	similar to AA sequence:UniProtKB:Q9JYL2		0	0	0	0	0	0	0
1773	PFR_JS20-1_1732	Phosphoribosylformylglycinamidine synthase 2	1915938	1918364	-	PROKKA_01765	Phosphoribosylformylglycinamidine synthase 2	1915938	1918364	-	6.3.5.3	purL	similar to AA sequence:UniProtKB:A6X1J9		1	0	0	0	0	0	0
1774	PFR_JS20-1_1733	ATPase BadF/BadG/BcrA/BcrD type	1918502	1919458	+	PROKKA_01766	BadF/BadG/BcrA/BcrD ATPase family protein	1918502	1919458	+			protein motif:Pfam:PF01869.14		1	0	0	0	0	0	0
1775	PFR_JS20-1_1734	Transcriptional regulator, MerR family	1919599	1920033	-	PROKKA_01767	Putative heat shock protein HspR	1919599	1920033	-		hspR_2	similar to AA sequence:UniProtKB:P40183		1	0	0	0	0	0	0
1776	PFR_JS20-1_1735	Chaperone protein DnaJ 1	1920126	1921298	-	PROKKA_01768	Chaperone protein DnaJ	1920126	1921298	-		dnaJ_3	similar to AA sequence:UniProtKB:P08622		1	0	0	0	0	0	0
1777	PFR_JS20-1_1736	Protein GrpE	1921360	1922010	-	PROKKA_01769	heat shock protein GrpE	1921360	1922010	-			protein motif:CLUSTERS:PRK10325		1	0	0	0	0	0	0
1778	PFR_JS20-1_1737	Chaperone protein DnaK	1922175	1924049	-	PROKKA_01770	Chaperone protein DnaK	1922175	1924049	-		dnaK_2	similar to AA sequence:UniProtKB:Q8NLY6		1	0	0	0	0	0	0
1779	PFR_JS20-1_1738	6-phosphogluconate dehydrogenase, decarboxylating	1924457	1925347	-	PROKKA_01771	6-phosphogluconate dehydrogenase, NAD(+)-dependent, decarboxylating	1924457	1925347	-	1.1.1.343	gntZ	similar to AA sequence:UniProtKB:P12013		1	0	0	0	0	0	0
1780	PFR_JS20-1_1739	Putative gluconate permease	1925505	1926848	-	PROKKA_01772	Gnt-II system L-idonate transporter	1925505	1926848	-		idnT	similar to AA sequence:UniProtKB:P39344		1	0	0	0	0	0	0
1781	PFR_JS20-1_1740	GntR domain protein	1927195	1927959	+	PROKKA_01773	transcriptional regulator NanR	1927195	1927959	+			protein motif:CLUSTERS:PRK03837		1	0	0	0	0	0	0
1782	PFR_JS20-1_1741	Cobalt transport protein CbiM	1928269	1928976	+	PROKKA_01774	Cobalt transport protein CbiM	1928269	1928976	+		cbiM	similar to AA sequence:UniProtKB:D5AUZ9		1	0	0	0	0	0	0
1783	PFR_JS20-1_1742	Cobalt transport protein CbiN	1928969	1929469	+	PROKKA_01775	Cobalt transport protein CbiN	1928969	1929469	+		cbiN	similar to AA sequence:UniProtKB:Q05595		1	0	0	0	0	0	0
1784	PFR_JS20-1_1743	Cobalt ABC transporter, permease protein CbiQ	1929473	1930267	+	PROKKA_01776	Cobalt transport protein CbiQ	1929473	1930267	+		cbiQ	similar to AA sequence:UniProtKB:D5AUZ7		1	0	0	0	0	0	0
1785	PFR_JS20-1_1744	Putative ABC transporter ATP-binding protein in	1930264	1931157	+	PROKKA_01777	Energy-coupling factor transporter ATP-binding protein EcfA3	1930264	1931157	+	3.6.3.-	ecfA3	similar to AA sequence:UniProtKB:Q0TUN8		1	0	0	0	0	0	0
1786	PFR_JS20-1_1745	Putative uroporphyrinogen III methyltransferase	1931154	1931927	+	PROKKA_01778	Siroheme synthase	1931154	1931927	+		cysG	similar to AA sequence:UniProtKB:P25924		1	0	0	0	0	0	0
1787	PFR_JS20-1_1746	Putative ATP-dependent helicase HrpB	1931966	1934587	+	PROKKA_01779	ATP-dependent RNA helicase HrpB	1931966	1934587	+	3.6.4.13	hrpB_2	similar to AA sequence:UniProtKB:P37024		1	0	0	0	0	0	0
1788	PFR_JS20-1_1747	Uncharacterized conserved protein UCP007542	1934678	1936537	+	PROKKA_01780	hypothetical protein	1934678	1936537	+					1	0	0	0	0	0	0
1789	PFR_JS20-1_1748	Azoreductase B	1936589	1937200	-	PROKKA_01781	NmrA-like family protein	1936589	1937200	-			protein motif:Pfam:PF05368.7		1	0	0	0	0	0	0
1790	PFR_JS20-1_1749	Azoreductase B	1937206	1937817	-	PROKKA_01782	hypothetical protein	1937206	1937817	-					1	0	0	0	0	0	0
1791	PFR_JS20-1_1750	Hypothetical protein	1938054	1938284	-	PROKKA_01783	hypothetical protein	1938054	1938284	-					1	0	0	0	0	0	0
1792	PFR_JS20-1_1751	Phosphate transporter family protein	1938281	1939552	-	PROKKA_01784	Low-affinity inorganic phosphate transporter 1	1938281	1939552	-		pitA	similar to AA sequence:UniProtKB:P0AFJ7		1	0	0	0	0	0	0
1793	PFR_JS20-1_1752	VPDSG-CTERM exosortase interaction domain	1939764	1940510	-	PROKKA_01785	hypothetical protein	1939764	1940510	-					0	0	0	0	0	0	0
1794	PFR_JS20-1_1753	Transcriptional regulator, MarR family	1940906	1941352	+	PROKKA_01786	MarR family protein	1940906	1941352	+			protein motif:Pfam:PF12802.1		1	0	0	0	0	0	0
1795	PFR_JS20-1_1754	Hypothetical protein	1941519	1941908	-	PROKKA_01787	SnoaL-like domain protein	1941519	1941908	-			protein motif:Pfam:PF12680.1		1	0	0	0	0	0	0
1796	PFR_JS20-1_1755	Putative monovalent cation/proton antiporter	1942026	1943882	+	PROKKA_01788	Sodium, potassium, lithium and rubidium/H(+) antiporter	1942026	1943882	+		nhaK	similar to AA sequence:UniProtKB:O32212		1	0	0	0	0	0	0
1797	PFR_JS20-1_1756	Pyruvate oxidase	1944025	1945782	+	PROKKA_01789	Pyruvate oxidase	1944025	1945782	+	1.2.3.3	pox5	similar to AA sequence:UniProtKB:P37063		1	0	0	0	0	0	0
1798	PFR_JS20-1_1757	Hypothetical protein	1946167	1946607	+	PROKKA_01790	hypothetical protein	1946167	1946607	+					0	0	0	0	0	0	0
1799	PFR_JS20-1_1758	Hypothetical protein	1946856	1947515	+	PROKKA_01791	hypothetical protein	1946856	1947515	+					0	0	0	0	0	0	0
1800	PFR_JS20-1_1759	Hypothetical protein	1947530	1947901	-	PROKKA_01792	hypothetical protein	1947530	1947901	-					1	0	0	0	0	0	0
1801	PFR_JS20-1_1760	PAS domain S-box	1948139	1949938	-	PROKKA_01793	Aerotaxis receptor	1948139	1949938	-		aer	similar to AA sequence:UniProtKB:P50466		1	0	0	0	0	0	0
1802	PFR_JS20-1_1761	Adenosine deaminase	1950089	1951339	+	PROKKA_01794	Aminodeoxyfutalosine deaminase	1950089	1951339	+	3.5.4.-		similar to AA sequence:UniProtKB:O86737		1	0	0	0	0	0	0
1803	PFR_JS20-1_1762	Nuclease SbcCD, D subunit	1951290	1952570	+	PROKKA_01795	Nuclease SbcCD subunit D	1951290	1952570	+		sbcD	similar to AA sequence:UniProtKB:P0AG76		1	0	0	0	0	0	0
1804	PFR_JS20-1_1763	ATP-dependent dsDNA exonuclease SbcC	1952570	1955734	+	PROKKA_01796	Nuclease SbcCD subunit C	1952570	1955734	+		sbcC	similar to AA sequence:UniProtKB:Q7A5S6		1	0	0	0	0	0	0
1805	PFR_JS20-1_1764	Hypothetical protein	1955759	1956259	-	PROKKA_01797	hypothetical protein	1955759	1956259	-					1	0	0	0	0	0	0
1806	PFR_JS20-1_1765	Carboxylic ester hydrolase	1956256	1957587	-	PROKKA_01798	Alpha/beta hydrolase family protein	1956256	1957587	-			protein motif:Pfam:PF12697.1	Secreted esterase	1	0	0	0	0	0	0
1807	PFR_JS20-1_1766	Acyl-CoA dehydrogenase type 2 domain protein	1957973	1959121	+	PROKKA_01799	Putative acyl-CoA dehydrogenase YdbM	1957973	1959121	+	1.3.99.-	ydbM	similar to AA sequence:UniProtKB:P96608		1	0	0	0	0	0	0
1808	PFR_JS20-1_1767	FAD linked oxidase protein	1959284	1962070	-	PROKKA_01800	putative FAD-linked oxidoreductase	1959284	1962070	-	1.-.-.-		similar to AA sequence:UniProtKB:Q50685		1	0	0	0	0	0	0
1809	PFR_JS20-1_1768	UPF0214 protein YfeW	1962465	1963688	-	PROKKA_01801	Penicillin-binding protein 4*	1962465	1963688	-		pbpE	similar to AA sequence:UniProtKB:P32959		1	0	0	0	0	0	0
1810	PFR_JS20-1_1769	OmpA family membrane associated protein	1963685	1964470	-	PROKKA_01802	vancomycin high temperature exclusion protein	1963685	1964470	-			protein motif:CLUSTERS:PRK10834	Putative antibiotic resistance	0	0	0	0	0	0	0
1811	PFR_JS20-1_1770	Glucose-6-phosphate isomerase 2	1964474	1966156	-	PROKKA_01803	Glucose-6-phosphate isomerase	1964474	1966156	-	5.3.1.9	pgi	similar to AA sequence:UniProtKB:P64192		1	0	0	0	0	0	0
1812	PFR_JS20-1_1771	Hypothetical protein	1966348	1967208	-	PROKKA_01804	putative endopeptidase precursor	1966348	1967208	-	3.4.-.-		similar to AA sequence:UniProtKB:A4QFQ3		1	0	0	0	0	0	0
1813	PFR_JS20-1_1772	KDPG and KHG aldolase	1967593	1968291	-	PROKKA_01805	keto-hydroxyglutarate-aldolase/keto-deoxy-phosphogluconate aldolase	1967593	1968291	-			protein motif:CLUSTERS:PRK07455		1	0	0	0	0	0	0
1814	PFR_JS20-1_1773	DEAD/DEAH box helicase	1968429	1970981	+	PROKKA_01806	ski2-like helicase	1968429	1970981	+			protein motif:CLUSTERS:PRK02362		0	0	0	0	0	0	0
1815	PFR_JS20-1_1774	Putative kinase inhibitor protein	1971015	1971479	+	PROKKA_01807	putative kinase inhibitor protein	1971015	1971479	+			protein motif:CLUSTERS:PRK10257		0	0	0	0	0	0	0
1816	PFR_JS20-1_1775	Cutinase	1971625	1972863	+	PROKKA_01808	Cutinase	1971625	1972863	+			protein motif:Pfam:PF01083.16	Anchored esterase	1	0	0	0	0	0	0
1817	PFR_JS20-1_1776	Hypothetical protein	1973385	1974083	-	PROKKA_01809	hypothetical protein	1973385	1974083	-					1	0	0	0	0	0	0
1818						PROKKA_01810	tRNA-Ser(cag)	1974214	1974298	+			COORDINATES:profile:Aragorn:1.2		0					0	0
1819	PFR_JS20-1_1777	Hypothetical protein	1975075	1975731	+	PROKKA_01811	Excalibur calcium-binding domain protein	1975075	1975731	+			protein motif:Pfam:PF05901.5		0	0	0	0	0	0	0
1820	PFR_JS20-1_1778	Hypothetical protein	1976960	1977478	+	PROKKA_01812	hypothetical protein	1976960	1977478	+					0	0	0	0	0	0	0
1821	PFR_JS20-1_1779	Hypothetical protein	1977519	1977749	-	PROKKA_01813	hypothetical protein	1977519	1977749	-					0	0	0	0	0	0	0
1822	PFR_JS20-1_1780	Hypothetical protein	1978194	1979003	-	PROKKA_01814	hypothetical protein	1978194	1979003	-					0	0	0	0	0	0	0
1823	PFR_JS20-1_1781	Hypothetical protein	1979432	1980367	+	PROKKA_01815	hypothetical protein	1979432	1980367	+					0	0	0	0	0	0	0
1824	PFR_JS20-1_1782	Polyol permease	1980453	1981736	-	PROKKA_01816	Alpha-ketoglutarate permease	1980453	1981736	-		csbX	similar to AA sequence:UniProtKB:O05390		1	0	0	0	0	0	0
1825	PFR_JS20-1_1783	Prophage Lp2 protein 6	1982201	1983298	+	PROKKA_01817	hypothetical protein	1982201	1983298	+			protein motif:Pfam:PF04313.8	Type I restriction enzyme R protein N terminus (HSDR_N)	0	0	0	0	0	0	0
1826	PFR_JS20-1_1784	Hypothetical protein	1983477	1984175	+	PROKKA_01818	Host cell surface-exposed lipoprotein	1983477	1984175	+			protein motif:Pfam:PF07553.5		1	0	0	0	0	0	0
1827	PFR_JS20-1_1785	Phosphoribosylformylglycinamidine synthase 1	1984254	1984931	-	PROKKA_01819	Phosphoribosylformylglycinamidine synthase 1	1984254	1984931	-	6.3.5.3	purQ	similar to AA sequence:UniProtKB:Q8NMI4		1	0	0	0	0	0	0
1828	PFR_JS20-1_1786	Phosphoribosylformylglycinamidine synthase	1984933	1985184	-	PROKKA_01820	phosphoribosylformylglycinamidine synthase subunit PurS	1984933	1985184	-			protein motif:CLUSTERS:PRK05974		1	0	0	0	0	0	0
1829	PFR_JS20-1_1787	Phosphoribosylaminoimidazole-succinocarboxamidesy	1985261	1986139	-	PROKKA_01821	Phosphoribosylaminoimidazole-succinocarboxamide synthase	1985261	1986139	-	6.3.2.6	purC	similar to AA sequence:UniProtKB:A0R4I0		1	0	0	0	0	0	0
1830	PFR_JS20-1_1788	Hypothetical protein	1986237	1987343	+	PROKKA_01822	hypothetical protein	1986237	1987343	+					1	0	0	0	0	0	0
1831	PFR_JS20-1_1789	Adenylosuccinate lyase	1987353	1988786	-	PROKKA_01823	Adenylosuccinate lyase	1987353	1988786	-	4.3.2.2	purB	similar to AA sequence:UniProtKB:Q9X0I0		1	0	0	0	0	0	0
1832	PFR_JS20-1_1790	Phosphoribosylamine--glycine ligase (Precursor)	1988815	1990068	-	PROKKA_01824	Phosphoribosylamine--glycine ligase	1988815	1990068	-	6.3.4.13	purD	similar to AA sequence:UniProtKB:Q92RL0		1	0	0	0	0	0	0
1833	PFR_JS20-1_1791	YidE/YbjL duplication	1990329	1991897	+	PROKKA_01825	Aspartate/alanine antiporter	1990329	1991897	+		aspT	similar to AA sequence:UniProtKB:Q8L3K8		0	0	0	0	0	0	0
1834	PFR_JS20-1_1792	Hypothetical protein	1992454	1993170	-	PROKKA_01826	hypothetical protein	1992454	1993170	-					0	0	0	0	0	0	0
1835	PFR_JS20-1_1793	Hypothetical protein	1993232	1993996	-	PROKKA_01827	hypothetical protein	1993232	1993996	-					1	0	0	0	0	0	0
1836	PFR_JS20-1_1794	Hypothetical protein	1994055	1994747	-	PROKKA_01828	hypothetical protein	1994055	1994747	-					1	0	0	0	0	0	0
1837	PFR_JS20-1_1795	Protein of hypothetical function DUF894	1995047	1996798	+	PROKKA_01829	enterobactin exporter EntS	1995047	1996798	+			protein motif:CLUSTERS:PRK10489		1	0	0	0	0	0	0
1838	PFR_JS20-1_1796	Tat pathway signal sequence	1996996	1998534	-	PROKKA_01830	Arginine/agmatine antiporter	1996996	1998534	-		adiC	similar to AA sequence:UniProtKB:P60066		1	0	0	0	0	0	0
1839	PFR_JS20-1_1797	Fructokinase	1998717	1999682	+	PROKKA_01831	5-dehydro-2-deoxygluconokinase	1998717	1999682	+	2.7.1.92	iolC_2	similar to AA sequence:UniProtKB:P42414		1	0	0	0	0	0	0
1840	PFR_JS20-1_1798	Hypothetical protein	1999836	2000234	+	PROKKA_01832	hypothetical protein	1999836	2000234	+					1	0	0	0	0	0	0
1841	PFR_JS20-1_1799	Integral membrane lysyl-tRNA synthetase	2000231	2002363	-	PROKKA_01833	Lysylphosphatidylglycerol biosynthesis bifunctional protein LysX	2000231	2002363	-		lysX_1	similar to AA sequence:UniProtKB:P94974		1	0	0	0	0	0	0
1842	PFR_JS20-1_1800	Integral membrane protein MviN	2002427	2004370	-	PROKKA_01834	putative peptidoglycan biosynthesis protein MviN	2002427	2004370	-		mviN	similar to AA sequence:UniProtKB:O05435		1	0	0	0	0	0	0
1843	PFR_JS20-1_1801	Aspartate kinase	2004457	2005731	-	PROKKA_01835	Aspartokinase	2004457	2005731	-	2.7.2.4	ask	similar to AA sequence:UniProtKB:P0A4Z8		1	0	0	0	0	0	0
1844	PFR_JS20-1_1802	Oxidoreductase, NAD-binding domain protein	2005900	2006886	+	PROKKA_01836	1,5-anhydro-D-fructose reductase	2005900	2006886	+	1.1.1.292	afr_2	similar to AA sequence:UniProtKB:Q2I8V6		1	0	0	0	0	0	0
1845	PFR_JS20-1_1803	Isoleucine--tRNA ligase (Precursor)	2007013	2010273	-	PROKKA_01837	Isoleucine--tRNA ligase	2007013	2010273	-	6.1.1.5	ileS	similar to AA sequence:UniProtKB:P56690		1	0	0	0	0	0	0
1846	PFR_JS20-1_1804	Hypothetical protein	2010594	2011361	+	PROKKA_01838	hypothetical protein	2010594	2011361	+					0	0	0	0	0	0	0
1847	PFR_JS20-1_1805	Recombination protein RecR	2011385	2012011	-	PROKKA_01839	Recombination protein RecR	2011385	2012011	-		recR	similar to AA sequence:UniProtKB:Q8RDI4		1	0	0	0	0	0	0
1848	PFR_JS20-1_1806	Hypothetical protein	2012013	2012321	-	PROKKA_01840	Nucleoid-associated protein	2012013	2012321	-			similar to AA sequence:UniProtKB:A3DHB8		1	0	0	0	0	0	0
1849	PFR_JS20-1_1807	Hypothetical protein	2012572	2015976	-	PROKKA_01841	DNA polymerase III subunit tau	2012572	2015976	-	2.7.7.7	dnaX_1	similar to AA sequence:UniProtKB:P06710		0	0	0	0	0	0	0
1850	PFR_JS20-1_1808	Peptidase C60, sortase A and B	2016046	2016762	-	PROKKA_01842	Sortase family protein	2016046	2016762	-			protein motif:Pfam:PF04203.7		0	0	0	0	0	0	0
1851	PFR_JS20-1_1809	Putative cell wall anchor domain protein	2016858	2018237	-	PROKKA_01843	Cna protein B-type domain protein	2016858	2018237	-			protein motif:Pfam:PF05738.7		1	0	0	0	0	0	0
1852	PFR_JS20-1_1810	Copper-containing nitrite reductase (Major outer	2018391	2021027	-	PROKKA_01844	Copper-containing nitrite reductase precursor	2018391	2021027	-	1.7.2.1	aniA_1	similar to AA sequence:UniProtKB:Q02219		1	0	0	0	0	0	0
1853	PFR_JS20-1_1811	Hypothetical protein	2021024	2022346	-	PROKKA_01845	hypothetical protein	2021024	2022346	-					1	0	0	0	0	0	0
1854	PFR_JS20-1_1812	Transcriptional regulator ArsR	2022394	2023479	-	PROKKA_01846	hypothetical protein	2022394	2023479	-					0	0	0	0	0	0	0
1855	PFR_JS20-1_1813	Hemerythrin HHE cation binding region	2023485	2023772	-	PROKKA_01847	hypothetical protein	2023485	2023772	-					1	0	0	0	0	0	0
1856	PFR_JS20-1_1814	Threonine dehydratase ilvA	2024246	2025520	-	PROKKA_01848	L-threonine dehydratase biosynthetic IlvA	2024246	2025520	-	4.3.1.19	ilvA	similar to AA sequence:UniProtKB:P04968		1	0	0	0	0	0	0
1857						PROKKA_01849	tRNA-Ser(gga)	2025618	2025705	+			COORDINATES:profile:Aragorn:1.2		0					0	0
1858	PFR_JS20-1_1815	Putative CRISPR-associated Csb1 family protein	2026048	2027247	+	PROKKA_01850	CRISPR-associated protein (Cas_GSU0053)	2026048	2027247	+			protein motif:Pfam:PF09617.4		0	0	0	0	0	0	0		Cas
1859	PFR_JS20-1_1816	Putative CRISPR-associated Csb2 family protein	2027249	2028790	+	PROKKA_01851	hypothetical protein	2027249	2028790	+					0	0	0	0	0	0	0		Cas?
1860	PFR_JS20-1_1817	CRISPR-associated HD domain protein	2028787	2031399	+	PROKKA_01852	helicase Cas3	2028787	2031399	+			protein motif:CLUSTERS:PRK09694	CRISPR_island	0	1	1	0	0	0	0		Cas
1861	PFR_JS20-1_1818	Putative CRISPR-associated Csb3 family protein	2031396	2032394	+	PROKKA_01853	hypothetical protein	2031396	2032394	+				CRISPR_island	0	1	1	0	0	0	0		Cas?
1862	PFR_JS20-1_1819	CRISPR-associated endonuclease Cas1	2032384	2033985	+	PROKKA_01854	CRISPR-associated protein Cas4/endonuclease Cas1 fusion	2032384	2033985	+	3.1.-.-	cas4-cas1	similar to AA sequence:UniProtKB:Q1CW50	CRISPR_island	0	1	1	0	0	0	0		Cas
1863	PFR_JS20-1_1820	CRISPR-associated endoribonuclease Cas2	2033982	2034284	+	PROKKA_01855	CRISPR-associated endonuclease Cas2 2	2033982	2034284	+	3.1.-.-	cas2b	similar to AA sequence:UniProtKB:Q746F4	CRISPR_island	0	1	1	0	0	0	0		Cas
																							Crispr_3
1864	PFR_JS20-1_1821	Hypothetical protein	2036228	2036347	-											1	1	0	0	0	0		Crispr_3
																							Crispr_3
1865	PFR_JS20-1_1822	Transposase of ISAar20, ISL3 family	2037211	2038158	-	PROKKA_01856	Transposase	2037211	2038158	-			protein motif:Pfam:PF01610.11		0	1	1	0	0	0	0		Transposase
																							Crispr_4
1866	PFR_JS20-1_1823	Transposase of ISAar20, ISL3 family	2039097	2040134	-	PROKKA_01857	Transposase	2039097	2040134	-			protein motif:Pfam:PF01610.11		0	0	0	0	0	0	0
1867	PFR_JS20-1_1824	Hypothetical protein	2040156	2040404	-	PROKKA_01858	hypothetical protein	2040156	2040404	-					0	0	0	0	0	0	0
1868	PFR_JS20-1_1825	HsdM N-terminal domain protein	2041239	2041592	+	PROKKA_01859	hypothetical protein	2041239	2041592	+			protein motif:Pfam:PF12161.2	HsdM N-terminal domain	0	0	0	0	0	0	0
1869	PFR_JS20-1_1826	IS1096, TnpA family protein	2041564	2042013	-	PROKKA_01860	hypothetical protein	2041564	2042013	-					0	0	0	0	0	0	0
1870	PFR_JS20-1_1827	Insertion sequence IS407 OrfB	2042010	2042825	-	PROKKA_01861	Integrase core domain protein	2042010	2042825	-			protein motif:Pfam:PF00665.20		0	0	0	0	0	0	0
1871	PFR_JS20-1_1828	Transposase of ISAar43, IS3 family, IS407 group,	2042876	2043160	-	PROKKA_01862	Transposase	2042876	2043160	-			protein motif:Pfam:PF01527.14		0	0	0	0	0	0	0
1872	PFR_JS20-1_1829	Transposase for insertion sequence element	2043223	2043723	-	PROKKA_01863	Transposase	2043223	2043723	-			protein motif:Pfam:PF01610.11		0	0	0	0	0	0	0
1873	PFR_JS20-1_1830	Hypothetical protein	2043784	2044002	-	PROKKA_01864	hypothetical protein	2043784	2044002	-					0	0	0	0	0	0	0
1874	PFR_JS20-1_1831	Hypothetical protein	2044221	2044445	-											0	0	0	0	0	0		Crispr_5
																							Crispr_5
1875	PFR_JS20-1_1832	Hypothetical protein	2045538	2046044	+	PROKKA_01865	hypothetical protein	2045538	2046044	+					1	0	0	0	0	0	0
1876	PFR_JS20-1_1833	Hypothetical protein	2046079	2046594	-	PROKKA_01866	hypothetical protein	2046079	2046594	-					1	0	0	0	0	0	0
1877	PFR_JS20-1_1834	Carbamoylphosphate synthase large subunit	2046765	2047991	-	PROKKA_01867	Carbamoyl-phosphate synthase large chain	2046765	2047991	-	6.3.5.5	carB_2	similar to AA sequence:UniProtKB:O32771		0	0	0	0	0	0	0
1878	PFR_JS20-1_1835	Bifunctional oxidoreductase/alginate lyase	2048048	2048914	-	PROKKA_01868	Zinc-type alcohol dehydrogenase-like protein	2048048	2048914	-			similar to AA sequence:UniProtKB:P99173		0	0	0	0	0	0	0
1879	PFR_JS20-1_1836	Hypothetical protein	2048924	2049061	-	PROKKA_01869	hypothetical protein	2048924	2049061	-					0	0	0	0	0	0	0
1880	PFR_JS20-1_1837	Hypothetical protein	2049175	2049417	-	PROKKA_01870	hypothetical protein	2049175	2049417	-					1	0	0	0	0	0	0
1881	PFR_JS20-1_1838	PF07510 family protein	2049507	2050256	-	PROKKA_01871	hypothetical protein	2049507	2050256	-					1	0	0	0	0	0	0
1882	PFR_JS20-1_1839	Hypothetical protein	2050714	2050998	+	PROKKA_01872	hypothetical protein	2050714	2050998	+					0	0	0	0	0	0	0
1883	PFR_JS20-1_1840	Putative insertion element ISCmi2 transposase	2050979	2052022	-	PROKKA_01873	IS2 transposase TnpB	2050979	2052022	-			protein motif:CLUSTERS:PRK09409		0	0	0	0	0	0	0
1884	PFR_JS20-1_1841	Type III restriction protein res subunit	2052251	2055415	+	PROKKA_01874	ATP-dependent RNA helicase SrmB	2052251	2055415	+	3.6.4.13	srmB	similar to AA sequence:UniProtKB:P21507		0	0	0	0	0	0	0	PfrJS20ORF1841P
1885	PFR_JS20-1_1842	Hypothetical protein	2055416	2055715	-	PROKKA_01875	hypothetical protein	2055416	2055715	-					0	0	0	0	0	0	0
1886	PFR_JS20-1_1843	Hypothetical protein	2055896	2056096	-	PROKKA_01876	hypothetical protein	2055896	2056096	-					0	0	0	0	0	0	0
1887	PFR_JS20-1_1844	Hypothetical protein	2056083	2056502	-	PROKKA_01877	hypothetical protein	2056083	2056502	-					0	0	0	0	0	0	0
1888	PFR_JS20-1_1845	Hypothetical protein	2056895	2057071	+	PROKKA_01878	hypothetical protein	2056895	2057071	+					0	0	0	0	0	0	0
1889	PFR_JS20-1_1846	Hypothetical protein	2057304	2057618	+	PROKKA_01879	hypothetical protein	2057304	2057618	+					0	0	0	0	0	0	0
1890	PFR_JS20-1_1847	Hypothetical protein	2057848	2058021	+	PROKKA_01880	hypothetical protein	2057848	2058021	+					0	0	0	0	0	0	0
1891	PFR_JS20-1_1848	Hypothetical protein	2058062	2058994	-	PROKKA_01881	hypothetical protein	2058062	2058994	-					0	0	0	0	0	0	0
1892	PFR_JS20-1_1849	SPFH domain/band 7 family protein	2059379	2060362	+	PROKKA_01882	FtsH protease regulator HflK	2059379	2060362	+			protein motif:CLUSTERS:PRK10930		0	0	0	0	0	0	0
1893	PFR_JS20-1_1850	Hypothetical protein	2060588	2061142	-	PROKKA_01883	hypothetical protein	2060588	2061142	-					1	0	0	0	0	0	0
1894	PFR_JS20-1_1851	Putative zinc transporter ZitB	2061623	2062573	-	PROKKA_01884	Cadmium, cobalt and zinc/H(+)-K(+) antiporter	2061623	2062573	-		czcD	similar to AA sequence:UniProtKB:O07084		1	0	0	0	0	0	0
1895	PFR_JS20-1_1852	Amino acid permease	2062690	2064084	-	PROKKA_01885	Aromatic amino acid transport protein AroP	2062690	2064084	-		aroP_1	similar to AA sequence:UniProtKB:P15993		1	0	0	0	0	0	0
1896	PFR_JS20-1_1853	Hydroxyethylthiazole kinase	2064512	2065372	+	PROKKA_01886	Hydroxyethylthiazole kinase	2064512	2065372	+	2.7.1.50	thiM	similar to AA sequence:UniProtKB:P39593		0	0	0	0	0	0	0
1897	PFR_JS20-1_1854	Thiamine-phosphate pyrophosphorylase (Precursor)	2065381	2066220	+	PROKKA_01887	Thiamine-phosphate synthase	2065381	2066220	+	2.5.1.3	thiE_2	similar to AA sequence:UniProtKB:P66919		0	0	0	0	0	0	0
1898	PFR_JS20-1_1855	Phosphomethylpyrimidine kinase	2066217	2067083	+	PROKKA_01888	Hydroxymethylpyrimidine/phosphomethylpyrimidine kinase	2066217	2067083	+	2.7.1.49	thiD	similar to AA sequence:UniProtKB:P55882		1	0	0	0	0	0	0
1899	PFR_JS20-1_1856	Putative hydroxymethylpyrimidine transporter	2067162	2068478	+	PROKKA_01889	Permease for cytosine/purines, uracil, thiamine, allantoin	2067162	2068478	+			protein motif:Pfam:PF02133.9		0	0	0	0	0	0	0
1900	PFR_JS20-1_1857	Putative unusual protein kinase	2068566	2070263	-	PROKKA_01890	putative protein kinase UbiB	2068566	2070263	-	2.7.-.-	ubiB_1	similar to AA sequence:UniProtKB:P0A6A0		1	0	0	0	0	0	0
1901	PFR_JS20-1_1858	Transcriptional regulator	2070306	2070878	-	PROKKA_01891	Transcriptional regulator YqjI	2070306	2070878	-		yqjI_2	similar to AA sequence:UniProtKB:P64588		1	0	0	0	0	0	0
1902	PFR_JS20-1_1859	Hypothetical protein	2071664	2073424	+	PROKKA_01892	Endo-1,4-beta-xylanase A precursor	2071664	2073424	+	3.2.1.8	xynA1	similar to AA sequence:UniProtKB:C6CRV0		0	0	0	0	0	0	0
1903	PFR_JS20-1_1860	Hypothetical protein	2073370	2073498	+	PROKKA_01893	hypothetical protein	2073370	2073498	+					0	0	0	0	0	0	0
1904	PFR_JS20-1_1861	Hypothetical protein	2073874	2076321	+	PROKKA_01894	Cellulosome-anchoring protein precursor	2073874	2076321	+		ancA_3	similar to AA sequence:UniProtKB:Q06848		0	0	0	0	0	0	0
1905	PFR_JS20-1_1862	ABC D-methionine transporter, permease component	2076446	2077102	-	PROKKA_01895	Methionine import system permease protein MetP	2076446	2077102	-		metP	similar to AA sequence:UniProtKB:O32168		1	0	0	0	0	0	0
1906	PFR_JS20-1_1863	Methionine import ATP-binding protein MetN 2	2077099	2078364	-	PROKKA_01896	Methionine import ATP-binding protein MetN	2077099	2078364	-	3.6.3.-	metN	similar to AA sequence:UniProtKB:O32169		1	0	0	0	0	0	0
1907	PFR_JS20-1_1864	NLPA lipoprotein	2078361	2079326	-	PROKKA_01897	Membrane lipoprotein TpN32 precursor	2078361	2079326	-			similar to AA sequence:UniProtKB:O07950		1	0	0	0	0	0	0
1908	PFR_JS20-1_1865	DNA-binding response regulator TrcR	2079877	2080605	+	PROKKA_01898	putative transcriptional regulatory protein TcrX	2079877	2080605	+		tcrX	similar to AA sequence:UniProtKB:O69730		1	0	0	0	0	0	0
1909	PFR_JS20-1_1866	Two-component sensor kinase TcrY	2080586	2082451	+	PROKKA_01899	putative sensor histidine kinase TcrY	2080586	2082451	+	2.7.13.3	tcrY	similar to AA sequence:UniProtKB:O69729		1	0	0	0	0	0	0
1910	PFR_JS20-1_1867	PfkB family sugar kinase	2082717	2083709	-	PROKKA_01900	Ribokinase	2082717	2083709	-	2.7.1.15	rbsK_1	similar to AA sequence:UniProtKB:P0A9J6		1	0	0	0	0	0	0
1911	PFR_JS20-1_1868	Hypothetical protein	2083945	2086716	-	PROKKA_01901	FHA domain protein	2083945	2086716	-			protein motif:Pfam:PF00498.20		0	0	0	0	0	0	0
1912	PFR_JS20-1_1869	Pyruvate, phosphate dikinase	2087179	2089836	-	PROKKA_01902	Pyruvate, phosphate dikinase	2087179	2089836	-	2.7.9.1	ppdK	similar to AA sequence:UniProtKB:P22983		1	0	0	0	0	0	0
1913	PFR_JS20-1_1870	Protein of hypothetical function DUF299	2090045	2090938	-	PROKKA_01903	Putative pyruvate, phosphate dikinase regulatory protein	2090045	2090938	-	2.7.11.32	yqfL	similar to AA sequence:UniProtKB:P54470		1	0	0	0	0	0	0
1914	PFR_JS20-1_1871	MATE efflux family protein	2091308	2092672	-	PROKKA_01904	DNA-damage-inducible protein F	2091308	2092672	-		dinF_1	similar to AA sequence:UniProtKB:P28303		1	0	0	0	0	0	0			Quadruplicated region 1
1915	PFR_JS20-1_1872	Methyltransferase small domain protein	2092723	2093712	+	PROKKA_01905	Ribosomal RNA large subunit methyltransferase G	2092723	2093712	+	2.1.1.174	rlmG_1	similar to AA sequence:UniProtKB:P42596		0	0	0	0	0	0	0			Quadruplicated region 1
1916	PFR_JS20-1_1873	Hypothetical protein	2093919	2094692	+	PROKKA_01906	hypothetical protein	2093919	2094692	+					0	0	0	0	0	0	0			Quadruplicated region 1
1917	PFR_JS20-1_1874	2,5-diketo-D-gluconic acid reductase A	2094815	2095648	+	PROKKA_01907	putative oxidoreductase/MSMEI_2347	2094815	2095648	+	1.-.-.-		similar to AA sequence:UniProtKB:A0QV10	Unique Gene Cluster 7	0	0	0	0	0	0	0			Quadruplicated region 1
1918	PFR_JS20-1_1875	MATE efflux family protein	2095803	2096843	-	PROKKA_01908	DNA-damage-inducible protein F	2095803	2096843	-		dinF_2	similar to AA sequence:UniProtKB:P28303	Unique Gene Cluster 7	0	0	0	0	0	0	0			Quadruplicated region 2
1919	PFR_JS20-1_1876	Methyltransferase small domain protein	2096894	2097883	+	PROKKA_01909	Ribosomal RNA large subunit methyltransferase G	2096894	2097883	+	2.1.1.174	rlmG_2	similar to AA sequence:UniProtKB:P42596	Unique Gene Cluster 7	0	0	0	0	0	0	0			Quadruplicated region 2
1920	PFR_JS20-1_1877	Hypothetical protein	2098090	2098602	+	PROKKA_01910	hypothetical protein	2098090	2098602	+				Unique Gene Cluster 7	0	0	0	0	0	0	0			Quadruplicated region 2
1921	PFR_JS20-1_1878	Hypothetical protein	2098590	2098862	+	PROKKA_01911	hypothetical protein	2098590	2098862	+				Unique Gene Cluster 7	0	0	0	0	0	0	0			Quadruplicated region 2
1922	PFR_JS20-1_1879	2,5-diketo-D-gluconic acid reductase A	2098985	2099818	+	PROKKA_01912	putative oxidoreductase/MSMEI_2347	2098985	2099818	+	1.-.-.-		similar to AA sequence:UniProtKB:A0QV10	Unique Gene Cluster 7	0	0	0	0	0	0	0			Quadruplicated region 2
1923	PFR_JS20-1_1880	MATE efflux family protein	2099973	2101013	-	PROKKA_01913	DNA-damage-inducible protein F	2099973	2101013	-		dinF_3	similar to AA sequence:UniProtKB:P28303	Unique Gene Cluster 7	0	0	0	0	0	0	0			Quadruplicated region 3
1924	PFR_JS20-1_1881	Methyltransferase small domain protein	2101064	2102053	+	PROKKA_01914	Ribosomal RNA large subunit methyltransferase G	2101064	2102053	+	2.1.1.174	rlmG_3	similar to AA sequence:UniProtKB:P42596	Unique Gene Cluster 7	0	0	0	0	0	0	0			Quadruplicated region 3
1925	PFR_JS20-1_1882	Hypothetical protein	2102260	2103033	+	PROKKA_01915	hypothetical protein	2102260	2103033	+				Unique Gene Cluster 7	0	0	0	0	0	0	0			Quadruplicated region 3
1926	PFR_JS20-1_1883	2,5-diketo-D-gluconic acid reductase A	2103156	2103989	+	PROKKA_01916	putative oxidoreductase/MSMEI_2347	2103156	2103989	+	1.-.-.-		similar to AA sequence:UniProtKB:A0QV10	Unique Gene Cluster 7	0	0	0	0	0	0	0			Quadruplicated region 3
1927	PFR_JS20-1_1884	Hypothetical protein	2104144	2104761	-	PROKKA_01917	DNA-damage-inducible protein F	2104144	2104761	-		dinF_4	similar to AA sequence:UniProtKB:P28303	Unique Gene Cluster 7	0	0	0	0	0	0	0			Quadruplicated region 4
1928	PFR_JS20-1_1885	Hypothetical protein	2104740	2105183	-	PROKKA_01918	DNA-damage-inducible protein F	2104740	2105183	-		dinF_5	similar to AA sequence:UniProtKB:P28303		0	0	0	0	0	0	0			Quadruplicated region 4
1929	PFR_JS20-1_1886	Methyltransferase small domain protein	2105234	2106223	+	PROKKA_01919	Ribosomal RNA large subunit methyltransferase G	2105234	2106223	+	2.1.1.174	rlmG_4	similar to AA sequence:UniProtKB:P42596		0	0	0	0	0	0	0			Quadruplicated region 4
1930	PFR_JS20-1_1887	Hypothetical protein	2106430	2107203	+	PROKKA_01920	hypothetical protein	2106430	2107203	+					0	0	0	0	0	0	0			Quadruplicated region 4
1931	PFR_JS20-1_1888	2,5-diketo-D-gluconic acid reductase A	2107326	2108159	+	PROKKA_01921	putative oxidoreductase/MSMEI_2347	2107326	2108159	+	1.-.-.-		similar to AA sequence:UniProtKB:A0QV10		1	0	0	0	0	0	0			Quadruplicated region 4
1932	PFR_JS20-1_1889	Hypothetical protein	2108288	2108896	+	PROKKA_01922	hypothetical protein	2108288	2108896	+					0	0	0	0	0	0	0
1933	PFR_JS20-1_1890	Hypothetical protein	2109148	2109378	-	PROKKA_01923	hypothetical protein	2109148	2109378	-					0	0	0	0	0	0	0
1934	PFR_JS20-1_1891	Hypothetical protein	2109393	2109638	+	PROKKA_01924	hypothetical protein	2109393	2109638	+					1	0	0	0	0	0	0
1935	PFR_JS20-1_1892	Hypothetical protein	2109776	2111116	-	PROKKA_01925	hypothetical protein	2109776	2111116	-					1	0	0	0	0	0	0
1936	PFR_JS20-1_1893	Uncharacterized conserved protein UCP033563	2111429	2112619	+	PROKKA_01926	hypothetical protein	2111429	2112619	+					1	0	0	0	0	0	0
1937	PFR_JS20-1_1894	Succinate CoA transferase	2112743	2114266	+	PROKKA_01927	Succinyl-CoA:coenzyme A transferase	2112743	2114266	+	2.8.3.-	cat1	similar to AA sequence:UniProtKB:P38946		1	0	0	0	0	0	0
1938	PFR_JS20-1_1895	2-deoxy-D-gluconate 3-dehydrogenase KduD	2114494	2115306	-	PROKKA_01928	2-dehydro-3-deoxy-D-gluconate 5-dehydrogenase	2114494	2115306	-	1.1.1.127	kduD	similar to AA sequence:UniProtKB:Q05528		0	0	0	0	0	0	0
1939	PFR_JS20-1_1896	D-isomer specific 2-hydroxyacid dehydrogenase	2115346	2116395	-	PROKKA_01929	D-2-hydroxyisocaproate dehydrogenase	2115346	2116395	-	1.1.1.-		similar to AA sequence:UniProtKB:P17584		0	0	0	0	0	0	0
1940	PFR_JS20-1_1897	Pyrophosphatase PpaX	2116474	2117127	-	PROKKA_01930	Pyrophosphatase PpaX	2116474	2117127	-	3.6.1.1	ppaX	similar to AA sequence:UniProtKB:Q9JMQ2		1	0	0	0	0	0	0
1941	PFR_JS20-1_1898	Hypothetical protein	2117432	2119210	+	PROKKA_01931	hypothetical protein	2117432	2119210	+					0	0	0	0	0	0	0
1942	PFR_JS20-1_1899	Hypothetical protein	2119395	2120087	+	PROKKA_01932	hypothetical protein	2119395	2120087	+					1	0	0	0	0	0	0
1943						PROKKA_01933	tRNA-Gly(ccc)	2120173	2120246	+			COORDINATES:profile:Aragorn:1.2		0					0	0
1944	PFR_JS20-1_1900	Hypothetical protein	2120654	2121451	+	PROKKA_01934	hypothetical protein	2120654	2121451	+					0	0	0	0	0	0	0
1945	PFR_JS20-1_1901	Starvation-induced DNA protecting protein	2121919	2122446	-	PROKKA_01935	DNA protection during starvation protein 2	2121919	2122446	-	1.16.-.-	dps2	similar to AA sequence:UniProtKB:Q9RZN1		1	0	0	0	0	0	0
1946	PFR_JS20-1_1902	CAAX amino terminal protease self-immunity	2122602	2123657	-	PROKKA_01936	CAAX amino terminal protease self- immunity	2122602	2123657	-			protein motif:Pfam:PF02517.10		0	0	0	0	0	0	0
1947	PFR_JS20-1_1903	Hypothetical protein	2123841	2124059	-	PROKKA_01937	CsbD-like protein	2123841	2124059	-			protein motif:Pfam:PF05532.6		0	0	0	0	0	0	0
1948	PFR_JS20-1_1904	Putative long chain fatty acid-CoA ligase VraA	2124230	2125312	+	PROKKA_01938	putative acyl--CoA ligase YhfT	2124230	2125312	+	6.2.1.-	yhfT	similar to AA sequence:UniProtKB:O07619		0	0	0	0	0	0	0
1949	PFR_JS20-1_1905	Acetyl-CoA C-acetyltransferase vraB	2125309	2126463	+	PROKKA_01939	Acetyl-CoA acetyltransferase	2125309	2126463	+	2.3.1.9	thlA	similar to AA sequence:UniProtKB:P45359		1	0	0	0	0	0	0
1950	PFR_JS20-1_1906	Hypothetical protein	2126858	2127073	+	PROKKA_01940	Hexose phosphate transport protein	2126858	2127073	+		uhpT_1	similar to AA sequence:UniProtKB:P0AGC0		0	0	0	0	0	0	0
1951	PFR_JS20-1_1907	Transposase, ISlxx5	2127125	2128159	+	PROKKA_01941	Integrase core domain protein	2127125	2128159	+			protein motif:Pfam:PF00665.20		0	0	0	0	0	0	0
1952	PFR_JS20-1_1908	MFS family major facilitator transporter, hexose	2128156	2129415	+	PROKKA_01942	Hexose phosphate transport protein	2128156	2129415	+		uhpT_2	similar to AA sequence:UniProtKB:P0AGC0		0	0	0	0	0	0	0
1953	PFR_JS20-1_1909	YktC (Inositol monophosphatase SuhB)	2129408	2130259	+	PROKKA_01943	Inositol-1-monophosphatase ImpA	2129408	2130259	+	3.1.3.25	impA	similar to AA sequence:UniProtKB:A0QX86		1	0	0	0	0	0	0
1954	PFR_JS20-1_1910	Permease, cytosine/purine, uracil, thiamine,	2130435	2131955	+	PROKKA_01944	Permease for cytosine/purines, uracil, thiamine, allantoin	2130435	2131955	+			protein motif:Pfam:PF02133.9		1	0	0	0	0	0	0
1955	PFR_JS20-1_1911	Carbohydrate kinase, PfkB family	2131952	2132956	+	PROKKA_01945	Ribokinase	2131952	2132956	+	2.7.1.15	rbsK_2	similar to AA sequence:UniProtKB:P0A9J6		0	0	0	0	0	0	0
1956	PFR_JS20-1_1912	NUDIX hydrolase	2133180	2133623	+	PROKKA_01946	CTP pyrophosphohydrolase	2133180	2133623	+	3.6.1.65	nudG	similar to AA sequence:UniProtKB:P77788		0	0	0	0	0	0	0
1957	PFR_JS20-1_1913	Hypothetical protein	2133716	2133919	+	PROKKA_01947	hypothetical protein	2133716	2133919	+					0	0	0	0	0	0	0
1958	PFR_JS20-1_1914	Sn-glycerol-3-phosphate transporter GlpT	2134243	2135661	-	PROKKA_01948	Glycerol-3-phosphate transporter	2134243	2135661	-		glpT	similar to AA sequence:UniProtKB:P08194		1	0	0	0	0	0	0
1959	PFR_JS20-1_1915	Mg2 transporter-C, MgtC family	2135951	2136679	-	PROKKA_01949	putative Mg(2+) transport ATPase	2135951	2136679	-			protein motif:CLUSTERS:PRK09977		1	0	0	0	0	0	0
1960	PFR_JS20-1_1916	Putative secreted calcineurin-like	2136686	2138365	-	PROKKA_01950	hypothetical protein	2136686	2138365	-					1	0	0	0	0	0	0
1961	PFR_JS20-1_1917	Putative metabolite transport protein YaaU	2138358	2139746	-	PROKKA_01951	Inner membrane metabolite transport protein YgcS	2138358	2139746	-		ygcS_1	similar to AA sequence:UniProtKB:Q46909		1	0	0	0	0	0	0
1962	PFR_JS20-1_1918	Hypothetical protein	2139904	2140056	+	PROKKA_01952	hypothetical protein	2139904	2140056	+					0	0	0	0	0	0	0
1963	PFR_JS20-1_1919	Thermostable beta-glucosidase B	2140156	2142591	-	PROKKA_01953	Thermostable beta-glucosidase B	2140156	2142591	-	3.2.1.21	bglB	similar to AA sequence:UniProtKB:P14002		1	0	0	0	0	0	0
1964	PFR_JS20-1_1920	Transcriptional regulator TetR	2142874	2143521	+	PROKKA_01954	HTH-type transcriptional repressor KstR2	2142874	2143521	+		kstR2_3	similar to AA sequence:UniProtKB:Q0S7V2		0	0	0	0	0	0	0
1965	PFR_JS20-1_1921	UDP-glucose 4-epimerase, galE	2143595	2144569	-	PROKKA_01955	UDP-glucose 4-epimerase	2143595	2144569	-	5.1.3.2	galE_1	similar to AA sequence:UniProtKB:Q7WTB1		1	0	0	0	0	0	0
1966	PFR_JS20-1_1922	Transporter, DASS family	2144882	2146279	+	PROKKA_01956	Citrate carrier	2144882	2146279	+		citT	similar to AA sequence:UniProtKB:P0AE74		1	0	0	0	0	0	0
1967	PFR_JS20-1_1923	Polyphosphate glucokinase/transcriptional	2146359	2147144	+	PROKKA_01957	Polyphosphate glucokinase	2146359	2147144	+	2.7.1.63	ppgK	similar to AA sequence:UniProtKB:A5U654		1	0	0	0	0	0	0
1968	PFR_JS20-1_1924	ABC-type Fe3-hydroxamate transport system,	2147315	2148310	-	PROKKA_01958	Fe(3+)-citrate-binding protein YfmC precursor	2147315	2148310	-		yfmC	similar to AA sequence:UniProtKB:O34348		1	0	0	0	0	0	0
1969	PFR_JS20-1_1925	Ferric enterobactin transport system permease	2148558	2149616	+	PROKKA_01959	Ferric enterobactin transport system permease protein FepD	2148558	2149616	+		fepD	similar to AA sequence:UniProtKB:P23876		1	0	0	0	0	0	0
1970	PFR_JS20-1_1926	Ferric enterobactin transport system permease	2149658	2150683	+	PROKKA_01960	Ferric enterobactin transport system permease protein FepG	2149658	2150683	+		fepG	similar to AA sequence:UniProtKB:P23877		1	0	0	0	0	0	0
1971	PFR_JS20-1_1927	Iron-siderophore uptake system ATP-binding	2150680	2151585	+	PROKKA_01961	putative siderophore transport system ATP-binding protein YusV	2150680	2151585	+		yusV_2	similar to AA sequence:UniProtKB:O32188		1	0	0	0	0	0	0
1972	PFR_JS20-1_1928	YdjK	2151998	2153461	-	PROKKA_01962	Major myo-inositol transporter IolT	2151998	2153461	-		iolT_5	similar to AA sequence:UniProtKB:O34718		0	0	0	0	0	0	0
1973	PFR_JS20-1_1929	Inositol 2-dehydrogenase IdhA	2153565	2154563	-	PROKKA_01963	Inositol 2-dehydrogenase	2153565	2154563	-	1.1.1.18	idhA_2	similar to AA sequence:UniProtKB:O68965		0	0	0	0	0	0	0
1974	PFR_JS20-1_1930	IolE protein	2154593	2155510	-	PROKKA_01964	Inosose dehydratase	2154593	2155510	-	4.2.1.44	iolE_2	similar to AA sequence:UniProtKB:Q88S37		0	0	0	0	0	0	0
1975	PFR_JS20-1_1931	DNA-binding transcriptional repressor of ribose	2155748	2156785	+	PROKKA_01965	Ribose operon repressor	2155748	2156785	+		rbsR	similar to AA sequence:UniProtKB:P0ACQ0		0	0	0	0	0	0	0
1976	PFR_JS20-1_1932	Arginine--tRNA ligase 1 (Precursor)	2156807	2158450	-	PROKKA_01966	Arginine--tRNA ligase	2156807	2158450	-	6.1.1.19	argS	similar to AA sequence:UniProtKB:P11875		1	0	0	0	0	0	0
1977	PFR_JS20-1_1933	UDP-glucose 6-dehydrogenase udgA	2158516	2159997	+	PROKKA_01967	UDP-glucose 6-dehydrogenase YwqF	2158516	2159997	+	1.1.1.22	ywqF	similar to AA sequence:UniProtKB:P96718		1	0	0	0	0	0	0
1978	PFR_JS20-1_1934	SanA protein	2160085	2160807	-	PROKKA_01968	vancomycin high temperature exclusion protein	2160085	2160807	-			protein motif:CLUSTERS:PRK10834		1	0	0	0	0	0	0
1979	PFR_JS20-1_1935	Protein involving differentiation	2161009	2162781	-	PROKKA_01969	Type III restriction enzyme, res subunit	2161009	2162781	-			protein motif:Pfam:PF04851.9		1	0	0	0	0	0	0
1980	PFR_JS20-1_1936	Hypothetical protein	2162785	2163027	+	PROKKA_01970	hypothetical protein	2162785	2163027	+					0	0	0	0	0	0	0
1981	PFR_JS20-1_1937	Putative insertion element ISCmi2 transposase	2163420	2164463	-	PROKKA_01971	IS2 transposase TnpB	2163420	2164463	-			protein motif:CLUSTERS:PRK09409		0	0	0	0	0	0	0
1982	PFR_JS20-1_1938	Integrase family protein	2164601	2165509	-	PROKKA_01972	IS2 transposase TnpB	2164601	2165509	-			protein motif:CLUSTERS:PRK09409		0	0	0	0	0	0	0
1983	PFR_JS20-1_1939	Putative transposase orfA for insertion sequence	2165506	2165856	-	PROKKA_01973	Transposase	2165506	2165856	-			protein motif:Pfam:PF01527.14		0	0	0	0	0	0	0
1984	PFR_JS20-1_1940	Ferredoxin-like protein fixX	2167190	2167483	-	PROKKA_01974	hypothetical protein	2167190	2167483	-					1	0	0	0	0	0	0
1985	PFR_JS20-1_1941	FAD dependent oxidoreductase	2167495	2168799	-	PROKKA_01975	Electron transfer flavoprotein-ubiquinone oxidoreductase	2167495	2168799	-	1.5.5.1		similar to AA sequence:UniProtKB:Q9HZP5		1	0	0	0	0	0	0
1986	PFR_JS20-1_1942	Electron transfer flavoprotein FAD-binding domain	2168802	2169674	-	PROKKA_01976	Electron transfer flavoprotein subunit alpha	2168802	2169674	-		etfA	similar to AA sequence:UniProtKB:P38974		1	0	0	0	0	0	0
1987	PFR_JS20-1_1943	Electron transfer flavoprotein	2169711	2170466	-	PROKKA_01977	Electron transfer flavoprotein subunit beta	2169711	2170466	-		etfB	similar to AA sequence:UniProtKB:P38975		1	0	0	0	0	0	0
1988	PFR_JS20-1_1944	YqgX	2170650	2171294	-	PROKKA_01978	putative metallo-hydrolase	2170650	2171294	-	3.-.-.-		similar to AA sequence:UniProtKB:Q5XD24		0	0	0	0	0	0	0
1989	PFR_JS20-1_1945	Metabolite transport protein YaaU	2171299	2172657	-	PROKKA_01979	Inner membrane metabolite transport protein YgcS	2171299	2172657	-		ygcS_2	similar to AA sequence:UniProtKB:Q46909		0	0	0	0	0	0	0
1990	PFR_JS20-1_1946	UfaA2 protein	2172868	2173746	-	PROKKA_01980	MaoC like domain protein	2172868	2173746	-			protein motif:Pfam:PF01575.13		0	0	0	0	0	0	0
1991	PFR_JS20-1_1947	AMP-dependent synthetase/ligase	2173743	2175338	-	PROKKA_01981	Long-chain-fatty-acid--CoA ligase	2173743	2175338	-	6.2.1.3	lcfB_1	similar to AA sequence:UniProtKB:O07610		0	0	0	0	0	0	0
1992	PFR_JS20-1_1948	Hypothetical protein	2175369	2175896	-	PROKKA_01982	Crotonobetainyl-CoA:carnitine CoA-transferase	2175369	2175896	-	2.8.3.-	caiB_1	similar to AA sequence:UniProtKB:P31572		0	0	0	0	0	0	0
1993	PFR_JS20-1_1949	Hypothetical protein	2176115	2176594	-	PROKKA_01983	Crotonobetainyl-CoA:carnitine CoA-transferase	2176115	2176594	-	2.8.3.-	caiB_2	similar to AA sequence:UniProtKB:Q8GB19		0	0	0	0	0	0	0
1994	PFR_JS20-1_1950	Probable carnitine operon oxidoreductase	2176666	2177802	-	PROKKA_01984	Crotonobetainyl-CoA dehydrogenase	2176666	2177802	-	1.3.99.-	caiA	similar to AA sequence:UniProtKB:P60584		0	0	0	0	0	0	0
1995	PFR_JS20-1_1951	Acetyl esterase	2177934	2178506	-	PROKKA_01985	Acetyl esterase	2177934	2178506	-	3.1.1.-	aes	similar to AA sequence:UniProtKB:Q8ZRA1		0	0	0	0	0	0	0
[truncated: 432 more rows]
