# Supplementary material for: De novo assembly of genomes from long sequence reads reveals uncharted territories of Propionibacterium freudenreichii
Source: BMC Genomics. 2017 Oct 16;18:790. doi: 10.1186/s12864-017-4165-9 (PMC5644110; doi:10.1186/s12864-017-4165-9)
Supplement: Supplementary file 18 — Annotation file of the strain JS21 with the cumulative results of bioinformatics analyses. (XLSX 335 kb) [file 12864_2017_4165_MOESM18_ESM.xlsx]

## Sheet: LT618781
No.	Prodigal ID	product name	gene start	gene stop	strand	PROKKA ID	product name	gene start	gene stop	strand	eC_number	gene_name	database similar protein	note	Core	Island Viewer Predicted by at least one method	IV SIGI	IV Island Path	IV Island Pick	Prophinder	Phaster	Rebase	CRISPR
1	PFR_JS21-1_1	Chromosomal replication initiator protein DnaA	1	1467	+	PROKKA_00001	Chromosomal replication initiator protein DnaA	61	1467	+		dnaA	similar to AA sequence:UniProtKB:Q9ZH75		1	0	0	0	0	0	0
2	PFR_JS21-1_2	Drug resistance transporter, EmrB/QacA subfamily	1442	2911	-	PROKKA_00002	Multidrug export protein EmrB	1442	2911	-		emrB_1	similar to AA sequence:UniProtKB:P0AEJ0	Putative antibiotic resistance	1	0	0	0	0	0	0
3	PFR_JS21-1_3	Transcriptional regulator, MerR family	3153	3770	+	PROKKA_00003	hypothetical protein	3153	3770	+					1	0	0	0	0	0	0
4	PFR_JS21-1_4	SqdX	3767	4951	-	PROKKA_00004	GDP-mannose-dependent alpha-mannosyltransferase	3767	4951	-	2.4.1.-	mgtA_1	similar to AA sequence:UniProtKB:Q8NT41		1	0	0	0	0	0	0
5	PFR_JS21-1_5	Sulfolipid (UDP-sulfoquinovose) biosynthesis	4965	6212	-	PROKKA_00005	NAD dependent epimerase/dehydratase family protein	4965	6212	-			protein motif:Pfam:PF01370.15		1	0	0	0	0	0	0
6	PFR_JS21-1_6	ABC transport system ATP-binding protein	6683	7627	+	PROKKA_00006	ABC transporter ATP-binding protein YxdL	6683	7627	+		yxdL	similar to AA sequence:UniProtKB:P42423		0	0	0	0	0	0	0
7	PFR_JS21-1_7	ABC lipoprotein transporter, permease component	7629	10187	+	PROKKA_00007	ABC transporter permease YtrF precursor	7629	10187	+		ytrF_1	similar to AA sequence:UniProtKB:O35005		0	0	0	0	0	0	0
8	PFR_JS21-1_8	Hypothetical protein	11003	11935	-	PROKKA_00008	hypothetical protein	11003	11935	-					0	0	0	0	0	0	0
9	PFR_JS21-1_9	DNA polymerase III, beta subunit	12063	13223	+	PROKKA_00009	DNA polymerase III subunit beta	12063	13223	+	2.7.7.7	dnaN	similar to AA sequence:UniProtKB:Q50790		1	0	0	0	0	0	0
10	PFR_JS21-1_10	Putative insertion element ISCmi2 transposase	13250	14293	-	PROKKA_00010	IS2 transposase TnpB	13250	14293	-			protein motif:CLUSTERS:PRK09409		0	0	0	0	0	0	0
11	PFR_JS21-1_11	DNA replication and repair protein RecF	14396	15697	+	PROKKA_00011	DNA replication and repair protein RecF	14396	15697	+		recF	similar to AA sequence:UniProtKB:Q9RVE0		1	0	0	0	0	0	0
12	PFR_JS21-1_12	Hypothetical protein	15726	16472	+	PROKKA_00012	hypothetical protein	15726	16472	+			protein motif:CLUSTERS:PRK03195		1	0	0	0	0	0	0
13	PFR_JS21-1_13	Hypothetical protein	16725	17435	+	PROKKA_00013	hypothetical protein	16725	17435	+					0	0	0	0	0	0	0
14	PFR_JS21-1_14	Uma4 protein	17533	18840	+	PROKKA_00014	Transposase	17533	18840	+			protein motif:Pfam:PF01610.11		0	0	0	0	0	0	0
15	PFR_JS21-1_15	Hypothetical protein	18837	19835	+	PROKKA_00015	Endo-1, 4-beta-xylanase A precursor	18837	19835	+	3.2.1.8	xynA1_1	similar to AA sequence:UniProtKB:C6CRV0		0	0	0	0	0	0	0
16	PFR_JS21-1_16	Hypothetical protein	20117	21091	+	PROKKA_00016	hypothetical protein	20117	21091	+					0	0	0	0	0	0	0
17	PFR_JS21-1_17	DNA gyrase, B subunit	21512	23554	+	PROKKA_00017	DNA gyrase subunit B	21512	23554	+	5.99.1.3	gyrB	similar to AA sequence:UniProtKB:P0C5C5		1	0	0	0	0	0	0
18	PFR_JS21-1_18	DNA gyrase, A subunit	23601	26336	+	PROKKA_00018	DNA gyrase subunit A	23601	26336	+	5.99.1.3	gyrA_1	similar to AA sequence:UniProtKB:Q07702		1	0	0	0	0	0	0
19	PFR_JS21-1_19	Hypothetical protein	26660	27442	+	PROKKA_00019	hypothetical protein	26660	27442	+					1	0	0	0	0	0	0
20	PFR_JS21-1_20	PF07561 domain protein	27573	27848	-	PROKKA_00020	hypothetical protein	27573	27848	-					1	0	0	0	0	0	0
21	PFR_JS21-1_21	UPF0103 protein	28089	28886	+	PROKKA_00021	hypothetical protein	28089	28886	+			protein motif:CLUSTERS:PRK00782		1	0	0	0	0	0	0
22	PFR_JS21-1_22	AMMECR1 domain protein	28951	29523	+	PROKKA_00022	hypothetical protein	28951	29523	+			protein motif:CLUSTERS:PRK00801		1	0	0	0	0	0	0
23	PFR_JS21-1_23	Pyruvate formate lyase activating protein pflA	29520	30608	+	PROKKA_00023	4-hydroxyphenylacetate decarboxylase activating enzyme	29520	30608	+	1.97.1.-	csdA	similar to AA sequence:UniProtKB:Q38HX2		1	0	0	0	0	0	0
24	PFR_JS21-1_24	Integral membrane protein	30765	31283	+	PROKKA_00024	hypothetical protein	30765	31283	+					1	0	0	0	0	0	0
						PROKKA_00025	tRNA-Ile(gat)	31357	31432	+			COORDINATES:profile:Aragorn:1.2		0					0	0
25	PFR_JS21-1_25	Hypothetical protein	31521	31967	+	PROKKA_00026	hypothetical protein	31521	31967	+					1	0	0	0	0	0	0
26	PFR_JS21-1_26	Hypothetical protein	31982	32440	+	PROKKA_00027	hypothetical protein	31982	32440	+					1	0	0	0	0	0	0
27	PFR_JS21-1_27	Hypothetical protein	32477	32887	-	PROKKA_00028	hypothetical protein	32477	32887	-					1	0	0	0	0	0	0
28	PFR_JS21-1_28	Transcriptional regulator	33160	33942	+	PROKKA_00029	Catabolite control protein A	33160	33942	+		ccpA_1	similar to AA sequence:UniProtKB:P46828		1	0	0	0	0	0	0
29	PFR_JS21-1_29	Hypothetical protein	34077	34235	+	PROKKA_00030	hypothetical protein	34077	34235	+					0	0	0	0	0	0	0
30	PFR_JS21-1_30	Transposase for IS3514a	34397	35602	+	PROKKA_00031	Integrase core domain protein	34397	35602	+			protein motif:Pfam:PF00665.20		0	0	0	0	0	0	0
31	PFR_JS21-1_31	Oxidoreductase, NAD-binding domain protein	35956	37146	+	PROKKA_00032	1, 5-anhydro-D-fructose reductase	35956	37146	+	1.1.1.292	afr_1	similar to AA sequence:UniProtKB:Q2I8V6		0	0	0	0	0	0	0
32	PFR_JS21-1_32	MFS transporter, sugar porter family protein	37163	38815	+	PROKKA_00033	Major myo-inositol transporter IolT	37163	38815	+		iolT_1	similar to AA sequence:UniProtKB:O34718		0	0	0	0	0	0	0
33	PFR_JS21-1_33	Two-component system response regulator	39051	39710	-	PROKKA_00034	Oxygen regulatory protein NreC	39051	39710	-		nreC_1	similar to AA sequence:UniProtKB:Q7WZY4		1	0	0	0	0	0	0
34	PFR_JS21-1_34	Two-component system sensor kinase	39707	41209	-	PROKKA_00035	Sensor histidine kinase DesK	39707	41209	-	2.7.13.3	desK_1	similar to AA sequence:UniProtKB:O34757		1	0	0	0	0	0	0
35	PFR_JS21-1_35	Alpha-ketoglutarate transporter, MFS super	41411	42745	-	PROKKA_00036	Alpha-ketoglutarate permease	41411	42745	-		kgtP_1	similar to AA sequence:UniProtKB:P0AEX3		1	0	0	0	0	0	0
36	PFR_JS21-1_36	Peptidase M20D, amidohydrolase	42764	43975	-	PROKKA_00037	putative hydrolase YxeP	42764	43975	-	3.-.-.-	yxeP_1	similar to AA sequence:UniProtKB:P54955		1	0	0	0	0	0	0
37	PFR_JS21-1_37	ABC transporter	44261	46153	+	PROKKA_00038	Putative multidrug export ATP-binding/permease protein	44261	46153	+	3.6.3.-		similar to AA sequence:UniProtKB:Q99T13	Putative antibiotic resistance	1	0	0	0	0	0	0
38	PFR_JS21-1_38	ABC-type multidrug transport system ATPase and	46153	48120	+	PROKKA_00039	Putative multidrug export ATP-binding/permease protein	46153	48120	+	3.6.3.-		similar to AA sequence:UniProtKB:Q99T13	Putative antibiotic resistance	0	0	0	0	0	0	0
39	PFR_JS21-1_39	Alanine dehydrogenase	48344	49459	+	PROKKA_00040	Alanine dehydrogenase	48344	49459	+	1.4.1.1	ald	similar to AA sequence:UniProtKB:Q8KY18		1	0	0	0	0	0	0
40	PFR_JS21-1_40	Amino acid permease	49827	51365	+	PROKKA_00041	D-serine/D-alanine/glycine transporter	49827	51365	+		cycA_1	similar to AA sequence:UniProtKB:P0AAE0		1	0	0	0	0	0	0
41	PFR_JS21-1_41	Putative conserved lipoprotein lppS	51582	52781	-	PROKKA_00042	Putative L, D-transpeptidase LppS precursor	51582	52781	-	2.-.-.-	lppS	similar to AA sequence:UniProtKB:Q8NMT9		1	0	0	0	0	0	0
42	PFR_JS21-1_42	Hypothetical protein	52796	52936	+	PROKKA_00043	hypothetical protein	52796	52936	+					0	0	0	0	0	0	0
43	PFR_JS21-1_43	Hypothetical protein	53169	53456	+	PROKKA_00044	Acylphosphatase	53169	53456	+	3.6.1.7	acyP	similar to AA sequence:UniProtKB:O35031		0	0	0	0	0	0	0
44	PFR_JS21-1_44	Cytotoxic translational repressor of	53477	53737	-	PROKKA_00045	Toxin RelG	53477	53737	-	3.1.-.-	relG	similar to AA sequence:UniProtKB:O33348		0	0	0	0	0	0	0
45	PFR_JS21-1_45	Hypothetical protein	53734	54039	-	PROKKA_00046	Phd_YefM	53734	54039	-			protein motif:Pfam:PF02604.13		0	0	0	0	0	0	0
46	PFR_JS21-1_46	IMPACT family member yvyE	54169	54828	-	PROKKA_00047	IMPACT family member YigZ	54169	54828	-		yigZ	similar to AA sequence:UniProtKB:P27862		0	0	0	0	0	0	0
47	PFR_JS21-1_47	Nitroreductase	54952	55461	+	PROKKA_00048	malonic semialdehyde reductase	54952	55461	+			protein motif:CLUSTERS:PRK05365		0	0	0	0	0	0	0
48	PFR_JS21-1_48	Putative membrane protein	55540	56805	+	PROKKA_00049	hypothetical protein	55540	56805	+					0	0	0	0	0	0	0
49	PFR_JS21-1_49	Glycosyl transferase, group 2	56802	57686	-	PROKKA_00050	Hyaluronan synthase	56802	57686	-	2.4.1.212	hyaD	similar to AA sequence:UniProtKB:Q7BLV3		0	0	0	0	0	0	0
50	PFR_JS21-1_50	UDP N-acetyl glucosamine 4-epimerase, NAD	57664	58611	-	PROKKA_00051	dTDP-4-dehydro-6-deoxyglucose reductase	57664	58611	-	1.1.1.266	fcf1	similar to AA sequence:UniProtKB:Q6E7F2		0	0	0	0	0	0	0
51	PFR_JS21-1_51	Glycosyltransferase, family 2	58612	59706	-	PROKKA_00052	Undecaprenyl-phosphate 4-deoxy-4-formamido-L-arabinose transferase	58612	59706	-	2.4.2.53	arnC	similar to AA sequence:UniProtKB:Q93PD9		0	0	0	0	0	0	0
52	PFR_JS21-1_52	Glucose-1-phosphate thymidylyltransferase	59874	60743	-	PROKKA_00053	Glucose-1-phosphate thymidylyltransferase	59874	60743	-	2.7.7.24	rmlA	similar to AA sequence:UniProtKB:A0QPF9		0	0	0	0	0	0	0
53	PFR_JS21-1_53	Dolichyl-phosphate mannose synthase	60909	61655	+	PROKKA_00054	Undecaprenyl-phosphate mannosyltransferase	60909	61655	+	2.4.1.54		similar to AA sequence:UniProtKB:C5CBV8		0	1	0	1	0	0	0
54	PFR_JS21-1_54	Hypothetical protein	61652	62104	+	PROKKA_00055	hypothetical protein	61652	62104	+					0	1	0	1	0	0	0
55	PFR_JS21-1_55	Glycosyltransferase, family 2	62166	63041	+	PROKKA_00056	GalNAc(5)-diNAcBac-PP-undecaprenol beta-1, 3-glucosyltransferase	62166	63041	+	2.4.1.293	pglI	similar to AA sequence:UniProtKB:Q0P9C6		0	1	0	1	0	0	0
56	PFR_JS21-1_56	Polysaccharide biosynthesis protein	63067	64314	-	PROKKA_00057	hypothetical protein	63067	64314	-					0	1	0	1	0	0	0
57	PFR_JS21-1_57	Putative insertion element ISCmi2 transposase	64463	65506	+	PROKKA_00058	IS2 transposase TnpB	64463	65506	+			protein motif:CLUSTERS:PRK09409		0	1	0	1	0	0	0
58	PFR_JS21-1_58	Protein of hypothetical function (DUF1697)	65663	66259	-	PROKKA_00059	hypothetical protein	65663	66259	-					0	1	0	1	0	0	0
59	PFR_JS21-1_59	Hypothetical protein	66274	67056	-	PROKKA_00060	hypothetical protein	66274	67056	-					1	1	0	1	0	0	0
60	PFR_JS21-1_60	Hypothetical protein	67125	67397	+	PROKKA_00061	Ribbon-helix-helix protein, copG family	67125	67397	+			protein motif:Pfam:PF01402.15		0	1	0	1	0	0	0
61	PFR_JS21-1_61	Hypothetical protein	67619	67783	+	PROKKA_00062	hypothetical protein	67619	67783	+					0	1	0	1	0	0	0
62	PFR_JS21-1_62	Aminotransferase class I and II	67876	69066	+	PROKKA_00063	Methionine aminotransferase	67876	69066	+	2.6.1.88	ybdL	similar to AA sequence:UniProtKB:P77806		1	0	0	0	0	0	0
63	PFR_JS21-1_63	Zn-dependent alcohol dehydrogenase	69136	70155	+	PROKKA_00064	Alcohol dehydrogenase	69136	70155	+	1.1.1.1	adh_1	similar to AA sequence:UniProtKB:P42327		0	0	0	0	0	0	0
64	PFR_JS21-1_64	Choline transport system permease protein	70230	70910	-	PROKKA_00065	Carnitine transport permease protein OpuCB	70230	70910	-		opuCB_1	similar to AA sequence:UniProtKB:Q9KHT8		0	0	0	0	0	0	0
65	PFR_JS21-1_65	Choline transport system permease protein	70907	71554	-	PROKKA_00066	Putative osmoprotectant uptake system permease protein YehY	70907	71554	-		yehY	similar to AA sequence:UniProtKB:P33361		0	0	0	0	0	0	0
66	PFR_JS21-1_66	Choline transport system ATP-binding protein	71551	72441	-	PROKKA_00067	Choline transport ATP-binding protein OpuBA	71551	72441	-		opuBA_1	similar to AA sequence:UniProtKB:Q45460		0	0	0	0	0	0	0
67	PFR_JS21-1_67	Hypothetical protein	72769	73170	-	PROKKA_00068	hypothetical protein	72769	73170	-					0	0	0	0	0	0	0
68	PFR_JS21-1_68	Putative oxydoreductase	73560	74387	+	PROKKA_00069	Fatty acyl-CoA reductase	73560	74387	+	1.2.1.-	acr1	similar to AA sequence:UniProtKB:Q6F7B8		0	0	0	0	0	0	0
69	PFR_JS21-1_69	Conserved transmembrane protein	74603	76132	+	PROKKA_00070	hypothetical protein	74603	76132	+					0	0	0	0	0	0	0
70	PFR_JS21-1_70	MFS transporter	76199	77467	-	PROKKA_00071	enterobactin exporter EntS	76199	77467	-			protein motif:CLUSTERS:PRK10489		0	0	0	0	0	0	0
71	PFR_JS21-1_71	6-deoxyglucose synthetase (2)	77780	78679	+	PROKKA_00072	hypothetical protein	77780	78679	+			protein motif:CLUSTERS:PRK05865		0	0	0	0	0	0	0
72	PFR_JS21-1_72	Amino acid/polyamine transporter, family I	78728	80125	-	PROKKA_00073	Glutamate/gamma-aminobutyrate antiporter	78728	80125	-		gadC	similar to AA sequence:UniProtKB:O30417		1	0	0	0	0	0	0
73	PFR_JS21-1_73	Glutamate decarboxylase	80315	81727	-	PROKKA_00074	Glutamate decarboxylase	80315	81727	-	4.1.1.15	gadB	similar to AA sequence:UniProtKB:Q9CG20		0	0	0	0	0	0	0
74	PFR_JS21-1_74	Thiosulfate sulfurtransferase	82140	82958	+	PROKKA_00075	3-mercaptopyruvate sulfurtransferase	82140	82958	+	2.8.1.2	sseA	similar to AA sequence:UniProtKB:P31142		1	0	0	0	0	0	0
75	PFR_JS21-1_75	Periplasmic binding protein and sugar binding	82985	84028	+	PROKKA_00076	HTH-type transcriptional regulator DegA	82985	84028	+		degA_1	similar to AA sequence:UniProtKB:P37947		1	0	0	0	0	0	0
76	PFR_JS21-1_76	Oxidoreductase , NAD-binding Rossmann fold family	84160	85347	+	PROKKA_00077	putative oxidoreductase YcjS	84160	85347	+	1.-.-.-	ycjS	similar to AA sequence:UniProtKB:P77503		1	0	0	0	0	0	0
77	PFR_JS21-1_77	AP endonuclease, family 2	85471	86499	+	PROKKA_00078	Xylose isomerase-like TIM barrel	85471	86499	+			protein motif:Pfam:PF01261.18		1	0	0	0	0	0	0
78	PFR_JS21-1_78	Transmembrane ATP-binding protein ABC	86647	87363	-	PROKKA_00079	Iron import ATP-binding/permease protein IrtA	86647	87363	-	3.6.3.-	irtA	similar to AA sequence:UniProtKB:P63391		0	0	0	0	0	0	0
79	PFR_JS21-1_79	MFS transporter	87731	89095	-	PROKKA_00080	Inner membrane protein YihN	87731	89095	-		yihN	similar to AA sequence:UniProtKB:P32135		0	0	0	0	0	0	0
80	PFR_JS21-1_80	Glycerophosphodiester phosphodiesterase family	89290	90099	-	PROKKA_00081	Glycerophosphoryl diester phosphodiesterase	89290	90099	-	3.1.4.46	ugpQ_1	similar to AA sequence:UniProtKB:P10908		0	0	0	0	0	0	0
81	PFR_JS21-1_81	S33 family lysophophospholipase	90314	91252	-	PROKKA_00082	Alpha/beta hydrolase family protein	90314	91252	-			protein motif:Pfam:PF12697.1		0	0	0	0	0	0	0
82	PFR_JS21-1_82	Hypothetical protein	91430	91585	-	PROKKA_00083	hypothetical protein	91430	91585	-					0	0	0	0	0	0	0
83	PFR_JS21-1_83	Transcriptional regulator	91902	92936	-	PROKKA_00084	HTH-type transcriptional regulator DegA	91902	92936	-		degA_2	similar to AA sequence:UniProtKB:P37947		0	0	0	0	0	0	0
84	PFR_JS21-1_84	IolH protein	93085	93951	-	PROKKA_00085	Xylose isomerase-like TIM barrel	93085	93951	-			protein motif:Pfam:PF01261.18		0	0	0	0	0	0	0
85	PFR_JS21-1_85	Inositol 2-dehydrogenase 2	94171	95181	-	PROKKA_00086	Inositol 2-dehydrogenase/D-chiro-inositol 3-dehydrogenase	94171	95181	-	1.1.1.18	iolG	similar to AA sequence:UniProtKB:P26935		0	0	0	0	0	0	0
86	PFR_JS21-1_86	IolE protein	95235	96188	-	PROKKA_00087	Inosose dehydratase	95235	96188	-	4.2.1.44	iolE_1	similar to AA sequence:UniProtKB:P42416		0	0	0	0	0	0	0
87	PFR_JS21-1_87	Hypothetical protein	96272	97522	+	PROKKA_00088	Sulfite exporter TauE/SafE	96272	97522	+			protein motif:Pfam:PF01925.13		0	0	0	0	0	0	0
88	PFR_JS21-1_88	Multidrug resistance protein YcnB	97869	99221	+	PROKKA_00089	putative transport protein HsrA	97869	99221	+		hsrA_1	similar to AA sequence:UniProtKB:P31474		0	0	0	0	0	0	0
89	PFR_JS21-1_89	Hypothetical protein	99284	99595	-	PROKKA_00090	Phd_YefM	99284	99595	-			protein motif:Pfam:PF02604.13		0	0	0	0	0	0	0
90	PFR_JS21-1_90	Hypothetical protein	99672	100454	+	PROKKA_00091	hypothetical protein	99672	100454	+					0	0	0	0	0	0	0
91	PFR_JS21-1_91	SDS hydrolase SdsA1	100383	102401	-	PROKKA_00092	ribonuclease Z	100383	102401	-			protein motif:CLUSTERS:PRK00055		0	0	0	0	0	0	0
92	PFR_JS21-1_92	N-acetylgalactosamine 6-sulfatase (GALNS)	102478	104100	-	PROKKA_00093	Arylsulfatase	102478	104100	-	3.1.6.1	atsA	similar to AA sequence:UniProtKB:P51691		0	0	0	0	0	0	0
93	PFR_JS21-1_93	ABC-type nitrate/sulfonate/bicarbonate transport	104136	104735	-	PROKKA_00094	Bicarbonate transport ATP-binding protein CmpC	104136	104735	-	3.6.3.-	cmpC	similar to AA sequence:UniProtKB:Q55462		0	0	0	0	0	0	0
94	PFR_JS21-1_94	ABC-type nitrate/sulfonate/bicarbonate transport	104926	105699	-	PROKKA_00095	Putative aliphatic sulfonates transport permease protein SsuC	104926	105699	-		ssuC	similar to AA sequence:UniProtKB:P40401		0	0	0	0	0	0	0		PossibleCrispr_1
95	PFR_JS21-1_95	ABC transporter, permease protein	105815	106822	-	PROKKA_00096	Bicarbonate transport system permease protein CmpB	105815	106822	-		cmpB	similar to AA sequence:UniProtKB:Q55106		0	0	0	0	0	0	0		PossibleCrispr_1
96	PFR_JS21-1_96	Sulfonate ABC transporter periplasmic	106819	107820	-	PROKKA_00097	Putative aliphatic sulfonates-binding protein precursor	106819	107820	-		ssuA	similar to AA sequence:UniProtKB:P40400		0	0	0	0	0	0	0
97	PFR_JS21-1_97	Chondroitin sulfate/heparin utilization	108435	109874	+	PROKKA_00098	Anaerobic sulfatase-maturating enzyme	108435	109874	+	1.1.99.-	chuR	similar to AA sequence:UniProtKB:Q02550		0	0	0	0	0	0	0
98	PFR_JS21-1_98	Carbohydrate kinase FGGY	110304	111860	+	PROKKA_00099	Glycerol kinase	110304	111860	+	2.7.1.30	glpK_1	similar to AA sequence:UniProtKB:P0A6F3		1	0	0	0	0	0	0
99	PFR_JS21-1_99	NAD-dependent glycerol-3-phosphate dehydrogenase	111913	112965	+	PROKKA_00100	Glycerol-3-phosphate dehydrogenase [NAD(P)+]	111913	112965	+	1.1.1.94	gpsA	similar to AA sequence:UniProtKB:Q83BJ0		1	0	0	0	0	0	0
100	PFR_JS21-1_100	Transcriptional regulator	113056	113832	+	PROKKA_00101	Glucitol operon repressor	113056	113832	+		srlR_1	similar to AA sequence:UniProtKB:P15082		1	0	0	0	0	0	0
101	PFR_JS21-1_101	DNA glycosylase	114622	115545	+	PROKKA_00102	hypothetical protein	114622	115545	+					1	0	0	0	0	0	0
102	PFR_JS21-1_102	Membrane protein mosC	115545	116792	+	PROKKA_00103	Inner membrane protein YbjJ	115545	116792	+		ybjJ	similar to AA sequence:UniProtKB:P75810		1	0	0	0	0	0	0
103	PFR_JS21-1_103	ATPase/histidine kinase/DNA gyrase B/HSP90 domain	116821	118248	-	PROKKA_00104	Signal transduction histidine-protein kinase/phosphatase MprB	116821	118248	-	2.7.13.3	mprB	similar to AA sequence:UniProtKB:Q7U0X3		1	0	0	0	0	0	0
104	PFR_JS21-1_104	Response regulator MprA	118245	118937	-	PROKKA_00105	Response regulator MprA	118245	118937	-		mprA_1	similar to AA sequence:UniProtKB:A0R3I8		1	0	0	0	0	0	0
105	PFR_JS21-1_105	Cyanophycinase	118944	119858	-	PROKKA_00106	hypothetical protein	118944	119858	-					1	0	0	0	0	0	0
106	PFR_JS21-1_106	PtpA	119914	120378	-	PROKKA_00107	putative low molecular weight protein-tyrosine-phosphatase	119914	120378	-	3.1.3.48	ptpA_1	similar to AA sequence:UniProtKB:P65716		1	0	0	0	0	0	0
107	PFR_JS21-1_107	Hypothetical protein	120375	120755	-	PROKKA_00108	Membrane protein of unknown function	120375	120755	-			protein motif:Pfam:PF04020.7		1	0	0	0	0	0	0
108	PFR_JS21-1_108	Ornithine carbamoyltransferase	120894	121898	+	PROKKA_00109	Ornithine carbamoyltransferase	120894	121898	+	2.1.3.3	argF	similar to AA sequence:UniProtKB:Q8DCF5		1	0	0	0	0	0	0
109	PFR_JS21-1_109	TDG/mug DNA glycosylase family protein	121902	122501	+	PROKKA_00110	G/U mismatch-specific DNA glycosylase	121902	122501	+	3.2.2.28	mug	similar to AA sequence:UniProtKB:P0A9H1		0	0	0	0	0	0	0
110	PFR_JS21-1_110	NADH oxidase	122785	123573	+	PROKKA_00111	NADH oxidase	122785	123573	+	1.-.-.-		similar to AA sequence:UniProtKB:P32382		0	1	0	1	0	0	0
111	PFR_JS21-1_111	Transposase of ISAar20, ISL3 family	123540	124895	+	PROKKA_00112	Transposase	123540	124895	+			protein motif:Pfam:PF01610.11		0	1	0	1	0	0	0
112	PFR_JS21-1_112	Hypothetical protein	124819	125073	-	PROKKA_00113	hypothetical protein	124819	125073	-					0	1	0	1	0	0	0
113	PFR_JS21-1_113	Ribonuclease BN	125120	126214	-	PROKKA_00114	ribonuclease BN/unknown domain fusion protein	125120	126214	-			protein motif:CLUSTERS:PRK04214		0	1	0	1	0	0	0
114	PFR_JS21-1_114	Hypothetical protein	126277	126840	-	PROKKA_00115	hypothetical protein	126277	126840	-					0	1	0	1	0	0	0
115	PFR_JS21-1_115	Hypothetical protein	126837	126995	-	PROKKA_00116	hypothetical protein	126837	126995	-					0	1	0	1	0	0	0
116	PFR_JS21-1_116	Hypothetical protein	127078	128127	+	PROKKA_00117	hypothetical protein	127078	128127	+					0	1	0	1	0	0	0
117	PFR_JS21-1_117	Hypothetical protein	128151	128444	-	PROKKA_00118	hypothetical protein	128151	128444	-					0	0	0	0	0	0	0
118	PFR_JS21-1_118	Hypothetical protein	128401	128823	-	PROKKA_00119	hypothetical protein	128401	128823	-			protein motif:Pfam:PF00370.15	FGGY family of carbohydrate kinases%2C N-terminal domain	0	0	0	0	0	0	0
119	PFR_JS21-1_119	SPFH/Band 7/PHB domain protein	128937	129701	-	PROKKA_00120	Modulator of FtsH protease HflC	128937	129701	-		hflC	similar to AA sequence:UniProtKB:P0ABC3		0	0	0	0	0	0	0
120	PFR_JS21-1_120	Putative transposase	129836	130705	-	PROKKA_00121	hypothetical protein	129836	130705	-					0	0	0	0	0	0	0
121	PFR_JS21-1_121	Putative nitric oxide reductase, NorZ	130710	133124	-	PROKKA_00122	Nitric oxide reductase subunit B	130710	133124	-	1.7.2.5	norB	similar to AA sequence:UniProtKB:P98008		0	0	0	0	0	0	0
122	PFR_JS21-1_122	Hypothetical protein	133854	134051	-	PROKKA_00123	hypothetical protein	133854	134051	-					0	0	0	0	0	0	0
123	PFR_JS21-1_123	Hypothetical protein	134100	134444	+	PROKKA_00124	Transposase	134100	134444	+			protein motif:Pfam:PF01527.14		0	0	0	0	0	0	0
124	PFR_JS21-1_124	Putative IS1236 transposase	134441	135349	+	PROKKA_00125	Integrase core domain protein	134441	135349	+			protein motif:Pfam:PF00665.20		0	0	0	0	0	0	0
125	PFR_JS21-1_125	IS1096, TnpA protein	135634	136416	-	PROKKA_00126	Transposase	135634	136416	-			protein motif:Pfam:PF01610.11		0	0	0	0	0	0	0
126	PFR_JS21-1_126	Uma4 protein	137412	138758	+	PROKKA_00127	Transposase	137412	138758	+			protein motif:Pfam:PF01610.11		0	0	0	0	0	0	0
127	PFR_JS21-1_127	Hypothetical protein	138697	139176	+	PROKKA_00128	hypothetical protein	138697	139176	+					0	0	0	0	0	0	0
128	PFR_JS21-1_128	Hypothetical protein	139136	139768	+	PROKKA_00129	hypothetical protein	139136	139768	+					0	0	0	0	0	0	0
129	PFR_JS21-1_129	Min	139800	140381	-	PROKKA_00130	DNA-invertase hin	139800	140381	-		hin	similar to AA sequence:UniProtKB:P03013		0	0	0	0	0	0	0
130	PFR_JS21-1_130	Nucleotidyl transferase, PF08843 family	140378	141157	-	PROKKA_00131	hypothetical protein	140378	141157	-					0	0	0	0	0	0	0
131	PFR_JS21-1_131	Transcriptional regulator	141154	141486	-	PROKKA_00132	hypothetical protein	141154	141486	-					0	0	0	0	0	0	0
132	PFR_JS21-1_132	Hsp20/alpha crystallin family protein	141846	142328	+	PROKKA_00133	18 kDa heat shock protein	141846	142328	+			similar to AA sequence:UniProtKB:Q53595		0	0	0	0	0	0	0
133	PFR_JS21-1_133	Putative insertion element ISCmi2 transposase	142527	143570	+	PROKKA_00134	IS2 transposase TnpB	142527	143570	+			protein motif:CLUSTERS:PRK09409		0	0	0	0	0	0	0
134	PFR_JS21-1_134	Heat shock protein Hsp20	143680	144144	+	PROKKA_00135	Spore protein SP21	143680	144144	+		hspA	similar to AA sequence:UniProtKB:Q06823		0	0	0	0	0	0	0
135	PFR_JS21-1_135	Probable potassium transport system protein kup	144301	146178	-	PROKKA_00136	potassium transport protein Kup	144301	146178	-			protein motif:CLUSTERS:PRK10745		0	0	0	0	0	0	0
136	PFR_JS21-1_136	Uma4 protein	146501	147847	-	PROKKA_00137	Transposase	146501	147847	-			protein motif:Pfam:PF01610.11		0	0	0	0	0	0	0
137	PFR_JS21-1_137	Hypothetical protein	147896	148234	-	PROKKA_00138	hypothetical protein	147896	148234	-					0	0	0	0	0	0	0
138	PFR_JS21-1_138	Hypothetical protein	148270	148617	-	PROKKA_00139	hypothetical protein	148270	148617	-					0	0	0	0	0	0	0
139	PFR_JS21-1_139	Putative membrane protein	149543	150022	+	PROKKA_00140	hypothetical protein	149543	150022	+					0	1	0	1	0	0	0
140	PFR_JS21-1_140	Transposase, ISlxx5	150418	151575	+	PROKKA_00141	Integrase core domain protein	150418	151575	+			protein motif:Pfam:PF00665.20		0	1	0	1	0	0	0
141	PFR_JS21-1_141	Hypothetical protein	151537	151845	-	PROKKA_00142	Transposase	151537	151845	-			protein motif:Pfam:PF01527.14		0	1	0	1	0	0	0
142	PFR_JS21-1_142	Hypothetical protein	151851	152027	-	PROKKA_00143	hypothetical protein	151851	152027	-					0	1	0	1	0	0	0
143	PFR_JS21-1_143	Hypothetical protein	152316	152600	+	PROKKA_00144	Sigma-70, region 4	152316	152600	+			protein motif:Pfam:PF08281.6		0	1	0	1	0	0	0
144	PFR_JS21-1_144	Hypothetical protein	152674	152841	+	PROKKA_00145	hypothetical protein	152674	152841	+					0	2	1	1	0	0	0
145	PFR_JS21-1_145	Putative integrase/recombinase y4rC	152968	153393	-	PROKKA_00146	Tyrosine recombinase XerD	152968	153393	-		xerD_1	similar to AA sequence:UniProtKB:P0A0P0		0	2	1	1	0	0	0
146	PFR_JS21-1_146	Integrase family protein	153390	153959	-	PROKKA_00147	site-specific tyrosine recombinase XerC	153390	153959	-			protein motif:CLUSTERS:PRK00236		0	2	1	1	0	0	0
147	PFR_JS21-1_147	Site-specific recombinase, phage integrase	153952	154485	-	PROKKA_00148	Tyrosine recombinase XerC	153952	154485	-		xerC_1	similar to AA sequence:UniProtKB:O31207		0	2	1	1	0	0	0
148	PFR_JS21-1_148	Hypothetical protein	154536	154883	-	PROKKA_00149	hypothetical protein	154536	154883	-					0	2	1	1	0	0	0
149	PFR_JS21-1_149	Tyrosine recombinase XerD	154880	155821	-	PROKKA_00150	Tyrosine recombinase XerD	154880	155821	-		xerD_2	similar to AA sequence:UniProtKB:O31206		0	2	1	1	0	0	0
150	PFR_JS21-1_150	PF13834 domain protein	156405	156707	+	PROKKA_00151	hypothetical protein	156405	156707	+					0	2	1	1	0	0	0
151	PFR_JS21-1_151	Hypothetical protein	156711	156974	+	PROKKA_00152	hypothetical protein	156711	156974	+					0	2	1	1	0	0	0
152	PFR_JS21-1_152	Hypothetical protein	156971	157498	+	PROKKA_00153	hypothetical protein	156971	157498	+					0	2	1	1	0	0	0
153	PFR_JS21-1_153	Glycogen debranching enzyme GlgX	157452	159584	+	PROKKA_00154	Glycogen debranching enzyme	157452	159584	+	3.2.1.-	glgX_1	similar to AA sequence:UniProtKB:P15067		0	2	1	1	0	0	0
154	PFR_JS21-1_154	Putative insertion element ISCmi2 transposase	159876	160877	-	PROKKA_00155	IS2 transposase TnpB	159876	160877	-			protein motif:CLUSTERS:PRK09409		0	1	0	1	0	0	0
155	PFR_JS21-1_155	Hypothetical protein	160906	161181	+	PROKKA_00156	hypothetical protein	160906	161181	+					0	1	0	1	0	0	0
156	PFR_JS21-1_156	Uma4 protein	161828	163174	+	PROKKA_00157	Transposase	161828	163174	+			protein motif:Pfam:PF01610.11		0	1	0	1	0	0	0
157	PFR_JS21-1_157	Putative TIM-barrel fold metal-dependent	163174	163815	+	PROKKA_00158	Amidohydrolase	163174	163815	+			protein motif:Pfam:PF04909.8		0	1	0	1	0	0	0
158	PFR_JS21-1_158	Cyclase family protein	163955	164611	+	PROKKA_00159	Kynurenine formamidase	163955	164611	+	3.5.1.9	kynB	similar to AA sequence:UniProtKB:Q81CK1		0	1	0	1	0	0	0
159	PFR_JS21-1_159	Uma4 protein	164709	166016	+	PROKKA_00160	Transposase	164709	166016	+			protein motif:Pfam:PF01610.11		0	1	0	1	0	0	0
160	PFR_JS21-1_160	MFS transporter	166113	167405	+	PROKKA_00161	Putative tartrate transporter	166113	167405	+		ttuB_1	similar to AA sequence:UniProtKB:Q44470		0	0	0	0	0	0	0
161	PFR_JS21-1_161	Propionate catabolism operon transcriptional	167444	168274	-	PROKKA_00162	HTH-type transcriptional regulator LutR	167444	168274	-		lutR	similar to AA sequence:UniProtKB:O07007		0	0	0	0	0	0	0
162	PFR_JS21-1_162	DAK1 domain protein	168422	170140	+	PROKKA_00163	PTS-dependent dihydroxyacetone kinase, dihydroxyacetone-binding subunit DhaK	168422	170140	+	2.7.-.-	dhaK_1	similar to AA sequence:UniProtKB:Q9CIV8		0	0	0	0	0	0	0
163	PFR_JS21-1_163	Triosephosphate isomerase 2	170215	170967	+	PROKKA_00164	Triosephosphate isomerase	170215	170967	+	5.3.1.1	tpiA_1	similar to AA sequence:UniProtKB:Q5XD48		1	0	0	0	0	0	0
164	PFR_JS21-1_164	Transcriptional regulator	171129	171959	+	PROKKA_00165	Glycerol-3-phosphate regulon repressor	171129	171959	+		glpR	similar to AA sequence:UniProtKB:P0ACL0		1	0	0	0	0	0	0
165	PFR_JS21-1_165	Oxidoreductase, short chain	172104	172787	-	PROKKA_00166	putative oxidoreductase	172104	172787	-	1.-.-.-		similar to AA sequence:UniProtKB:Q99RF5		1	0	0	0	0	0	0
166	PFR_JS21-1_166	Transposase for IS3514a	173172	174377	-	PROKKA_00167	Integrase core domain protein	173172	174377	-			protein motif:Pfam:PF00665.20		0	0	0	0	0	0	0
167	PFR_JS21-1_167	Putative ribose 5-phosphate isomerase	174971	175459	+	PROKKA_00168	Putative sugar phosphate isomerase YwlF	174971	175459	+	5.3.1.-	ywlF	similar to AA sequence:UniProtKB:P39156		1	0	0	0	0	0	0
168	PFR_JS21-1_168	Putative membrane protein	175938	177017	+	PROKKA_00169	hypothetical protein	175938	177017	+					1	0	0	0	0	0	0
169	PFR_JS21-1_169	HAD-superfamily hydrolase, subfamily IIA	177077	177949	+	PROKKA_00170	Arabinose operon protein AraL	177077	177949	+		araL	similar to AA sequence:UniProtKB:P94526		1	0	0	0	0	0	0
170	PFR_JS21-1_170	FGGY-family pentulose kinase	177981	179555	+	PROKKA_00171	Ribulokinase	177981	179555	+	2.7.1.16	araB_1	similar to AA sequence:UniProtKB:Q9KBQ3		1	0	0	0	0	0	0
171	PFR_JS21-1_171	Arabinose operon protein AraM	179568	180944	+	PROKKA_00172	Glycerol-1-phosphate dehydrogenase [NAD(P)+]	179568	180944	+	1.1.1.261	egsA	similar to AA sequence:UniProtKB:P94527		1	0	0	0	0	0	0
172	PFR_JS21-1_172	Ribulokinase	181182	182930	+	PROKKA_00173	Ribulokinase	181182	182930	+	2.7.1.16	araB_2	similar to AA sequence:UniProtKB:P94524		1	0	0	0	0	0	0
173	PFR_JS21-1_173	Transketolase	183049	185115	+	PROKKA_00174	Transketolase	183049	185115	+	2.2.1.1	tkt	similar to AA sequence:UniProtKB:O06811		1	0	0	0	0	0	0
174	PFR_JS21-1_174	CHY zinc finger	185244	185555	-	PROKKA_00175	CHY zinc finger	185244	185555	-			protein motif:Pfam:PF05495.6		0	0	0	0	0	0	0
175	PFR_JS21-1_175	Putative excinuclease ABC, A subunit	185732	188020	+	PROKKA_00176	UvrABC system protein A	185732	188020	+		uvrA_1	similar to AA sequence:UniProtKB:Q9WYV0		1	0	0	0	0	0	0
176	PFR_JS21-1_176	Aldose 1-epimerase family protein	188105	189001	-	PROKKA_00177	Putative glucose-6-phosphate 1-epimerase	188105	189001	-	5.1.3.15	yeaD	similar to AA sequence:UniProtKB:P39173		1	0	0	0	0	0	0
177	PFR_JS21-1_177	DNA polymerase beta domain protein region	189116	189949	+	PROKKA_00178	hypothetical protein	189116	189949	+					1	0	0	0	0	0	0
178	PFR_JS21-1_178	Hypothetical protein	189942	191027	+	PROKKA_00179	hypothetical protein	189942	191027	+					1	0	0	0	0	0	0
179	PFR_JS21-1_179	Hypothetical protein	191028	191885	-	PROKKA_00180	hypothetical protein	191028	191885	-					1	0	0	0	0	0	0
180	PFR_JS21-1_180	D-inositol-3-phosphate glycosyltransferase 2	192058	193287	+	PROKKA_00181	D-inositol 3-phosphate glycosyltransferase	192058	193287	+	2.4.1.250	mshA	similar to AA sequence:UniProtKB:A0QQZ8		1	0	0	0	0	0	0
181	PFR_JS21-1_181	1D-myo-inositol	193284	194102	+	PROKKA_00182	1D-myo-inositol 2-acetamido-2-deoxy-alpha-D-glucopyranoside deacetylase	193284	194102	+	3.5.1.103	mshB_1	similar to AA sequence:UniProtKB:Q9F344		1	0	0	0	0	0	0
182	PFR_JS21-1_182	Integral membrane protein	194273	194884	+	PROKKA_00183	acid-resistance membrane protein	194273	194884	+			protein motif:CLUSTERS:PRK10209		1	0	0	0	0	0	0
183	PFR_JS21-1_183	Ribose-phosphate diphosphokinase	195002	195982	-	PROKKA_00184	Ribose-phosphate pyrophosphokinase	195002	195982	-	2.7.6.1	prs_1	similar to AA sequence:UniProtKB:P65235		1	0	0	0	0	0	0
184	PFR_JS21-1_184	Glutamine amidotransferase class-I	196066	196755	-	PROKKA_00185	GMP synthase [glutamine-hydrolyzing]	196066	196755	-	6.3.5.2	guaA_1	similar to AA sequence:UniProtKB:P99105		1	0	0	0	0	0	0
185	PFR_JS21-1_185	Multidrug resistance protein	196781	198028	-	PROKKA_00186	4-hydroxybenzoate transporter PcaK	196781	198028	-		pcaK	similar to AA sequence:UniProtKB:Q51955		1	0	0	0	0	0	0
186	PFR_JS21-1_186	Transcriptional regulator, MerR	198066	198410	+	PROKKA_00187	HTH-type transcriptional regulator HmrR	198066	198410	+		hmrR	similar to AA sequence:UniProtKB:Q9X5X4		1	0	0	0	0	0	0
187	PFR_JS21-1_187	Hypothetical protein	198493	199047	+	PROKKA_00188	hypothetical protein	198493	199047	+					1	0	0	0	0	0	0
188	PFR_JS21-1_188	Hypothetical acetyltransferase YafP	199118	199663	-	PROKKA_00189	putative N-acetyltransferase YafP	199118	199663	-	2.3.1.-	yafP	similar to AA sequence:UniProtKB:Q47158		1	0	0	0	0	0	0
189	PFR_JS21-1_189	Transcriptional regulator	199795	200142	+	PROKKA_00190	HTH-type transcriptional regulator CmtR	199795	200142	+		cmtR	similar to AA sequence:UniProtKB:P67731		1	0	0	0	0	0	0
190	PFR_JS21-1_190	Metal cation transporting P-type ATPase ctpG	200139	202256	+	PROKKA_00191	Zinc-transporting ATPase	200139	202256	+	3.6.3.-	zosA_1	similar to AA sequence:UniProtKB:O31688		1	0	0	0	0	0	0
191	PFR_JS21-1_191	Hypothetical protein	202305	202796	+	PROKKA_00192	hypothetical protein	202305	202796	+					0	0	0	0	0	0	0
192	PFR_JS21-1_192	Hypothetical protein	202914	203519	+	PROKKA_00193	hypothetical protein	202914	203519	+					1	0	0	0	0	0	0
193	PFR_JS21-1_193	ABC-type Fe3-siderophores transport systems	203575	204384	+	PROKKA_00194	hypothetical protein	203575	204384	+					1	0	0	0	0	0	0
194	PFR_JS21-1_194	Hypothetical protein	204457	204681	-	PROKKA_00195	hypothetical protein	204457	204681	-					1	0	0	0	0	0	0
195	PFR_JS21-1_195	Transcriptional Regulator, TetR family	204827	205435	-	PROKKA_00196	HTH-type transcriptional repressor KstR2	204827	205435	-		kstR2_1	similar to AA sequence:UniProtKB:A0R4Z6		1	0	0	0	0	0	0
196	PFR_JS21-1_196	YghA protein	205615	206304	+	PROKKA_00197	hypothetical protein	205615	206304	+			protein motif:CLUSTERS:PRK10578		1	0	0	0	0	0	0
197	PFR_JS21-1_197	SAF domain protein	206848	207558	+	PROKKA_00198	hypothetical protein	206848	207558	+					1	0	0	0	0	0	0
198	PFR_JS21-1_198	Hypothetical protein	207558	208595	+	PROKKA_00199	hypothetical protein	207558	208595	+					1	0	0	0	0	0	0
199	PFR_JS21-1_199	Secretion system protein	208592	210367	+	PROKKA_00200	Putative conjugal transfer protein/MT3759	208592	210367	+			similar to AA sequence:UniProtKB:Q7D547		1	0	0	0	0	0	0
200	PFR_JS21-1_200	Type II secretion system protein (Precursor)	210364	211257	+	PROKKA_00201	Bacterial type II secretion system protein F domain protein	210364	211257	+			protein motif:Pfam:PF00482.17		1	0	0	0	0	0	0
201	PFR_JS21-1_201	Type II secretion system F domain protein	211250	212155	+	PROKKA_00202	hypothetical protein	211250	212155	+					1	0	0	0	0	0	0
202	PFR_JS21-1_202	Hypothetical protein	212240	212464	+	PROKKA_00203	hypothetical protein	212240	212464	+					1	0	0	0	0	0	0
203	PFR_JS21-1_203	Hypothetical protein	212439	212861	+	PROKKA_00204	TadE-like protein	212439	212861	+			protein motif:Pfam:PF07811.6		1	0	0	0	0	0	0
204	PFR_JS21-1_204	Hypothetical protein	212927	213484	+	PROKKA_00205	hypothetical protein	212927	213484	+					1	0	0	0	0	0	0
						PROKKA_00206	tRNA-His(atg)	213689	213779	+			COORDINATES:profile:Aragorn:1.2		0					0	0
205	PFR_JS21-1_205	Hypothetical protein	213481	217191	+											0	0	0	0	0	0
206	PFR_JS21-1_206	Multiple antibiotic resistance (MarC)-related	217202	217792	-	PROKKA_00207	putative antibiotic transporter	217202	217792	-			protein motif:CLUSTERS:PRK10739	Putative antibiotic resistance	1	0	0	0	0	0	0
207	PFR_JS21-1_207	Transporter, major facilitator family protein	217792	219219	-	PROKKA_00208	2-acyl-glycerophospho-ethanolamine acyltransferase	217792	219219	-			protein motif:CLUSTERS:PRK08633		1	0	0	0	0	0	0
208	PFR_JS21-1_208	Conserved domain protein	219553	220518	-	PROKKA_00209	hypothetical protein	219553	220518	-					1	0	0	0	0	0	0
209	PFR_JS21-1_209	Response regulator receiver domain protein	220872	221534	-	PROKKA_00210	Transcriptional regulatory protein DegU	220872	221534	-		degU	similar to AA sequence:UniProtKB:P13800		1	0	0	0	0	0	0
210	PFR_JS21-1_210	Histidine kinase	221568	222977	-	PROKKA_00211	Sensor histidine kinase DesK	221568	222977	-	2.7.13.3	desK_2	similar to AA sequence:UniProtKB:O34757		1	0	0	0	0	0	0
211	PFR_JS21-1_211	Putative insertion element ISCmi2 transposase	223399	224442	+	PROKKA_00212	IS2 transposase TnpB	223399	224442	+			protein motif:CLUSTERS:PRK09409		0	0	0	0	0	0	0
212	PFR_JS21-1_212	Hypothetical protein	224450	226156	+	PROKKA_00213	hypothetical protein	224450	226156	+					0	0	0	0	0	0	0
213	PFR_JS21-1_213	Hypothetical protein	226243	226371	-	PROKKA_00214	hypothetical protein	226243	226371	-					1	0	0	0	0	0	0
214	PFR_JS21-1_214	Translation regulator	226894	228390	-	PROKKA_00215	Purine catabolism regulatory protein	226894	228390	-		pucR_1	similar to AA sequence:UniProtKB:O32138		1	0	0	0	0	0	0
215	PFR_JS21-1_215	4-aminobutyrate aminotransferase apoenzyme	228570	229904	+	PROKKA_00216	5-aminovalerate aminotransferase DavT	228570	229904	+	2.6.1.48	davT	similar to AA sequence:UniProtKB:Q9I6M4		1	0	0	0	0	0	0
216	PFR_JS21-1_216	Glyoxylate reductase	229901	230980	+	PROKKA_00217	Glycerate dehydrogenase	229901	230980	+	1.1.1.29	hprA	similar to AA sequence:UniProtKB:Q59516		1	0	0	0	0	0	0
217	PFR_JS21-1_217	Threonine dehydrogenase and related Zn-dependent	230984	232030	+	PROKKA_00218	Formaldehyde dismutase	230984	232030	+	1.2.99.4	fdm	similar to AA sequence:UniProtKB:Q52078		0	0	0	0	0	0	0
218	PFR_JS21-1_218	Transposase, ISlxx5	232152	233186	-	PROKKA_00219	Integrase core domain protein	232152	233186	-			protein motif:Pfam:PF00665.20		0	0	0	0	0	0	0
219	PFR_JS21-1_219	Probable amino-acid ABC transporter permease	233256	233894	+	PROKKA_00220	Inner membrane amino-acid ABC transporter permease protein YecS	233256	233894	+		yecS_1	similar to AA sequence:UniProtKB:P0AFT2		1	0	0	0	0	0	0
220	PFR_JS21-1_220	Amino acid ABC transporter, permease protein	233891	234547	+	PROKKA_00221	L-cystine transport system permease protein TcyB	233891	234547	+		tcyB	similar to AA sequence:UniProtKB:P42200		1	0	0	0	0	0	0
221	PFR_JS21-1_221	Periplasmic component of amino acid ABC-type	234614	235474	+	PROKKA_00222	Lysine-arginine-ornithine-binding periplasmic protein precursor	234614	235474	+		argT	similar to AA sequence:UniProtKB:P02911		1	0	0	0	0	0	0
222	PFR_JS21-1_222	Glutamine ABC transporter, ATP-binding protein	235544	236347	+	PROKKA_00223	Glutamine transport ATP-binding protein GlnQ	235544	236347	+	3.6.3.-	glnQ_1	similar to AA sequence:UniProtKB:O34677		1	0	0	0	0	0	0
223	PFR_JS21-1_223	Translation initiation inhibitor involved in	236355	236738	+	PROKKA_00224	Putative reactive intermediate deaminase TdcF	236355	236738	+	3.5.4.-	tdcF	similar to AA sequence:UniProtKB:P0AGL2		1	0	0	0	0	0	0
224	PFR_JS21-1_224	D-amino acid dehydrogenase	236735	237988	+	PROKKA_00225	D-amino acid dehydrogenase small subunit	236735	237988	+	1.4.99.1	dadA	similar to AA sequence:UniProtKB:P0A6J5		1	0	0	0	0	0	0
225	PFR_JS21-1_225	Asp/Glu/Hydantoin racemase superfamily protein	237985	238761	+	PROKKA_00226	hypothetical protein	237985	238761	+			protein motif:CLUSTERS:PRK07475		1	0	0	0	0	0	0
226	PFR_JS21-1_226	Histidine triad protein	239143	239592	+	PROKKA_00227	HIT-like protein	239143	239592	+	3.-.-.-		similar to AA sequence:UniProtKB:P44956		1	0	0	0	0	0	0
227	PFR_JS21-1_227	Molybdenum cofactor synthesis domain protein	239596	240180	+	PROKKA_00228	Molybdenum cofactor biosynthesis protein B	239596	240180	+		moaB	similar to AA sequence:UniProtKB:P99137		0	0	0	0	0	0	0
228	PFR_JS21-1_228	Molybdenum cofactor biosynthesis protein	240239	240811	-	PROKKA_00229	Cyclic pyranopterin monophosphate synthase accessory protein 2	240239	240811	-		moaC2	similar to AA sequence:UniProtKB:P0A5K6		1	0	0	0	0	0	0
229	PFR_JS21-1_229	Molybdenum cofactor synthesis domain protein	240804	242330	-	PROKKA_00230	Molybdopterin molybdenumtransferase	240804	242330	-	2.10.1.1	moeA_1	similar to AA sequence:UniProtKB:P12281		0	0	0	0	0	0	0
230	PFR_JS21-1_230	Molybdenum cofactor biosynthesis protein moeB1	242327	243202	-	PROKKA_00231	putative adenylyltransferase/sulfurtransferase MoeZ	242327	243202	-		moeZ_1	similar to AA sequence:UniProtKB:Q7D5X9		1	0	0	0	0	0	0
231	PFR_JS21-1_231	Molybdopterin converting factor, subunit 2	243202	243621	-	PROKKA_00232	Molybdopterin synthase catalytic subunit 1	243202	243621	-	2.8.1.12	moaE1	similar to AA sequence:UniProtKB:O05795		1	0	0	0	0	0	0
232	PFR_JS21-1_232	ThiS family protein	243723	244838	-	PROKKA_00233	ThiS family protein	243723	244838	-			protein motif:Pfam:PF02597.14		1	0	0	0	0	0	0
233	PFR_JS21-1_233	Respiratory nitrate reductase, gamma subunit	244967	245686	-	PROKKA_00234	Nitrate reductase-like protein NarX	244967	245686	-	1.7.99.4	narX_1	similar to AA sequence:UniProtKB:P71994		0	0	0	0	0	0	0
234	PFR_JS21-1_234	Nitrate reductase molybdenum cofactor assembly	245692	246486	-	PROKKA_00235	Nitrate reductase-like protein NarX	245692	246486	-	1.7.99.4	narX_2	similar to AA sequence:UniProtKB:P71994		0	0	0	0	0	0	0
235	PFR_JS21-1_235	Nitrate reductase, beta subunit	246486	247997	-	PROKKA_00236	Respiratory nitrate reductase 2 beta chain	246486	247997	-	1.7.99.4	narY	similar to AA sequence:UniProtKB:P19318		1	0	0	0	0	0	0
236	PFR_JS21-1_236	Nitrate reductase, alpha subunit	247997	251812	-	PROKKA_00237	Nitrate reductase alpha subunit	247997	251812	-	1.7.99.4	narG	similar to AA sequence:UniProtKB:O06559		0	0	0	0	0	0	0
237	PFR_JS21-1_237	Transporter, major facilitator family protein	251846	253204	-	PROKKA_00238	Nitrate/nitrite transporter NarK	251846	253204	-		narK	similar to AA sequence:UniProtKB:P10903		0	0	0	0	0	0	0
238	PFR_JS21-1_238	Molybdenum cofactor biosynthesis protein A	253348	254523	-	PROKKA_00239	Cyclic pyranopterin monophosphate synthase	253348	254523	-	4.1.99.18	moaA	similar to AA sequence:UniProtKB:Q44118		0	0	0	0	0	0	0
239	PFR_JS21-1_239	MobA-like NTP transferase domain protein	254622	255296	+	PROKKA_00240	molybdopterin-guanine dinucleotide biosynthesis protein MobA	254622	255296	+			protein motif:CLUSTERS:PRK00317		0	0	0	0	0	0	0
240	PFR_JS21-1_240	Molybdenum cofactor synthesis domain protein	255669	256175	-	PROKKA_00241	Molybdopterin adenylyltransferase	255669	256175	-	2.7.7.75	mog	similar to AA sequence:UniProtKB:P44645		0	0	0	0	0	0	0
241	PFR_JS21-1_241	Molybdate ABC transporter, periplasmic	256395	257171	+	PROKKA_00242	Molybdate-binding periplasmic protein precursor	256395	257171	+		modA	similar to AA sequence:UniProtKB:P45323		0	0	0	0	0	0	0
242	PFR_JS21-1_242	Molybdate ABC transporter, permease protein	257168	259288	+	PROKKA_00243	Glutamine transport ATP-binding protein GlnQ	257168	259288	+		glnQ_2	similar to AA sequence:UniProtKB:P10346		1	0	0	0	0	0	0
243	PFR_JS21-1_243	Putative CoA-substrate-specific enzyme activase	259481	263857	+	PROKKA_00244	Activator of (R)-2-hydroxyglutaryl-CoA dehydratase	259481	263857	+		hgdC	similar to AA sequence:UniProtKB:P11568		1	0	0	0	0	0	0
244	PFR_JS21-1_244	L-aspartate oxidase (LASPO) (Quinolinate	264049	265623	-	PROKKA_00245	L-aspartate oxidase	264049	265623	-	1.4.3.16	nadB_1	similar to AA sequence:UniProtKB:P10902		0	0	0	0	0	0	0
245	PFR_JS21-1_245	Mebrane associated protein	265842	266585	+	PROKKA_00246	VIT family protein	265842	266585	+			protein motif:Pfam:PF01988.13		0	0	0	0	0	0	0
246	PFR_JS21-1_246	Phthiotriol/phenolphthiotriol dimycocerosates	266595	267266	+	PROKKA_00247	Demethylrebeccamycin-D-glucose O-methyltransferase	266595	267266	+	2.1.1.164	rebM	similar to AA sequence:UniProtKB:Q8KZ94		0	0	0	0	0	0	0
247	PFR_JS21-1_247	Hypothetical protein	267620	268339	+	PROKKA_00248	6-carboxyhexanoate--CoA ligase	267620	268339	+	6.2.1.14	bioW	similar to AA sequence:UniProtKB:P22822		0	0	0	0	0	0	0
248	PFR_JS21-1_248	Transposase of ISAar20, ISL3 family	268276	269583	-	PROKKA_00249	Transposase	268276	269583	-			protein motif:Pfam:PF01610.11		0	0	0	0	0	0	0
249	PFR_JS21-1_249	Putative aminotransferase biotin synthesis	269830	271131	+	PROKKA_00250	8-amino-7-oxononanoate synthase	269830	271131	+	2.3.1.47	bioF	similar to AA sequence:UniProtKB:P22806		0	0	0	0	0	0	0
250	PFR_JS21-1_250	Adenosylmethionine-8-amino-7-oxononanoate	271115	272545	+	PROKKA_00251	Adenosylmethionine-8-amino-7-oxononanoate aminotransferase	271115	272545	+	2.6.1.62	bioA	similar to AA sequence:UniProtKB:P0A4X6		0	0	0	0	0	0	0
251	PFR_JS21-1_251	ATP-dependent dethiobiotin synthetase BioD	272595	273326	+	PROKKA_00252	ATP-dependent dethiobiotin synthetase BioD	272595	273326	+	6.3.3.3	bioD	similar to AA sequence:UniProtKB:P46397		0	0	0	0	0	0	0
252	PFR_JS21-1_252	Ribose-5-phosphate isomerase B	273473	273958	+	PROKKA_00253	Ribose-5-phosphate isomerase B	273473	273958	+	5.3.1.6	rpiB_1	similar to AA sequence:UniProtKB:P37351		0	0	0	0	0	0	0
253	PFR_JS21-1_253	Sulfate adenylyltransferase subunit 1	274153	275502	-	PROKKA_00254	Bifunctional enzyme CysN/CysC	274153	275502	-		cysNC	similar to AA sequence:UniProtKB:Q10600		1	0	0	0	0	0	0
254	PFR_JS21-1_254	Sulfate adenylyltransferase subunit 2	275505	276572	-	PROKKA_00255	Sulfate adenylyltransferase subunit 2	275505	276572	-	2.7.7.4	cysD	similar to AA sequence:UniProtKB:P65670		1	0	0	0	0	0	0
255	PFR_JS21-1_255	Phosphoadenosine phosphosulfate reductase	276599	277348	-	PROKKA_00256	Phosphoadenosine phosphosulfate reductase	276599	277348	-	1.8.4.8	cysH	similar to AA sequence:UniProtKB:P94498		1	0	0	0	0	0	0
256	PFR_JS21-1_256	Sulfite reductase	277345	279150	-	PROKKA_00257	Sulfite reductase [ferredoxin]	277345	279150	-	1.8.7.1	sir	similar to AA sequence:UniProtKB:P71753		1	0	0	0	0	0	0
257	PFR_JS21-1_257	SubI	279938	281044	+	PROKKA_00258	Sulfate-binding protein precursor	279938	281044	+		sbpA	similar to AA sequence:UniProtKB:P27366		1	0	0	0	0	0	0
258	PFR_JS21-1_258	Sulfate-transport membrane protein ABC	281041	282105	+	PROKKA_00259	Sulfate transport system permease protein CysT	281041	282105	+		cysT	similar to AA sequence:UniProtKB:P27367		1	0	0	0	0	0	0
259	PFR_JS21-1_259	CysW	282095	282904	+	PROKKA_00260	Sulfate transport system permease protein CysW	282095	282904	+		cysW	similar to AA sequence:UniProtKB:P27370		1	0	0	0	0	0	0
260	PFR_JS21-1_260	Sulfate-transport ATP-binding protein ABC	282901	283953	+	PROKKA_00261	Sulfate/thiosulfate import ATP-binding protein CysA	282901	283953	+	3.6.3.25	cysA	similar to AA sequence:UniProtKB:P0A4W2		1	0	0	0	0	0	0
261	PFR_JS21-1_261	Cobalt-zinc-cadmium efflux permease	284177	285217	-	PROKKA_00262	Cadmium, cobalt and zinc/H(+)-K(+) antiporter	284177	285217	-		czcD_1	similar to AA sequence:UniProtKB:O07084		0	0	0	0	0	0	0
262	PFR_JS21-1_262	Transcriptional regulator, ArsR family	285509	285907	+	PROKKA_00263	putative HTH-type transcriptional regulator/MT0088	285509	285907	+			similar to AA sequence:UniProtKB:O53626		0	0	0	0	0	0	0
263	PFR_JS21-1_263	ABC-transporter transmembrane component	286082	286912	-	PROKKA_00264	Daunorubicin/doxorubicin resistance ABC transporter permease protein DrrB	286082	286912	-		drrB	similar to AA sequence:UniProtKB:P32011		1	0	0	0	0	0	0
264	PFR_JS21-1_264	Daunorubicin resistance ABC transporter ATPase	286909	287979	-	PROKKA_00265	Daunorubicin/doxorubicin resistance ATP-binding protein DrrA	286909	287979	-	3.6.3.-	drrA_1	similar to AA sequence:UniProtKB:P32010		1	0	0	0	0	0	0
265	PFR_JS21-1_265	Transcription regulator	288484	289518	-	PROKKA_00266	MarR family protein	288484	289518	-			protein motif:Pfam:PF01047.16		1	0	0	0	0	0	0
266	PFR_JS21-1_266	NAD(P)( ) transhydrogenase (AB-specific), alpha	289877	291430	+	PROKKA_00267	NAD(P) transhydrogenase subunit alpha	289877	291430	+	1.6.1.2	pntA	similar to AA sequence:UniProtKB:P07001		1	0	0	0	0	0	0
267	PFR_JS21-1_267	NAD(P) transhydrogenase subunit beta	291437	292849	+	PROKKA_00268	NAD(P) transhydrogenase subunit beta	291437	292849	+	1.6.1.2	pntB	similar to AA sequence:UniProtKB:P0AB67		1	0	0	0	0	0	0
268	PFR_JS21-1_268	Hypothetical protein	293057	293434	-	PROKKA_00269	hypothetical protein	293057	293434	-					0	0	0	0	0	0	0
269	PFR_JS21-1_269	4-alpha-glucanotransferase malQ	294109	296064	-	PROKKA_00270	4-alpha-glucanotransferase	294109	296064	-	2.4.1.25	malQ_1	similar to AA sequence:UniProtKB:Q59266		1	0	0	0	0	0	0
270	PFR_JS21-1_270	Hypothetical protein	296135	296617	-	PROKKA_00271	Lactose-specific phosphotransferase enzyme IIA component	296135	296617	-	2.7.1.-	lacF	similar to AA sequence:UniProtKB:P0A0D6		1	0	0	0	0	0	0
271	PFR_JS21-1_271	Hypothetical protein	296675	297034	-	PROKKA_00272	hypothetical protein	296675	297034	-					0	0	0	0	0	0	0
272	PFR_JS21-1_272	Riboflavin biosynthesis protein RibD	297435	298679	+	PROKKA_00273	Riboflavin biosynthesis protein RibD	297435	298679	+		ribD_1	similar to AA sequence:UniProtKB:P25539		0	1	0	1	0	0	0
273	PFR_JS21-1_273	Riboflavin synthase, alpha subunit	298769	299431	+	PROKKA_00274	Riboflavin synthase	298769	299431	+	2.5.1.9	ribE	similar to AA sequence:UniProtKB:P16440		1	1	0	1	0	0	0
274	PFR_JS21-1_274	Riboflavin biosynthesis protein ribA2	299428	300789	+	PROKKA_00275	Riboflavin biosynthesis protein RibBA	299428	300789	+		ribBA	similar to AA sequence:UniProtKB:A5U2B7		1	1	0	1	0	0	0
275	PFR_JS21-1_275	6,7-dimethyl-8-ribityllumazine synthase RibH	300786	301253	+	PROKKA_00276	6, 7-dimethyl-8-ribityllumazine synthase	300786	301253	+	2.5.1.78	ribH	similar to AA sequence:UniProtKB:P66034		1	1	0	1	0	0	0
276	PFR_JS21-1_276	Hypothetical protein	301465	301629	-	PROKKA_00277	Putative malate transporter YflS	301465	301629	-		yflS_1	similar to AA sequence:UniProtKB:O34726		0	1	0	1	0	0	0
277	PFR_JS21-1_277	Uma4 protein	301771	303078	+	PROKKA_00278	Transposase	301771	303078	+			protein motif:Pfam:PF01610.11		0	1	0	1	0	0	0
278	PFR_JS21-1_278	Hypothetical protein	303103	303312	+	PROKKA_00279	hypothetical protein	303103	303312	+					0	1	0	1	0	0	0
279	PFR_JS21-1_279	Hypothetical protein	303306	304148	+	PROKKA_00280	hypothetical protein	303306	304148	+					0	1	0	1	0	0	0
280	PFR_JS21-1_280	Hypothetical protein	304145	304306	+	PROKKA_00281	hypothetical protein	304145	304306	+					0	1	0	1	0	0	0
281	PFR_JS21-1_281	Hypothetical protein	304303	305346	+	PROKKA_00282	hypothetical protein	304303	305346	+					0	1	0	1	0	0	0
282	PFR_JS21-1_282	Hypothetical protein	305315	307180	+	PROKKA_00283	macrolide transporter ATP-binding /permease protein	305315	307180	+			protein motif:CLUSTERS:PRK10535		0	1	0	1	0	0	0
283	PFR_JS21-1_283	Substrate-specific component CbrT of predicted	307177	308253	+	PROKKA_00284	hypothetical protein	307177	308253	+					0	1	0	1	0	0	0
284	PFR_JS21-1_284	MoxR family protein	308255	309379	+	PROKKA_00285	ATPase family associated with various cellular activities (AAA)	308255	309379	+			protein motif:Pfam:PF07726.5		0	1	0	1	0	0	0
285	PFR_JS21-1_285	PF01882 family protein	309384	310415	+	PROKKA_00286	hypothetical protein	309384	310415	+					0	1	0	1	0	0	0
286	PFR_JS21-1_286	Hypothetical protein	310399	311019	+	PROKKA_00287	hypothetical protein	310399	311019	+					0	1	0	1	0	0	0
287	PFR_JS21-1_287	Von Willebrand factor type A domain protein	311010	312020	+	PROKKA_00288	von Willebrand factor type A domain protein	311010	312020	+			protein motif:Pfam:PF00092.22		0	1	0	1	0	0	0
288	PFR_JS21-1_288	Von Willebrand factor type A domain protein	312017	313024	+	PROKKA_00289	von Willebrand factor type A domain protein	312017	313024	+			protein motif:Pfam:PF00092.22		0	1	0	1	0	0	0
289	PFR_JS21-1_289	Hypothetical protein	313021	313884	+	PROKKA_00290	Tetratricopeptide repeat protein	313021	313884	+			protein motif:Pfam:PF07719.11		0	1	0	1	0	0	0
290	PFR_JS21-1_290	Hypothetical protein	313906	314742	-	PROKKA_00291	hypothetical protein	313906	314742	-					0	0	0	0	0	0	0
291	PFR_JS21-1_291	Hypothetical protein	315398	315643	+	PROKKA_00292	hypothetical protein	315398	315643	+					0	0	0	0	0	0	0
292	PFR_JS21-1_292	Divalent metal cation transporter MntH	315991	317406	-	PROKKA_00293	Divalent metal cation transporter MntH	315991	317406	-		mntH	similar to AA sequence:UniProtKB:Q93V04		1	0	0	0	0	0	0
293	PFR_JS21-1_293	Transcriptional repressor sirR	317628	318305	+	PROKKA_00294	Iron-dependent repressor IdeR	317628	318305	+		ideR	similar to AA sequence:UniProtKB:P0A672		1	0	0	0	0	0	0
294	PFR_JS21-1_294	Regulator of chromosome condensation	318463	320403	+	PROKKA_00295	Endoglucanase C precursor	318463	320403	+	3.2.1.4	cenC_1	similar to AA sequence:UniProtKB:P14090		0	0	0	0	0	0	0
295	PFR_JS21-1_295	Hypothetical protein	320610	321110	-	PROKKA_00296	hypothetical protein	320610	321110	-					0	0	0	0	0	0	0
296	PFR_JS21-1_296	Toxin secretion/phage lysis holin	321132	322811	-	PROKKA_00297	Sodium/glucose cotransporter	321132	322811	-		sglT	similar to AA sequence:UniProtKB:P96169		0	0	0	0	0	0	0
297	PFR_JS21-1_297	Phosphomethylpyrimidine synthase	323239	325131	+	PROKKA_00298	Phosphomethylpyrimidine synthase	323239	325131	+	4.1.99.17	thiC	similar to AA sequence:UniProtKB:P45740		1	0	0	0	0	0	0
298	PFR_JS21-1_298	PF06224 family protein	325218	326378	-	PROKKA_00299	hypothetical protein	325218	326378	-					1	0	0	0	0	0	0
299	PFR_JS21-1_299	Hypothetical protein	326639	326971	-	PROKKA_00300	Ribbon-helix-helix protein, copG family	326639	326971	-			protein motif:Pfam:PF01402.15		0	0	0	0	0	0	0
300	PFR_JS21-1_300	Hypothetical protein	327490	328059	+	PROKKA_00301	hypothetical protein	327490	328059	+					1	0	0	0	0	0	0
301	PFR_JS21-1_301	UbiE family methyltransferase	328142	328960	-	PROKKA_00302	Demethylmenaquinone methyltransferase	328142	328960	-	2.1.1.163	ubiE_1	similar to AA sequence:UniProtKB:P67062		1	0	0	0	0	0	0
302	PFR_JS21-1_302	Xenobiotic reductase A	329115	330227	+	PROKKA_00303	NADPH dehydrogenase	329115	330227	+	1.6.99.1	namA	similar to AA sequence:UniProtKB:P54550		1	0	0	0	0	0	0
303	PFR_JS21-1_303	Lincomycin resistance protein LmrB	330274	331677	-	PROKKA_00304	Multidrug export protein EmrB	330274	331677	-		emrB_2	similar to AA sequence:UniProtKB:P0AEJ0		1	0	0	0	0	0	0
304	PFR_JS21-1_304	Hypothetical protein	331824	332354	+	PROKKA_00305	MarR family protein	331824	332354	+			protein motif:Pfam:PF12802.1	Putative antibiotic resistance	0	0	0	0	0	0	0
305	PFR_JS21-1_305	Replicative DNA helicase	332483	333838	-	PROKKA_00306	Replicative DNA helicase	332483	333838	-	3.6.4.12	dnaB	similar to AA sequence:UniProtKB:P71715		1	0	0	0	0	0	0
306	PFR_JS21-1_306	Regulated in copper repressor	334740	335153	+	PROKKA_00307	Copper-sensing transcriptional repressor CsoR	334740	335153	+		csoR	similar to AA sequence:UniProtKB:O32222		1	0	0	0	0	0	0
307	PFR_JS21-1_307	Heavy metal transport/detoxification protein	335287	335499	+	PROKKA_00308	Heavy-metal-associated domain protein	335287	335499	+			protein motif:Pfam:PF00403.20		1	0	0	0	0	0	0
308	PFR_JS21-1_308	Copper-transporting ATPase CopA	335610	338099	+	PROKKA_00309	Copper-exporting P-type ATPase A	335610	338099	+	3.6.3.54	copA_1	similar to AA sequence:UniProtKB:Q2FV64		1	0	0	0	0	0	0
309	PFR_JS21-1_309	Hypothetical protein	338316	339095	+	PROKKA_00310	hypothetical protein	338316	339095	+					1	0	0	0	0	0	0
310	PFR_JS21-1_310	Hypothetical protein	339211	339438	-	PROKKA_00311	hypothetical protein	339211	339438	-					1	0	0	0	0	0	0
311	PFR_JS21-1_311	Hypothetical protein	339554	340027	-	PROKKA_00312	hypothetical protein	339554	340027	-					1	0	0	0	0	0	0
312	PFR_JS21-1_312	Na( )/H( ) antiporter NhaA	340362	341585	-	PROKKA_00313	Na(+)/H(+) antiporter NhaA	340362	341585	-		nhaA	similar to AA sequence:UniProtKB:P13738		1	0	0	0	0	0	0
313	PFR_JS21-1_313	Conserved domain protein	341923	342672	-	PROKKA_00314	hypothetical protein	341923	342672	-			protein motif:CLUSTERS:PRK08317		1	0	0	0	0	0	0
314	PFR_JS21-1_314	Septum site determining protein	342797	344290	+	PROKKA_00315	hypothetical protein	342797	344290	+					1	0	0	0	0	0	0
315	PFR_JS21-1_315	Helicase/secretion neighborhood ATPase	344277	345428	+	PROKKA_00316	Putative conjugal transfer protein/MT3759	344277	345428	+			similar to AA sequence:UniProtKB:Q7D547		1	0	0	0	0	0	0
316	PFR_JS21-1_316	Type II secretion system protein (Precursor)	345425	346222	+	PROKKA_00317	hypothetical protein	345425	346222	+					1	0	0	0	0	0	0
317	PFR_JS21-1_317	Type II secretion system F domain protein	346219	346962	+	PROKKA_00318	Bacterial type II secretion system protein F domain protein	346219	346962	+			protein motif:Pfam:PF00482.17		1	0	0	0	0	0	0
318	PFR_JS21-1_318	Protein mcbG	347095	347700	-	PROKKA_00319	Secreted effector protein pipB2	347095	347700	-		pipB2	similar to AA sequence:UniProtKB:Q8ZMM8		1	0	0	0	0	0	0
319	PFR_JS21-1_319	Hypothetical protein	347859	348170	+	PROKKA_00320	hypothetical protein	347859	348170	+					1	0	0	0	0	0	0
320	PFR_JS21-1_320	Hypothetical protein	348301	348759	+	PROKKA_00321	hypothetical protein	348301	348759	+					1	0	0	0	0	0	0
321	PFR_JS21-1_321	Hypothetical protein	348921	349253	+	PROKKA_00322	hypothetical protein	348921	349253	+					1	0	0	0	0	0	0
322	PFR_JS21-1_322	Hypothetical protein	349349	349621	-	PROKKA_00323	hypothetical protein	349349	349621	-					1	0	0	0	0	0	0
323	PFR_JS21-1_323	Cytoplasmic chaperone TorD	349703	350584	+	PROKKA_00324	twin-argninine leader-binding protein DmsD	349703	350584	+			protein motif:CLUSTERS:PRK11621		1	0	0	0	0	0	0
324	PFR_JS21-1_324	4Fe-4S ferredoxin iron-sulfur binding domain	350800	352011	+	PROKKA_00325	hypothetical protein	350800	352011	+					1	0	0	0	0	0	0
325	PFR_JS21-1_325	Anaerobic dimethyl sulfoxide reductase, A	352073	354748	+	PROKKA_00326	Dimethyl sulfoxide reductase DmsA precursor	352073	354748	+	1.8.5.3	dmsA	similar to AA sequence:UniProtKB:P18775		0	0	0	0	0	0	0
326	PFR_JS21-1_326	Dimethylsulfoxide reductase, chain B	354762	355406	+	PROKKA_00327	Anaerobic dimethyl sulfoxide reductase chain B	354762	355406	+		dmsB	similar to AA sequence:UniProtKB:P18776		1	0	0	0	0	0	0
327	PFR_JS21-1_327	Anaerobic dimethyl sulfoxide reductase chain C	355406	356410	+	PROKKA_00328	Anaerobic dimethyl sulfoxide reductase chain C	355406	356410	+		dmsC	similar to AA sequence:UniProtKB:P18777		1	0	0	0	0	0	0
328	PFR_JS21-1_328	DEAD/DEAH box helicase	356407	358869	-	PROKKA_00329	putative ATP-dependent helicase Lhr	356407	358869	-			protein motif:CLUSTERS:PRK09751		0	0	0	0	0	0	0
329	PFR_JS21-1_329	RRNA or tRNA methyltransferase	359119	360636	+	PROKKA_00330	Ribosomal RNA small subunit methyltransferase C	359119	360636	+	2.1.1.172	rsmC_1	similar to AA sequence:UniProtKB:P39406		1	0	0	0	0	0	0
330	PFR_JS21-1_330	DNA topoisomerase	361044	363830	+	PROKKA_00331	DNA topoisomerase 1	361044	363830	+	5.99.1.2	topA	similar to AA sequence:UniProtKB:P0A620		1	0	0	0	0	0	0		PossibleCrispr_2
331	PFR_JS21-1_331	Hypothetical protein	363874	365319	+	PROKKA_00332	hypothetical protein	363874	365319	+					1	0	0	0	0	0	0
332	PFR_JS21-1_332	DTMP kinase	365316	365954	+	PROKKA_00333	Thymidylate kinase	365316	365954	+	2.7.4.9	tmk	similar to AA sequence:UniProtKB:Q97R91		1	0	0	0	0	0	0
333	PFR_JS21-1_333	DNA polymerase III, delta' subunit	366212	367594	+	PROKKA_00334	DNA polymerase III subunit tau	366212	367594	+	2.7.7.7	dnaX_1	similar to AA sequence:UniProtKB:P06710		1	0	0	0	0	0	0
334	PFR_JS21-1_334	Hypothetical protein	367742	369421	+	PROKKA_00335	hypothetical protein	367742	369421	+					0	0	0	0	0	0	0
335	PFR_JS21-1_335	PSP1 domain protein	369551	370600	+	PROKKA_00336	hypothetical protein	369551	370600	+			protein motif:Pfam:PF04468.6	PSP1 C-terminal conserved region	1	0	0	0	0	0	0
						PROKKA_00337	tRNA-Thr(cgt)	370673	370747	+			COORDINATES:profile:Aragorn:1.2		0					0	0
336	PFR_JS21-1_336	ABC-type transport systems, involved in	370908	371750	-	PROKKA_00338	Lipoprotein-releasing system ATP-binding protein LolD	370908	371750	-	3.6.3.-	lolD	similar to AA sequence:UniProtKB:P75957		1	0	0	0	0	0	0
337	PFR_JS21-1_337	Integral membrane protein	371750	373264	-	PROKKA_00339	Macrolide export ATP-binding/permease protein MacB	371750	373264	-	3.6.3.-	macB_1	similar to AA sequence:UniProtKB:Q2EHL8		0	0	0	0	0	0	0
338	PFR_JS21-1_338	Amino acid permease	373529	374980	+	PROKKA_00340	D-serine/D-alanine/glycine transporter	373529	374980	+		cycA_2	similar to AA sequence:UniProtKB:P0AAE0		1	0	0	0	0	0	0
339	PFR_JS21-1_339	FAD dependent oxidoreductase	375156	376511	+	PROKKA_00341	Putrescine oxidase	375156	376511	+	1.4.3.10	puo	similar to AA sequence:UniProtKB:P40974		1	0	0	0	0	0	0
340	PFR_JS21-1_340	Nitrogen regulatory protein P-II glnB	377321	377659	-	PROKKA_00342	Nitrogen regulatory protein P-II	377321	377659	-		glnB	similar to AA sequence:UniProtKB:P64249		1	0	0	0	0	0	0
341	PFR_JS21-1_341	Ammonium-transport integral membrane protein Amt	377656	379017	-	PROKKA_00343	Ammonia channel precursor	377656	379017	-		amt	similar to AA sequence:UniProtKB:O66515		1	0	0	0	0	0	0
342	PFR_JS21-1_342	Hypothetical protein	379179	380243	-	PROKKA_00344	hypothetical protein	379179	380243	-					1	0	0	0	0	0	0
343	PFR_JS21-1_343	Magnesium transporter, CorA family	380440	381342	-	PROKKA_00345	CorA-like Mg2+ transporter protein	380440	381342	-			protein motif:Pfam:PF01544.12		1	0	0	0	0	0	0
344	PFR_JS21-1_344	Phosphoglycerate mutase family protein	381346	381888	-	PROKKA_00346	Histidine phosphatase superfamily (branch 1)	381346	381888	-			protein motif:Pfam:PF00300.1		1	0	0	0	0	0	0
345	PFR_JS21-1_345	Putative DNA modification methylase	381890	383104	-	PROKKA_00347	hypothetical protein	381890	383104	-					0	0	0	0	0	0	0
346	PFR_JS21-1_346	Inorganic diphosphatase	383340	383897	-	PROKKA_00348	Inorganic pyrophosphatase	383340	383897	-	3.6.1.1	ppa	similar to AA sequence:UniProtKB:O69540		1	0	0	0	0	0	0
347	PFR_JS21-1_347	D-alanyl-D-alanine carboxypeptidase, serine-type,	383959	385329	+	PROKKA_00349	D-alanyl-D-alanine carboxypeptidase precursor	383959	385329	+	3.4.16.4	dac	similar to AA sequence:UniProtKB:P39045		1	0	0	0	0	0	0
348	PFR_JS21-1_348	Coenzyme F420 biosynthesis-associated protein	385491	386582	+	PROKKA_00350	hypothetical protein	385491	386582	+					0	0	0	0	0	0	0
349	PFR_JS21-1_349	Cell cycle protein mesJ	386582	387571	+	PROKKA_00351	tRNA(Ile)-lysidine synthase	386582	387571	+	6.3.4.19	tilS	similar to AA sequence:UniProtKB:Q5L3T3		1	0	0	0	0	0	0
350	PFR_JS21-1_350	Hypoxanthine phosphoribosyltransferase	387750	388301	+	PROKKA_00352	Hypoxanthine-guanine phosphoribosyltransferase	387750	388301	+	2.4.2.8	hpt	similar to AA sequence:UniProtKB:P99085		1	0	0	0	0	0	0
351	PFR_JS21-1_351	PIF1 helicase	388373	390850	+	PROKKA_00353	ATP-dependent RecD-like DNA helicase	388373	390850	+	3.6.4.12	recD2_1	protein motif:HAMAP:MF_01488		0	0	0	0	0	0	0
352	PFR_JS21-1_352	GTP cyclohydrolase 1	390877	391578	+	PROKKA_00354	GTP cyclohydrolase 1	390877	391578	+	3.5.4.16	folE	similar to AA sequence:UniProtKB:P19465		1	0	0	0	0	0	0
353	PFR_JS21-1_353	Transcriptional regulator, GntR family	391589	392056	+	PROKKA_00355	HTH-type transcriptional repressor YtrA	391589	392056	+		ytrA_1	similar to AA sequence:UniProtKB:O34712		0	0	0	0	0	0	0
354	PFR_JS21-1_354	Dihydropteroate synthase FolP1	392193	393026	+	PROKKA_00356	Dihydropteroate synthase 1	392193	393026	+	2.5.1.15	folP1	similar to AA sequence:UniProtKB:P0A578		1	0	0	0	0	0	0
355	PFR_JS21-1_355	Dihydroneopterin aldolase	393173	393547	+	PROKKA_00357	putative dihydroneopterin aldolase	393173	393547	+	4.1.2.25	folB	similar to AA sequence:UniProtKB:P0A580		1	0	0	0	0	0	0
356	PFR_JS21-1_356	2-amino-4-hydroxy-6-hydroxymethyldihydropteridine	393544	394089	+	PROKKA_00358	2-amino-4-hydroxy-6-hydroxymethyldihydropteridine pyrophosphokinase	393544	394089	+	2.7.6.3	folK	similar to AA sequence:UniProtKB:P26281		1	0	0	0	0	0	0
357	PFR_JS21-1_357	Hypothetical protein	394632	394988	+	PROKKA_00359	Nucleoid-associated protein Lsr2	394632	394988	+		lsr2	similar to AA sequence:UniProtKB:P65648		1	0	0	0	0	0	0
358	PFR_JS21-1_358	Negative regulator of genetic competence	395791	398367	+	PROKKA_00360	ATP-dependent Clp protease ATP-binding subunit ClpC1	395791	398367	+		clpC1	similar to AA sequence:UniProtKB:P0A522		1	0	0	0	0	0	0
359	PFR_JS21-1_359	Hypothetical protein	398518	399204	-	PROKKA_00361	hypothetical protein	398518	399204	-					1	0	0	0	0	0	0
360	PFR_JS21-1_360	3-dehydroquinate dehydratase 2	399201	399956	-	PROKKA_00362	3-dehydroquinate dehydratase	399201	399956	-	4.2.1.10	aroD	similar to AA sequence:UniProtKB:Q5KY94		1	0	0	0	0	0	0
361	PFR_JS21-1_361	Para-aminobenzoate synthase, subunit I	400110	400691	-	PROKKA_00363	hypothetical protein	400110	400691	-			protein motif:CLUSTERS:PRK06547		1	0	0	0	0	0	0
362	PFR_JS21-1_362	Cobalt transport protein CbiQ	400702	401529	-	PROKKA_00364	Putative HMP/thiamine permease protein YkoC	400702	401529	-		ykoC	similar to AA sequence:UniProtKB:O34572		1	0	0	0	0	0	0
						PROKKA_00365	tRNA-Thr(ggt)	402339	402428	+			COORDINATES:profile:Aragorn:1.2		0					0	0
363	PFR_JS21-1_363	ABC transporter	401526	403196	-											0	0	0	0	0	0
364	PFR_JS21-1_364	HMP/thiamine permease protein ykoE	403222	403857	-	PROKKA_00366	Putative HMP/thiamine permease protein YkoE	403222	403857	-		ykoE	similar to AA sequence:UniProtKB:O34738		1	0	0	0	0	0	0
365	PFR_JS21-1_365	Adenine glycosylase	404089	404967	-	PROKKA_00367	A/G-specific adenine glycosylase	404089	404967	-	3.2.2.-	mutY	similar to AA sequence:UniProtKB:O53574		1	0	0	0	0	0	0
366	PFR_JS21-1_366	DNA integrity scanning protein DisA	405033	406103	-	PROKKA_00368	DNA integrity scanning protein DisA	405033	406103	-	2.7.7.85	disA	similar to AA sequence:UniProtKB:Q9X8L6		1	0	0	0	0	0	0
367	PFR_JS21-1_367	DNA repair protein radA	406141	407535	-	PROKKA_00369	hypothetical protein	406141	407535	-			similar to AA sequence:UniProtKB:A0R563	DNA repair protein RadA homolog	1	0	0	0	0	0	0
368	PFR_JS21-1_368	Hypothetical protein	407651	408289	-	PROKKA_00370	hypothetical protein	407651	408289	-					1	0	0	0	0	0	0
369	PFR_JS21-1_369	AP endonuclease, family 2	408545	409414	+	PROKKA_00371	fructoselysine 3-epimerase	408545	409414	+			protein motif:CLUSTERS:PRK09856		1	0	0	0	0	0	0
370	PFR_JS21-1_370	CAAX amino terminal protease family protein	409488	410297	+	PROKKA_00372	CAAX amino terminal protease self- immunity	409488	410297	+			protein motif:Pfam:PF02517.10		1	0	0	0	0	0	0
371	PFR_JS21-1_371	Hypothetical membrane protein, DUF1211 family	410458	411165	+	PROKKA_00373	hypothetical protein	410458	411165	+					1	0	0	0	0	0	0
372	PFR_JS21-1_372	Aspartate-semialdehyde dehydrogenase asd	411257	412291	+	PROKKA_00374	Aspartate-semialdehyde dehydrogenase	411257	412291	+	1.2.1.11	asd	similar to AA sequence:UniProtKB:P0C1D8		1	0	0	0	0	0	0
373	PFR_JS21-1_373	ProC protein	412295	413155	+	PROKKA_00375	Pyrroline-5-carboxylate reductase	412295	413155	+	1.5.1.2	proC	similar to AA sequence:UniProtKB:P0A9L8		0	0	0	0	0	0	0
374	PFR_JS21-1_374	Uroporphyrin-III C-methyltransferase hemD	413644	415260	+	PROKKA_00376	Uroporphyrinogen-III C-methyltransferase	413644	415260	+	2.1.1.107	nasF	similar to AA sequence:UniProtKB:P42437		1	0	0	0	0	0	0
375	PFR_JS21-1_375	Phosphoglycerate mutase family protein	415315	415974	+	PROKKA_00377	bifunctional RNase H/acid phosphatase	415315	415974	+			protein motif:CLUSTERS:PRK07238		1	0	0	0	0	0	0
376	PFR_JS21-1_376	Mycothione reductase	416090	417610	+	PROKKA_00378	Mycothione reductase	416090	417610	+	1.8.1.15	mtr	similar to AA sequence:UniProtKB:O07927		1	0	0	0	0	0	0
377	PFR_JS21-1_377	Glycosyl hydrolase family 3 protein	417664	418893	+	PROKKA_00379	Beta-hexosaminidase	417664	418893	+	3.2.1.52	nagZ	similar to AA sequence:UniProtKB:Q9KU37		1	0	0	0	0	0	0
378	PFR_JS21-1_378	Arsenical pump-driving ATPase	418976	420751	-	PROKKA_00380	Arsenical pump-driving ATPase	418976	420751	-	3.6.3.16	arsA	similar to AA sequence:UniProtKB:P08690		1	0	0	0	0	0	0
379	PFR_JS21-1_379	Putative arsenic resistance operon repressor	420748	421215	-	PROKKA_00381	Arsenical resistance operon trans-acting repressor ArsD	420748	421215	-		arsD	similar to AA sequence:UniProtKB:P46003		0	0	0	0	0	0	0
380	PFR_JS21-1_380	Toxin-antitoxin system, antitoxin component, ArsR	421312	421686	+	PROKKA_00382	Arsenical resistance operon repressor	421312	421686	+		arsR	similar to AA sequence:UniProtKB:P45949		1	0	0	0	0	0	0
381	PFR_JS21-1_381	Putative heavy metal reductase	421686	422138	+	PROKKA_00383	Arsenate-mycothiol transferase ArsC1	421686	422138	+	2.8.4.2	arsC1	similar to AA sequence:UniProtKB:P0DKS5		1	0	0	0	0	0	0
382	PFR_JS21-1_382	Phosphate ABC transport system ATP-binding	422119	422898	-	PROKKA_00384	Phosphate import ATP-binding protein PstB	422119	422898	-	3.6.3.27	pstB	similar to AA sequence:UniProtKB:B8GYG4		1	0	0	0	0	0	0
383	PFR_JS21-1_383	Phosphate ABC transporter, inner membrane subunit	422903	424063	-	PROKKA_00385	Phosphate transport system permease protein PstA	422903	424063	-		pstA	similar to AA sequence:UniProtKB:P07654		1	0	0	0	0	0	0
384	PFR_JS21-1_384	Phosphate ABC transporter, permease protein PstC	424060	425040	-	PROKKA_00386	Phosphate transport system permease protein PstC	424060	425040	-		pstC	similar to AA sequence:UniProtKB:P0AGH8		1	0	0	0	0	0	0
385	PFR_JS21-1_385	Phosphate-binding transport protein of ABC	425037	426131	-	PROKKA_00387	Phosphate-binding protein PstS 2 precursor	425037	426131	-		pstS2	similar to AA sequence:UniProtKB:O05870		1	0	0	0	0	0	0
386	PFR_JS21-1_386	Hydrolase, NUDIX family	426319	427209	-	PROKKA_00388	Diadenosine hexaphosphate hydrolase	426319	427209	-	3.6.1.61	ndx1	similar to AA sequence:UniProtKB:Q75UV1		1	0	0	0	0	0	0
387	PFR_JS21-1_387	Polyphosphate kinase	427206	429395	-	PROKKA_00389	Polyphosphate kinase	427206	429395	-	2.7.4.1	ppk	similar to AA sequence:UniProtKB:P0A7B1		1	0	0	0	0	0	0
388	PFR_JS21-1_388	Mycothiol acetyltransferase	429392	430330	-	PROKKA_00390	Mycothiol acetyltransferase	429392	430330	-	2.3.1.189	mshD_1	similar to AA sequence:UniProtKB:O53831		1	0	0	0	0	0	0
389	PFR_JS21-1_389	Hypothetical protein	430542	430658	+	PROKKA_00391	hypothetical protein	430542	430658	+					0	0	0	0	0	0	0
390	PFR_JS21-1_390	UDP-glucose 4-epimerase (UDP-galactose	430749	431570	+	PROKKA_00392	UDP-glucose 4-epimerase	430749	431570	+	5.1.3.2	lnpD	similar to AA sequence:UniProtKB:E8MF10		0	0	0	0	0	0	0
391	PFR_JS21-1_391	Carboxymuconolactone decarboxylase family	431602	432327	-	PROKKA_00393	Carboxymuconolactone decarboxylase family protein	431602	432327	-			protein motif:Pfam:PF02627.1		1	0	0	0	0	0	0
392	PFR_JS21-1_392	NAD binding domain of 6-phosphogluconate	432506	433348	-	PROKKA_00394	3-hydroxyisobutyrate dehydrogenase	432506	433348	-	1.1.1.31	mmsB	similar to AA sequence:UniProtKB:P28811		0	0	0	0	0	0	0
393	PFR_JS21-1_393	Inositol 1-phosphate synthase	433731	434810	-	PROKKA_00395	Inositol-3-phosphate synthase	433731	434810	-	5.5.1.4	ino1	similar to AA sequence:UniProtKB:P71703		1	0	0	0	0	0	0
394	PFR_JS21-1_394	Hypothetical protein	435424	435909	+	PROKKA_00396	hypothetical protein	435424	435909	+					0	0	0	0	0	0	0
395	PFR_JS21-1_395	Transcriptional regulatory protein GlnR	435974	436633	-	PROKKA_00397	Transcriptional regulatory protein YycF	435974	436633	-		yycF	similar to AA sequence:UniProtKB:P37478		1	0	0	0	0	0	0
396	PFR_JS21-1_396	D-tyrosyl-tRNA(Tyr) deacylase 1	436798	437229	-	PROKKA_00398	D-tyrosyl-tRNA(Tyr) deacylase	436798	437229	-	3.1.-.-	dtd	similar to AA sequence:UniProtKB:O66742		1	0	0	0	0	0	0
397	PFR_JS21-1_397	UPF0678 fatty acid-binding protein-like protein	437570	438073	+	PROKKA_00399	hypothetical protein	437570	438073	+					1	0	0	0	0	0	0
398	PFR_JS21-1_398	Folate-binding protein YgfZ	438213	439262	+	PROKKA_00400	putative global regulator	438213	439262	+			protein motif:CLUSTERS:PRK09559		1	0	0	0	0	0	0
399	PFR_JS21-1_399	GTP-binding translation elongation factor typA	439352	441235	-	PROKKA_00401	GTP-binding protein TypA/BipA	439352	441235	-		typA	similar to AA sequence:UniProtKB:P32132		1	0	0	0	0	0	0
400	PFR_JS21-1_400	Surface-anchored fimbrial subunit	442565	445153	+	PROKKA_00402	hypothetical protein	442565	445153	+				Pilus 1	0	0	0	0	0	0	0
401	PFR_JS21-1_401	Type-2 fimbrial major subunit	445150	446289	+	PROKKA_00403	Fimbrial subunit type 1 precursor	445150	446289	+			similar to AA sequence:UniProtKB:P18477	Pilus 1	0	0	0	0	0	0	0
402	PFR_JS21-1_402	Hypothetical protein	446382	446654	+	PROKKA_00404	Fimbrial subunit type 1 precursor	446382	446654	+			similar to AA sequence:UniProtKB:P18477	Pilus 1	0	0	0	0	0	0	0
403	PFR_JS21-1_403	Hypothetical protein	446696	447955	-	PROKKA_00405	hypothetical protein	446696	447955	-				Pilus 1	0	0	0	0	0	0	0
404	PFR_JS21-1_404	Putative fimbrial associated sortase-like	448168	449094	+	PROKKA_00406	Sortase family protein	448168	449094	+			protein motif:Pfam:PF04203.7	Pilus 1	1	0	0	0	0	0	0
405	PFR_JS21-1_405	Uracil phosphoribosyltransferase	449037	449678	-	PROKKA_00407	Uracil phosphoribosyltransferase	449037	449678	-	2.4.2.9	upp	similar to AA sequence:UniProtKB:P70881		1	0	0	0	0	0	0
						PROKKA_00408	hypothetical protein	449733	450596	+					1					0	0
406	PFR_JS21-1_406	Hypothetical protein	449733	450596	+	PROKKA_00409	tRNA-specific adenosine deaminase	450668	451099	+	3.5.4.33	tadA	similar to AA sequence:UniProtKB:P68398		1	0	0	0	0	0	0
407	PFR_JS21-1_407	Cytidine and deoxycytidylate deaminase	450668	451099	+	PROKKA_00410	tRNA-Ser(cga)	451157	451244	+			COORDINATES:profile:Aragorn:1.2		0	0	0	0	0	0	0
408	PFR_JS21-1_408	Hypothetical protein	451575	453494	+	PROKKA_00411	hypothetical protein	451575	453494	+					0	0	0	0	0	0	0
409	PFR_JS21-1_409	Na /H and K /H antiporter	453510	455090	+	PROKKA_00412	K(+)/H(+) antiporter NhaP	453510	455090	+		nhaP	similar to AA sequence:UniProtKB:Q0ZAH6		1	0	0	0	0	0	0
410	PFR_JS21-1_410	Hypothetical protein	455172	455771	-	PROKKA_00413	hypothetical protein	455172	455771	-					1	0	0	0	0	0	0
411	PFR_JS21-1_411	Ferrous iron transport protein A	456135	456494	+	PROKKA_00414	FeoA domain protein	456135	456494	+			protein motif:Pfam:PF04023.8		1	0	0	0	0	0	0
412	PFR_JS21-1_412	Ferrous iron transport protein B	456673	458637	+	PROKKA_00415	Ferrous iron transport protein B	456673	458637	+		feoB	similar to AA sequence:UniProtKB:P33650		1	0	0	0	0	0	0
413	PFR_JS21-1_413	NifU domain protein	458764	459411	+	PROKKA_00416	Fe/S biogenesis protein NfuA	458764	459411	+		nfuA	protein motif:HAMAP:MF_01637		1	0	0	0	0	0	0
414	PFR_JS21-1_414	Galactokinase	459601	460749	+	PROKKA_00417	Galactokinase	459601	460749	+	2.7.1.6	galK_1	similar to AA sequence:UniProtKB:P0A6T3		1	0	0	0	0	0	0
415	PFR_JS21-1_415	Hypothetical protein	460966	462738	-	PROKKA_00418	Serine/threonine-protein kinase PknB	460966	462738	-	2.7.11.1	pknB_1	similar to AA sequence:UniProtKB:A0QNG1		1	0	0	0	0	0	0
416	PFR_JS21-1_416	Protein kinase family protein with PASTA domain	462863	464647	-	PROKKA_00419	Serine/threonine-protein kinase PknB	462863	464647	-	2.7.11.1	pknB_2	similar to AA sequence:UniProtKB:A0QNG1		1	0	0	0	0	0	0
417	PFR_JS21-1_417	Penicillin binding protein transpeptidase domain	464739	466163	-	PROKKA_00420	Penicillin-binding protein A	464739	466163	-		pbpA	similar to AA sequence:UniProtKB:P71586		1	0	0	0	0	0	0
418	PFR_JS21-1_418	Cell cycle protein, FtsW/RodA/SpoVE family	466160	467548	-	PROKKA_00421	Lipid II flippase FtsW	466160	467548	-		ftsW_1	similar to AA sequence:UniProtKB:O07639		1	0	0	0	0	0	0
419	PFR_JS21-1_419	Putative SERINE/THREONINE PHOSPHATASE PPP	467545	469080	-	PROKKA_00422	PP2C-family Ser/Thr phosphatase	467545	469080	-	3.1.3.16	pstP	similar to AA sequence:UniProtKB:P71588		1	0	0	0	0	0	0
420	PFR_JS21-1_420	FHA domain protein	469083	469556	-	PROKKA_00423	FHA domain-containing protein FhaB	469083	469556	-		fhaB	similar to AA sequence:UniProtKB:P71589		1	0	0	0	0	0	0
421	PFR_JS21-1_421	FHA domain protein	469559	470275	-	PROKKA_00424	FHA domain-containing protein FhaA	469559	470275	-		fhaA	similar to AA sequence:UniProtKB:P71590		1	0	0	0	0	0	0
422	PFR_JS21-1_422	Thioredoxin	470446	470874	-	PROKKA_00425	Putative thioredoxin-2	470446	470874	-		trxC_1	similar to AA sequence:UniProtKB:Q9RD25		1	0	0	0	0	0	0
423	PFR_JS21-1_423	Glycoside hydrolase family 2 multidomain protein	471012	472919	-	PROKKA_00426	Beta-glucuronidase	471012	472919	-	3.2.1.31	uidA	similar to AA sequence:UniProtKB:P05804		1	0	0	0	0	0	0
424	PFR_JS21-1_424	Hypothetical protein	472968	473318	+	PROKKA_00427	hypothetical protein	472968	473318	+					0	0	0	0	0	0	0
425	PFR_JS21-1_425	Hypothetical protein	473522	474001	+	PROKKA_00428	hypothetical protein	473522	474001	+					0	0	0	0	0	0	0
426	PFR_JS21-1_426	Hypothetical protein	473998	475134	+	PROKKA_00429	hypothetical protein	473998	475134	+					0	0	0	0	0	0	0
427	PFR_JS21-1_427	Mannosyltransferase PIG-V domain protein	475173	476390	-	PROKKA_00430	Mannosyltransferase (PIG-V))	475173	476390	-			protein motif:Pfam:PF04188.7		1	0	0	0	0	0	0
428	PFR_JS21-1_428	Putative cation transporting P-type ATPase	476522	479167	-	PROKKA_00431	Silver exporting P-type ATPase	476522	479167	-	3.6.3.53	silP	similar to AA sequence:UniProtKB:Q9ZHC7		0	0	0	0	0	0	0
429	PFR_JS21-1_429	Phosphocarrier protein HPr	479281	479547	-	PROKKA_00432	Phosphocarrier protein HPr	479281	479547	-	2.7.11.-	ptsH	similar to AA sequence:UniProtKB:O50515		1	0	0	0	0	0	0
430	PFR_JS21-1_430	Phosphoenolpyruvate-protein phosphotransferase	479786	481531	+	PROKKA_00433	Phosphoenolpyruvate-protein phosphotransferase	479786	481531	+	2.7.3.9	ptsI	similar to AA sequence:UniProtKB:P08838		1	0	0	0	0	0	0
431	PFR_JS21-1_431	S4 domain protein	481635	481988	-	PROKKA_00434	Heat shock protein 15	481635	481988	-		hslR	similar to AA sequence:UniProtKB:P0ACG8		1	0	0	0	0	0	0
432	PFR_JS21-1_432	Hydrolase, NUDIX family	482027	482725	-	PROKKA_00435	putative NUDIX hydrolase	482027	482725	-			protein motif:CLUSTERS:PRK10707		1	0	0	0	0	0	0
433	PFR_JS21-1_433	Endonuclease III	482811	483545	-	PROKKA_00436	Ultraviolet N-glycosylase/AP lyase	482811	483545	-		pdg	similar to AA sequence:UniProtKB:P46303		1	0	0	0	0	0	0
434	PFR_JS21-1_434	Endoribonuclease L-PSP family protein	483571	484026	-	PROKKA_00437	Enamine/imine deaminase	483571	484026	-	3.5.4.-	yabJ	similar to AA sequence:UniProtKB:P37552		1	0	0	0	0	0	0
435	PFR_JS21-1_435	Hypothetical protein	484023	484214	-	PROKKA_00438	hypothetical protein	484023	484214	-					1	0	0	0	0	0	0
436	PFR_JS21-1_436	Transcription factor WhiB	484204	484587	-	PROKKA_00439	Transcriptional regulator WhiB4	484204	484587	-		whiB4	similar to AA sequence:UniProtKB:O69649		1	0	0	0	0	0	0
437	PFR_JS21-1_437	Transglycosylase	484781	486988	+	PROKKA_00440	Penicillin-binding protein 1A/1B	484781	486988	+		ponA	similar to AA sequence:UniProtKB:P39793		1	0	0	0	0	0	0
438	PFR_JS21-1_438	Putative metallophosphoesterase ykuE	486985	487956	+	PROKKA_00441	phosphodiesterase YaeI	486985	487956	+			protein motif:CLUSTERS:PRK11340		1	0	0	0	0	0	0
						PROKKA_00442	tRNA-Pro(cgg)	488107	488181	+			COORDINATES:profile:Aragorn:1.2		0					0	0
439	PFR_JS21-1_439	Hypothetical protein	488298	489092	-	PROKKA_00443	hypothetical protein	488298	489092	-					1	0	0	0	0	0	0
440	PFR_JS21-1_440	Uma4 protein	489187	490539	+	PROKKA_00444	Transposase	489187	490539	+			protein motif:Pfam:PF01610.11		0	0	0	0	0	0	0
441	PFR_JS21-1_441	Hypothetical protein	490508	491290	-	PROKKA_00445	Cellulose synthase catalytic subunit [UDP-forming]	490508	491290	-	2.4.1.12	bcsA	similar to AA sequence:UniProtKB:P37653		0	0	0	0	0	0	0
442	PFR_JS21-1_442	Transposase IS6110	491347	492234	-	PROKKA_00446	Integrase core domain protein	491347	492234	-			protein motif:Pfam:PF00665.20		0	0	0	0	0	0	0
443	PFR_JS21-1_443	IS3 family element	492267	492611	-	PROKKA_00447	Transposase	492267	492611	-			protein motif:Pfam:PF01527.14		0	0	0	0	0	0	0
444	PFR_JS21-1_444	Multicopper oxidase	493037	494557	-	PROKKA_00448	Copper resistance protein A precursor	493037	494557	-		copA_2	similar to AA sequence:UniProtKB:P12374		1	0	0	0	0	0	0
445	PFR_JS21-1_445	O-6-methylguanine DNA methyltransferase	494778	495413	-	PROKKA_00449	Methylated-DNA--protein-cysteine methyltransferase	494778	495413	-	2.1.1.63	ogt_1	similar to AA sequence:UniProtKB:P0A696		0	0	0	0	0	0	0
446	PFR_JS21-1_446	Methylated-DNA--protein-cysteine	495410	495964	-	PROKKA_00450	Methylated-DNA--protein-cysteine methyltransferase	495410	495964	-	2.1.1.63	ogt_2	similar to AA sequence:UniProtKB:P0A696		1	0	0	0	0	0	0
447	PFR_JS21-1_447	Putative membrane protein	496243	496923	+	PROKKA_00451	hypothetical protein	496243	496923	+			protein motif:CLUSTERS:PRK11212		1	0	0	0	0	0	0
448	PFR_JS21-1_448	Purine nucleosidase	497047	498060	-	PROKKA_00452	Pyrimidine-specific ribonucleoside hydrolase RihA	497047	498060	-	3.2.-.-	rihA	similar to AA sequence:UniProtKB:P41409		1	0	0	0	0	0	0
449	PFR_JS21-1_449	Aldehyde dehydrogenase	498479	499975	+	PROKKA_00453	Putative aldehyde dehydrogenase AldA	498479	499975	+	1.2.1.3	aldA	similar to AA sequence:UniProtKB:Q7A825		1	0	0	0	0	0	0
450	PFR_JS21-1_450	Hypothetical protein	500170	500385	+	PROKKA_00454	hypothetical protein	500170	500385	+					1	0	0	0	0	0	0
451	PFR_JS21-1_451	Adenylosuccinate synthase	500582	501865	+	PROKKA_00455	Adenylosuccinate synthetase	500582	501865	+	6.3.4.4	purA	similar to AA sequence:UniProtKB:P65880		1	0	0	0	0	0	0
452	PFR_JS21-1_452	Amino acid transporter, APC family protein	502400	504055	+	PROKKA_00456	putative amino acid permease YhdG	502400	504055	+		yhdG_1	similar to AA sequence:UniProtKB:O07576		1	0	0	0	0	0	0
453	PFR_JS21-1_453	Glutamate-1-semialdehyde aminotransferase	504197	505564	+	PROKKA_00457	Glutamate-1-semialdehyde 2, 1-aminomutase 2	504197	505564	+	5.4.3.8	hemL2	similar to AA sequence:UniProtKB:Q81LD0		1	0	0	0	0	0	0
454	PFR_JS21-1_454	ATP-dependent chaperone protein ClpB	505923	508523	+	PROKKA_00458	Chaperone protein ClpB	505923	508523	+		clpB_1	similar to AA sequence:UniProtKB:Q7WSY8		1	0	0	0	0	0	0
455	PFR_JS21-1_455	Oligopeptide transporter, OPT family	508644	510635	-	PROKKA_00459	OPT oligopeptide transporter protein	508644	510635	-			protein motif:Pfam:PF03169.9		1	0	0	0	0	0	0
456	PFR_JS21-1_456	Spermidine synthase	510831	511748	+	PROKKA_00460	spermidine synthase	510831	511748	+			protein motif:CLUSTERS:PRK04457		1	0	0	0	0	0	0
457	PFR_JS21-1_457	Sortase family protein	511900	512508	+	PROKKA_00461	Sortase family protein	511900	512508	+			protein motif:Pfam:PF04203.7		0	0	0	0	0	0	0
458	PFR_JS21-1_458	Orotate phosphoribosyltransferase	512588	513145	+	PROKKA_00462	Orotate phosphoribosyltransferase	512588	513145	+	2.4.2.10	pyrE	similar to AA sequence:UniProtKB:Q8NM11		1	0	0	0	0	0	0
459	PFR_JS21-1_459	Hypothetical protein	513172	513417	+	PROKKA_00463	hypothetical protein	513172	513417	+					0	0	0	0	0	0	0
460	PFR_JS21-1_460	LemA family protein	513414	514283	+	PROKKA_00464	LemA family protein	513414	514283	+			protein motif:Pfam:PF04011.6		1	0	0	0	0	0	0
461	PFR_JS21-1_461	SNARE associated protein	514491	515234	-	PROKKA_00465	Inner membrane protein YqjA	514491	515234	-		yqjA	similar to AA sequence:UniProtKB:P0AA63		1	0	0	0	0	0	0
462	PFR_JS21-1_462	TRNA/rRNA methyltransferase (SpoU)	515310	516002	+	PROKKA_00466	Putative TrmH family tRNA/rRNA methyltransferase	515310	516002	+	2.1.1.-		similar to AA sequence:UniProtKB:Q7A794		1	0	0	0	0	0	0
463	PFR_JS21-1_463	Hypothetical protein	516008	516634	+	PROKKA_00467	hypothetical protein	516008	516634	+					1	0	0	0	0	0	0
464	PFR_JS21-1_464	Fructose-bisphosphate aldolase, class II	516863	517885	+	PROKKA_00468	Fructose-bisphosphate aldolase	516863	517885	+	4.1.2.13	fba	similar to AA sequence:UniProtKB:Q9ZEM7		1	0	0	0	0	0	0
465	PFR_JS21-1_465	Hypothetical protein	518139	518414	+	PROKKA_00469	hypothetical protein	518139	518414	+					1	0	0	0	0	0	0
466	PFR_JS21-1_466	Hypothetical protein	518375	518542	-	PROKKA_00470	hypothetical protein	518375	518542	-					1	0	0	0	0	0	0
467	PFR_JS21-1_467	Possible alcohol dehydrogenase	518714	519862	-	PROKKA_00471	Alcohol dehydrogenase	518714	519862	-	1.1.1.1	adh_2	similar to AA sequence:UniProtKB:P42327		1	0	0	0	0	0	0
468	PFR_JS21-1_468	Hypothetical protein	519988	521280	-	PROKKA_00472	Sugar (and other) transporter	519988	521280	-			protein motif:Pfam:PF00083.18		1	0	0	0	0	0	0
469	PFR_JS21-1_469	MFS transporter, sugar porter family protein	521463	523061	-	PROKKA_00473	Major myo-inositol transporter IolT	521463	523061	-		iolT_2	similar to AA sequence:UniProtKB:O34718		1	0	0	0	0	0	0
470	PFR_JS21-1_470	Methylmalonic acid semialdehyde dehydrogenase	523399	524904	-	PROKKA_00474	Methylmalonate-semialdehyde dehydrogenase [acylating]	523399	524904	-	1.2.1.27	mmsA	similar to AA sequence:UniProtKB:P28810		1	0	0	0	0	0	0
471	PFR_JS21-1_471	Thiamine pyrophosphate enzyme, TPP binding domain	525166	527073	-	PROKKA_00475	3D-(3, 5/4)-trihydroxycyclohexane-1, 2-dione hydrolase	525166	527073	-	3.7.1.-	iolD	similar to AA sequence:UniProtKB:P42415		1	0	0	0	0	0	0
472	PFR_JS21-1_472	Myo-inositol catabolism IolB domain protein	527173	528045	-	PROKKA_00476	5-deoxy-glucuronate isomerase	527173	528045	-	5.3.1.-	iolB	similar to AA sequence:UniProtKB:P42413		1	0	0	0	0	0	0
473	PFR_JS21-1_473	Deoxyribose-phosphate aldolase superfamily	528042	528911	-	PROKKA_00477	hypothetical protein	528042	528911	-					1	0	0	0	0	0	0
474	PFR_JS21-1_474	Kinase, PfkB family	528914	529903	-	PROKKA_00478	5-dehydro-2-deoxygluconokinase	528914	529903	-	2.7.1.92	iolC_1	similar to AA sequence:UniProtKB:Q9KAG8		1	0	0	0	0	0	0
475	PFR_JS21-1_475	UbiC transcription regulator-associated	530177	530929	+	PROKKA_00479	HTH-type transcriptional repressor YvoA	530177	530929	+		yvoA	similar to AA sequence:UniProtKB:O34817		1	0	0	0	0	0	0
476	PFR_JS21-1_476	Transaldolase	531123	532199	+	PROKKA_00480	Transaldolase	531123	532199	+	2.2.1.2	tal_1	similar to AA sequence:UniProtKB:Q31C15		1	0	0	0	0	0	0
477	PFR_JS21-1_477	Inositol 2-dehydrogenase IdhA	532513	533502	+	PROKKA_00481	Inositol 2-dehydrogenase	532513	533502	+	1.1.1.18	idhA	similar to AA sequence:UniProtKB:O68965		1	0	0	0	0	0	0
478	PFR_JS21-1_478	Hypothetical protein	533646	533993	+	PROKKA_00482	hypothetical protein	533646	533993	+					1	0	0	0	0	0	0
479	PFR_JS21-1_479	Inosose dehydratase	534168	535091	+	PROKKA_00483	Inosose dehydratase	534168	535091	+	4.2.1.44	iolE_2	similar to AA sequence:UniProtKB:P42416		1	0	0	0	0	0	0
480	PFR_JS21-1_480	Lysine exporter protein (LYSE/YGGA) (Precursor)	535338	535946	+	PROKKA_00484	Arginine exporter protein ArgO	535338	535946	+		argO	similar to AA sequence:UniProtKB:P11667		1	0	0	0	0	0	0
481	PFR_JS21-1_481	Dihydroxy-acid dehydratase 1	536127	537968	-	PROKKA_00485	Dihydroxy-acid dehydratase	536127	537968	-	4.2.1.9	ilvD	similar to AA sequence:UniProtKB:P05791		1	0	0	0	0	0	0
482	PFR_JS21-1_482	Aspartate--ammonia ligase	538101	540011	-	PROKKA_00486	Putative asparagine synthetase [glutamine-hydrolyzing]	538101	540011	-	6.3.5.4	asnB	similar to AA sequence:UniProtKB:P64248		1	0	0	0	0	0	0
483	PFR_JS21-1_483	Glutamyl-tRNA reductase HemA	540220	541473	+	PROKKA_00487	Glutamyl-tRNA reductase	540220	541473	+	1.2.1.70	hemA	similar to AA sequence:UniProtKB:P16618		1	0	0	0	0	0	0
484	PFR_JS21-1_484	Porphobilinogen deaminase 1	541470	542402	+	PROKKA_00488	Porphobilinogen deaminase	541470	542402	+	2.5.1.61	hemC	similar to AA sequence:UniProtKB:P06983		1	0	0	0	0	0	0
485	PFR_JS21-1_485	Uroporphyrinogen decarboxylase	542399	544297	+	PROKKA_00489	Uroporphyrinogen decarboxylase	542399	544297	+	4.1.1.37	hemE	similar to AA sequence:UniProtKB:Q8NT75		1	0	0	0	0	0	0
486	PFR_JS21-1_486	Coenzyme PQQ synthesis protein	544299	545420	+	PROKKA_00490	pyrroloquinoline quinone biosynthesis protein PqqE	544299	545420	+			protein motif:CLUSTERS:PRK05301		1	0	0	0	0	0	0
487	PFR_JS21-1_487	Protoporphyrinogen oxidase	545424	547007	+	PROKKA_00491	Protoporphyrinogen oxidase	545424	547007	+	1.3.3.4	hemY	similar to AA sequence:UniProtKB:P32397		1	0	0	0	0	0	0
488	PFR_JS21-1_488	Ferrochelatase	547004	548062	+	PROKKA_00492	Ferrochelatase	547004	548062	+	4.99.1.1	hemH	similar to AA sequence:UniProtKB:P0A576		1	0	0	0	0	0	0
489	PFR_JS21-1_489	Porphobilinogen synthase	548217	549215	+	PROKKA_00493	Delta-aminolevulinic acid dehydratase	548217	549215	+	4.2.1.24	hemB	similar to AA sequence:UniProtKB:P64334		1	0	0	0	0	0	0
490	PFR_JS21-1_490	Drug resistance transporter, EmrB/QacA subfamily	549244	550704	-	PROKKA_00494	putative transport protein HsrA	549244	550704	-		hsrA_2	similar to AA sequence:UniProtKB:P31474		1	0	0	0	0	0	0
491	PFR_JS21-1_491	Transcriptional regulator	550756	551535	+	PROKKA_00495	Bacterial regulatory proteins, tetR family	550756	551535	+			protein motif:Pfam:PF00440.17		1	0	0	0	0	0	0
492	PFR_JS21-1_492	Glutamate-1-semialdehyde 2,1-aminomutase hemL	551593	552918	+	PROKKA_00496	Glutamate-1-semialdehyde 2, 1-aminomutase	551593	552918	+	5.4.3.8	hemL	similar to AA sequence:UniProtKB:Q5SJS4		1	0	0	0	0	0	0
493	PFR_JS21-1_493	Pyruvate carboxylase subunit B	553187	554704	+	PROKKA_00497	Methylmalonyl-CoA carboxyltransferase 5S subunit	553187	554704	+	2.1.3.1		similar to AA sequence:UniProtKB:Q70AC7		1	0	0	0	0	0	0
494	PFR_JS21-1_494	Methylmalonyl-CoA carboxyltransferase 12S	554720	556294	+	PROKKA_00498	Methylmalonyl-CoA carboxyltransferase 12S subunit	554720	556294	+	2.1.3.1		similar to AA sequence:UniProtKB:Q8GBW6		1	0	0	0	0	0	0
495	PFR_JS21-1_495	Hypothetical protein	556310	556558	+	PROKKA_00499	Methylmalonyl-CoA carboxyltransferase 12S subunit	556310	556558	+	2.1.3.1		similar to AA sequence:UniProtKB:Q8GBW6		1	0	0	0	0	0	0
496	PFR_JS21-1_496	Methylmalonyl-CoA carboxyltransferase 1.3S	556575	556946	+	PROKKA_00500	Methylmalonyl-CoA carboxyltransferase 1.3S subunit	556575	556946	+	2.1.3.1		similar to AA sequence:UniProtKB:P02904		1	0	0	0	0	0	0
497	PFR_JS21-1_497	Oxidoreductase, short chain	557077	557796	-	PROKKA_00501	Serine 3-dehydrogenase	557077	557796	-	1.1.1.276	sdh	similar to AA sequence:UniProtKB:Q9KWN1		1	0	0	0	0	0	0
498	PFR_JS21-1_498	Putative transcription regulator TetR/AcrR	557911	558642	-	PROKKA_00502	Bacterial regulatory proteins, tetR family	557911	558642	-			protein motif:Pfam:PF00440.17		1	0	0	0	0	0	0
499	PFR_JS21-1_499	2,3-bisphosphoglycerate-dependent	558973	559722	+	PROKKA_00503	2, 3-bisphosphoglycerate-dependent phosphoglycerate mutase	558973	559722	+	5.4.2.11	gpmA	similar to AA sequence:UniProtKB:P33158		1	0	0	0	0	0	0
500	PFR_JS21-1_500	Phosphate transport system regulatory protein	559922	560599	-	PROKKA_00504	hypothetical protein	559922	560599	-			similar to AA sequence:UniProtKB:P65720	Phosphate-specific transport system accessory protein PhoU homolog 2	1	0	0	0	0	0	0
501	PFR_JS21-1_501	ATPase/histidine kinase/DNA gyrase B/HSP90 domain	560833	562080	+	PROKKA_00505	Signal-transduction histidine kinase senX3	560833	562080	+	2.7.13.3	senX3	similar to AA sequence:UniProtKB:A0QR01		1	0	0	0	0	0	0
502	PFR_JS21-1_502	Response regulator	562086	562763	+	PROKKA_00506	Sensory transduction protein regX3	562086	562763	+		regX3	similar to AA sequence:UniProtKB:Q11156		1	0	0	0	0	0	0
503	PFR_JS21-1_503	Transcriptional regulator, CarD family	562904	563389	+	PROKKA_00507	RNA polymerase-binding transcription factor CarD	562904	563389	+		carD	similar to AA sequence:UniProtKB:A0R561		1	0	0	0	0	0	0
504	PFR_JS21-1_504	2-C-methyl-D-erythritol 4-phosphate	563471	564217	+	PROKKA_00508	2-C-methyl-D-erythritol 4-phosphate cytidylyltransferase	563471	564217	+	2.7.7.60	ispD	similar to AA sequence:UniProtKB:P96864		1	0	0	0	0	0	0
505	PFR_JS21-1_505	2-C-methyl-D-erythritol 2,4-cyclodiphosphate	564214	564714	+	PROKKA_00509	2-C-methyl-D-erythritol 2, 4-cyclodiphosphate synthase	564214	564714	+	4.6.1.12	ispF	similar to AA sequence:UniProtKB:P65183		1	0	0	0	0	0	0
506	PFR_JS21-1_506	Serine hydroxymethyltransferase (Precursor)	564914	566362	-	PROKKA_00510	Serine hydroxymethyltransferase	564914	566362	-	2.1.2.1	glyA	similar to AA sequence:UniProtKB:A0R2V7		1	0	0	0	0	0	0
507	PFR_JS21-1_507	L-asparaginase, type I	566583	567584	-	PROKKA_00511	L-asparaginase 1	566583	567584	-	3.5.1.1	ansA	similar to AA sequence:UniProtKB:P0A962		1	0	0	0	0	0	0
508	PFR_JS21-1_508	Amino acid permease	567595	569115	-	PROKKA_00512	GABA permease	567595	569115	-		gabP_1	similar to AA sequence:UniProtKB:P46349		1	0	0	0	0	0	0
509	PFR_JS21-1_509	Amino acid permease	569434	570936	-	PROKKA_00513	GABA permease	569434	570936	-		gabP_2	similar to AA sequence:UniProtKB:P46349		1	0	0	0	0	0	0
510	PFR_JS21-1_510	RNA methyltransferase, TrmH family, group 3	571149	572072	-	PROKKA_00514	Putative TrmH family tRNA/rRNA methyltransferase	571149	572072	-	2.1.1.-		similar to AA sequence:UniProtKB:Q7A794		1	0	0	0	0	0	0
511	PFR_JS21-1_511	Cysteinyl-tRNA synthetase CysS	572072	573475	-	PROKKA_00515	Cysteine--tRNA ligase	572072	573475	-	6.1.1.16	cysS	similar to AA sequence:UniProtKB:P21888		1	0	0	0	0	0	0
512	PFR_JS21-1_512	FCD domain protein	573602	574603	-	PROKKA_00516	Putative L-lactate dehydrogenase operon regulatory protein	573602	574603	-		lldR	similar to AA sequence:UniProtKB:P0ACL7		1	0	0	0	0	0	0
513	PFR_JS21-1_513	Transporter, lactate permease family protein	575107	576810	+	PROKKA_00517	Glycolate permease GlcA	575107	576810	+		glcA	similar to AA sequence:UniProtKB:Q46839		1	0	0	0	0	0	0
514	PFR_JS21-1_514	Putative oxididoreductase subunit	576851	577660	+	PROKKA_00518	Lactate utilization protein A	576851	577660	+		lutA	similar to AA sequence:UniProtKB:O07020		1	0	0	0	0	0	0
515	PFR_JS21-1_515	Iron-sulfur cluster-binding protein	577657	579195	+	PROKKA_00519	Lactate utilization protein B	577657	579195	+		lutB	similar to AA sequence:UniProtKB:O07021		1	0	0	0	0	0	0
516	PFR_JS21-1_516	Protein of hypothetical function DUF162	579201	579857	+	PROKKA_00520	Lactate utilization protein C	579201	579857	+		lutC	similar to AA sequence:UniProtKB:O32259		1	0	0	0	0	0	0
517	PFR_JS21-1_517	Hypothetical protein	580099	580500	+	PROKKA_00521	hypothetical protein	580099	580500	+					1	0	0	0	0	0	0
518	PFR_JS21-1_518	Lipopolysaccharide kinase, Kdo/WaaP family	580557	581939	-	PROKKA_00522	Lipopolysaccharide kinase (Kdo/WaaP) family protein	580557	581939	-			protein motif:Pfam:PF06293.8		1	0	0	0	0	0	0
519	PFR_JS21-1_519	Cystathionine gamma-synthase (Cgs)	582053	583240	-	PROKKA_00523	Cystathionine gamma-synthase	582053	583240	-	2.5.1.48	metB	similar to AA sequence:UniProtKB:P00935		1	0	0	0	0	0	0
520	PFR_JS21-1_520	ATP binding protein of ABC transporter for	583507	584616	-	PROKKA_00524	sn-glycerol-3-phosphate import ATP-binding protein UgpC	583507	584616	-	3.6.3.20	ugpC	similar to AA sequence:UniProtKB:P10907		1	0	0	0	0	0	0
521	PFR_JS21-1_521	L-serine dehydratase 1	584832	586223	-	PROKKA_00525	L-serine dehydratase 1	584832	586223	-	4.3.1.17	sdaA	similar to AA sequence:UniProtKB:P16095		1	0	0	0	0	0	0
522	PFR_JS21-1_522	Amidohydrolase	586399	587673	+	PROKKA_00526	putative hydrolase YxeP	586399	587673	+	3.-.-.-	yxeP_2	similar to AA sequence:UniProtKB:P54955		1	0	0	0	0	0	0
523	PFR_JS21-1_523	Hypothetical membrane protein (DedA family)	587744	588757	+	PROKKA_00527	SNARE associated Golgi protein	587744	588757	+			protein motif:Pfam:PF09335.5		1	0	0	0	0	0	0
524	PFR_JS21-1_524	Putative RNase III regulator YmdB	588782	589291	-	PROKKA_00528	O-acetyl-ADP-ribose deacetylase	588782	589291	-	3.5.1.-	ymdB_1	similar to AA sequence:UniProtKB:P0A8D6		1	0	0	0	0	0	0
525	PFR_JS21-1_525	Hypothetical protein	589376	589759	+	PROKKA_00529	hypothetical protein	589376	589759	+					1	0	0	0	0	0	0
526	PFR_JS21-1_526	Ktn nad-binding domain involved with k transport	589766	591907	+	PROKKA_00530	potassium transporter peripheral membrane component	589766	591907	+			protein motif:CLUSTERS:PRK09496		1	0	0	0	0	0	0
527	PFR_JS21-1_527	Conserved transmembrane transport protein MmpL13	592028	594358	-	PROKKA_00531	Membrane protein YdfJ	592028	594358	-		ydfJ_1	similar to AA sequence:UniProtKB:P96687		1	0	0	0	0	0	0
						PROKKA_00532	tRNA-Thr(tgt)	594638	594713	-			COORDINATES:profile:Aragorn:1.2		0					0	0
528	PFR_JS21-1_528	Mannose-6-phosphate isomerase, class I	594847	596046	-	PROKKA_00533	Mannose-6-phosphate isomerase	594847	596046	-	5.3.1.8	manA	similar to AA sequence:UniProtKB:P00946		1	0	0	0	0	0	0
529	PFR_JS21-1_529	Hypothetical protein	596265	596546	+	PROKKA_00534	hypothetical protein	596265	596546	+					1	0	0	0	0	1	0
530	PFR_JS21-1_530	60 kDa chaperonin 1	596890	598512	+	PROKKA_00535	60 kDa chaperonin 1	596890	598512	+		groL1_1	similar to AA sequence:UniProtKB:A0QQU5		1	0	0	0	0	1	0
531	PFR_JS21-1_531	Hypothetical protein	601084	602079	-	PROKKA_00536	hypothetical protein	601084	602079	-					1	0	0	0	0	1	0
532	PFR_JS21-1_532	NUDIX hydrolase	605299	605859	+	PROKKA_00537	hypothetical protein	605299	605859	+			protein motif:CLUSTERS:PRK08999		1	0	0	0	0	1	0
533	PFR_JS21-1_533	Surface layer protein A (S-layer protein A)	606409	608088	+	PROKKA_00538	hypothetical protein	606409	608088	+			protein motif:Pfam:PF00395.14	S-layer homology domain	0	0	0	0	0	1	0
534	PFR_JS21-1_534	Uma4 protein	608122	609429	-	PROKKA_00539	Transposase	608122	609429	-			protein motif:Pfam:PF01610.11		0	0	0	0	0	1	0
535	PFR_JS21-1_535	Surface layer protein A (S-layer protein A)	610180	611562	+	PROKKA_00540	Endoglucanase C precursor	610180	611562	+	3.2.1.4	cenC_2	similar to AA sequence:UniProtKB:P14090		1	0	0	0	0	1	0
536	PFR_JS21-1_536	Hypothetical protein	611960	612913	+	PROKKA_00541	hypothetical protein	611960	612913	+					0	0	0	0	0	1	0
537	PFR_JS21-1_537	Hypothetical protein	612938	613447	+	PROKKA_00542	Endoglucanase C precursor	612938	613447	+	3.2.1.4	cenC_3	similar to AA sequence:UniProtKB:P14090		0	0	0	0	0	1	0
538	PFR_JS21-1_538	Transposase, ISlxx5	613378	614412	-	PROKKA_00543	Integrase core domain protein	613378	614412	-			protein motif:Pfam:PF00665.20		0	0	0	0	0	1	0
539	PFR_JS21-1_539	Hypothetical protein	614504	614947	+	PROKKA_00544	Endo-1, 4-beta-xylanase A precursor	614504	614947	+	3.2.1.8	xynA1_2	similar to AA sequence:UniProtKB:C6CRV0		0	0	0	0	0	1	0
540	PFR_JS21-1_540	DEAD/DEAH box helicase	615110	616789	-	PROKKA_00545	Type III restriction enzyme, res subunit	615110	616789	-			protein motif:Pfam:PF04851.9		0	0	0	0	0	1	0
541	PFR_JS21-1_541	Conserved protein, putative helicase of DeaD/DeaH	616862	619183	-	PROKKA_00546	hypothetical protein	616862	619183	-					0	0	0	0	0	0	0
542	PFR_JS21-1_542	Hypothetical protein	619180	620208	-	PROKKA_00547	hypothetical protein	619180	620208	-					0	0	0	0	0	0	0
543	PFR_JS21-1_543	Cold shock protein	620435	620821	+	PROKKA_00548	Cold shock-like protein	620435	620821	+		csp	similar to AA sequence:UniProtKB:O54310		1	0	0	0	0	0	0
544	PFR_JS21-1_544	PF11228 family protein	620825	621604	+	PROKKA_00549	hypothetical protein	620825	621604	+					1	0	0	0	0	0	0
545	PFR_JS21-1_545	Hypothetical protein	621682	622023	-	PROKKA_00550	hypothetical protein	621682	622023	-					1	0	0	0	0	0	0
546	PFR_JS21-1_546	Guanine/hypoxanthine permease PbuG	622069	623631	+	PROKKA_00551	Guanine/hypoxanthine permease PbuG	622069	623631	+		pbuG	similar to AA sequence:UniProtKB:O34987		1	0	0	0	0	0	0
547	PFR_JS21-1_547	Hypothetical protein	623793	624179	+	PROKKA_00552	hypothetical protein	623793	624179	+					1	0	0	0	0	0	0
548	PFR_JS21-1_548	Phosphoserine transaminase	624222	625343	-	PROKKA_00553	Phosphoserine aminotransferase	624222	625343	-	2.6.1.52	serC	similar to AA sequence:UniProtKB:P63514		1	0	0	0	0	0	0
549	PFR_JS21-1_549	Iron-dependent repressor and activator IdeR	625520	626197	+	PROKKA_00554	Diphtheria toxin repressor	625520	626197	+		dtxR	similar to AA sequence:UniProtKB:P0DJL7		1	0	0	0	0	0	0
550	PFR_JS21-1_550	Thioredoxin	626313	626648	+	PROKKA_00555	Putative thioredoxin-2	626313	626648	+		trxC_2	similar to AA sequence:UniProtKB:Q9RD25		1	0	0	0	0	0	0
551	PFR_JS21-1_551	Hypothetical protein	626839	627198	-	PROKKA_00556	hypothetical protein	626839	627198	-					1	0	0	0	0	0	0
552	PFR_JS21-1_552	Carboxylic ester hydrolase	627350	628159	+	PROKKA_00557	acetyl esterase	627350	628159	+			protein motif:CLUSTERS:PRK10162		0	0	0	0	0	0	0
553	PFR_JS21-1_553	Isochorismatase family protein	628156	628776	+	PROKKA_00558	nicotinamidase/pyrazinamidase	628156	628776	+			protein motif:CLUSTERS:PRK11609		1	0	0	0	0	0	0
554	PFR_JS21-1_554	Hypothetical protein	628921	629253	-	PROKKA_00559	hypothetical protein	628921	629253	-					1	0	0	0	0	0	0
						PROKKA_00560	tRNA-Arg(cct)	629350	629425	-			COORDINATES:profile:Aragorn:1.2		0					0	0
555	PFR_JS21-1_555	Putative insertion element ISCmi2 transposase	629815	630858	-	PROKKA_00561	IS2 transposase TnpB	629815	630858	-			protein motif:CLUSTERS:PRK09409		0	0	0	0	0	0	0
556	PFR_JS21-1_556	UDP-glucose pyrophosphorylase 2	630927	632300	+	PROKKA_00562	UTP--glucose-1-phosphate uridylyltransferase	630927	632300	+			protein motif:Pfam:PF01704.12		1	0	0	0	0	0	0
557	PFR_JS21-1_557	Hypothetical protein	632293	632703	+	PROKKA_00563	hypothetical protein	632293	632703	+					1	0	0	0	0	0	0
558	PFR_JS21-1_558	Large conductance mechanosensitive channel	632757	633200	-	PROKKA_00564	Large-conductance mechanosensitive channel	632757	633200	-		mscL	similar to AA sequence:UniProtKB:A5U127		1	0	0	0	0	0	0
559	PFR_JS21-1_559	Hypothetical protein	633293	633934	-	PROKKA_00565	flagellar basal body P-ring biosynthesis protein FlgA	633293	633934	-			protein motif:CLUSTERS:PRK12617		1	0	0	0	0	0	0
560	PFR_JS21-1_560	Type I antifreeze protein	634034	634441	-	PROKKA_00566	Zinc ribbon domain protein	634034	634441	-			protein motif:Pfam:PF09723.4		0	0	0	0	0	0	0
561	PFR_JS21-1_561	Hypothetical protein	634597	635307	-	PROKKA_00567	5-formyltetrahydrofolate cyclo-ligase family protein	634597	635307	-			protein motif:CLUSTERS:PRK10333		1	0	0	0	0	0	0
562	PFR_JS21-1_562	Molybdopterin molybdenumtransferase	635326	636612	+	PROKKA_00568	Molybdopterin molybdenumtransferase	635326	636612	+	2.10.1.1	moeA_2	similar to AA sequence:UniProtKB:P99139		1	0	0	0	0	0	0
563	PFR_JS21-1_563	Acetytransferase	636616	637326	+	PROKKA_00569	Putative ribosomal N-acetyltransferase YdaF	636616	637326	+	2.3.1.-	ydaF	similar to AA sequence:UniProtKB:P96579		1	0	0	0	0	0	0
564	PFR_JS21-1_564	Hypothetical protein	637401	638204	+	PROKKA_00570	hypothetical protein	637401	638204	+					1	0	0	0	0	0	0
						PROKKA_00571	tRNA-Ala(cgc)	638280	638354	+			COORDINATES:profile:Aragorn:1.2		0					0	0
565	PFR_JS21-1_565	Low similarity to site-specific recombinase	638252	639754	-											0	0	0	0	0	0
566	PFR_JS21-1_566	Hypothetical protein	639760	640005	-	PROKKA_00572	hypothetical protein	639760	640005	-					0	0	0	0	0	0	0
567	PFR_JS21-1_567	Thioredoxin	640366	640791	+	PROKKA_00573	Thioredoxin	640366	640791	+		trxA_1	similar to AA sequence:UniProtKB:P08058		0	0	0	0	0	0	0
568	PFR_JS21-1_568	Hypothetical protein	640896	641630	+	PROKKA_00574	hypothetical protein	640896	641630	+					0	0	0	0	0	0	0
569	PFR_JS21-1_569	ATP-dependent chaperone protein ClpB	641699	644425	-	PROKKA_00575	Chaperone protein ClpB	641699	644425	-		clpB_2	similar to AA sequence:UniProtKB:Q7WSY8		0	0	0	0	0	0	0
570	PFR_JS21-1_570	Hypothetical protein	644648	645415	+	PROKKA_00576	Universal stress protein family protein	644648	645415	+			protein motif:Pfam:PF00582.20		0	0	0	0	0	0	0
571	PFR_JS21-1_571	Sensor kinase	645512	646462	+	PROKKA_00577	Oxygen sensor histidine kinase NreB	645512	646462	+	2.7.13.3	nreB	similar to AA sequence:UniProtKB:Q7WZY5		0	0	0	0	0	0	0
572	PFR_JS21-1_572	Two-component system response regulator	646465	647124	+	PROKKA_00578	Oxygen regulatory protein NreC	646465	647124	+		nreC_2	similar to AA sequence:UniProtKB:Q7WZY4		0	0	0	0	0	0	0
573	PFR_JS21-1_573	Hypothetical protein	647347	647868	+	PROKKA_00579	hypothetical protein	647347	647868	+					0	0	0	0	0	0	0
574	PFR_JS21-1_574	Trypsin	647931	649022	+	PROKKA_00580	Periplasmic pH-dependent serine endoprotease DegQ precursor	647931	649022	+	3.4.21.107	degQ	similar to AA sequence:UniProtKB:P39099		0	0	0	0	0	0	0
575	PFR_JS21-1_575	Chaperone protein DnaK	649402	651231	+	PROKKA_00581	Chaperone protein DnaK	649402	651231	+		dnaK_1	similar to AA sequence:UniProtKB:A0QQC8		0	0	0	0	0	0	0
576	PFR_JS21-1_576	Protein GrpE	651392	651961	+	PROKKA_00582	heat shock protein GrpE	651392	651961	+			protein motif:CLUSTERS:PRK10325		0	0	0	0	0	0	0
577	PFR_JS21-1_577	Chaperone protein DnaJ 1	651958	653055	+	PROKKA_00583	Chaperone protein DnaJ	651958	653055	+		dnaJ_1	similar to AA sequence:UniProtKB:P08622		0	0	0	0	0	0	0
578	PFR_JS21-1_578	Heat shock protein transcriptional repressor	653057	653476	+	PROKKA_00584	Putative heat shock protein HspR	653057	653476	+		hspR_1	similar to AA sequence:UniProtKB:P40183		0	0	0	0	0	0	0
579	PFR_JS21-1_579	Hypothetical protein	654377	654928	-	PROKKA_00585	hypothetical protein	654377	654928	-					0	0	0	0	0	0	0
580	PFR_JS21-1_580	Hypothetical protein	654975	655538	-	PROKKA_00586	hypothetical protein	654975	655538	-					0	0	0	0	0	0	0
581	PFR_JS21-1_581	Integral membrane sensor signal transduction	655689	656876	+	PROKKA_00587	Sensor histidine kinase DesK	655689	656876	+	2.7.13.3	desK_3	similar to AA sequence:UniProtKB:O34757		0	0	0	0	0	0	0
582	PFR_JS21-1_582	Two-component system response regulator	656873	657358	+	PROKKA_00588	Transcriptional regulatory protein LiaR	656873	657358	+		liaR_1	similar to AA sequence:UniProtKB:O32197		0	0	0	0	0	0	0
583	PFR_JS21-1_583	Hypothetical protein	657306	657533	+	PROKKA_00589	Putative HTH-type transcriptional regulator/MT0914	657306	657533	+			similar to AA sequence:UniProtKB:Q10550		0	0	0	0	0	0	0
584	PFR_JS21-1_584	Hypothetical protein	657696	658475	+	PROKKA_00590	hypothetical protein	657696	658475	+					0	0	0	0	0	0	0
585	PFR_JS21-1_585	Hypothetical protein	658523	658732	+	PROKKA_00591	hypothetical protein	658523	658732	+					0	0	0	0	0	0	0
586	PFR_JS21-1_586	Secreted peptidase	658779	659432	+	PROKKA_00592	Glycyl-glycine endopeptidase LytM precursor	658779	659432	+	3.4.24.75	lytM	similar to AA sequence:UniProtKB:O33599		1	0	0	0	0	0	0
587	PFR_JS21-1_587	Lactoylglutathione lyase and lyase	659482	659850	-	PROKKA_00593	Glyoxalase-like domain protein	659482	659850	-			protein motif:Pfam:PF12681.1		0	0	0	0	0	0	0
588	PFR_JS21-1_588	Putative HTH-type transcriptional regulator MarR	659929	660348	+	PROKKA_00594	Transcriptional regulator HosA	659929	660348	+		hosA	similar to AA sequence:UniProtKB:P69782		1	0	0	0	0	0	0
589	PFR_JS21-1_589	Transcriptional regulator	660440	660736	+	PROKKA_00595	Transcriptional repressor SdpR	660440	660736	+		sdpR	similar to AA sequence:UniProtKB:O32242		1	0	0	0	0	0	0
590	PFR_JS21-1_590	Drug resistance transporter, EmrB/QacA subfamily	660776	662242	+	PROKKA_00596	Multidrug export protein EmrB	660776	662242	+		emrB_3	similar to AA sequence:UniProtKB:P0AEJ0	Putative antibiotic resistance	1	0	0	0	0	0	0
591	PFR_JS21-1_591	Proline/glycine betaine transporter	662381	663820	+	PROKKA_00597	Proline/betaine transporter	662381	663820	+		proP	similar to AA sequence:UniProtKB:P0C0L7		1	0	0	0	0	0	0
592	PFR_JS21-1_592	Regulatory protein TetR	663896	664489	-	PROKKA_00598	Bacterial regulatory proteins, tetR family	663896	664489	-			protein motif:Pfam:PF00440.17		1	0	0	0	0	0	0
593	PFR_JS21-1_593	Probable multidrug resistance transporter, MFS	664602	666089	+	PROKKA_00599	Multidrug resistance protein 3	664602	666089	+		bmr3_1	similar to AA sequence:UniProtKB:P96712	Putative antibiotic resistance	1	0	0	0	0	0	0
594	PFR_JS21-1_594	Glutamate dehydrogenase	666244	667608	+	PROKKA_00600	NADP-specific glutamate dehydrogenase	666244	667608	+	1.4.1.4	gdhA	similar to AA sequence:UniProtKB:P00370		1	0	0	0	0	0	0
595	PFR_JS21-1_595	Transcriptional regulatory protein PadR	667728	668201	-	PROKKA_00601	acetyltransferase	667728	668201	-			protein motif:CLUSTERS:PRK07757		1	0	0	0	0	0	0
596	PFR_JS21-1_596	CrcB-like protein	668261	668647	-	PROKKA_00602	Putative fluoride ion transporter CrcB	668261	668647	-		crcB_1	similar to AA sequence:UniProtKB:P37002		1	0	0	0	0	0	0
597	PFR_JS21-1_597	CrcB-like protein	668644	669060	-	PROKKA_00603	Putative fluoride ion transporter CrcB	668644	669060	-		crcB_2	similar to AA sequence:UniProtKB:P37002		1	0	0	0	0	0	0
598	PFR_JS21-1_598	UspA domain protein	669057	669590	-	PROKKA_00604	Universal stress protein family protein	669057	669590	-			protein motif:Pfam:PF00582.20		1	0	0	0	0	0	0
599	PFR_JS21-1_599	Galactokinase	669747	670943	-	PROKKA_00605	Galactokinase	669747	670943	-	2.7.1.6	galK_2	similar to AA sequence:UniProtKB:P0A6T3		1	0	0	0	0	0	0
600	PFR_JS21-1_600	Twin-arginine translocation pathway signal and	671207	671728	+	PROKKA_00606	hypothetical protein	671207	671728	+					1	0	0	0	0	0	0
601	PFR_JS21-1_601	Uracyl permease	671759	673312	-	PROKKA_00607	Putative pyrimidine permease RutG	671759	673312	-		rutG	similar to AA sequence:UniProtKB:P75892		1	0	0	0	0	0	0
602	PFR_JS21-1_602	Integral membrane protein with DUF218 domain	673434	674498	-	PROKKA_00608	hypothetical protein	673434	674498	-					1	0	0	0	0	0	0
603	PFR_JS21-1_603	Dolichyl-phosphate-mannose-protein	674548	676107	-	PROKKA_00609	putative dolichyl-phosphate-mannose--protein mannosyltransferase	674548	676107	-	2.4.1.109	pmt	similar to AA sequence:UniProtKB:O05586		1	0	0	0	0	0	0
604	PFR_JS21-1_604	Glycoside hydrolase family 95	676394	678781	+	PROKKA_00610	hypothetical protein	676394	678781	+					1	0	0	0	0	0	0
605	PFR_JS21-1_605	Ribosomal RNA small subunit methyltransferase I	678795	679745	+	PROKKA_00611	Ribosomal RNA small subunit methyltransferase I	678795	679745	+	2.1.1.198	rsmI	similar to AA sequence:UniProtKB:P0A640		1	0	0	0	0	0	0
606	PFR_JS21-1_606	Hydrolase, TatD family	679950	680906	+	PROKKA_00612	putative deoxyribonuclease YcfH	679950	680906	+	3.1.21.-	ycfH	similar to AA sequence:UniProtKB:P0AFQ7		1	0	0	0	0	0	0
607	PFR_JS21-1_607	Ribosomal RNA small subunit methyltransferase A	680903	681772	+	PROKKA_00613	Ribosomal RNA small subunit methyltransferase A	680903	681772	+	2.1.1.182	rsmA	similar to AA sequence:UniProtKB:P66662		1	0	0	0	0	0	0
608	PFR_JS21-1_608	4-diphosphocytidyl-2-C-methyl-D-erythritol kinase	681849	682826	+	PROKKA_00614	4-diphosphocytidyl-2-C-methyl-D-erythritol kinase	681849	682826	+	2.7.1.148	ispE	similar to AA sequence:UniProtKB:P65178		1	0	0	0	0	0	0
609	PFR_JS21-1_609	Transcriptional regulator, TetR family	682861	683622	-	PROKKA_00615	Biofilm operon icaADBC HTH-type negative transcriptional regulator IcaR	682861	683622	-		icaR	similar to AA sequence:UniProtKB:A6QKF4		1	0	0	0	0	0	0
610	PFR_JS21-1_610	Aspartate carbomyltransferase	683765	684811	-	PROKKA_00616	Aspartate carbamoyltransferase	683765	684811	-	2.1.3.2	pyrB	similar to AA sequence:UniProtKB:Q8ZB39		1	0	0	0	0	0	0
						PROKKA_00617	tRNA-Gln(ttg)	684973	685052	+			COORDINATES:profile:Aragorn:1.2		0					0	0
611	PFR_JS21-1_611	Bifunctional protein GlmU	685238	686785	+	PROKKA_00618	Bifunctional protein GlmU	685238	686785	+		glmU	similar to AA sequence:UniProtKB:P96382		1	0	0	0	0	0	0
612	PFR_JS21-1_612	Ribose-phosphate diphosphokinase	686819	687814	+	PROKKA_00619	Ribose-phosphate pyrophosphokinase	686819	687814	+	2.7.6.1	prs_2	similar to AA sequence:UniProtKB:P65232		1	0	0	0	0	0	0
613	PFR_JS21-1_613	50S ribosomal protein L25	688192	688851	+	PROKKA_00620	50S ribosomal protein L25	688192	688851	+		rplY	similar to AA sequence:UniProtKB:Q92N68		1	0	0	0	0	0	0
614	PFR_JS21-1_614	Peptidyl-tRNA hydrolase (Precursor)	689059	689649	+	PROKKA_00621	Peptidyl-tRNA hydrolase	689059	689649	+	3.1.1.29	pth	similar to AA sequence:UniProtKB:A0R3D3		1	0	0	0	0	0	0
615	PFR_JS21-1_615	Hypothetical protein	689717	690082	+	PROKKA_00622	hypothetical protein	689717	690082	+					1	0	0	0	0	0	0
616	PFR_JS21-1_616	Transcription-repair coupling factor	690161	693856	+	PROKKA_00623	Transcription-repair-coupling factor	690161	693856	+	3.6.4.-	mfd	similar to AA sequence:UniProtKB:P64326		1	0	0	0	0	0	0
617	PFR_JS21-1_617	Hypothetical protein	693978	694511	+	PROKKA_00624	hypothetical protein	693978	694511	+					1	0	0	0	0	0	0
618	PFR_JS21-1_618	MazG family protein	694511	695182	+	PROKKA_00625	Nucleoside triphosphate pyrophosphohydrolase	694511	695182	+	3.6.1.8	mazG	similar to AA sequence:UniProtKB:P0AEY3		1	0	0	0	0	0	0
619	PFR_JS21-1_619	Phosphopyruvate hydratase	695297	696586	+	PROKKA_00626	Enolase	695297	696586	+	4.2.1.11	eno_1	similar to AA sequence:UniProtKB:A0R3B8		1	0	0	0	0	0	0
						PROKKA_00627	tRNA-Pro(tgg)	697442	697524	-			COORDINATES:profile:Aragorn:1.2		0					0	0
620	PFR_JS21-1_620	Hypothetical protein	696864	697505	+											0	0	0	0	0	0
621	PFR_JS21-1_621	PF04417 family protein	697585	698100	+	PROKKA_00628	hypothetical protein	697585	698100	+					1	0	0	0	0	0	0
622	PFR_JS21-1_622	Exopolyphosphatase	698097	699053	+	PROKKA_00629	Guanosine-5'-triphosphate, 3'-diphosphate pyrophosphatase	698097	699053	+	3.6.1.40	gppA	similar to AA sequence:UniProtKB:P25552		1	0	0	0	0	0	0
						PROKKA_00630	tRNA-Leu(taa)	699163	699236	+			COORDINATES:profile:Aragorn:1.2		0					0	0
623	PFR_JS21-1_623	Transcriptional regulator	699350	699988	-	PROKKA_00631	Tetracycline repressor protein class A from transposon 1721	699350	699988	-		tetR_1	similar to AA sequence:UniProtKB:P03038	Putative antibiotic resistance	0	0	0	0	0	0	0
624	PFR_JS21-1_624	ABC transporter family protein	699985	700758	-	PROKKA_00632	Inner membrane transport permease YbhR	699985	700758	-		ybhR_1	similar to AA sequence:UniProtKB:P0AFP9		0	0	0	0	0	0	0
625	PFR_JS21-1_625	Nod factor export ATP-binding protein I	700876	701676	-	PROKKA_00633	Daunorubicin/doxorubicin resistance ATP-binding protein DrrA	700876	701676	-	3.6.3.-	drrA_2	similar to AA sequence:UniProtKB:P32010	Putative antibiotic resistance	0	0	0	0	0	0	0
626	PFR_JS21-1_626	Actinorhodin transporter	701824	703251	-	PROKKA_00634	putative transport protein HsrA	701824	703251	-		hsrA_3	similar to AA sequence:UniProtKB:P31474		1	0	0	0	0	0	0
627	PFR_JS21-1_627	Transcriptional regulator	703316	703954	+	PROKKA_00635	Bacterial regulatory proteins, tetR family	703316	703954	+			protein motif:Pfam:PF00440.17		1	0	0	0	0	0	0
628	PFR_JS21-1_628	Phosphopyruvate hydratase	704245	705516	+	PROKKA_00636	Enolase	704245	705516	+	4.2.1.11	eno_2	similar to AA sequence:UniProtKB:P64074		1	0	0	0	0	0	0
629	PFR_JS21-1_629	Cationic amino acid transporter	705574	707037	-	PROKKA_00637	putative amino acid permease YhdG	705574	707037	-		yhdG_2	similar to AA sequence:UniProtKB:O07576		1	0	0	0	0	0	0
630	PFR_JS21-1_630	Similar to Nucleoside-diphosphate-sugar	707254	708027	-	PROKKA_00638	putative sugar epimerase YhfK	707254	708027	-	4.-.-.-	yhfK	similar to AA sequence:UniProtKB:O07609		0	0	0	0	0	0	0
631	PFR_JS21-1_631	Methyltransferase type 11	708330	709079	+	PROKKA_00639	Methyltransferase domain protein	708330	709079	+			protein motif:Pfam:PF08241.6		1	0	0	0	0	0	0
632	PFR_JS21-1_632	Putative CONSERVED TRANSMEMBRANE PROTEIN	709216	710028	+	PROKKA_00640	Bax inhibitor 1 like protein	709216	710028	+			protein motif:Pfam:PF12811.1		1	0	0	0	0	0	0
633	PFR_JS21-1_633	Hydrolase, NUDIX family	710203	710826	-	PROKKA_00641	Nucleoside triphosphatase NudI	710203	710907	-	3.6.1.-	nudI	similar to AA sequence:UniProtKB:P52006		1	0	0	0	0	0	0
634	PFR_JS21-1_634	Hypothetical protein	710956	711921	-	PROKKA_00642	hypothetical protein	710956	711921	-					1	0	0	0	0	0	0
635	PFR_JS21-1_635	Putative 3-methyladenine DNA glycosylase	712130	712780	+	PROKKA_00643	3-methyladenine DNA glycosylase	712130	712780	+			protein motif:CLUSTERS:PRK00802		1	0	0	0	0	0	0
636	PFR_JS21-1_636	Hypothetical protein	712808	712897	+	PROKKA_00644	hypothetical protein	712808	712897	+					0	0	0	0	0	0	0
637	PFR_JS21-1_637	Hypothetical protein	712910	713314	+	PROKKA_00645	hypothetical protein	712910	713314	+			protein motif:Pfam:PF08327.5	Activator of Hsp90 ATPase homolog 1-like protein	1	0	0	0	0	0	0
638	PFR_JS21-1_638	Hypothetical protein	713448	713903	+	PROKKA_00646	hypothetical protein	713448	713903	+					1	0	0	0	0	0	0
639	PFR_JS21-1_639	PF04978 family protein	713929	714435	-	PROKKA_00647	DinB superfamily protein	713929	714435	-			protein motif:Pfam:PF12867.1		1	0	0	0	0	0	0
640	PFR_JS21-1_640	HAD-superfamily hydrolase, subfamily IA,	714432	715046	-	PROKKA_00648	?-D-glucose-1-phosphatase	714432	715046	-			protein motif:CLUSTERS:PRK09456		1	0	0	0	0	0	0
641	PFR_JS21-1_641	FMN-binding split barrel	715224	715871	+	PROKKA_00649	Pyridoxamine 5'-phosphate oxidase	715224	715871	+			protein motif:Pfam:PF12900.1		1	0	0	0	0	0	0
642	PFR_JS21-1_642	Hypothetical protein	715976	716506	-	PROKKA_00650	hypothetical protein	715976	716506	-					1	0	0	0	0	0	0
643	PFR_JS21-1_643	Peptide methionine sulfoxide reductase MsrA	716626	717261	-	PROKKA_00651	Peptide methionine sulfoxide reductase MsrA	716626	717261	-	1.8.4.11	msrA	similar to AA sequence:UniProtKB:Q93S39		1	0	0	0	0	0	0
644	PFR_JS21-1_644	Uracil-DNA glycosylase 2	717373	718062	-	PROKKA_00652	Uracil-DNA glycosylase	717373	718062	-	3.2.2.27	ung	similar to AA sequence:UniProtKB:P67071		1	0	0	0	0	0	0
645	PFR_JS21-1_645	Integral membrane protein	718243	719673	+	PROKKA_00653	pheromone autoinducer 2 transporter	718243	719673	+			protein motif:CLUSTERS:PRK12287		1	0	0	0	0	0	0
646	PFR_JS21-1_646	Hypothetical protein	719759	720721	+	PROKKA_00654	hypothetical protein	719759	720721	+					1	0	0	0	0	0	0
647	PFR_JS21-1_647	DoxX protein	720837	721271	-	PROKKA_00655	DoxX	720837	721271	-			protein motif:Pfam:PF07681.6		1	0	0	0	0	0	0
648	PFR_JS21-1_648	Transcription elongation factor GreA	721358	721861	-	PROKKA_00656	Transcription elongation factor GreA	721358	721861	-		greA	similar to AA sequence:UniProtKB:P64279		1	0	0	0	0	0	0
649	PFR_JS21-1_649	Mycothiol conjugate amidase Mca	721956	722882	+	PROKKA_00657	Mycothiol S-conjugate amidase	721956	722882	+	3.5.1.115	mca	similar to AA sequence:UniProtKB:A0R2W9		1	0	0	0	0	0	0
650	PFR_JS21-1_650	Conserved protein containing thioredoxin domain	723088	725772	+	PROKKA_00658	ASCH domain protein	723088	725772	+			protein motif:Pfam:PF04266.8		1	0	0	0	0	0	0
651	PFR_JS21-1_651	ASCH domain protein	725810	726328	+	PROKKA_00659	ASCH domain protein	725810	726328	+			protein motif:Pfam:PF04266.8		1	0	0	0	0	0	0
652	PFR_JS21-1_652	Isoprenyl transferase 2	726341	727150	-	PROKKA_00660	(2Z, 6E)-farnesyl diphosphate synthase	726341	727150	-	2.5.1.68		similar to AA sequence:UniProtKB:Q47SS3		1	0	0	0	0	0	0
653	PFR_JS21-1_653	Channel protein, hemolysin III family protein	727349	728086	+	PROKKA_00661	Haemolysin-III related	727349	728086	+			protein motif:Pfam:PF03006.14		1	0	0	0	0	0	0
654	PFR_JS21-1_654	Exodeoxyribonuclease 7 small subunit	728131	728373	-	PROKKA_00662	Exodeoxyribonuclease 7 small subunit	728131	728373	-	3.1.11.6	xseB	similar to AA sequence:UniProtKB:Q7VV85		1	0	0	0	0	0	0
655	PFR_JS21-1_655	Exodeoxyribonuclease VII, large subunit	728420	729571	-	PROKKA_00663	Exodeoxyribonuclease 7 large subunit	728420	729571	-	3.1.11.6	xseA	similar to AA sequence:UniProtKB:P04994		1	0	0	0	0	0	0
656	PFR_JS21-1_656	4-hydroxy-3-methylbut-2-enyl diphosphate	729588	730826	+	PROKKA_00664	4-hydroxy-3-methylbut-2-enyl diphosphate reductase	729588	730826	+	1.17.1.2	ispH	similar to AA sequence:UniProtKB:P62623		1	0	0	0	0	0	0
657	PFR_JS21-1_657	RmuC family DNA recombination protein	730758	732107	-	PROKKA_00665	DNA recombination protein RmuC	730758	732107	-		rmuC	similar to AA sequence:UniProtKB:P0AG71		1	0	0	0	0	0	0
658	PFR_JS21-1_658	M18 family aminopeptidase	732257	733528	+	PROKKA_00666	putative M18 family aminopeptidase 2	732257	733528	+	3.4.11.-	apeB	similar to AA sequence:UniProtKB:Q9HYZ3		1	0	0	0	0	0	0
659	PFR_JS21-1_659	GTP-dependent nucleic acid-binding protein EngD	733623	734708	+	PROKKA_00667	Ribosome-binding ATPase YchF	733623	734708	+		ychF	similar to AA sequence:UniProtKB:P44681		1	1	0	1	0	0	0
660	PFR_JS21-1_660	Recombinase	734718	736349	+	PROKKA_00668	hypothetical protein	734718	736349	+			protein motif:Pfam:PF00239.15	Island unique to JS4_JS21_JS25	0	1	0	1	0	0	1
661	PFR_JS21-1_661	TIR-like domain-containing protein (DUF1863)	736451	736816	+	PROKKA_00669	hypothetical protein	736451	736816	+				Island unique to JS4_JS21_JS25	0	1	0	1	0	0	1
662	PFR_JS21-1_662	Caspase domain protein	736819	737799	+	PROKKA_00670	Caspase domain protein	736819	737799	+			protein motif:Pfam:PF00656.1	Island unique to JS4_JS21_JS25	0	1	0	1	0	0	1
663	PFR_JS21-1_663	Hypothetical protein	737799	738083	+	PROKKA_00671	hypothetical protein	737799	738083	+				Island unique to JS4_JS21_JS25	0	1	0	1	0	0	1
664	PFR_JS21-1_664	Hypothetical protein	738412	738621	-	PROKKA_00672	hypothetical protein	738412	738621	-					0	1	0	1	0	0	1
665	PFR_JS21-1_665	HNH endonuclease domain protein	738648	739064	+	PROKKA_00673	hypothetical protein	738648	739064	+				Island unique to JS4_JS21_JS25	0	1	0	1	0	0	1
666	PFR_JS21-1_666	Hypothetical protein	739081	740313	+	PROKKA_00674	hypothetical protein	739081	740313	+				Island unique to JS4_JS21_JS25	0	2	1	1	0	0	1
667	PFR_JS21-1_667	Uma4 protein	740310	741557	+	PROKKA_00675	Transposase	740310	741557	+			protein motif:Pfam:PF01610.11		0	2	1	1	0	0	1
668	PFR_JS21-1_668	Cobyrinic acid A,C-diamide synthase	741609	742991	+	PROKKA_00676	Cobyrinic acid A, C-diamide synthase	741609	742991	+		cobB_1	similar to AA sequence:UniProtKB:P21632	Island unique to JS4_JS21_JS25	0	2	1	1	0	0	1
669	PFR_JS21-1_669	Putative nitrilase/cyanide hydratase family	743091	744830	-	PROKKA_00677	Aliphatic amidase	743091	744830	-	3.5.1.4		similar to AA sequence:UniProtKB:Q9RQ17	Island unique to JS4_JS21_JS25	0	2	1	1	0	0	1
670	PFR_JS21-1_670	Hypothetical protein	744864	745088	-	PROKKA_00678	hypothetical protein	744864	745088	-				Island unique to JS4_JS21_JS25	0	2	1	1	0	0	1
671	PFR_JS21-1_671	Hypothetical protein	745226	745843	-	PROKKA_00679	hypothetical protein	745226	745843	-					0	2	1	1	0	0	1
672	PFR_JS21-1_672	ISMsm7, transposase orfB	745878	746762	-	PROKKA_00680	Integrase core domain protein	745878	746762	-			protein motif:Pfam:PF00665.20		0	2	1	1	0	0	1
673	PFR_JS21-1_673	Transposase of ISAar46, IS3 family, IS3 group,	746759	747052	-	PROKKA_00681	Transposase	746759	747052	-			protein motif:Pfam:PF01527.14		0	2	1	1	0	0	1
674	PFR_JS21-1_674	Mobile element protein	747557	748306	-	PROKKA_00682	Transposase	747557	748306	-			protein motif:Pfam:PF01610.11		0	2	1	1	0	0	1
675	PFR_JS21-1_675	ISMsm7 transposase	748441	748674	-	PROKKA_00683	hypothetical protein	748441	748674	-				98% id to Corynebacterium urealyticum DSM 7111 (transposase)	0	2	1	1	0	0	1
676	PFR_JS21-1_676	Transposase, ISlxx5	748739	750016	-	PROKKA_00684	Integrase core domain protein	748739	750016	-			protein motif:Pfam:PF00665.20	96% id to Corynebacterium urealyticum DSM 7111 (transposase)	0	1	0	1	0	0	1
677	PFR_JS21-1_677	ISMsm7, transposase orfB	750006	750779	-	PROKKA_00685	Integrase core domain protein	750006	750779	-			protein motif:Pfam:PF00665.20	96% id to Corynebacterium urealyticum DSM 7111 (transposase)	0	1	0	1	0	0	1
678	PFR_JS21-1_678	Transposase of ISAar46, IS3 family, IS3 group,	750776	751069	-	PROKKA_00686	Transposase	750776	751069	-			protein motif:Pfam:PF01527.14	96% id to Corynebacterium urealyticum DSM 7111 (transposase)	0	1	0	1	0	0	1
679	PFR_JS21-1_679	Hypothetical protein	751108	751368	+	PROKKA_00687	hypothetical protein	751108	751368	+				Island unique to JS4_JS21_JS25	0	1	0	1	0	0	1
680	PFR_JS21-1_680	Antirestriction family protein	751539	752087	+	PROKKA_00688	Antirestriction protein (ArdA)	751539	752087	+			protein motif:Pfam:PF07275.5	Island unique to JS4_JS21_JS25	0	1	0	1	0	0	1
681	PFR_JS21-1_681	Hypothetical protein	752106	752297	+	PROKKA_00689	hypothetical protein	752106	752297	+				Island unique to JS4_JS21_JS25	0	1	0	1	0	0	1
682	PFR_JS21-1_682	Hypothetical protein	752294	752494	+	PROKKA_00690	hypothetical protein	752294	752494	+				Island unique to JS4_JS21_JS25	0	1	0	1	0	0	1
683	PFR_JS21-1_683	Hypothetical protein	752478	752774	-	PROKKA_00691	anaerobic benzoate catabolism transcriptional regulator	752478	752774	-			protein motif:CLUSTERS:PRK08154	Island unique to JS4_JS21_JS25	0	1	0	1	0	0	1
684	PFR_JS21-1_684	Hypothetical protein	752885	753637	+	PROKKA_00692	hypothetical protein	752885	753637	+				Island unique to JS4_JS21_JS25	0	2	1	1	0	0	0
685	PFR_JS21-1_685	Hypothetical protein	753712	754635	-	PROKKA_00693	hypothetical protein	753712	754635	-				Island unique to JS4_JS21_JS25	0	2	1	1	0	0	0
686	PFR_JS21-1_686	Hypothetical protein	755506	755919	-	PROKKA_00694	hypothetical protein	755506	755919	-				Island unique to JS4_JS21_JS25	0	2	1	1	0	0	0
687	PFR_JS21-1_687	Hypothetical protein	756090	756434	-	PROKKA_00695	hypothetical protein	756090	756434	-				Island unique to JS4_JS21_JS25	0	2	1	1	0	0	0
688	PFR_JS21-1_688	Tn21 resolvase	756664	757248	-	PROKKA_00696	Putative transposon Tn552 DNA-invertase bin3	756664	757248	-		bin3	similar to AA sequence:UniProtKB:P20384	Island unique to JS4_JS21_JS25	0	2	1	1	0	0	0
689	PFR_JS21-1_689	RNA helicase	757420	759441	-	PROKKA_00697	Plasmid replication protein	757420	759441	-			protein motif:Pfam:PF01719.11	Island unique to JS4_JS21_JS25	0	1	0	1	0	0	0
690	PFR_JS21-1_690	Excisionase family DNA-binding protein	759438	759746	-	PROKKA_00698	Helix-turn-helix domain protein	759438	759746	-			protein motif:Pfam:PF12728.1	Island unique to JS4_JS21_JS25	0	1	0	1	0	0	0
691	PFR_JS21-1_691	Hypothetical protein	760464	760595	-	PROKKA_00699	hypothetical protein	760464	760595	-					0	2	1	1	0	0	0
692	PFR_JS21-1_692	Abortive infection bacteriophage resistance	761169	762701	+	PROKKA_00700	Abi-like protein	761169	762701	+			protein motif:Pfam:PF07751.5		0	2	1	1	0	0	0
693	PFR_JS21-1_693	Transposase of ISAar43, IS3 family, IS407 group,	763440	763724	+	PROKKA_00701	Transposase	763440	763724	+			protein motif:Pfam:PF01527.14		0	2	1	1	0	0	0
694	PFR_JS21-1_694	Insertion sequence IS407 OrfB	763775	764590	+	PROKKA_00702	Integrase core domain protein	763775	764590	+			protein motif:Pfam:PF00665.20		0	2	1	1	0	0	0
695	PFR_JS21-1_695	Hypothetical protein	764719	764922	+	PROKKA_00703	hypothetical protein	764719	764922	+					0	2	1	1	0	0	0
696	PFR_JS21-1_696	DNA polymerase III, delta subunit	764919	766025	+	PROKKA_00704	hypothetical protein	764919	766025	+					0	2	1	1	0	0	0
697	PFR_JS21-1_697	Abi family protein	766343	767272	+	PROKKA_00705	Abi-like protein	766343	767272	+			protein motif:Pfam:PF07751.5		0	1	0	1	0	0	0
698	PFR_JS21-1_698	Hypothetical protein	767530	768087	+	PROKKA_00706	hypothetical protein	767530	768087	+					0	1	0	1	0	0	0
699	PFR_JS21-1_699	IS3 family element	768319	768663	+	PROKKA_00707	Transposase	768319	768663	+			protein motif:Pfam:PF01527.14		0	1	0	1	0	0	0
700	PFR_JS21-1_700	Transposase IS6110	768696	769583	+	PROKKA_00708	Integrase core domain protein	768696	769583	+			protein motif:Pfam:PF00665.20		0	1	0	1	0	0	0
701	PFR_JS21-1_701	Hypothetical protein	770228	770452	+	PROKKA_00709	hypothetical protein	770228	770452	+					0	1	0	1	0	0	0
702	PFR_JS21-1_702	Hypothetical protein	770452	771561	+	PROKKA_00710	hypothetical protein	770452	771561	+					0	0	0	0	0	0	0
703	PFR_JS21-1_703	Hypothetical protein	771655	772425	+	PROKKA_00711	hypothetical protein	771655	772425	+					0	0	0	0	0	0	0
704	PFR_JS21-1_704	Transcriptional regulator	772389	773354	-	PROKKA_00712	HTH-type transcriptional regulator GltC	772389	773354	-		gltC	similar to AA sequence:UniProtKB:P20668		0	0	0	0	0	0	0
705	PFR_JS21-1_705	Inner membrane transport protein ynfM	773512	774663	+	PROKKA_00713	Inner membrane transport protein YnfM	773512	774663	+		ynfM	similar to AA sequence:UniProtKB:P43531		0	0	0	0	0	0	0
706	PFR_JS21-1_706	FrnE protein	775070	775765	+	PROKKA_00714	DSBA-like thioredoxin domain protein	775070	775765	+			protein motif:Pfam:PF01323.14		0	0	0	0	0	0	0
707	PFR_JS21-1_707	Hypothetical protein	776338	777210	+	PROKKA_00715	Pentapeptide repeats (8 copies)	776338	777210	+			protein motif:Pfam:PF00805.16		0	0	0	0	0	0	0
708	PFR_JS21-1_708	Hypothetical protein	777289	777555	+	PROKKA_00716	anaerobic benzoate catabolism transcriptional regulator	777289	777555	+			protein motif:CLUSTERS:PRK08154		0	0	0	0	0	0	0
709	PFR_JS21-1_709	GlpP family transcriptional regulator	777534	778193	-	PROKKA_00717	Glycerol-3-phosphate responsive antiterminator	777534	778193	-			protein motif:Pfam:PF04309.6		0	0	0	0	0	0	0
710	PFR_JS21-1_710	Alkylglycerone-phosphate synthase	778282	779814	-	PROKKA_00718	putative FAD-linked oxidoreductase	778282	779814	-	1.-.-.-		similar to AA sequence:UniProtKB:Q50685		0	0	0	0	0	0	0
711	PFR_JS21-1_711	Glycerol-3-phosphate dehydrogenase glpD2	779811	781496	-	PROKKA_00719	Aerobic glycerol-3-phosphate dehydrogenase	779811	781496	-	1.1.5.3	glpD	similar to AA sequence:UniProtKB:P18158		0	0	0	0	0	0	0
712	PFR_JS21-1_712	Bile acid:sodium symporter	781636	782724	+	PROKKA_00720	Sodium Bile acid symporter family protein	781636	782724	+			protein motif:Pfam:PF01758.10		0	0	0	0	0	0	0
713	PFR_JS21-1_713	UPF0324 membrane protein	782807	783970	-	PROKKA_00721	hypothetical protein	782807	783970	-					0	0	0	0	0	0	0
714	PFR_JS21-1_714	Hypothetical protein	783967	784140	-	PROKKA_00722	hypothetical protein	783967	784140	-					0	0	0	0	0	0	0
715	PFR_JS21-1_715	Thiamine-phosphate diphosphorylase	784637	785284	-	PROKKA_00723	Thiamine-phosphate synthase	784637	785284	-	2.5.1.3	thiE_1	similar to AA sequence:UniProtKB:P66916		0	0	0	0	0	0	0
716	PFR_JS21-1_716	Glycine oxidase ThiO	785460	786713	+	PROKKA_00724	Hydrogen cyanide synthase subunit HcnC precursor	785460	786713	+	1.4.99.5	hcnC	similar to AA sequence:UniProtKB:G3XD12		0	0	0	0	0	0	0
717	PFR_JS21-1_717	Thiamine biosynthesis protein	786710	786943	+	PROKKA_00725	sulfur carrier protein ThiS	786710	786943	+			protein motif:CLUSTERS:PRK05863		0	0	0	0	0	0	0
718	PFR_JS21-1_718	Thiazole synthase	786946	787776	+	PROKKA_00726	Thiazole synthase	786946	787776	+	2.8.1.10	thiG	similar to AA sequence:UniProtKB:A0QQL0		0	0	0	0	0	0	0
719	PFR_JS21-1_719	Molybdenum cofactor biosynthesis protein moeB2	787785	788996	+	PROKKA_00727	putative adenylyltransferase/sulfurtransferase MoeZ	787785	788996	+		moeZ_2	similar to AA sequence:UniProtKB:Q7D5X9		0	0	0	0	0	0	0
720	PFR_JS21-1_720	UPF0324 membrane protein	789066	790148	-	PROKKA_00728	hypothetical protein	789066	790148	-					0	0	0	0	0	0	0
721	PFR_JS21-1_721	Transcriptional regulator	790218	791138	+	PROKKA_00729	HTH-type transcriptional regulator CysL	790218	791138	+		cysL	similar to AA sequence:UniProtKB:P39647		0	0	0	0	0	0	0
722	PFR_JS21-1_722	Hypothetical protein	791142	791357	-	PROKKA_00730	hypothetical protein	791142	791357	-					0	0	0	0	0	0	0
723	PFR_JS21-1_723	Carbon starvation protein	791347	793410	-	PROKKA_00731	Carbon starvation protein A	791347	793410	-		cstA_1	similar to AA sequence:UniProtKB:P15078		0	0	0	0	0	0	0
724	PFR_JS21-1_724	Transposase of ISAar20, ISL3 family	793407	794483	-	PROKKA_00732	Transposase	793407	794483	-			protein motif:Pfam:PF01610.11		0	0	0	0	0	0	0
725	PFR_JS21-1_725	Hypothetical protein	794819	795355	-	PROKKA_00733	Carbon starvation protein A	794819	795355	-		cstA_2	similar to AA sequence:UniProtKB:P15078		0	0	0	0	0	0	0
726	PFR_JS21-1_726	DeoR ramily regulatory protein	795543	796382	+	PROKKA_00734	Glucitol operon repressor	795543	796382	+		srlR_2	similar to AA sequence:UniProtKB:P15082		0	0	0	0	0	0	0
727	PFR_JS21-1_727	Type III effector Hrp-dependent outer protein	796604	797875	+	PROKKA_00735	hypothetical protein	796604	797875	+					0	0	0	0	0	0	0
728	PFR_JS21-1_728	4-hydroxythreonine-4-phosphate dehydrogenase	797962	798999	+	PROKKA_00736	4-hydroxythreonine-4-phosphate dehydrogenase 2	797962	798999	+	1.1.1.262	pdxA2_1	similar to AA sequence:UniProtKB:P58718		0	0	0	0	0	0	0
729	PFR_JS21-1_729	MFS transporter, anion:cation symporter (ACS)	799075	800385	+	PROKKA_00737	Putative tartrate transporter	799075	800385	+		ttuB_2	similar to AA sequence:UniProtKB:Q44470		0	0	0	0	0	0	0
730	PFR_JS21-1_730	Putative insertion element ISCmi2 transposase	800441	801484	+	PROKKA_00738	IS2 transposase TnpB	800441	801484	+			protein motif:CLUSTERS:PRK09409		0	0	0	0	0	0	0
731	PFR_JS21-1_731	Glycerate kinase	801519	802634	+	PROKKA_00739	Glycerate 2-kinase	801519	802634	+	2.7.1.165	garK	similar to AA sequence:UniProtKB:P23524		0	0	0	0	0	0	0
732	PFR_JS21-1_732	Putative insertion element ISCmi2 transposase	802690	803733	+	PROKKA_00740	IS2 transposase TnpB	802690	803733	+			protein motif:CLUSTERS:PRK09409		0	0	0	0	0	0	0
733	PFR_JS21-1_733	MFS transporter	803743	805467	-	PROKKA_00741	Antiseptic resistance protein	803743	805467	-		qacA_1	similar to AA sequence:UniProtKB:P0A0J9		0	0	0	0	0	0	0
734	PFR_JS21-1_734	Uncharacterized conserved protein, phnB family	805700	806197	-	PROKKA_00742	3-demethylubiquinone-9 3-methyltransferase	805700	806197	-			protein motif:Pfam:PF06983.7		0	0	0	0	0	0	0
735	PFR_JS21-1_735	Hypothetical protein	806234	806593	-	PROKKA_00743	3-demethylubiquinone-9 3-methyltransferase	806234	806593	-			protein motif:Pfam:PF06983.7		0	0	0	0	0	0	0
736	PFR_JS21-1_736	Peptidyl-tRNA hydrolase PTH2	806733	807428	+	PROKKA_00744	hypothetical protein	806733	807428	+					0	0	0	0	0	0	0
737	PFR_JS21-1_737	ABC transporter, quaternary amine uptake	807466	808365	+	PROKKA_00745	Putative osmoprotectant uptake system substrate-binding protein OsmF precursor	807466	808365	+		osmF_1	similar to AA sequence:UniProtKB:P33362		0	0	0	0	0	0	0
738	PFR_JS21-1_738	Cyanate permease	808496	809773	+	PROKKA_00746	putative transporter YycB	808496	809773	+		yycB	similar to AA sequence:UniProtKB:P37482		0	0	0	0	0	0	0
739	PFR_JS21-1_739	Hypothetical protein	809963	810211	-	PROKKA_00747	hypothetical protein	809963	810211	-					0	0	0	0	0	0	0
740	PFR_JS21-1_740	SPFH domain/Band 7	810225	811196	-	PROKKA_00748	SPFH domain / Band 7 family protein	810225	811196	-			protein motif:Pfam:PF01145.19		0	0	0	0	0	0	0
741	PFR_JS21-1_741	Cysteine synthase	811413	812381	-	PROKKA_00749	Cysteine synthase	811413	812381	-	2.5.1.47	cysK	similar to AA sequence:UniProtKB:P63871		1	0	0	0	0	0	0
742	PFR_JS21-1_742	Diacylglycerol kinase catalytic region	812826	813881	+	PROKKA_00750	Diacylglycerol kinase	812826	813881	+	2.7.1.107	dagK_1	similar to AA sequence:UniProtKB:O31502		0	0	0	0	0	0	0
743	PFR_JS21-1_743	Hypothetical protein	813972	815120	-	PROKKA_00751	hypothetical protein	813972	815120	-					0	0	0	0	0	0	0
744	PFR_JS21-1_744	Peptidase M20D, amidohydrolase	815281	816450	+	PROKKA_00752	putative hydrolase YxeP	815281	816450	+	3.-.-.-	yxeP_3	similar to AA sequence:UniProtKB:P54955		1	0	0	0	0	0	0
745	PFR_JS21-1_745	Phosphoribosyl transferase domain protein	816546	817052	-	PROKKA_00753	Xanthine phosphoribosyltransferase	816546	817052	-	2.4.2.22	gpt	similar to AA sequence:UniProtKB:P0A9M5		0	0	0	0	0	0	0
746	PFR_JS21-1_746	N-acetyltransferase yncA	817112	817624	-	PROKKA_00754	N-acyltransferase YncA	817112	817624	-	2.3.1.-	yncA	similar to AA sequence:UniProtKB:P76112		0	0	0	0	0	0	0
747	PFR_JS21-1_747	Regulatory protein, MarR	817765	818310	+	PROKKA_00755	DNA-binding transcriptional repressor MarR	817765	818310	+			protein motif:CLUSTERS:PRK11512		0	0	0	0	0	0	0
748	PFR_JS21-1_748	Major facilitator superfamily (MFS) multidrug	818307	819644	+	PROKKA_00756	enterobactin exporter EntS	818307	819644	+			protein motif:CLUSTERS:PRK10489		0	0	0	0	0	0	0
749	PFR_JS21-1_749	Aspartate racemase	819748	820470	-	PROKKA_00757	Aspartate racemase	819748	820470	-	5.1.1.13		similar to AA sequence:UniProtKB:H8L901		0	0	0	0	0	0	0
750	PFR_JS21-1_750	Transporter, anaerobic C4-dicarboxylate uptake	820779	821777	-	PROKKA_00758	Anaerobic C4-dicarboxylate transporter DcuA	820779	821777	-		dcuA_1	similar to AA sequence:UniProtKB:P0ABN5		0	0	0	0	0	0	0
751	PFR_JS21-1_751	Aspartate ammonia-lyase (Aspartase)	821782	823254	-	PROKKA_00759	Aspartate ammonia-lyase	821782	823254	-	4.3.1.1	aspA	similar to AA sequence:UniProtKB:P0AC38		1	0	0	0	0	0	0
752	PFR_JS21-1_752	Hypothetical protein	823382	823825	-	PROKKA_00760	hypothetical protein	823382	823825	-					1	0	0	0	0	0	0
753	PFR_JS21-1_753	Fumarate hydratase class II	823989	825413	-	PROKKA_00761	Fumarate hydratase class II	823989	825413	-	4.2.1.2	fumC	similar to AA sequence:UniProtKB:Q92PB6		1	0	0	0	0	0	0
754	PFR_JS21-1_754	Putative glyoxylate reductase	825577	826545	-	PROKKA_00762	Putative 2-hydroxyacid dehydrogenase	825577	826545	-	1.1.1.-		similar to AA sequence:UniProtKB:Q99RW8		1	0	0	0	0	0	0
755	PFR_JS21-1_755	Putative FERREDOXIN FDXC	826781	827101	+	PROKKA_00763	Ferredoxin	826781	827101	+			similar to AA sequence:UniProtKB:P13279		1	0	0	0	0	0	0
756	PFR_JS21-1_756	Succinyldiaminopimelate transaminase	827098	828189	+	PROKKA_00764	LL-diaminopimelate aminotransferase	827098	828189	+	2.6.1.83	dapL	similar to AA sequence:UniProtKB:Q7NDX4		1	0	0	0	0	0	0
757	PFR_JS21-1_757	Conserved hypothetical secreted protein	828217	829062	-	PROKKA_00765	hypothetical protein	828217	829062	-					1	0	0	0	0	0	0
758	PFR_JS21-1_758	2,3,4,5-tetrahydropyridine-2-carboxylateN-succiny	829069	830007	-	PROKKA_00766	2, 3, 4, 5-tetrahydropyridine-2, 6-dicarboxylate N-succinyltransferase	829069	830007	-	2.3.1.117	dapD	similar to AA sequence:UniProtKB:O05302		1	0	0	0	0	0	0
759	PFR_JS21-1_759	Succinyl-diaminopimelate desuccinylase	830107	831195	+	PROKKA_00767	Succinyl-diaminopimelate desuccinylase	830107	831195	+	3.5.1.18	dapE_1	similar to AA sequence:UniProtKB:Q59284		1	0	0	0	0	0	0
760	PFR_JS21-1_760	Rossmann fold nucleotide-binding protein	831357	832193	+	PROKKA_00768	LOG family protein ORF6 in fasciation locus	831357	832193	+		fas6	similar to AA sequence:UniProtKB:P46378		1	0	0	0	0	0	0
761	PFR_JS21-1_761	Chloride transporter, chloride channel family	832285	833733	+	PROKKA_00769	H(+)/Cl(-) exchange transporter ClcA	832285	833733	+		clcA	similar to AA sequence:UniProtKB:Q8ZRP8		1	0	0	0	0	0	0
762	PFR_JS21-1_762	Hypothetical protein	833756	834148	+	PROKKA_00770	hypothetical protein	833756	834148	+					1	0	0	0	0	0	0
763	PFR_JS21-1_763	Hypothetical protein	834208	834375	+	PROKKA_00771	hypothetical protein	834208	834375	+					1	0	0	0	0	0	0
764	PFR_JS21-1_764	Starch synthase	834553	835770	-	PROKKA_00772	Capsular glucan synthase	834553	835770	-	2.4.1.21	glgA	similar to AA sequence:UniProtKB:O05313		1	0	0	0	0	0	0
765	PFR_JS21-1_765	Glucose-1-phosphate adenylyltransferase 2	835925	837115	+	PROKKA_00773	Glucose-1-phosphate adenylyltransferase	835925	837115	+	2.7.7.27	glgC	similar to AA sequence:UniProtKB:P64241		1	0	0	0	0	0	0
766	PFR_JS21-1_766	O-methyltransferase mdmC	837253	837918	-	PROKKA_00774	Putative O-methyltransferase/MSMEI_4947	837253	837918	-	2.1.1.-		similar to AA sequence:UniProtKB:A0R2D5		1	0	0	0	0	0	0
767	PFR_JS21-1_767	Dihydrodipicolinate synthase	838062	838943	+	PROKKA_00775	4-hydroxy-tetrahydrodipicolinate synthase	838062	838943	+	4.3.3.7	dapA_1	similar to AA sequence:UniProtKB:P63945		1	0	0	0	0	0	0
768	PFR_JS21-1_768	Sec-independent protein translocase protein TatB	839035	839484	+	PROKKA_00776	sec-independent translocase	839035	839484	+			protein motif:CLUSTERS:PRK01371		1	0	0	0	0	0	0
769	PFR_JS21-1_769	Mrp ATPase family protein	839681	840838	-	PROKKA_00777	Flagellum site-determining protein YlxH	839681	840838	-		ylxH	similar to AA sequence:UniProtKB:P40742		1	0	0	0	0	0	0
770	PFR_JS21-1_770	PF06210 family protein	840982	841545	-	PROKKA_00778	hypothetical protein	840982	841545	-					1	0	0	0	0	0	0
771	PFR_JS21-1_771	CBS domain pair protein	841542	842819	-	PROKKA_00779	Magnesium transporter MgtE	841542	842819	-			similar to AA sequence:UniProtKB:Q5SMG8		1	0	0	0	0	0	0
772	PFR_JS21-1_772	Citrate lyase beta chain citrase beta chain	843000	843863	+	PROKKA_00780	(3S)-malyl-CoA thioesterase	843000	843863	+	3.1.2.-	mcl2	similar to AA sequence:UniProtKB:D3JV05		1	0	0	0	0	0	0
773	PFR_JS21-1_773	Hypothetical protein	844008	844883	+	PROKKA_00781	hypothetical protein	844008	844883	+					1	0	0	0	0	0	0
774	PFR_JS21-1_774	Peptidase, M24 family	845010	846464	-	PROKKA_00782	Xaa-Pro aminopeptidase 1	845010	846464	-	3.4.11.9	pepPI	similar to AA sequence:UniProtKB:P0A3Z2		1	0	0	0	0	0	0
775	PFR_JS21-1_775	Zn-ribbon protein, possibly nucleic acid-binding	846637	847380	+	PROKKA_00783	Chromosome partition protein Smc	846637	847380	+		smc_1	protein motif:HAMAP:MF_01894		1	0	0	0	0	0	0
776	PFR_JS21-1_776	S-layer y domain ribonuclease	847971	848816	+	PROKKA_00784	Cellulosome-anchoring protein precursor	847971	848816	+		ancA_1	similar to AA sequence:UniProtKB:Q06848		1	0	0	0	0	0	0
777	PFR_JS21-1_777	Methionyl aminopeptidase	848955	849863	-	PROKKA_00785	Methionine aminopeptidase 2	848955	849863	-	3.4.11.18	map_1	similar to AA sequence:UniProtKB:P0A5J2		1	0	0	0	0	0	0
778	PFR_JS21-1_778	Hypothetical protein	849942	850886	-	PROKKA_00786	hypothetical protein	849942	850886	-					0	0	0	0	0	0	0
779	PFR_JS21-1_779	Hypothetical protein	850971	851852	-	PROKKA_00787	hypothetical protein	850971	851852	-					0	0	0	0	0	0	0
780	PFR_JS21-1_780	Glutamine synthetase, type I	852058	853392	+	PROKKA_00788	putative glutamine synthetase 2	852058	853392	+	6.3.1.2	glnA_1	similar to AA sequence:UniProtKB:A0R083		1	0	0	0	0	0	0
781	PFR_JS21-1_781	Hypothetical protein	853449	854186	-	PROKKA_00789	hypothetical protein	853449	854186	-					1	0	0	0	0	0	0
782	PFR_JS21-1_782	Glutamate-ammonia-ligase adenylyltransferase	854427	857393	+	PROKKA_00790	Glutamate-ammonia-ligase adenylyltransferase	854427	857393	+	2.7.7.42	glnE	similar to AA sequence:UniProtKB:P30870		1	0	0	0	0	0	0
783	PFR_JS21-1_783	Putative oxidoreductase in MprA 5'region	857390	858205	+	PROKKA_00791	putative oxidoreductase	857390	858205	+	1.-.-.-		similar to AA sequence:UniProtKB:Q99RF5		1	0	0	0	0	0	0
784	PFR_JS21-1_784	Transcriptional regulator, TetR family	858226	858819	-	PROKKA_00792	Tetracycline repressor protein class A from transposon 1721	858226	858819	-		tetR_2	similar to AA sequence:UniProtKB:P03038	Putative antibiotic resistance	1	0	0	0	0	0	0
785	PFR_JS21-1_785	Hypothetical protein	858898	859488	-	PROKKA_00793	hypothetical protein	858898	859488	-					1	0	0	0	0	0	0
786	PFR_JS21-1_786	Glutamate--ammonia ligase	859740	861161	-	PROKKA_00794	Glutamine synthetase	859740	861161	-	6.3.1.2	glnA_2	similar to AA sequence:UniProtKB:P15106		1	0	0	0	0	0	0
787	PFR_JS21-1_787	Oleandomycin resistance ATPase	861355	863166	-	PROKKA_00795	putative ABC transporter ATP-binding protein	861355	863166	-			similar to AA sequence:UniProtKB:P45127		1	0	0	0	0	0	0
788	PFR_JS21-1_788	Integral membrane protein	863199	863969	-	PROKKA_00796	hypothetical protein	863199	863969	-					1	0	0	0	0	0	0
789	PFR_JS21-1_789	Hypothetical protein	864205	865941	-	PROKKA_00797	Dihydrolipoyllysine-residue acetyltransferase component of pyruvate dehydrogenase complex	864205	865941	-	2.3.1.12	aceF	similar to AA sequence:UniProtKB:Q8NNJ2		1	0	0	0	0	0	0
790	PFR_JS21-1_790	Aminomethyltransferase	866242	867363	+	PROKKA_00798	Aminomethyltransferase	866242	867363	+	2.1.2.10	gcvT	similar to AA sequence:UniProtKB:P54378		1	0	0	0	0	0	0
791	PFR_JS21-1_791	Hypothetical protein	867518	867733	-	PROKKA_00799	hypothetical protein	867518	867733	-					1	0	0	0	0	0	0
792	PFR_JS21-1_792	Integral membrane protein	867733	868287	-	PROKKA_00800	hypothetical protein	867733	868287	-					1	0	0	0	0	0	0
793	PFR_JS21-1_793	Phage shock protein A, PspA	868587	869381	+	PROKKA_00801	hypothetical protein	868587	869381	+			similar to AA sequence:UniProtKB:P54617	Phage shock protein A homolog	1	0	0	0	0	0	0
794	PFR_JS21-1_794	Hypothetical protein	869378	869668	+	PROKKA_00802	hypothetical protein	869378	869668	+					1	0	0	0	0	0	0
795	PFR_JS21-1_795	Hypothetical protein	869672	870604	+	PROKKA_00803	glycerate kinase I	869672	870604	+			protein motif:CLUSTERS:PRK10342		1	0	0	0	0	0	0
796	PFR_JS21-1_796	Iron-sulfur cluster assembly accessory protein	870762	871112	+	PROKKA_00804	Iron-sulfur cluster insertion protein ErpA	870762	871112	+		erpA	similar to AA sequence:UniProtKB:P45344		1	0	0	0	0	0	0
797	PFR_JS21-1_797	IMP dehydrogenase family protein	871251	872714	-	PROKKA_00805	Inosine-5'-monophosphate dehydrogenase	871251	872714	-	1.1.1.205	guaB_1	similar to AA sequence:UniProtKB:P99106		1	0	0	0	0	0	0
798	PFR_JS21-1_798	Response regulator	872927	873451	+	PROKKA_00806	putative response regulatory protein/MT3230	872927	873451	+			similar to AA sequence:UniProtKB:P95183		1	0	0	0	0	0	0
799	PFR_JS21-1_799	Anthranilate phosphoribosyltransferase	873451	874500	+	PROKKA_00807	Anthranilate phosphoribosyltransferase	873451	874500	+	2.4.2.18	trpD	similar to AA sequence:UniProtKB:A0R048		1	0	0	0	0	0	0
800	PFR_JS21-1_800	Hypothetical protein	874541	874966	-	PROKKA_00808	hypothetical protein	874541	874966	-					1	0	0	0	0	0	0
801	PFR_JS21-1_801	Peptidase, A24 type IV prepilin peptidase family	875106	875789	-	PROKKA_00809	hypothetical protein	875106	875789	-					1	0	0	0	0	0	0
802	PFR_JS21-1_802	Hypothetical protein	875815	876465	-	PROKKA_00810	hypothetical protein	875815	876465	-					1	0	0	0	0	0	0
803	PFR_JS21-1_803	Acetyltransferase, GNAT family	876557	877654	-	PROKKA_00811	Phosphoribosyl-ATP pyrophosphohydrolase	876557	877654	-			protein motif:Pfam:PF01503.11		1	0	0	0	0	0	0
804	PFR_JS21-1_804	Hypothetical protein	877843	878859	-	PROKKA_00812	hypothetical protein	877843	878859	-					1	0	0	0	0	0	0
805	PFR_JS21-1_805	Peptidylprolyl isomerase	879186	879698	+	PROKKA_00813	Peptidyl-prolyl cis-trans isomerase B	879186	879698	+	5.2.1.8	cypB	similar to AA sequence:UniProtKB:P77949		1	0	0	0	0	0	0
806	PFR_JS21-1_806	Transcriptional regulator, AsnC family	879908	880177	-	PROKKA_00814	AsnC family protein	879908	880177	-			protein motif:Pfam:PF01037.15		1	0	0	0	0	0	0
807	PFR_JS21-1_807	Peptidase M23B family / metalloendopeptidase	880437	881558	+	PROKKA_00815	Murein DD-endopeptidase MepM	880437	881558	+	3.4.24.-	mepM_1	similar to AA sequence:UniProtKB:P0AFS9		1	0	0	0	0	0	0
808	PFR_JS21-1_808	Acyltransferase PlsC	881675	882520	+	PROKKA_00816	1-acyl-sn-glycerol-3-phosphate acyltransferase	881675	882520	+	2.3.1.51	plsC	similar to AA sequence:UniProtKB:P26647		1	0	0	0	0	0	0
809	PFR_JS21-1_809	1-acyl-sn-glycerol-3-phosphate acyltransferase	882513	883454	+	PROKKA_00817	Acyltransferase	882513	883454	+			protein motif:Pfam:PF01553.15		1	0	0	0	0	0	0
810	PFR_JS21-1_810	3-deoxy-7-phosphoheptulonate synthase	883603	884949	+	PROKKA_00818	Phospho-2-dehydro-3-deoxyheptonate aldolase	883603	884949	+	2.5.1.54	aroH	similar to AA sequence:UniProtKB:P80574		1	0	0	0	0	0	0
811	PFR_JS21-1_811	Zn-dependent hydrolase of the beta-lactamase	884980	885723	+	PROKKA_00819	metal-dependent hydrolase	884980	885723	+			protein motif:CLUSTERS:PRK00685		1	0	0	0	0	0	0
812	PFR_JS21-1_812	Membrane spanning protein DUF6	885736	886659	-	PROKKA_00820	EamA-like transporter family protein	885736	886659	-			protein motif:Pfam:PF00892.14		1	0	0	0	0	0	0
813	PFR_JS21-1_813	Hypothetical protein	886702	888969	-	PROKKA_00821	Serine/threonine-protein kinase PK-1	886702	888969	-	2.7.11.1	spk1	similar to AA sequence:UniProtKB:Q9KIG4		1	0	0	0	0	0	0
814	PFR_JS21-1_814	Polyprenyl synthetase	889092	890162	-	PROKKA_00822	(2E, 6E)-farnesyl diphosphate synthase	889092	890162	-	2.5.1.10		similar to AA sequence:UniProtKB:P0A5H8		1	0	0	0	0	0	0
815	PFR_JS21-1_815	Methylenetetrahydrofolate reductase (NAD(P)H)	890208	891149	+	PROKKA_00823	5, 10-methylenetetrahydrofolate reductase	890208	891149	+	1.5.1.20	metF	similar to AA sequence:UniProtKB:P0AEZ1		1	0	0	0	0	0	0
816	PFR_JS21-1_816	DNA or RNA helicase, Superfamily I family	891103	893313	-	PROKKA_00824	Helicase IV	891103	893313	-	3.6.4.12	helD	similar to AA sequence:UniProtKB:O32215		1	0	0	0	0	0	0
817	PFR_JS21-1_817	Hypothetical protein	893527	893928	+	PROKKA_00825	hypothetical protein	893527	893928	+					1	0	0	0	0	0	0
818	PFR_JS21-1_818	DNA polymerase III, alpha subunit	893940	897560	+	PROKKA_00826	DNA polymerase III subunit alpha	893940	897560	+	2.7.7.7	dnaE_1	similar to AA sequence:UniProtKB:P10443		1	0	0	0	0	0	0
819	PFR_JS21-1_819	DNA polymerase IV	897587	898828	+	PROKKA_00827	DNA polymerase IV	897587	898828	+	2.7.7.7	dinB_1	similar to AA sequence:UniProtKB:Q47155		1	0	0	0	0	0	0
820	PFR_JS21-1_820	Hypothetical protein	898868	899251	+	PROKKA_00828	hypothetical protein	898868	899251	+					1	0	0	0	0	0	0
821	PFR_JS21-1_821	Protein MraZ	899474	899911	+	PROKKA_00829	cell division protein MraZ	899474	899911	+			protein motif:CLUSTERS:PRK00326		1	0	0	0	0	0	0
822	PFR_JS21-1_822	Ribosomal RNA small subunit methyltransferase H	900090	901118	+	PROKKA_00830	Ribosomal RNA small subunit methyltransferase H	900090	901118	+	2.1.1.199	rsmH	similar to AA sequence:UniProtKB:P60392		1	0	0	0	0	0	0
823	PFR_JS21-1_823	Hypothetical protein	901115	901633	+	PROKKA_00831	Cell division protein FtsL	901115	901633	+		ftsL	protein motif:HAMAP:MF_00910		1	0	0	0	0	0	0
824	PFR_JS21-1_824	Penicillin binding protein transpeptidase domain	901630	903693	+	PROKKA_00832	Penicillin-binding protein PbpB	901630	903693	+	2.4.1.129	pbpB	similar to AA sequence:UniProtKB:A0R022		1	0	0	0	0	0	0
825	PFR_JS21-1_825	UDP-N-acetylmuramoyl-L-alanyl-D-glutamate--2,6-di	903693	905282	+	PROKKA_00833	UDP-N-acetylmuramoyl-L-alanyl-D-glutamate--2, 6-diaminopimelate ligase	903693	905282	+	6.3.2.13	murE	similar to AA sequence:UniProtKB:P65477		1	0	0	0	0	0	0
826	PFR_JS21-1_826	UDP-N-acetylmuramoyl-tripeptide--D-alanyl-D-alani	905284	906768	+	PROKKA_00834	UDP-N-acetylmuramoyl-tripeptide--D-alanyl-D-alanine ligase	905284	906768	+	6.3.2.10	murF	similar to AA sequence:UniProtKB:P11880		1	0	0	0	0	0	0
827	PFR_JS21-1_827	Phospho-N-acetylmuramoyl-pentappeptidetransferase	906765	907841	+	PROKKA_00835	Phospho-N-acetylmuramoyl-pentapeptide-transferase	906765	907841	+	2.7.8.13	mraY	similar to AA sequence:UniProtKB:P0A6W3		1	0	0	0	0	0	0
828	PFR_JS21-1_828	UDP-N-acetylmuramoylalanine--D-glutamate ligase	907901	909322	+	PROKKA_00836	UDP-N-acetylmuramoylalanine--D-glutamate ligase	907901	909322	+	6.3.2.9	murD	similar to AA sequence:UniProtKB:A5U4I2		1	0	0	0	0	0	0
829	PFR_JS21-1_829	Cell division protein FtsW	909515	910780	+	PROKKA_00837	Lipid II flippase FtsW	909515	910780	+		ftsW_2	similar to AA sequence:UniProtKB:P63762		1	0	0	0	0	0	0
830	PFR_JS21-1_830	UDP-N-acetylglucosamine--N-acetylmuramyl-(Pentape	910780	911880	+	PROKKA_00838	UDP-N-acetylglucosamine--N-acetylmuramyl-(pentapeptide) pyrophosphoryl-undecaprenol N-acetylglucosamine transferase	910780	911880	+	2.4.1.227	murG	similar to AA sequence:UniProtKB:P17443		1	0	0	0	0	0	0
831	PFR_JS21-1_831	UDP-N-acetylmuramate--L-alanine ligase MurC	911877	913319	+	PROKKA_00839	UDP-N-acetylmuramate--L-alanine ligase	911877	913319	+	6.3.2.8	murC	similar to AA sequence:UniProtKB:P45066		1	0	0	0	0	0	0
832	PFR_JS21-1_832	POTRA domain protein, FtsQ-type	913316	914047	+	PROKKA_00840	Cell division protein FtsQ	913316	914047	+		ftsQ	similar to AA sequence:UniProtKB:P64168		1	0	0	0	0	0	0
833	PFR_JS21-1_833	Cell division protein FtsZ	914265	915506	+	PROKKA_00841	Cell division protein FtsZ	914265	915506	+		ftsZ	similar to AA sequence:UniProtKB:P94337		1	0	0	0	0	0	0
834	PFR_JS21-1_834	YfiH family protein	915516	916304	+	PROKKA_00842	Laccase domain protein YfiH	915516	916304	+		yfiH	similar to AA sequence:UniProtKB:P33644		1	0	0	0	0	0	0
835	PFR_JS21-1_835	Cell division protein sepF	916456	916977	+	PROKKA_00843	Cell division protein SepF	916456	916977	+		sepF	similar to AA sequence:UniProtKB:O31728		1	0	0	0	0	0	0
836	PFR_JS21-1_836	Hypothetical protein	916981	917274	+	PROKKA_00844	YGGT family protein	916981	917274	+			protein motif:Pfam:PF02325.11		1	0	0	0	0	0	0
837	PFR_JS21-1_837	DivIVA domain protein	917411	918409	+	PROKKA_00845	Cell wall synthesis protein Wag31	917411	918409	+			similar to AA sequence:UniProtKB:P0A5N2		1	0	0	0	0	0	0
838	PFR_JS21-1_838	C4-type zinc finger protein, DksA/TraR family	918484	918912	+	PROKKA_00846	RNA polymerase-binding transcription factor DksA	918484	918912	+		dksA	similar to AA sequence:UniProtKB:P0ABS1		1	0	0	0	0	0	0
839	PFR_JS21-1_839	Signal peptidase II	918969	919514	+	PROKKA_00847	lipoprotein signal peptidase	918969	919514	+			protein motif:CLUSTERS:PRK00376		1	0	0	0	0	0	0
840	PFR_JS21-1_840	Pseudouridylate synthase	919511	920431	+	PROKKA_00848	Ribosomal large subunit pseudouridine synthase D	919511	920431	+	5.4.99.23	rluD	similar to AA sequence:UniProtKB:P33643		1	0	0	0	0	0	0
841	PFR_JS21-1_841	Pyruvate kinase	920747	922180	+	PROKKA_00849	Pyruvate kinase	920747	922180	+	2.7.1.40	pyk	similar to AA sequence:UniProtKB:Q46078		1	0	0	0	0	0	0
						PROKKA_00850	tRNA-Leu(caa)	922368	922452	-			COORDINATES:profile:Aragorn:1.2		0					0	0
842	PFR_JS21-1_842	Response regulator	922672	923295	+	PROKKA_00851	putative transcriptional regulatory protein pdtaR	922672	923295	+		pdtaR	similar to AA sequence:UniProtKB:O06143		1	0	0	0	0	0	0
843	PFR_JS21-1_843	DNA-directed DNA polymerase	923402	926080	+	PROKKA_00852	DNA polymerase I	923402	926080	+	2.7.7.7	polA	similar to AA sequence:UniProtKB:P52026		1	0	0	0	0	0	0
844	PFR_JS21-1_844	Sortase family protein	926100	926789	-	PROKKA_00853	hypothetical protein	926100	926789	-					1	0	0	0	0	0	0
845	PFR_JS21-1_845	Succinate-semialdehyde dehydrogenase [NADP( )]	927019	928485	+	PROKKA_00854	Succinate-semialdehyde dehydrogenase [NADP(+)] GabD	927019	928485	+	1.2.1.79	gabD	similar to AA sequence:UniProtKB:P25526		1	0	0	0	0	0	0
846	PFR_JS21-1_846	30S ribosomal protein S1	928848	930302	+	PROKKA_00855	30S ribosomal protein S1	928848	930302	+		rpsA	similar to AA sequence:UniProtKB:P0AG67		1	0	0	0	0	0	0
847	PFR_JS21-1_847	Phosphorylase family protein	930419	931195	+	PROKKA_00856	Purine nucleoside phosphorylase DeoD-type	930419	931195	+	2.4.2.1	deoD	similar to AA sequence:UniProtKB:Q5EEL8		1	0	0	0	0	0	0
848	PFR_JS21-1_848	Dephospho-CoA kinase	931199	931867	+	PROKKA_00857	Dephospho-CoA kinase	931199	931867	+	2.7.1.24	coaE	similar to AA sequence:UniProtKB:O67792		1	0	0	0	0	0	0
849	PFR_JS21-1_849	UvrABC system protein B	931942	934026	+	PROKKA_00858	UvrABC system protein B	931942	934026	+		uvrB	similar to AA sequence:UniProtKB:P56981		1	0	0	0	0	0	0
850	PFR_JS21-1_850	Integral membrane protein, TerC family	934217	935251	+	PROKKA_00859	Inner membrane protein alx	934217	935251	+		alx_1	similar to AA sequence:UniProtKB:P42601		1	0	0	0	0	0	0
851	PFR_JS21-1_851	Zn-dependent hydrolases	935286	935879	-	PROKKA_00860	hydroxyacylglutathione hydrolase	935286	935879	-			protein motif:CLUSTERS:PRK10241		1	0	0	0	0	0	0
852	PFR_JS21-1_852	TIGR03083 family protein	935881	936627	-	PROKKA_00861	mycothiol-dependent maleylpyruvate isomerase	935881	936627	-			protein motif:CLUSTERS:PRK09583		1	0	0	0	0	0	0
853	PFR_JS21-1_853	UvrABC system protein A	936839	939904	+	PROKKA_00862	UvrABC system protein A	936839	939904	+		uvrA_2	similar to AA sequence:UniProtKB:P63380		1	0	0	0	0	0	0
854	PFR_JS21-1_854	GNAT family acetyltransferase	939919	940455	-	PROKKA_00863	hypothetical protein	939919	940455	-					1	0	0	0	0	0	0
855	PFR_JS21-1_855	ABC-type Na efflux pump permease component	940597	941763	-	PROKKA_00864	ABC-2 family transporter protein	940597	941763	-			protein motif:Pfam:PF12698.1		1	0	0	0	0	0	0
856	PFR_JS21-1_856	YhaQ	941760	942641	-	PROKKA_00865	putative ABC transporter ATP-binding protein YxlF	941760	942641	-	3.6.3.-	yxlF	similar to AA sequence:UniProtKB:P94374		0	0	0	0	0	0	0
857	PFR_JS21-1_857	Two-component system response regulator	942744	943397	-	PROKKA_00866	Response regulator protein VraR	942744	943397	-		vraR	similar to AA sequence:UniProtKB:Q7A4R9		1	0	0	0	0	0	0
858	PFR_JS21-1_858	Histidine kinase	943400	944815	-	PROKKA_00867	Sensor histidine kinase DesK	943400	944815	-	2.7.13.3	desK_4	similar to AA sequence:UniProtKB:O34757		1	0	0	0	0	0	0
859	PFR_JS21-1_859	UvrABC system protein C	944860	946854	+	PROKKA_00868	UvrABC system protein C	944860	946854	+		uvrC	similar to AA sequence:UniProtKB:P0A8G0		1	0	0	0	0	0	0
860	PFR_JS21-1_860	P-loop ATP-binding domain protein, PF03668	947023	947907	+	PROKKA_00869	glmZ(sRNA)-inactivating NTPase	947023	947907	+			protein motif:CLUSTERS:PRK05416		1	0	0	0	0	0	0
861	PFR_JS21-1_861	UPF0052 protein ML0564	947904	948872	+	PROKKA_00870	Putative gluconeogenesis factor	947904	948872	+			similar to AA sequence:UniProtKB:P71691		1	0	0	0	0	0	0
862	PFR_JS21-1_862	Putative sporulation transcription regulator	948916	949899	+	PROKKA_00871	Putative sporulation transcription regulator WhiA	948916	949899	+		whiA	similar to AA sequence:UniProtKB:A0QWV9		1	0	0	0	0	0	0
863	PFR_JS21-1_863	ATP-binding protein of ABC transporter system	949965	950687	+	PROKKA_00872	Bacitracin export ATP-binding protein BceA	949965	950687	+		bceA	similar to AA sequence:UniProtKB:O34697		0	0	0	0	0	0	0
864	PFR_JS21-1_864	Efflux ABC transporter, permease protein	950684	952063	+	PROKKA_00873	hypothetical protein	950684	952063	+					0	0	0	0	0	0	0
865	PFR_JS21-1_865	Glyceraldehyde 3-phosphate dehydrogenase gap	952135	953181	+	PROKKA_00874	Glyceraldehyde-3-phosphate dehydrogenase	952135	953181	+	1.2.1.12	gap	similar to AA sequence:UniProtKB:Q01651		1	0	0	0	0	0	0
866	PFR_JS21-1_866	Phosphoglycerate kinase	953345	954556	+	PROKKA_00875	Phosphoglycerate kinase	953345	954556	+	2.7.2.3	pgk	similar to AA sequence:UniProtKB:Q01655		1	0	0	0	0	0	0
867	PFR_JS21-1_867	Triosephosphate isomerase 1	954559	955347	+	PROKKA_00876	Triosephosphate isomerase	954559	955347	+	5.3.1.1	tpiA_2	similar to AA sequence:UniProtKB:P66940		1	0	0	0	0	0	0
868	PFR_JS21-1_868	Hypothetical protein	955470	955730	+	PROKKA_00877	preprotein translocase subunit SecG	955470	955730	+			protein motif:CLUSTERS:PRK06870		1	0	0	0	0	0	0
869	PFR_JS21-1_869	Electron transport protein	955803	956159	+	PROKKA_00878	RNA polymerase-binding protein RbpA	955803	956159	+		rbpA_1	similar to AA sequence:UniProtKB:Q9RKY0		1	0	0	0	0	0	0
870	PFR_JS21-1_870	6-phosphogluconolactonase devB	956476	957234	-	PROKKA_00879	6-phosphogluconolactonase	956476	957234	-	3.1.1.31	pgl_1	similar to AA sequence:UniProtKB:P63338		1	0	0	0	0	0	0
871	PFR_JS21-1_871	Putative OpcA protein	957231	958133	-	PROKKA_00880	Glucose-6-phosphate dehydrogenase subunit	957231	958133	-			protein motif:Pfam:PF10128.3		1	0	0	0	0	0	0
872	PFR_JS21-1_872	Glucose-6-phosphate 1-dehydrogenase Zwf	958144	959763	-	PROKKA_00881	Glucose-6-phosphate 1-dehydrogenase	958144	959763	-	1.1.1.49	zwf	similar to AA sequence:UniProtKB:P0AC53		1	0	0	0	0	0	0
873	PFR_JS21-1_873	HTH-type pyridoxine biosynthesis transcriptional	959916	961346	-	PROKKA_00882	HTH-type transcriptional regulatory protein GabR	959916	961346	-		gabR	similar to AA sequence:UniProtKB:P94426		1	0	0	0	0	0	0
874	PFR_JS21-1_874	Pyridoxal biosynthesis lyase PdxS	961442	962332	+	PROKKA_00883	Pyridoxal biosynthesis lyase PdxS	961442	962332	+	4.-.-.-	pdxS	similar to AA sequence:UniProtKB:P82134		1	0	0	0	0	0	0
875	PFR_JS21-1_875	Glutamine amidotransferase subunit PdxT	962337	962957	+	PROKKA_00884	Glutamine amidotransferase subunit PdxT	962337	962957	+	2.6.-.-	pdxT	similar to AA sequence:UniProtKB:A0QWH0		1	0	0	0	0	0	0
876	PFR_JS21-1_876	Conserved domain protein	963109	963924	-	PROKKA_00885	hypothetical protein	963109	963924	-					1	0	0	0	0	0	0
877	PFR_JS21-1_877	ABC transporter family protein	963921	964619	-	PROKKA_00886	ABC-type transporter ATP-binding protein EcsA	963921	964619	-		ecsA	similar to AA sequence:UniProtKB:P55339		1	0	0	0	0	0	0
878	PFR_JS21-1_878	Transcriptional regulator, GntR family	964616	964990	-	PROKKA_00887	HTH-type transcriptional repressor YtrA	964616	964990	-		ytrA_2	similar to AA sequence:UniProtKB:O34712		1	0	0	0	0	0	0
879	PFR_JS21-1_879	Transcriptional regulator, ArsR family	965259	966023	+	PROKKA_00888	hypothetical protein	965259	966023	+					1	0	0	0	0	0	0
880	PFR_JS21-1_880	FeS assembly protein SufB	966020	967477	+	PROKKA_00889	FeS cluster assembly protein SufB	966020	967477	+		sufB	similar to AA sequence:UniProtKB:P77522		1	0	0	0	0	0	0
881	PFR_JS21-1_881	FeS assembly protein SufD	967477	968694	+	PROKKA_00890	FeS cluster assembly protein SufD	967477	968694	+		sufD	similar to AA sequence:UniProtKB:P77689		1	0	0	0	0	0	0
882	PFR_JS21-1_882	Putative ferredoxin subunit of phenylpropionate	968691	969038	+	PROKKA_00891	Benzene 1, 2-dioxygenase system ferredoxin subunit	968691	969038	+		bnzC	similar to AA sequence:UniProtKB:P08086		1	0	0	0	0	0	0
883	PFR_JS21-1_883	FeS assembly ATPase SufC	969043	969792	+	PROKKA_00892	Vegetative protein 296	969043	969792	+		yurY	similar to AA sequence:UniProtKB:P80866		1	0	0	0	0	0	0
884	PFR_JS21-1_884	Cysteine desulfurase, SufS family protein	969782	971038	+	PROKKA_00893	putative cysteine desulfurase	969782	971038	+	2.8.1.7	csd	similar to AA sequence:UniProtKB:O32164		1	0	0	0	0	0	0
885	PFR_JS21-1_885	SUF system FeS assembly protein, NifU family	971035	971487	+	PROKKA_00894	NifU-like protein	971035	971487	+		nifU	similar to AA sequence:UniProtKB:O32163		1	0	0	0	0	0	0
886	PFR_JS21-1_886	Metal-sulfur cluster biosynthetic protein	971484	971954	+	PROKKA_00895	hypothetical protein	971484	971954	+					1	0	0	0	0	0	0
887	PFR_JS21-1_887	ABC transporter related protein	972228	973826	+	PROKKA_00896	putative ABC transporter ATP-binding protein YheS	972228	973826	+		yheS_1	similar to AA sequence:UniProtKB:P63389		1	0	0	0	0	0	0
888	PFR_JS21-1_888	Mycinamicin-resistance protein MyrA	973945	974778	-	PROKKA_00897	23S rRNA (guanine(748)-N(1))-methyltransferase	973945	974778	-	2.1.1.188	rlmAII	similar to AA sequence:UniProtKB:Q9S1M6		1	0	0	0	0	0	0
889	PFR_JS21-1_889	Short-chain dehydrogenase/reductase SDR	974786	975532	-	PROKKA_00898	Rhamnolipids biosynthesis 3-oxoacyl-[acyl-carrier-protein] reductase	974786	975532	-	1.1.1.100	rhlG	similar to AA sequence:UniProtKB:Q9RPT1		1	0	0	0	0	0	0
890	PFR_JS21-1_890	3-oxoacyl-[acyl-carrier protein] reductase fabG1	975641	976336	+	PROKKA_00899	3-oxoacyl-[acyl-carrier-protein] reductase FabG1	975641	976336	+	1.1.1.100	fabG1	similar to AA sequence:UniProtKB:P0A5Y4		1	0	0	0	0	0	0
891	PFR_JS21-1_891	Enoyl-(Acyl carrier protein) reductase	976426	977199	+	PROKKA_00900	Enoyl-[acyl-carrier-protein] reductase [NADH]	976426	977199	+	1.3.1.9	inhA	similar to AA sequence:UniProtKB:P0A5Y6		1	0	0	0	0	0	0
892	PFR_JS21-1_892	Hypothetical protein	977274	978023	-	PROKKA_00901	hypothetical protein	977274	978023	-					1	0	0	0	0	0	0
893	PFR_JS21-1_893	ABC-type molybdenum transport system, ATPase	978176	978970	+	PROKKA_00902	putative ABC transporter ATP-binding protein YlmA	978176	978970	+	3.6.3.-	ylmA	similar to AA sequence:UniProtKB:O31723		1	0	0	0	0	0	0
894	PFR_JS21-1_894	Sodium Bile acid symporter family protein	978918	980096	-	PROKKA_00903	Sodium Bile acid symporter family protein	978918	980096	-			protein motif:Pfam:PF01758.10		1	0	0	0	0	0	0
895	PFR_JS21-1_895	RNA methyltransferase, TrmH family	980237	981046	+	PROKKA_00904	Putative TrmH family tRNA/rRNA methyltransferase	980237	981046	+	2.1.1.-		similar to AA sequence:UniProtKB:Q7A794		1	0	0	0	0	0	0
896	PFR_JS21-1_896	Peptide deformylase	981080	981700	-	PROKKA_00905	Peptide deformylase	981080	981700	-	3.5.1.88	def	similar to AA sequence:UniProtKB:Q9I7A8		1	0	0	0	0	0	0
897	PFR_JS21-1_897	Tyrosine recombinase XerC 1	981849	982775	+	PROKKA_00906	Tyrosine recombinase XerC	981849	982775	+		xerC_2	similar to AA sequence:UniProtKB:O31207		1	0	0	0	0	0	0
898	PFR_JS21-1_898	Peptidase, M23 family	982819	984003	-	PROKKA_00907	Murein DD-endopeptidase MepM	982819	984003	-	3.4.24.-	mepM_2	similar to AA sequence:UniProtKB:P0AFS9		1	0	0	0	0	0	0
899	PFR_JS21-1_899	30S ribosomal protein S2	984297	985274	+	PROKKA_00908	30S ribosomal protein S2	984297	985274	+		rpsB	similar to AA sequence:UniProtKB:P66544		1	0	0	0	0	0	0
900	PFR_JS21-1_900	Translation elongation factor Ts	985313	986125	+	PROKKA_00909	Elongation factor Ts	985313	986125	+		tsf	similar to AA sequence:UniProtKB:A0QVB9		1	0	0	0	0	0	0
901	PFR_JS21-1_901	UMP kinase	986298	987011	+	PROKKA_00910	Uridylate kinase	986298	987011	+	2.7.4.22	pyrH	similar to AA sequence:UniProtKB:A0QVD9		1	0	0	0	0	0	0
902	PFR_JS21-1_902	Ribosome recycling factor	987084	987641	+	PROKKA_00911	Ribosome-recycling factor	987084	987641	+		frr	similar to AA sequence:UniProtKB:Q8NP03		1	0	0	0	0	0	0
903	PFR_JS21-1_903	Phosphatidate cytidylyltransferase	987650	988495	+	PROKKA_00912	Phosphatidate cytidylyltransferase	987650	988495	+	2.7.7.41	cdsA	similar to AA sequence:UniProtKB:P0ABG1		1	0	0	0	0	0	0
904	PFR_JS21-1_904	Ribosomal RNA large subunit methyltransferase N	988492	989628	+	PROKKA_00913	putative dual-specificity RNA methyltransferase RlmN	988492	989628	+	2.1.1.-	rlmN	similar to AA sequence:UniProtKB:Q7A600		1	0	0	0	0	0	0
905	PFR_JS21-1_905	1-deoxy-D-xylulose 5-phosphate reductoisomerase	989699	990892	+	PROKKA_00914	1-deoxy-D-xylulose 5-phosphate reductoisomerase	989699	990892	+	1.1.1.267	dxr	similar to AA sequence:UniProtKB:P64012		1	0	0	0	0	0	0
906	PFR_JS21-1_906	4-hydroxy-3-methylbut-2-en-1-yl diphosphate	990965	992131	+	PROKKA_00915	4-hydroxy-3-methylbut-2-en-1-yl diphosphate synthase	990965	992131	+	1.17.7.1	ispG	similar to AA sequence:UniProtKB:Q81LV7		1	0	0	0	0	0	0
907	PFR_JS21-1_907	Acetyltransferase, GNAT family	992271	993113	+	PROKKA_00916	Mycothiol acetyltransferase	992271	993113	+	2.3.1.189	mshD_2	protein motif:HAMAP:MF_01698		1	0	0	0	0	0	0
908	PFR_JS21-1_908	Prolyl-tRNA synthetase ProS	993198	995018	+	PROKKA_00917	Proline--tRNA ligase	993198	995018	+	6.1.1.15	proS	similar to AA sequence:UniProtKB:A0QVM0		1	0	0	0	0	0	0
909	PFR_JS21-1_909	Hypothetical protein	995077	996063	-	PROKKA_00918	hypothetical protein	995077	996063	-					1	0	0	0	0	0	0
910	PFR_JS21-1_910	Ribosome maturation factor RimP	996283	996756	+	PROKKA_00919	Ribosome maturation factor RimP	996283	996756	+		rimP	similar to AA sequence:UniProtKB:P67220		1	0	0	0	0	0	0
911	PFR_JS21-1_911	Transcription termination factor NusA	996758	997816	+	PROKKA_00920	hypothetical protein	996758	997816	+			similar to AA sequence:UniProtKB:P0A5M2	Transcription termination/antitermination protein NusA	1	0	0	0	0	0	0
912	PFR_JS21-1_912	Hypothetical protein	997963	998160	+	PROKKA_00921	hypothetical protein	997963	998160	+			protein motif:CLUSTERS:PRK09190		0	0	0	0	0	0	0
913	PFR_JS21-1_913	Translation initiation factor IF-2	998356	1001277	+	PROKKA_00922	Translation initiation factor IF-2	998356	1001277	+		infB	similar to AA sequence:UniProtKB:P04766		1	0	0	0	0	0	0
914	PFR_JS21-1_914	Ribosome-binding factor A	1001277	1001717	+	PROKKA_00923	Ribosome-binding factor A	1001277	1001717	+		rbfA	similar to AA sequence:UniProtKB:P65967		1	0	0	0	0	0	0
915	PFR_JS21-1_915	TRNA pseudouridine synthase B	1001714	1002610	+	PROKKA_00924	tRNA pseudouridine synthase B	1001714	1002610	+	5.4.99.25	truB	similar to AA sequence:UniProtKB:P62190		1	0	0	0	0	0	0
916	PFR_JS21-1_916	Putative glycerol uptake facilitator	1002855	1003646	+	PROKKA_00925	putative glycerol uptake facilitator protein	1002855	1003646	+		glpF	similar to AA sequence:UniProtKB:P19255		1	0	0	0	0	0	0
917	PFR_JS21-1_917	Glycerol kinase	1003704	1005230	+	PROKKA_00926	Glycerol kinase	1003704	1005230	+	2.7.1.30	glpK_2	similar to AA sequence:UniProtKB:Q5HGD2		1	0	0	0	0	0	0
918	PFR_JS21-1_918	Riboflavin biosynthesis protein RibF	1005556	1006533	+	PROKKA_00927	Riboflavin biosynthesis protein RibF	1005556	1006533	+		ribF	similar to AA sequence:UniProtKB:Q59263		1	0	0	0	0	0	0
919	PFR_JS21-1_919	30S ribosomal protein S15	1006637	1006900	+	PROKKA_00928	30S ribosomal protein S15	1006637	1006900	+		rpsO	similar to AA sequence:UniProtKB:P05766		1	0	0	0	0	0	0
920	PFR_JS21-1_920	Polyribonucleotide nucleotidyltransferase	1007225	1009447	+	PROKKA_00929	Polyribonucleotide nucleotidyltransferase	1007225	1009447	+	2.7.7.8	pnp	similar to AA sequence:UniProtKB:Q53597		1	0	0	0	0	0	0
921	PFR_JS21-1_921	Dihydrodipicolinate reductase	1009652	1010392	+	PROKKA_00930	4-hydroxy-tetrahydrodipicolinate reductase	1009652	1010392	+	1.17.1.8	dapB	similar to AA sequence:UniProtKB:P72024		1	0	0	0	0	0	0
922	PFR_JS21-1_922	Hypothetical protein	1010398	1011123	+	PROKKA_00931	hypothetical protein	1010398	1011123	+					1	0	0	0	0	0	0
923	PFR_JS21-1_923	Acetyltransferase, GNAT family	1011151	1011639	-	PROKKA_00932	Acetyltransferase (GNAT) family protein	1011151	1011639	-			protein motif:Pfam:PF00583.18		1	0	0	0	0	0	0
924	PFR_JS21-1_924	Putative hydrolase of the metallo-beta-lactamase	1011727	1013478	+	PROKKA_00933	Putative ribonuclease J	1011727	1013478	+	3.1.-.-		similar to AA sequence:UniProtKB:O33294		1	0	0	0	0	0	0
925	PFR_JS21-1_925	50S ribosomal protein L28 2	1013613	1013798	+	PROKKA_00934	50S ribosomal protein L28	1013613	1013798	+		rpmB	similar to AA sequence:UniProtKB:Q9WY96		1	0	0	0	0	0	0
926	PFR_JS21-1_926	Putative ATP-dependent DNA helicase RecG	1013929	1016208	+	PROKKA_00935	ATP-dependent DNA helicase RecG	1013929	1016208	+	3.6.4.12	recG	similar to AA sequence:UniProtKB:P24230		1	0	0	0	0	0	0
927	PFR_JS21-1_927	Pyridoxamine 5'-phosphate oxidase family protein	1016298	1016720	-	PROKKA_00936	Pyridoxamine 5'-phosphate oxidase	1016298	1016720	-			protein motif:Pfam:PF12900.1		1	0	0	0	0	0	0
928	PFR_JS21-1_928	RNA methyltransferase, RsmD family	1016796	1017395	+	PROKKA_00937	Ribosomal RNA small subunit methyltransferase D	1016796	1017395	+	2.1.1.171	rsmD	similar to AA sequence:UniProtKB:P0ADX9		1	0	0	0	0	0	0
929	PFR_JS21-1_929	Pantetheine-phosphate adenylyltransferase	1017388	1017873	+	PROKKA_00938	Phosphopantetheine adenylyltransferase	1017388	1017873	+	2.7.7.3	coaD	similar to AA sequence:UniProtKB:O34797		1	0	0	0	0	0	0
930	PFR_JS21-1_930	Protein of hypothetical function DUF177	1018033	1018521	+	PROKKA_00939	hypothetical protein	1018033	1018521	+					1	0	0	0	0	0	0
931	PFR_JS21-1_931	Hypothetical protein	1018672	1018884	+	PROKKA_00940	50S ribosomal protein L32	1018672	1018884	+		rpmF	similar to AA sequence:UniProtKB:P80339		1	0	0	0	0	0	0
932	PFR_JS21-1_932	Ribonuclease III	1018871	1019593	+	PROKKA_00941	Ribonuclease 3	1018871	1019593	+	3.1.26.3	rnc	similar to AA sequence:UniProtKB:Q9ZBQ7		1	0	0	0	0	0	0
933	PFR_JS21-1_933	Formamidopyrimidine-DNA glycosylase 2	1019617	1020498	+	PROKKA_00942	Formamidopyrimidine-DNA glycosylase 1	1019617	1020498	+	3.2.2.23	fpg1	similar to AA sequence:UniProtKB:P64150		1	0	0	0	0	0	0
934	PFR_JS21-1_934	GtrA family protein	1020510	1021124	+	PROKKA_00943	GtrA-like protein	1020510	1021124	+			protein motif:Pfam:PF04138.8		1	0	0	0	0	0	0
935	PFR_JS21-1_935	Chromosome partition protein Smc (Precursor)	1021162	1024707	+	PROKKA_00944	Chromosome partition protein Smc	1021162	1024707	+		smc_2	similar to AA sequence:UniProtKB:P51834		1	0	0	0	0	0	0
936	PFR_JS21-1_936	Hypothetical protein	1024788	1024985	+	PROKKA_00945	hypothetical protein	1024788	1024985	+					1	0	0	0	0	0	0
937	PFR_JS21-1_937	Signal recognition particle receptor FtsY	1025076	1026230	+	PROKKA_00946	Signal recognition particle receptor FtsY	1025076	1026230	+		ftsY	similar to AA sequence:UniProtKB:P51835		1	0	0	0	0	0	0
938	PFR_JS21-1_938	Signal recognition particle protein	1026357	1027928	+	PROKKA_00947	Signal recognition particle protein	1026357	1027928	+		ffh	similar to AA sequence:UniProtKB:P66844		1	0	0	0	0	0	0
939	PFR_JS21-1_939	Amidohydrolase family protein	1027993	1029051	+	PROKKA_00948	hypothetical protein	1027993	1029051	+					1	0	0	0	0	0	0
940	PFR_JS21-1_940	30S ribosomal protein S16	1029229	1029720	+	PROKKA_00949	30S ribosomal protein S16	1029229	1029720	+		rpsP	similar to AA sequence:UniProtKB:A0QV37		1	0	0	0	0	0	0
941	PFR_JS21-1_941	UPF0109 protein PPA1442	1029723	1029977	+	PROKKA_00950	hypothetical protein	1029723	1029977	+			protein motif:CLUSTERS:PRK02821		1	0	0	0	0	0	0
942	PFR_JS21-1_942	Ribosome maturation factor RimM	1029986	1030537	+	PROKKA_00951	Ribosome maturation factor RimM	1029986	1030537	+		rimM	similar to AA sequence:UniProtKB:A0QV39		1	0	0	0	0	0	0
943	PFR_JS21-1_943	TRNA (guanine-N(1)-)-methyltransferase	1030603	1031328	+	PROKKA_00952	tRNA (guanine-N(1)-)-methyltransferase	1030603	1031328	+	2.1.1.228	trmD	similar to AA sequence:UniProtKB:Q2GIL5		1	0	0	0	0	0	0
944	PFR_JS21-1_944	Putative xylan esterase	1031336	1032034	-	PROKKA_00953	Acetylxylan esterase precursor	1031336	1032034	-	3.1.1.72	axeA1_1	similar to AA sequence:UniProtKB:D5EV35		1	0	0	0	0	0	0
945	PFR_JS21-1_945	Succinate dehydrogenase cytochrome B-558 subunit	1032132	1032893	+	PROKKA_00954	hypothetical protein	1032132	1032893	+					1	0	0	0	0	0	0
946	PFR_JS21-1_946	Succinate dehydrogenase flavoprotein subunit	1032890	1034911	+	PROKKA_00955	Fumarate reductase flavoprotein subunit	1032890	1034911	+	1.3.5.4	frdA_1	similar to AA sequence:UniProtKB:P00363		1	0	0	0	0	0	0
947	PFR_JS21-1_947	Succinate dehydrogenase/fumarate reductase	1034908	1035672	+	PROKKA_00956	Fumarate reductase iron-sulfur subunit	1034908	1035672	+	1.3.99.1	frdB_1	similar to AA sequence:UniProtKB:P0AC47		1	0	0	0	0	0	0
948	PFR_JS21-1_948	50S ribosomal protein L19	1035946	1036302	+	PROKKA_00957	50S ribosomal protein L19	1035946	1036302	+		rplS	similar to AA sequence:UniProtKB:P66083		1	0	0	0	0	0	0
949	PFR_JS21-1_949	Signal peptidase I	1036314	1037138	+	PROKKA_00958	Signal peptidase I	1036314	1037138	+	3.4.21.89	lepB	similar to AA sequence:UniProtKB:Q10789		1	0	0	0	0	0	0
950	PFR_JS21-1_950	Ribonuclease HII	1037144	1037779	+	PROKKA_00959	Ribonuclease HII	1037144	1037779	+	3.1.26.4	rnhB	similar to AA sequence:UniProtKB:P10442		1	0	0	0	0	0	0
951	PFR_JS21-1_951	Protein often found in Actinomycetes clustered	1037776	1038090	+	PROKKA_00960	hypothetical protein	1037776	1038090	+					1	0	0	0	0	0	0
952	PFR_JS21-1_952	UPF0102 protein	1038244	1038606	+	PROKKA_00961	hypothetical protein	1038244	1038606	+			protein motif:CLUSTERS:PRK12497		1	0	0	0	0	0	0
953	PFR_JS21-1_953	Mg-chelatase subunit D/I family protein, ComM	1038603	1040141	+	PROKKA_00962	Competence protein ComM	1038603	1040141	+		comM	similar to AA sequence:UniProtKB:P45049		1	0	0	0	0	0	0
954	PFR_JS21-1_954	DNA processing Smf-protein	1040622	1041299	+	PROKKA_00963	hypothetical protein	1040622	1041299	+			protein motif:CLUSTERS:PRK10736		1	0	0	0	0	0	0
955	PFR_JS21-1_955	Tryptophan synthase beta chain 2	1041461	1042783	+	PROKKA_00964	Tryptophan synthase beta chain	1041461	1042783	+	4.2.1.20	trpB_1	similar to AA sequence:UniProtKB:Q81TL8		1	0	0	0	0	0	0
956	PFR_JS21-1_956	Hypothetical protein	1042786	1043172	+	PROKKA_00965	Dinitrogenase iron-molybdenum cofactor	1042786	1043172	+			protein motif:Pfam:PF02579.11		1	0	0	0	0	0	0
957	PFR_JS21-1_957	Undecaprenyl-diphosphatase UppP	1043243	1044079	-	PROKKA_00966	Undecaprenyl-diphosphatase	1043243	1044079	-	3.6.1.27	uppP	similar to AA sequence:UniProtKB:P60932		1	0	0	0	0	0	0
958	PFR_JS21-1_958	Hypothetical protein	1044594	1045091	-	PROKKA_00967	hypothetical protein	1044594	1045091	-					0	0	0	0	0	0	0
959	PFR_JS21-1_959	Hypothetical protein	1045138	1045461	-	PROKKA_00968	hypothetical protein	1045138	1045461	-					0	0	0	0	0	0	0
						PROKKA_00969	tRNA-Leu(gag)	1046063	1046151	-			COORDINATES:profile:Aragorn:1.2		0					0	0
960	PFR_JS21-1_960	Hypothetical protein	1046366	1046617	+	PROKKA_00970	hypothetical protein	1046366	1046617	+					1	0	0	0	0	0	0
961	PFR_JS21-1_961	Aldo/keto reductase family oxidoreductase	1046635	1047624	-	PROKKA_00971	General stress protein 69	1046635	1047624	-	1.1.1.-	yhdN	similar to AA sequence:UniProtKB:P80874		1	0	0	0	0	0	0
962	PFR_JS21-1_962	Cysteine--tRNA ligase 3	1047691	1048947	+	PROKKA_00972	L-cysteine:1D-myo-inositol 2-amino-2-deoxy-alpha-D-glucopyranoside ligase	1047691	1048947	+	6.3.1.13	mshC	similar to AA sequence:UniProtKB:A0QZY0		1	0	0	0	0	0	0
963	PFR_JS21-1_963	ATP-dependent zinc metalloprotease FtsH	1049057	1051207	-	PROKKA_00973	ATP-dependent zinc metalloprotease FtsH	1049057	1051207	-	3.4.24.-	ftsH	similar to AA sequence:UniProtKB:P0AAI3		1	0	0	0	0	0	0
964	PFR_JS21-1_964	Phosphoribosyl-AMP pyrophosphatase hisE	1051380	1051646	+	PROKKA_00974	Phosphoribosyl-ATP pyrophosphatase	1051380	1051646	+	3.6.1.31	hisE	similar to AA sequence:UniProtKB:P0A5B1		1	0	0	0	0	0	0
965	PFR_JS21-1_965	ATP phosphoribosyltransferase	1051713	1052576	+	PROKKA_00975	ATP phosphoribosyltransferase	1051713	1052576	+	2.4.2.17	hisG	similar to AA sequence:UniProtKB:P60759		1	0	0	0	0	0	0
966	PFR_JS21-1_966	Hypothetical protein	1052640	1053122	-	PROKKA_00976	hypothetical protein	1052640	1053122	-					1	0	0	0	0	0	0
967	PFR_JS21-1_967	Translation initiation factor IF-3	1053428	1054156	+	PROKKA_00977	Translation initiation factor IF-3	1053428	1054156	+		infC	similar to AA sequence:UniProtKB:Q5SKU2		1	0	0	0	0	0	0
968	PFR_JS21-1_968	50S ribosomal protein L35	1054224	1054418	+	PROKKA_00978	50S ribosomal protein L35	1054224	1054418	+		rpmI	similar to AA sequence:UniProtKB:P80341		1	0	0	0	0	0	0
969	PFR_JS21-1_969	50S ribosomal protein L20	1054464	1054835	+	PROKKA_00979	50S ribosomal protein L20	1054464	1054835	+		rplT	similar to AA sequence:UniProtKB:A0QYU6		1	0	0	0	0	0	0
970	PFR_JS21-1_970	RNA 2'-O ribose methyltransferase substrate	1054846	1055706	+	PROKKA_00980	23S rRNA (uridine(2479)-2'-O)-methyltransferase	1054846	1055706	+	2.1.1.208	aviRb	similar to AA sequence:UniProtKB:Q9F5K6		1	0	0	0	0	0	0
971	PFR_JS21-1_971	Hypothetical protein	1055706	1055882	+	PROKKA_00981	hypothetical protein	1055706	1055882	+					1	0	0	0	0	0	0
972	PFR_JS21-1_972	Phenylalanine--tRNA ligase alpha subunit	1056038	1057132	+	PROKKA_00982	Phenylalanine--tRNA ligase alpha subunit	1056038	1057132	+	6.1.1.20	pheS	similar to AA sequence:UniProtKB:Q8NQN7		1	0	0	0	0	0	0
973	PFR_JS21-1_973	Phenylalanine--tRNA ligase beta subunit	1057129	1059657	+	PROKKA_00983	Phenylalanine--tRNA ligase beta subunit	1057129	1059657	+	6.1.1.20	pheT	similar to AA sequence:UniProtKB:P67041		1	0	0	0	0	0	0
974	PFR_JS21-1_974	Aminotransferase AlaT	1059785	1060999	-	PROKKA_00984	Glutamate-pyruvate aminotransferase AlaA	1059785	1060999	-	2.6.1.2	alaA	similar to AA sequence:UniProtKB:P0A959		1	0	0	0	0	0	0
975	PFR_JS21-1_975	N-acetyl-gamma-glutamyl-phosphate reductase ArgC	1061164	1062195	+	PROKKA_00985	N-acetyl-gamma-glutamyl-phosphate reductase	1061164	1062195	+	1.2.1.38	argC	similar to AA sequence:UniProtKB:P63562		1	0	0	0	0	0	0
976	PFR_JS21-1_976	Arginine biosynthesis bifunctional protein ArgJ	1062192	1063343	+	PROKKA_00986	Arginine biosynthesis bifunctional protein ArgJ	1062192	1063343	+		argJ	similar to AA sequence:UniProtKB:Q8CK24		1	0	0	0	0	0	0
977	PFR_JS21-1_977	Acetylglutamate kinase	1063340	1064251	+	PROKKA_00987	Acetylglutamate kinase	1063340	1064251	+	2.7.2.8	argB	similar to AA sequence:UniProtKB:A0QYT0		1	0	0	0	0	0	0
978	PFR_JS21-1_978	Acetylornithine transaminase	1064244	1065467	+	PROKKA_00988	Acetylornithine aminotransferase	1064244	1065467	+	2.6.1.11	argD	similar to AA sequence:UniProtKB:A0QYS9		0	0	0	0	0	0	0
979	PFR_JS21-1_979	Arginine repressor	1065464	1066018	+	PROKKA_00989	Arginine repressor	1065464	1066018	+		argR	similar to AA sequence:UniProtKB:P0A4Y8		1	0	0	0	0	0	0
980	PFR_JS21-1_980	Argininosuccinate lyase	1066022	1067443	+	PROKKA_00990	Argininosuccinate lyase	1066022	1067443	+	4.3.2.1	argH	similar to AA sequence:UniProtKB:A0QYS5		1	0	0	0	0	0	0
981	PFR_JS21-1_981	Tyrosyl-tRNA synthase tyrS	1067571	1068839	+	PROKKA_00991	Tyrosine--tRNA ligase	1067571	1068839	+	6.1.1.1	tyrS	similar to AA sequence:UniProtKB:P67611		1	0	0	0	0	0	0
982	PFR_JS21-1_982	Hypothetical protein	1070792	1071787	-	PROKKA_00992	hypothetical protein	1070792	1071787	-					0	1	1	0	0	0	0
983	PFR_JS21-1_983	Hypothetical protein	1074719	1075777	+	PROKKA_00993	hypothetical protein	1074719	1075777	+					0	1	1	0	0	0	0
984	PFR_JS21-1_984	Hypothetical protein	1075852	1076877	+	PROKKA_00994	hypothetical protein	1075852	1076877	+					0	0	0	0	0	0	0
985	PFR_JS21-1_985	HAD-superfamily hydrolase, subfamily IIA	1076874	1077905	+	PROKKA_00995	putative hydrolase YutF	1076874	1077905	+	3.-.-.-	yutF	similar to AA sequence:UniProtKB:O32125		1	0	0	0	0	0	0
986	PFR_JS21-1_986	BioY family protein	1078094	1078723	+	PROKKA_00996	Biotin transporter BioY	1078094	1078723	+		bioY	similar to AA sequence:UniProtKB:Q2KBP7		1	0	0	0	0	0	0
987	PFR_JS21-1_987	Biotin ABC transport system ATP-binding protein	1078737	1079465	+	PROKKA_00997	Biotin transport ATP-binding protein BioM	1078737	1079465	+	3.6.3.-	bioM	similar to AA sequence:UniProtKB:Q2KBP5		1	0	0	0	0	0	0
988	PFR_JS21-1_988	Cobalt transport protein	1079462	1080070	+	PROKKA_00998	Energy-coupling factor transporter transmembrane protein BioN	1079462	1080070	+		bioN	similar to AA sequence:UniProtKB:Q2KBP6		1	0	0	0	0	0	0
989	PFR_JS21-1_989	Hypothetical protein	1080143	1080382	+	PROKKA_00999	hypothetical protein	1080143	1080382	+					1	0	0	0	0	0	0
990	PFR_JS21-1_990	Probable inorganic polyphosphate/ATP-NAD kinase	1080447	1081370	+	PROKKA_01000	Inorganic polyphosphate/ATP-NAD kinase	1080447	1081370	+	2.7.1.23	ppnK	similar to AA sequence:UniProtKB:P0A5S6		1	0	0	0	0	0	0
991	PFR_JS21-1_991	DNA repair protein RecN	1081364	1083055	+	PROKKA_01001	DNA repair protein RecN	1081364	1083055	+		recN	similar to AA sequence:UniProtKB:Q9WXF2		1	0	0	0	0	0	0
992	PFR_JS21-1_992	CTP synthase	1083142	1084896	+	PROKKA_01002	CTP synthase	1083142	1084896	+	6.3.4.2	pyrG	similar to AA sequence:UniProtKB:A0QYQ7		1	0	0	0	0	0	0
993	PFR_JS21-1_993	Hydrolase, NUDIX family	1084889	1085551	+	PROKKA_01003	ADP-ribose pyrophosphatase	1084889	1085551	+	3.6.1.13	nudF	similar to AA sequence:UniProtKB:P54570		1	0	0	0	0	0	0
994	PFR_JS21-1_994	Tyrosine recombinase XerC 2	1085544	1086539	+	PROKKA_01004	Tyrosine recombinase XerD	1085544	1086539	+		xerD_3	similar to AA sequence:UniProtKB:P0A0P0		1	0	0	0	0	0	0
995	PFR_JS21-1_995	Sporulation initiation inhibitor protein Soj	1086660	1087556	+	PROKKA_01005	Sporulation initiation inhibitor protein Soj	1086660	1087556	+	3.6.-.-	soj_1	similar to AA sequence:UniProtKB:P37522		1	0	0	0	0	0	0
996	PFR_JS21-1_996	Hypothetical protein	1087541	1087816	+	PROKKA_01006	hypothetical protein	1087541	1087816	+					1	0	0	0	0	0	0
997	PFR_JS21-1_997	Condensin subunit ScpA	1087797	1088711	+	PROKKA_01007	Segregation and condensation protein A	1087797	1088711	+		scpA	similar to AA sequence:UniProtKB:P35154		1	0	0	0	0	0	0
998	PFR_JS21-1_998	Transcriptional regulator	1088708	1089463	+	PROKKA_01008	Segregation and condensation protein B	1088708	1089463	+		scpB	similar to AA sequence:UniProtKB:C1CMI5		1	0	0	0	0	0	0
999	PFR_JS21-1_999	Pseudouridylate synthase	1089456	1090238	+	PROKKA_01009	Ribosomal large subunit pseudouridine synthase B	1089456	1090238	+	5.4.99.22	rluB	similar to AA sequence:UniProtKB:P35159		1	0	0	0	0	0	0
1000	PFR_JS21-1_1000	Hypothetical protein	1090304	1090732	+	PROKKA_01010	hypothetical protein	1090304	1090732	+					1	0	0	0	0	0	0
1001	PFR_JS21-1_1001	Hypothetical protein	1090707	1090946	+	PROKKA_01011	Peptidyl-prolyl cis-trans isomerase Mip precursor	1090707	1090946	+	5.2.1.8	mip	similar to AA sequence:UniProtKB:P51752		0	0	0	0	0	0	0
1002	PFR_JS21-1_1002	Peptidylprolyl isomerase	1091032	1092090	+	PROKKA_01012	FK506-binding protein	1091032	1092090	+	5.2.1.8	fkbP_1	similar to AA sequence:UniProtKB:P28725		1	0	0	0	0	0	0
1003	PFR_JS21-1_1003	TRNA synthetase class I, catalytic domain	1092233	1093192	-	PROKKA_01013	Glutamyl-Q tRNA(Asp) synthetase	1092233	1093192	-	6.1.1.-	gluQ	similar to AA sequence:UniProtKB:P27305		1	0	0	0	0	0	0
1004	PFR_JS21-1_1004	Protein pafB	1093261	1094229	+	PROKKA_01014	hypothetical protein	1093261	1094229	+					1	0	0	0	0	0	0
1005	PFR_JS21-1_1005	Protein pafC	1094216	1095175	+	PROKKA_01015	hypothetical protein	1094216	1095175	+					1	0	0	0	0	0	0
1006	PFR_JS21-1_1006	Sec-independent protein translocase protein TatA	1095277	1095585	+	PROKKA_01016	Sec-independent protein translocase protein TatAy	1095277	1095585	+		tatAy	similar to AA sequence:UniProtKB:O05522		1	0	0	0	0	0	0
1007	PFR_JS21-1_1007	Twin arginine-targeting protein translocase TatC	1095604	1096476	+	PROKKA_01017	Sec-independent protein translocase protein TatC	1095604	1096476	+		tatC	similar to AA sequence:UniProtKB:O67305		1	0	0	0	0	0	0
1008	PFR_JS21-1_1008	Diacylglycerol kinase	1096492	1097505	+	PROKKA_01018	Diacylglycerol kinase	1096492	1097505	+	2.7.1.107	dagK_2	similar to AA sequence:UniProtKB:O53526		1	0	0	0	0	0	0
1009	PFR_JS21-1_1009	Phosphatase YidA	1097546	1098403	-	PROKKA_01019	Sugar phosphatase YidA	1097546	1098403	-	3.1.3.23	yidA	similar to AA sequence:UniProtKB:P0A8Y5		1	0	0	0	0	0	0
1010	PFR_JS21-1_1010	DSH domain protein	1098539	1101340	+	PROKKA_01020	ski2-like helicase	1098539	1101340	+			protein motif:CLUSTERS:PRK02362		1	0	0	0	0	0	0
1011	PFR_JS21-1_1011	Antibiotic biosynthesis monooxygenase	1101352	1101729	+	PROKKA_01021	Putative monooxygenase YcnE	1101352	1101729	+	1.-.-.-	ycnE	similar to AA sequence:UniProtKB:P94425		1	0	0	0	0	0	0
1012	PFR_JS21-1_1012	Potassium channel beta chain	1101799	1102815	-	PROKKA_01022	L-glyceraldehyde 3-phosphate reductase	1101799	1102815	-	1.1.1.-	gpr_1	similar to AA sequence:UniProtKB:Q46851		1	0	0	0	0	0	0
1013	PFR_JS21-1_1013	Imidazole glycerol phosphate synthase subunit	1102900	1103664	+	PROKKA_01023	Imidazole glycerol phosphate synthase subunit HisF	1102900	1103664	+	4.1.3.-	hisF	similar to AA sequence:UniProtKB:O31139		1	0	0	0	0	0	0
1014	PFR_JS21-1_1014	Hypothetical protein	1103849	1104874	+	PROKKA_01024	hypothetical protein	1103849	1104874	+					1	0	0	0	0	0	0
1015	PFR_JS21-1_1015	Acetolactate synthase	1105173	1106933	+	PROKKA_01025	Acetolactate synthase large subunit	1105173	1106933	+	2.2.1.6	ilvB	similar to AA sequence:UniProtKB:P42463		1	0	0	0	0	0	0
1016	PFR_JS21-1_1016	Acetolactate synthase, small subunit	1106930	1107457	+	PROKKA_01026	Putative acetolactate synthase small subunit	1106930	1107457	+	2.2.1.6	ilvH	similar to AA sequence:UniProtKB:P65161		1	0	0	0	0	0	0
1017	PFR_JS21-1_1017	Ketol-acid reductoisomerase 2	1107502	1108533	+	PROKKA_01027	Ketol-acid reductoisomerase	1107502	1108533	+	1.1.1.86	ilvC	similar to AA sequence:UniProtKB:A0QUX8		1	0	0	0	0	0	0
1018	PFR_JS21-1_1018	Hypothetical protein	1108694	1109557	-	PROKKA_01028	hypothetical protein	1108694	1109557	-					1	0	0	0	0	0	0
1019	PFR_JS21-1_1019	Hypothetical protein	1109539	1110126	-	PROKKA_01029	hypothetical protein	1109539	1110126	-					0	0	0	0	0	0	0
1020	PFR_JS21-1_1020	Tartrate dehydrogenase	1110414	1111478	-	PROKKA_01030	3-isopropylmalate dehydrogenase	1110414	1111478	-	1.1.1.85	leuB	similar to AA sequence:UniProtKB:P95313		1	0	0	0	0	0	0
1021	PFR_JS21-1_1021	Branched-chain-amino-acid transaminase	1111644	1112729	+	PROKKA_01031	Branched-chain-amino-acid aminotransferase	1111644	1112729	+	2.6.1.42	ilvE_1	similar to AA sequence:UniProtKB:A0R066		1	0	0	0	0	0	0
1022	PFR_JS21-1_1022	Putative alpha-isopropylmalate/homocitrate	1112761	1114359	+	PROKKA_01032	2-isopropylmalate synthase	1112761	1114359	+	2.3.3.13	leuA_1	similar to AA sequence:UniProtKB:P09151		1	0	0	0	0	0	0
1023	PFR_JS21-1_1023	FAH family protein	1114419	1115264	+	PROKKA_01033	Ureidoglycolate lyase	1114419	1115264	+	4.3.2.3		similar to AA sequence:UniProtKB:Q39BA7		1	0	0	0	0	0	0
1024	PFR_JS21-1_1024	CAAX amino terminal protease family protein	1115272	1116366	+	PROKKA_01034	CAAX amino terminal protease self- immunity	1115272	1116366	+			protein motif:Pfam:PF02517.10		1	0	0	0	0	0	0
						PROKKA_01035	tRNA-Gln(ctg)	1116431	1116503	+			COORDINATES:profile:Aragorn:1.2		0					0	0
						PROKKA_01036	tRNA-Glu(ctc)	1116596	1116669	+			COORDINATES:profile:Aragorn:1.2		0					0	0
1025	PFR_JS21-1_1025	Transcriptional regulator, IclR family protein	1116768	1117496	-	PROKKA_01037	HTH-type transcriptional regulator KipR	1116768	1117496	-		kipR	similar to AA sequence:UniProtKB:P42968		1	0	0	0	0	0	0
1026	PFR_JS21-1_1026	3-isopropylmalate dehydratase large subunit	1117540	1118949	+	PROKKA_01038	3-isopropylmalate dehydratase large subunit	1117540	1118949	+	4.2.1.33	leuC	similar to AA sequence:UniProtKB:Q7TXH6		1	0	0	0	0	0	0
1027	PFR_JS21-1_1027	3-isopropylmalate dehydratase small subunit	1118963	1119559	+	PROKKA_01039	3-isopropylmalate dehydratase small subunit	1118963	1119559	+	4.2.1.33	leuD	similar to AA sequence:UniProtKB:Q8NQV7		1	0	0	0	0	0	0
1028	PFR_JS21-1_1028	1-acylglycerol-3-phosphate O-acyltransferase,	1119689	1120492	+	PROKKA_01040	2-acyl-glycerophospho-ethanolamine acyltransferase	1119689	1120492	+			protein motif:CLUSTERS:PRK08633		1	0	0	0	0	0	0
1029	PFR_JS21-1_1029	D-alanine-D-alanine ligase A	1120565	1121692	+	PROKKA_01041	D-alanine--D-alanine ligase	1120565	1121692	+	6.3.2.4	ddl	similar to AA sequence:UniProtKB:P95114		1	0	0	0	0	0	0
1030	PFR_JS21-1_1030	Conserved hypothetical membrane spanning protein	1121731	1122726	-	PROKKA_01042	hypothetical protein	1121731	1122726	-					1	0	0	0	0	0	0
1031	PFR_JS21-1_1031	Putative dihydroxyacetone kinase regulator	1122836	1123570	+	PROKKA_01043	hypothetical protein	1122836	1123570	+					1	0	0	0	0	0	0
1032	PFR_JS21-1_1032	Thiamine monophosphate kinase	1123581	1124564	+	PROKKA_01044	Thiamine-monophosphate kinase	1123581	1124564	+	2.7.4.16	thiL	similar to AA sequence:UniProtKB:O67883		1	0	0	0	0	0	0
1033	PFR_JS21-1_1033	FtsK	1124798	1127119	+	PROKKA_01045	DNA translocase SpoIIIE	1124798	1127119	+		spoIIIE	similar to AA sequence:UniProtKB:P21458		1	0	0	0	0	0	0
1034	PFR_JS21-1_1034	Ribosomal protein S12 methylthiotransferase RimO	1127199	1128632	+	PROKKA_01046	Ribosomal protein S12 methylthiotransferase RimO	1127199	1128632	+	2.-.-.-	rimO	similar to AA sequence:UniProtKB:Q9X2H6		1	0	0	0	0	0	0
1035	PFR_JS21-1_1035	Phosphatidylglycerophosphate synthase pgsA3	1128637	1129290	+	PROKKA_01047	Putative CDP-diacylglycerol--glycerol-3-phosphate 3-phosphatidyl-transferase 2	1128637	1129290	+	2.7.8.5	pgsA2_1	similar to AA sequence:UniProtKB:O33288		1	0	0	0	0	0	0
1036	PFR_JS21-1_1036	CinA domain protein	1129283	1129786	+	PROKKA_01048	Nicotinamide-nucleotide amidohydrolase PncC	1129283	1129786	+	3.5.1.42	pncC	similar to AA sequence:UniProtKB:P0A6G3		1	0	0	0	0	0	0
1037	PFR_JS21-1_1037	Transcriptional regulator	1129954	1130259	+	PROKKA_01049	Transcriptional regulator ClgR	1129954	1130259	+		clgR	similar to AA sequence:UniProtKB:A0QVU1		1	0	0	0	0	0	0
1038	PFR_JS21-1_1038	Putative ATP-DEPENDENT HELICASE LHR	1130481	1135160	-	PROKKA_01050	putative ATP-dependent helicase Lhr	1130481	1135160	-			protein motif:CLUSTERS:PRK09751		1	0	0	0	0	0	0
1039	PFR_JS21-1_1039	Hypothetical protein	1135264	1135431	-	PROKKA_01051	hypothetical protein	1135264	1135431	-					1	0	0	0	0	0	0
1040	PFR_JS21-1_1040	Protein RecA 2	1135740	1136858	+	PROKKA_01052	recombinase A	1135740	1136858	+			protein motif:CLUSTERS:PRK09354		1	0	0	0	0	0	0
1041	PFR_JS21-1_1041	Regulatory protein RecX	1136861	1137475	+	PROKKA_01053	Regulatory protein RecX	1136861	1137475	+		recX	similar to AA sequence:UniProtKB:P0A5U8		1	0	0	0	0	0	0
1042	PFR_JS21-1_1042	Ribonuclease Y	1137637	1139172	+	PROKKA_01054	Ribonuclease Y	1137637	1139172	+	3.1.-.-	rny	similar to AA sequence:UniProtKB:P67278		1	0	0	0	0	0	0
1043	PFR_JS21-1_1043	Glutamate uptake system ATP-binding protein	1139182	1139997	-	PROKKA_01055	Glutamine transport ATP-binding protein GlnQ	1139182	1139997	-		glnQ_3	similar to AA sequence:UniProtKB:P27675		1	0	0	0	0	0	0
1044	PFR_JS21-1_1044	(Dimethylallyl)adenosine tRNA	1140101	1141615	+	PROKKA_01056	(Dimethylallyl)adenosine tRNA methylthiotransferase MiaB	1140101	1141615	+	2.-.-.-	miaB	similar to AA sequence:UniProtKB:O31778		1	0	0	0	0	0	0
1045	PFR_JS21-1_1045	TRNA dimethylallyltransferase	1141612	1142598	+	PROKKA_01057	tRNA dimethylallyltransferase	1141612	1142598	+	2.5.1.75	miaA	similar to AA sequence:UniProtKB:Q9KAC3		1	0	0	0	0	0	0
1046	PFR_JS21-1_1046	Diaminopimelate epimerase	1142613	1143455	+	PROKKA_01058	Diaminopimelate epimerase	1142613	1143455	+	5.1.1.7	dapF	similar to AA sequence:UniProtKB:A4QEV1		1	0	0	0	0	0	0
1047	PFR_JS21-1_1047	GTPase HflX	1143499	1144935	+	PROKKA_01059	GTPase HflX	1143499	1144935	+		hflX	similar to AA sequence:UniProtKB:P25519		1	0	0	0	0	0	0
1048	PFR_JS21-1_1048	ATP-dependent helicase DinG	1145102	1147165	+	PROKKA_01060	putative ATP-dependent helicase DinG	1145102	1147165	+	3.6.4.12	dinG	similar to AA sequence:UniProtKB:P27296		1	0	0	0	0	0	0
1049	PFR_JS21-1_1049	LexA repressor	1147169	1148011	-	PROKKA_01061	LexA repressor	1147169	1148011	-	3.4.21.88	lexA	similar to AA sequence:UniProtKB:Q50765		1	0	0	0	0	0	0
1050	PFR_JS21-1_1050	Hypothetical protein	1148281	1149084	+	PROKKA_01062	hypothetical protein	1148281	1149084	+					1	0	0	0	0	0	0
1051	PFR_JS21-1_1051	Transcriptional repressor NrdR	1149403	1149900	+	PROKKA_01063	Transcriptional repressor NrdR	1149403	1149900	+		nrdR	similar to AA sequence:UniProtKB:O69980		1	0	0	0	0	0	0
1052	PFR_JS21-1_1052	Vitamin B12-dependent ribonucleotide reductase	1150086	1152977	+	PROKKA_01064	Vitamin B12-dependent ribonucleotide reductase	1150086	1152977	+	1.17.4.1	nrdJ	similar to AA sequence:UniProtKB:O69981		1	0	0	0	0	0	0
1053	PFR_JS21-1_1053	Phospholipase, patatin family	1153086	1154027	-	PROKKA_01065	NTE family protein RssA	1153086	1154027	-		rssA	similar to AA sequence:UniProtKB:P0AFR0		1	0	0	0	0	0	0
1054	PFR_JS21-1_1054	Glycerol-3-phosphate dehydrogenase [NAD(P) ] A	1154219	1155847	+	PROKKA_01066	Anaerobic glycerol-3-phosphate dehydrogenase subunit A	1154219	1155847	+	1.1.5.3	glpA	similar to AA sequence:UniProtKB:P0A9C0		1	0	0	0	0	0	0
1055	PFR_JS21-1_1055	Glycerol-3-phosphate dehydrogenase [NAD(P) ] B	1155844	1157154	+	PROKKA_01067	Anaerobic glycerol-3-phosphate dehydrogenase subunit B	1155844	1157154	+	1.1.5.3	glpB	similar to AA sequence:UniProtKB:P13033		1	0	0	0	0	0	0
1056	PFR_JS21-1_1056	Anaerobic glycerol-3-phosphate dehydrogenase	1157151	1158542	+	PROKKA_01068	Anaerobic glycerol-3-phosphate dehydrogenase subunit C	1157151	1158542	+		glpC	similar to AA sequence:UniProtKB:P0A996		1	0	0	0	0	0	0
1057	PFR_JS21-1_1057	Sugar-binding family transcriptional regulator	1158625	1159593	-	PROKKA_01069	Deoxyribonucleoside regulator	1158625	1159593	-		deoR	similar to AA sequence:UniProtKB:P39140		1	0	0	0	0	0	0
1058	PFR_JS21-1_1058	Putative AEC family transporter	1159759	1160694	+	PROKKA_01070	Membrane transport protein	1159759	1160694	+			protein motif:Pfam:PF03547.12		1	0	0	0	0	0	0
1059	PFR_JS21-1_1059	Probable phosphoketolase	1160787	1163384	+	PROKKA_01071	Xylulose-5-phosphate phosphoketolase	1160787	1163384	+	4.1.2.9	xpkA	similar to AA sequence:UniProtKB:Q937F6		1	0	0	0	0	0	0
1060	PFR_JS21-1_1060	ATP-dependent helicase HrpA	1163522	1167490	+	PROKKA_01072	ATP-dependent RNA helicase HrpB	1163522	1167490	+	3.6.4.13	hrpB_1	similar to AA sequence:UniProtKB:P37024		0	0	0	0	0	0	0
1061	PFR_JS21-1_1061	Putative acyl-CoA thioesterase II	1167598	1168473	+	PROKKA_01073	Acyl-CoA thioesterase 2	1167598	1168473	+	3.1.2.-	tesB	similar to AA sequence:UniProtKB:P0AGG2		1	0	0	0	0	0	0
1062	PFR_JS21-1_1062	Probable solute binding protein of ABC	1168488	1169828	-	PROKKA_01074	Lactose-binding protein precursor	1168488	1169828	-		lacE	similar to AA sequence:UniProtKB:P29822		0	0	0	0	0	0	0
1063	PFR_JS21-1_1063	Transcriptional regulator	1170125	1171114	+	PROKKA_01075	Catabolite control protein A	1170125	1171114	+		ccpA_2	similar to AA sequence:UniProtKB:P46828		1	0	0	0	0	0	0
1064	PFR_JS21-1_1064	RNA polymerase sigma factor SigB	1171217	1172146	-	PROKKA_01076	RNA polymerase sigma factor SigB	1171217	1172146	-		sigB_1	similar to AA sequence:UniProtKB:Q59563		1	0	0	0	0	0	0
1065	PFR_JS21-1_1065	RNA polymerase sigma factor	1172505	1174034	+	PROKKA_01077	RNA polymerase principal sigma factor HrdB	1172505	1174034	+		hrdB	similar to AA sequence:UniProtKB:P18183		1	0	0	0	0	0	0
1066	PFR_JS21-1_1066	L-lactate dehydrogenase 1 (Precursor)	1174124	1175089	-	PROKKA_01078	L-lactate dehydrogenase 2	1174124	1175089	-	1.1.1.27	ldh2	similar to AA sequence:UniProtKB:P0CW93		1	0	0	0	0	0	0
1067	PFR_JS21-1_1067	Hypothetical protein	1175235	1175426	-	PROKKA_01079	hypothetical protein	1175235	1175426	-					1	0	0	0	0	0	0
1068	PFR_JS21-1_1068	DNA gyrase, B subunit	1175589	1177709	+	PROKKA_01080	DNA topoisomerase 4 subunit B	1175589	1177709	+	5.99.1.3	parE	similar to AA sequence:UniProtKB:P66939		1	0	0	0	0	0	0
1069	PFR_JS21-1_1069	2-dehydropantoate 2-reductase (Ketopantoate	1177734	1178651	-	PROKKA_01081	2-dehydropantoate 2-reductase	1177734	1178651	-			protein motif:CLUSTERS:PRK06522		1	0	0	0	0	0	0
1070	PFR_JS21-1_1070	DNA gyrase/topoisomerase IV, A subunit	1178756	1181218	-	PROKKA_01082	DNA gyrase subunit A	1178756	1181218	-	5.99.1.3	gyrA_2	similar to AA sequence:UniProtKB:Q2G2Q0		1	0	0	0	0	0	0
1071	PFR_JS21-1_1071	PF09949 family protein	1181344	1182429	-	PROKKA_01083	hypothetical protein	1181344	1182429	-					1	0	0	0	0	0	0
1072	PFR_JS21-1_1072	Phosphodiesterase I	1182485	1183078	+	PROKKA_01084	hypothetical protein	1182485	1183078	+					1	0	0	0	0	0	0
1073	PFR_JS21-1_1073	Type I phosphodiesterase / nucleotide	1183082	1184233	+	PROKKA_01085	Type I phosphodiesterase / nucleotide pyrophosphatase	1183082	1184233	+			protein motif:Pfam:PF01663.16		1	0	0	0	0	0	0
1074	PFR_JS21-1_1074	Hypothetical protein	1184336	1185664	-	PROKKA_01086	hypothetical protein	1184336	1185664	-					1	0	0	0	0	0	0
1075	PFR_JS21-1_1075	PF13834 domain protein	1185880	1186254	+	PROKKA_01087	hypothetical protein	1185880	1186254	+					1	0	0	0	0	0	0
1076	PFR_JS21-1_1076	Hypothetical protein	1186366	1186686	-	PROKKA_01088	hypothetical protein	1186366	1186686	-					1	0	0	0	0	0	0
1077	PFR_JS21-1_1077	PF12502 family protein	1186976	1187797	+	PROKKA_01089	hypothetical protein	1186976	1187797	+					1	0	0	0	0	0	0
1078	PFR_JS21-1_1078	Nucleic acid-binding domain protein	1187794	1188174	+	PROKKA_01090	hypothetical protein	1187794	1188174	+					1	0	0	0	0	0	0
1079	PFR_JS21-1_1079	TrkB	1188181	1188849	-	PROKKA_01091	Trk system potassium uptake protein TrkA	1188181	1188849	-		trkA_1	similar to AA sequence:UniProtKB:P0AGI8		1	0	0	0	0	0	0
1080	PFR_JS21-1_1080	Trk system potassium uptake protein TrkA	1188863	1189525	-	PROKKA_01092	Trk system potassium uptake protein TrkA	1188863	1189525	-		trkA_2	similar to AA sequence:UniProtKB:P0AGI8		1	0	0	0	0	0	0
1081	PFR_JS21-1_1081	Conserved alanine, valine and leucine rich	1189698	1191692	+	PROKKA_01093	hypothetical protein	1189698	1191692	+					1	0	0	0	0	0	0
1082	PFR_JS21-1_1082	Putative 23S rRNA (Uracil-5-)-methyltransferase	1191689	1192867	+	PROKKA_01094	putative RNA methyltransferase/cg2084	1191689	1192867	+	2.1.1.-		similar to AA sequence:UniProtKB:Q6M4B7		1	0	0	0	0	0	0
1083	PFR_JS21-1_1083	Hypothetical protein	1192864	1193124	+	PROKKA_01095	hypothetical protein	1192864	1193124	+					1	0	0	0	0	0	0
1084	PFR_JS21-1_1084	Glutathione S-transferase domain protein	1193159	1194232	-	PROKKA_01096	Glutathionyl-hydroquinone reductase YqjG	1193159	1194232	-	1.8.-.-	yqjG_1	similar to AA sequence:UniProtKB:P42620		1	0	0	0	0	0	0
1085	PFR_JS21-1_1085	GCN5 N-acetyltransferase	1194229	1194879	-	PROKKA_01097	putative acetyltransferase	1194229	1194879	-			protein motif:CLUSTERS:PRK03624		1	0	0	0	0	0	0
1086	PFR_JS21-1_1086	Cysteine synthase	1194876	1195709	-	PROKKA_01098	O-acetylserine sulfhydrylase	1194876	1195709	-	2.5.1.47	cysK1_1	similar to AA sequence:UniProtKB:P0A534		0	0	0	0	0	0	0
1087	PFR_JS21-1_1087	Hypothetical protein	1195731	1195850	-	PROKKA_01099	hypothetical protein	1195731	1195850	-					0	0	0	0	0	0	0
1088	PFR_JS21-1_1088	Glutathione S-transferase domain protein	1196342	1197370	+	PROKKA_01100	Glutathionyl-hydroquinone reductase YqjG	1196342	1197370	+	1.8.-.-	yqjG_2	similar to AA sequence:UniProtKB:P42620		0	0	0	0	0	0	0
1089	PFR_JS21-1_1089	Alpha-ketoglutarate transporter, MFS super	1197478	1198908	+	PROKKA_01101	Alpha-ketoglutarate permease	1197478	1198908	+		kgtP_2	similar to AA sequence:UniProtKB:P0AEX3		1	0	0	0	0	0	0
1090	PFR_JS21-1_1090	Aconitate hydratase 1	1199162	1201834	+	PROKKA_01102	Aconitate hydratase	1199162	1201834	+	4.2.1.3	acnA	similar to AA sequence:UniProtKB:A0QX20		1	0	0	0	0	0	0
1091	PFR_JS21-1_1091	Hypothetical protein	1201946	1202248	+	PROKKA_01103	hypothetical protein	1201946	1202248	+					1	0	0	0	0	0	0
1092	PFR_JS21-1_1092	Hypothetical protein	1202398	1202928	+	PROKKA_01104	hypothetical protein	1202398	1202928	+					1	0	0	0	0	0	0
1093	PFR_JS21-1_1093	1-deoxy-D-xylulose 5-phosphate synthase dxs1	1202979	1204994	+	PROKKA_01105	1-deoxy-D-xylulose-5-phosphate synthase	1202979	1204994	+	2.2.1.7	dxs	similar to AA sequence:UniProtKB:Q9RBN6		1	0	0	0	0	0	0
1094	PFR_JS21-1_1094	Ribonuclease D	1205046	1206311	-	PROKKA_01106	Ribonuclease D	1205046	1206311	-	3.1.13.5	rnd	similar to AA sequence:UniProtKB:P09155		1	0	0	0	0	0	0
1095	PFR_JS21-1_1095	Outer membrane receptor protein	1206380	1206979	-	PROKKA_01107	hypothetical protein	1206380	1206979	-					1	0	0	0	0	0	0
1096	PFR_JS21-1_1096	Conserved hypothetical protein	1207065	1207589	-	PROKKA_01108	hypothetical protein	1207065	1207589	-			protein motif:CLUSTERS:PRK10670		1	0	0	0	0	0	0
1097	PFR_JS21-1_1097	Peptide methionine sulfoxide reductase MsrB	1207613	1208065	-	PROKKA_01109	Peptide methionine sulfoxide reductase MsrB	1207613	1208065	-	1.8.4.12	msrB	similar to AA sequence:UniProtKB:Q3JRF0		1	0	0	0	0	0	0
1098	PFR_JS21-1_1098	Polyphosphate:nucleotide phosphotransferase, PPK2	1208445	1209089	+	PROKKA_01110	Polyphosphate kinase 2 (PPK2)	1208445	1209089	+			protein motif:Pfam:PF03976.8		1	0	0	0	0	0	0
1099	PFR_JS21-1_1099	Cobalamin biosynthesis protein CbiX	1209215	1210057	-	PROKKA_01111	sirohydrochlorin cobaltochelatase	1209215	1210057	-			protein motif:CLUSTERS:PRK00923		1	0	0	0	0	0	0
						PROKKA_01112	tRNA-Val(cac)	1210716	1210789	-			COORDINATES:profile:Aragorn:1.2		0					0	0
						PROKKA_01113	tRNA-Gly(gcc)	1211193	1211266	+			COORDINATES:profile:Aragorn:1.2		0					0	0
						PROKKA_01114	tRNA-Cys(gca)	1211327	1211398	+			COORDINATES:profile:Aragorn:1.2		0					0	0
						PROKKA_01115	tRNA-Val(gac)	1211399	1211471	+			COORDINATES:profile:Aragorn:1.2		0					0	0
1100	PFR_JS21-1_1100	Threonine--tRNA ligase (Precursor)	1211785	1213827	+	PROKKA_01116	Threonine--tRNA ligase	1211785	1213827	+	6.1.1.3	thrS	similar to AA sequence:UniProtKB:P56881		1	0	0	0	0	0	0
1101	PFR_JS21-1_1101	Histidine triad domain protein	1213820	1214425	+	PROKKA_01117	AP-4-A phosphorylase	1213820	1214425	+	2.7.7.53		similar to AA sequence:UniProtKB:O06201		1	0	0	0	0	0	0
1102	PFR_JS21-1_1102	Putative CDP-diacylglycerol--inositol	1214418	1215047	+	PROKKA_01118	CDP-diacylglycerol--inositol 3-phosphatidyltransferase	1214418	1215047	+	2.7.8.11	pgsA	similar to AA sequence:UniProtKB:Q9F7Y9		1	0	0	0	0	0	0
1103	PFR_JS21-1_1103	Lipid A biosynthesis lauroyl acyltransferase	1215080	1215922	+	PROKKA_01119	Phosphatidylinositol mannoside acyltransferase	1215080	1215922	+	2.3.1.-		similar to AA sequence:UniProtKB:A0QWG5		1	0	0	0	0	0	0
1104	PFR_JS21-1_1104	Alpha-mannosyltransferase pimA	1215919	1217064	+	PROKKA_01120	GDP-mannose-dependent alpha-(1-2)-phosphatidylinositol mannosyltransferase	1215919	1217064	+	2.4.1.57	pimA	similar to AA sequence:UniProtKB:A0QWG6		1	0	0	0	0	0	0
1105	PFR_JS21-1_1105	Putative phosphatidylglycerophosphate synthase	1217104	1217781	+	PROKKA_01121	Putative CDP-diacylglycerol--glycerol-3-phosphate 3-phosphatidyl-transferase 2	1217104	1217781	+	2.7.8.5	pgsA2_2	similar to AA sequence:UniProtKB:O33288		1	0	0	0	0	0	0
1106	PFR_JS21-1_1106	PF05949 family protein	1217832	1218629	+	PROKKA_01122	hypothetical protein	1217832	1218629	+					1	0	0	0	0	0	0
1107	PFR_JS21-1_1107	Small basic protein	1218657	1218989	+	PROKKA_01123	hypothetical protein	1218657	1218989	+					1	0	0	0	0	0	0
1108	PFR_JS21-1_1108	Division initiation protein	1218982	1219716	+	PROKKA_01124	hypothetical protein	1218982	1219716	+					1	0	0	0	0	0	0
1109	PFR_JS21-1_1109	Glycine cleavage system H protein	1219828	1220211	+	PROKKA_01125	Glycine cleavage system H protein	1219828	1220211	+		gcvH	similar to AA sequence:UniProtKB:P0A6T9		1	0	0	0	0	0	0
1110	PFR_JS21-1_1110	FHA domain protein	1220377	1220865	+	PROKKA_01126	Glycogen accumulation regulator GarA	1220377	1220865	+		garA	similar to AA sequence:UniProtKB:A0QYG2		1	0	0	0	0	0	0
1111	PFR_JS21-1_1111	Transcriptional regulator, MerR family	1220865	1221599	+	PROKKA_01127	zinc-responsive transcriptional regulator	1220865	1221599	+			protein motif:CLUSTERS:PRK09514		1	0	0	0	0	0	0
1112	PFR_JS21-1_1112	Protein of hypothetical function DUF151	1221601	1222062	+	PROKKA_01128	hypothetical protein	1221601	1222062	+					1	0	0	0	0	0	0
1113	PFR_JS21-1_1113	Transcriptional regulator	1222243	1222818	+	PROKKA_01129	HTH-type transcriptional regulator GlnR	1222243	1222818	+		glnR	similar to AA sequence:UniProtKB:P37582		1	0	0	0	0	0	0
1114	PFR_JS21-1_1114	Glycine dehydrogenase	1222970	1225885	+	PROKKA_01130	Glycine dehydrogenase (decarboxylating)	1222970	1225885	+	1.4.4.2	gcvP	similar to AA sequence:UniProtKB:P74416		1	0	0	0	0	0	0
1115	PFR_JS21-1_1115	Inner membrane protein yhjD	1225921	1227351	+	PROKKA_01131	Inner membrane protein YhjD	1225921	1227351	+		yhjD	similar to AA sequence:UniProtKB:P37642		1	0	0	0	0	0	0
1116	PFR_JS21-1_1116	Phage infection protein	1227324	1229531	-	PROKKA_01132	ABC-2 family transporter protein	1227324	1229531	-			protein motif:Pfam:PF12698.1		1	0	0	0	0	0	0
1117	PFR_JS21-1_1117	ABC transporter related protein	1229536	1230348	-	PROKKA_01133	L-arabinose transporter ATP-binding protein	1229536	1230348	-			protein motif:CLUSTERS:PRK11288		1	0	0	0	0	0	0
1118	PFR_JS21-1_1118	Transcriptional regulator, TetR family	1230345	1230959	-	PROKKA_01134	HTH-type transcriptional regulator TtgR	1230345	1230959	-		ttgR	similar to AA sequence:UniProtKB:Q9AIU0		1	0	0	0	0	0	0
1119	PFR_JS21-1_1119	Adenosylcobinamide-GDP ribazoletransferase	1231053	1231874	-	PROKKA_01135	Cobalamin synthase	1231053	1231874	-	2.-.-.-	cobS	similar to AA sequence:UniProtKB:P36561		1	0	0	0	0	0	0
1120	PFR_JS21-1_1120	Bifunctional cobalamin biosynthesis protein cobU	1231834	1232505	-	PROKKA_01136	Bifunctional adenosylcobalamin biosynthesis protein CobU	1231834	1232505	-	2.7.1.156	cobU	similar to AA sequence:UniProtKB:P0AE76		1	0	0	0	0	0	0
1121	PFR_JS21-1_1121	Cobyrinic acid a,c-diamide synthase	1232502	1235087	-	PROKKA_01137	Cobyrinic acid A, C-diamide synthase	1232502	1235087	-		cobB_2	similar to AA sequence:UniProtKB:P21632		1	0	0	0	0	0	0
1122	PFR_JS21-1_1122	Cob(I)yrinic acid a,c-diamide	1235081	1235683	-	PROKKA_01138	Cob(I)yrinic acid a, c-diamide adenosyltransferase	1235081	1235683	-	2.5.1.17	cobO	similar to AA sequence:UniProtKB:P29930		1	0	0	0	0	0	0
1123	PFR_JS21-1_1123	Adenosylcobyric acid synthase	1235680	1237125	-	PROKKA_01139	Cobyric acid synthase	1235680	1237125	-		cobQ_1	similar to AA sequence:UniProtKB:P29932		1	0	0	0	0	0	0
1124	PFR_JS21-1_1124	Cobalamin biosynthesis protein CobD	1237122	1238153	-	PROKKA_01140	cobalamin biosynthesis protein	1237122	1238153	-			protein motif:CLUSTERS:PRK01209		1	0	0	0	0	0	0
1125	PFR_JS21-1_1125	Phosphoglycerate mutase family protein	1238157	1238735	+	PROKKA_01141	Phosphoserine phosphatase 1	1238157	1238735	+	3.1.3.3	pspA	similar to AA sequence:UniProtKB:D3DFG8		1	0	0	0	0	0	0
1126	PFR_JS21-1_1126	Alpha, alpha-trehalose-phosphate synthase otsA	1238994	1240475	-	PROKKA_01142	Trehalose-phosphate synthase	1238994	1240475	-	2.4.1.-	otsA	similar to AA sequence:UniProtKB:A0R4M9		1	0	0	0	0	0	0
1127	PFR_JS21-1_1127	Trehalose-phosphatase OtsB	1240637	1241494	+	PROKKA_01143	Trehalose-6-phosphate phosphatase	1240637	1241494	+	3.1.3.12	otsB	similar to AA sequence:UniProtKB:P31678		1	0	0	0	0	0	0
						PROKKA_01144	tRNA-Met(cat)	1241570	1241644	+			COORDINATES:profile:Aragorn:1.2		0					0	0
1128	PFR_JS21-1_1128	Hypothetical protein	1241806	1242465	-	PROKKA_01145	hypothetical protein	1241806	1242465	-					0	0	0	0	0	0	0
1129	PFR_JS21-1_1129	Hypothetical protein	1242573	1242998	-	PROKKA_01146	hypothetical protein	1242573	1242998	-					0	0	0	0	0	0	0
1130	PFR_JS21-1_1130	Hypothetical protein	1243152	1243811	-	PROKKA_01147	hypothetical protein	1243152	1243811	-					0	0	0	0	0	0	0
1131	PFR_JS21-1_1131	Hypothetical protein	1243811	1244407	-	PROKKA_01148	hypothetical protein	1243811	1244407	-					0	0	0	0	0	0	0
1132	PFR_JS21-1_1132	Transposase of ISAar43, IS3 family, IS407 group,	1244758	1245042	+	PROKKA_01149	Transposase	1244758	1245042	+			protein motif:Pfam:PF01527.14		0	0	0	0	0	0	0
1133	PFR_JS21-1_1133	Insertion sequence IS407 OrfB	1245093	1245908	+	PROKKA_01150	Integrase core domain protein	1245093	1245908	+			protein motif:Pfam:PF00665.20		0	0	0	0	0	0	0
1134	PFR_JS21-1_1134	Hypothetical protein	1246314	1246706	-	PROKKA_01151	Glyoxalase-like domain protein	1246314	1246706	-			protein motif:Pfam:PF12681.1		1	0	0	0	0	0	0
1135	PFR_JS21-1_1135	Transcriptional activator, TenA family	1246744	1247439	-	PROKKA_01152	Thiaminase-2	1246744	1247439	-	3.5.99.2	tenA	similar to AA sequence:UniProtKB:P25052		1	0	0	0	0	0	0
1136	PFR_JS21-1_1136	DNA primase	1247609	1249477	+	PROKKA_01153	DNA primase	1247609	1249477	+	2.7.7.-	dnaG	similar to AA sequence:UniProtKB:P74893		1	0	0	0	0	0	0
1137	PFR_JS21-1_1137	RNA polymerase sigma factor	1249550	1250404	+	PROKKA_01154	RNA polymerase sigma factor SigB	1249550	1250404	+		sigB_2	similar to AA sequence:UniProtKB:Q59563		1	0	0	0	0	0	0
1138	PFR_JS21-1_1138	Hypothetical protein	1250484	1251050	+	PROKKA_01155	hypothetical protein	1250484	1251050	+					1	0	0	0	0	0	0
						PROKKA_01156	tRNA-Asn(gtt)	1251134	1251209	+			COORDINATES:profile:Aragorn:1.2		0					0	0
1139	PFR_JS21-1_1139	Phosphofructokinase (Precursor)	1251381	1252595	-	PROKKA_01157	Pyrophosphate--fructose 6-phosphate 1-phosphotransferase	1251381	1252595	-	2.7.1.90	pfp	similar to AA sequence:UniProtKB:P29495		1	0	0	0	0	0	0
1140	PFR_JS21-1_1140	Hypothetical protein	1252819	1253241	+	PROKKA_01158	hypothetical protein	1252819	1253241	+					1	0	0	0	0	0	0
1141	PFR_JS21-1_1141	Translation factor SUA5	1253310	1253927	+	PROKKA_01159	Threonylcarbamoyl-AMP synthase	1253310	1253927	+	2.7.7.87	ywlC_1	similar to AA sequence:UniProtKB:P39153		1	0	0	0	0	0	0
1142	PFR_JS21-1_1142	Hypothetical protein	1253977	1254876	-	PROKKA_01160	intramembrane serine protease GlpG	1253977	1254876	-			protein motif:CLUSTERS:PRK10907		1	0	0	0	0	0	0
1143	PFR_JS21-1_1143	LmbE family protein	1255042	1255842	+	PROKKA_01161	1D-myo-inositol 2-acetamido-2-deoxy-alpha-D-glucopyranoside deacetylase	1255042	1255842	+	3.5.1.103	mshB_2	similar to AA sequence:UniProtKB:Q9F344		1	0	0	0	0	0	0
1144	PFR_JS21-1_1144	Proteasome assembly chaperones 2	1255981	1257018	-	PROKKA_01162	PAC2 family protein	1255981	1257018	-			protein motif:Pfam:PF09754.3		1	0	0	0	0	0	0
1145	PFR_JS21-1_1145	ABC-type uncharacterized transport system, ATPase	1257184	1257975	-	PROKKA_01163	Methionine import ATP-binding protein MetN 2	1257184	1257975	-	3.6.3.-	metN2	similar to AA sequence:UniProtKB:Q831K6		1	0	0	0	0	0	0
1146	PFR_JS21-1_1146	ABC transporter, permease protein	1257977	1258930	-	PROKKA_01164	ribose ABC transporter permease protein	1257977	1258930	-			protein motif:CLUSTERS:PRK09512		1	0	0	0	0	0	0
1147	PFR_JS21-1_1147	ABC transporter permease protein	1258937	1259917	-	PROKKA_01165	ABC transporter substrate binding protein	1258937	1259917	-			protein motif:Pfam:PF04392.6		1	0	0	0	0	0	0
1148	PFR_JS21-1_1148	Phosphoglycerate mutase family protein	1260106	1260729	+	PROKKA_01166	Glucosyl-3-phosphoglycerate phosphatase	1260106	1260729	+	3.1.3.-	gpgP_1	similar to AA sequence:UniProtKB:A1TC01		1	0	0	0	0	0	0
1149	PFR_JS21-1_1149	Glutamine--tRNA ligase (Precursor)	1260751	1262463	+	PROKKA_01167	Glutamine--tRNA ligase	1260751	1262463	+	6.1.1.18	glnS	similar to AA sequence:UniProtKB:P00962		1	0	0	0	0	0	0
1150	PFR_JS21-1_1150	TIGR03085 family protein	1262508	1263254	-	PROKKA_01168	hypothetical protein	1262508	1263254	-					1	0	0	0	0	0	0
1151	PFR_JS21-1_1151	Phosphoribosyl-AMP cyclohydrolase (Precursor)	1263270	1263722	+	PROKKA_01169	phosphoribosyl-AMP cyclohydrolase	1263270	1263722	+			protein motif:CLUSTERS:PRK00051		1	0	0	0	0	0	0
1152	PFR_JS21-1_1152	Anthranilate synthase component I	1263719	1265251	+	PROKKA_01170	Anthranilate synthase component 1	1263719	1265251	+	4.1.3.27	trpE	similar to AA sequence:UniProtKB:A0QX93		1	0	0	0	0	0	0
1153	PFR_JS21-1_1153	Indole-3-glycerol phosphate synthase 1	1265248	1266108	+	PROKKA_01171	Indole-3-glycerol phosphate synthase	1265248	1266108	+	4.1.1.48	trpC	similar to AA sequence:UniProtKB:A0QX95		1	0	0	0	0	0	0
1154	PFR_JS21-1_1154	Tryptophan synthase beta chain	1266101	1267354	+	PROKKA_01172	Tryptophan synthase beta chain	1266101	1267354	+	4.2.1.20	trpB_2	similar to AA sequence:UniProtKB:P66984		1	0	0	0	0	0	0
1155	PFR_JS21-1_1155	Tryptophan synthase alpha chain	1267351	1268247	+	PROKKA_01173	Tryptophan synthase alpha chain	1267351	1268247	+	4.2.1.20	trpA	similar to AA sequence:UniProtKB:O67502		1	0	0	0	0	0	0
1156	PFR_JS21-1_1156	Prolipoprotein diacylglyceryl transferase	1268244	1269215	+	PROKKA_01174	Prolipoprotein diacylglyceryl transferase	1268244	1269215	+	2.4.99.-	lgt	similar to AA sequence:UniProtKB:O34752		1	0	0	0	0	0	0
1157	PFR_JS21-1_1157	Class II glutamine amidotransferase	1269359	1273867	+	PROKKA_01175	Glutamate synthase [NADPH] large chain	1269359	1273867	+	1.4.1.13	gltB_1	similar to AA sequence:UniProtKB:P96218		1	0	0	0	0	0	0
1158	PFR_JS21-1_1158	Glutamate synthase subunit beta	1273860	1275329	+	PROKKA_01176	Glutamate synthase [NADPH] small chain	1273860	1275329	+	1.4.1.13	gltB_2	similar to AA sequence:UniProtKB:O34399		1	0	0	0	0	0	0
1159	PFR_JS21-1_1159	Hypothetical protein	1275349	1276020	-	PROKKA_01177	hypothetical protein	1275349	1276020	-					1	0	0	0	0	0	0
1160	PFR_JS21-1_1160	DNA polymerase III, alpha subunit	1276246	1279818	+	PROKKA_01178	DNA polymerase III subunit alpha	1276246	1279818	+	2.7.7.7	dnaE_2	similar to AA sequence:UniProtKB:Q9XDH5		0	0	0	0	0	0	0
1161	PFR_JS21-1_1161	Hypothetical protein	1279891	1280616	+	PROKKA_01179	hypothetical protein	1279891	1280616	+					0	0	0	0	0	0	0
1162	PFR_JS21-1_1162	Cys-tRNA(Pro)/Cys-tRNA(Cys) deacylase ybaK	1280653	1281171	-	PROKKA_01180	Cys-tRNA(Pro)/Cys-tRNA(Cys) deacylase YbaK	1280653	1281171	-	4.2.-.-	ybaK	similar to AA sequence:UniProtKB:P0AAR3		0	0	0	0	0	0	0
1163	PFR_JS21-1_1163	Uncharacterized membrane protein, possible Na	1281217	1282017	-	PROKKA_01181	putative membrane protein YdfK	1281217	1282017	-		ydfK	similar to AA sequence:UniProtKB:P96689		0	0	0	0	0	0	0
1164	PFR_JS21-1_1164	Histidinol dehydrogenase	1282095	1283408	+	PROKKA_01182	Histidinol dehydrogenase	1282095	1283408	+	1.1.1.23	hisD	similar to AA sequence:UniProtKB:P63950		1	0	0	0	0	0	0
1165	PFR_JS21-1_1165	Histidinol-phosphate aminotransferase 2	1283408	1284628	+	PROKKA_01183	Histidinol-phosphate aminotransferase	1283408	1284628	+	2.6.1.9	hisC	similar to AA sequence:UniProtKB:Q9KJU4		1	0	0	0	0	0	0
1166	PFR_JS21-1_1166	Imidazoleglycerol-phosphate dehydratase	1284625	1285233	+	PROKKA_01184	Imidazoleglycerol-phosphate dehydratase	1284625	1285233	+	4.2.1.19	hisB	similar to AA sequence:UniProtKB:P64368		1	0	0	0	0	0	0
1167	PFR_JS21-1_1167	Imidazole glycerol phosphate synthase subunit	1285230	1285907	+	PROKKA_01185	Imidazole glycerol phosphate synthase subunit HisH	1285230	1285907	+	2.4.2.-	hisH	similar to AA sequence:UniProtKB:P59957		1	0	0	0	0	0	0
1168	PFR_JS21-1_1168	Phosphoribosyl isomerase A	1285976	1286701	+	PROKKA_01186	Phosphoribosyl isomerase A	1285976	1286701	+	5.3.1.16	priA_1	similar to AA sequence:UniProtKB:P16250		1	0	0	0	0	0	0
1169	PFR_JS21-1_1169	Acetyltransferase, GNAT family	1286698	1287735	+	PROKKA_01187	putative acetyltransferase	1286698	1287735	+			protein motif:CLUSTERS:PRK03624		1	0	0	0	0	0	0
1170	PFR_JS21-1_1170	Probable transcriptional regulatory protein yebC	1287899	1288699	+	PROKKA_01188	putative transcriptional regulatory protein/MSMEI_2866	1287899	1288699	+			similar to AA sequence:UniProtKB:A0QWH1		1	0	0	0	0	0	0
1171	PFR_JS21-1_1171	Crossover junction endodeoxyribonuclease RuvC	1288951	1289562	+	PROKKA_01189	Crossover junction endodeoxyribonuclease RuvC	1288951	1289562	+	3.1.22.4	ruvC	similar to AA sequence:UniProtKB:Q5SJC4		1	0	0	0	0	0	0
1172	PFR_JS21-1_1172	Holliday junction ATP-dependent DNA helicase	1289559	1290170	+	PROKKA_01190	Holliday junction ATP-dependent DNA helicase RuvA	1289559	1290170	+	3.6.4.12	ruvA	similar to AA sequence:UniProtKB:A0QWH5		1	0	0	0	0	0	0
1173	PFR_JS21-1_1173	Holliday junction ATP-dependent DNA helicase	1290234	1291259	+	PROKKA_01191	Holliday junction ATP-dependent DNA helicase RuvB	1290234	1291259	+	3.6.4.12	ruvB	similar to AA sequence:UniProtKB:A0QWH6		1	0	0	0	0	0	0
1174	PFR_JS21-1_1174	Preprotein translocase, YajC subunit	1291370	1291873	+	PROKKA_01192	preprotein translocase subunit YajC	1291370	1291873	+			protein motif:CLUSTERS:PRK05585		1	0	0	0	0	0	0
1175	PFR_JS21-1_1175	Protein translocase subunit SecD	1291901	1293619	+	PROKKA_01193	preprotein translocase subunit SecD	1291901	1293619	+			protein motif:CLUSTERS:PRK05812		1	0	0	0	0	0	0
1176	PFR_JS21-1_1176	Protein translocase subunit SecF	1293619	1294866	+	PROKKA_01194	preprotein translocase subunit SecF	1293619	1294866	+			protein motif:CLUSTERS:PRK13022		1	0	0	0	0	0	0
1177	PFR_JS21-1_1177	Adenine phosphoribosyltransferase	1294869	1295408	+	PROKKA_01195	Adenine phosphoribosyltransferase	1294869	1295408	+	2.4.2.7	apt	similar to AA sequence:UniProtKB:Q66DQ2		1	0	0	0	0	0	0
1178	PFR_JS21-1_1178	GTP diphosphokinase	1295471	1297822	+	PROKKA_01196	Bifunctional (p)ppGpp synthase/hydrolase relA	1295471	1297822	+		relA_1	similar to AA sequence:UniProtKB:P66014		1	0	0	0	0	0	0
1179	PFR_JS21-1_1179	Conserved alanine and arginine rich protein	1297903	1299087	-	PROKKA_01197	hypothetical protein	1297903	1299087	-					1	0	0	0	0	0	0
1180	PFR_JS21-1_1180	Zn-dependent hydrolases, including glyoxylases	1299146	1299865	+	PROKKA_01198	putative metallo-hydrolase	1299146	1299865	+	3.-.-.-		similar to AA sequence:UniProtKB:Q5XD24		1	0	0	0	0	0	0
1181	PFR_JS21-1_1181	HisS Histidyl-tRNA synthetase	1299865	1301196	+	PROKKA_01199	Histidine--tRNA ligase	1299865	1301196	+	6.1.1.21	hisS	similar to AA sequence:UniProtKB:Q8YMC2		1	0	0	0	0	0	0
1182	PFR_JS21-1_1182	Alpha-acetolactate decarboxylase AldC	1301310	1302125	+	PROKKA_01200	Alpha-acetolactate decarboxylase	1301310	1302125	+	4.1.1.5	alsD	similar to AA sequence:UniProtKB:Q04777		1	0	0	0	0	0	0
1183	PFR_JS21-1_1183	Hypothetical protein	1302334	1303407	+	PROKKA_01201	hypothetical protein	1302334	1303407	+					1	0	0	0	0	0	0
1184	PFR_JS21-1_1184	Aspartyl-tRNA synthetase aspS	1303607	1305454	+	PROKKA_01202	Aspartate--tRNA ligase	1303607	1305454	+	6.1.1.12	aspS	similar to AA sequence:UniProtKB:P21889		1	0	0	0	0	0	0
1185	PFR_JS21-1_1185	Recombination factor protein RarA	1305579	1307003	+	PROKKA_01203	Replication-associated recombination protein A	1305579	1307003	+		rarA	similar to AA sequence:UniProtKB:P0AAZ4		1	0	0	0	0	0	0
1186	PFR_JS21-1_1186	Lactate/malate dehydrogenase, NAD binding domain	1307058	1308038	+	PROKKA_01204	L-lactate dehydrogenase	1307058	1308038	+	1.1.1.27	ldh	similar to AA sequence:UniProtKB:Q9EVR0		1	0	0	0	0	0	0
1187	PFR_JS21-1_1187	Alanyl-tRNA synthetase AlaS	1308203	1310890	+	PROKKA_01205	Alanine--tRNA ligase	1308203	1310890	+	6.1.1.7	alaS	similar to AA sequence:UniProtKB:A0QWQ4		1	0	0	0	0	0	0
1188	PFR_JS21-1_1188	Putative crossover junction	1310874	1311419	+	PROKKA_01206	Putative Holliday junction resolvase	1310874	1311419	+	3.1.-.-	yrrK	similar to AA sequence:UniProtKB:O34634		1	0	0	0	0	0	0
1189	PFR_JS21-1_1189	Aminodeoxychorismate lyase	1311394	1312626	+	PROKKA_01207	putative aminodeoxychorismate lyase	1311394	1312626	+			protein motif:CLUSTERS:PRK10270		1	0	0	0	0	0	0
1190	PFR_JS21-1_1190	Chorismate synthase	1312781	1313983	+	PROKKA_01208	Chorismate synthase	1312781	1313983	+	4.2.3.5	aroC	similar to AA sequence:UniProtKB:P63611		1	0	0	0	0	0	0
1191	PFR_JS21-1_1191	Bifunctional shikimate kinase/3-dehydroquinate	1313980	1315629	+	PROKKA_01209	3-dehydroquinate synthase	1313980	1315629	+	4.2.3.4	aroB	similar to AA sequence:UniProtKB:P0A4Z4		1	0	0	0	0	0	0
1192	PFR_JS21-1_1192	Translation elongation factor P	1315788	1316369	+	PROKKA_01210	Elongation factor P	1315788	1316369	+		efp	similar to AA sequence:UniProtKB:A0QWR4		1	0	0	0	0	0	0
1193	PFR_JS21-1_1193	N utilization substance protein B homolog	1316369	1316995	+	PROKKA_01211	hypothetical protein	1316369	1316995	+			similar to AA sequence:UniProtKB:P95020	N utilization substance protein B homolog	1	0	0	0	0	0	0
1194	PFR_JS21-1_1194	Carbamoyl-phosphate synthase small chain	1317174	1318358	+	PROKKA_01212	Carbamoyl-phosphate synthase small chain	1317174	1318358	+	6.3.5.5	carA	similar to AA sequence:UniProtKB:P0A6F1		1	0	0	0	0	0	0
1195	PFR_JS21-1_1195	Carbamoyl-phosphate synthase large chain	1318358	1321699	+	PROKKA_01213	Carbamoyl-phosphate synthase large chain	1318358	1321699	+	6.3.5.5	carB_1	similar to AA sequence:UniProtKB:P00968		1	0	0	0	0	0	0
1196	PFR_JS21-1_1196	Dihydroorotate dehydrogenase (quinone)	1321781	1322881	+	PROKKA_01214	Dihydroorotate dehydrogenase (quinone)	1321781	1322881	+	1.3.5.2	pyrD	similar to AA sequence:UniProtKB:P0A7E1		1	0	0	0	0	0	0
1197	PFR_JS21-1_1197	Orotidine 5'-phosphate decarboxylase	1322878	1323687	+	PROKKA_01215	orotidine 5'-phosphate decarboxylase	1322878	1323687	+			protein motif:CLUSTERS:PRK00125		1	0	0	0	0	0	0
1198	PFR_JS21-1_1198	Integration host factor family protein	1323850	1324161	+	PROKKA_01216	hypothetical protein	1323850	1324161	+					1	0	0	0	0	0	0
1199	PFR_JS21-1_1199	Guanylate kinase	1324165	1324785	+	PROKKA_01217	Guanylate kinase	1324165	1324785	+	2.7.4.8	gmk	similar to AA sequence:UniProtKB:P0A5I4		1	0	0	0	0	0	0
1200	PFR_JS21-1_1200	DNA-directed RNA polymerase, omega subunit	1324845	1325213	+	PROKKA_01218	DNA-directed RNA polymerase subunit omega	1324845	1325213	+	2.7.7.6	rpoZ	similar to AA sequence:UniProtKB:Q9KXS1		1	0	0	0	0	0	0
1201	PFR_JS21-1_1201	S-adenosylmethionine synthase MetK	1325279	1326469	+	PROKKA_01219	S-adenosylmethionine synthase	1325279	1326469	+	2.5.1.6	metK	similar to AA sequence:UniProtKB:A0QWT3		1	0	0	0	0	0	0
1202	PFR_JS21-1_1202	Primosomal protein N' PriA	1326580	1328601	+	PROKKA_01220	Primosomal protein N'	1326580	1328601	+	3.6.4.-	priA_2	similar to AA sequence:UniProtKB:P17888		1	0	0	0	0	0	0
1203	PFR_JS21-1_1203	Methionyl-tRNA formyltransferase Fmt	1328679	1329626	+	PROKKA_01221	Methionyl-tRNA formyltransferase	1328679	1329626	+	2.1.2.9	fmt	similar to AA sequence:UniProtKB:A0QWU2		1	0	0	0	0	0	0
1204	PFR_JS21-1_1204	Putative ribosomal RNA small subunit	1329619	1331088	+	PROKKA_01222	Ribosomal RNA small subunit methyltransferase B	1329619	1331088	+	2.1.1.176	rsmB	similar to AA sequence:UniProtKB:P36929		1	0	0	0	0	0	0
1205	PFR_JS21-1_1205	Ribulose-phosphate 3-epimerase Rpe	1331123	1331785	+	PROKKA_01223	Ribulose-phosphate 3-epimerase	1331123	1331785	+	5.1.3.1	rpe	similar to AA sequence:UniProtKB:P0AG07		1	0	0	0	0	0	0
1206	PFR_JS21-1_1206	Aminopeptidase C	1331845	1333176	+	PROKKA_01224	Aminopeptidase C	1331845	1333176	+	3.4.22.40	pepC_1	similar to AA sequence:UniProtKB:Q04723		1	0	0	0	0	0	0
1207	PFR_JS21-1_1207	Proteasome assembly chaperones 2	1333277	1334107	-	PROKKA_01225	PAC2 family protein	1333277	1334107	-			protein motif:Pfam:PF09754.3		1	0	0	0	0	0	0
1208	PFR_JS21-1_1208	5-methyltetrahydrofolate-homocysteine	1334259	1337726	+	PROKKA_01226	Methionine synthase	1334259	1337726	+	2.1.1.13	metH	similar to AA sequence:UniProtKB:P13009		1	0	0	0	0	0	0
1209	PFR_JS21-1_1209	Signal peptide peptidase SppA	1338018	1339274	-	PROKKA_01227	Putative signal peptide peptidase SppA	1338018	1339274	-	3.4.21.-	sppA	similar to AA sequence:UniProtKB:O34525		1	0	0	0	0	0	0
1210	PFR_JS21-1_1210	HAD-superfamily hydrolase, subfamily IA, variant	1339458	1340183	+	PROKKA_01228	Phosphorylated carbohydrates phosphatase	1339458	1340183	+	3.1.3.-		similar to AA sequence:UniProtKB:Q9X0Y1		1	0	0	0	0	0	0
1211	PFR_JS21-1_1211	TRNA (Adenine-58-N(1)-) methyltransferase	1340180	1341250	+	PROKKA_01229	tRNA (adenine(58)-N(1))-methyltransferase TrmI	1340180	1341250	+	2.1.1.220	trmI	similar to AA sequence:UniProtKB:O33253		1	0	0	0	0	0	0
1212	PFR_JS21-1_1212	Proteasome subunit beta	1341243	1342109	+	PROKKA_01230	Proteasome subunit beta precursor	1341243	1342109	+	3.4.25.1	prcB	similar to AA sequence:UniProtKB:Q7AKQ5		1	0	0	0	0	0	0
1213	PFR_JS21-1_1213	Proteasome subunit alpha	1342106	1342831	+	PROKKA_01231	Proteasome subunit alpha	1342106	1342831	+	3.4.25.1	prcA	similar to AA sequence:UniProtKB:Q7AKQ6		1	0	0	0	0	0	0
1214	PFR_JS21-1_1214	Prephenate dehydrogenase	1342833	1343927	+	PROKKA_01232	T-protein	1342833	1343927	+		tyrA_1	similar to AA sequence:UniProtKB:P07023		1	0	0	0	0	0	0
1215	PFR_JS21-1_1215	Putative cytidylate kinase	1343967	1344638	+	PROKKA_01233	Cytidylate kinase	1343967	1344638	+	2.7.4.25	cmk	similar to AA sequence:UniProtKB:P63803		1	0	0	0	0	0	0
1216	PFR_JS21-1_1216	GTPase Der	1344753	1346102	+	PROKKA_01234	GTPase Der	1344753	1346102	+		der	similar to AA sequence:UniProtKB:P50743		1	0	0	0	0	0	0
1217	PFR_JS21-1_1217	Protein of hypothetical function DUF1706	1346137	1346535	-	PROKKA_01235	hypothetical protein	1346137	1346535	-					1	0	0	0	0	0	0
1218	PFR_JS21-1_1218	Putative methyl viologen resistance protein	1346770	1347804	+	PROKKA_01236	Antiseptic resistance protein	1346770	1347804	+		qacA_2	similar to AA sequence:UniProtKB:P0A0J9		1	0	0	0	0	0	0
1219	PFR_JS21-1_1219	Permease of the major facilitator family protein	1347744	1348271	+	PROKKA_01237	Antiseptic resistance protein	1347744	1348271	+		qacA_3	similar to AA sequence:UniProtKB:P0A0J9		0	0	0	0	0	0	0
1220	PFR_JS21-1_1220	TetR-family transcription regulator	1348297	1348875	+	PROKKA_01238	HTH-type transcriptional regulator RutR	1348297	1348875	+		rutR	similar to AA sequence:UniProtKB:P0ACU2		1	0	0	0	0	0	0
1221	PFR_JS21-1_1221	Zinc-containing alcohol dehydrogenase (ADH)	1348921	1349871	-	PROKKA_01239	ethanol-active dehydrogenase/acetaldehyde-active reductase	1348921	1349871	-			protein motif:CLUSTERS:PRK09422		0	0	0	0	0	0	0
1222	PFR_JS21-1_1222	PecM protein	1349980	1350855	-	PROKKA_01240	Threonine/homoserine exporter RhtA	1349980	1350855	-		rhtA	similar to AA sequence:UniProtKB:P0AA67		0	0	0	0	0	0	0
1223	PFR_JS21-1_1223	Hypothetical protein	1351026	1351547	+	PROKKA_01241	hypothetical protein	1351026	1351547	+				ICE?	1	1	0	1	0	0	0
1224	PFR_JS21-1_1224	Transcriptional regulator	1351540	1351845	+	PROKKA_01242	Helix-turn-helix domain protein	1351540	1351845	+			protein motif:Pfam:PF12840.1	ICE?	1	1	0	1	0	0	0
1225	PFR_JS21-1_1225	Transposase IS6110	1352103	1352990	-	PROKKA_01243	Integrase core domain protein	1352103	1352990	-			protein motif:Pfam:PF00665.20	ICE?	0	1	0	1	0	0	0
1226	PFR_JS21-1_1226	IS3 family element	1353023	1353367	-	PROKKA_01244	Transposase	1353023	1353367	-			protein motif:Pfam:PF01527.14	ICE?	0	1	0	1	0	0	0
1227	PFR_JS21-1_1227	Transposase of ISAar20, ISL3 family	1354110	1355186	-	PROKKA_01245	Transposase	1354110	1355186	-			protein motif:Pfam:PF01610.11	ICE?	0	1	0	1	0	0	0
1228	PFR_JS21-1_1228	Hypothetical protein	1355522	1357174	-	PROKKA_01246	hypothetical protein	1355522	1357174	-				ICE?	0	1	0	1	0	0	0
1229	PFR_JS21-1_1229	Hypothetical protein	1357256	1358755	-	PROKKA_01247	hypothetical protein	1357256	1358755	-				ICE?	0	2	1	1	0	0	0
1230	PFR_JS21-1_1230	Peptidase, S8A	1358808	1361198	-	PROKKA_01248	hypothetical protein	1358808	1361198	-				ICE?	0	2	1	1	0	0	0
1231	PFR_JS21-1_1231	AAA ATPase central domain protein	1361417	1362373	-	PROKKA_01249	ATP-dependent zinc metalloprotease FtsH 3	1361417	1362373	-	3.4.24.-	ftsH3	similar to AA sequence:UniProtKB:P72991	ICE?	0	2	1	1	0	0	0
1232	PFR_JS21-1_1232	Sulfate permease	1362470	1362793	-	PROKKA_01250	hypothetical protein	1362470	1362793	-				ICE?	0	2	1	1	0	0	0
1233	PFR_JS21-1_1233	Hypothetical protein	1362945	1363877	-	PROKKA_01251	hypothetical protein	1362945	1363877	-				ICE?	0	2	1	1	0	0	0
1234	PFR_JS21-1_1234	TrwC relaxase	1363920	1365959	-	PROKKA_01252	ATP-dependent RecD-like DNA helicase	1363920	1365959	-	3.6.4.12	recD2_2	protein motif:HAMAP:MF_01488	ICE?	0	1	0	1	0	0	0
1235	PFR_JS21-1_1235	Hypothetical protein	1366015	1366629	+	PROKKA_01253	TraM recognition site of TraD and TraG	1366015	1366629	+			protein motif:Pfam:PF12696.1	ICE?	0	1	0	1	0	0	0
1236	PFR_JS21-1_1236	Hypothetical protein	1366701	1367183	+	PROKKA_01254	hypothetical protein	1366701	1367183	+				ICE?	0	1	0	1	0	0	0
1237	PFR_JS21-1_1237	Hypothetical protein	1367194	1367775	+	PROKKA_01255	hypothetical protein	1367194	1367775	+				ICE?	0	1	0	1	0	0	0
1238	PFR_JS21-1_1238	Hypothetical protein	1367756	1367971	+	PROKKA_01256	hypothetical protein	1367756	1367971	+				ICE?	0	1	0	1	0	0	0
1239	PFR_JS21-1_1239	Prophage integrase	1367964	1369154	+	PROKKA_01257	Transposase from transposon Tn916	1367964	1369154	+		Int-Tn	similar to AA sequence:UniProtKB:P22886	ICE?	0	1	0	1	0	0	0
						PROKKA_01258	tRNA-Pro(ggg)	1369388	1369462	-			COORDINATES:profile:Aragorn:1.2		0					0	0
1240	PFR_JS21-1_1240	S-ribosylhomocysteinase LuxS	1369715	1370179	+	PROKKA_01259	S-ribosylhomocysteine lyase	1369715	1370179	+	4.4.1.21	luxS	similar to AA sequence:UniProtKB:Q9ZMW8		1	0	0	0	0	0	0
1241	PFR_JS21-1_1241	Antiseptic resistance protein	1370371	1371951	+	PROKKA_01260	Antiseptic resistance protein	1370371	1371951	+		qacA_4	similar to AA sequence:UniProtKB:P0A0J9		1	0	0	0	0	0	0
1242	PFR_JS21-1_1242	Nitrate/sulfonate/bicarbonate ABC transporter,	1372258	1373148	+	PROKKA_01261	Carnitine transport permease protein OpuCD	1372258	1373148	+		opuCD	similar to AA sequence:UniProtKB:Q9KHT6		1	0	0	0	0	0	0
1243	PFR_JS21-1_1243	ABC-type nitrate/sulfonate/bicarbonate transport	1373145	1374152	+	PROKKA_01262	Putative thiamine biosynthesis protein	1373145	1374152	+			similar to AA sequence:UniProtKB:P44658		1	0	0	0	0	0	0
1244	PFR_JS21-1_1244	Homoserine O-acetyltransferase (Precursor)	1374334	1375587	+	PROKKA_01263	Homoserine O-acetyltransferase	1374334	1375587	+	2.3.1.31	metX	similar to AA sequence:UniProtKB:Q8F4I0		1	0	0	0	0	0	0
1245	PFR_JS21-1_1245	Methionine biosynthesis protein MetW	1375584	1376270	+	PROKKA_01264	hypothetical protein	1375584	1376270	+			protein motif:CLUSTERS:PRK08317		1	0	0	0	0	0	0
1246	PFR_JS21-1_1246	Transcriptional regulator, AsnC family	1376406	1376819	+	PROKKA_01265	HTH-type transcriptional regulator LrpC	1376406	1376819	+		lrpC	similar to AA sequence:UniProtKB:P96582		1	0	0	0	0	0	0
1247	PFR_JS21-1_1247	Hypothetical protein	1376913	1378547	+	PROKKA_01266	Apolipoprotein N-acyltransferase	1376913	1378547	+	2.3.1.-	lnt	similar to AA sequence:UniProtKB:P23930		1	0	0	0	0	0	0
1248	PFR_JS21-1_1248	ApolipoproteiN n-acyltransferase	1378634	1379440	+	PROKKA_01267	Undecaprenyl-phosphate mannosyltransferase	1378634	1379440	+	2.4.1.54		similar to AA sequence:UniProtKB:C5CBV8		1	0	0	0	0	0	0
1249	PFR_JS21-1_1249	PF13397 domain protein	1379536	1379874	-	PROKKA_01268	RNA polymerase-binding protein RbpA	1379536	1379874	-		rbpA_2	similar to AA sequence:UniProtKB:Q9RKY0		1	0	0	0	0	0	0
1250	PFR_JS21-1_1250	Glycerophosphodiester phosphodiesterase family	1379981	1380778	-	PROKKA_01269	Glycerophosphoryl diester phosphodiesterase	1379981	1380778	-	3.1.4.46	ugpQ_2	similar to AA sequence:UniProtKB:P10908		1	0	0	0	0	0	0
1251	PFR_JS21-1_1251	Hypothetical protein	1380823	1381347	-	PROKKA_01270	Putative transmembrane protein (PGPGW)	1380823	1381347	-			protein motif:Pfam:PF09656.4		1	0	0	0	0	0	0
1252	PFR_JS21-1_1252	Pyridoxal kinase	1381485	1382354	+	PROKKA_01271	Pyridoxamine kinase	1381485	1382354	+	2.7.1.35	pdxY	similar to AA sequence:UniProtKB:Q7CIR8		1	0	0	0	0	0	0
1253	PFR_JS21-1_1253	UDP-N-acetylglucosamine 1-carboxyvinyltransferase	1382445	1383980	-	PROKKA_01272	UDP-N-acetylglucosamine 1-carboxyvinyltransferase	1382445	1383980	-	2.5.1.7	murA	similar to AA sequence:UniProtKB:Q3KHZ4		1	0	0	0	0	0	0
1254	PFR_JS21-1_1254	Dihydrolipoyl dehydrogenase	1384127	1385527	+	PROKKA_01273	Dihydrolipoyl dehydrogenase	1384127	1385527	+	1.8.1.4	lpdC	similar to AA sequence:UniProtKB:P66004		1	0	0	0	0	0	0
1255	PFR_JS21-1_1255	Extracellular ligand-binding receptor	1385723	1386886	+	PROKKA_01274	hypothetical protein	1385723	1386886	+			similar to AA sequence:UniProtKB:Q8YEE8	Leu/Ile/Val-binding protein homolog 3 precursor	1	0	0	0	0	0	0
1256	PFR_JS21-1_1256	High-affinity branched-chain amino acid transport	1386983	1387867	+	PROKKA_01275	High-affinity branched-chain amino acid transport system permease protein LivH	1386983	1387867	+		livH_1	similar to AA sequence:UniProtKB:P0AEX7		1	0	0	0	0	0	0
1257	PFR_JS21-1_1257	Branched-chain amino acid ABC transporter,	1387864	1388883	+	PROKKA_01276	High-affinity branched-chain amino acid transport system permease protein LivH	1387864	1388883	+		livH_2	similar to AA sequence:UniProtKB:P0AEX7		1	0	0	0	0	0	0
1258	PFR_JS21-1_1258	Branched-chain amino acid ABC superfamily ATP	1388880	1389671	+	PROKKA_01277	Lipopolysaccharide export system ATP-binding protein LptB	1388880	1389671	+	3.6.3.-	lptB	similar to AA sequence:UniProtKB:P45073		1	0	0	0	0	0	0
1259	PFR_JS21-1_1259	Branched-chain amino acid ABC transporter,	1389664	1390368	+	PROKKA_01278	High-affinity branched-chain amino acid transport ATP-binding protein LivF	1389664	1390368	+		livF	similar to AA sequence:UniProtKB:P22731		1	0	0	0	0	0	0
1260	PFR_JS21-1_1260	CBS domain protein/ACT domain-containing protein	1390370	1391020	+	PROKKA_01279	Hypoxic response protein 1	1390370	1391020	+		hrp1	similar to AA sequence:UniProtKB:O06186		1	0	0	0	0	0	0
1261	PFR_JS21-1_1261	PTS system fructose IIA component	1391052	1391474	-	PROKKA_01280	PTS system mannose-specific EIIAB component	1391052	1391474	-		manX	similar to AA sequence:UniProtKB:P69797		1	0	0	0	0	0	0
1262	PFR_JS21-1_1262	Dipeptidase pepE	1391947	1393080	+	PROKKA_01281	Xaa-Pro dipeptidase	1391947	1393080	+	3.4.13.9	pepQ	similar to AA sequence:UniProtKB:Q9S6S1		0	0	0	0	0	0	0
1263	PFR_JS21-1_1263	Putative integral membrane esterase	1393110	1394426	-	PROKKA_01282	Putative esterase	1393110	1394426	-			protein motif:Pfam:PF00756.14		0	0	0	0	0	0	0
1264	PFR_JS21-1_1264	Hypothetical protein	1394423	1396906	-	PROKKA_01283	Phosphatidylglycerol lysyltransferase	1394423	1396906	-	2.3.2.3	mprF	similar to AA sequence:UniProtKB:C0H3X7		0	0	0	0	0	0	0
1265	PFR_JS21-1_1265	Aspartyl/glutamyl-tRNA(Asn/Gln) amidotransferase	1397115	1398626	-	PROKKA_01284	Aspartyl/glutamyl-tRNA(Asn/Gln) amidotransferase subunit B	1397115	1398626	-	6.3.5.-	gatB	similar to AA sequence:UniProtKB:O66766		1	0	0	0	0	0	0
1266	PFR_JS21-1_1266	Glutamyl-tRNA(Gln) amidotransferase subunit A	1398623	1400155	-	PROKKA_01285	Glutamyl-tRNA(Gln) amidotransferase subunit A	1398623	1400155	-	6.3.5.-	gatA	similar to AA sequence:UniProtKB:Q8NR17		1	0	0	0	0	0	0
1267	PFR_JS21-1_1267	Aspartyl/glutamyl-tRNA(Asn/Gln) amidotransferase	1400163	1400465	-	PROKKA_01286	Aspartyl/glutamyl-tRNA(Asn/Gln) amidotransferase subunit C	1400163	1400465	-	6.3.5.-	gatC	similar to AA sequence:UniProtKB:P68808		1	0	0	0	0	0	0
1268	PFR_JS21-1_1268	Amino acid-binding ACT domain protein	1400686	1401312	+	PROKKA_01287	hypothetical protein	1400686	1401312	+					1	0	0	0	0	0	0
1269	PFR_JS21-1_1269	Hypothetical membrane anchored protein	1401333	1401536	-	PROKKA_01288	hypothetical protein	1401333	1401536	-					1	0	0	0	0	0	0
1270	PFR_JS21-1_1270	Methionine synthase, vitamin-B12 independent	1401605	1402591	-	PROKKA_01289	Cobalamin-independent synthase, Catalytic domain	1401605	1402591	-			protein motif:Pfam:PF01717.12		1	0	0	0	0	0	0
1271	PFR_JS21-1_1271	TRNA	1402637	1403710	-	PROKKA_01290	tRNA-specific 2-thiouridylase MnmA	1402637	1403710	-	2.8.1.-	mnmA	similar to AA sequence:UniProtKB:Q99TM8		1	0	0	0	0	0	0
1272	PFR_JS21-1_1272	Glycogen debranching enzyme GlgX	1403967	1406159	+	PROKKA_01291	Glycogen debranching enzyme	1403967	1406159	+	3.2.1.-	glgX_2	similar to AA sequence:UniProtKB:P15067		1	0	0	0	0	0	0
1273	PFR_JS21-1_1273	Hypothetical protein	1406377	1406964	+	PROKKA_01292	hypothetical protein	1406377	1406964	+					0	0	0	0	0	0	0
1274	PFR_JS21-1_1274	Hypothetical protein	1406946	1407818	+	PROKKA_01293	hypothetical protein	1406946	1407818	+					0	0	0	0	0	0	0
1275	PFR_JS21-1_1275	Phosphorylase	1407982	1410573	-	PROKKA_01294	Maltodextrin phosphorylase	1407982	1410573	-	2.4.1.1	malP	similar to AA sequence:UniProtKB:P00490		1	0	0	0	0	0	0
1276	PFR_JS21-1_1276	Alpha-1,4-glucan:maltose-1-phosphate	1410699	1412813	+	PROKKA_01295	Alpha-1, 4-glucan:maltose-1-phosphate maltosyltransferase 2	1410699	1412813	+	2.4.99.16	glgE2	similar to AA sequence:UniProtKB:Q9KY04		1	0	0	0	0	0	0
1277	PFR_JS21-1_1277	Maltose alpha-D-glucosyltransferase	1412899	1414698	+	PROKKA_01296	Trehalose synthase/amylase TreS	1412899	1414698	+	3.2.1.1	treS	similar to AA sequence:UniProtKB:A0R6E0		1	0	0	0	0	0	0
1278	PFR_JS21-1_1278	Maltokinase	1414714	1416051	+	PROKKA_01297	Maltokinase	1414714	1416051	+	2.7.1.175	mak1	similar to AA sequence:UniProtKB:Q7WUM3		1	0	0	0	0	0	0
1279	PFR_JS21-1_1279	1,4-alpha-glucan branching enzyme GlgB	1416044	1417948	+	PROKKA_01298	1, 4-alpha-glucan branching enzyme GlgB	1416044	1417948	+	2.4.1.18	glgB	similar to AA sequence:UniProtKB:Q10625		1	0	0	0	0	0	0
1280	PFR_JS21-1_1280	Hydrolase, NUDIX family	1417984	1418769	+	PROKKA_01299	hypothetical protein	1417984	1418769	+			protein motif:CLUSTERS:PRK08999		0	0	0	0	0	0	0
1281	PFR_JS21-1_1281	Putative insertion element ISCmi2 transposase	1418766	1419809	-	PROKKA_01300	IS2 transposase TnpB	1418766	1419809	-			protein motif:CLUSTERS:PRK09409		0	0	0	0	0	0	0
1282	PFR_JS21-1_1282	Phosphoglucomutase PgmA	1419983	1421614	-	PROKKA_01301	Phosphoglucomutase	1419983	1421614	-	5.4.2.2	pgm	similar to AA sequence:UniProtKB:P36938		1	0	0	0	0	0	0
1283	PFR_JS21-1_1283	Thioredoxin	1421747	1422739	+	PROKKA_01302	hypothetical protein	1421747	1422739	+					1	0	0	0	0	0	0
1284	PFR_JS21-1_1284	4-hydroxyphenylpyruvate dioxygenase C domain	1422971	1423417	+	PROKKA_01303	Glyoxalase/Bleomycin resistance protein/Dioxygenase superfamily protein	1422971	1423417	+			protein motif:Pfam:PF00903.19		1	0	0	0	0	0	0
1285	PFR_JS21-1_1285	Putative phosphate acyltransferase	1423573	1424148	+	PROKKA_01304	hypothetical protein	1423573	1424148	+					1	0	0	0	0	0	0
1286	PFR_JS21-1_1286	Hypothetical protein	1424307	1426100	+	PROKKA_01305	hypothetical protein	1424307	1426100	+					1	0	0	0	0	0	0
1287	PFR_JS21-1_1287	Endonuclease NucS	1426141	1426788	-	PROKKA_01306	hypothetical protein	1426141	1426788	-			protein motif:CLUSTERS:PRK03298		1	0	0	0	0	0	0
1288	PFR_JS21-1_1288	Hypothetical protein	1426945	1427223	+	PROKKA_01307	hypothetical protein	1426945	1427223	+					1	0	0	0	0	0	0
1289	PFR_JS21-1_1289	Abhydrolase domain-containing protein 11	1427220	1428050	+	PROKKA_01308	Esterase YbfF	1427220	1428050	+	3.1.-.-	ybfF	similar to AA sequence:UniProtKB:P75736		1	0	0	0	0	0	0
1290	PFR_JS21-1_1290	ATP:cob(I)alamin adenosyltransferase	1428129	1428737	+	PROKKA_01309	Cob(I)yrinic acid a, c-diamide adenosyltransferase	1428129	1428737	+	2.5.1.17		similar to AA sequence:UniProtKB:P64803		1	0	0	0	0	0	0
1291	PFR_JS21-1_1291	Lipoate-protein ligase LplJ	1428912	1429976	-	PROKKA_01310	putative lipoate-protein ligase A	1428912	1429976	-	2.7.7.63	lplA	similar to AA sequence:UniProtKB:P75394		1	0	0	0	0	0	0
1292	PFR_JS21-1_1292	Hypothetical protein	1430000	1430458	-	PROKKA_01311	hypothetical protein	1430000	1430458	-					1	0	0	0	0	0	0
1293	PFR_JS21-1_1293	ATP synthase F1, epsilon subunit	1430500	1430967	-	PROKKA_01312	ATP synthase epsilon chain	1430500	1430967	-		atpC	similar to AA sequence:UniProtKB:P0A2Z7		1	0	0	0	0	0	0
1294	PFR_JS21-1_1294	ATP synthase subunit beta	1430967	1432418	-	PROKKA_01313	ATP synthase subunit beta	1430967	1432418	-	3.6.3.14	atpD	similar to AA sequence:UniProtKB:A0R200		1	0	0	0	0	0	0
1295	PFR_JS21-1_1295	ATP synthase gamma chain	1432419	1433354	-	PROKKA_01314	ATP synthase gamma chain	1432419	1433354	-		atpG	similar to AA sequence:UniProtKB:P50007		1	0	0	0	0	0	0
1296	PFR_JS21-1_1296	Hypothetical protein	1433357	1434994	-	PROKKA_01315	ATP synthase subunit alpha	1433357	1434994	-	3.6.3.14	atpA	similar to AA sequence:UniProtKB:P50001		1	0	0	0	0	0	0
1297	PFR_JS21-1_1297	Hypothetical protein	1435069	1435848	-	PROKKA_01316	ATP synthase subunit delta	1435069	1435848	-		atpH	similar to AA sequence:UniProtKB:P50008		1	0	0	0	0	0	0
1298	PFR_JS21-1_1298	Hypothetical protein	1435845	1436399	-	PROKKA_01317	ATP synthase subunit b	1435845	1436399	-		atpF	similar to AA sequence:UniProtKB:P80285		1	0	0	0	0	0	0
1299	PFR_JS21-1_1299	Hypothetical protein	1436410	1436628	-	PROKKA_01318	ATP synthase subunit c	1436410	1436628	-		atpE	similar to AA sequence:UniProtKB:Q2RFX4		1	0	0	0	0	0	0
1300	PFR_JS21-1_1300	Hypothetical protein	1436674	1437555	-	PROKKA_01319	ATP synthase subunit a	1436674	1437555	-		atpB	similar to AA sequence:UniProtKB:O05330		1	0	0	0	0	0	0
1301	PFR_JS21-1_1301	Hypothetical protein	1437548	1437772	-	PROKKA_01320	Putative F0F1-ATPase subunit (ATPase_gene1)	1437548	1437772	-			protein motif:Pfam:PF09527.4		1	0	0	0	0	0	0
1302	PFR_JS21-1_1302	Hypothetical protein	1437769	1438170	-	PROKKA_01321	hypothetical protein	1437769	1438170	-					1	0	0	0	0	0	0
1303	PFR_JS21-1_1303	Glycosyltransferase, group 4 family	1438284	1439420	-	PROKKA_01322	Decaprenyl-phosphate N-acetylglucosaminephosphotransferase	1438284	1439420	-	2.7.8.35	wecA	similar to AA sequence:UniProtKB:Q10606		1	0	0	0	0	0	0
1304	PFR_JS21-1_1304	TRNA threonylcarbamoyladenosine biosynthesis	1439429	1440307	-	PROKKA_01323	Threonylcarbamoyl-AMP synthase	1439429	1440307	-	2.7.7.87	ywlC_2	similar to AA sequence:UniProtKB:P39153		1	0	0	0	0	0	0
1305	PFR_JS21-1_1305	Release factor glutamine methyltransferase	1440304	1441182	-	PROKKA_01324	Release factor glutamine methyltransferase	1440304	1441182	-	2.1.1.-	prmC	similar to AA sequence:UniProtKB:P0ACC1		1	0	0	0	0	0	0
1306	PFR_JS21-1_1306	Peptide chain release factor 1	1441179	1442258	-	PROKKA_01325	Peptide chain release factor 1	1441179	1442258	-		prfA	similar to AA sequence:UniProtKB:P96077		1	0	0	0	0	0	0
1307	PFR_JS21-1_1307	50S ribosomal protein L31	1442366	1442590	-	PROKKA_01326	50S ribosomal protein L31	1442366	1442590	-		rpmE	similar to AA sequence:UniProtKB:Q9K4E5		1	0	0	0	0	0	0
1308	PFR_JS21-1_1308	Transcription termination factor Rho	1442727	1444697	-	PROKKA_01327	hypothetical protein	1442727	1444697	-			similar to AA sequence:UniProtKB:P52157	Transcription termination factor Rho	1	0	0	0	0	0	0
1309	PFR_JS21-1_1309	Phosphoserine phosphatase/homoserine	1445091	1445714	-	PROKKA_01328	haloacid dehalogenase-like hydrolase	1445091	1445714	-			protein motif:Pfam:PF12710.1		1	0	0	0	0	0	0
1310	PFR_JS21-1_1310	Homoserine dehydrogenase	1445723	1447048	-	PROKKA_01329	Homoserine dehydrogenase	1445723	1447048	-	1.1.1.3	hom	similar to AA sequence:UniProtKB:P08499		1	0	0	0	0	0	0
1311	PFR_JS21-1_1311	Diaminopimelate decarboxylase	1447059	1448453	-	PROKKA_01330	Diaminopimelate decarboxylase	1447059	1448453	-	4.1.1.20	lysA	similar to AA sequence:UniProtKB:P0A5M4		0	0	0	0	0	0	0
						PROKKA_01331	tRNA-Arg(ccg)	1448592	1448665	+			COORDINATES:profile:Aragorn:1.2		0					0	0
1312	PFR_JS21-1_1312	LigA	1449718	1451136	+	PROKKA_01332	hypothetical protein	1449718	1451136	+					0	0	0	0	0	0	0
1313	PFR_JS21-1_1313	LigA	1451277	1452572	+	PROKKA_01333	hypothetical protein	1451277	1452572	+					1	0	0	0	0	0	0
1314	PFR_JS21-1_1314	Hypothetical protein	1452565	1453971	+	PROKKA_01334	hypothetical protein	1452565	1453971	+					1	0	0	0	0	0	0
1315	PFR_JS21-1_1315	Oxoglutarate dehydrogenase	1454041	1457826	+	PROKKA_01335	Multifunctional 2-oxoglutarate metabolism enzyme	1454041	1457826	+	2.2.1.5	kgd	similar to AA sequence:UniProtKB:A0R2B1		1	0	0	0	0	0	0
1316	PFR_JS21-1_1316	Transcription factor WhiB	1458071	1458319	+	PROKKA_01336	Transcriptional regulator WhiB1	1458071	1458319	+		whiB1	similar to AA sequence:UniProtKB:O05847		1	0	0	0	0	0	0
1317	PFR_JS21-1_1317	Sensor histidine kinase	1458424	1459932	-	PROKKA_01337	putative sensor histidine kinase pdtaS	1458424	1459932	-	2.7.13.3	pdtaS	similar to AA sequence:UniProtKB:O05846		1	0	0	0	0	0	0
1318	PFR_JS21-1_1318	Hypothetical protein	1460418	1460729	-	PROKKA_01338	Anti-sigma factor RsrA	1460418	1460729	-		rsrA	similar to AA sequence:UniProtKB:Q7AKG8		1	0	0	0	0	0	0
1319	PFR_JS21-1_1319	RNA polymerase sigma factor	1460722	1461309	-	PROKKA_01339	ECF RNA polymerase sigma factor SigR	1460722	1461309	-		sigR	similar to AA sequence:UniProtKB:Q7AKG9		1	0	0	0	0	0	0
1320	PFR_JS21-1_1320	UPF0361 protein yoqW	1461450	1462202	-	PROKKA_01340	Putative SOS response-associated peptidase YedK	1461450	1462202	-	3.4.-.-	yedK	similar to AA sequence:UniProtKB:P76318		1	0	0	0	0	0	0
1321	PFR_JS21-1_1321	3-phosphoshikimate 1-carboxyvinyltransferase	1462350	1463702	+	PROKKA_01341	3-phosphoshikimate 1-carboxyvinyltransferase	1462350	1463702	+	2.5.1.19	aroA	similar to AA sequence:UniProtKB:P22487		1	0	0	0	0	0	0
1322	PFR_JS21-1_1322	Putative ribosome biogenesis GTPase RsgA	1463699	1464769	+	PROKKA_01342	Putative ribosome biogenesis GTPase RsgA	1463699	1464769	+	3.6.1.-	rsgA	similar to AA sequence:UniProtKB:Q8ZKB0		1	0	0	0	0	0	0
1323	PFR_JS21-1_1323	Putative histidinol-phosphate phosphatase,	1464823	1465638	+	PROKKA_01343	Histidinol-phosphatase	1464823	1465638	+	3.1.3.15	hisN	similar to AA sequence:UniProtKB:Q9K4B1		1	0	0	0	0	0	0
1324	PFR_JS21-1_1324	PF14262 domain protein	1465692	1467425	-	PROKKA_01344	hypothetical protein	1465692	1467425	-					1	0	0	0	0	0	0
1325	PFR_JS21-1_1325	VTC domain protein	1467422	1468234	-	PROKKA_01345	VTC domain protein	1467422	1468234	-			protein motif:Pfam:PF09359.4		1	0	0	0	0	0	0
1326	PFR_JS21-1_1326	Conserved domain protein	1468231	1468866	-	PROKKA_01346	hypothetical protein	1468231	1468866	-					1	0	0	0	0	0	0
1327	PFR_JS21-1_1327	Exopolysaccharide biosynthesis protein related to	1469023	1469970	+	PROKKA_01347	hypothetical protein	1469023	1469970	+					1	0	0	0	0	0	0
1328	PFR_JS21-1_1328	Hypothetical protein	1469980	1470138	+	PROKKA_01348	hypothetical protein	1469980	1470138	+					0	0	0	0	0	0	0
1329	PFR_JS21-1_1329	Uma4 protein	1470110	1471417	-	PROKKA_01349	Transposase	1470110	1471417	-			protein motif:Pfam:PF01610.11		0	0	0	0	0	0	0
1330	PFR_JS21-1_1330	GtrA family protein	1471675	1472586	+	PROKKA_01350	GtrA-like protein	1471675	1472586	+			protein motif:Pfam:PF04138.8		0	0	0	0	0	0	0
1331	PFR_JS21-1_1331	Putative phosphoglycerate dehydrogenase	1472576	1473796	-	PROKKA_01351	D-3-phosphoglycerate dehydrogenase	1472576	1473796	-	1.1.1.95	serA	similar to AA sequence:UniProtKB:P0A9T0		1	0	0	0	0	0	0
1332	PFR_JS21-1_1332	Dipeptide ABC transporter ATP-binding protein	1473830	1474657	-	PROKKA_01352	Glutathione import ATP-binding protein GsiA	1473830	1474657	-	3.6.3.-	gsiA_1	similar to AA sequence:UniProtKB:P75796		1	0	0	0	0	0	0
1333	PFR_JS21-1_1333	Oligopeptide transport protein of the ABC	1474650	1475507	-	PROKKA_01353	Oligopeptide transport ATP-binding protein OppD	1474650	1475507	-		oppD	similar to AA sequence:UniProtKB:P24136		1	0	0	0	0	0	0
1334	PFR_JS21-1_1334	Putative oligopeptide ABC transport system	1475509	1476324	-	PROKKA_01354	Glutathione transport system permease protein GsiD	1475509	1476324	-		gsiD	similar to AA sequence:UniProtKB:P75799		1	0	0	0	0	0	0
1335	PFR_JS21-1_1335	Putative glutathione ABC transporter, permease	1476321	1477274	-	PROKKA_01355	Glutathione transport system permease protein GsiC	1476321	1477274	-		gsiC	similar to AA sequence:UniProtKB:P75798		1	0	0	0	0	0	0
1336	PFR_JS21-1_1336	ABC transporter, substrate-binding protein,	1477296	1478819	-	PROKKA_01356	Glutathione-binding protein GsiB precursor	1477296	1478819	-		gsiB	similar to AA sequence:UniProtKB:P75797		1	0	0	0	0	0	0
						PROKKA_01357	tRNA-Met(cat)	1479028	1479102	+			COORDINATES:profile:Aragorn:1.2		0					0	0
1337	PFR_JS21-1_1337	Biotin synthase	1479187	1480332	-	PROKKA_01358	Biotin synthase	1479187	1480332	-	2.8.1.6	bioB	similar to AA sequence:UniProtKB:P19206		1	0	0	0	0	0	0
1338	PFR_JS21-1_1338	Hypothetical protein	1480495	1480785	-	PROKKA_01359	hypothetical protein	1480495	1480785	-					1	0	0	0	0	0	0
1339	PFR_JS21-1_1339	Prolyl aminopeptidase	1480952	1482166	-	PROKKA_01360	Proline iminopeptidase	1480952	1482166	-	3.4.11.5	pip_1	similar to AA sequence:UniProtKB:P46547		1	0	0	0	0	0	0
1340	PFR_JS21-1_1340	Peptidase M16 inactive domain protein	1482311	1483585	+	PROKKA_01361	Protease 3 precursor	1482311	1483585	+	3.4.24.55	ptrA	similar to AA sequence:UniProtKB:P05458		1	0	0	0	0	0	0
1341	PFR_JS21-1_1341	Peptidase M16 inactive domain protein	1483582	1484946	+	PROKKA_01362	Peptidase M16 inactive domain protein	1483582	1484946	+			protein motif:Pfam:PF05193.15		1	0	0	0	0	0	0
1342	PFR_JS21-1_1342	UPF0182 protein	1485030	1487969	-	PROKKA_01363	hypothetical protein	1485030	1487969	-			protein motif:CLUSTERS:PRK00068		1	0	0	0	0	0	0
1343	PFR_JS21-1_1343	Hypothetical protein	1487966	1488565	-	PROKKA_01364	hypothetical protein	1487966	1488565	-					1	0	0	0	0	0	0
1344	PFR_JS21-1_1344	Lon protease proteolytic domain protein	1488682	1489725	-	PROKKA_01365	serine endoprotease	1488682	1489725	-			protein motif:CLUSTERS:PRK10942		1	0	0	0	0	0	0
1345	PFR_JS21-1_1345	UbiD family decarboxylase	1489966	1491369	+	PROKKA_01366	hypothetical protein	1489966	1491369	+					1	0	0	0	0	0	0
1346	PFR_JS21-1_1346	Similar to metal-dependent hydrolase	1491401	1492048	-	PROKKA_01367	hypothetical protein	1491401	1492048	-					1	0	0	0	0	0	0
1347	PFR_JS21-1_1347	Hypothetical protein	1492485	1492646	+	PROKKA_01368	hypothetical protein	1492485	1492646	+					1	0	0	0	0	0	0
1348	PFR_JS21-1_1348	Hypothetical protein	1492803	1493930	+	PROKKA_01369	hypothetical protein	1492803	1493930	+					1	0	0	0	0	0	0
1349	PFR_JS21-1_1349	HRDC domain protein	1493987	1496143	-	PROKKA_01370	ATP-dependent DNA helicase UvrD2	1493987	1496143	-	3.6.4.12	uvrD2	similar to AA sequence:UniProtKB:P64320		1	0	0	0	0	0	0
1350	PFR_JS21-1_1350	Exonuclease subunit V gamma recC	1496246	1499620	+	PROKKA_01371	RecBCD enzyme subunit RecC	1496246	1499620	+	3.1.11.5	recC	similar to AA sequence:UniProtKB:P07648		1	0	0	0	0	0	0
1351	PFR_JS21-1_1351	Putative exodeoxyribonuclease V, beta subunit	1499617	1502979	+	PROKKA_01372	RecBCD enzyme subunit RecB	1499617	1502979	+	3.1.11.5	recB	similar to AA sequence:UniProtKB:P08394		1	0	0	0	0	0	0
1352	PFR_JS21-1_1352	Exonuclease subunit V alpha recD	1502966	1504819	+	PROKKA_01373	RecBCD enzyme subunit RecD	1502966	1504819	+	3.1.11.5	recD	similar to AA sequence:UniProtKB:P04993		1	0	0	0	0	0	0
1353	PFR_JS21-1_1353	Hydrolase, NUDIX family	1504871	1505761	-	PROKKA_01374	NADH pyrophosphatase	1504871	1505761	-	3.6.1.22	nudC	similar to AA sequence:UniProtKB:P32664		1	0	0	0	0	0	0
1354	PFR_JS21-1_1354	ATP-dependent DNA helicase	1505771	1509127	-	PROKKA_01375	ATP-dependent DNA helicase PcrA	1505771	1509127	-	3.6.4.12	pcrA	similar to AA sequence:UniProtKB:Q53727		1	0	0	0	0	0	0
1355	PFR_JS21-1_1355	ATP-dependent DNA helicase	1509124	1512495	-	PROKKA_01376	ATP-dependent DNA helicase UvrD1	1509124	1512495	-	3.6.4.12	uvrD1_1	similar to AA sequence:UniProtKB:P0A5A3		1	0	0	0	0	0	0
1356	PFR_JS21-1_1356	Cold shock-like protein CspA	1512835	1513041	+	PROKKA_01377	Cold shock-like protein 7.0	1512835	1513041	+			similar to AA sequence:UniProtKB:Q01761		1	0	0	0	0	0	0
1357	PFR_JS21-1_1357	Serine/threonine phosphatase stp	1513207	1514079	+	PROKKA_01378	Serine/threonine phosphatase stp	1513207	1514079	+	3.1.3.16	stp_1	similar to AA sequence:UniProtKB:Q8Y678		1	0	0	0	0	0	0
1358	PFR_JS21-1_1358	Hypothetical protein	1514136	1514420	+	PROKKA_01379	hypothetical protein	1514136	1514420	+					1	0	0	0	0	0	0
1359	PFR_JS21-1_1359	Hydroxylase for synthesis of	1514607	1515362	-	PROKKA_01380	hypothetical protein	1514607	1515362	-					1	0	0	0	0	0	0
1360	PFR_JS21-1_1360	DEAD/DEAH box helicase	1515638	1517143	+	PROKKA_01381	DEAD-box ATP-dependent RNA helicase CshA	1515638	1517143	+	3.6.4.13	cshA	similar to AA sequence:UniProtKB:P96614		1	0	0	0	0	0	0
1361	PFR_JS21-1_1361	Tryptophanyl-tRNA synthetase II	1517281	1518453	-	PROKKA_01382	Tryptophan--tRNA ligase 2	1517281	1518453	-	6.1.1.2	trpS2	similar to AA sequence:UniProtKB:Q9RVD6		1	0	0	0	0	0	0
1362	PFR_JS21-1_1362	PHP domain protein	1518422	1519303	-	PROKKA_01383	hypothetical protein	1518422	1519303	-			protein motif:CLUSTERS:PRK06361		1	0	0	0	0	0	0
1363	PFR_JS21-1_1363	Hypothetical protein	1519435	1519911	+	PROKKA_01384	hypothetical protein	1519435	1519911	+					1	0	0	0	0	0	0
1364	PFR_JS21-1_1364	Hypothetical protein	1519970	1520173	-	PROKKA_01385	hypothetical protein	1519970	1520173	-					1	0	0	0	0	0	0
1365	PFR_JS21-1_1365	Hypothetical protein	1520175	1520684	-	PROKKA_01386	hypothetical protein	1520175	1520684	-					0	0	0	0	0	0	0
1366	PFR_JS21-1_1366	Hypothetical protein	1520765	1521307	+	PROKKA_01387	hypothetical protein	1520765	1521307	+					1	0	0	0	0	0	0
1367	PFR_JS21-1_1367	Protein translocase subunit SecA	1521347	1524196	-	PROKKA_01388	preprotein translocase subunit SecA	1521347	1524196	-			protein motif:CLUSTERS:PRK12904		1	0	0	0	0	0	0
1368	PFR_JS21-1_1368	Putative ribosomal S30AE, sigma 54 modulation	1524441	1525037	-	PROKKA_01389	Light-repressed protein A	1524441	1525037	-		lrtA	similar to AA sequence:UniProtKB:P47908		1	0	0	0	0	0	0
1369	PFR_JS21-1_1369	Phosphoribosyl transferase domain protein	1525193	1526002	-	PROKKA_01390	DNA utilization protein GntX	1525193	1526002	-			protein motif:CLUSTERS:PRK11595		1	0	0	0	0	0	0
1370	PFR_JS21-1_1370	DNA-binding response regulator MtrA	1526084	1526824	-	PROKKA_01391	DNA-binding response regulator MtrA	1526084	1526824	-		mtrA	similar to AA sequence:UniProtKB:P0A5Z4		1	0	0	0	0	0	0
1371	PFR_JS21-1_1371	Conserved protein, DUF179	1526960	1527526	-	PROKKA_01392	hypothetical protein	1526960	1527526	-			protein motif:CLUSTERS:PRK00228		1	0	0	0	0	0	0
						PROKKA_01393	transfer-messenger RNA, SsrA	1527740	1528107	-		ssrA	COORDINATES:profile:Aragorn:1.2		0					0	0
1372	PFR_JS21-1_1372	Hypothetical protein	1528232	1528873	-	PROKKA_01394	hypothetical protein	1528232	1528873	-					1	0	0	0	0	0	0
1373	PFR_JS21-1_1373	TmRNA-binding protein SmpB	1528963	1529445	-	PROKKA_01395	SsrA-binding protein	1528963	1529445	-		smpB	similar to AA sequence:UniProtKB:A0QU63		1	0	0	0	0	0	0
1374	PFR_JS21-1_1374	MutG family lantibiotic protection ABC	1529596	1531548	-	PROKKA_01396	hypothetical protein	1529596	1531548	-					1	0	0	0	0	0	0
1375	PFR_JS21-1_1375	Hypothetical protein	1531732	1533051	-	PROKKA_01397	Murein DD-endopeptidase MepM	1531732	1533051	-	3.4.24.-	mepM_3	similar to AA sequence:UniProtKB:P0AFS9		1	0	0	0	0	0	0
1376	PFR_JS21-1_1376	Efflux ABC transporter, permease protein	1533118	1534035	-	PROKKA_01398	Cell division protein FtsX	1533118	1534035	-		ftsX	similar to AA sequence:UniProtKB:A5U7B6		1	0	0	0	0	0	0
1377	PFR_JS21-1_1377	Cell division ATP-binding protein FtsE	1534074	1534760	-	PROKKA_01399	Cell division ATP-binding protein FtsE	1534074	1534760	-		ftsE	similar to AA sequence:UniProtKB:O34814		1	0	0	0	0	0	0
1378	PFR_JS21-1_1378	Peptide chain release factor 2	1534912	1536021	-	PROKKA_01400	Peptide chain release factor 2	1534912	1536021	-		prfB	similar to AA sequence:UniProtKB:A0QU58		1	0	0	0	0	0	0
1379	PFR_JS21-1_1379	YqeY family protein	1536116	1536577	+	PROKKA_01401	Yqey-like protein	1536116	1536577	+			protein motif:Pfam:PF09424.4		1	0	0	0	0	0	0
						PROKKA_01402	tRNA-Val(tac)	1536618	1536693	+			COORDINATES:profile:Aragorn:1.2		0					0	0
1380	PFR_JS21-1_1380	Fructosamine kinase	1536766	1537797	-	PROKKA_01403	Fructosamine kinase	1536766	1537797	-			protein motif:Pfam:PF03881.8		1	0	0	0	0	0	0
1381	PFR_JS21-1_1381	4-aminobutyrate aminotransferase gabT	1537876	1539213	+	PROKKA_01404	4-aminobutyrate aminotransferase PuuE	1537876	1539213	+	2.6.1.19	puuE	similar to AA sequence:UniProtKB:P50457		1	0	0	0	0	0	0
1382	PFR_JS21-1_1382	Aliphatic amidase	1539392	1540252	-	PROKKA_01405	Aliphatic amidase	1539392	1540252	-	3.5.1.4	amiE	similar to AA sequence:UniProtKB:P11436		1	0	0	0	0	0	0
1383	PFR_JS21-1_1383	Putrescine importer	1540249	1541640	-	PROKKA_01406	Putrescine importer PuuP	1540249	1541640	-		puuP	similar to AA sequence:UniProtKB:P76037		1	0	0	0	0	0	0
1384	PFR_JS21-1_1384	Hsp20/alpha crystallin family protein	1541913	1542365	-	PROKKA_01407	18 kDa heat shock protein	1541913	1542365	-			similar to AA sequence:UniProtKB:Q53595		1	0	0	0	0	0	0
1385	PFR_JS21-1_1385	Putative ATP-binding/permease fusionABC	1542615	1544408	+	PROKKA_01408	putative ABC transporter ATP-binding protein	1542615	1544408	+			similar to AA sequence:UniProtKB:Q9WYC4		1	0	0	0	0	0	0
1386	PFR_JS21-1_1386	PF11253 family protein	1544443	1544868	-	PROKKA_01409	hypothetical protein	1544443	1544868	-					1	0	0	0	0	0	0
1387	PFR_JS21-1_1387	Hypothetical protein	1544873	1545007	-	PROKKA_01410	hypothetical protein	1544873	1545007	-					0	0	0	0	0	0	0
1388	PFR_JS21-1_1388	Pyruvate dehydrogenase E1 component	1544970	1547717	-	PROKKA_01411	Pyruvate dehydrogenase E1 component	1544970	1547717	-	1.2.4.1	aceE	similar to AA sequence:UniProtKB:A0R0B0		1	0	0	0	0	0	0
1389	PFR_JS21-1_1389	Aromatic-amino-acid transaminase	1547972	1549168	+	PROKKA_01412	Aromatic-amino-acid aminotransferase	1547972	1549168	+	2.6.1.57	tyrB	similar to AA sequence:UniProtKB:P04693		1	0	0	0	0	0	0
1390	PFR_JS21-1_1390	Transcriptional regulator, PucR family	1549254	1550468	+	PROKKA_01413	Purine catabolism regulatory protein	1549254	1550468	+		pucR_2	similar to AA sequence:UniProtKB:O32138		1	0	0	0	0	0	0
1391	PFR_JS21-1_1391	Malonyl CoA:acyl carrier protein	1550625	1551581	+	PROKKA_01414	Malonyl CoA-acyl carrier protein transacylase	1550625	1551581	+	2.3.1.39	fabD	similar to AA sequence:UniProtKB:P63458		1	0	0	0	0	0	0
1392	PFR_JS21-1_1392	3-oxoacyl-[acyl-carrier-protein] synthase 3 2	1551585	1552589	+	PROKKA_01415	3-oxoacyl-[acyl-carrier-protein] synthase 3	1551585	1552589	+	2.3.1.180	fabH	similar to AA sequence:UniProtKB:Q9F6D4		1	0	0	0	0	0	0
1393	PFR_JS21-1_1393	Acyl carrier protein	1552651	1552902	+	PROKKA_01416	Acyl carrier protein	1552651	1552902	+		acpP	similar to AA sequence:UniProtKB:P80921		1	0	0	0	0	0	0
1394	PFR_JS21-1_1394	3-oxoacyl-[acyl-carrier-protein] synthase II	1552954	1554213	+	PROKKA_01417	3-oxoacyl-[acyl-carrier-protein] synthase 2	1552954	1554213	+	2.3.1.179	fabF	similar to AA sequence:UniProtKB:P73283		1	0	0	0	0	0	0
1395	PFR_JS21-1_1395	PF11343 family protein	1554397	1554891	-	PROKKA_01418	hypothetical protein	1554397	1554891	-					1	0	0	0	0	0	0
1396	PFR_JS21-1_1396	Peptidase, S9C (Acylaminoacyl-peptidase) family	1555042	1557021	+	PROKKA_01419	Prolyl tripeptidyl peptidase precursor	1555042	1557021	+	3.4.14.12	ptpA_2	similar to AA sequence:UniProtKB:Q7MUW6		1	0	0	0	0	0	0
1397	PFR_JS21-1_1397	Pyridoxal phosphate enzyme, YggS family	1557070	1557822	-	PROKKA_01420	hypothetical protein	1557070	1557822	-			protein motif:Pfam:PF01168.14	Alanine racemase%2C N-terminal domain	1	0	0	0	0	0	0
1398	PFR_JS21-1_1398	Von Willebrand factor type A domain protein	1557819	1558784	-	PROKKA_01421	von Willebrand factor type A domain protein	1557819	1558784	-			protein motif:Pfam:PF00092.22		1	0	0	0	0	0	0
1399	PFR_JS21-1_1399	Von Willebrand factor type A domain protein	1558784	1559758	-	PROKKA_01422	von Willebrand factor type A domain protein	1558784	1559758	-			protein motif:Pfam:PF00092.22		1	0	0	0	0	0	0
1400	PFR_JS21-1_1400	Protein containing DUF58	1559758	1560822	-	PROKKA_01423	hypothetical protein	1559758	1560822	-					1	0	0	0	0	0	0
1401	PFR_JS21-1_1401	Transcriptional regulator moxR1	1560819	1561871	-	PROKKA_01424	ATPase family associated with various cellular activities (AAA)	1560819	1561871	-			protein motif:Pfam:PF07726.5		1	0	0	0	0	0	0
1402	PFR_JS21-1_1402	Hypothetical protein	1562116	1563042	+	PROKKA_01425	hypothetical protein	1562116	1563042	+					1	0	0	0	0	0	0
1403	PFR_JS21-1_1403	HAD-superfamily hydrolase, subfamily IIB	1563050	1563892	+	PROKKA_01426	Putative phosphatase	1563050	1563892	+	3.1.3.-		similar to AA sequence:UniProtKB:Q5XD45		1	0	0	0	0	0	0
1404	PFR_JS21-1_1404	Mercuric reductase/transcriptional regulator,	1563913	1565343	-	PROKKA_01427	Dihydrolipoyl dehydrogenase	1563913	1565343	-	1.8.1.4	lpd	similar to AA sequence:UniProtKB:P85207		1	0	0	0	0	0	0
1405	PFR_JS21-1_1405	Transposase of ISAar43, IS3 family, IS407 group,	1565990	1566274	+	PROKKA_01428	Transposase	1565990	1566274	+			protein motif:Pfam:PF01527.14		0	0	0	0	0	0	0
1406	PFR_JS21-1_1406	Insertion sequence IS407 OrfB	1566337	1567140	+	PROKKA_01429	Integrase core domain protein	1566337	1567140	+			protein motif:Pfam:PF00665.20		0	0	0	0	0	0	0
1407	PFR_JS21-1_1407	Hypothetical protein	1567204	1567644	+	PROKKA_01430	hypothetical protein	1567204	1567644	+					1	0	0	0	0	0	0
1408	PFR_JS21-1_1408	TIGR00245 family protein	1567652	1568410	+	PROKKA_01431	hypothetical protein	1567652	1568410	+					0	0	0	0	0	0	0
1409	PFR_JS21-1_1409	Putative dGTPase	1568427	1569572	-	PROKKA_01432	Deoxyguanosinetriphosphate triphosphohydrolase	1568427	1569572	-	3.1.5.1	dgt	similar to AA sequence:UniProtKB:Q59827		1	0	0	0	0	0	0
1410	PFR_JS21-1_1410	TIM-barrel protein, nifR3 family	1569623	1570810	-	PROKKA_01433	tRNA-dihydrouridine synthase C	1569623	1570810	-	1.-.-.-	dusC	similar to AA sequence:UniProtKB:P33371		1	0	0	0	0	0	0
1411	PFR_JS21-1_1411	Succinate dehydrogenase/fumarate reductase	1570887	1571645	-	PROKKA_01434	Fumarate reductase iron-sulfur subunit	1570887	1571645	-	1.3.99.1	frdB_2	similar to AA sequence:UniProtKB:P0AC47		1	0	0	0	0	0	0
1412	PFR_JS21-1_1412	Succinate dehydrogenase flavoprotein subunit	1571642	1573726	-	PROKKA_01435	Fumarate reductase flavoprotein subunit	1571642	1573726	-	1.3.5.4	frdA_2	similar to AA sequence:UniProtKB:P17412		1	0	0	0	0	0	0
1413	PFR_JS21-1_1413	Succinate dehydrogenase cytochrome B subunit,	1573723	1574478	-	PROKKA_01436	Succinate dehydrogenase/Fumarate reductase transmembrane subunit	1573723	1574478	-			protein motif:Pfam:PF01127.16		1	0	0	0	0	0	0
1414	PFR_JS21-1_1414	NUDIX hydrolase	1574726	1575478	-	PROKKA_01437	NUDIX domain protein	1574726	1575478	-			protein motif:Pfam:PF00293.1		1	0	0	0	0	0	0
1415	PFR_JS21-1_1415	Quinolinate synthase A	1575545	1576525	+	PROKKA_01438	Quinolinate synthase A	1575545	1576525	+	2.5.1.72	nadA	similar to AA sequence:UniProtKB:P11458		1	0	0	0	0	0	0
1416	PFR_JS21-1_1416	L-aspartate oxidase NadB	1576522	1578204	+	PROKKA_01439	L-aspartate oxidase	1576522	1578204	+	1.4.3.16	nadB_2	similar to AA sequence:UniProtKB:P10902		1	0	0	0	0	0	0
1417	PFR_JS21-1_1417	Nicotinate-nucleotide pyrophosphatase nadC	1578201	1579121	+	PROKKA_01440	Nicotinate-nucleotide pyrophosphorylase [carboxylating]	1578201	1579121	+	2.4.2.19	nadC	similar to AA sequence:UniProtKB:O06594		1	0	0	0	0	0	0
1418	PFR_JS21-1_1418	Glycyl-tRNA synthetase glyS	1579246	1580634	-	PROKKA_01441	Glycine--tRNA ligase	1579246	1580634	-	6.1.1.14	glyQS	similar to AA sequence:UniProtKB:P99129		1	0	0	0	0	0	0
1419	PFR_JS21-1_1419	Metal transport system ABC transporter	1580867	1581814	+	PROKKA_01442	High-affinity zinc uptake system binding-protein ZnuA precursor	1580867	1581814	+		znuA	similar to AA sequence:UniProtKB:O34966		1	0	0	0	0	0	0
1420	PFR_JS21-1_1420	Metal transport ABC transporter	1581909	1582697	+	PROKKA_01443	High-affinity zinc uptake system ATP-binding protein ZnuC	1581909	1582697	+	3.6.3.-	znuC	similar to AA sequence:UniProtKB:O34946		1	0	0	0	0	0	0
1421	PFR_JS21-1_1421	Metal transport ABC transporter	1582699	1583706	+	PROKKA_01444	High-affinity zinc uptake system membrane protein ZnuB	1582699	1583706	+		znuB	similar to AA sequence:UniProtKB:O34610		1	0	0	0	0	0	0
1422	PFR_JS21-1_1422	Fe(3 ) uptake regulation protein	1583672	1584184	+	PROKKA_01445	Zinc uptake regulation protein	1583672	1584184	+		zur	similar to AA sequence:UniProtKB:O05839		1	0	0	0	0	0	0
1423	PFR_JS21-1_1423	Phage integrase	1584437	1585111	+	PROKKA_01446	hypothetical protein	1584437	1585111	+					1	0	0	0	0	0	0
1424	PFR_JS21-1_1424	CoA-dependent propionaldehyde dehydrogenase	1585325	1586734	-	PROKKA_01447	Aldehyde-alcohol dehydrogenase	1585325	1586734	-		adhE	similar to AA sequence:UniProtKB:P0A9Q7		0	0	0	0	0	0	0
1425	PFR_JS21-1_1425	PduO	1586731	1587816	-	PROKKA_01448	Cob(I)yrinic acid a, c-diamide adenosyltransferase	1586731	1587816	-	2.5.1.17	yvqK	similar to AA sequence:UniProtKB:O34899		0	0	0	0	0	0	0
1426	PFR_JS21-1_1426	Propanediol utilization protein PduN	1587819	1588091	-	PROKKA_01449	Carbon dioxide concentrating mechanism protein CcmL	1587819	1588091	-		ccmL	similar to AA sequence:UniProtKB:P72759		0	0	0	0	0	0	0
1427	PFR_JS21-1_1427	Ethanolamine utilization flavoprotein	1588093	1588977	-	PROKKA_01450	Flavoprotein	1588093	1588977	-			protein motif:Pfam:PF02441.13		0	0	0	0	0	0	0
1428	PFR_JS21-1_1428	Ethanolamine utilization protein EutJ	1588974	1589831	-	PROKKA_01451	Chaperone protein DnaK	1588974	1589831	-		dnaK_2	similar to AA sequence:UniProtKB:A0QQC8		0	0	0	0	0	0	0
1429	PFR_JS21-1_1429	Propanediol utilization protein PduJ	1589978	1590256	-	PROKKA_01452	Propanediol utilization protein PduA	1589978	1590256	-		pduA_1	similar to AA sequence:UniProtKB:P0A1C7		0	0	0	0	0	0	0
1430	PFR_JS21-1_1430	Propanediol utilization protein PduK	1590301	1590918	-	PROKKA_01453	hypothetical protein	1590301	1590918	-			similar to AA sequence:UniProtKB:P72761	Carbon dioxide-concentrating mechanism protein CcmK homolog 2	0	0	0	0	0	0	0
1431	PFR_JS21-1_1431	Glycerol dehydratase reactivation factor DhaG	1590935	1591279	-	PROKKA_01454	hypothetical protein	1590935	1591279	-					0	0	0	0	0	0	0
1432	PFR_JS21-1_1432	Putative dioal dehydratase-reactivating factor,	1591276	1593090	-	PROKKA_01455	Diol dehydratase-reactivating factor alpha subunit	1591276	1593090	-		ddrA	similar to AA sequence:UniProtKB:O68195		0	0	0	0	0	0	0
1433	PFR_JS21-1_1433	Dehydratase small subunit	1593126	1593659	-	PROKKA_01456	Propanediol dehydratase small subunit	1593126	1593659	-	4.2.1.28	pduE	similar to AA sequence:UniProtKB:O31042		0	0	0	0	0	0	0
1434	PFR_JS21-1_1434	Dehydratase medium subunit	1593668	1594351	-	PROKKA_01457	Propanediol dehydratase medium subunit	1593668	1594351	-	4.2.1.28	pduD	similar to AA sequence:UniProtKB:O31041		0	0	0	0	0	0	0
1435	PFR_JS21-1_1435	Glycerol dehydratase large subunit	1594362	1596023	-	PROKKA_01458	Glycerol dehydratase large subunit	1594362	1596023	-	4.2.1.30	dhaB	similar to AA sequence:UniProtKB:P45514		0	0	0	0	0	0	0
1436	PFR_JS21-1_1436	Propanediol utilization protein PduB	1596038	1596847	-	PROKKA_01459	Propanediol utilization protein PduB	1596038	1596847	-		pduB	similar to AA sequence:UniProtKB:P37449		0	0	0	0	0	0	0
1437	PFR_JS21-1_1437	Carbon dioxide concentrating	1596862	1597146	-	PROKKA_01460	Propanediol utilization protein PduA	1596862	1597146	-		pduA_2	similar to AA sequence:UniProtKB:P0A1C7		0	0	0	0	0	0	0
1438	PFR_JS21-1_1438	PduU protein	1597473	1597814	+	PROKKA_01461	Propanediol utilization protein PduU	1597473	1597814	+		pduU	similar to AA sequence:UniProtKB:P0A1D1		0	0	0	0	0	0	0
1439	PFR_JS21-1_1439	Ethanolamine utilization protein, EutP	1597811	1598236	+	PROKKA_01462	Propanediol utilization protein PduV	1597811	1598236	+		pduV	similar to AA sequence:UniProtKB:Q9XDM6		0	0	0	0	0	0	0
1440	PFR_JS21-1_1440	PduQ	1598289	1599419	-	PROKKA_01463	NAD-dependent methanol dehydrogenase	1598289	1599419	-	1.1.1.244	mdh_1	similar to AA sequence:UniProtKB:P31005		0	0	0	0	0	0	0
1441	PFR_JS21-1_1441	Transcriptional regulator	1599376	1600764	-	PROKKA_01464	Arabinose operon regulatory protein	1599376	1600764	-		araC	similar to AA sequence:UniProtKB:P0A9E0		0	0	0	0	0	0	0
1442	PFR_JS21-1_1442	DNA repair protein RecO	1600928	1601671	-	PROKKA_01465	DNA repair protein RecO	1600928	1601671	-		recO	similar to AA sequence:UniProtKB:P42095		1	0	0	0	0	0	0
1443	PFR_JS21-1_1443	Isoprenyl transferase 2	1601855	1602544	+	PROKKA_01466	Trans, polycis-polyprenyl diphosphate synthase ((2Z, 6E)-farnesyl diphosphate specific)	1601855	1602544	+	2.5.1.88		similar to AA sequence:UniProtKB:Q47RM6		1	0	0	0	0	0	0
1444	PFR_JS21-1_1444	Protein of hypothetical function DUF488	1602605	1602967	+	PROKKA_01467	hypothetical protein	1602605	1602967	+					1	0	0	0	0	0	0
1445	PFR_JS21-1_1445	2-isopropylmalate synthase LeuA	1603082	1604848	-	PROKKA_01468	2-isopropylmalate synthase	1603082	1604848	-	2.3.3.13	leuA_2	similar to AA sequence:UniProtKB:P96420		1	0	0	0	0	0	0
1446	PFR_JS21-1_1446	Amidohydrolase family protein	1605194	1606585	+	PROKKA_01469	N-substituted formamide deformylase precursor	1605194	1606585	+	3.5.1.91	nfdA	similar to AA sequence:UniProtKB:Q68AP4		0	0	0	0	0	0	0
1447	PFR_JS21-1_1447	Hypothetical protein	1606714	1606848	-	PROKKA_01470	hypothetical protein	1606714	1606848	-					1	0	0	0	0	0	0
1448	PFR_JS21-1_1448	Hypothetical protein	1606959	1607567	-	PROKKA_01471	hypothetical protein	1606959	1607567	-					1	0	0	0	0	0	0
1449	PFR_JS21-1_1449	GTPase Era	1607617	1608561	-	PROKKA_01472	GTPase Era	1607617	1608561	-		era	similar to AA sequence:UniProtKB:P0A562		1	0	0	0	0	0	0
1450	PFR_JS21-1_1450	CBS domain pair protein	1608554	1609864	-	PROKKA_01473	Magnesium and cobalt efflux protein CorC	1608554	1609864	-		corC	similar to AA sequence:UniProtKB:P0A2L3		1	0	0	0	0	0	0
1451	PFR_JS21-1_1451	Probable rRNA maturation factor	1610018	1610476	-	PROKKA_01474	Endoribonuclease YbeY	1610018	1610476	-	3.1.-.-	ybeY	similar to AA sequence:UniProtKB:A0R0T0		1	0	0	0	0	0	0
1452	PFR_JS21-1_1452	PhoH family protein	1610516	1611523	-	PROKKA_01475	PhoH-like protein	1610516	1611523	-		ybeZ	similar to AA sequence:UniProtKB:P0A9K3		1	0	0	0	0	0	0
1453	PFR_JS21-1_1453	Inner membrane metabolite transport protein YhjE	1611655	1612761	-	PROKKA_01476	Inner membrane metabolite transport protein YhjE	1611655	1612761	-		yhjE	similar to AA sequence:UniProtKB:P37643		1	0	0	0	0	0	0
1454	PFR_JS21-1_1454	Hypothetical protein	1613207	1613701	-	PROKKA_01477	hypothetical protein	1613207	1613701	-					0	0	0	0	0	0	0
1455	PFR_JS21-1_1455	Prolyl aminopeptidase	1613757	1614815	-	PROKKA_01478	Proline iminopeptidase	1613757	1614815	-	3.4.11.5	pip_2	similar to AA sequence:UniProtKB:P52279		1	0	0	0	0	0	0
1456	PFR_JS21-1_1456	Hypothetical protein	1614897	1615448	-	PROKKA_01479	hypothetical protein	1614897	1615448	-					1	0	0	0	0	0	0
1457	PFR_JS21-1_1457	TRNA-guanine transglycosylase	1615561	1616829	-	PROKKA_01480	Queuine tRNA-ribosyltransferase	1615561	1616829	-	2.4.2.29	tgt	similar to AA sequence:UniProtKB:P66905		1	0	0	0	0	0	0
1458	PFR_JS21-1_1458	Putative Tat (Twin-arginine translocation)	1616949	1618277	+	PROKKA_01481	Calcineurin-like phosphoesterase	1616949	1618277	+			protein motif:Pfam:PF00149.22		1	0	0	0	0	0	0
1459	PFR_JS21-1_1459	Ribosomal RNA small subunit methyltransferase E	1618266	1619015	-	PROKKA_01482	Ribosomal RNA small subunit methyltransferase E	1618266	1619015	-	2.1.1.193	rsmE	similar to AA sequence:UniProtKB:P0AGL7		1	0	0	0	0	0	0
1460	PFR_JS21-1_1460	Chaperone protein DnaJ 2	1619012	1620220	-	PROKKA_01483	Chaperone protein DnaJ	1619012	1620220	-		dnaJ_2	similar to AA sequence:UniProtKB:Q6RSN5		1	0	0	0	0	0	0
1461	PFR_JS21-1_1461	Heat-inducible transcription repressor hrcA	1620233	1621243	-	PROKKA_01484	Heat-inducible transcription repressor HrcA	1620233	1621243	-		hrcA	similar to AA sequence:UniProtKB:A0R0T9		1	0	0	0	0	0	0
1462	PFR_JS21-1_1462	Inositol monophosphatase family protein	1621501	1622277	-	PROKKA_01485	Inositol-1-monophosphatase	1621501	1622277	-	3.1.3.25	suhB	similar to AA sequence:UniProtKB:O33832		1	0	0	0	0	0	0
1463	PFR_JS21-1_1463	PF11296 family protein	1622355	1623236	-	PROKKA_01486	hypothetical protein	1622355	1623236	-					1	0	0	0	0	0	0
1464	PFR_JS21-1_1464	Putative coproporphyrinogen dehydrogenase	1623331	1624530	-	PROKKA_01487	Oxygen-independent coproporphyrinogen-III oxidase 1	1623331	1624530	-	1.3.99.22	hemN	similar to AA sequence:UniProtKB:P54304		1	0	0	0	0	0	0
1465	PFR_JS21-1_1465	Elongation factor 4	1624533	1626362	-	PROKKA_01488	Elongation factor 4	1624533	1626362	-	3.6.5.-	lepA	similar to AA sequence:UniProtKB:Q2FXY7		1	0	0	0	0	0	0
1466	PFR_JS21-1_1466	Hypothetical protein	1626698	1627318	-	PROKKA_01489	hypothetical protein	1626698	1627318	-					1	0	0	0	0	0	0
1467	PFR_JS21-1_1467	30S ribosomal protein S20	1627573	1627833	+	PROKKA_01490	30S ribosomal protein S20	1627573	1627833	+		rpsT	similar to AA sequence:UniProtKB:A0R102		1	0	0	0	0	0	0
1468	PFR_JS21-1_1468	Hypothetical protein	1627967	1628629	+	PROKKA_01491	hypothetical protein	1627967	1628629	+					1	0	0	0	0	0	0
1469	PFR_JS21-1_1469	DNA polymerase III, delta subunit	1628643	1629641	-	PROKKA_01492	hypothetical protein	1628643	1629641	-			protein motif:CLUSTERS:PRK07914		1	0	0	0	0	0	0
1470	PFR_JS21-1_1470	DNA internalization competence protein	1629724	1632045	-	PROKKA_01493	ComEC family competence protein	1629724	1632045	-			protein motif:CLUSTERS:PRK11539		0	0	0	0	0	0	0
1471	PFR_JS21-1_1471	Putative competence protein ComEA	1632164	1633075	-	PROKKA_01494	ComE operon protein 1	1632164	1633075	-		comEA	similar to AA sequence:UniProtKB:P39694		1	0	0	0	0	0	0
1472	PFR_JS21-1_1472	Malic enzyme, NAD binding domain protein	1633260	1635014	-	PROKKA_01495	putative NAD-dependent malic enzyme 2	1633260	1635014	-	1.1.1.38	maeA	similar to AA sequence:UniProtKB:P45868		1	0	0	0	0	0	0
1473	PFR_JS21-1_1473	Dihydroorotase	1635032	1636324	-	PROKKA_01496	Dihydroorotase	1635032	1636324	-	3.5.2.3	pyrC	similar to AA sequence:UniProtKB:Q81WF0		1	0	0	0	0	0	0
1474	PFR_JS21-1_1474	Leucine--tRNA ligase (Precursor)	1636381	1638909	-	PROKKA_01497	Leucine--tRNA ligase	1636381	1638909	-	6.1.1.4	leuS	similar to AA sequence:UniProtKB:Q9JXT2		1	0	0	0	0	0	0
1475	PFR_JS21-1_1475	Hypothetical protein	1639226	1640284	-	PROKKA_01498	hypothetical protein	1639226	1640284	-					1	0	0	0	0	0	0
1476	PFR_JS21-1_1476	Hypothetical protein	1640453	1641193	+	PROKKA_01499	hypothetical protein	1640453	1641193	+					1	0	0	0	0	0	0
						PROKKA_01500	tRNA-Ala(ggc)	1641296	1641369	+			COORDINATES:profile:Aragorn:1.2		0					0	0
1477	PFR_JS21-1_1477	PhiRv2 phage integrase	1641512	1642711	+	PROKKA_01501	Putative prophage phiRv2 integrase	1641512	1642711	+			similar to AA sequence:UniProtKB:P71956		0	1	0	0	1	0	0
1478	PFR_JS21-1_1478	Hypothetical protein	1642689	1642946	+	PROKKA_01502	hypothetical protein	1642689	1642946	+					0	1	0	0	1	0	0
1479	PFR_JS21-1_1479	Hypothetical protein	1643090	1643314	+	PROKKA_01503	hypothetical protein	1643090	1643314	+					0	1	0	0	1	0	0
1480	PFR_JS21-1_1480	Hypothetical protein	1643401	1643691	+	PROKKA_01504	hypothetical protein	1643401	1643691	+					0	1	0	0	1	0	0
1481	PFR_JS21-1_1481	PhiRv2 phage protein	1643688	1645259	+	PROKKA_01505	hypothetical protein	1643688	1645259	+					0	1	0	0	1	0	0
1482	PFR_JS21-1_1482	Hypothetical protein	1645280	1645504	+	PROKKA_01506	hypothetical protein	1645280	1645504	+					0	1	0	0	1	0	0
1483	PFR_JS21-1_1483	Phage major capsid protein, HK97 family	1645753	1646958	+	PROKKA_01507	Phage capsid family protein	1645753	1646958	+			protein motif:Pfam:PF05065.7		0	1	0	0	1	0	0
1484	PFR_JS21-1_1484	Hypothetical protein	1647507	1648157	+	PROKKA_01508	hypothetical protein	1647507	1648157	+					0	1	0	0	1	0	0
1485	PFR_JS21-1_1485	Uma4 protein	1648255	1649562	+	PROKKA_01509	Transposase	1648255	1649562	+			protein motif:Pfam:PF01610.11		0	1	0	0	1	0	0
1486	PFR_JS21-1_1486	Hypothetical protein	1649559	1650035	+	PROKKA_01510	hypothetical protein	1649559	1650035	+			protein motif:Pfam:PF02498.11	BRO family%2C N-terminal domain	0	1	0	0	1	0	0
1487	PFR_JS21-1_1487	Hypothetical protein	1650032	1650781	+	PROKKA_01511	hypothetical protein	1650032	1650781	+					0	1	0	0	1	0	0
1488	PFR_JS21-1_1488	Hypothetical protein	1650895	1651143	-	PROKKA_01512	hypothetical protein	1650895	1651143	-					0	1	0	0	1	0	0
1489	PFR_JS21-1_1489	NADPH-dependent glutamate synthase beta chain and	1651372	1652292	-	PROKKA_01513	NAD dependent epimerase/dehydratase family protein	1651372	1652292	-			protein motif:Pfam:PF01370.15		1	0	0	0	0	0	0
1490	PFR_JS21-1_1490	Hypothetical protein	1652407	1652844	-	PROKKA_01514	hypothetical protein	1652407	1652844	-					0	0	0	0	0	0	0
1491	PFR_JS21-1_1491	Phosphoglycerate mutase family protein	1652904	1653512	-	PROKKA_01515	Glucosyl-3-phosphoglycerate phosphatase	1652904	1653512	-	3.1.3.-	gpgP_2	similar to AA sequence:UniProtKB:P71724		1	0	0	0	0	0	0
1492	PFR_JS21-1_1492	Ribosome-associated protein, iojap family	1653512	1653895	-	PROKKA_01516	Ribosomal silencing factor RsfS	1653512	1653895	-		rsfS	similar to AA sequence:UniProtKB:Q9KD89		1	0	0	0	0	0	0
1493	PFR_JS21-1_1493	Nicotinate (Nicotinamide) nucleotide	1653892	1654662	-	PROKKA_01517	Nicotinate-nucleotide adenylyltransferase	1653892	1654662	-	2.7.7.18	nadD	similar to AA sequence:UniProtKB:P54455		1	0	0	0	0	0	0
1494	PFR_JS21-1_1494	Gamma-glutamyl phosphate reductase 2	1654736	1655980	-	PROKKA_01518	Gamma-glutamyl phosphate reductase	1654736	1655980	-	1.2.1.41	proA	similar to AA sequence:UniProtKB:Q9WYC9		1	0	0	0	0	0	0
1495	PFR_JS21-1_1495	Hypothetical protein	1655987	1656655	-	PROKKA_01519	hypothetical protein	1655987	1656655	-					1	0	0	0	0	0	0
1496	PFR_JS21-1_1496	Glutamate 5-kinase ProB	1656688	1657857	-	PROKKA_01520	Glutamate 5-kinase	1656688	1657857	-	2.7.2.11	proB	similar to AA sequence:UniProtKB:A0R148		1	0	0	0	0	0	0
1497	PFR_JS21-1_1497	GTPase obg	1657850	1659451	-	PROKKA_01521	GTPase Obg	1657850	1659451	-		obg	similar to AA sequence:UniProtKB:P95722		1	0	0	0	0	0	0
1498	PFR_JS21-1_1498	50S ribosomal protein L27	1659600	1659863	-	PROKKA_01522	50S ribosomal protein L27	1659600	1659863	-		rpmA	similar to AA sequence:UniProtKB:A0R150		1	0	0	0	0	0	0
1499	PFR_JS21-1_1499	50S ribosomal protein L21	1659877	1660224	-	PROKKA_01523	50S ribosomal protein L21	1659877	1660224	-		rplU	similar to AA sequence:UniProtKB:A0R151		1	0	0	0	0	0	0
1500	PFR_JS21-1_1500	Hypothetical protein	1660421	1663207	-	PROKKA_01524	Ribonuclease G	1660421	1663207	-	3.1.26.-	rng	similar to AA sequence:UniProtKB:P0A9J0		1	0	0	0	0	0	0
1501	PFR_JS21-1_1501	Radical SAM domain protein	1663461	1664213	-	PROKKA_01525	hypothetical protein	1663461	1664213	-					1	0	0	0	0	0	0
1502	PFR_JS21-1_1502	Hypothetical protein	1664277	1664732	-	PROKKA_01526	MarR family protein	1664277	1664732	-			protein motif:Pfam:PF12802.1		1	0	0	0	0	0	0
1503	PFR_JS21-1_1503	Integral membrane protein TerC	1664947	1666203	+	PROKKA_01527	Inner membrane protein alx	1664947	1666203	+		alx_2	similar to AA sequence:UniProtKB:P42601		1	0	0	0	0	0	0
1504	PFR_JS21-1_1504	Ionic transporter membrane protein chaA	1666200	1667300	+	PROKKA_01528	Sodium/proton antiporter ChaA	1666200	1667300	+		chaA	similar to AA sequence:UniProtKB:P31801		1	0	0	0	0	0	0
1505	PFR_JS21-1_1505	Radical SAM domain protein	1667364	1669307	-	PROKKA_01529	Radical SAM superfamily protein	1667364	1669307	-			protein motif:Pfam:PF04055.15		1	0	0	0	0	0	0
1506	PFR_JS21-1_1506	Hypothetical protein	1669384	1670514	-	PROKKA_01530	CAAX amino terminal protease self- immunity	1669384	1670514	-			protein motif:Pfam:PF02517.10		0	0	0	0	0	0	0
1507	PFR_JS21-1_1507	Nucleoside diphosphate kinase	1670721	1671197	-	PROKKA_01531	Nucleoside diphosphate kinase	1670721	1671197	-	2.7.4.6	ndkA	similar to AA sequence:UniProtKB:P84284		0	0	0	0	0	0	0
1508	PFR_JS21-1_1508	Protein FolC	1671308	1672813	-	PROKKA_01532	Folylpolyglutamate synthase	1671308	1672813	-	6.3.2.17	fgs	similar to AA sequence:UniProtKB:P15925		1	0	0	0	0	0	0
1509	PFR_JS21-1_1509	Putative type IV conjugative transfer system	1672928	1673539	+	PROKKA_01533	DoxX	1672928	1673539	+			protein motif:Pfam:PF07681.6		1	0	0	0	0	0	0
1510	PFR_JS21-1_1510	DSBA oxidoreductase	1673575	1674369	+	PROKKA_01534	hypothetical protein	1673575	1674369	+					1	0	0	0	0	0	0
1511	PFR_JS21-1_1511	DSBA-like thioredoxin domain protein	1674633	1675427	+	PROKKA_01535	DSBA-like thioredoxin domain protein	1674633	1675427	+			protein motif:Pfam:PF01323.14		0	0	0	0	0	0	0
1512	PFR_JS21-1_1512	Valyl tRNA synthetase	1675526	1678144	+	PROKKA_01536	Valine--tRNA ligase	1675526	1678144	+	6.1.1.9	valS	similar to AA sequence:UniProtKB:P96142		1	0	0	0	0	0	0
1513	PFR_JS21-1_1513	Haloacid dehalogenase superfamily enzyme,	1678251	1678958	-	PROKKA_01537	(S)-2-haloacid dehalogenase 4A	1678251	1678958	-	3.8.1.2	hdl IVa	similar to AA sequence:UniProtKB:Q51645		1	0	0	0	0	0	0
1514	PFR_JS21-1_1514	Phosphofructokinase	1679085	1680206	-	PROKKA_01538	6-phosphofructokinase	1679085	1680206	-	2.7.1.11	pfkA	similar to AA sequence:UniProtKB:Q8NR14		1	0	0	0	0	0	0
1515	PFR_JS21-1_1515	Threonine synthase	1680285	1681727	-	PROKKA_01539	Threonine synthase	1680285	1681727	-	4.2.3.1	thrC	similar to AA sequence:UniProtKB:P23669		1	0	0	0	0	0	0
1516	PFR_JS21-1_1516	Hypothetical protein	1681816	1682160	+	PROKKA_01540	hypothetical protein	1681816	1682160	+					0	0	0	0	0	0	0
						PROKKA_01541	tRNA-Pro(ggg)	1683327	1683408	+			COORDINATES:profile:Aragorn:1.2		0					0	0
1517	PFR_JS21-1_1517	ATP-dependent Clp protease ATP-binding subunit	1682272	1683549	-											0	0	0	0	0	0
1518	PFR_JS21-1_1518	ATP-dependent Clp protease proteolytic subunit 1	1683671	1684360	-	PROKKA_01542	ATP-dependent Clp protease proteolytic subunit 2	1683671	1684360	-	3.4.21.92	clpP2_1	similar to AA sequence:UniProtKB:Q9ZH58		1	0	0	0	0	0	0
1519	PFR_JS21-1_1519	ATP-dependent Clp protease proteolytic subunit 2	1684384	1685019	-	PROKKA_01543	ATP-dependent Clp protease proteolytic subunit 2	1684384	1685019	-	3.4.21.92	clpP2_2	similar to AA sequence:UniProtKB:Q8NN01		1	0	0	0	0	0	0
1520	PFR_JS21-1_1520	Pheromone autoinducer 2 transporter	1685106	1686338	-	PROKKA_01544	AI-2 transport protein TqsA	1685106	1686338	-		tqsA_1	similar to AA sequence:UniProtKB:P0AFS5		1	0	0	0	0	0	0
1521	PFR_JS21-1_1521	Inner membrane protein YhhT	1686571	1687764	-	PROKKA_01545	AI-2 transport protein TqsA	1686571	1687764	-		tqsA_2	similar to AA sequence:UniProtKB:P0AFS5		1	0	0	0	0	0	0
1522	PFR_JS21-1_1522	Trigger factor	1687989	1689572	-	PROKKA_01546	Trigger factor	1687989	1689572	-	5.2.1.8	tig	similar to AA sequence:UniProtKB:A0R199		1	0	0	0	0	0	0
						PROKKA_01547	tRNA-Gly(tcc)	1689703	1689776	-			COORDINATES:profile:Aragorn:1.2		0					0	0
						PROKKA_01548	tRNA-Pro(tgg)	1690036	1690110	+			COORDINATES:profile:Aragorn:1.2		0					0	0
1523	PFR_JS21-1_1523	Quaternary ammonium compound-resistance protein	1690307	1690621	-	PROKKA_01549	Quaternary ammonium compound-resistance protein SugE	1690307	1690621	-		sugE	similar to AA sequence:UniProtKB:P69937		1	0	0	0	0	0	0
1524	PFR_JS21-1_1524	Hypothetical protein	1690749	1690940	+	PROKKA_01550	hypothetical protein	1690749	1690940	+					1	0	0	0	0	0	0
1525	PFR_JS21-1_1525	Hypothetical protein	1691175	1692698	+	PROKKA_01551	hypothetical protein	1691175	1692698	+					1	0	0	0	0	0	0
1526	PFR_JS21-1_1526	DNA ligase	1692695	1694989	-	PROKKA_01552	DNA ligase	1692695	1694989	-	6.5.1.2	ligA	similar to AA sequence:UniProtKB:A0QUW7		1	0	0	0	0	0	0
1527	PFR_JS21-1_1527	Hypothetical protein	1695066	1695860	-	PROKKA_01553	hypothetical protein	1695066	1695860	-					1	0	0	0	0	0	0
1528	PFR_JS21-1_1528	Hypothetical protein	1696085	1696237	-	PROKKA_01554	hypothetical protein	1696085	1696237	-					0	0	0	0	0	0	0
1529	PFR_JS21-1_1529	Uma4 protein	1696254	1697561	-	PROKKA_01555	Transposase	1696254	1697561	-			protein motif:Pfam:PF01610.11		0	0	0	0	0	0	0
1530	PFR_JS21-1_1530	DSBA oxidoreductase	1697648	1698142	-	PROKKA_01556	hypothetical protein	1697648	1698142	-					0	0	0	0	0	0	0
1531	PFR_JS21-1_1531	Aminopeptidase	1698485	1701088	+	PROKKA_01557	Aminopeptidase N	1698485	1701088	+	3.4.11.2	pepN	similar to AA sequence:UniProtKB:Q11010		1	0	0	0	0	0	0
1532	PFR_JS21-1_1532	6-phosphogluconate dehydrogenase, decarboxylating	1701289	1702746	+	PROKKA_01558	6-phosphogluconate dehydrogenase, decarboxylating	1701289	1702746	+	1.1.1.44	gnd	similar to AA sequence:UniProtKB:P00350		1	0	0	0	0	0	0
1533	PFR_JS21-1_1533	Putative phosphomethylpyrimidine kinase	1702876	1703697	+	PROKKA_01559	Pyridoxine kinase	1702876	1703697	+	2.7.1.35	pdxK	similar to AA sequence:UniProtKB:P39610		0	0	0	0	0	0	0
1534	PFR_JS21-1_1534	Acyl-CoA thioester hydrolase, YbgC/YbaW family	1703844	1704725	-	PROKKA_01560	Thioesterase superfamily protein	1703844	1704725	-			protein motif:Pfam:PF03061.16		1	0	0	0	0	0	0
1535	PFR_JS21-1_1535	AMP-dependent synthetase/ligase	1704731	1706620	-	PROKKA_01561	Long-chain-fatty-acid--CoA ligase FadD15	1704731	1706620	-	6.2.1.3		similar to AA sequence:UniProtKB:O53521		1	0	0	0	0	0	0
1536	PFR_JS21-1_1536	Transcriptional regulator, MarR family	1706797	1707255	+	PROKKA_01562	Transcriptional repressor MprA	1706797	1707255	+		mprA_2	similar to AA sequence:UniProtKB:P0ACR9		1	0	0	0	0	0	0
1537	PFR_JS21-1_1537	FAD linked oxidase protein	1707261	1710089	+	PROKKA_01563	putative FAD-linked oxidoreductase	1707261	1710089	+	1.-.-.-		similar to AA sequence:UniProtKB:Q50685		1	0	0	0	0	0	0
1538	PFR_JS21-1_1538	Peptidyl-dipeptidase Dcp	1710210	1712246	-	PROKKA_01564	Peptidyl-dipeptidase dcp	1710210	1712246	-	3.4.15.5	dcp	similar to AA sequence:UniProtKB:P24171		1	0	0	0	0	0	0
1539	PFR_JS21-1_1539	Hypothetical protein	1712303	1713673	+	PROKKA_01565	hypothetical protein	1712303	1713673	+					1	0	0	0	0	0	0
1540	PFR_JS21-1_1540	Dihydroxyacetone kinase subunit M	1713660	1715180	-	PROKKA_01566	PTS-dependent dihydroxyacetone kinase, phosphotransferase subunit DhaM	1713660	1715180	-		dhaM	similar to AA sequence:UniProtKB:P37349		1	0	0	0	0	0	0
1541	PFR_JS21-1_1541	Dihydroxyacetone kinase, L subunit	1715193	1715822	-	PROKKA_01567	PTS-dependent dihydroxyacetone kinase, ADP-binding subunit DhaL	1715193	1715822	-	2.7.-.-	dhaL	similar to AA sequence:UniProtKB:P76014		1	0	0	0	0	0	0
1542	PFR_JS21-1_1542	Dihydroxyacetone kinase, DhaK subunit	1715822	1716817	-	PROKKA_01568	PTS-dependent dihydroxyacetone kinase, dihydroxyacetone-binding subunit DhaK	1715822	1716817	-	2.7.-.-	dhaK_2	similar to AA sequence:UniProtKB:P76015		1	0	0	0	0	0	0
1543	PFR_JS21-1_1543	ATP-binding cassette protein, ChvD family	1716989	1718677	-	PROKKA_01569	putative ABC transporter ATP-binding protein/MT2552	1716989	1718677	-			similar to AA sequence:UniProtKB:O53204		1	0	0	0	0	0	0
1544	PFR_JS21-1_1544	Hypothetical protein	1718873	1719373	-	PROKKA_01570	Single-stranded DNA-binding protein 1	1718873	1719373	-		ssb1	similar to AA sequence:UniProtKB:Q9KYI9		1	0	0	0	0	0	0
1545	PFR_JS21-1_1545	Hypothetical protein	1719590	1720252	-	PROKKA_01571	hypothetical protein	1719590	1720252	-					1	0	0	0	0	0	0
1546	PFR_JS21-1_1546	Dynamin domain protein	1720249	1721892	-	PROKKA_01572	GTPase Era	1720249	1721892	-			protein motif:CLUSTERS:PRK00089		0	0	0	0	0	0	0
1547	PFR_JS21-1_1547	ATP-binding protein SCC61A06c	1721889	1723736	-	PROKKA_01573	Dynamin family protein	1721889	1723736	-			protein motif:Pfam:PF00350.17		1	0	0	0	0	0	0
1548	PFR_JS21-1_1548	Protease PrsW family protein	1723806	1725308	-	PROKKA_01574	hypothetical protein	1723806	1725308	-					1	0	0	0	0	0	0
						PROKKA_01575	tRNA-Arg(tct)	1725380	1725454	-			COORDINATES:profile:Aragorn:1.2		0					0	0
1549	PFR_JS21-1_1549	Transporter, major facilitator family protein	1725362	1726813	+											0	0	0	0	0	0
1550	PFR_JS21-1_1550	Oligoribonuclease	1726825	1727505	+	PROKKA_01576	Oligoribonuclease	1726825	1727505	+	3.1.-.-	orn	similar to AA sequence:UniProtKB:P57666		1	0	0	0	0	0	0
						PROKKA_01577	tRNA-His(gtg)	1727581	1727656	+			COORDINATES:profile:Aragorn:1.2		0					0	0
1551	PFR_JS21-1_1551	Metal dependent phosphohydrolase	1728231	1728737	-	PROKKA_01578	Bifunctional (p)ppGpp synthase/hydrolase RelA	1728231	1728737	-		relA_2	similar to AA sequence:UniProtKB:Q54089		1	0	0	0	0	0	0
1552	PFR_JS21-1_1552	Putative excision nuclease ABC subunit	1728812	1731145	+	PROKKA_01579	UvrABC system protein A	1728812	1731145	+		uvrA_3	similar to AA sequence:UniProtKB:Q9WYV0		1	0	0	0	0	0	0
1553	PFR_JS21-1_1553	Putative secreted tyrosine phosphatase	1731216	1732031	+	PROKKA_01580	Tyrosine-protein phosphatase precursor	1731216	1732031	+	3.1.3.48	iphP	similar to AA sequence:UniProtKB:Q05918		1	0	0	0	0	0	0
1554	PFR_JS21-1_1554	Mur ligase middle domain protein	1732135	1733457	+	PROKKA_01581	UDP-N-acetylmuramoylalanyl-D-glutamate--2, 6-diaminopimelate ligase	1732135	1733457	+			protein motif:CLUSTERS:PRK00139		1	0	0	0	0	0	0
1555	PFR_JS21-1_1555	CobB/CobQ-like glutamine amidotransferase domain	1733451	1734224	+	PROKKA_01582	Cobyric acid synthase	1733451	1734224	+		cobQ_2	similar to AA sequence:UniProtKB:P29932		1	0	0	0	0	0	0
						PROKKA_01583	tRNA-Lys(ctt)	1734355	1734428	-			COORDINATES:profile:Aragorn:1.2		0					0	0
1556	PFR_JS21-1_1556	10 kDa chaperonin	1734486	1734935	-	PROKKA_01584	10 kDa chaperonin 5	1734486	1734935	-		groS5	similar to AA sequence:UniProtKB:P35474		1	0	0	0	0	0	0
1557	PFR_JS21-1_1557	Hypothetical protein	1734962	1735261	-	PROKKA_01585	hypothetical protein	1734962	1735261	-					1	0	0	0	0	0	0
1558	PFR_JS21-1_1558	Bacterioferritin comigratory protein	1735435	1735923	+	PROKKA_01586	Putative peroxiredoxin/MT2597	1735435	1735923	+	1.11.1.15	bcp	similar to AA sequence:UniProtKB:O53226		1	0	0	0	0	0	0
						PROKKA_01587	tRNA-Leu(tag)	1736066	1736149	+			COORDINATES:profile:Aragorn:1.2		0					0	0
1559	PFR_JS21-1_1559	Class II aldolase/adducin family protein	1736215	1736907	+	PROKKA_01588	L-ribulose-5-phosphate 4-epimerase UlaF	1736215	1736907	+	5.1.3.4	ulaF	similar to AA sequence:UniProtKB:P39306		1	0	0	0	0	0	0
1560	PFR_JS21-1_1560	Precorrin-6x reductase cobK	1736888	1737655	+	PROKKA_01589	Precorrin-6A reductase	1736888	1737655	+	1.3.1.54	cobK	similar to AA sequence:UniProtKB:P21920		1	0	0	0	0	0	0
1561	PFR_JS21-1_1561	Precorrin-6Y C5,15-methyltransferase, CbiT	1737728	1738318	+	PROKKA_01590	Precorrin-6Y C(5, 15)-methyltransferase [decarboxylating]	1737728	1738318	+	2.1.1.132	cobL	similar to AA sequence:UniProtKB:P21921		1	0	0	0	0	0	0
1562	PFR_JS21-1_1562	Precorrin-8X methylmutase	1738415	1739065	+	PROKKA_01591	Precorrin-8X methylmutase	1738415	1739065	+	5.4.1.2	cobH	similar to AA sequence:UniProtKB:P21638		1	0	0	0	0	0	0
1563	PFR_JS21-1_1563	Cobalamin biosynthesis protein CbiD (Precursor)	1739065	1740357	+	PROKKA_01592	cobalt-precorrin-6A synthase	1739065	1740357	+			protein motif:CLUSTERS:PRK00075		1	0	0	0	0	0	0
1564	PFR_JS21-1_1564	Cobalamin synthesis protein, fusion CysG CbiX	1740389	1741630	-	PROKKA_01593	Sirohydrochlorin cobaltochelatase	1740389	1741630	-	4.99.1.3	cbiX	similar to AA sequence:UniProtKB:O87690		1	0	0	0	0	0	0
1565	PFR_JS21-1_1565	Bifunctional cbiH protein and precorrin-3B	1741623	1744268	-	PROKKA_01594	Cobalt-precorrin-3B C(17)-methyltransferase	1741623	1744268	-	2.1.1.-	cbiH	similar to AA sequence:UniProtKB:Q05590		0	0	0	0	0	0	0
1566	PFR_JS21-1_1566	Tetrapyrrole methylase, precorrin-3 methylase,	1744265	1745224	-	PROKKA_01595	Cobalt-precorrin-4 C(11)-methyltransferase	1744265	1745224	-	2.1.1.271	cbiF	similar to AA sequence:UniProtKB:P0A2G9		1	0	0	0	0	0	0
1567	PFR_JS21-1_1567	Precorrin-2 C20-methyltransferase CbiL	1745254	1746027	-	PROKKA_01596	Precorrin-2 C(20)-methyltransferase	1745254	1746027	-	2.1.1.130	cobI	similar to AA sequence:UniProtKB:P21639		1	0	0	0	0	0	0
1568	PFR_JS21-1_1568	Hypothetical protein	1746602	1746865	+	PROKKA_01597	hypothetical protein	1746602	1746865	+					1	0	0	0	0	0	0
1569	PFR_JS21-1_1569	Methylmalonyl-CoA mutase small subunit mutA	1746862	1748778	+	PROKKA_01598	Methylmalonyl-CoA mutase small subunit	1746862	1748778	+	5.4.99.2	mutA	similar to AA sequence:UniProtKB:P11652		1	0	0	0	0	0	0
1570	PFR_JS21-1_1570	Methylmalonyl-CoA mutase large subunit mutB	1748775	1750961	+	PROKKA_01599	Methylmalonyl-CoA mutase large subunit	1748775	1750961	+	5.4.99.2	mutB	similar to AA sequence:UniProtKB:P11653		1	0	0	0	0	0	0
1571	PFR_JS21-1_1571	LAO/AO transport system ATPase	1750954	1751967	+	PROKKA_01600	putative GTPase/MT1543	1750954	1751967	+	3.6.-.-		similar to AA sequence:UniProtKB:P63577		1	0	0	0	0	0	0
1572	PFR_JS21-1_1572	DNA polymerase IV	1752171	1753622	-	PROKKA_01601	DNA polymerase IV	1752171	1753622	-	2.7.7.7	dinB_2	similar to AA sequence:UniProtKB:Q47155		1	0	0	0	0	0	0
1573	PFR_JS21-1_1573	Dihydrofolate reductase	1753626	1754228	-	PROKKA_01602	Dihydrofolate reductase	1753626	1754228	-	1.5.1.3	folA	similar to AA sequence:UniProtKB:P04174		1	0	0	0	0	0	0
1574	PFR_JS21-1_1574	Thymidylate synthase	1754343	1755155	-	PROKKA_01603	Thymidylate synthase	1754343	1755155	-	2.1.1.45	thyA	similar to AA sequence:UniProtKB:P67042		1	0	0	0	0	0	0
1575	PFR_JS21-1_1575	Non-canonical purine NTP pyrophosphatase	1755157	1755963	-	PROKKA_01604	dITP/XTP pyrophosphatase	1755157	1755963	-	3.6.1.19	rdgB	similar to AA sequence:UniProtKB:P52061		1	0	0	0	0	0	0
1576	PFR_JS21-1_1576	TRNA nucleotidyltransferase	1755960	1756721	-	PROKKA_01605	Ribonuclease PH	1755960	1756721	-	2.7.7.56	rph	similar to AA sequence:UniProtKB:P50597		1	0	0	0	0	0	0
1577	PFR_JS21-1_1577	Glutamate racemase	1756875	1757693	-	PROKKA_01606	Glutamate racemase	1756875	1757693	-	5.1.1.3	murI	similar to AA sequence:UniProtKB:O31332		1	0	0	0	0	0	0
1578	PFR_JS21-1_1578	Hypothetical protein	1757781	1758389	-	PROKKA_01607	hypothetical protein	1757781	1758389	-					1	0	0	0	0	0	0
1579	PFR_JS21-1_1579	ATP-dependent Clp protease adapter protein ClpS	1758386	1758679	-	PROKKA_01608	ATP-dependent Clp protease adaptor protein ClpS	1758386	1758679	-			protein motif:CLUSTERS:PRK00033		1	0	0	0	0	0	0
1580	PFR_JS21-1_1580	Nicotinate phosphoribosyltransferase	1758806	1760161	+	PROKKA_01609	Nicotinate phosphoribosyltransferase pncB1	1758806	1760161	+	6.3.4.21	pncB1	similar to AA sequence:UniProtKB:Q10641		1	0	0	0	0	0	0
1581	PFR_JS21-1_1581	Naphthoate synthase	1760243	1761328	+	PROKKA_01610	1, 4-Dihydroxy-2-naphthoyl-CoA synthase	1760243	1761328	+	4.1.3.36	menB	similar to AA sequence:UniProtKB:A0QRD3		1	0	0	0	0	0	0
1582	PFR_JS21-1_1582	O-succinylbenzoic acid-CoA ligase menE	1761401	1762633	+	PROKKA_01611	2-succinylbenzoate--CoA ligase	1761401	1762633	+	6.2.1.26	menE	similar to AA sequence:UniProtKB:P63526		1	0	0	0	0	0	0
1583	PFR_JS21-1_1583	Isochorismate synthase	1762745	1763968	+	PROKKA_01612	Isochorismate synthase EntC	1762745	1763968	+	5.4.4.2	entC	similar to AA sequence:UniProtKB:P0AEJ2		1	0	0	0	0	0	0
1584	PFR_JS21-1_1584	Hypothetical protein	1764132	1764608	-	PROKKA_01613	hypothetical protein	1764132	1764608	-					0	0	0	0	0	0	0
1585	PFR_JS21-1_1585	Putative excinuclease ABC, A subunit	1764815	1767385	-	PROKKA_01614	UvrABC system protein A	1764815	1767385	-		uvrA_4	similar to AA sequence:UniProtKB:P63383		0	0	0	0	0	0	0
1586	PFR_JS21-1_1586	2-succinyl-5-enolpyruvyl-6-hydroxy-3-cyclohexene-1-carboxylate	1767493	1769148	-	PROKKA_01615	2-succinyl-5-enolpyruvyl-6-hydroxy-3-cyclohexene-1-carboxylate synthase	1767493	1769148	-	2.2.1.9	menD	similar to AA sequence:UniProtKB:Q99V50		1	0	0	0	0	0	0
1587	PFR_JS21-1_1587	Mandelate racemase/muconate lactonizing protein	1769273	1770271	-	PROKKA_01616	L-Ala-D/L-Glu epimerase	1769273	1770271	-	5.1.1.-		similar to AA sequence:UniProtKB:Q97MK4		1	0	0	0	0	0	0
1588	PFR_JS21-1_1588	4-alpha-glucanotransferase malQ	1770268	1772457	-	PROKKA_01617	4-alpha-glucanotransferase	1770268	1772457	-	2.4.1.25	malQ_2	similar to AA sequence:UniProtKB:Q59266		1	0	0	0	0	0	0
1589	PFR_JS21-1_1589	Hypothetical protein	1772588	1773766	-	PROKKA_01618	RDD family protein	1772588	1773766	-			protein motif:Pfam:PF06271.6		1	0	0	0	0	0	0
1590	PFR_JS21-1_1590	Multidrug resistance efflux protein	1773815	1775326	-	PROKKA_01619	Multidrug resistance protein 3	1773815	1775326	-		bmr3_2	similar to AA sequence:UniProtKB:P96712	Putative antibiotic resistance	1	0	0	0	0	0	0
1591	PFR_JS21-1_1591	PF11238 family protein	1775385	1775648	+	PROKKA_01620	hypothetical protein	1775385	1775648	+					1	0	0	0	0	0	0
1592	PFR_JS21-1_1592	Cation diffusion facilitator family transporter	1775803	1776843	-	PROKKA_01621	ferrous iron efflux protein F	1775803	1776843	-			protein motif:CLUSTERS:PRK09509		1	0	0	0	0	0	0
1593	PFR_JS21-1_1593	SIS regulatory protein	1776955	1777971	-	PROKKA_01622	hypothetical protein	1776955	1777971	-			protein motif:Pfam:PF10432.3	Bacterial phospho-glucose isomerase C-terminal region	1	0	0	0	0	0	0
1594	PFR_JS21-1_1594	Hypothetical protein	1777979	1778179	-	PROKKA_01623	hypothetical protein	1777979	1778179	-			protein motif:CLUSTERS:PRK11827		1	0	0	0	0	0	0
1595	PFR_JS21-1_1595	HAD-superfamily hydrolase, subfamily IIB	1778240	1779055	-	PROKKA_01624	Eukaryotic phosphomannomutase	1778240	1779055	-			protein motif:Pfam:PF03332.7		1	0	0	0	0	0	0
1596	PFR_JS21-1_1596	Hypothetical protein	1779171	1779671	-	PROKKA_01625	hypothetical protein	1779171	1779671	-					1	0	0	0	0	0	0
1597	PFR_JS21-1_1597	Hypothetical protein	1779738	1780178	+	PROKKA_01626	Possibl zinc metallo-peptidase	1779738	1780178	+			protein motif:Pfam:PF06262.5		1	0	0	0	0	0	0
1598	PFR_JS21-1_1598	Hypothetical protein	1780284	1781645	-	PROKKA_01627	hypothetical protein	1780284	1781645	-					1	0	0	0	0	0	0
1599	PFR_JS21-1_1599	Putative glycosyltransferase	1781642	1784893	-	PROKKA_01628	hypothetical protein	1781642	1784893	-					1	0	0	0	0	0	0
1600	PFR_JS21-1_1600	Transcription factor WhiB	1785090	1785350	-	PROKKA_01629	Transcriptional regulator WhiB	1785090	1785350	-		whiB	similar to AA sequence:UniProtKB:Q7AKN0		1	0	0	0	0	0	0
1601	PFR_JS21-1_1601	Hypothetical protein	1785683	1786765	-	PROKKA_01630	hypothetical protein	1785683	1786765	-					0	0	0	0	0	0	0
1602	PFR_JS21-1_1602	Mannose-1-phosphate guanylyltransferase (GDP)	1786762	1787841	-	PROKKA_01631	Mannose-1-phosphate guanylyltransferase RfbM	1786762	1787841	-	2.7.7.13	rfbM	similar to AA sequence:UniProtKB:P26404		1	0	0	0	0	0	0
1603	PFR_JS21-1_1603	Cell envelope function transcriptional attenuator	1787967	1789325	+	PROKKA_01632	Regulatory protein MsrR	1787967	1789325	+		msrR	similar to AA sequence:UniProtKB:Q99Q02		1	0	0	0	0	0	0
1604	PFR_JS21-1_1604	Phosphoribosylaminoimidazole carboxylase,	1789363	1789923	-	PROKKA_01633	N5-carboxyaminoimidazole ribonucleotide mutase	1789363	1789923	-	5.4.99.18	purE	similar to AA sequence:UniProtKB:P96880		1	0	0	0	0	0	0
1605	PFR_JS21-1_1605	Phosphoribosylaminoimidazole carboxylase, ATPase	1789916	1791088	-	PROKKA_01634	N5-carboxyaminoimidazole ribonucleotide synthase	1789916	1791088	-	6.3.4.18	purK	similar to AA sequence:UniProtKB:O66608		1	0	0	0	0	0	0
1606	PFR_JS21-1_1606	Peptidase family S51	1791166	1791882	+	PROKKA_01635	Peptidase family S51	1791166	1791882	+			protein motif:Pfam:PF03575.1		1	0	0	0	0	0	0
1607	PFR_JS21-1_1607	Transcriptional regulator	1791910	1792983	-	PROKKA_01636	HTH-type transcriptional regulator AscG	1791910	1792983	-		ascG_1	similar to AA sequence:UniProtKB:P24242		0	0	0	0	0	0	0
1608	PFR_JS21-1_1608	Dihydrodipicolinate synthase	1793124	1794059	-	PROKKA_01637	4-hydroxy-tetrahydrodipicolinate synthase	1793124	1794059	-	4.3.3.7	dapA_2	similar to AA sequence:UniProtKB:Q04796		0	0	0	0	0	0	0
1609	PFR_JS21-1_1609	CitT protein	1794056	1795537	-	PROKKA_01638	Putative malate transporter YflS	1794056	1795537	-		yflS_2	similar to AA sequence:UniProtKB:O34726		0	0	0	0	0	0	0
1610	PFR_JS21-1_1610	3-carboxy-cis,cis-muconate cycloisomerase	1795561	1796952	-	PROKKA_01639	3-carboxy-cis, cis-muconate cycloisomerase	1795561	1796952	-	5.5.1.2	pcaB	similar to AA sequence:UniProtKB:Q59092		0	0	0	0	0	0	0
1611	PFR_JS21-1_1611	Transcriptional regulator, TetR family	1797097	1797681	-	PROKKA_01640	Bacterial regulatory proteins, tetR family	1797097	1797681	-			protein motif:Pfam:PF00440.17		1	0	0	0	0	0	0
1612	PFR_JS21-1_1612	Hypothetical protein	1797763	1798266	-	PROKKA_01641	Bacterial membrane flanked domain protein	1797763	1798266	-			protein motif:Pfam:PF03703.8		1	0	0	0	0	0	0
1613	PFR_JS21-1_1613	Biotin apo-protein ligase	1798300	1799091	-	PROKKA_01642	Bifunctional ligase/repressor BirA	1798300	1799091	-	6.3.4.15	birA	similar to AA sequence:UniProtKB:P0CI75		1	0	0	0	0	0	0
1614	PFR_JS21-1_1614	Transcriptional regulator	1799241	1799846	+	PROKKA_01643	DNA-binding transcriptional repressor AcrR	1799241	1799846	+			protein motif:CLUSTERS:PRK10668		1	0	0	0	0	0	0
1615	PFR_JS21-1_1615	Transcription regulator	1799860	1800438	-	PROKKA_01644	MarR family protein	1799860	1800438	-			protein motif:Pfam:PF01047.16		1	0	0	0	0	0	0
1616	PFR_JS21-1_1616	Hypothetical protein	1800553	1801071	-	PROKKA_01645	hypothetical protein	1800553	1801071	-					1	0	0	0	0	0	0
1617	PFR_JS21-1_1617	Tetronasin ABC transporter ATP-binding protein	1801176	1802120	+	PROKKA_01646	Daunorubicin/doxorubicin resistance ATP-binding protein DrrA	1801176	1802120	+	3.6.3.-	drrA_3	similar to AA sequence:UniProtKB:P32010		1	0	0	0	0	0	0
1618	PFR_JS21-1_1618	Tetronasin-transport membrane protein ABC	1802117	1803757	+	PROKKA_01647	ABC-2 family transporter protein	1802117	1803757	+			protein motif:Pfam:PF12730.1		1	0	0	0	0	0	0
1619	PFR_JS21-1_1619	Integral membrane protein	1803865	1805211	-	PROKKA_01648	Inner membrane protein YjjP	1803865	1805211	-		yjjP	similar to AA sequence:UniProtKB:P0ADD5		1	0	0	0	0	0	0
1620	PFR_JS21-1_1620	Carboxyl transferase domain protein	1805343	1806917	+	PROKKA_01649	putative propionyl-CoA carboxylase beta chain 5	1805343	1806917	+	6.4.1.3	accD5	similar to AA sequence:UniProtKB:P96885		1	0	0	0	0	0	0
1621	PFR_JS21-1_1621	Hypothetical protein	1806923	1807177	+	PROKKA_01650	hypothetical protein	1806923	1807177	+					1	0	0	0	0	0	0
1622	PFR_JS21-1_1622	Septum formation protein Maf	1807228	1807956	+	PROKKA_01651	Maf-like protein YceF	1807228	1807956	+		yceF	similar to AA sequence:UniProtKB:P0A729		1	0	0	0	0	0	0
1623	PFR_JS21-1_1623	Hydrolase, NUDIX family	1807960	1808460	+	PROKKA_01652	dihydroneopterin triphosphate pyrophosphatase	1807960	1808460	+			protein motif:CLUSTERS:PRK09438		0	0	0	0	0	0	0
1624	PFR_JS21-1_1624	Hypothetical protein	1808551	1809030	-	PROKKA_01653	hypothetical protein	1808551	1809030	-					1	0	0	0	0	0	0
1625	PFR_JS21-1_1625	Hypothetical protein	1809311	1809526	+	PROKKA_01654	hypothetical protein	1809311	1809526	+					1	0	0	0	0	0	0
1626	PFR_JS21-1_1626	Endonuclease VIII and DNA N-glycosylase with an	1809677	1810492	+	PROKKA_01655	Endonuclease 8 1	1809677	1810492	+	3.2.2.-	nei1	similar to AA sequence:UniProtKB:P64158		1	0	0	0	0	0	0
1627	PFR_JS21-1_1627	Phosphoribosylglycinamide synthetase, ATP-grasp	1810648	1812429	+	PROKKA_01656	2-oxoglutarate carboxylase small subunit	1810648	1812429	+	6.4.1.7	cfiB	similar to AA sequence:UniProtKB:D3DJ42		1	0	0	0	0	0	0
1628	PFR_JS21-1_1628	Hypothetical protein	1812509	1813024	+	PROKKA_01657	hypothetical protein	1812509	1813024	+					1	0	0	0	0	0	0
1629	PFR_JS21-1_1629	Genome sequencing data, contig C257	1813052	1814059	-	PROKKA_01658	NAD-dependent dihydropyrimidine dehydrogenase subunit PreA	1813052	1814059	-	1.3.1.1	preA_1	similar to AA sequence:UniProtKB:P25889		1	0	0	0	0	0	0
1630	PFR_JS21-1_1630	Pyruvate-flavodoxin oxidoreductase (Precursor)	1814063	1817782	-	PROKKA_01659	Pyruvate-flavodoxin oxidoreductase	1814063	1817782	-	1.2.7.-	nifJ_1	similar to AA sequence:UniProtKB:Q06879		1	0	0	0	0	0	0
1631	PFR_JS21-1_1631	Hypothetical protein	1818094	1819881	+	PROKKA_01660	hypothetical protein	1818094	1819881	+					1	0	0	0	0	0	0
1632	PFR_JS21-1_1632	Chlorophyll synthesis pathway protein BchC	1820019	1821062	+	PROKKA_01661	Alcohol dehydrogenase	1820019	1821062	+	1.1.1.1	adhT	similar to AA sequence:UniProtKB:P12311		1	0	0	0	0	0	0
1633	PFR_JS21-1_1633	Hypothetical protein	1821194	1821592	-	PROKKA_01662	hypothetical protein	1821194	1821592	-					0	0	0	0	0	0	0
1634	PFR_JS21-1_1634	Puromycin N-acetyltransferase	1821913	1822533	+	PROKKA_01663	Acetyltransferase (GNAT) family protein	1821913	1822533	+			protein motif:Pfam:PF00583.18		1	0	0	0	0	0	0
1635	PFR_JS21-1_1635	Hypothetical protein	1823665	1823835	-	PROKKA_01664	NAD-dependent protein deacetylase	1823665	1823835	-		cobB_3	protein motif:HAMAP:MF_01968		0	0	0	0	0	0	0
1636	PFR_JS21-1_1636	Carboxymuconolactone decarboxylase	1823832	1824239	-	PROKKA_01665	Carboxymuconolactone decarboxylase family protein	1823832	1824239	-			protein motif:Pfam:PF02627.1		1	0	0	0	0	0	0
1637	PFR_JS21-1_1637	Transcriptional regulator, MerR family	1824352	1824717	+	PROKKA_01666	HTH-type transcriptional regulator AdhR	1824352	1824717	+		adhR	similar to AA sequence:UniProtKB:O06008		1	0	0	0	0	0	0
1638	PFR_JS21-1_1638	Hypothetical protein	1824890	1825345	+	PROKKA_01667	hypothetical protein	1824890	1825345	+					0	0	0	0	0	0	0
1639	PFR_JS21-1_1639	PF04239 family protein	1825342	1825986	+	PROKKA_01668	hypothetical protein	1825342	1825986	+					1	0	0	0	0	0	0
1640	PFR_JS21-1_1640	Silent information regulator protein Sir2	1826005	1826928	-	PROKKA_01669	NAD-dependent protein deacetylase	1826005	1826928	-	3.5.1.-	cobB_4	similar to AA sequence:UniProtKB:Q9WYW0		1	0	0	0	0	0	0
1641	PFR_JS21-1_1641	Methionyl-tRNA synthetase (Methionine--tRNA	1827170	1829116	-	PROKKA_01670	Methionine--tRNA ligase	1827170	1829116	-	6.1.1.10	metG	similar to AA sequence:UniProtKB:P00959		1	0	0	0	0	0	0
1642	PFR_JS21-1_1642	Enoyl-CoA hydratase echA9	1829157	1830089	+	PROKKA_01671	putative enoyl-CoA hydratase	1829157	1830089	+	4.2.1.17	fadB	similar to AA sequence:UniProtKB:P94549		1	0	0	0	0	0	0
1643	PFR_JS21-1_1643	Hypothetical protein	1830165	1830680	-	PROKKA_01672	hypothetical protein	1830165	1830680	-					1	0	0	0	0	0	0
1644	PFR_JS21-1_1644	Ribonuclease H	1830757	1831788	-	PROKKA_01673	Ribonuclease HI	1830757	1831788	-	3.1.26.4	rnhA	similar to AA sequence:UniProtKB:P0A7Y4		1	0	0	0	0	0	0
1645	PFR_JS21-1_1645	Basic membrane protein	1831860	1832804	-	PROKKA_01674	Basic membrane protein	1831860	1832804	-			protein motif:Pfam:PF02608.8		1	0	0	0	0	0	0
1646	PFR_JS21-1_1646	Phosphotransferase family protein	1833054	1834343	-	PROKKA_01675	Phosphotransferase enzyme family protein	1833054	1834343	-			protein motif:Pfam:PF01636.17		1	0	0	0	0	0	0
1647	PFR_JS21-1_1647	CBS domain pair protein	1834424	1835944	-	PROKKA_01676	Hemolysin C	1834424	1835944	-		tlyC	similar to AA sequence:UniProtKB:O05961		1	0	0	0	0	0	0
1648	PFR_JS21-1_1648	AzlC family protein	1836238	1836906	+	PROKKA_01677	AzlC protein	1836238	1836906	+			protein motif:Pfam:PF03591.8		0	0	0	0	0	0	0
1649	PFR_JS21-1_1649	Hypothetical protein	1836903	1837214	+	PROKKA_01678	hypothetical protein	1836903	1837214	+					1	0	0	0	0	0	0
1650	PFR_JS21-1_1650	Isocitrate dehydrogenase [NADP]	1837406	1838623	-	PROKKA_01679	Isocitrate dehydrogenase [NADP]	1837406	1838623	-	1.1.1.42	icd	similar to AA sequence:UniProtKB:P65097		1	0	0	0	0	0	0
1651	PFR_JS21-1_1651	Malate dehydrogenase	1838801	1839787	+	PROKKA_01680	Malate dehydrogenase	1838801	1839787	+	1.1.1.37	mdh_2	similar to AA sequence:UniProtKB:P10584		1	0	0	0	0	0	0
1652	PFR_JS21-1_1652	Hypothetical protein	1839969	1840292	-	PROKKA_01681	hypothetical protein	1839969	1840292	-					1	0	0	0	0	0	0
1653	PFR_JS21-1_1653	Bifunctional protein FolD	1840298	1841158	-	PROKKA_01682	Bifunctional protein FolD protein	1840298	1841158	-		folD	similar to AA sequence:UniProtKB:A0QSY5		1	0	0	0	0	0	0
1654	PFR_JS21-1_1654	Bifunctional purine biosynthesis protein PurH	1841232	1842785	-	PROKKA_01683	Bifunctional purine biosynthesis protein PurH	1841232	1842785	-		purH	similar to AA sequence:UniProtKB:Q8NS21		1	0	0	0	0	0	0
1655	PFR_JS21-1_1655	Phosphoribosylglycinamide formyltransferase	1842907	1843518	-	PROKKA_01684	Phosphoribosylglycinamide formyltransferase	1842907	1843518	-	2.1.2.2	purN	similar to AA sequence:UniProtKB:P71554		1	0	0	0	0	0	0
1656	PFR_JS21-1_1656	Hypothetical protein	1843529	1845007	-	PROKKA_01685	hypothetical protein	1843529	1845007	-					1	0	0	0	0	0	0
1657	PFR_JS21-1_1657	ATP-dependent DNA helicase PcrA	1845101	1847590	-	PROKKA_01686	ATP-dependent DNA helicase UvrD1	1845101	1847590	-	3.6.4.12	uvrD1_2	similar to AA sequence:UniProtKB:P0A5A3		1	0	0	0	0	0	0
1658	PFR_JS21-1_1658	Phospholipase D domain protein	1847727	1848980	+	PROKKA_01687	Cardiolipin synthase	1847727	1848980	+	2.7.8.-	cls	similar to AA sequence:UniProtKB:P63801		1	0	0	0	0	0	0
1659	PFR_JS21-1_1659	Fe(3 ) dicitrate transport ATP-binding protein	1848829	1849806	-	PROKKA_01688	putative siderophore transport system ATP-binding protein YusV	1848829	1849806	-		yusV_1	similar to AA sequence:UniProtKB:O32188		1	0	0	0	0	0	0
1660	PFR_JS21-1_1660	ABC-type cobalamin/Fe3-siderophores transport	1849803	1850843	-	PROKKA_01689	Iron-uptake system permease protein FeuC	1849803	1850843	-		feuC	similar to AA sequence:UniProtKB:P40411		1	0	0	0	0	0	0
1661	PFR_JS21-1_1661	ABC-type enterochelin transport system, permease	1850913	1851944	-	PROKKA_01690	Iron-uptake system permease protein FeuB	1850913	1851944	-		feuB	similar to AA sequence:UniProtKB:P40410		1	0	0	0	0	0	0
1662	PFR_JS21-1_1662	Iron compound ABC transporter, iron	1851941	1852957	-	PROKKA_01691	putative ABC transporter solute-binding protein YclQ precursor	1851941	1852957	-		yclQ	similar to AA sequence:UniProtKB:P94421		1	0	0	0	0	0	0
1663	PFR_JS21-1_1663	Hypothetical protein	1853247	1853498	+	PROKKA_01692	hypothetical protein	1853247	1853498	+			protein motif:CLUSTERS:PRK10457		1	0	0	0	0	0	0
1664	PFR_JS21-1_1664	Response regulator	1853736	1854434	-	PROKKA_01693	Transcriptional regulatory protein LiaR	1853736	1854434	-		liaR_2	similar to AA sequence:UniProtKB:O32197		1	0	0	0	0	0	0
1665	PFR_JS21-1_1665	Sensor histidine kinase	1854431	1855774	-	PROKKA_01694	Sensor histidine kinase LiaS	1854431	1855774	-	2.7.13.3	liaS	similar to AA sequence:UniProtKB:O32198		1	0	0	0	0	0	0
1666	PFR_JS21-1_1666	Possible stress-response transcriptional	1856016	1856306	+	PROKKA_01695	PspC domain protein	1856016	1856306	+			protein motif:Pfam:PF04024.6		1	0	0	0	0	0	0
1667	PFR_JS21-1_1667	NADPH:quinone reductase and related Zn-dependent	1856603	1857547	+	PROKKA_01696	Phthiocerol synthesis polyketide synthase type I PpsC	1856603	1857547	+	2.3.1.41	ppsC	similar to AA sequence:UniProtKB:P96202		1	0	0	0	0	0	0
1668	PFR_JS21-1_1668	Protein containing DUF1963	1857598	1858485	-	PROKKA_01697	hypothetical protein	1857598	1858485	-					1	0	0	0	0	0	0
1669	PFR_JS21-1_1669	GMP synthase (glutamine-hydrolyzing)	1858690	1860129	-	PROKKA_01698	GMP synthase [glutamine-hydrolyzing]	1858690	1860129	-	6.3.5.2	guaA_2	similar to AA sequence:UniProtKB:P0A5A1		1	0	0	0	0	0	0
1670	PFR_JS21-1_1670	ABC transporter, permease protein YjfF	1860538	1861566	-	PROKKA_01699	Inner membrane ABC transporter permease protein YjfF	1860538	1861566	-		yjfF	similar to AA sequence:UniProtKB:P37772		1	0	0	0	0	0	0
1671	PFR_JS21-1_1671	Permease component of	1861563	1862621	-	PROKKA_01700	Inner membrane ABC transporter permease protein YtfT	1861563	1862621	-		ytfT	similar to AA sequence:UniProtKB:P39328		1	0	0	0	0	0	0
1672	PFR_JS21-1_1672	Putative sugar ABC transport system, ATP-binding	1862618	1863508	-	PROKKA_01701	Ribose import ATP-binding protein RbsA	1862618	1863508	-	3.6.3.17	rbsA	similar to AA sequence:UniProtKB:P04983		0	0	0	0	0	0	0
1673	PFR_JS21-1_1673	Putative sugar ABC transport system, ATP-binding	1863530	1864150	-	PROKKA_01702	Arabinose import ATP-binding protein AraG	1863530	1864150	-	3.6.3.17	araG	similar to AA sequence:UniProtKB:P0AAF3		0	0	0	0	0	0	0
1674	PFR_JS21-1_1674	Hypothetical protein	1864288	1864443	-	PROKKA_01703	hypothetical protein	1864288	1864443	-					0	0	0	0	0	0	0
1675	PFR_JS21-1_1675	Transposase, ISlxx5	1864522	1865556	+	PROKKA_01704	Integrase core domain protein	1864522	1865556	+			protein motif:Pfam:PF00665.20		0	0	0	0	0	0	0
1676	PFR_JS21-1_1676	ABC transporter periplasmic-binding protein ytfQ	1865487	1866254	-	PROKKA_01705	ABC transporter periplasmic-binding protein YtfQ precursor	1865487	1866254	-		ytfQ	similar to AA sequence:UniProtKB:P39325		0	0	0	0	0	0	0
1677	PFR_JS21-1_1677	Uma4 protein	1866462	1867769	+	PROKKA_01706	Transposase	1866462	1867769	+			protein motif:Pfam:PF01610.11		0	0	0	0	0	0	0
1678	PFR_JS21-1_1678	Transcriptional regulator	1868064	1869101	-	PROKKA_01707	Lactose operon repressor	1868064	1869101	-		lacI	similar to AA sequence:UniProtKB:P03023		1	0	0	0	0	0	0
1679	PFR_JS21-1_1679	L-arabinose isomerase 2	1869128	1870648	-	PROKKA_01708	L-arabinose isomerase	1869128	1870648	-	5.3.1.4	araA	similar to AA sequence:UniProtKB:Q9S467		1	0	0	0	0	0	0
1680	PFR_JS21-1_1680	Hypothetical protein	1870718	1870816	-	PROKKA_01709	hypothetical protein	1870718	1870816	-					0	0	0	0	0	0	0
1681	PFR_JS21-1_1681	Class II aldolase/adducin family protein	1870776	1871423	-	PROKKA_01710	L-ribulose-5-phosphate 4-epimerase	1870776	1871423	-	5.1.3.4	araD	similar to AA sequence:UniProtKB:P94525		1	0	0	0	0	0	0
1682	PFR_JS21-1_1682	Ribulokinase	1871420	1873189	-	PROKKA_01711	Ribulokinase	1871420	1873189	-	2.7.1.16	araB_3	similar to AA sequence:UniProtKB:P94524		0	0	0	0	0	0	0
1683	PFR_JS21-1_1683	Cysteine synthase	1873393	1874319	+	PROKKA_01712	O-acetylserine sulfhydrylase	1873393	1874319	+	2.5.1.47	cysK1_2	similar to AA sequence:UniProtKB:P0A534		1	0	0	0	0	0	0
1684	PFR_JS21-1_1684	Serine acetyltransferase	1874316	1874867	+	PROKKA_01713	Serine acetyltransferase	1874316	1874867	+	2.3.1.30	cysE	similar to AA sequence:UniProtKB:Q06750		1	0	0	0	0	0	0
1685	PFR_JS21-1_1685	Hypothetical protein	1874902	1875819	-	PROKKA_01714	N-acetylmuramoyl-L-alanine amidase	1874902	1875819	-			protein motif:Pfam:PF01520.12		1	0	0	0	0	0	0
1686	PFR_JS21-1_1686	Hypothetical protein	1875809	1876879	-	PROKKA_01715	hypothetical protein	1875809	1876879	-					0	0	0	0	0	0	0
1687	PFR_JS21-1_1687	Hypothetical protein	1876892	1878604	-	PROKKA_01716	hypothetical protein	1876892	1878604	-					0	0	0	0	0	0	0
1688	PFR_JS21-1_1688	Transcription initiation factor	1878629	1879945	-	PROKKA_01717	hypothetical protein	1878629	1879945	-					0	0	0	0	0	0	0
1689	PFR_JS21-1_1689	Chorismate mutase	1880249	1880578	-	PROKKA_01718	T-protein	1880249	1880578	-		tyrA_2	similar to AA sequence:UniProtKB:P07023		1	0	0	0	0	0	0
1690	PFR_JS21-1_1690	IMP dehydrogenase family protein	1880610	1881713	-	PROKKA_01719	putative oxidoreductase/MSMEI_1564	1880610	1881713	-	1.-.-.-		similar to AA sequence:UniProtKB:A0QSU4		1	0	0	0	0	0	0
1691	PFR_JS21-1_1691	Inosine-5'-monophosphate dehydrogenase GuaB	1881865	1883385	-	PROKKA_01720	Inosine-5'-monophosphate dehydrogenase	1881865	1883385	-	1.1.1.205	guaB_2	similar to AA sequence:UniProtKB:P65167		1	0	0	0	0	0	0
1692	PFR_JS21-1_1692	60 kDa chaperonin 2	1883532	1885124	-	PROKKA_01721	60 kDa chaperonin 1	1883532	1885124	-		groL1_2	similar to AA sequence:UniProtKB:Q00767		1	0	0	0	0	0	0
1693	PFR_JS21-1_1693	10 kDa chaperonin	1885146	1885442	-	PROKKA_01722	10 kDa chaperonin	1885146	1885442	-		groS	similar to AA sequence:UniProtKB:Q8NSS1		1	0	0	0	0	0	0
1694	PFR_JS21-1_1694	ProXL	1885679	1886710	-	PROKKA_01723	Putative osmoprotectant uptake system substrate-binding protein OsmF precursor	1885679	1886710	-		osmF_2	similar to AA sequence:UniProtKB:P33362		1	0	0	0	0	0	0
1695	PFR_JS21-1_1695	ProWL	1886714	1887451	-	PROKKA_01724	Glycine betaine/carnitine/choline transport system permease protein OpuCB	1886714	1887451	-		opuCB_2	similar to AA sequence:UniProtKB:O34878		1	0	0	0	0	0	0
1696	PFR_JS21-1_1696	Osmoprotectant transport ATP-binding protein ABC	1887448	1888782	-	PROKKA_01725	Choline transport ATP-binding protein OpuBA	1887448	1888782	-		opuBA_2	similar to AA sequence:UniProtKB:Q45460		1	0	0	0	0	0	0
1697	PFR_JS21-1_1697	ABC transporter, permease protein OpuCB	1888779	1889420	-	PROKKA_01726	Choline transport system permease protein OpuBB	1888779	1889420	-		opuBB	similar to AA sequence:UniProtKB:Q45461		1	0	0	0	0	0	0
1698	PFR_JS21-1_1698	RNA cap guanine-N2 methyltransferase	1889634	1891022	-	PROKKA_01727	Methyltransferase domain protein	1889634	1891022	-			protein motif:Pfam:PF12847.1		0	0	0	0	0	0	0
1699	PFR_JS21-1_1699	Transmembrane efflux protein	1891047	1892342	-	PROKKA_01728	enterobactin exporter EntS	1891047	1892342	-			protein motif:CLUSTERS:PRK10489		1	0	0	0	0	0	0
1700	PFR_JS21-1_1700	Hydrolase, NUDIX family	1892485	1892970	-	PROKKA_01729	8-oxo-dGTP diphosphatase	1892485	1892970	-	3.6.1.55	mutX	similar to AA sequence:UniProtKB:P41354		1	0	0	0	0	0	0
1701	PFR_JS21-1_1701	Aminopeptidase C	1893025	1894473	-	PROKKA_01730	Aminopeptidase C	1893025	1894473	-	3.4.22.40	pepC_2	similar to AA sequence:UniProtKB:Q04723		1	0	0	0	0	0	0
1702	PFR_JS21-1_1702	Nicotinate-nucleotide--dimethylbenzimidazole	1894657	1896537	-	PROKKA_01731	5, 6-dimethylbenzimidazole synthase	1894657	1896537	-	1.14.99.40	bluB	similar to AA sequence:UniProtKB:Q92PC8		1	0	0	0	0	0	0
1703	PFR_JS21-1_1703	Probable tRNA threonylcarbamoyladenosine	1896611	1897684	-	PROKKA_01732	tRNA N6-adenosine threonylcarbamoyltransferase	1896611	1897684	-	2.3.1.-	tsaD	similar to AA sequence:UniProtKB:Q2FWL2		1	0	0	0	0	0	0
1704	PFR_JS21-1_1704	Hypothetical protein	1897681	1898202	-	PROKKA_01733	ribosomal-protein-alanine N-acetyltransferase	1897681	1898202	-			protein motif:CLUSTERS:PRK09491		1	0	0	0	0	0	0
1705	PFR_JS21-1_1705	Universal bacterial protein YeaZ	1898199	1898885	-	PROKKA_01734	tRNA threonylcarbamoyladenosine biosynthesis protein TsaB	1898199	1898885	-		tsaB	similar to AA sequence:UniProtKB:Q7CQE0		1	0	0	0	0	0	0
1706	PFR_JS21-1_1706	Putative ATPase or kinase	1898882	1899877	-	PROKKA_01735	tRNA threonylcarbamoyladenosine biosynthesis protein TsaE	1898882	1899877	-		tsaE	similar to AA sequence:UniProtKB:O05515		1	0	0	0	0	0	0
1707	PFR_JS21-1_1707	Hypothetical protein	1900140	1903298	-	PROKKA_01736	ATP-dependent RNA helicase DeaD	1900140	1903298	-	3.6.4.13	deaD	similar to AA sequence:UniProtKB:P0A9P6		1	0	0	0	0	0	0
1708	PFR_JS21-1_1708	Glycosyltransferase, group 1 family	1903576	1904721	+	PROKKA_01737	GDP-mannose-dependent alpha-mannosyltransferase	1903576	1904721	+	2.4.1.-	mgtA_2	similar to AA sequence:UniProtKB:O06423		1	0	0	0	0	0	0
1709	PFR_JS21-1_1709	YjeF protein	1904750	1906168	-	PROKKA_01738	Bifunctional NAD(P)H-hydrate repair enzyme Nnr	1904750	1906168	-		nnr	similar to AA sequence:UniProtKB:P31806		1	0	0	0	0	0	0
1710	PFR_JS21-1_1710	Holo-[acyl-carrier-protein] synthase AcpS	1906170	1906637	-	PROKKA_01739	Holo-[acyl-carrier-protein] synthase	1906170	1906637	-	2.7.8.7	acpS	similar to AA sequence:UniProtKB:O86785		0	0	0	0	0	0	0
1711	PFR_JS21-1_1711	Glucosamine--fructose-6-phosphate	1906678	1908528	-	PROKKA_01740	Glutamine--fructose-6-phosphate aminotransferase [isomerizing]	1906678	1908528	-	2.6.1.16	glmS	similar to AA sequence:UniProtKB:P17169		1	0	0	0	0	0	0
1712	PFR_JS21-1_1712	Pantothenate kinase	1908677	1909759	+	PROKKA_01741	Pantothenate kinase	1908677	1909759	+	2.7.1.33	coaA_1	similar to AA sequence:UniProtKB:P63810		1	0	0	0	0	0	0
1713	PFR_JS21-1_1713	Putative insertion element ISCmi2 transposase	1909957	1911000	+	PROKKA_01742	IS2 transposase TnpB	1909957	1911000	+			protein motif:CLUSTERS:PRK09409		0	0	0	0	0	0	0
1714	PFR_JS21-1_1714	Phosphoglucosamine mutase	1910997	1912340	-	PROKKA_01743	Phosphoglucosamine mutase	1910997	1912340	-	5.4.2.10	glmM	similar to AA sequence:UniProtKB:P99087		1	0	0	0	0	0	0
1715	PFR_JS21-1_1715	30S ribosomal protein S9	1912492	1913043	-	PROKKA_01744	30S ribosomal protein S9	1912492	1913043	-		rpsI	similar to AA sequence:UniProtKB:A0QSP9		1	0	0	0	0	0	0
1716	PFR_JS21-1_1716	50S ribosomal protein L13	1913040	1913483	-	PROKKA_01745	50S ribosomal protein L13	1913040	1913483	-		rplM	similar to AA sequence:UniProtKB:A0QSP8		1	0	0	0	0	0	0
1717	PFR_JS21-1_1717	Elongation factor G fusA2	1913784	1915880	+	PROKKA_01746	Elongation factor G	1913784	1915880	+		fus	similar to AA sequence:UniProtKB:Q5XDW4		1	0	0	0	0	0	0
1718	PFR_JS21-1_1718	PF03733 domain protein	1916012	1916407	-	PROKKA_01747	Inner membrane protein YccF	1916012	1916407	-		yccF	similar to AA sequence:UniProtKB:P0AB12		1	0	0	0	0	0	0
1719	PFR_JS21-1_1719	TRNA (guanine-N(7)-)-methyltransferase	1916620	1917474	+	PROKKA_01748	tRNA (guanine-N(7)-)-methyltransferase	1916620	1917474	+	2.1.1.33	trmB	similar to AA sequence:UniProtKB:P44648		1	0	0	0	0	0	0
1720	PFR_JS21-1_1720	TRNA pseudouridine synthase A	1917467	1918342	+	PROKKA_01749	tRNA pseudouridine synthase A	1917467	1918342	+	5.4.99.12	truA	similar to AA sequence:UniProtKB:P07649		1	0	0	0	0	0	0
1721	PFR_JS21-1_1721	Methyltransferase small domain protein	1918380	1918979	+	PROKKA_01750	Ribosomal RNA small subunit methyltransferase C	1918380	1918979	+	2.1.1.172	rsmC_2	similar to AA sequence:UniProtKB:P39406		1	0	0	0	0	0	0
1722	PFR_JS21-1_1722	Hypothetical protein	1919271	1919813	+	PROKKA_01751	hypothetical protein	1919271	1919813	+					1	0	0	0	0	0	0
1723	PFR_JS21-1_1723	Cobalt transport protein	1919889	1920959	+	PROKKA_01752	Energy-coupling factor transporter transmembrane protein EcfT	1919889	1920959	+		ecfT	similar to AA sequence:UniProtKB:Q03ZL4		1	0	0	0	0	0	0
1724	PFR_JS21-1_1724	ABC transporter	1920956	1922572	+	PROKKA_01753	Putative HMP/thiamine import ATP-binding protein YkoD	1920956	1922572	+	3.6.3.-	ykoD	similar to AA sequence:UniProtKB:O34362		1	0	0	0	0	0	0
1725	PFR_JS21-1_1725	Substrate-specific component CbrT of predicted	1922569	1923420	+	PROKKA_01754	hypothetical protein	1922569	1923420	+					1	0	0	0	0	0	0
1726	PFR_JS21-1_1726	Putative integral membrane transport protein	1923435	1925027	-	PROKKA_01755	hypothetical protein	1923435	1925027	-					1	0	0	0	0	0	0
1727	PFR_JS21-1_1727	ABC transporter domain-containing ATP-binding	1924997	1926037	-	PROKKA_01756	Fluoroquinolones export ATP-binding protein/MT2762	1924997	1926037	-	3.6.3.-		similar to AA sequence:UniProtKB:O07190		1	0	0	0	0	0	0
1728	PFR_JS21-1_1728	Superoxide dismutase	1926236	1926844	+	PROKKA_01757	Superoxide dismutase [Mn/Fe]	1926236	1926844	+	1.15.1.1	sodA	similar to AA sequence:UniProtKB:P80293		1	0	0	0	0	0	0
1729	PFR_JS21-1_1729	Resuscitation-promoting factor RpfB	1927139	1928224	+	PROKKA_01758	Resuscitation-promoting factor Rpf2 precursor	1927139	1928224	+	3.-.-.-	rpf2	similar to AA sequence:UniProtKB:Q6M6N7		1	0	0	0	0	0	0
1730	PFR_JS21-1_1730	Glycosyltransferase, group 1 family	1928334	1929515	-	PROKKA_01759	GDP-mannose-dependent alpha-(1-6)-phosphatidylinositol dimannoside mannosyltransferase	1928334	1929515	-	2.4.1.57	pimC	similar to AA sequence:UniProtKB:P0CF99		1	0	0	0	0	0	0
1731	PFR_JS21-1_1731	50S ribosomal protein L17	1929616	1930203	-	PROKKA_01760	50S ribosomal protein L17	1929616	1930203	-		rplQ	similar to AA sequence:UniProtKB:A0QSL9		1	0	0	0	0	0	0
1732	PFR_JS21-1_1732	DNA-directed RNA polymerase, alpha subunit	1930247	1931266	-	PROKKA_01761	DNA-directed RNA polymerase subunit alpha	1930247	1931266	-	2.7.7.6	rpoA	similar to AA sequence:UniProtKB:P66701		1	0	0	0	0	0	0
1733	PFR_JS21-1_1733	30S ribosomal protein S4	1931391	1931996	-	PROKKA_01762	30S ribosomal protein S4	1931391	1931996	-		rpsD	similar to AA sequence:UniProtKB:A0QSL7		1	0	0	0	0	0	0
1734	PFR_JS21-1_1734	30S ribosomal protein S11	1932027	1932434	-	PROKKA_01763	30S ribosomal protein S11	1932027	1932434	-		rpsK	similar to AA sequence:UniProtKB:P66357		1	0	0	0	0	0	0
1735	PFR_JS21-1_1735	30S ribosomal protein S13	1932480	1932854	-	PROKKA_01764	30S ribosomal protein S13	1932480	1932854	-		rpsM	similar to AA sequence:UniProtKB:A0QSL5		1	0	0	0	0	0	0
1736	PFR_JS21-1_1736	Hypothetical protein	1933107	1933220	-	PROKKA_01765	50S ribosomal protein L36	1933107	1933220	-		rpmJ	similar to AA sequence:UniProtKB:P07841		0	0	0	0	0	0	0
1737	PFR_JS21-1_1737	Translation initiation factor IF-1	1933313	1933534	-	PROKKA_01766	Translation initiation factor IF-1	1933313	1933534	-		infA	similar to AA sequence:UniProtKB:P0A5H5		1	0	0	0	0	0	0
1738	PFR_JS21-1_1738	Hypothetical protein	1933893	1934177	+	PROKKA_01767	YciI-like protein	1933893	1934177	+			protein motif:CLUSTERS:PRK12863		1	0	0	0	0	0	0
1739	PFR_JS21-1_1739	Hypothetical protein	1934209	1934595	-	PROKKA_01768	hypothetical protein	1934209	1934595	-					1	0	0	0	0	0	0
1740	PFR_JS21-1_1740	Methionyl aminopeptidase	1934621	1935451	-	PROKKA_01769	Methionine aminopeptidase 1	1934621	1935451	-	3.4.11.18	map_2	similar to AA sequence:UniProtKB:P19994		1	0	0	0	0	0	0
1741	PFR_JS21-1_1741	Adenylate kinase	1935463	1936023	-	PROKKA_01770	Adenylate kinase	1935463	1936023	-	2.7.4.3	adk	similar to AA sequence:UniProtKB:A0QSH8		1	0	0	0	0	0	0
1742	PFR_JS21-1_1742	Protein translocase subunit SecY	1936035	1937348	-	PROKKA_01771	preprotein translocase subunit SecY	1936035	1937348	-			protein motif:CLUSTERS:PRK09204		1	0	0	0	0	0	0
1743	PFR_JS21-1_1743	Dipeptide/oligopeptide ABC superfamily ATP	1937648	1938721	+	PROKKA_01772	Dipeptide transport system permease protein DppB	1937648	1938721	+		dppB_1	similar to AA sequence:UniProtKB:P0AEF8		0	0	0	0	0	0	0
1744	PFR_JS21-1_1744	Oligopeptide transport system permease protein	1938723	1939709	+	PROKKA_01773	Oligopeptide transport system permease protein OppC	1938723	1939709	+		oppC	similar to AA sequence:UniProtKB:P08006		1	0	0	0	0	0	0
1745	PFR_JS21-1_1745	Oligopeptide transport ATP-binding protein	1939706	1941805	+	PROKKA_01774	Glutathione import ATP-binding protein GsiA	1939706	1941805	+	3.6.3.-	gsiA_2	similar to AA sequence:UniProtKB:P75796		1	0	0	0	0	0	0
1746	PFR_JS21-1_1746	Putative extracellular solute-binding dependent	1941876	1943594	+	PROKKA_01775	putative monoacyl phosphatidylinositol tetramannoside-binding protein LpqW precursor	1941876	1943594	+			similar to AA sequence:UniProtKB:A0R2I8		0	0	0	0	0	0	0
1747	PFR_JS21-1_1747	Putative luciferase-like monooxygenase,	1943846	1945042	+	PROKKA_01776	hypothetical protein	1943846	1945042	+			protein motif:CLUSTERS:PRK10508		1	0	0	0	0	0	0
1748	PFR_JS21-1_1748	FMN reductase	1945153	1945800	+	PROKKA_01777	NAD(P)H-dependent FAD/FMN reductase	1945153	1945800	+	1.5.1.45		similar to AA sequence:UniProtKB:A4IT49		1	0	0	0	0	0	0
1749	PFR_JS21-1_1749	50S ribosomal protein L15	1946157	1946600	-	PROKKA_01778	50S ribosomal protein L15	1946157	1946600	-		rplO	similar to AA sequence:UniProtKB:P19946		1	0	0	0	0	0	0
1750	PFR_JS21-1_1750	50S ribosomal protein L30	1946602	1946784	-	PROKKA_01779	50S ribosomal protein L30	1946602	1946784	-		rpmD	similar to AA sequence:UniProtKB:P0AG51		1	0	0	0	0	0	0
1751	PFR_JS21-1_1751	30S ribosomal protein S5	1946784	1947395	-	PROKKA_01780	30S ribosomal protein S5	1946784	1947395	-		rpsE	similar to AA sequence:UniProtKB:Q6A6P3		1	0	0	0	0	0	0
1752	PFR_JS21-1_1752	50S ribosomal protein L18	1947418	1947801	-	PROKKA_01781	50S ribosomal protein L18	1947418	1947801	-		rplR	similar to AA sequence:UniProtKB:P46899		1	0	0	0	0	0	0
1753	PFR_JS21-1_1753	50S ribosomal protein L6	1947804	1948346	-	PROKKA_01782	50S ribosomal protein L6	1947804	1948346	-		rplF	similar to AA sequence:UniProtKB:A0QSG4		1	0	0	0	0	0	0
1754	PFR_JS21-1_1754	30S ribosomal protein S8	1948377	1948784	-	PROKKA_01783	30S ribosomal protein S8	1948377	1948784	-		rpsH	similar to AA sequence:UniProtKB:A0QSG3		1	0	0	0	0	0	0
1755	PFR_JS21-1_1755	30S ribosomal protein S14 type Z	1948944	1949129	-	PROKKA_01784	30S ribosomal protein S14 type Z	1948944	1949129	-		rpsZ	similar to AA sequence:UniProtKB:P54798		1	0	0	0	0	0	0
1756	PFR_JS21-1_1756	50S ribosomal protein L5	1949138	1949800	-	PROKKA_01785	50S ribosomal protein L5	1949138	1949800	-		rplE	similar to AA sequence:UniProtKB:A0QSG1		1	0	0	0	0	0	0
1757	PFR_JS21-1_1757	50S ribosomal protein L24	1949800	1950171	-	PROKKA_01786	50S ribosomal protein L24	1949800	1950171	-		rplX	similar to AA sequence:UniProtKB:P60735		1	0	0	0	0	0	0
1758	PFR_JS21-1_1758	50S ribosomal protein L14	1950173	1950544	-	PROKKA_01787	50S ribosomal protein L14	1950173	1950544	-		rplN	similar to AA sequence:UniProtKB:A0QSF9		1	0	0	0	0	0	0
1759	PFR_JS21-1_1759	30S ribosomal protein S17	1950675	1950950	-	PROKKA_01788	30S ribosomal protein S17	1950675	1950950	-		rpsQ	similar to AA sequence:UniProtKB:A0QSE0		1	0	0	0	0	0	0
1760	PFR_JS21-1_1760	50S ribosomal protein L29	1950947	1951195	-	PROKKA_01789	50S ribosomal protein L29	1950947	1951195	-		rpmC	similar to AA sequence:UniProtKB:P95057		1	0	0	0	0	0	0
1761	PFR_JS21-1_1761	50S ribosomal protein L16	1951197	1951616	-	PROKKA_01790	50S ribosomal protein L16	1951197	1951616	-		rplP	similar to AA sequence:UniProtKB:A0QSD8		1	0	0	0	0	0	0
1762	PFR_JS21-1_1762	30S ribosomal protein S3	1951622	1952440	-	PROKKA_01791	30S ribosomal protein S3	1951622	1952440	-		rpsC	similar to AA sequence:UniProtKB:P23309		1	0	0	0	0	0	0
1763	PFR_JS21-1_1763	50S ribosomal protein L22	1952443	1952928	-	PROKKA_01792	50S ribosomal protein L22	1952443	1952928	-		rplV	similar to AA sequence:UniProtKB:A0QSD6		1	0	0	0	0	0	0
1764	PFR_JS21-1_1764	30S ribosomal protein S19	1952954	1953235	-	PROKKA_01793	30S ribosomal protein S19	1952954	1953235	-		rpsS	similar to AA sequence:UniProtKB:P0A5X5		1	0	0	0	0	0	0
1765	PFR_JS21-1_1765	50S ribosomal protein L2	1953253	1954089	-	PROKKA_01794	50S ribosomal protein L2	1953253	1954089	-		rplB	similar to AA sequence:UniProtKB:A0QSD4		1	0	0	0	0	0	0
1766	PFR_JS21-1_1766	50S ribosomal protein L23	1954128	1954439	-	PROKKA_01795	50S ribosomal protein L23	1954128	1954439	-		rplW	similar to AA sequence:UniProtKB:A0QSD3		1	0	0	0	0	0	0
1767	PFR_JS21-1_1767	50S ribosomal protein L4	1954436	1955137	-	PROKKA_01796	50S ribosomal protein L4	1954436	1955137	-		rplD	similar to AA sequence:UniProtKB:A0QSD2		1	0	0	0	0	0	0
1768	PFR_JS21-1_1768	50S ribosomal protein L3	1955134	1955793	-	PROKKA_01797	50S ribosomal protein L3	1955134	1955793	-		rplC	similar to AA sequence:UniProtKB:A0QSD1		1	0	0	0	0	0	0
1769	PFR_JS21-1_1769	30S ribosomal protein S10	1955805	1956116	-	PROKKA_01798	30S ribosomal protein S10	1955805	1956116	-		rpsJ	similar to AA sequence:UniProtKB:A0QSD0		1	0	0	0	0	0	0
1770	PFR_JS21-1_1770	Aminotransferase, class IV	1956551	1957423	-	PROKKA_01799	Branched-chain-amino-acid aminotransferase	1956551	1957423	-	2.6.1.42	ilvE_2	similar to AA sequence:UniProtKB:O86428		0	0	0	0	0	0	0
1771	PFR_JS21-1_1771	Glutamate--tRNA ligase (Precursor)	1957470	1958864	-	PROKKA_01800	Glutamate--tRNA ligase	1957470	1958864	-	6.1.1.17	gltX	similar to AA sequence:UniProtKB:P27000		1	0	0	0	0	0	0
1772	PFR_JS21-1_1772	Acetyltransferase, gnlAT family	1959103	1959792	-	PROKKA_01801	Acetyltransferase (GNAT) family protein	1959103	1959792	-			protein motif:Pfam:PF00583.18		1	0	0	0	0	0	0
1773	PFR_JS21-1_1773	Membrane protein, PF09852 family	1959834	1961264	+	PROKKA_01802	hypothetical protein	1959834	1961264	+					1	0	0	0	0	0	0
1774	PFR_JS21-1_1774	Translation elongation factor Tu	1961458	1962648	-	PROKKA_01803	Elongation factor Tu	1961458	1962648	-		tuf	similar to AA sequence:UniProtKB:A0QS98		1	0	0	0	0	0	0
1775	PFR_JS21-1_1775	Translation elongation factor G	1962883	1964982	-	PROKKA_01804	Elongation factor G	1962883	1964982	-		fusA	similar to AA sequence:UniProtKB:P0A556		1	0	0	0	0	0	0
1776	PFR_JS21-1_1776	30S ribosomal protein S7	1965153	1965623	-	PROKKA_01805	30S ribosomal protein S7	1965153	1965623	-		rpsG	similar to AA sequence:UniProtKB:A0QS97		1	0	0	0	0	0	0
1777	PFR_JS21-1_1777	30S ribosomal protein S12	1965623	1965994	-	PROKKA_01806	30S ribosomal protein S12	1965623	1965994	-		rpsL	similar to AA sequence:UniProtKB:P0A4A5		1	0	0	0	0	0	0
1778	PFR_JS21-1_1778	DNA-directed RNA polymerase, beta' subunit	1966454	1970344	-	PROKKA_01807	DNA-directed RNA polymerase subunit beta'	1966454	1970344	-	2.7.7.6	rpoC	similar to AA sequence:UniProtKB:A0QS66		1	0	0	0	0	0	0
1779	PFR_JS21-1_1779	DNA-directed RNA polymerase, beta subunit	1970446	1973922	-	PROKKA_01808	DNA-directed RNA polymerase subunit beta	1970446	1973922	-	2.7.7.6	rpoB	similar to AA sequence:UniProtKB:Q9L0L0		1	0	0	0	0	0	0
1780	PFR_JS21-1_1780	Hypothetical protein	1974248	1974874	-	PROKKA_01809	hypothetical protein	1974248	1974874	-					1	0	0	0	0	0	0
1781	PFR_JS21-1_1781	LSU ribosomal protein L7/L12 (P1/P2)	1975145	1975540	-	PROKKA_01810	50S ribosomal protein L7/L12	1975145	1975540	-		rplL	similar to AA sequence:UniProtKB:Q8NT28		1	0	0	0	0	0	0
1782	PFR_JS21-1_1782	50S ribosomal protein L10	1975557	1976204	-	PROKKA_01811	50S ribosomal protein L10	1975557	1976204	-		rplJ	similar to AA sequence:UniProtKB:A0QS62		1	0	0	0	0	0	0
1783	PFR_JS21-1_1783	Lipoyl synthase	1976573	1977523	-	PROKKA_01812	Lipoyl synthase	1976573	1977523	-	2.8.1.8	lipA	similar to AA sequence:UniProtKB:A8I4L8		1	0	0	0	0	0	0
1784	PFR_JS21-1_1784	Octanoyltransferase	1977520	1978392	-	PROKKA_01813	Octanoyltransferase	1977520	1978392	-	2.3.1.181	lipB	similar to AA sequence:UniProtKB:Q10404		1	0	0	0	0	0	0
1785	PFR_JS21-1_1785	50S ribosomal protein L1	1978559	1979269	-	PROKKA_01814	50S ribosomal protein L1	1978559	1979269	-		rplA	similar to AA sequence:UniProtKB:A0QS46		1	0	0	0	0	0	0
1786	PFR_JS21-1_1786	50S ribosomal protein L11	1979391	1979819	-	PROKKA_01815	50S ribosomal protein L11	1979391	1979819	-		rplK	similar to AA sequence:UniProtKB:A0QS45		1	0	0	0	0	0	0
1787	PFR_JS21-1_1787	Transcription antitermination protein nusG	1979929	1980807	-	PROKKA_01816	hypothetical protein	1979929	1980807	-			similar to AA sequence:UniProtKB:P65589	Transcription termination/antitermination protein NusG	1	0	0	0	0	0	0
1788	PFR_JS21-1_1788	Putative SecE/Sec61-gamma subunit of protein	1980827	1981414	-	PROKKA_01817	preprotein translocase subunit SecE	1980827	1981414	-			protein motif:CLUSTERS:PRK07597		1	0	0	0	0	0	0
						PROKKA_01818	tRNA-Trp(cca)	1981583	1981656	-			COORDINATES:profile:Aragorn:1.2		0					0	0
1789	PFR_JS21-1_1789	Hypothetical protein	1981847	1983331	-	PROKKA_01819	hypothetical protein	1981847	1983331	-					1	0	0	0	0	0	0
1790	PFR_JS21-1_1790	UDP-N-acetylenolpyruvoylglucosamine reductase	1983353	1984486	-	PROKKA_01820	UDP-N-acetylenolpyruvoylglucosamine reductase	1983353	1984486	-	1.3.1.98	murB	similar to AA sequence:UniProtKB:Q9HZM7		1	0	0	0	0	0	0
1791	PFR_JS21-1_1791	MaoC-like protein	1984556	1984987	-	PROKKA_01821	MaoC like domain protein	1984556	1984987	-			protein motif:Pfam:PF01575.13		1	0	0	0	0	0	0
1792	PFR_JS21-1_1792	UPF0336 protein	1984984	1985418	-	PROKKA_01822	hypothetical protein	1984984	1985418	-					1	0	0	0	0	0	0
1793	PFR_JS21-1_1793	50S ribosomal protein L33	1985566	1985736	-	PROKKA_01823	50S ribosomal protein L33 1	1985566	1985736	-		rpmGA	similar to AA sequence:UniProtKB:P23375		1	0	0	0	0	0	0
						PROKKA_01824	tRNA-Met(cat)	1985865	1985939	-			COORDINATES:profile:Aragorn:1.2		0					0	0
						PROKKA_01825	tRNA-Thr(ggt)	1986017	1986090	-			COORDINATES:profile:Aragorn:1.2		0					0	0
1794	PFR_JS21-1_1794	Alkyl hydroperoxide reductase, F subunit	1986135	1987790	-	PROKKA_01826	NADH dehydrogenase	1986135	1987790	-	1.6.99.3	ahpF	similar to AA sequence:UniProtKB:P26829		1	0	0	0	0	0	0
1795	PFR_JS21-1_1795	Alkyl hydroperoxide reductase, C22 subunit,	1988014	1988577	-	PROKKA_01827	Alkyl hydroperoxide reductase subunit C	1988014	1988577	-	1.11.1.15	ahpC	similar to AA sequence:UniProtKB:P80239		1	0	0	0	0	0	0
						PROKKA_01828	tRNA-Tyr(gta)	1988920	1989003	-			COORDINATES:profile:Aragorn:1.2		0					0	0
1796	PFR_JS21-1_1796	Hypothetical protein	1989101	1989595	-	PROKKA_01829	hypothetical protein	1989101	1989595	-					1	0	0	0	0	0	0
1797	PFR_JS21-1_1797	Exodeoxyribonuclease	1989674	1990615	+	PROKKA_01830	Exodeoxyribonuclease	1989674	1990615	+	3.1.11.2	exoA	similar to AA sequence:UniProtKB:P37454		1	0	0	0	0	0	0
1798	PFR_JS21-1_1798	Hypothetical protein	1990674	1991060	-	PROKKA_01831	hypothetical protein	1990674	1991060	-					1	0	0	0	0	0	0
1799	PFR_JS21-1_1799	Mannosyltransferase MptA	1991227	1992861	-	PROKKA_01832	hypothetical protein	1991227	1992861	-					1	0	0	0	0	0	0
1800	PFR_JS21-1_1800	Ferredoxin oxidoreductase, alpha subunit	1992988	1994877	+	PROKKA_01833	2-oxoglutarate oxidoreductase subunit KorA	1992988	1994877	+	1.2.-.-	korA	similar to AA sequence:UniProtKB:O53182		1	0	0	0	0	0	0
1801	PFR_JS21-1_1801	2-oxoglutarate ferredoxin oxidoreductase subunit	1994874	1995953	+	PROKKA_01834	2-oxoglutarate oxidoreductase subunit KorB	1994874	1995953	+	1.2.-.-	korB	similar to AA sequence:UniProtKB:O53181		1	0	0	0	0	0	0
1802	PFR_JS21-1_1802	Peptidase family M13	1996083	1998056	+	PROKKA_01835	Neutral endopeptidase	1996083	1998056	+	3.4.24.-	pepO	similar to AA sequence:UniProtKB:Q07744		1	0	0	0	0	0	0
1803	PFR_JS21-1_1803	Hypothetical protein	1998144	1999349	+	PROKKA_01836	Inner membrane protein YhaI	1998144	1999349	+		yhaI	similar to AA sequence:UniProtKB:P64592		1	0	0	0	0	0	0
1804	PFR_JS21-1_1804	Inner membrane protein YhaI	1999422	1999877	+	PROKKA_01837	Inner membrane protein YhaH	1999422	1999877	+		yhaH	similar to AA sequence:UniProtKB:P64590		1	0	0	0	0	0	0
1805	PFR_JS21-1_1805	Polyprenyl synthetase	2000008	2000985	-	PROKKA_01838	Heptaprenyl diphosphate synthase component 2	2000008	2000985	-	2.5.1.30	hepT	similar to AA sequence:UniProtKB:P31114		1	0	0	0	0	0	0
1806	PFR_JS21-1_1806	NADH-quinone oxidoreductase subunit N	2000999	2002555	-	PROKKA_01839	NADH-quinone oxidoreductase subunit N	2000999	2002555	-	1.6.99.5	nuoN	similar to AA sequence:UniProtKB:P0AFF0		1	0	0	0	0	0	0
1807	PFR_JS21-1_1807	NADH dehydrogenase subunit M	2002559	2004100	-	PROKKA_01840	NADH-quinone oxidoreductase subunit M	2002559	2004100	-	1.6.99.5	nuoM	similar to AA sequence:UniProtKB:P0AFE8		1	0	0	0	0	0	0
1808	PFR_JS21-1_1808	NADH dehydrogenase subunit L	2004115	2006022	-	PROKKA_01841	NADH-quinone oxidoreductase subunit 12	2004115	2006022	-	1.6.99.5		similar to AA sequence:UniProtKB:Q56227		1	0	0	0	0	0	0
1809	PFR_JS21-1_1809	NADH-quinone oxidoreductase subunit K	2006033	2006332	-	PROKKA_01842	NADH-quinone oxidoreductase subunit 11	2006033	2006332	-	1.6.99.5		similar to AA sequence:UniProtKB:Q56226		1	0	0	0	0	0	0
1810	PFR_JS21-1_1810	NADH-ubiquinone/plastoquinone oxidoreductase	2006329	2007198	-	PROKKA_01843	NADH-quinone oxidoreductase subunit J	2006329	2007198	-	1.6.99.5	nuoJ	similar to AA sequence:UniProtKB:P0AFE0		1	0	0	0	0	0	0
1811	PFR_JS21-1_1811	NADH-quinone oxidoreductase subunit I	2007195	2007767	-	PROKKA_01844	NADH-quinone oxidoreductase subunit 9	2007195	2007767	-	1.6.99.5	nqo9	similar to AA sequence:UniProtKB:Q56224		1	0	0	0	0	0	0
1812	PFR_JS21-1_1812	NADH-quinone oxidoreductase subunit H	2007768	2009138	-	PROKKA_01845	NADH-quinone oxidoreductase subunit H	2007768	2009138	-	1.6.99.5	nuoH	similar to AA sequence:UniProtKB:P42032		1	0	0	0	0	0	0
1813	PFR_JS21-1_1813	NADH dehydrogenase, G subunit	2009135	2011546	-	PROKKA_01846	NADH-quinone oxidoreductase chain 3	2009135	2011546	-	1.6.99.5	nqo3	similar to AA sequence:UniProtKB:P29915		1	0	0	0	0	0	0
1814	PFR_JS21-1_1814	NADH oxidoreductase, F subunit	2011543	2012883	-	PROKKA_01847	NADH-quinone oxidoreductase subunit 1	2011543	2012883	-	1.6.99.5	nqo1	similar to AA sequence:UniProtKB:Q56222		1	0	0	0	0	0	0
1815	PFR_JS21-1_1815	NADH dehydrogenase subunit E	2012880	2013611	-	PROKKA_01848	NADH-quinone oxidoreductase subunit E	2012880	2013611	-	1.6.99.5	nuoE	similar to AA sequence:UniProtKB:P65573		1	0	0	0	0	0	0
1816	PFR_JS21-1_1816	NADH-quinone oxidoreductase subunit D	2013667	2015040	-	PROKKA_01849	NADH-quinone oxidoreductase subunit 4	2013667	2015040	-	1.6.99.5	nqo4	similar to AA sequence:UniProtKB:Q56220		1	0	0	0	0	0	0
1817	PFR_JS21-1_1817	NADH-quinone oxidoreductase subunit C	2015037	2015804	-	PROKKA_01850	NADH-quinone oxidoreductase subunit C 1	2015037	2015804	-	1.6.99.5	nuoC1	similar to AA sequence:UniProtKB:O68854		1	0	0	0	0	0	0
1818	PFR_JS21-1_1818	NADH-quinone oxidoreductase subunit B	2015801	2016358	-	PROKKA_01851	NADH-quinone oxidoreductase subunit 6	2015801	2016358	-	1.6.99.5	nqo6	similar to AA sequence:UniProtKB:Q56218		1	0	0	0	0	0	0
1819	PFR_JS21-1_1819	NADH-quinone oxidoreductase subunit A	2016377	2016742	-	PROKKA_01852	NAD(P)H-quinone oxidoreductase subunit 3	2016377	2016742	-	1.6.5.-	ndhC	similar to AA sequence:UniProtKB:P19045		1	0	0	0	0	0	0
1820	PFR_JS21-1_1820	Geranylgeranyl reductase family protein	2016799	2018130	-	PROKKA_01853	Putative oxidoreductase/MT0587	2016799	2018130	-	1.-.-.-		similar to AA sequence:UniProtKB:O06427		1	0	0	0	0	0	0
1821	PFR_JS21-1_1821	Chorismate binding enzyme	2018476	2019714	+	PROKKA_01854	Isochorismate synthase DhbC	2018476	2019714	+	5.4.4.2	dhbC	similar to AA sequence:UniProtKB:P45744		1	0	0	0	0	0	0
1822	PFR_JS21-1_1822	ABC transporter, permease protein	2019760	2021565	-	PROKKA_01855	hypothetical protein	2019760	2021565	-					1	0	0	0	0	0	0
1823	PFR_JS21-1_1823	Heme ABC exporter, ATP-binding protein CcmA	2021562	2022245	-	PROKKA_01856	SkfA peptide export ATP-binding protein SkfE	2021562	2022245	-	3.6.3.25	skfE	similar to AA sequence:UniProtKB:O31427		1	0	0	0	0	0	0
1824	PFR_JS21-1_1824	Demethylmenaquinone methyltransferase	2022456	2023103	+	PROKKA_01857	Ubiquinone/menaquinone biosynthesis C-methyltransferase UbiE	2022456	2023103	+	2.1.1.163	ubiE_2	similar to AA sequence:UniProtKB:P0A887		1	0	0	0	0	0	0
1825	PFR_JS21-1_1825	Nuclease, RecB family	2023230	2024999	+	PROKKA_01858	hypothetical protein	2023230	2024999	+					1	0	0	0	0	0	0
1826	PFR_JS21-1_1826	1,4-dihydroxy-2-naphthoate octaprenyltransferase	2025016	2025897	-	PROKKA_01859	1, 4-dihydroxy-2-naphthoate octaprenyltransferase	2025016	2025897	-	2.5.1.74	menA	similar to AA sequence:UniProtKB:P32166		1	0	0	0	0	0	0
1827	PFR_JS21-1_1827	Hypothetical protein	2026078	2026332	+	PROKKA_01860	hypothetical protein	2026078	2026332	+					1	0	0	0	0	0	0
1828	PFR_JS21-1_1828	Transporter, major facilitator family protein	2026669	2027493	+	PROKKA_01861	Tetracycline resistance protein, class C	2026669	2027493	+		tetA	similar to AA sequence:UniProtKB:P02981	Putative antibiotic resistance	1	0	0	0	0	0	0
1829	PFR_JS21-1_1829	Membrane efflux protein MFS	2027527	2027955	+	PROKKA_01862	enterobactin exporter EntS	2027527	2027955	+			protein motif:CLUSTERS:PRK10489		0	0	0	0	0	0	0
1830	PFR_JS21-1_1830	Hypothetical protein	2028118	2028516	+	PROKKA_01863	PRC-barrel domain protein	2028118	2028516	+			protein motif:Pfam:PF05239.10		1	0	0	0	0	0	0
1831	PFR_JS21-1_1831	Cytidine and deoxycytidylate deaminase	2028542	2029006	-	PROKKA_01864	Riboflavin biosynthesis protein RibD	2028542	2029006	-		ribD_2	similar to AA sequence:UniProtKB:P25539		1	0	0	0	0	0	0
1832	PFR_JS21-1_1832	Cation diffusion facilitator family transporter	2029035	2030003	-	PROKKA_01865	Ferrous-iron efflux pump FieF	2029035	2030003	-		fieF	similar to AA sequence:UniProtKB:P69380		1	0	0	0	0	0	0
1833	PFR_JS21-1_1833	Phospholipase, patatin family	2030194	2031783	+	PROKKA_01866	hypothetical protein	2030194	2031783	+			protein motif:CLUSTERS:PRK10279		1	0	0	0	0	0	0
1834	PFR_JS21-1_1834	Hypothetical protein	2031889	2032236	+	PROKKA_01867	hypothetical protein	2031889	2032236	+					0	0	0	0	0	0	0
1835	PFR_JS21-1_1835	Hypothetical protein	2032357	2033016	+	PROKKA_01868	hypothetical protein	2032357	2033016	+					1	0	0	0	0	0	0
1836	PFR_JS21-1_1836	Transaldolase	2033215	2034297	+	PROKKA_01869	Transaldolase	2033215	2034297	+	2.2.1.2	tal_2	similar to AA sequence:UniProtKB:A0QWX9		1	0	0	0	0	0	0
1837	PFR_JS21-1_1837	Hypothetical protein	2034564	2034989	+	PROKKA_01870	hypothetical protein	2034564	2034989	+					1	0	0	0	0	0	0
1838	PFR_JS21-1_1838	Zinc-binding dehydrogenase family oxidoreductase	2035308	2036333	+	PROKKA_01871	NADP-dependent isopropanol dehydrogenase	2035308	2036333	+	1.1.1.80	adh_3	similar to AA sequence:UniProtKB:P14941		1	0	0	0	0	0	0
1839	PFR_JS21-1_1839	Ketopantoate reductase protein	2036330	2037295	+	PROKKA_01872	2-dehydropantoate 2-reductase	2036330	2037295	+	1.1.1.169	panE_1	similar to AA sequence:UniProtKB:P0A9J4		0	0	0	0	0	0	0
1840	PFR_JS21-1_1840	Putative insertion element ISCmi2 transposase	2037355	2038356	-	PROKKA_01873	IS2 transposase TnpB	2037355	2038356	-			protein motif:CLUSTERS:PRK09409		0	0	0	0	0	0	0
1841	PFR_JS21-1_1841	Aspartate/tyrosine/aromatic aminotransferase	2038385	2039623	+	PROKKA_01874	Putative N-acetyl-LL-diaminopimelate aminotransferase	2038385	2039623	+	2.6.1.-	patA	similar to AA sequence:UniProtKB:P16524		1	0	0	0	0	0	0
						PROKKA_01875	tRNA-Ala(agc)	2041341	2041432	-			COORDINATES:profile:Aragorn:1.2		0					0	0
1842	PFR_JS21-1_1842	Heavy metal-transporting ATPase	2039761	2041632	-											0	0	0	0	0	0
1843	PFR_JS21-1_1843	HTH-type transcriptional regulator CmtR	2041629	2042054	-	PROKKA_01876	HTH-type transcriptional regulator KmtR	2041629	2042054	-		kmtR	similar to AA sequence:UniProtKB:O53838		1	0	0	0	0	0	0
						PROKKA_01877	tRNA-Lys(ttt)	2042408	2042481	-			COORDINATES:profile:Aragorn:1.2		0					0	0
1844	PFR_JS21-1_1844	Transcriptional regulator	2042620	2043387	-	PROKKA_01878	HTH-type transcriptional regulator MtrR	2042620	2043387	-		mtrR	similar to AA sequence:UniProtKB:P39897		1	0	0	0	0	0	0
1845	PFR_JS21-1_1845	ABC transport ATP-binding subunit	2043556	2044332	+	PROKKA_01879	Daunorubicin/doxorubicin resistance ATP-binding protein DrrA	2043556	2044332	+	3.6.3.-	drrA_4	similar to AA sequence:UniProtKB:P32010		0	0	0	0	0	0	0
1846	PFR_JS21-1_1846	Hypothetical protein	2044349	2044597	+	PROKKA_01880	hypothetical protein	2044349	2044597	+					0	0	0	0	0	0	0
1847	PFR_JS21-1_1847	ABC transporter, permease protein	2044594	2045400	+	PROKKA_01881	ABC-2 type transporter	2044594	2045400	+			protein motif:Pfam:PF01061.18		1	0	0	0	0	0	0
1848	PFR_JS21-1_1848	Hypothetical protein	2045838	2047556	+	PROKKA_01882	putative endopeptidase precursor	2045838	2047556	+	3.4.-.-		similar to AA sequence:UniProtKB:A4QFQ3		0	0	0	0	0	0	0
						PROKKA_01883	tRNA-Glu(ttc)	2047671	2047744	+			COORDINATES:profile:Aragorn:1.2		0					0	0
						PROKKA_01884	tRNA-Asp(gtc)	2047947	2048021	+			COORDINATES:profile:Aragorn:1.2		0					0	0
						PROKKA_01885	tRNA-Phe(gaa)	2048034	2048108	+			COORDINATES:profile:Aragorn:1.2		0					0	0
1849	PFR_JS21-1_1849	Domain family protein, hydrolase, alpha/beta fold	2048279	2049361	-	PROKKA_01886	Alpha/beta hydrolase family protein	2048279	2049361	-			protein motif:Pfam:PF12697.1		1	0	0	0	0	0	0
1850	PFR_JS21-1_1850	Hypothetical protein	2049613	2049843	-	PROKKA_01887	hypothetical protein	2049613	2049843	-					1	0	0	0	0	0	0
1851	PFR_JS21-1_1851	Phosphoribosylformylglycinamidine cyclo-ligase	2050077	2051138	-	PROKKA_01888	Phosphoribosylformylglycinamidine cyclo-ligase	2050077	2051138	-	6.3.3.1	purM	similar to AA sequence:UniProtKB:Q9KPY6		1	0	0	0	0	0	0
1852	PFR_JS21-1_1852	Amidophosphoribosyltransferase	2051135	2052676	-	PROKKA_01889	Amidophosphoribosyltransferase precursor	2051135	2052676	-	2.4.2.14	purF	similar to AA sequence:UniProtKB:P00497		1	0	0	0	0	0	0
1853	PFR_JS21-1_1853	Hypothetical protein	2052777	2053616	-	PROKKA_01890	hypothetical protein	2052777	2053616	-					1	0	0	0	0	0	0
1854	PFR_JS21-1_1854	UPF0237 protein	2053886	2054155	+	PROKKA_01891	hypothetical protein	2053886	2054155	+			protein motif:CLUSTERS:PRK00194		1	0	0	0	0	0	0
1855	PFR_JS21-1_1855	UPF0210 protein	2054159	2055508	+	PROKKA_01892	hypothetical protein	2054159	2055508	+			protein motif:CLUSTERS:PRK05313		1	0	0	0	0	0	0
1856	PFR_JS21-1_1856	Chloramphenicol phosphotransferase family	2055567	2056136	+	PROKKA_01893	Chromatin associated protein KTI12	2055567	2056136	+			protein motif:Pfam:PF08433.4		1	0	0	0	0	0	0
1857	PFR_JS21-1_1857	Formate-tetrahydrofolate ligase	2056238	2057914	-	PROKKA_01894	Formate--tetrahydrofolate ligase	2056238	2057914	-	6.3.4.3	fhs	similar to AA sequence:UniProtKB:Q2RM91		1	0	0	0	0	0	0
1858	PFR_JS21-1_1858	Hypothetical protein	2058045	2058533	-	PROKKA_01895	hypothetical protein	2058045	2058533	-					1	0	0	0	0	0	0
1859	PFR_JS21-1_1859	Peptidase dimerization domain protein	2058533	2059879	-	PROKKA_01896	Succinyl-diaminopimelate desuccinylase	2058533	2059879	-	3.5.1.18	dapE_2	similar to AA sequence:UniProtKB:Q9JYL2		0	0	0	0	0	0	0
1860	PFR_JS21-1_1860	Phosphoribosylformylglycinamidine synthase 2	2059884	2062310	-	PROKKA_01897	Phosphoribosylformylglycinamidine synthase 2	2059884	2062310	-	6.3.5.3	purL	similar to AA sequence:UniProtKB:A6X1J9		1	0	0	0	0	0	0
1861	PFR_JS21-1_1861	ATPase BadF/BadG/BcrA/BcrD type	2062448	2063404	+	PROKKA_01898	BadF/BadG/BcrA/BcrD ATPase family protein	2062448	2063404	+			protein motif:Pfam:PF01869.14		1	0	0	0	0	0	0
1862	PFR_JS21-1_1862	Transcriptional regulator HspR	2063510	2063992	-	PROKKA_01899	Putative heat shock protein HspR	2063510	2063992	-		hspR_2	similar to AA sequence:UniProtKB:P40183		1	0	0	0	0	0	0
1863	PFR_JS21-1_1863	Chaperone protein DnaJ 1	2064103	2065275	-	PROKKA_01900	Chaperone protein DnaJ	2064103	2065275	-		dnaJ_3	similar to AA sequence:UniProtKB:P08622		1	0	0	0	0	0	0
1864	PFR_JS21-1_1864	Protein GrpE	2065337	2065987	-	PROKKA_01901	heat shock protein GrpE	2065337	2065987	-			protein motif:CLUSTERS:PRK10325		1	0	0	0	0	0	0
1865	PFR_JS21-1_1865	Chaperone protein DnaK	2066152	2068026	-	PROKKA_01902	Chaperone protein DnaK	2066152	2068026	-		dnaK_3	similar to AA sequence:UniProtKB:Q8NLY6		1	0	0	0	0	0	0
1866	PFR_JS21-1_1866	6-phosphogluconate dehydrogenase, decarboxylating	2068434	2069324	-	PROKKA_01903	6-phosphogluconate dehydrogenase, NAD(+)-dependent, decarboxylating	2068434	2069324	-	1.1.1.343	gntZ	similar to AA sequence:UniProtKB:P12013		1	0	0	0	0	0	0
1867	PFR_JS21-1_1867	Gluconate permease	2069482	2070825	-	PROKKA_01904	Gnt-II system L-idonate transporter	2069482	2070825	-		idnT	similar to AA sequence:UniProtKB:P39344		1	0	0	0	0	0	0
1868	PFR_JS21-1_1868	Hypothetical protein	2070841	2070969	-	PROKKA_01905	hypothetical protein	2070841	2070969	-					0	0	0	0	0	0	0
1869	PFR_JS21-1_1869	GntR domain protein	2071174	2071938	+	PROKKA_01906	transcriptional regulator NanR	2071174	2071938	+			protein motif:CLUSTERS:PRK03837		1	0	0	0	0	0	0
1870	PFR_JS21-1_1870	Uma4 protein	2072095	2073402	-	PROKKA_01907	Transposase	2072095	2073402	-			protein motif:Pfam:PF01610.11		0	0	0	0	0	0	0
1871	PFR_JS21-1_1871	Cobalt transport protein CbiM	2073691	2074398	+	PROKKA_01908	Cobalt transport protein CbiM	2073691	2074398	+		cbiM	similar to AA sequence:UniProtKB:D5AUZ9		1	0	0	0	0	0	0
1872	PFR_JS21-1_1872	Cobalt transport protein CbiN	2074391	2074891	+	PROKKA_01909	Cobalt transport protein CbiN	2074391	2074891	+		cbiN	similar to AA sequence:UniProtKB:Q05595		1	0	0	0	0	0	0
1873	PFR_JS21-1_1873	Cobalt ABC transporter, permease protein CbiQ	2074895	2075689	+	PROKKA_01910	Cobalt transport protein CbiQ	2074895	2075689	+		cbiQ	similar to AA sequence:UniProtKB:D5AUZ7		1	0	0	0	0	0	0
1874	PFR_JS21-1_1874	Putative ABC transporter ATP-binding protein in	2075686	2076579	+	PROKKA_01911	Energy-coupling factor transporter ATP-binding protein EcfA3	2075686	2076579	+	3.6.3.-	ecfA3	similar to AA sequence:UniProtKB:Q0TUN8		1	0	0	0	0	0	0
1875	PFR_JS21-1_1875	Putative uroporphyrinogen III methyltransferase	2076576	2077349	+	PROKKA_01912	Siroheme synthase	2076576	2077349	+		cysG	similar to AA sequence:UniProtKB:P25924		1	0	0	0	0	0	0
1876	PFR_JS21-1_1876	Putative ATP-dependent helicase HrpB	2077388	2080009	+	PROKKA_01913	ATP-dependent RNA helicase HrpB	2077388	2080009	+	3.6.4.13	hrpB_2	similar to AA sequence:UniProtKB:P37024		1	0	0	0	0	0	0
1877	PFR_JS21-1_1877	Membrane protein, PF10081 family	2080100	2081959	+	PROKKA_01914	hypothetical protein	2080100	2081959	+					1	0	0	0	0	0	0
1878	PFR_JS21-1_1878	Azoreductase B	2082011	2082622	-	PROKKA_01915	NmrA-like family protein	2082011	2082622	-			protein motif:Pfam:PF05368.7		1	0	0	0	0	0	0
1879	PFR_JS21-1_1879	Azoreductase B	2082628	2083239	-	PROKKA_01916	hypothetical protein	2082628	2083239	-					1	0	0	0	0	0	0
1880	PFR_JS21-1_1880	Hypothetical protein	2083495	2083725	-	PROKKA_01917	hypothetical protein	2083495	2083725	-					1	0	0	0	0	0	0
1881	PFR_JS21-1_1881	Phosphate transporter family protein	2083722	2084993	-	PROKKA_01918	Low-affinity inorganic phosphate transporter 1	2083722	2084993	-		pitA	similar to AA sequence:UniProtKB:P0AFJ7		1	0	0	0	0	0	0
1882	PFR_JS21-1_1882	VPDSG-CTERM exosortase interaction domain	2085205	2085951	-	PROKKA_01919	hypothetical protein	2085205	2085951	-					0	0	0	0	0	0	0
1883	PFR_JS21-1_1883	Transcriptional regulator, MarR family	2086347	2086805	+	PROKKA_01920	MarR family protein	2086347	2086805	+			protein motif:Pfam:PF12802.1		1	0	0	0	0	0	0
1884	PFR_JS21-1_1884	Hypothetical protein	2086989	2087363	-	PROKKA_01921	SnoaL-like domain protein	2086989	2087363	-			protein motif:Pfam:PF12680.1		1	0	0	0	0	0	0
1885	PFR_JS21-1_1885	Putative monovalent cation/proton antiporter	2087481	2089337	+	PROKKA_01922	Sodium, potassium, lithium and rubidium/H(+) antiporter	2087481	2089337	+		nhaK	similar to AA sequence:UniProtKB:O32212		1	0	0	0	0	0	0
1886	PFR_JS21-1_1886	Pyruvate oxidase	2089477	2091234	+	PROKKA_01923	Pyruvate oxidase	2089477	2091234	+	1.2.3.3	pox5	similar to AA sequence:UniProtKB:P37063		1	0	0	0	0	0	0
1887	PFR_JS21-1_1887	Hypothetical protein	2091619	2092059	+	PROKKA_01924	hypothetical protein	2091619	2092059	+					0	0	0	0	0	0	0
1888	PFR_JS21-1_1888	Hypothetical protein	2092308	2092967	+	PROKKA_01925	hypothetical protein	2092308	2092967	+					0	0	0	0	0	0	0
1889	PFR_JS21-1_1889	Hypothetical protein	2092982	2093353	-	PROKKA_01926	hypothetical protein	2092982	2093353	-					1	0	0	0	0	0	0
1890	PFR_JS21-1_1890	Hypothetical protein	2093591	2094763	-	PROKKA_01927	hypothetical protein	2093591	2094763	-					1	0	0	0	0	0	0
1891	PFR_JS21-1_1891	Adenosine deaminase	2095445	2096662	+	PROKKA_01928	Aminodeoxyfutalosine deaminase	2095445	2096662	+	3.5.4.-		similar to AA sequence:UniProtKB:O86737		1	0	0	0	0	0	0
1892	PFR_JS21-1_1892	Nuclease SbcCD, D subunit	2096613	2097893	+	PROKKA_01929	Nuclease SbcCD subunit D	2096613	2097893	+		sbcD	similar to AA sequence:UniProtKB:P0AG76		1	0	0	0	0	0	0
1893	PFR_JS21-1_1893	ATP-dependent dsDNA exonuclease SbcC	2097893	2101057	+	PROKKA_01930	Nuclease SbcCD subunit C	2097893	2101057	+		sbcC	similar to AA sequence:UniProtKB:Q7A5S6		1	0	0	0	0	0	0
1894	PFR_JS21-1_1894	Hypothetical protein	2101082	2101555	-	PROKKA_01931	hypothetical protein	2101082	2101555	-					1	0	0	0	0	0	0
1895	PFR_JS21-1_1895	Carboxylic ester hydrolase	2101579	2102907	-	PROKKA_01932	Alpha/beta hydrolase family protein	2101579	2102907	-			protein motif:Pfam:PF12697.1	Secreted esterase	1	0	0	0	0	0	0
1896	PFR_JS21-1_1896	Acyl-CoA dehydrogenase type 2 domain protein	2103291	2104439	+	PROKKA_01933	Putative acyl-CoA dehydrogenase YdbM	2103291	2104439	+	1.3.99.-	ydbM	similar to AA sequence:UniProtKB:P96608		1	0	0	0	0	0	0
1897	PFR_JS21-1_1897	FAD linked oxidase protein	2104602	2107388	-	PROKKA_01934	putative FAD-linked oxidoreductase	2104602	2107388	-	1.-.-.-		similar to AA sequence:UniProtKB:Q50685		1	0	0	0	0	0	0
1898	PFR_JS21-1_1898	UPF0214 protein YfeW	2107782	2109059	-	PROKKA_01935	Penicillin-binding protein 4*	2107782	2109059	-		pbpE	similar to AA sequence:UniProtKB:P32959		1	0	0	0	0	0	0
1899	PFR_JS21-1_1899	OmpA family membrane associated protein	2109056	2109841	-	PROKKA_01936	vancomycin high temperature exclusion protein	2109056	2109841	-			protein motif:CLUSTERS:PRK10834	Putative antibiotic resistance	0	0	0	0	0	0	0
1900	PFR_JS21-1_1900	Glucose-6-phosphate isomerase 2	2109845	2111527	-	PROKKA_01937	Glucose-6-phosphate isomerase	2109845	2111527	-	5.3.1.9	pgi	similar to AA sequence:UniProtKB:P64192		1	0	0	0	0	0	0
1901	PFR_JS21-1_1901	Hypothetical protein	2111719	2112564	-	PROKKA_01938	putative endopeptidase precursor	2111719	2112564	-	3.4.-.-		similar to AA sequence:UniProtKB:A4QFQ3		1	0	0	0	0	0	0
1902	PFR_JS21-1_1902	KDPG and KHG aldolase	2112949	2113647	-	PROKKA_01939	keto-hydroxyglutarate-aldolase/keto-deoxy-phosphogluconate aldolase	2112949	2113647	-			protein motif:CLUSTERS:PRK07455		1	0	0	0	0	0	0
1903	PFR_JS21-1_1903	DEAD/DEAH box helicase	2113784	2116834	+	PROKKA_01940	putative kinase inhibitor protein	2113784	2116834	+			protein motif:CLUSTERS:PRK10257		0	0	0	0	0	0	0
1904	PFR_JS21-1_1904	Cutinase	2116980	2118218	+	PROKKA_01941	Cutinase	2116980	2118218	+			protein motif:Pfam:PF01083.16	Anchored esterase	1	0	0	0	0	0	0
1905	PFR_JS21-1_1905	Hypothetical protein	2118739	2119437	-	PROKKA_01942	hypothetical protein	2118739	2119437	-					1	0	0	0	0	0	0
						PROKKA_01943	tRNA-Ser(cag)	2119568	2119652	+			COORDINATES:profile:Aragorn:1.2		0					0	0
1906	PFR_JS21-1_1906	Transposase, ISlxx5	2120488	2121522	-	PROKKA_01944	Integrase core domain protein	2120488	2121522	-			protein motif:Pfam:PF00665.20		0	0	0	0	0	0	0
1907	PFR_JS21-1_1907	Hypothetical protein	2123423	2123941	+	PROKKA_01945	hypothetical protein	2123423	2123941	+					0	0	0	0	0	0	0
1908	PFR_JS21-1_1908	Hypothetical protein	2123982	2124212	-	PROKKA_01946	hypothetical protein	2123982	2124212	-					0	0	0	0	0	0	0
1909	PFR_JS21-1_1909	Hypothetical protein	2124657	2125466	-	PROKKA_01947	hypothetical protein	2124657	2125466	-					0	0	0	0	0	0	0
1910	PFR_JS21-1_1910	Hypothetical protein	2125894	2126829	+	PROKKA_01948	hypothetical protein	2125894	2126829	+					0	0	0	0	0	0	0
1911	PFR_JS21-1_1911	Polyol permease	2126915	2128198	-	PROKKA_01949	Alpha-ketoglutarate permease	2126915	2128198	-		csbX	similar to AA sequence:UniProtKB:O05390		1	0	0	0	0	0	0
1912	PFR_JS21-1_1912	Prophage Lp2 protein 6	2128663	2129760	+	PROKKA_01950	hypothetical protein	2128663	2129760	+			protein motif:Pfam:PF04313.8	Type I restriction enzyme R protein N terminus (HSDR_N)	0	0	0	0	0	0	0
1913	PFR_JS21-1_1913	Hypothetical protein	2129939	2130598	+	PROKKA_01951	Host cell surface-exposed lipoprotein	2129939	2130598	+			protein motif:Pfam:PF07553.5		1	0	0	0	0	0	0
1914	PFR_JS21-1_1914	Phosphoribosylformylglycinamidine synthase 1	2130716	2131393	-	PROKKA_01952	Phosphoribosylformylglycinamidine synthase 1	2130716	2131393	-	6.3.5.3	purQ	similar to AA sequence:UniProtKB:Q8NMI4		1	0	0	0	0	0	0
1915	PFR_JS21-1_1915	Phosphoribosylformylglycinamidine synthase	2131395	2131646	-	PROKKA_01953	phosphoribosylformylglycinamidine synthase subunit PurS	2131395	2131646	-			protein motif:CLUSTERS:PRK05974		1	0	0	0	0	0	0
1916	PFR_JS21-1_1916	Phosphoribosylaminoimidazole-succinocarboxamidesy	2131723	2132601	-	PROKKA_01954	Phosphoribosylaminoimidazole-succinocarboxamide synthase	2131723	2132601	-	6.3.2.6	purC	similar to AA sequence:UniProtKB:A0R4I0		1	0	0	0	0	0	0
1917	PFR_JS21-1_1917	Hypothetical protein	2132699	2133805	+	PROKKA_01955	hypothetical protein	2132699	2133805	+					1	0	0	0	0	0	0
1918	PFR_JS21-1_1918	Adenylosuccinate lyase	2133815	2135248	-	PROKKA_01956	Adenylosuccinate lyase	2133815	2135248	-	4.3.2.2	purB	similar to AA sequence:UniProtKB:Q9X0I0		1	0	0	0	0	0	0
1919	PFR_JS21-1_1919	Phosphoribosylamine--glycine ligase (Precursor)	2135277	2136530	-	PROKKA_01957	Phosphoribosylamine--glycine ligase	2135277	2136530	-	6.3.4.13	purD	similar to AA sequence:UniProtKB:Q92RL0		1	0	0	0	0	0	0
1920	PFR_JS21-1_1920	YidE/YbjL duplication	2136791	2138359	+	PROKKA_01958	Aspartate/alanine antiporter	2136791	2138359	+		aspT	similar to AA sequence:UniProtKB:Q8L3K8		0	0	0	0	0	0	0
1921	PFR_JS21-1_1921	Hypothetical protein	2138916	2139491	-	PROKKA_01959	hypothetical protein	2138916	2139491	-					0	0	0	0	0	0	0
1922	PFR_JS21-1_1922	Hypothetical protein	2139553	2140317	-	PROKKA_01960	hypothetical protein	2139553	2140317	-					1	0	0	0	0	0	0
1923	PFR_JS21-1_1923	Hypothetical protein	2140376	2141068	-	PROKKA_01961	hypothetical protein	2140376	2141068	-					1	0	0	0	0	0	0
1924	PFR_JS21-1_1924	Protein of hypothetical function DUF894	2141368	2143119	+	PROKKA_01962	enterobactin exporter EntS	2141368	2143119	+			protein motif:CLUSTERS:PRK10489		1	0	0	0	0	0	0
1925	PFR_JS21-1_1925	Tat pathway signal sequence	2143318	2144856	-	PROKKA_01963	Arginine/agmatine antiporter	2143318	2144856	-		adiC	similar to AA sequence:UniProtKB:P60066		1	0	0	0	0	0	0
1926	PFR_JS21-1_1926	Fructokinase	2145039	2146004	+	PROKKA_01964	5-dehydro-2-deoxygluconokinase	2145039	2146004	+	2.7.1.92	iolC_2	similar to AA sequence:UniProtKB:P42414		1	0	0	0	0	0	0
1927	PFR_JS21-1_1927	Hypothetical protein	2146158	2146556	+	PROKKA_01965	hypothetical protein	2146158	2146556	+					1	0	0	0	0	0	0
1928	PFR_JS21-1_1928	Integral membrane lysyl-tRNA synthetase	2146553	2148628	-	PROKKA_01966	Lysylphosphatidylglycerol biosynthesis bifunctional protein LysX	2146553	2148628	-		lysX_1	similar to AA sequence:UniProtKB:P94974		1	0	0	0	0	0	0
1929	PFR_JS21-1_1929	Integral membrane protein MviN	2148692	2150635	-	PROKKA_01967	putative peptidoglycan biosynthesis protein MviN	2148692	2150635	-		mviN	similar to AA sequence:UniProtKB:O05435		1	0	0	0	0	0	0
1930	PFR_JS21-1_1930	Aspartate kinase	2150722	2151996	-	PROKKA_01968	Aspartokinase	2150722	2151996	-	2.7.2.4	ask	similar to AA sequence:UniProtKB:P0A4Z8		1	0	0	0	0	0	0
1931	PFR_JS21-1_1931	Oxidoreductase, NAD-binding domain protein	2152165	2153151	+	PROKKA_01969	1, 5-anhydro-D-fructose reductase	2152165	2153151	+	1.1.1.292	afr_2	similar to AA sequence:UniProtKB:Q2I8V6		1	0	0	0	0	0	0
1932	PFR_JS21-1_1932	Isoleucine--tRNA ligase (Precursor)	2153278	2156538	-	PROKKA_01970	Isoleucine--tRNA ligase	2153278	2156538	-	6.1.1.5	ileS	similar to AA sequence:UniProtKB:P56690		1	0	0	0	0	0	0
1933	PFR_JS21-1_1933	Hypothetical protein	2156859	2157626	+	PROKKA_01971	hypothetical protein	2156859	2157626	+					0	0	0	0	0	0	0
1934	PFR_JS21-1_1934	Recombination protein RecR	2157650	2158276	-	PROKKA_01972	Recombination protein RecR	2157650	2158276	-		recR	similar to AA sequence:UniProtKB:Q8RDI4		1	0	0	0	0	0	0
1935	PFR_JS21-1_1935	Hypothetical protein	2158278	2158586	-	PROKKA_01973	Nucleoid-associated protein	2158278	2158586	-			similar to AA sequence:UniProtKB:A3DHB8		1	0	0	0	0	0	0
1936	PFR_JS21-1_1936	Hypothetical protein	2158837	2162241	-	PROKKA_01974	DNA polymerase III subunit tau	2158837	2162241	-	2.7.7.7	dnaX_2	similar to AA sequence:UniProtKB:P06710		0	0	0	0	0	0	0
1937	PFR_JS21-1_1937	Peptidase C60, sortase A and B	2162311	2163027	-	PROKKA_01975	Sortase family protein	2162311	2163027	-			protein motif:Pfam:PF04203.7		0	0	0	0	0	0	0
1938	PFR_JS21-1_1938	Putative cell wall anchor domain protein	2163123	2164502	-	PROKKA_01976	Cna protein B-type domain protein	2163123	2164502	-			protein motif:Pfam:PF05738.7		1	0	0	0	0	0	0
1939	PFR_JS21-1_1939	Copper-containing nitrite reductase (Major outer	2164656	2167292	-	PROKKA_01977	Copper-containing nitrite reductase precursor	2164656	2167292	-	1.7.2.1	aniA_1	similar to AA sequence:UniProtKB:Q02219		1	0	0	0	0	0	0
1940	PFR_JS21-1_1940	Hypothetical protein	2167289	2168611	-	PROKKA_01978	hypothetical protein	2167289	2168611	-					1	0	0	0	0	0	0
1941	PFR_JS21-1_1941	Transcriptional regulator	2168659	2169669	-	PROKKA_01979	Helix-turn-helix domain protein	2168659	2169669	-			protein motif:Pfam:PF12840.1		0	0	0	0	0	0	0
1942	PFR_JS21-1_1942	Hemerythrin HHE cation binding region	2169675	2169962	-	PROKKA_01980	hypothetical protein	2169675	2169962	-					1	0	0	0	0	0	0
1943	PFR_JS21-1_1943	Putative insertion element ISCmi2 transposase	2170436	2171479	-	PROKKA_01981	IS2 transposase TnpB	2170436	2171479	-			protein motif:CLUSTERS:PRK09409		0	0	0	0	0	0	0
1944	PFR_JS21-1_1944	Hypothetical protein	2171719	2172018	+	PROKKA_01982	hypothetical protein	2171719	2172018	+					0	0	0	0	0	0	0
1945	PFR_JS21-1_1945	Type III restriction protein res subunit	2172019	2175183	-	PROKKA_01983	ATP-dependent RNA helicase SrmB	2172019	2175183	-	3.6.4.13	srmB	similar to AA sequence:UniProtKB:P21507		0	0	0	0	0	0	0	PfrJS21ORF1945P
1946	PFR_JS21-1_1946	Transporter, anaerobic C4-dicarboxylate uptake	2175419	2176735	-	PROKKA_01984	Anaerobic C4-dicarboxylate transporter DcuA	2175419	2176735	-		dcuA_2	similar to AA sequence:UniProtKB:P0ABN5		0	0	0	0	0	0	0
1947	PFR_JS21-1_1947	Hypothetical protein	2177132	2177407	-	PROKKA_01985	hypothetical protein	2177132	2177407	-					0	0	0	0	0	0	0
1948	PFR_JS21-1_1948	PF07510 family protein	2177865	2178614	+	PROKKA_01986	hypothetical protein	2177865	2178614	+					1	0	0	0	0	0	0
1949	PFR_JS21-1_1949	Hypothetical protein	2178704	2178946	+	PROKKA_01987	hypothetical protein	2178704	2178946	+					1	0	0	0	0	0	0
1950	PFR_JS21-1_1950	Hypothetical protein	2179060	2179197	+	PROKKA_01988	hypothetical protein	2179060	2179197	+					0	0	0	0	0	0	0
1951	PFR_JS21-1_1951	Bifunctional oxidoreductase/alginate lyase	2179207	2180073	+	PROKKA_01989	Zinc-type alcohol dehydrogenase-like protein	2179207	2180073	+			similar to AA sequence:UniProtKB:P99173		0	0	0	0	0	0	0
1952	PFR_JS21-1_1952	Carbamoylphosphate synthase large subunit	2180130	2181356	+	PROKKA_01990	Carbamoyl-phosphate synthase large chain	2180130	2181356	+	6.3.5.5	carB_2	similar to AA sequence:UniProtKB:O32771		0	0	0	0	0	0	0
1953	PFR_JS21-1_1953	Hypothetical protein	2181527	2182042	+	PROKKA_01991	hypothetical protein	2181527	2182042	+					1	0	0	0	0	0	0
1954	PFR_JS21-1_1954	Hypothetical protein	2182077	2182583	-	PROKKA_01992	hypothetical protein	2182077	2182583	-					1	0	0	0	0	0	0
[truncated: 386 more rows]
