# Supplementary material for: De novo assembly of genomes from long sequence reads reveals uncharted territories of Propionibacterium freudenreichii
Source: BMC Genomics. 2017 Oct 16;18:790. doi: 10.1186/s12864-017-4165-9 (PMC5644110; doi:10.1186/s12864-017-4165-9)
Supplement: Supplementary file 19 — Annotation file of the strain JS22 (LT599498) and of the phage PJS22 (LT615138) with the cumulative results of bioinformatics analyses. (XLSX 347 kb) [file 12864_2017_4165_MOESM19_ESM.xlsx]

## Sheet: LT599498
No.	Prodigal ID	product name	gene start	gene stop	strand	PROKKA ID	product name	gene start	gene stop	strand	eC_number	gene_name	database similar protein	note	Core	Island Viewer Predicted by at least one method	IV SIGI	IV Island Path	IV Island Pick	Prophinde	Phaster	Rebase	CRISPR	Special feature
1	PFR_JS22-1_1	Chromosomal replication initiator protein DnaA	1	1467	+	PROKKA_00001	Chromosomal replication initiator protein DnaA	61	1467	+		dnaA	similar to AA sequence:UniProtKB:Q9ZH75		1	0	0	0	0	0	0
2	PFR_JS22-1_2	Drug resistance transporter, EmrB/QacA subfamily	1442	2911	-	PROKKA_00002	Multidrug export protein EmrB	1442	2911	-		emrB_1	similar to AA sequence:UniProtKB:P0AEJ0	Putative antibiotic resistance	1	0	0	0	0	0	0
3	PFR_JS22-1_3	Transcriptional regulator, MerR family	3153	3770	+	PROKKA_00003	hypothetical protein	3153	3770	+					1	0	0	0	0	0	0
4	PFR_JS22-1_4	SqdX	3767	4948	-	PROKKA_00004	GDP-mannose-dependent alpha-mannosyltransferase	3767	4948	-	2.4.1.-	mgtA_1	similar to AA sequence:UniProtKB:Q8NT41		1	0	0	0	0	0	0
5	PFR_JS22-1_5	Sulfolipid (UDP-sulfoquinovose) biosynthesis	4962	6209	-	PROKKA_00005	NAD dependent epimerase/dehydratase family protein	4962	6209	-			protein motif:Pfam:PF01370.15		1	0	0	0	0	0	0
6	PFR_JS22-1_6	ABC transport system ATP-binding protein	6681	7625	+	PROKKA_00006	ABC transporter ATP-binding protein YxdL	6681	7625	+		yxdL	similar to AA sequence:UniProtKB:P42423		0	0	0	0	0	0	0
7	PFR_JS22-1_7	ABC lipoprotein transporter, permease component	7627	10185	+	PROKKA_00007	ABC transporter permease YtrF precursor	7627	10185	+		ytrF_1	similar to AA sequence:UniProtKB:O35005		0	0	0	0	0	0	0
8	PFR_JS22-1_8	Hypothetical protein	11157	11933	-	PROKKA_00008	hypothetical protein	11157	11933	-					0	0	0	0	0	0	0
9	PFR_JS22-1_9	DNA polymerase III, beta subunit	12061	13221	+	PROKKA_00009	DNA polymerase III subunit beta	12061	13221	+	2.7.7.7	dnaN	similar to AA sequence:UniProtKB:Q50790		1	0	0	0	0	0	0
10	PFR_JS22-1_10	DNA replication and repair protein RecF	13295	14584	+	PROKKA_00010	DNA replication and repair protein RecF	13295	14584	+		recF	similar to AA sequence:UniProtKB:Q9RVE0		1	0	0	0	0	0	0
11	PFR_JS22-1_11	Hypothetical protein	14613	15359	+	PROKKA_00011	hypothetical protein	14613	15359	+			protein motif:CLUSTERS:PRK03195		1	0	0	0	0	0	0
12	PFR_JS22-1_12	Hypothetical protein	15612	17279	+	PROKKA_00012	Endo-1,4-beta-xylanase A precursor	15612	17279	+	3.2.1.8	xynA1_1	similar to AA sequence:UniProtKB:C6CRV0		0	0	0	0	0	0	0
13	PFR_JS22-1_13	Hypothetical protein	17561	18082	+	PROKKA_00013	hypothetical protein	17561	18082	+					0	0	0	0	0	0	0
14	PFR_JS22-1_14	Uma4 protein	18164	19573	+	PROKKA_00014	Transposase	18164	19573	+			protein motif:Pfam:PF01610.11		0	1	1	0	0	0	0
15	PFR_JS22-1_15	Conserved transmembrane protein	19885	21417	+	PROKKA_00015	hypothetical protein	19885	21417	+					0	1	1	0	0	0	0
16	PFR_JS22-1_16	Uma4 protein	21656	23077	+	PROKKA_00016	Transposase	21656	23077	+			protein motif:Pfam:PF01610.11		0	1	1	0	0	0	0
17	PFR_JS22-1_17	Family 2 glycosyl transferase	23012	24934	-	PROKKA_00017	putative glycosyl transferase	23012	24934	-			protein motif:CLUSTERS:PRK10073		0	1	1	0	0	0	0
18	PFR_JS22-1_18	Rhamnosyltransferase , Glycosyl transferase	24956	26719	-	PROKKA_00018	Putative glycosyltransferase EpsE	24956	26719	-	2.4.-.-	epsE_1	similar to AA sequence:UniProtKB:P71054		0	1	1	0	0	0	0
19	PFR_JS22-1_19	Alpha-1,3-rhamnosyltransferase WapR	26730	27611	-	PROKKA_00019	GalNAc(5)-diNAcBac-PP-undecaprenol beta-1,3-glucosyltransferase	26730	27611	-	2.4.1.293	pglI	similar to AA sequence:UniProtKB:Q0P9C6		0	0	0	0	0	0	0
20	PFR_JS22-1_20	Hypothetical protein	27672	28124	-	PROKKA_00020	hypothetical protein	27672	28124	-					0	0	0	0	0	0	0
21	PFR_JS22-1_21	Dolichyl-phosphate mannose synthase	28121	28867	-	PROKKA_00021	Undecaprenyl-phosphate mannosyltransferase	28121	28867	-	2.4.1.54		similar to AA sequence:UniProtKB:C5CBV8		0	0	0	0	0	0	0
22	PFR_JS22-1_22	Glucose-1-phosphate thymidylyltransferase	29031	29900	+	PROKKA_00022	Glucose-1-phosphate thymidylyltransferase	29031	29900	+	2.7.7.24	rmlA	similar to AA sequence:UniProtKB:A0QPF9		0	0	0	0	0	0	0
23	PFR_JS22-1_23	Conserved domain protein	29995	32115	+	PROKKA_00023	hypothetical protein	29995	32115	+					0	0	0	0	0	0	0
24	PFR_JS22-1_24	Conserved domain protein	32566	34179	+	PROKKA_00024	hypothetical protein	32566	34179	+					0	0	0	0	0	0	0
25	PFR_JS22-1_25	Nitroreductase	34282	34791	-	PROKKA_00025	malonic semialdehyde reductase	34282	34791	-			protein motif:CLUSTERS:PRK05365		0	0	0	0	0	0	0
26	PFR_JS22-1_26	IMPACT family member yvyE	34915	35574	+	PROKKA_00026	IMPACT family member YigZ	34915	35574	+		yigZ	similar to AA sequence:UniProtKB:P27862		0	0	0	0	0	0	0
27	PFR_JS22-1_27	Hypothetical protein	35704	36009	+	PROKKA_00027	Phd_YefM	35704	36009	+			protein motif:Pfam:PF02604.13		0	0	0	0	0	0	0
28	PFR_JS22-1_28	Cytotoxic translational repressor of	36006	36266	+	PROKKA_00028	Toxin RelG	36006	36266	+	3.1.-.-	relG	similar to AA sequence:UniProtKB:O33348		0	0	0	0	0	0	0
29	PFR_JS22-1_29	Hypothetical protein	36287	36574	-	PROKKA_00029	Acylphosphatase	36287	36574	-	3.6.1.7	acyP	similar to AA sequence:UniProtKB:O35031		0	0	0	0	0	0	0
30	PFR_JS22-1_30	Hypothetical protein	36807	36947	-	PROKKA_00030	hypothetical protein	36807	36947	-					0	0	0	0	0	0	0
31	PFR_JS22-1_31	Putative conserved lipoprotein lppS	36962	38161	+	PROKKA_00031	Putative L,D-transpeptidase LppS precursor	36962	38161	+	2.-.-.-	lppS	similar to AA sequence:UniProtKB:Q8NMT9		1	0	0	0	0	0	0
32	PFR_JS22-1_32	Amino acid permease	38378	39916	-	PROKKA_00032	D-serine/D-alanine/glycine transporter	38378	39916	-		cycA_1	similar to AA sequence:UniProtKB:P0AAE0		1	0	0	0	0	0	0
33	PFR_JS22-1_33	Alanine dehydrogenase	40284	41399	-	PROKKA_00033	Alanine dehydrogenase	40284	41399	-	1.4.1.1	ald	similar to AA sequence:UniProtKB:Q8KY18		1	0	0	0	0	0	0
34	PFR_JS22-1_34	ABC-type multidrug transport system ATPase and	41623	43590	-	PROKKA_00034	Putative multidrug export ATP-binding/permease protein	41623	43590	-	3.6.3.-		similar to AA sequence:UniProtKB:Q99T13	Putative antibiotic resistance	0	0	0	0	0	0	0
35	PFR_JS22-1_35	ABC transporter	43590	45482	-	PROKKA_00035	Putative multidrug export ATP-binding/permease protein	43590	45482	-	3.6.3.-		similar to AA sequence:UniProtKB:Q99T13	Putative antibiotic resistance	1	0	0	0	0	0	0
36	PFR_JS22-1_36	Peptidase M20D, amidohydrolase	46019	47230	+	PROKKA_00036	putative hydrolase YxeP	46019	47230	+	3.-.-.-	yxeP_1	similar to AA sequence:UniProtKB:P54955		1	0	0	0	0	0	0
37	PFR_JS22-1_37	Alpha-ketoglutarate transporter, MFS super	47249	48583	+	PROKKA_00037	Alpha-ketoglutarate permease	47249	48583	+		kgtP_1	similar to AA sequence:UniProtKB:P0AEX3		1	0	0	0	0	0	0
38	PFR_JS22-1_38	Two-component system sensor kinase	48785	50287	+	PROKKA_00038	Sensor histidine kinase DesK	48785	50287	+	2.7.13.3	desK_1	similar to AA sequence:UniProtKB:O34757		1	0	0	0	0	0	0
39	PFR_JS22-1_39	Two-component system response regulator	50284	50943	+	PROKKA_00039	Oxygen regulatory protein NreC	50284	50943	+		nreC_1	similar to AA sequence:UniProtKB:Q7WZY4		1	0	0	0	0	0	0
40	PFR_JS22-1_40	MFS transporter, sugar porter family protein	51157	52809	-	PROKKA_00040	Major myo-inositol transporter IolT	51157	52809	-		iolT_1	similar to AA sequence:UniProtKB:O34718		0	0	0	0	0	0	0
41	PFR_JS22-1_41	Oxidoreductase, NAD-binding domain protein	52826	54016	-	PROKKA_00041	1,5-anhydro-D-fructose reductase	52826	54016	-	1.1.1.292	afr_1	similar to AA sequence:UniProtKB:Q2I8V6		0	0	0	0	0	0	0
42	PFR_JS22-1_42	Hypothetical protein	54394	54552	-	PROKKA_00042	hypothetical protein	54394	54552	-					0	0	0	0	0	0	0
43	PFR_JS22-1_43	Transcriptional regulator	54687	55469	-	PROKKA_00043	Catabolite control protein A	54687	55469	-		ccpA	similar to AA sequence:UniProtKB:P46828		1	0	0	0	0	0	0
44	PFR_JS22-1_44	Hypothetical protein	55742	56152	+	PROKKA_00044	hypothetical protein	55742	56152	+					1	0	0	0	0	0	0
45	PFR_JS22-1_45	Hypothetical protein	56189	56647	-	PROKKA_00045	hypothetical protein	56189	56647	-					1	0	0	0	0	0	0
46	PFR_JS22-1_46	Hypothetical protein	56662	57108	-	PROKKA_00046	hypothetical protein	56662	57108	-					1	0	0	0	0	0	0
47						PROKKA_00047	tRNA-Ile(gat)	57197	57272	-			COORDINATES:profile:Aragorn:1.2		0					0	0
48	PFR_JS22-1_47	Integral membrane protein	57346	57864	-	PROKKA_00048	hypothetical protein	57346	57864	-					1	0	0	0	0	0	0
49	PFR_JS22-1_48	Pyruvate formate lyase activating protein pflA	58021	59109	-	PROKKA_00049	4-hydroxyphenylacetate decarboxylase activating enzyme	58021	59109	-	1.97.1.-	csdA	similar to AA sequence:UniProtKB:Q38HX2		1	0	0	0	0	0	0
50	PFR_JS22-1_49	AMMECR1 domain protein	59106	59678	-	PROKKA_00050	hypothetical protein	59106	59678	-			protein motif:CLUSTERS:PRK00801		1	0	0	0	0	0	0
51	PFR_JS22-1_50	UPF0103 protein	59743	60540	-	PROKKA_00051	hypothetical protein	59743	60540	-			protein motif:CLUSTERS:PRK00782		1	0	0	0	0	0	0
52	PFR_JS22-1_51	PF07561 domain protein	60781	61056	+	PROKKA_00052	hypothetical protein	60781	61056	+					1	0	0	0	0	0	0
53	PFR_JS22-1_52	Hypothetical protein	61187	61969	-	PROKKA_00053	hypothetical protein	61187	61969	-					1	0	0	0	0	0	0
54	PFR_JS22-1_53	DNA gyrase, A subunit	62293	65028	-	PROKKA_00054	DNA gyrase subunit A	62293	65028	-	5.99.1.3	gyrA_1	similar to AA sequence:UniProtKB:Q07702		1	0	0	0	0	0	0
55	PFR_JS22-1_54	DNA gyrase, B subunit	65075	67117	-	PROKKA_00055	DNA gyrase subunit B	65075	67117	-	5.99.1.3	gyrB	similar to AA sequence:UniProtKB:P0C5C5		1	0	0	0	0	0	0
56	PFR_JS22-1_55	Hypothetical protein	67538	68014	-	PROKKA_00056	hypothetical protein	67538	68014	-					0	1	1	0	0	0	0
57	PFR_JS22-1_56	Uma4 protein	68037	69344	-	PROKKA_00057	Transposase	68037	69344	-			protein motif:Pfam:PF01610.11		0	1	1	0	0	0	0
58	PFR_JS22-1_57	DTDP-rhamnosyl transferase RfbF	69508	70422	+	PROKKA_00058	N-acetylglucosaminyl-diphospho-decaprenol L-rhamnosyltransferase	69508	70422	+	2.4.1.289	wbbL	similar to AA sequence:UniProtKB:Q7D5T2		0	1	1	0	0	0	0
59	PFR_JS22-1_58	Polysaccharide biosynthesis protein	70518	71708	+	PROKKA_00059	hypothetical protein	70518	71708	+					0	1	1	0	0	0	0
60	PFR_JS22-1_59	Fused dTDP-4-keto-L-rhamnose reductase and	71775	73193	-	PROKKA_00060	putative dTDP-4-dehydrorhamnose 3,5-epimerase	71775	73193	-	5.1.3.13	rfbC	similar to AA sequence:UniProtKB:Q5XCG7		0	0	0	0	0	0	0
61	PFR_JS22-1_60	DTDP-glucose 4,6-dehydratase RmlB	73198	74196	-	PROKKA_00061	dTDP-glucose 4,6-dehydratase	73198	74196	-	4.2.1.46	rmlB	similar to AA sequence:UniProtKB:P95780		0	0	0	0	0	0	0
62	PFR_JS22-1_61	Hypothetical protein	74329	77727	-	PROKKA_00062	Exo-glucosaminidase LytG precursor	74329	77727	-	3.2.1.-	lytG	similar to AA sequence:UniProtKB:O32083		0	0	0	0	0	0	0
63	PFR_JS22-1_62	UDP-galactopyranose mutase glf	78020	79207	+	PROKKA_00063	UDP-galactopyranose mutase	78020	79207	+	5.4.99.9	glf	similar to AA sequence:UniProtKB:O06934		1	0	0	0	0	0	0
64	PFR_JS22-1_63	UDP-galactofuranosyl transferase GlfT2	79204	81240	+	PROKKA_00064	Galactofuranosyl transferase GlfT2	79204	81240	+	2.4.1.288	glfT2	similar to AA sequence:UniProtKB:O53585		0	0	0	0	0	0	0
65	PFR_JS22-1_64	Polysaccharide ABC superfamily ATP binding	81212	82129	+	PROKKA_00065	Teichoic acid translocation permease protein TagG	81212	82129	+		tagG	similar to AA sequence:UniProtKB:P42953		0	0	0	0	0	0	0
66	PFR_JS22-1_65	O-antigen export system ATP-binding protein RfbB	82129	82908	+	PROKKA_00066	Teichoic acids export ATP-binding protein TagH	82129	82908	+	3.6.3.40	tagH	similar to AA sequence:UniProtKB:P42954		1	0	0	0	0	0	0
67	PFR_JS22-1_66	Hypothetical protein	83059	85374	-	PROKKA_00067	Putative glycosyltransferase EpsE	83059	85374	-	2.4.-.-	epsE_2	similar to AA sequence:UniProtKB:P71054		0	0	0	0	0	0	0
68	PFR_JS22-1_67	Amylovoran biosynthesis glycosyltransferase AmsE	85519	86376	-	PROKKA_00068	UDP-Gal:alpha-D-GlcNAc-diphosphoundecaprenol beta-1,3-galactosyltransferase	85519	86376	-	2.4.1.303	wbbD	similar to AA sequence:UniProtKB:Q03084		0	0	0	0	0	0	0
69	PFR_JS22-1_68	DTDP-rhamnosyl transferase RfbF	86373	87335	-	PROKKA_00069	Galactofuranosyl transferase GlfT1	86373	87335	-	2.4.1.287	glfT1	similar to AA sequence:UniProtKB:A0R5Z2		0	0	0	0	0	0	0
70	PFR_JS22-1_69	Thioredoxin	87559	87975	-	PROKKA_00070	Thioredoxin	87559	87975	-			protein motif:Pfam:PF00085.14		1	0	0	0	0	0	0
71	PFR_JS22-1_70	Integral membrane protein	87980	88489	-	PROKKA_00071	hypothetical protein	87980	88489	-					1	0	0	0	0	0	0
72	PFR_JS22-1_71	1-acyl-sn-glycerol-3-phosphate acyltransferase	89608	90405	-	PROKKA_00072	Bifunctional protein Aas	89608	90405	-		aas	similar to AA sequence:UniProtKB:P31119		1	0	0	0	0	0	0
73	PFR_JS22-1_72	Oxidoreductase, short chain	90405	91301	-	PROKKA_00073	Gluconate 5-dehydrogenase	90405	91301	-	1.1.1.69	gno	similar to AA sequence:UniProtKB:P50199		1	0	0	0	0	0	0
74	PFR_JS22-1_73	Acetate kinase	91314	92504	-	PROKKA_00074	Acetate kinase	91314	92504	-	2.7.2.1	ackA	similar to AA sequence:UniProtKB:P77845		1	0	0	0	0	0	0
75	PFR_JS22-1_74	Phospho acetyltransferase	92665	94197	-	PROKKA_00075	Phosphate acetyltransferase	92665	94197	-	2.3.1.8	pta	similar to AA sequence:UniProtKB:Q8ZND6		1	0	0	0	0	0	0
76	PFR_JS22-1_75	Hypothetical protein	94806	95261	+	PROKKA_00076	hypothetical protein	94806	95261	+					0	0	0	0	0	0	0
77	PFR_JS22-1_76	Hypothetical protein	95412	95873	+	PROKKA_00077	hypothetical protein	95412	95873	+					0	0	0	0	0	0	0
78	PFR_JS22-1_77	Hypothetical protein	96242	97255	+	PROKKA_00078	hypothetical protein	96242	97255	+					0	0	0	0	0	0	0
79	PFR_JS22-1_78	Lipoprotein-releasing system ATP-binding protein	97252	97944	+	PROKKA_00079	ABC transporter ATP-binding protein YtrE	97252	97944	+		ytrE	similar to AA sequence:UniProtKB:O34392		0	0	0	0	0	0	0
80	PFR_JS22-1_79	ABC-type antimicrobial peptide transporter,	97941	99089	+	PROKKA_00080	Macrolide export ATP-binding/permease protein MacB	97941	99089	+	3.6.3.-	macB_1	similar to AA sequence:UniProtKB:Q5MK06		0	0	0	0	0	0	0
81	PFR_JS22-1_80	DNA/RNA helicase, superfamily II, SNF2 family	99247	102645	-	PROKKA_00081	ATP-dependent helicase HepA	99247	102645	-			protein motif:CLUSTERS:PRK04914		1	0	0	0	0	0	0
82	PFR_JS22-1_81	Hypothetical protein	103202	104770	+	PROKKA_00082	Endo-1,4-beta-xylanase A precursor	103202	104770	+	3.2.1.8	xynA1_2	similar to AA sequence:UniProtKB:C6CRV0		0	0	0	0	0	0	0
83	PFR_JS22-1_82	Hypothetical protein	104873	105592	+	PROKKA_00083	hypothetical protein	104873	105592	+					1	0	0	0	0	0	0
84	PFR_JS22-1_83	Apurinic endonuclease	105823	106626	+	PROKKA_00084	putative endonuclease 4	105823	106626	+	3.1.21.2	end	similar to AA sequence:UniProtKB:P63535		1	0	0	0	0	0	0
85	PFR_JS22-1_84	AMP-dependent synthetase/ligase	106623	108629	+	PROKKA_00085	Long-chain-fatty-acid--CoA ligase FadD15	106623	108629	+	6.2.1.3		similar to AA sequence:UniProtKB:O53521		1	0	0	0	0	0	0
86	PFR_JS22-1_85	YdjK	108669	110297	-	PROKKA_00086	Major myo-inositol transporter IolT	108669	110297	-		iolT_2	similar to AA sequence:UniProtKB:O34718		1	0	0	0	0	0	0
87	PFR_JS22-1_86	Hydroxypyruvate isomerase	110443	111240	-	PROKKA_00087	Hydroxypyruvate isomerase	110443	111240	-	5.3.1.22	hyi	similar to AA sequence:UniProtKB:P30147		1	0	0	0	0	0	0
88	PFR_JS22-1_87	Transcriptional regulator, LacI family	111732	112754	+	PROKKA_00088	HTH-type transcriptional regulator AscG	111732	112754	+		ascG	similar to AA sequence:UniProtKB:P24242		1	0	0	0	0	0	0
89	PFR_JS22-1_88	Isochorismatase family protein yddQ	112945	113517	+	PROKKA_00089	Streptothricin hydrolase	112945	113517	+	3.5.2.19	sttH_1	similar to AA sequence:UniProtKB:Q1MW86	Putative antibiotic resistance	1	0	0	0	0	0	0
90	PFR_JS22-1_89	Serine/threonine-protein kinase PknD	113898	114917	+	PROKKA_00090	Cystine-binding periplasmic protein precursor	113898	114917	+		fliY	similar to AA sequence:UniProtKB:P0AEM9		1	0	0	0	0	0	0
91	PFR_JS22-1_90	ABC-type amino acid transport system, secreted	115053	115964	+	PROKKA_00091	Glutamine-binding periplasmic protein precursor	115053	115964	+		glnH_1	similar to AA sequence:UniProtKB:P0AEQ3		1	0	0	0	0	0	0
92	PFR_JS22-1_91	ABC-type amino acid transport system, secreted	116131	117042	+	PROKKA_00092	Glutamine-binding periplasmic protein precursor	116131	117042	+		glnH_2	similar to AA sequence:UniProtKB:P0AEQ3		1	0	0	0	0	0	0
93	PFR_JS22-1_92	Permease protein of ABC transporter system	117124	118104	+	PROKKA_00093	Inner membrane amino-acid ABC transporter permease protein YecS	117124	118104	+		yecS_1	similar to AA sequence:UniProtKB:P0AFT2		1	0	0	0	0	0	0
94	PFR_JS22-1_93	Phosphate ABC transporter, ATP-binding protein	118106	118933	+	PROKKA_00094	Glutamine transport ATP-binding protein GlnQ	118106	118933	+		glnQ_1	similar to AA sequence:UniProtKB:P27675		1	0	0	0	0	0	0
95	PFR_JS22-1_94	Hypothetical protein	119810	120691	+	PROKKA_00095	Transcriptional regulator YqjI	119810	120691	+		yqjI_1	similar to AA sequence:UniProtKB:P64588		0	0	0	0	0	0	0
96	PFR_JS22-1_95	Glutamine-dependent NAD( ) synthetase nadE	120904	123018	-	PROKKA_00096	Glutamine-dependent NAD(+) synthetase	120904	123018	-	6.3.5.1	nadE	similar to AA sequence:UniProtKB:P0A5L6		1	0	0	0	0	0	0
97	PFR_JS22-1_96	Bifunctional PLP-dependent enzyme with	123186	124391	+	PROKKA_00097	Cystathionine beta-lyase PatB	123186	124391	+	4.4.1.8	patB	similar to AA sequence:UniProtKB:Q08432		1	0	0	0	0	0	0
98	PFR_JS22-1_97	Ribose-5-phosphate isomerase B	124494	124940	+	PROKKA_00098	Ribose-5-phosphate isomerase B	124494	124940	+	5.3.1.6	rpiB_1	similar to AA sequence:UniProtKB:P37351		1	0	0	0	0	0	0
99	PFR_JS22-1_98	Pyridoxal phosphate biosynthesis protein	125233	126243	+	PROKKA_00099	4-hydroxythreonine-4-phosphate dehydrogenase 2	125233	126243	+	1.1.1.262	pdxA2	similar to AA sequence:UniProtKB:P58718		0	0	0	0	0	0	0
100	PFR_JS22-1_99	Transporter, gluconate:H symporter family	126249	127592	+	PROKKA_00100	High-affinity gluconate transporter	126249	127592	+		gntT	similar to AA sequence:UniProtKB:P39835		0	0	0	0	0	0	0
101	PFR_JS22-1_100	L-ribulose-5-phosphate 3-epimerase ulaE	127637	128617	+	PROKKA_00101	Xylose isomerase-like TIM barrel	127637	128617	+			protein motif:Pfam:PF01261.18		0	0	0	0	0	0	0
102	PFR_JS22-1_101	Major facilitator superfamily transporter ACS	128844	130133	+	PROKKA_00102	putative sulfoacetate transporter SauU	128844	130133	+		sauU	similar to AA sequence:UniProtKB:Q0K843		0	0	0	0	0	0	0
103	PFR_JS22-1_102	Hypothetical protein	130152	130517	+	PROKKA_00103	hypothetical protein	130152	130517	+					0	0	0	0	0	0	0
104	PFR_JS22-1_103	Uma4 protein	130577	131923	+	PROKKA_00104	Transposase	130577	131923	+			protein motif:Pfam:PF01610.11		0	0	0	0	0	0	0
105	PFR_JS22-1_104	Hypothetical protein	131862	132341	+	PROKKA_00105	hypothetical protein	131862	132341	+					0	0	0	0	0	0	0
106	PFR_JS22-1_105	Hypothetical protein	132301	132933	+	PROKKA_00106	hypothetical protein	132301	132933	+					0	0	0	0	0	0	0
107	PFR_JS22-1_106	Min	132965	133546	-	PROKKA_00107	DNA-invertase hin	132965	133546	-		hin	similar to AA sequence:UniProtKB:P03013		0	0	0	0	0	0	0
108	PFR_JS22-1_107	Nucleotidyl transferase, PF08843 family	133543	134322	-	PROKKA_00108	hypothetical protein	133543	134322	-					0	0	0	0	0	0	0
109	PFR_JS22-1_108	Transcriptional regulator	134319	134651	-	PROKKA_00109	hypothetical protein	134319	134651	-					0	0	0	0	0	0	0
110	PFR_JS22-1_109	Hsp20/alpha crystallin family protein	135011	135493	+	PROKKA_00110	18 kDa heat shock protein	135011	135493	+			similar to AA sequence:UniProtKB:Q53595		0	0	0	0	0	0	0
111	PFR_JS22-1_110	Heat shock protein Hsp20	135746	136210	+	PROKKA_00111	Spore protein SP21	135746	136210	+		hspA	similar to AA sequence:UniProtKB:Q06823		0	0	0	0	0	0	0
112	PFR_JS22-1_111	Probable potassium transport system protein kup	136367	138244	-	PROKKA_00112	potassium transport protein Kup	136367	138244	-			protein motif:CLUSTERS:PRK10745		0	0	0	0	0	0	0
113	PFR_JS22-1_112	Uma4 protein	138567	139913	-	PROKKA_00113	Transposase	138567	139913	-			protein motif:Pfam:PF01610.11		0	1	0	1	0	0	0
114	PFR_JS22-1_113	Hypothetical protein	140560	140988	-	PROKKA_00114	Nucleoid-associated protein EspR	140560	140988	-		espR	similar to AA sequence:UniProtKB:P96228		0	1	0	1	0	0	0
115	PFR_JS22-1_114	Glycogen debranching enzyme GlgX	141058	143190	-	PROKKA_00115	Glycogen debranching enzyme	141058	143190	-	3.2.1.-	glgX_1	similar to AA sequence:UniProtKB:P15067		0	2	1	1	0	0	0
116	PFR_JS22-1_115	Hypothetical protein	143144	143671	-	PROKKA_00116	hypothetical protein	143144	143671	-					0	2	1	1	0	0	0
117	PFR_JS22-1_116	Hypothetical protein	143668	143931	-	PROKKA_00117	hypothetical protein	143668	143931	-					0	2	1	1	0	0	0
118	PFR_JS22-1_117	PF13834 domain protein	143935	144237	-	PROKKA_00118	hypothetical protein	143935	144237	-					0	2	1	1	0	0	0
119	PFR_JS22-1_118	XerD	144821	145762	+	PROKKA_00119	Tyrosine recombinase XerD	144821	145762	+		xerD_1	similar to AA sequence:UniProtKB:O31206		0	2	1	1	0	0	0
120	PFR_JS22-1_119	Hypothetical protein	145759	146106	+	PROKKA_00120	hypothetical protein	145759	146106	+					0	2	1	1	0	0	0
121	PFR_JS22-1_120	Site-specific recombinase, phage integrase	146157	146690	+	PROKKA_00121	Tyrosine recombinase XerC	146157	146690	+		xerC_1	similar to AA sequence:UniProtKB:O31207		0	2	1	1	0	0	0
122	PFR_JS22-1_121	Integrase family protein	146683	147252	+	PROKKA_00122	site-specific tyrosine recombinase XerC	146683	147252	+			protein motif:CLUSTERS:PRK00236		0	2	1	1	0	0	0
123	PFR_JS22-1_122	Putative integrase/recombinase y4rC	147249	147674	+	PROKKA_00123	Tyrosine recombinase XerD	147249	147674	+		xerD_2	similar to AA sequence:UniProtKB:P0A0P0		0	2	1	1	0	0	0
124	PFR_JS22-1_123	Hypothetical protein	147801	147968	-	PROKKA_00124	hypothetical protein	147801	147968	-					0	2	1	1	0	0	0
125	PFR_JS22-1_124	Hypothetical protein	148042	148326	-	PROKKA_00125	Sigma-70, region 4	148042	148326	-			protein motif:Pfam:PF08281.6		0	1	0	1	0	0	0
126	PFR_JS22-1_125	Hypothetical protein	148615	148791	+	PROKKA_00126	hypothetical protein	148615	148791	+					0	1	0	1	0	0	0
127	PFR_JS22-1_126	Hypothetical protein	148797	149105	+	PROKKA_00127	Transposase	148797	149105	+			protein motif:Pfam:PF01527.14		0	1	0	1	0	0	0
128	PFR_JS22-1_127	Transposase, ISlxx5	149067	150224	-	PROKKA_00128	Integrase core domain protein	149067	150224	-			protein motif:Pfam:PF00665.20		0	1	0	1	0	0	0
129	PFR_JS22-1_128	Putative membrane protein	150620	151099	-	PROKKA_00129	hypothetical protein	150620	151099	-					0	1	0	1	0	0	0
130	PFR_JS22-1_129	Hypothetical protein	152025	152372	+	PROKKA_00130	hypothetical protein	152025	152372	+					0	1	0	1	0	0	0
131	PFR_JS22-1_130	Hypothetical protein	152408	152746	+	PROKKA_00131	hypothetical protein	152408	152746	+					0	1	0	1	0	0	0
132	PFR_JS22-1_131	Uma4 protein	152795	154141	+	PROKKA_00132	Transposase	152795	154141	+			protein motif:Pfam:PF01610.11		0	1	0	1	0	0	0
133	PFR_JS22-1_132	Putative TIM-barrel fold metal-dependent	154141	154782	+	PROKKA_00133	Amidohydrolase	154141	154782	+			protein motif:Pfam:PF04909.8		0	0	0	0	0	0	0
134	PFR_JS22-1_133	Cyclase family protein	154922	155578	+	PROKKA_00134	Kynurenine formamidase	154922	155578	+	3.5.1.9	kynB	similar to AA sequence:UniProtKB:Q81CK1		0	0	0	0	0	0	0
135	PFR_JS22-1_134	Uma4 protein	155676	156983	+	PROKKA_00135	Transposase	155676	156983	+			protein motif:Pfam:PF01610.11		0	0	0	0	0	0	0
136	PFR_JS22-1_135	MFS transporter	157080	158372	+	PROKKA_00136	Putative tartrate transporter	157080	158372	+		ttuB	similar to AA sequence:UniProtKB:Q44470		0	0	0	0	0	0	0
137	PFR_JS22-1_136	Propionate catabolism operon transcriptional	158411	159241	-	PROKKA_00137	HTH-type transcriptional regulator LutR	158411	159241	-		lutR	similar to AA sequence:UniProtKB:O07007		0	0	0	0	0	0	0
138	PFR_JS22-1_137	DAK1 domain protein	159389	161107	+	PROKKA_00138	PTS-dependent dihydroxyacetone kinase, dihydroxyacetone-binding subunit DhaK	159389	161107	+	2.7.-.-	dhaK_1	similar to AA sequence:UniProtKB:Q9CIV8		0	0	0	0	0	0	0
139	PFR_JS22-1_138	Triosephosphate isomerase 2	161182	161934	+	PROKKA_00139	Triosephosphate isomerase	161182	161934	+	5.3.1.1	tpiA_1	similar to AA sequence:UniProtKB:Q5XD48		1	0	0	0	0	0	0
140	PFR_JS22-1_139	Transcriptional regulator	162096	162926	+	PROKKA_00140	Glycerol-3-phosphate regulon repressor	162096	162926	+		glpR	similar to AA sequence:UniProtKB:P0ACL0		1	0	0	0	0	0	0
141	PFR_JS22-1_140	Oxidoreductase, short chain	163135	163818	-	PROKKA_00141	putative oxidoreductase	163135	163818	-	1.-.-.-		similar to AA sequence:UniProtKB:Q99RF5		1	0	0	0	0	0	0
142	PFR_JS22-1_141	Putative ribose 5-phosphate isomerase	164637	165125	+	PROKKA_00142	Putative sugar phosphate isomerase YwlF	164637	165125	+	5.3.1.-	ywlF	similar to AA sequence:UniProtKB:P39156		1	0	0	0	0	0	0
143	PFR_JS22-1_142	Putative membrane protein	165670	166749	+	PROKKA_00143	hypothetical protein	165670	166749	+					1	0	0	0	0	0	0
144	PFR_JS22-1_143	HAD-superfamily hydrolase, subfamily IIA	166809	167681	+	PROKKA_00144	Arabinose operon protein AraL	166809	167681	+		araL	similar to AA sequence:UniProtKB:P94526		1	0	0	0	0	0	0
145	PFR_JS22-1_144	FGGY-family pentulose kinase	167713	169287	+	PROKKA_00145	Ribulokinase	167713	169287	+	2.7.1.16	araB_1	similar to AA sequence:UniProtKB:Q9KBQ3		1	0	0	0	0	0	0
146	PFR_JS22-1_145	Arabinose operon protein AraM	169300	170676	+	PROKKA_00146	Glycerol-1-phosphate dehydrogenase [NAD(P)+]	169300	170676	+	1.1.1.261	egsA	similar to AA sequence:UniProtKB:P94527		1	0	0	0	0	0	0
147	PFR_JS22-1_146	Ribulokinase	170914	172662	+	PROKKA_00147	Ribulokinase	170914	172662	+	2.7.1.16	araB_2	similar to AA sequence:UniProtKB:P94524		1	0	0	0	0	0	0
148	PFR_JS22-1_147	Transketolase	172781	174847	+	PROKKA_00148	Transketolase	172781	174847	+	2.2.1.1	tkt	similar to AA sequence:UniProtKB:O06811		1	0	0	0	0	0	0
149	PFR_JS22-1_148	CHY zinc finger	175128	175439	-	PROKKA_00149	CHY zinc finger	175128	175439	-			protein motif:Pfam:PF05495.6		0	0	0	0	0	0	0
150	PFR_JS22-1_149	Putative excinuclease ABC, A subunit	175616	177904	+	PROKKA_00150	UvrABC system protein A	175616	177904	+		uvrA_1	similar to AA sequence:UniProtKB:Q9WYV0		1	0	0	0	0	0	0
151	PFR_JS22-1_150	Aldose 1-epimerase family protein	177972	178868	-	PROKKA_00151	Putative glucose-6-phosphate 1-epimerase	177972	178868	-	5.1.3.15	yeaD	similar to AA sequence:UniProtKB:P39173		1	0	0	0	0	0	0
152	PFR_JS22-1_151	DNA polymerase beta domain protein region	178983	179816	+	PROKKA_00152	hypothetical protein	178983	179816	+					1	0	0	0	0	0	0
153	PFR_JS22-1_152	Hypothetical protein	179809	180894	+	PROKKA_00153	hypothetical protein	179809	180894	+					1	0	0	0	0	0	0
154	PFR_JS22-1_153	Hypothetical protein	180895	181752	-	PROKKA_00154	hypothetical protein	180895	181752	-					1	0	0	0	0	0	0
155	PFR_JS22-1_154	D-inositol-3-phosphate glycosyltransferase 2	181925	183154	+	PROKKA_00155	D-inositol 3-phosphate glycosyltransferase	181925	183154	+	2.4.1.250	mshA	similar to AA sequence:UniProtKB:A0QQZ8		1	0	0	0	0	0	0
156	PFR_JS22-1_155	1D-myo-inositol	183151	183969	+	PROKKA_00156	1D-myo-inositol 2-acetamido-2-deoxy-alpha-D-glucopyranoside deacetylase	183151	183969	+	3.5.1.103	mshB_1	similar to AA sequence:UniProtKB:Q9F344		1	0	0	0	0	0	0
157	PFR_JS22-1_156	Integral membrane protein	184140	184751	+	PROKKA_00157	acid-resistance membrane protein	184140	184751	+			protein motif:CLUSTERS:PRK10209		1	0	0	0	0	0	0
158	PFR_JS22-1_157	Ribose-phosphate diphosphokinase	184869	185849	-	PROKKA_00158	Ribose-phosphate pyrophosphokinase	184869	185849	-	2.7.6.1	prs_1	similar to AA sequence:UniProtKB:P65235		1	0	0	0	0	0	0
159	PFR_JS22-1_158	Glutamine amidotransferase class-I	185933	186622	-	PROKKA_00159	GMP synthase [glutamine-hydrolyzing]	185933	186622	-	6.3.5.2	guaA_1	similar to AA sequence:UniProtKB:P99105		1	0	0	0	0	0	0
160	PFR_JS22-1_159	Multidrug resistance protein	186648	187895	-	PROKKA_00160	4-hydroxybenzoate transporter PcaK	186648	187895	-		pcaK	similar to AA sequence:UniProtKB:Q51955		1	0	0	0	0	0	0
161	PFR_JS22-1_160	Transcriptional regulator, MerR	187933	188277	+	PROKKA_00161	HTH-type transcriptional regulator HmrR	187933	188277	+		hmrR	similar to AA sequence:UniProtKB:Q9X5X4		1	0	0	0	0	0	0
162	PFR_JS22-1_161	Hypothetical protein	188360	188914	+	PROKKA_00162	hypothetical protein	188360	188914	+					1	0	0	0	0	0	0
163	PFR_JS22-1_162	Hypothetical acetyltransferase YafP	188985	189530	-	PROKKA_00163	putative N-acetyltransferase YafP	188985	189530	-	2.3.1.-	yafP	similar to AA sequence:UniProtKB:Q47158		1	0	0	0	0	0	0
164	PFR_JS22-1_163	Transcriptional regulator	189662	190009	+	PROKKA_00164	HTH-type transcriptional regulator CmtR	189662	190009	+		cmtR	similar to AA sequence:UniProtKB:P67731		1	0	0	0	0	0	0
165	PFR_JS22-1_164	Metal cation transporting P-type ATPase ctpG	190006	192120	+	PROKKA_00165	Zinc-transporting ATPase	190006	192120	+	3.6.3.-	zosA	similar to AA sequence:UniProtKB:O31688		1	0	0	0	0	0	0
166	PFR_JS22-1_165	Hypothetical protein	192172	192663	+	PROKKA_00166	hypothetical protein	192172	192663	+					0	0	0	0	0	0	0
167	PFR_JS22-1_166	Hypothetical protein	192782	193387	+	PROKKA_00167	hypothetical protein	192782	193387	+					1	0	0	0	0	0	0
168	PFR_JS22-1_167	ABC-type Fe3-siderophores transport systems	193443	194252	+	PROKKA_00168	hypothetical protein	193443	194252	+					1	0	0	0	0	0	0
169	PFR_JS22-1_168	Hypothetical protein	194325	194549	-	PROKKA_00169	hypothetical protein	194325	194549	-					1	0	0	0	0	0	0
170	PFR_JS22-1_169	Transcriptional Regulator, TetR family	194695	195303	-	PROKKA_00170	HTH-type transcriptional repressor KstR2	194695	195303	-		kstR2_1	similar to AA sequence:UniProtKB:A0R4Z6		1	0	0	0	0	0	0
171	PFR_JS22-1_170	YghA protein	195483	196172	+	PROKKA_00171	hypothetical protein	195483	196172	+			protein motif:CLUSTERS:PRK10578		1	0	0	0	0	0	0
172	PFR_JS22-1_171	SAF domain protein	196716	197426	+	PROKKA_00172	hypothetical protein	196716	197426	+					1	0	0	0	0	0	0
173	PFR_JS22-1_172	Hypothetical protein	197426	198463	+	PROKKA_00173	hypothetical protein	197426	198463	+					1	0	0	0	0	0	0
174	PFR_JS22-1_173	Hypothetical protein	198460	199365	+	PROKKA_00174	hypothetical protein	198460	199365	+				Unique Gene Cluster 1	0	1	0	0	1	0	0
175	PFR_JS22-1_174	Hypothetical protein	199362	200483	-	PROKKA_00175	hypothetical protein	199362	200483	-				Unique Gene Cluster 1	0	1	0	0	1	0	0
176	PFR_JS22-1_175	Hypothetical protein	200623	201744	-	PROKKA_00176	hypothetical protein	200623	201744	-				Unique Gene Cluster 1	0	1	0	0	1	0	0
177	PFR_JS22-1_176	Hypothetical protein	201759	202682	-	PROKKA_00177	hypothetical protein	201759	202682	-				Unique Gene Cluster 1	0	1	0	0	1	0	0
178	PFR_JS22-1_177	Hypothetical protein	202970	203521	-	PROKKA_00178	hypothetical protein	202970	203521	-				Unique Gene Cluster 1	0	1	0	0	1	0	0
179	PFR_JS22-1_178	Hypothetical protein	203531	204571	-	PROKKA_00179	hypothetical protein	203531	204571	-				Unique Gene Cluster 1	0	1	0	0	1	0	0
180	PFR_JS22-1_179	Tetratricopeptide repeat protein	204601	206400	-	PROKKA_00180	NAD-dependent protein deacetylase sirtuin-4	204601	206400	-		SIRT4	protein motif:HAMAP:MF_01967	Unique Gene Cluster 1	0	1	0	0	1	0	0
181	PFR_JS22-1_180	Hypothetical protein	206603	206950	-	PROKKA_00181	hypothetical protein	206603	206950	-				Unique Gene Cluster 1	0	1	0	0	1	0	0
182	PFR_JS22-1_181	Hypothetical protein	206947	207423	-	PROKKA_00182	hypothetical protein	206947	207423	-				Unique Gene Cluster 1	0	1	0	0	1	0	0
183	PFR_JS22-1_182	Hypothetical protein	207751	208965	+	PROKKA_00183	hypothetical protein	207751	208965	+				Unique Gene Cluster 1	0	1	0	0	1	0	0
184	PFR_JS22-1_183	Hypothetical protein	208976	210499	-	PROKKA_00184	hypothetical protein	208976	210499	-				Unique Gene Cluster 1	0	1	0	0	1	0	0
185	PFR_JS22-1_184	Hypothetical protein	210529	210996	+	PROKKA_00185	hypothetical protein	210529	210996	+				Unique Gene Cluster 1	0	1	0	0	1	0	0
186	PFR_JS22-1_185	Hypothetical protein	210968	212761	-	PROKKA_00186	hypothetical protein	210968	212761	-				Unique Gene Cluster 1	0	1	0	0	1	0	0
187	PFR_JS22-1_186	Type III restriction enzyme, res subunit	212776	215349	-	PROKKA_00187	Type III restriction enzyme, res subunit	212776	215349	-			protein motif:Pfam:PF04851.9	Unique Gene Cluster 1	0	1	0	0	1	0	0	PfrJS22ORF187P
188	PFR_JS22-1_187	Putative type III restriction-modification system	215346	217475	-	PROKKA_00188	DNA methylase	215346	217475	-			protein motif:Pfam:PF01555.12	30 nt 100% id to Corynebacterium pseudotuberculosis	0	1	0	0	1	0	0	M.PfrJS22ORF187P
189	PFR_JS22-1_188	Hypothetical protein	217631	217852	-	PROKKA_00189	hypothetical protein	217631	217852	-				Unique Gene Cluster 1	0	1	0	0	1	0	0
190	PFR_JS22-1_189	Hypothetical protein	217849	218454	-	PROKKA_00190	hypothetical protein	217849	218454	-				Unique Gene Cluster 1	0	1	0	0	1	0	0
191	PFR_JS22-1_190	Hypothetical protein	218627	218794	-	PROKKA_00191	hypothetical protein	218627	218794	-				Unique Gene Cluster 1	0	1	0	0	1	0	0
192	PFR_JS22-1_191	Hypothetical protein	219363	219812	+	PROKKA_00192	hypothetical protein	219363	219812	+				Unique Gene Cluster 1	0	1	0	0	1	0	0
193	PFR_JS22-1_192	Hypothetical protein	219809	219946	+	PROKKA_00193	hypothetical protein	219809	219946	+				Unique Gene Cluster 1	0	1	0	0	1	0	0
194	PFR_JS22-1_193	Putative phage integrase	219936	221165	+	PROKKA_00194	Phage integrase family protein	219936	221165	+			protein motif:Pfam:PF00589.16	Unique Gene Cluster 1	0	1	0	0	1	0	0
195	PFR_JS22-1_194	Hypothetical protein	221207	223264	+	PROKKA_00195	hypothetical protein	221207	223264	+				Unique Gene Cluster 1	0	1	0	0	1	0	0
196	PFR_JS22-1_195	Secretion system protein	223523	224422	+	PROKKA_00196	Putative conjugal transfer protein/MT3759	223523	224422	+			similar to AA sequence:UniProtKB:Q7D547		1	0	0	0	0	0	0
197	PFR_JS22-1_196	Type II secretion system protein (Precursor)	224419	225312	+	PROKKA_00197	Bacterial type II secretion system protein F domain protein	224419	225312	+			protein motif:Pfam:PF00482.17		1	0	0	0	0	0	0
198	PFR_JS22-1_197	Type II secretion system F domain protein	225305	226210	+	PROKKA_00198	hypothetical protein	225305	226210	+					1	0	0	0	0	0	0
199	PFR_JS22-1_198	Hypothetical protein	226295	226519	+	PROKKA_00199	hypothetical protein	226295	226519	+					1	0	0	0	0	0	0
200	PFR_JS22-1_199	Hypothetical protein	226494	226916	+	PROKKA_00200	TadE-like protein	226494	226916	+			protein motif:Pfam:PF07811.6		1	0	0	0	0	0	0
201	PFR_JS22-1_200	Hypothetical protein	226982	227539	+	PROKKA_00201	hypothetical protein	226982	227539	+					1	0	0	0	0	0	0
202						PROKKA_00202	tRNA-His(atg)	227744	227834	+			COORDINATES:profile:Aragorn:1.2		0					0	0
203	PFR_JS22-1_201	Hypothetical protein	227536	231246	+											0	0	0	0	0	0
204	PFR_JS22-1_202	Multiple antibiotic resistance (MarC)-related	231257	231847	-	PROKKA_00203	putative antibiotic transporter	231257	231847	-			protein motif:CLUSTERS:PRK10739	Putative antibiotic resistance	1	0	0	0	0	0	0
205	PFR_JS22-1_203	Transporter, major facilitator family protein	231847	233274	-	PROKKA_00204	2-acyl-glycerophospho-ethanolamine acyltransferase	231847	233274	-			protein motif:CLUSTERS:PRK08633		1	0	0	0	0	0	0
206	PFR_JS22-1_204	Conserved domain protein	233608	234573	-	PROKKA_00205	hypothetical protein	233608	234573	-					1	0	0	0	0	0	0
207	PFR_JS22-1_205	Response regulator receiver domain protein	234927	235589	-	PROKKA_00206	Transcriptional regulatory protein DegU	234927	235589	-		degU	similar to AA sequence:UniProtKB:P13800		1	0	0	0	0	0	0
208	PFR_JS22-1_206	Histidine kinase	235623	237032	-	PROKKA_00207	Sensor histidine kinase DesK	235623	237032	-	2.7.13.3	desK_2	similar to AA sequence:UniProtKB:O34757		1	0	0	0	0	0	0
209	PFR_JS22-1_207	Hypothetical protein	237406	239160	+	PROKKA_00208	hypothetical protein	237406	239160	+					0	0	0	0	0	0	0
210	PFR_JS22-1_208	Hypothetical protein	239182	239289	+	PROKKA_00209	hypothetical protein	239182	239289	+					0	0	0	0	0	0	0
211	PFR_JS22-1_209	Hypothetical protein	239376	239504	-	PROKKA_00210	hypothetical protein	239376	239504	-					1	0	0	0	0	0	0
212	PFR_JS22-1_210	Translation regulator	240027	241523	-	PROKKA_00211	Purine catabolism regulatory protein	240027	241523	-		pucR_1	similar to AA sequence:UniProtKB:O32138		1	0	0	0	0	0	0
213	PFR_JS22-1_211	4-aminobutyrate aminotransferase apoenzyme	241703	243037	+	PROKKA_00212	5-aminovalerate aminotransferase DavT	241703	243037	+	2.6.1.48	davT	similar to AA sequence:UniProtKB:Q9I6M4		1	0	0	0	0	0	0
214	PFR_JS22-1_212	McyI protein	243034	244113	+	PROKKA_00213	Glycerate dehydrogenase	243034	244113	+	1.1.1.29	hprA	similar to AA sequence:UniProtKB:Q59516		1	0	0	0	0	0	0
215	PFR_JS22-1_213	Threonine dehydrogenase and related Zn-dependent	244117	245163	+	PROKKA_00214	Formaldehyde dismutase	244117	245163	+	1.2.99.4	fdm	similar to AA sequence:UniProtKB:Q52078		0	0	0	0	0	0	0
216	PFR_JS22-1_214	Uma4 protein	245243	246595	-	PROKKA_00215	Transposase	245243	246595	-			protein motif:Pfam:PF01610.11		0	0	0	0	0	0	0
217	PFR_JS22-1_215	Probable amino-acid ABC transporter permease	246737	247375	+	PROKKA_00216	Inner membrane amino-acid ABC transporter permease protein YecS	246737	247375	+		yecS_2	similar to AA sequence:UniProtKB:P0AFT2		1	0	0	0	0	0	0
218	PFR_JS22-1_216	Amino acid ABC transporter, permease protein	247372	248028	+	PROKKA_00217	L-cystine transport system permease protein TcyB	247372	248028	+		tcyB	similar to AA sequence:UniProtKB:P42200		1	0	0	0	0	0	0
219	PFR_JS22-1_217	Periplasmic component of amino acid ABC-type	248095	248955	+	PROKKA_00218	Lysine-arginine-ornithine-binding periplasmic protein precursor	248095	248955	+		argT	similar to AA sequence:UniProtKB:P02911		1	0	0	0	0	0	0
220	PFR_JS22-1_218	Glutamine ABC transporter, ATP-binding protein	249025	249828	+	PROKKA_00219	Glutamine transport ATP-binding protein GlnQ	249025	249828	+	3.6.3.-	glnQ_2	similar to AA sequence:UniProtKB:O34677		1	0	0	0	0	0	0
221	PFR_JS22-1_219	Translation initiation inhibitor involved in	249836	250219	+	PROKKA_00220	Putative reactive intermediate deaminase TdcF	249836	250219	+	3.5.4.-	tdcF	similar to AA sequence:UniProtKB:P0AGL2		1	0	0	0	0	0	0
222	PFR_JS22-1_220	D-amino acid dehydrogenase	250216	251469	+	PROKKA_00221	D-amino acid dehydrogenase small subunit	250216	251469	+	1.4.99.1	dadA	similar to AA sequence:UniProtKB:P0A6J5		1	0	0	0	0	0	0
223	PFR_JS22-1_221	Asp/Glu/Hydantoin racemase superfamily protein	251466	252242	+	PROKKA_00222	hypothetical protein	251466	252242	+			protein motif:CLUSTERS:PRK07475		1	0	0	0	0	0	0
224	PFR_JS22-1_222	Histidine triad protein	253160	253609	+	PROKKA_00223	HIT-like protein	253160	253609	+	3.-.-.-		similar to AA sequence:UniProtKB:P44956		1	0	0	0	0	0	0
225	PFR_JS22-1_223	Molybdenum cofactor synthesis domain protein	253613	254197	+	PROKKA_00224	Molybdenum cofactor biosynthesis protein B	253613	254197	+		moaB	similar to AA sequence:UniProtKB:P99137		0	0	0	0	0	0	0
226	PFR_JS22-1_224	Molybdenum cofactor biosynthesis protein	254256	254804	-	PROKKA_00225	Cyclic pyranopterin monophosphate synthase accessory protein 2	254256	254804	-		moaC2	similar to AA sequence:UniProtKB:P0A5K6		1	0	0	0	0	0	0
227	PFR_JS22-1_225	Molybdenum cofactor synthesis domain protein	254797	256323	-	PROKKA_00226	Molybdopterin molybdenumtransferase	254797	256323	-	2.10.1.1	moeA_1	similar to AA sequence:UniProtKB:P12281		0	0	0	0	0	0	0
228	PFR_JS22-1_226	Molybdenum cofactor biosynthesis protein moeB1	256320	257156	-	PROKKA_00227	putative adenylyltransferase/sulfurtransferase MoeZ	256320	257156	-		moeZ_1	similar to AA sequence:UniProtKB:Q7D5X9		1	0	0	0	0	0	0
229	PFR_JS22-1_227	Molybdopterin converting factor, subunit 2	257195	257614	-	PROKKA_00228	Molybdopterin synthase catalytic subunit 1	257195	257614	-	2.8.1.12	moaE1	similar to AA sequence:UniProtKB:O05795		1	0	0	0	0	0	0
230	PFR_JS22-1_228	ThiS family protein	257716	258831	-	PROKKA_00229	ThiS family protein	257716	258831	-			protein motif:Pfam:PF02597.14		1	0	0	0	0	0	0
231	PFR_JS22-1_229	Respiratory nitrate reductase, gamma subunit	258960	259679	-	PROKKA_00230	Nitrate reductase-like protein NarX	258960	259679	-	1.7.99.4	narX_1	similar to AA sequence:UniProtKB:P71994		0	0	0	0	0	0	0
232	PFR_JS22-1_230	Nitrate reductase molybdenum cofactor assembly	259685	260479	-	PROKKA_00231	Nitrate reductase-like protein NarX	259685	260479	-	1.7.99.4	narX_2	similar to AA sequence:UniProtKB:P71994		0	0	0	0	0	0	0
233	PFR_JS22-1_231	Nitrate reductase, beta subunit	260479	261990	-	PROKKA_00232	Respiratory nitrate reductase 2 beta chain	260479	261990	-	1.7.99.4	narY	similar to AA sequence:UniProtKB:P19318		1	0	0	0	0	0	0
234	PFR_JS22-1_232	Nitrate reductase, alpha subunit	261990	265808	-	PROKKA_00233	Nitrate reductase alpha subunit	261990	265808	-	1.7.99.4	narG	similar to AA sequence:UniProtKB:O06559		0	0	0	0	0	0	0
235	PFR_JS22-1_233	Transporter, major facilitator family protein	265842	267200	-	PROKKA_00234	Nitrate/nitrite transporter NarK	265842	267200	-		narK	similar to AA sequence:UniProtKB:P10903		0	0	0	0	0	0	0
236	PFR_JS22-1_234	Molybdenum cofactor biosynthesis protein A	267344	268519	-	PROKKA_00235	Cyclic pyranopterin monophosphate synthase	267344	268519	-	4.1.99.18	moaA	similar to AA sequence:UniProtKB:Q44118		0	0	0	0	0	0	0
237	PFR_JS22-1_235	MobA-like NTP transferase domain protein	268618	269292	+	PROKKA_00236	molybdopterin-guanine dinucleotide biosynthesis protein MobA	268618	269292	+			protein motif:CLUSTERS:PRK00317		0	0	0	0	0	0	0
238	PFR_JS22-1_236	Molybdenum cofactor synthesis domain protein	269665	270171	-	PROKKA_00237	Molybdopterin adenylyltransferase	269665	270171	-	2.7.7.75	mog	similar to AA sequence:UniProtKB:P44645		0	0	0	0	0	0	0
239	PFR_JS22-1_237	Molybdate ABC transporter, periplasmic	270391	271167	+	PROKKA_00238	Molybdate-binding periplasmic protein precursor	270391	271167	+		modA	similar to AA sequence:UniProtKB:P45323		0	0	0	0	0	0	0
240	PFR_JS22-1_238	Molybdate ABC transporter, permease protein	271164	273284	+	PROKKA_00239	Glutamine transport ATP-binding protein GlnQ	271164	273284	+		glnQ_3	similar to AA sequence:UniProtKB:P10346		1	0	0	0	0	0	0
241	PFR_JS22-1_239	Putative CoA-substrate-specific enzyme activase	273477	277853	+	PROKKA_00240	Activator of (R)-2-hydroxyglutaryl-CoA dehydratase	273477	277853	+		hgdC	similar to AA sequence:UniProtKB:P11568		1	0	0	0	0	0	0
242	PFR_JS22-1_240	L-aspartate oxidase (Quinolinate synthetase B)	277904	279493	-	PROKKA_00241	Fumarate reductase flavoprotein subunit	277904	279493	-	1.3.5.4	frdA_1	similar to AA sequence:UniProtKB:P00363		0	0	0	0	0	0	0
243	PFR_JS22-1_241	Mebrane associated protein	280104	280901	+	PROKKA_00242	VIT family protein	280104	280901	+			protein motif:Pfam:PF01988.13		0	0	0	0	0	0	0
244	PFR_JS22-1_242	Methylase involved in ubiquinone/menaquinone	280912	281592	+	PROKKA_00243	Demethylrebeccamycin-D-glucose O-methyltransferase	280912	281592	+	2.1.1.164	rebM_1	similar to AA sequence:UniProtKB:Q8KZ94		0	0	0	0	0	0	0
245	PFR_JS22-1_243	Ribose-5-phosphate isomerase B	281927	282409	+	PROKKA_00244	Ribose-5-phosphate isomerase B	281927	282409	+	5.3.1.6	rpiB_2	similar to AA sequence:UniProtKB:P37351		0	0	0	0	0	0	0
246	PFR_JS22-1_244	Sulfate adenylyltransferase subunit 1	282742	284091	-	PROKKA_00245	Bifunctional enzyme CysN/CysC	282742	284091	-		cysNC	similar to AA sequence:UniProtKB:Q10600		1	0	0	0	0	0	0
247	PFR_JS22-1_245	Sulfate adenylyltransferase subunit 2	284094	285161	-	PROKKA_00246	Sulfate adenylyltransferase subunit 2	284094	285161	-	2.7.7.4	cysD	similar to AA sequence:UniProtKB:P65670		1	0	0	0	0	0	0
248	PFR_JS22-1_246	Phosphoadenosine phosphosulfate reductase	285188	285937	-	PROKKA_00247	Phosphoadenosine phosphosulfate reductase	285188	285937	-	1.8.4.8	cysH	similar to AA sequence:UniProtKB:P94498		1	0	0	0	0	0	0
249	PFR_JS22-1_247	Sulfite reductase	285934	287739	-	PROKKA_00248	Sulfite reductase [ferredoxin]	285934	287739	-	1.8.7.1	sir	similar to AA sequence:UniProtKB:P71753		1	0	0	0	0	0	0
250	PFR_JS22-1_248	SubI	288527	289633	+	PROKKA_00249	Sulfate-binding protein precursor	288527	289633	+		sbpA	similar to AA sequence:UniProtKB:P27366		1	0	0	0	0	0	0
251	PFR_JS22-1_249	Sulfate-transport membrane protein ABC	289630	290694	+	PROKKA_00250	Sulfate transport system permease protein CysT	289630	290694	+		cysT	similar to AA sequence:UniProtKB:P27367		1	0	0	0	0	0	0
252	PFR_JS22-1_250	CysW	290684	291493	+	PROKKA_00251	Sulfate transport system permease protein CysW	290684	291493	+		cysW	similar to AA sequence:UniProtKB:P27370		1	0	0	0	0	0	0
253	PFR_JS22-1_251	Sulfate-transport ATP-binding protein ABC	291490	292542	+	PROKKA_00252	Sulfate/thiosulfate import ATP-binding protein CysA	291490	292542	+	3.6.3.25	cysA	similar to AA sequence:UniProtKB:P0A4W2		1	0	0	0	0	0	0
254	PFR_JS22-1_252	Cobalt-zinc-cadmium efflux permease	292766	293794	-	PROKKA_00253	Cadmium, cobalt and zinc/H(+)-K(+) antiporter	292766	293794	-		czcD_1	similar to AA sequence:UniProtKB:O07084		0	0	0	0	0	0	0
255	PFR_JS22-1_253	Transcriptional regulator, ArsR family	294081	294479	+	PROKKA_00254	putative HTH-type transcriptional regulator/MT0088	294081	294479	+			similar to AA sequence:UniProtKB:O53626		0	0	0	0	0	0	0
256	PFR_JS22-1_254	ABC-transporter transmembrane component	294845	295675	-	PROKKA_00255	Daunorubicin/doxorubicin resistance ABC transporter permease protein DrrB	294845	295675	-		drrB	similar to AA sequence:UniProtKB:P32011		1	0	0	0	0	0	0
257	PFR_JS22-1_255	Daunorubicin resistance ABC transporter ATPase	295672	296742	-	PROKKA_00256	Daunorubicin/doxorubicin resistance ATP-binding protein DrrA	295672	296742	-	3.6.3.-	drrA_1	similar to AA sequence:UniProtKB:P32010		1	0	0	0	0	0	0
258	PFR_JS22-1_256	Transcription regulator	297261	298295	-	PROKKA_00257	MarR family protein	297261	298295	-			protein motif:Pfam:PF01047.16		1	0	0	0	0	0	0
259	PFR_JS22-1_257	NAD(P)( ) transhydrogenase (AB-specific), alpha	298654	300207	+	PROKKA_00258	NAD(P) transhydrogenase subunit alpha	298654	300207	+	1.6.1.2	pntA	similar to AA sequence:UniProtKB:P07001		1	0	0	0	0	0	0
260	PFR_JS22-1_258	NAD(P) transhydrogenase subunit beta	300214	301626	+	PROKKA_00259	NAD(P) transhydrogenase subunit beta	300214	301626	+	1.6.1.2	pntB	similar to AA sequence:UniProtKB:P0AB67		1	0	0	0	0	0	0
261	PFR_JS22-1_259	Hypothetical protein	301834	302211	-	PROKKA_00260	hypothetical protein	301834	302211	-					0	0	0	0	0	0	0
262	PFR_JS22-1_260	4-alpha-glucanotransferase malQ	302886	304841	-	PROKKA_00261	4-alpha-glucanotransferase	302886	304841	-	2.4.1.25	malQ_1	similar to AA sequence:UniProtKB:Q59266		1	0	0	0	0	0	0
263	PFR_JS22-1_261	Hypothetical protein	304912	305394	-	PROKKA_00262	Lactose-specific phosphotransferase enzyme IIA component	304912	305394	-	2.7.1.-	lacF	similar to AA sequence:UniProtKB:P0A0D6		1	0	0	0	0	0	0
264	PFR_JS22-1_262	Hypothetical protein	305452	305811	-	PROKKA_00263	hypothetical protein	305452	305811	-					0	0	0	0	0	0	0
265	PFR_JS22-1_263	Riboflavin biosynthesis protein RibD	306212	307432	+	PROKKA_00264	Riboflavin biosynthesis protein RibD	306212	307432	+		ribD_1	similar to AA sequence:UniProtKB:P25539		0	0	0	0	0	0	0
266	PFR_JS22-1_264	Riboflavin synthase, alpha subunit	307522	308184	+	PROKKA_00265	Riboflavin synthase	307522	308184	+	2.5.1.9	ribE	similar to AA sequence:UniProtKB:P16440		1	0	0	0	0	0	0
267	PFR_JS22-1_265	Riboflavin biosynthesis protein ribA2	308181	309650	+	PROKKA_00266	Riboflavin biosynthesis protein RibBA	308181	309650	+		ribBA	similar to AA sequence:UniProtKB:A5U2B7		1	0	0	0	0	0	0
268	PFR_JS22-1_266	6,7-dimethyl-8-ribityllumazine synthase RibH	309647	310114	+	PROKKA_00267	6,7-dimethyl-8-ribityllumazine synthase	309647	310114	+	2.5.1.78	ribH	similar to AA sequence:UniProtKB:P66034		1	0	0	0	0	0	0
269	PFR_JS22-1_267	CitT protein	310271	311779	-	PROKKA_00268	Putative malate transporter YflS	310271	311779	-		yflS	similar to AA sequence:UniProtKB:O34726		0	0	0	0	0	0	0
270	PFR_JS22-1_268	Hypothetical protein	311996	313096	-	PROKKA_00269	hypothetical protein	311996	313096	-					0	0	0	0	0	0	0
271	PFR_JS22-1_269	PF12952 domain protein	313202	313837	-	PROKKA_00270	hypothetical protein	313202	313837	-					0	0	0	0	0	0	0
272	PFR_JS22-1_270	Putative DNA restriction-modification system,	314004	316577	-	PROKKA_00271	Type III restriction enzyme, res subunit	314004	316577	-			protein motif:Pfam:PF04851.9		0	1	1	0	0	0	0	PfrJS22IIIP
273	PFR_JS22-1_271	DNA restriction-modification system, DNA	316577	318577	-	PROKKA_00272	Modification methylase MboII	316577	318577	-	2.1.1.72	mboIIM	similar to AA sequence:UniProtKB:P23192		0	1	1	0	0	0	0	M.PfrJS22III
274	PFR_JS22-1_272	Type I restriction-modification system DNA	318578	318847	-	PROKKA_00273	hypothetical protein	318578	318847	-			protein motif:Pfam:PF12161.2	HsdM N-terminal domain	0	1	1	0	0	0	0
275	PFR_JS22-1_273	PF12952 domain protein	319065	319694	-	PROKKA_00274	hypothetical protein	319065	319694	-					0	0	0	0	0	0	0
276	PFR_JS22-1_274	ABC-type anion transport system, duplicated	320457	322196	+	PROKKA_00275	Bicarbonate transport system permease protein CmpB	320457	322196	+		cmpB	similar to AA sequence:UniProtKB:Q55106		0	0	0	0	0	0	0
277	PFR_JS22-1_275	Putative ABC-type Taurine transport system,	322290	323588	+	PROKKA_00276	Bicarbonate transport ATP-binding protein CmpD	322290	323588	+	3.6.3.-	cmpD	similar to AA sequence:UniProtKB:Q55463		0	0	0	0	0	0	0
278	PFR_JS22-1_276	Hypothetical protein	323640	324020	+	PROKKA_00277	hypothetical protein	323640	324020	+					0	0	0	0	0	0	0
279	PFR_JS22-1_277	Hypothetical protein	324091	324726	+	PROKKA_00278	hypothetical protein	324091	324726	+					0	0	0	0	0	0	0
280	PFR_JS22-1_278	Hypothetical protein	325461	326573	+	PROKKA_00279	hypothetical protein	325461	326573	+					0	0	0	0	0	0	0
281	PFR_JS22-1_279	Hypothetical protein	326567	327568	+	PROKKA_00280	hypothetical protein	326567	327568	+					0	0	0	0	0	0	0
282	PFR_JS22-1_280	Hypothetical protein	327565	328608	+	PROKKA_00281	hypothetical protein	327565	328608	+					0	0	0	0	0	0	0
283	PFR_JS22-1_281	Hypothetical protein	328598	330322	+	PROKKA_00282	macrolide transporter ATP-binding /permease protein	328598	330322	+			protein motif:CLUSTERS:PRK10535		0	0	0	0	0	0	0
284	PFR_JS22-1_282	Substrate-specific component CbrT of predicted	330319	331422	+	PROKKA_00283	hypothetical protein	330319	331422	+					0	0	0	0	0	0	0
285	PFR_JS22-1_283	MoxR family protein	331424	332515	+	PROKKA_00284	ATPase family associated with various cellular activities (AAA)	331424	332515	+			protein motif:Pfam:PF07726.5		0	0	0	0	0	0	0
286	PFR_JS22-1_284	PF01882 family protein	332520	333551	+	PROKKA_00285	hypothetical protein	332520	333551	+					0	0	0	0	0	0	0
287	PFR_JS22-1_285	Hypothetical protein	333535	334155	+	PROKKA_00286	hypothetical protein	333535	334155	+					0	0	0	0	0	0	0
288	PFR_JS22-1_286	Von Willebrand factor type A domain protein	334146	335156	+	PROKKA_00287	von Willebrand factor type A domain protein	334146	335156	+			protein motif:Pfam:PF00092.22		0	0	0	0	0	0	0
289	PFR_JS22-1_287	Von Willebrand factor type A domain protein	335153	336160	+	PROKKA_00288	von Willebrand factor type A domain protein	335153	336160	+			protein motif:Pfam:PF00092.22		0	0	0	0	0	0	0
290	PFR_JS22-1_288	Hypothetical protein	336157	337020	+	PROKKA_00289	Tetratricopeptide repeat protein	336157	337020	+			protein motif:Pfam:PF07719.11		0	0	0	0	0	0	0
291	PFR_JS22-1_289	Hypothetical protein	337042	337878	-	PROKKA_00290	hypothetical protein	337042	337878	-					0	0	0	0	0	0	0
292	PFR_JS22-1_290	Hypothetical protein	338438	338683	+	PROKKA_00291	hypothetical protein	338438	338683	+					0	0	0	0	0	0	0
293	PFR_JS22-1_291	Divalent metal cation transporter MntH	338954	340369	-	PROKKA_00292	Divalent metal cation transporter MntH	338954	340369	-		mntH	similar to AA sequence:UniProtKB:Q99UZ7		1	0	0	0	0	0	0
294	PFR_JS22-1_292	Transcriptional repressor sirR	340591	341268	+	PROKKA_00293	Iron-dependent repressor IdeR	340591	341268	+		ideR	similar to AA sequence:UniProtKB:P0A672		1	0	0	0	0	0	0
295	PFR_JS22-1_293	Regulator of chromosome condensation	341426	343366	+	PROKKA_00294	Endoglucanase C precursor	341426	343366	+	3.2.1.4	cenC_1	similar to AA sequence:UniProtKB:P14090		0	0	0	0	0	0	0
296	PFR_JS22-1_294	Hypothetical protein	343573	344073	-	PROKKA_00295	hypothetical protein	343573	344073	-					0	0	0	0	0	0	0
297	PFR_JS22-1_295	Toxin secretion/phage lysis holin	344095	345774	-	PROKKA_00296	Sodium/glucose cotransporter	344095	345774	-		sglT	similar to AA sequence:UniProtKB:P96169		0	0	0	0	0	0	0
298	PFR_JS22-1_296	Phosphomethylpyrimidine synthase	346202	348094	+	PROKKA_00297	Phosphomethylpyrimidine synthase	346202	348094	+	4.1.99.17	thiC	similar to AA sequence:UniProtKB:P45740		1	0	0	0	0	0	0
299	PFR_JS22-1_297	PF06224 family protein	348181	349341	-	PROKKA_00298	hypothetical protein	348181	349341	-					1	0	0	0	0	0	0
300	PFR_JS22-1_298	Hypothetical protein	349602	349931	-	PROKKA_00299	Ribbon-helix-helix protein, copG family	349602	349931	-			protein motif:Pfam:PF01402.15		0	0	0	0	0	0	0
301	PFR_JS22-1_299	Hypothetical protein	350453	351022	+	PROKKA_00300	hypothetical protein	350453	351022	+					1	0	0	0	0	0	0
302	PFR_JS22-1_300	UbiE family methyltransferase	351108	351926	-	PROKKA_00301	Demethylmenaquinone methyltransferase	351108	351926	-	2.1.1.163	ubiE_1	similar to AA sequence:UniProtKB:P67062		1	0	0	0	0	0	0
303	PFR_JS22-1_301	NADH-dependent flavin oxidoreductase YqjM	352081	353193	+	PROKKA_00302	NADPH dehydrogenase	352081	353193	+	1.6.99.1	namA	similar to AA sequence:UniProtKB:P54550		1	0	0	0	0	0	0
304	PFR_JS22-1_302	Lincomycin resistance protein LmrB	353240	354643	-	PROKKA_00303	putative transport protein HsrA	353240	354643	-		hsrA_1	similar to AA sequence:UniProtKB:P31474		1	0	0	0	0	0	0
305	PFR_JS22-1_303	Hypothetical protein	354790	355320	+	PROKKA_00304	MarR family protein	354790	355320	+			protein motif:Pfam:PF12802.1	Putative antibiotic resistance	0	0	0	0	0	0	0
306	PFR_JS22-1_304	Replicative DNA helicase	355449	356804	-	PROKKA_00305	Replicative DNA helicase	355449	356804	-	3.6.4.12	dnaB	similar to AA sequence:UniProtKB:P71715		1	0	0	0	0	0	0
307	PFR_JS22-1_305	Hypothetical protein	357401	358123	+	PROKKA_00306	Copper-sensing transcriptional repressor CsoR	357401	358123	+		csoR	similar to AA sequence:UniProtKB:O32222		1	0	0	0	0	0	0
308	PFR_JS22-1_306	Heavy metal transport/detoxification protein	358257	358469	+	PROKKA_00307	Heavy-metal-associated domain protein	358257	358469	+			protein motif:Pfam:PF00403.20		1	0	0	0	0	0	0
309	PFR_JS22-1_307	Copper-transporting ATPase CopA	358580	361069	+	PROKKA_00308	Copper-exporting P-type ATPase A	358580	361069	+	3.6.3.54	copA_1	similar to AA sequence:UniProtKB:Q2FV64		1	0	0	0	0	0	0
310	PFR_JS22-1_308	Hypothetical protein	361286	362065	+	PROKKA_00309	hypothetical protein	361286	362065	+					1	0	0	0	0	0	0
311	PFR_JS22-1_309	Hypothetical protein	362181	362408	-	PROKKA_00310	hypothetical protein	362181	362408	-					1	0	0	0	0	0	0
312	PFR_JS22-1_310	Hypothetical protein	362524	362997	-	PROKKA_00311	hypothetical protein	362524	362997	-					1	0	0	0	0	0	0
313	PFR_JS22-1_311	Na( )/H( ) antiporter NhaA	363332	364555	-	PROKKA_00312	Na(+)/H(+) antiporter NhaA	363332	364555	-		nhaA	similar to AA sequence:UniProtKB:P13738		1	0	0	0	0	0	0
314	PFR_JS22-1_312	Conserved domain protein	364860	365609	-	PROKKA_00313	hypothetical protein	364860	365609	-			protein motif:CLUSTERS:PRK08317		1	0	0	0	0	0	0
315	PFR_JS22-1_313	Septum site determining protein	365734	367227	+	PROKKA_00314	hypothetical protein	365734	367227	+					1	0	0	0	0	0	0
316	PFR_JS22-1_314	Helicase/secretion neighborhood ATPase	367214	368365	+	PROKKA_00315	Putative conjugal transfer protein/MT3759	367214	368365	+			similar to AA sequence:UniProtKB:Q7D547		1	0	0	0	0	0	0
317	PFR_JS22-1_315	Type II secretion system protein (Precursor)	368362	369159	+	PROKKA_00316	hypothetical protein	368362	369159	+					1	0	0	0	0	0	0
318	PFR_JS22-1_316	Type II secretion system F domain protein	369156	369899	+	PROKKA_00317	Bacterial type II secretion system protein F domain protein	369156	369899	+			protein motif:Pfam:PF00482.17		1	0	0	0	0	0	0
319	PFR_JS22-1_317	Protein mcbG	370032	370637	-	PROKKA_00318	Secreted effector protein pipB2	370032	370637	-		pipB2	similar to AA sequence:UniProtKB:Q8ZMM8		1	0	0	0	0	0	0
320	PFR_JS22-1_318	Hypothetical protein	370796	371107	+	PROKKA_00319	hypothetical protein	370796	371107	+					1	0	0	0	0	0	0
321	PFR_JS22-1_319	Hypothetical protein	371238	371696	+	PROKKA_00320	hypothetical protein	371238	371696	+					1	0	0	0	0	0	0
322	PFR_JS22-1_320	Hypothetical protein	371858	372190	+	PROKKA_00321	hypothetical protein	371858	372190	+					1	0	0	0	0	0	0
323	PFR_JS22-1_321	Hypothetical protein	372352	372618	-	PROKKA_00322	hypothetical protein	372352	372618	-					1	0	0	0	0	0	0
324	PFR_JS22-1_322	Cytoplasmic chaperone TorD	373104	373595	+	PROKKA_00323	twin-argninine leader-binding protein DmsD	373104	373595	+			protein motif:CLUSTERS:PRK11621		1	0	0	0	0	0	0
325	PFR_JS22-1_323	4Fe-4S ferredoxin iron-sulfur binding domain	373811	375022	+	PROKKA_00324	hypothetical protein	373811	375022	+					1	0	0	0	0	0	0
326	PFR_JS22-1_324	Anaerobic dimethyl sulfoxide reductase, A	375084	377759	+	PROKKA_00325	Dimethyl sulfoxide reductase DmsA precursor	375084	377759	+	1.8.5.3	dmsA	similar to AA sequence:UniProtKB:P18775		0	0	0	0	0	0	0
327	PFR_JS22-1_325	Dimethylsulfoxide reductase, chain B	377773	378417	+	PROKKA_00326	Anaerobic dimethyl sulfoxide reductase chain B	377773	378417	+		dmsB	similar to AA sequence:UniProtKB:P18776		1	0	0	0	0	0	0
328	PFR_JS22-1_326	Anaerobic dimethyl sulfoxide reductase chain C	378417	379421	+	PROKKA_00327	Anaerobic dimethyl sulfoxide reductase chain C	378417	379421	+		dmsC	similar to AA sequence:UniProtKB:P18777		1	0	0	0	0	0	0
329	PFR_JS22-1_327	DEAD/DEAH box helicase	379418	381880	-	PROKKA_00328	putative ATP-dependent helicase Lhr	379418	381880	-			protein motif:CLUSTERS:PRK09751		0	0	0	0	0	0	0
330	PFR_JS22-1_328	RRNA or tRNA methyltransferase	382130	383647	+	PROKKA_00329	Ribosomal RNA small subunit methyltransferase C	382130	383647	+	2.1.1.172	rsmC_1	similar to AA sequence:UniProtKB:P39406		1	0	0	0	0	0	0
331	PFR_JS22-1_329	DNA topoisomerase	384055	386841	+	PROKKA_00330	DNA topoisomerase 1	384055	386841	+	5.99.1.2	topA	similar to AA sequence:UniProtKB:P0A620		1	0	0	0	0	0	0		PossibleCrispr_1
332	PFR_JS22-1_330	Hypothetical protein	386885	388330	+	PROKKA_00331	hypothetical protein	386885	388330	+					1	0	0	0	0	0	0
333	PFR_JS22-1_331	DTMP kinase	388327	388965	+	PROKKA_00332	Thymidylate kinase	388327	388965	+	2.7.4.9	tmk	similar to AA sequence:UniProtKB:Q97R91		1	0	0	0	0	0	0
334	PFR_JS22-1_332	DNA polymerase III, delta' subunit	389223	390605	+	PROKKA_00333	DNA polymerase III subunit tau	389223	390605	+	2.7.7.7	dnaX_1	similar to AA sequence:UniProtKB:P06710		1	0	0	0	0	0	0
335	PFR_JS22-1_333	Hypothetical protein	390753	392441	+	PROKKA_00334	hypothetical protein	390753	392441	+					0	0	0	0	0	0	0
336	PFR_JS22-1_334	PSP1 domain protein	392571	393620	+	PROKKA_00335	hypothetical protein	392571	393620	+			protein motif:Pfam:PF04468.6	PSP1 C-terminal conserved region	1	0	0	0	0	0	0
337						PROKKA_00336	tRNA-Thr(cgt)	393693	393767	+			COORDINATES:profile:Aragorn:1.2		0					0	0
338	PFR_JS22-1_335	ABC transporter	393975	394817	-	PROKKA_00337	Lipoprotein-releasing system ATP-binding protein LolD	393975	394817	-	3.6.3.-	lolD	similar to AA sequence:UniProtKB:P75957		1	0	0	0	0	0	0
339	PFR_JS22-1_336	Integral membrane protein	394817	396331	-	PROKKA_00338	Macrolide export ATP-binding/permease protein MacB	394817	396331	-	3.6.3.-	macB_2	similar to AA sequence:UniProtKB:Q2EHL8		0	0	0	0	0	0	0
340	PFR_JS22-1_337	Amino acid permease	396596	398047	+	PROKKA_00339	D-serine/D-alanine/glycine transporter	396596	398047	+		cycA_2	similar to AA sequence:UniProtKB:P0AAE0		1	0	0	0	0	0	0
341	PFR_JS22-1_338	FAD dependent oxidoreductase	398223	399578	+	PROKKA_00340	Putrescine oxidase	398223	399578	+	1.4.3.10	puo	similar to AA sequence:UniProtKB:P40974		1	0	0	0	0	0	0
342	PFR_JS22-1_339	Transposase of ISAar20, ISL3 family	399978	401054	-	PROKKA_00341	Transposase	399978	401054	-			protein motif:Pfam:PF01610.11		0	0	0	0	0	0	0
343	PFR_JS22-1_340	Nitrogen regulatory protein P-II glnB	401837	402175	-	PROKKA_00342	Nitrogen regulatory protein P-II	401837	402175	-		glnB	similar to AA sequence:UniProtKB:P64249		1	0	0	0	0	0	0
344	PFR_JS22-1_341	Ammonium-transport integral membrane protein Amt	402172	403533	-	PROKKA_00343	Ammonia channel precursor	402172	403533	-		amt	similar to AA sequence:UniProtKB:O66515		1	0	0	0	0	0	0
345	PFR_JS22-1_342	Hypothetical protein	403695	404759	-	PROKKA_00344	hypothetical protein	403695	404759	-					1	0	0	0	0	0	0
346	PFR_JS22-1_343	Magnesium transporter, CorA family	404916	405818	-	PROKKA_00345	CorA-like Mg2+ transporter protein	404916	405818	-			protein motif:Pfam:PF01544.12		1	0	0	0	0	0	0
347	PFR_JS22-1_344	Phosphoglycerate mutase family protein	405822	406364	-	PROKKA_00346	Histidine phosphatase superfamily (branch 1)	405822	406364	-			protein motif:Pfam:PF00300.1		1	0	0	0	0	0	0
348	PFR_JS22-1_345	Putative DNA modification methylase	406366	407634	-	PROKKA_00347	hypothetical protein	406366	407634	-					0	0	0	0	0	0	0
349	PFR_JS22-1_346	Inorganic diphosphatase	407784	408341	-	PROKKA_00348	Inorganic pyrophosphatase	407784	408341	-	3.6.1.1	ppa	similar to AA sequence:UniProtKB:O69540		1	0	0	0	0	0	0
350	PFR_JS22-1_347	D-alanyl-D-alanine carboxypeptidase, serine-type,	408403	409773	+	PROKKA_00349	D-alanyl-D-alanine carboxypeptidase precursor	408403	409773	+	3.4.16.4	dac	similar to AA sequence:UniProtKB:P39045		1	0	0	0	0	0	0
351	PFR_JS22-1_348	Coenzyme F420 biosynthesis-associated protein	409935	411026	+	PROKKA_00350	hypothetical protein	409935	411026	+					0	0	0	0	0	0	0
352	PFR_JS22-1_349	Cell cycle protein mesJ	411026	412015	+	PROKKA_00351	tRNA(Ile)-lysidine synthase	411026	412015	+	6.3.4.19	tilS	similar to AA sequence:UniProtKB:Q5L3T3		1	0	0	0	0	0	0
353	PFR_JS22-1_350	Hypoxanthine phosphoribosyltransferase	412181	412732	+	PROKKA_00352	Hypoxanthine-guanine phosphoribosyltransferase	412181	412732	+	2.4.2.8	hpt	similar to AA sequence:UniProtKB:P99085		1	0	0	0	0	0	0
354	PFR_JS22-1_351	PIF1 helicase	412804	415263	+	PROKKA_00353	ATP-dependent RecD-like DNA helicase	412804	415263	+	3.6.4.12	recD2_1	protein motif:HAMAP:MF_01488		0	0	0	0	0	0	0
355	PFR_JS22-1_352	GTP cyclohydrolase 1	415290	415991	+	PROKKA_00354	GTP cyclohydrolase 1	415290	415991	+	3.5.4.16	folE	similar to AA sequence:UniProtKB:P19465		1	0	0	0	0	0	0
356	PFR_JS22-1_353	Transcriptional regulator, GntR family	416002	416469	+	PROKKA_00355	HTH-type transcriptional repressor YtrA	416002	416469	+		ytrA_1	similar to AA sequence:UniProtKB:O34712		0	0	0	0	0	0	0
357	PFR_JS22-1_354	Dihydropteroate synthase 1 FolP1	416606	417439	+	PROKKA_00356	Dihydropteroate synthase 1	416606	417439	+	2.5.1.15	folP1	similar to AA sequence:UniProtKB:P0A578		1	0	0	0	0	0	0
358	PFR_JS22-1_355	Dihydroneopterin aldolase	417586	417960	+	PROKKA_00357	putative dihydroneopterin aldolase	417586	417960	+	4.1.2.25	folB	similar to AA sequence:UniProtKB:P0A580		1	0	0	0	0	0	0
359	PFR_JS22-1_356	2-amino-4-hydroxy-6-hydroxymethyldihydropteridine	417957	418502	+	PROKKA_00358	2-amino-4-hydroxy-6-hydroxymethyldihydropteridine pyrophosphokinase	417957	418502	+	2.7.6.3	folK	similar to AA sequence:UniProtKB:P26281		1	0	0	0	0	0	0
360	PFR_JS22-1_357	Hypothetical protein	419076	419432	+	PROKKA_00359	Nucleoid-associated protein Lsr2	419076	419432	+		lsr2	similar to AA sequence:UniProtKB:P65648		1	0	0	0	0	0	0
361	PFR_JS22-1_358	Negative regulator of genetic competence	420281	422857	+	PROKKA_00360	ATP-dependent Clp protease ATP-binding subunit ClpC1	420281	422857	+		clpC1	similar to AA sequence:UniProtKB:P0A522		1	0	0	0	0	0	0
362	PFR_JS22-1_359	Hypothetical protein	423008	423694	-	PROKKA_00361	hypothetical protein	423008	423694	-					1	0	0	0	0	0	0
363	PFR_JS22-1_360	3-dehydroquinate dehydratase 2	423691	424446	-	PROKKA_00362	3-dehydroquinate dehydratase	423691	424446	-	4.2.1.10	aroD	similar to AA sequence:UniProtKB:Q5KY94		1	0	0	0	0	0	0
364	PFR_JS22-1_361	Para-aminobenzoate synthase, subunit I	424592	425173	-	PROKKA_00363	hypothetical protein	424592	425173	-			protein motif:CLUSTERS:PRK06547		1	0	0	0	0	0	0
365	PFR_JS22-1_362	Cobalt transport protein CbiQ	425184	426011	-	PROKKA_00364	Putative HMP/thiamine permease protein YkoC	425184	426011	-		ykoC	similar to AA sequence:UniProtKB:O34572		1	0	0	0	0	0	0
366						PROKKA_00365	tRNA-Thr(ggt)	426821	426910	+			COORDINATES:profile:Aragorn:1.2		0					0	0
367	PFR_JS22-1_363	ABC transporter	426008	427678	-											0	0	0	0	0	0
368	PFR_JS22-1_364	HMP/thiamine permease protein ykoE	427704	428339	-	PROKKA_00366	Putative HMP/thiamine permease protein YkoE	427704	428339	-		ykoE	similar to AA sequence:UniProtKB:O34738		1	0	0	0	0	0	0
369	PFR_JS22-1_365	Adenine glycosylase	428571	429449	-	PROKKA_00367	A/G-specific adenine glycosylase	428571	429449	-	3.2.2.-	mutY	similar to AA sequence:UniProtKB:O53574		1	0	0	0	0	0	0
370	PFR_JS22-1_366	DNA integrity scanning protein DisA	429515	430585	-	PROKKA_00368	DNA integrity scanning protein DisA	429515	430585	-	2.7.7.85	disA	similar to AA sequence:UniProtKB:Q9X8L6		1	0	0	0	0	0	0
371	PFR_JS22-1_367	DNA repair protein radA	430623	432017	-	PROKKA_00369	hypothetical protein	430623	432017	-			similar to AA sequence:UniProtKB:A0R563	DNA repair protein RadA homolog	1	0	0	0	0	0	0
372	PFR_JS22-1_368	Hypothetical protein	432133	432771	-	PROKKA_00370	hypothetical protein	432133	432771	-					1	0	0	0	0	0	0
373	PFR_JS22-1_369	AP endonuclease, family 2	433028	433897	+	PROKKA_00371	fructoselysine 3-epimerase	433028	433897	+			protein motif:CLUSTERS:PRK09856		1	0	0	0	0	0	0
374	PFR_JS22-1_370	CAAX amino terminal protease family protein	433971	434780	+	PROKKA_00372	CAAX amino terminal protease self- immunity	433971	434780	+			protein motif:Pfam:PF02517.10		1	0	0	0	0	0	0
375	PFR_JS22-1_371	Hypothetical membrane protein, DUF1211 family	434941	435648	+	PROKKA_00373	hypothetical protein	434941	435648	+					1	0	0	0	0	0	0
376	PFR_JS22-1_372	Aspartate-semialdehyde dehydrogenase asd	435740	436774	+	PROKKA_00374	Aspartate-semialdehyde dehydrogenase	435740	436774	+	1.2.1.11	asd	similar to AA sequence:UniProtKB:P0C1D8		1	0	0	0	0	0	0
377	PFR_JS22-1_373	ProC protein	436778	437638	+	PROKKA_00375	Pyrroline-5-carboxylate reductase	436778	437638	+	1.5.1.2	proC	similar to AA sequence:UniProtKB:P0A9L8		0	0	0	0	0	0	0
378	PFR_JS22-1_374	Uroporphyrin-III C-methyltransferase hemD	438127	439743	+	PROKKA_00376	Uroporphyrinogen-III C-methyltransferase	438127	439743	+	2.1.1.107	nasF	similar to AA sequence:UniProtKB:P42437		1	0	0	0	0	0	0
379	PFR_JS22-1_375	Phosphoglycerate mutase family protein	439798	440457	+	PROKKA_00377	bifunctional RNase H/acid phosphatase	439798	440457	+			protein motif:CLUSTERS:PRK07238		1	0	0	0	0	0	0
380	PFR_JS22-1_376	Mycothione reductase	440573	442093	+	PROKKA_00378	Mycothione reductase	440573	442093	+	1.8.1.15	mtr	similar to AA sequence:UniProtKB:O07927		1	0	0	0	0	0	0
381	PFR_JS22-1_377	Glycosyl hydrolase family 3 protein	442147	443376	+	PROKKA_00379	Beta-hexosaminidase	442147	443376	+	3.2.1.52	nagZ	similar to AA sequence:UniProtKB:Q8ZQ06		1	0	0	0	0	0	0
382	PFR_JS22-1_378	Arsenical pump-driving ATPase	443397	445172	-	PROKKA_00380	Arsenical pump-driving ATPase	443397	445172	-	3.6.3.16	arsA	similar to AA sequence:UniProtKB:P08690		1	0	0	0	0	0	0
383	PFR_JS22-1_379	Putative arsenic resistance operon repressor	445169	445636	-	PROKKA_00381	Arsenical resistance operon trans-acting repressor ArsD	445169	445636	-		arsD	similar to AA sequence:UniProtKB:P46003		0	0	0	0	0	0	0
384	PFR_JS22-1_380	Toxin-antitoxin system, antitoxin component, ArsR	445733	446107	+	PROKKA_00382	Arsenical resistance operon repressor	445733	446107	+		arsR	similar to AA sequence:UniProtKB:P45949		1	0	0	0	0	0	0
385	PFR_JS22-1_381	Putative heavy metal reductase	446107	446559	+	PROKKA_00383	Arsenate-mycothiol transferase ArsC1	446107	446559	+	2.8.4.2	arsC1	similar to AA sequence:UniProtKB:P0DKS5		1	0	0	0	0	0	0
386	PFR_JS22-1_382	Phosphate ABC transport system ATP-binding	446540	447319	-	PROKKA_00384	Phosphate import ATP-binding protein PstB	446540	447319	-	3.6.3.27	pstB	similar to AA sequence:UniProtKB:B8GYG4		1	0	0	0	0	0	0
387	PFR_JS22-1_383	Phosphate ABC transporter, inner membrane subunit	447324	448484	-	PROKKA_00385	Phosphate transport system permease protein PstA	447324	448484	-		pstA	similar to AA sequence:UniProtKB:P07654		1	0	0	0	0	0	0
388	PFR_JS22-1_384	Phosphate ABC transporter, permease protein PstC	448481	449461	-	PROKKA_00386	Phosphate transport system permease protein PstC	448481	449461	-		pstC	similar to AA sequence:UniProtKB:P0AGH8		1	0	0	0	0	0	0
389	PFR_JS22-1_385	Phosphate-binding transport protein of ABC	449458	450561	-	PROKKA_00387	Phosphate-binding protein PstS 2 precursor	449458	450561	-		pstS2	similar to AA sequence:UniProtKB:O05870		1	0	0	0	0	0	0
390	PFR_JS22-1_386	Hydrolase, NUDIX family	450754	451644	-	PROKKA_00388	Diadenosine hexaphosphate hydrolase	450754	451644	-	3.6.1.61	ndx1	similar to AA sequence:UniProtKB:Q75UV1		1	0	0	0	0	0	0
391	PFR_JS22-1_387	Polyphosphate kinase	451641	453830	-	PROKKA_00389	Polyphosphate kinase	451641	453830	-	2.7.4.1	ppk	similar to AA sequence:UniProtKB:P0A7B1		1	0	0	0	0	0	0
392	PFR_JS22-1_388	Mycothiol acetyltransferase	453827	454765	-	PROKKA_00390	Mycothiol acetyltransferase	453827	454765	-	2.3.1.189	mshD_1	similar to AA sequence:UniProtKB:O53831		1	0	0	0	0	0	0
393	PFR_JS22-1_389	UDP-glucose 4-epimerase (UDP-galactose	454977	456005	+	PROKKA_00391	UDP-glucose 4-epimerase	454977	456005	+	5.1.3.2	galE_1	similar to AA sequence:UniProtKB:P09147		0	0	0	0	0	0	0
394	PFR_JS22-1_390	Carboxymuconolactone decarboxylase family	456037	456762	-	PROKKA_00392	Carboxymuconolactone decarboxylase family protein	456037	456762	-			protein motif:Pfam:PF02627.1		1	0	0	0	0	0	0
395	PFR_JS22-1_391	Putative oxidoreductase GLYR1 isoform 1	456941	457741	-	PROKKA_00393	3-hydroxyisobutyrate dehydrogenase	456941	457741	-	1.1.1.31	mmsB	similar to AA sequence:UniProtKB:P28811		0	0	0	0	0	0	0
396	PFR_JS22-1_392	Inositol 1-phosphate synthase	458167	459246	-	PROKKA_00394	Inositol-3-phosphate synthase	458167	459246	-	5.5.1.4	ino1	similar to AA sequence:UniProtKB:P71703		1	0	0	0	0	0	0
397	PFR_JS22-1_393	Transcriptional regulatory protein GlnR	459618	460277	-	PROKKA_00395	Transcriptional regulatory protein YycF	459618	460277	-		yycF	similar to AA sequence:UniProtKB:P37478		1	0	0	0	0	0	0
398	PFR_JS22-1_394	D-tyrosyl-tRNA(Tyr) deacylase 1	460442	460873	-	PROKKA_00396	D-tyrosyl-tRNA(Tyr) deacylase	460442	460873	-	3.1.-.-	dtd	similar to AA sequence:UniProtKB:O66742		1	0	0	0	0	0	0
399	PFR_JS22-1_395	UPF0678 fatty acid-binding protein-like protein	461186	461689	+	PROKKA_00397	hypothetical protein	461186	461689	+					1	0	0	0	0	0	0
400	PFR_JS22-1_396	Folate-binding protein YgfZ	461829	462878	+	PROKKA_00398	putative global regulator	461829	462878	+			protein motif:CLUSTERS:PRK09559		1	0	0	0	0	0	0
401	PFR_JS22-1_397	GTP-binding translation elongation factor typA	462968	464851	-	PROKKA_00399	GTP-binding protein TypA/BipA	462968	464851	-		typA	similar to AA sequence:UniProtKB:P32132		1	0	0	0	0	0	0
402	PFR_JS22-1_398	Surface-anchored fimbrial subunit	465966	468554	+	PROKKA_00400	hypothetical protein	465966	468554	+				Pilus 1	0	0	0	0	0	0	0
403	PFR_JS22-1_399	Type-2 fimbrial major subunit	468551	469690	+	PROKKA_00401	Fimbrial subunit type 1 precursor	468551	469690	+			similar to AA sequence:UniProtKB:P18477	Pilus 1	0	0	0	0	0	0	0
404	PFR_JS22-1_400	Hypothetical protein	469783	470055	+	PROKKA_00402	Fimbrial subunit type 1 precursor	469783	470055	+			similar to AA sequence:UniProtKB:P18477	Pilus 1	0	0	0	0	0	0	0
405	PFR_JS22-1_401	Hypothetical protein	471056	471358	+	PROKKA_00403	hypothetical protein	471056	471358	+				Pilus 1	0	0	0	0	0	0	0
406	PFR_JS22-1_402	Putative fimbrial associated sortase-like	471555	472481	+	PROKKA_00404	Sortase family protein	471555	472481	+			protein motif:Pfam:PF04203.7	Pilus 1	1	0	0	0	0	0	0
407	PFR_JS22-1_403	Uracil phosphoribosyltransferase	472424	473065	-	PROKKA_00405	Uracil phosphoribosyltransferase	472424	473065	-	2.4.2.9	upp	similar to AA sequence:UniProtKB:P70881		1	0	0	0	0	0	0
408	PFR_JS22-1_404	Putative tRNA adenosine deaminase-associated	473254	473982	+	PROKKA_00406	hypothetical protein	473254	473982	+					1	0	0	0	0	0	0
409	PFR_JS22-1_405	Cytidine and deoxycytidylate deaminase	474054	474485	+	PROKKA_00407	tRNA-specific adenosine deaminase	474054	474485	+	3.5.4.33	tadA	similar to AA sequence:UniProtKB:P68398		1	0	0	0	0	0	0
410						PROKKA_00408	tRNA-Ser(cga)	474543	474630	+			COORDINATES:profile:Aragorn:1.2		0					0	0
411	PFR_JS22-1_406	Hypothetical protein	474960	476816	+	PROKKA_00409	hypothetical protein	474960	476816	+					0	0	0	0	0	0	0
412	PFR_JS22-1_407	Na /H and K /H antiporter	476832	478412	+	PROKKA_00410	K(+)/H(+) antiporter NhaP	476832	478412	+		nhaP	similar to AA sequence:UniProtKB:Q0ZAH6		1	0	0	0	0	0	0
413	PFR_JS22-1_408	Hypothetical protein	478494	479093	-	PROKKA_00411	hypothetical protein	478494	479093	-					1	0	0	0	0	0	0
414	PFR_JS22-1_409	Ferrous iron transport protein A	479457	479816	+	PROKKA_00412	FeoA domain protein	479457	479816	+			protein motif:Pfam:PF04023.8		1	0	0	0	0	0	0
415	PFR_JS22-1_410	Ferrous iron transport protein B	479995	481959	+	PROKKA_00413	Ferrous iron transport protein B	479995	481959	+		feoB	similar to AA sequence:UniProtKB:P33650		1	0	0	0	0	0	0
416	PFR_JS22-1_411	NifU domain protein	482086	482733	+	PROKKA_00414	Fe/S biogenesis protein NfuA	482086	482733	+		nfuA	protein motif:HAMAP:MF_01637		1	0	0	0	0	0	0
417	PFR_JS22-1_412	Galactokinase	482923	484071	+	PROKKA_00415	Galactokinase	482923	484071	+	2.7.1.6	galK_1	similar to AA sequence:UniProtKB:P0A6T3		1	0	0	0	0	0	0
418	PFR_JS22-1_413	Hypothetical protein	484288	486060	-	PROKKA_00416	Serine/threonine-protein kinase PknB	484288	486060	-	2.7.11.1	pknB_1	similar to AA sequence:UniProtKB:A0QNG1		1	0	0	0	0	0	0
419	PFR_JS22-1_414	Protein kinase family protein with PASTA domain	486184	487974	-	PROKKA_00417	Serine/threonine-protein kinase PknB	486184	487974	-	2.7.11.1	pknB_2	similar to AA sequence:UniProtKB:A0QNG1		1	0	0	0	0	0	0
420	PFR_JS22-1_415	Penicillin binding protein transpeptidase domain	488066	489490	-	PROKKA_00418	Penicillin-binding protein A	488066	489490	-		pbpA	similar to AA sequence:UniProtKB:P71586		1	0	0	0	0	0	0
421	PFR_JS22-1_416	Cell cycle protein, FtsW/RodA/SpoVE family	489487	490875	-	PROKKA_00419	Lipid II flippase FtsW	489487	490875	-		ftsW_1	similar to AA sequence:UniProtKB:O07639		1	0	0	0	0	0	0
422	PFR_JS22-1_417	Putative SERINE/THREONINE PHOSPHATASE PPP	490872	492407	-	PROKKA_00420	PP2C-family Ser/Thr phosphatase	490872	492407	-	3.1.3.16	pstP	similar to AA sequence:UniProtKB:P71588		1	0	0	0	0	0	0
423	PFR_JS22-1_418	FHA domain protein	492410	492883	-	PROKKA_00421	FHA domain-containing protein FhaB	492410	492883	-		fhaB	similar to AA sequence:UniProtKB:P71589		1	0	0	0	0	0	0
424	PFR_JS22-1_419	FHA domain protein	492886	493602	-	PROKKA_00422	FHA domain-containing protein FhaA	492886	493602	-		fhaA	similar to AA sequence:UniProtKB:P71590		1	0	0	0	0	0	0
425	PFR_JS22-1_420	Thioredoxin	493773	494201	-	PROKKA_00423	Putative thioredoxin-2	493773	494201	-		trxC_1	similar to AA sequence:UniProtKB:Q9RD25		1	0	0	0	0	0	0
426	PFR_JS22-1_421	Glycoside hydrolase family 2 multidomain protein	494339	496246	-	PROKKA_00424	Beta-glucuronidase	494339	496246	-	3.2.1.31	uidA	similar to AA sequence:UniProtKB:P05804		1	0	0	0	0	0	0
427	PFR_JS22-1_422	Hypothetical protein	496295	496645	+	PROKKA_00425	hypothetical protein	496295	496645	+					0	0	0	0	0	0	0
428	PFR_JS22-1_423	Hypothetical protein	496849	497229	+	PROKKA_00426	hypothetical protein	496849	497229	+					0	0	0	0	0	0	0
429	PFR_JS22-1_424	Transposase of ISAar20, ISL3 family	497160	498236	-	PROKKA_00427	Transposase	497160	498236	-			protein motif:Pfam:PF01610.11		0	0	0	0	0	0	0
430	PFR_JS22-1_425	Hypothetical protein	498786	499160	+	PROKKA_00428	hypothetical protein	498786	499160	+					0	0	0	0	0	0	0
431	PFR_JS22-1_426	Hypothetical protein	499262	499630	+	PROKKA_00429	hypothetical protein	499262	499630	+					0	0	0	0	0	0	0
432	PFR_JS22-1_427	Transposase of ISAar20, ISL3 family	499893	501185	+	PROKKA_00430	Transposase	499893	501185	+			protein motif:Pfam:PF01610.11		0	0	0	0	0	0	0
433	PFR_JS22-1_428	Hypothetical protein	501269	502501	+	PROKKA_00431	hypothetical protein	501269	502501	+					0	0	0	0	0	0	0
434	PFR_JS22-1_429	Mannosyltransferase PIG-V domain protein	502540	503757	-	PROKKA_00432	Mannosyltransferase (PIG-V))	502540	503757	-			protein motif:Pfam:PF04188.7		1	0	0	0	0	0	0
435	PFR_JS22-1_430	Putative cation transporting P-type ATPase	503906	506551	-	PROKKA_00433	Silver exporting P-type ATPase	503906	506551	-	3.6.3.53	silP	similar to AA sequence:UniProtKB:Q9ZHC7		0	0	0	0	0	0	0
436	PFR_JS22-1_431	Phosphocarrier protein HPr	506665	506931	-	PROKKA_00434	Phosphocarrier protein HPr	506665	506931	-	2.7.11.-	ptsH	similar to AA sequence:UniProtKB:O50515		1	0	0	0	0	0	0
437	PFR_JS22-1_432	Phosphoenolpyruvate-protein phosphotransferase	507282	508946	+	PROKKA_00435	Phosphoenolpyruvate-protein phosphotransferase	507282	508946	+	2.7.3.9	ptsI	similar to AA sequence:UniProtKB:P08838		1	0	0	0	0	0	0
438	PFR_JS22-1_433	S4 domain protein	509077	509430	-	PROKKA_00436	Heat shock protein 15	509077	509430	-		hslR	similar to AA sequence:UniProtKB:P0ACG8		1	0	0	0	0	0	0
439	PFR_JS22-1_434	Hydrolase, NUDIX family	509469	510164	-	PROKKA_00437	putative NUDIX hydrolase	509469	510164	-			protein motif:CLUSTERS:PRK10707		1	0	0	0	0	0	0
440	PFR_JS22-1_435	Endonuclease III	510250	511008	-	PROKKA_00438	Ultraviolet N-glycosylase/AP lyase	510250	511008	-		pdg	similar to AA sequence:UniProtKB:P46303		1	0	0	0	0	0	0
441	PFR_JS22-1_436	Endoribonuclease L-PSP family protein	511016	511471	-	PROKKA_00439	Enamine/imine deaminase	511016	511471	-	3.5.4.-	yabJ	similar to AA sequence:UniProtKB:P37552		1	0	0	0	0	0	0
442	PFR_JS22-1_437	Hypothetical protein	511468	511659	-	PROKKA_00440	hypothetical protein	511468	511659	-					1	0	0	0	0	0	0
443	PFR_JS22-1_438	Transcription factor WhiB	511649	512032	-	PROKKA_00441	Transcriptional regulator WhiB4	511649	512032	-		whiB4	similar to AA sequence:UniProtKB:O69649		1	0	0	0	0	0	0
444	PFR_JS22-1_439	Transglycosylase	512228	514435	+	PROKKA_00442	Penicillin-binding protein 1A/1B	512228	514435	+		ponA	similar to AA sequence:UniProtKB:P39793		1	0	0	0	0	0	0
445	PFR_JS22-1_440	Putative metallophosphoesterase ykuE	514432	515403	+	PROKKA_00443	phosphodiesterase YaeI	514432	515403	+			protein motif:CLUSTERS:PRK11340		1	0	0	0	0	0	0
446						PROKKA_00444	tRNA-Pro(cgg)	515554	515628	+			COORDINATES:profile:Aragorn:1.2		0					0	0
447	PFR_JS22-1_441	Putative polysaccharide syntase	515745	517280	-	PROKKA_00445	Cellulose synthase catalytic subunit [UDP-forming]	515745	517280	-	2.4.1.12	bcsA	similar to AA sequence:UniProtKB:P37653		1	0	0	0	0	0	0
448	PFR_JS22-1_442	Transposase of ISAar20, ISL3 family	517342	518418	-	PROKKA_00446	Transposase	517342	518418	-			protein motif:Pfam:PF01610.11		0	0	0	0	0	0	0
449	PFR_JS22-1_443	Hypothetical protein	518754	518903	-	PROKKA_00447	hypothetical protein	518754	518903	-					0	0	0	0	0	0	0
450	PFR_JS22-1_444	Transposase IS6110	518953	519840	-	PROKKA_00448	Integrase core domain protein	518953	519840	-			protein motif:Pfam:PF00665.20		0	0	0	0	0	0	0
451	PFR_JS22-1_445	IS3 family element	519873	520217	-	PROKKA_00449	Transposase	519873	520217	-			protein motif:Pfam:PF01527.14		0	0	0	0	0	0	0
452	PFR_JS22-1_446	Multicopper oxidase	520644	522164	-	PROKKA_00450	Copper resistance protein A precursor	520644	522164	-		copA_2	similar to AA sequence:UniProtKB:P12374		1	0	0	0	0	0	0
453	PFR_JS22-1_447	O-6-methylguanine DNA methyltransferase	522364	522999	-	PROKKA_00451	Methylated-DNA--protein-cysteine methyltransferase	522364	522999	-	2.1.1.63	ogt_1	similar to AA sequence:UniProtKB:P0A696		0	0	0	0	0	0	0
454	PFR_JS22-1_448	Methylated-DNA--protein-cysteine	522996	523550	-	PROKKA_00452	Methylated-DNA--protein-cysteine methyltransferase	522996	523550	-	2.1.1.63	ogt_2	similar to AA sequence:UniProtKB:P0A696		1	0	0	0	0	0	0
455	PFR_JS22-1_449	Putative membrane protein	523829	524509	+	PROKKA_00453	hypothetical protein	523829	524509	+			protein motif:CLUSTERS:PRK11212		1	0	0	0	0	0	0
456	PFR_JS22-1_450	Purine nucleosidase	524609	525622	-	PROKKA_00454	Pyrimidine-specific ribonucleoside hydrolase RihA	524609	525622	-	3.2.-.-	rihA	similar to AA sequence:UniProtKB:P41409		1	0	0	0	0	0	0
457	PFR_JS22-1_451	Aldehyde dehydrogenase	526041	527537	+	PROKKA_00455	Putative aldehyde dehydrogenase AldA	526041	527537	+	1.2.1.3	aldA	similar to AA sequence:UniProtKB:Q7A825		1	0	0	0	0	0	0
458	PFR_JS22-1_452	Hypothetical protein	527732	527947	+	PROKKA_00456	hypothetical protein	527732	527947	+					1	0	0	0	0	0	0
459	PFR_JS22-1_453	Adenylosuccinate synthase	528144	529427	+	PROKKA_00457	Adenylosuccinate synthetase	528144	529427	+	6.3.4.4	purA	similar to AA sequence:UniProtKB:P65880		1	0	0	0	0	0	0
460	PFR_JS22-1_454	Amino acid transporter, APC family protein	529962	531617	+	PROKKA_00458	putative amino acid permease YhdG	529962	531617	+		yhdG_1	similar to AA sequence:UniProtKB:O07576		1	0	0	0	0	0	0
461	PFR_JS22-1_455	Glutamate-1-semialdehyde aminotransferase	531759	533126	+	PROKKA_00459	Glutamate-1-semialdehyde 2,1-aminomutase 2	531759	533126	+	5.4.3.8	hemL2	similar to AA sequence:UniProtKB:Q81LD0		1	0	0	0	0	0	0
462	PFR_JS22-1_456	ATP-dependent chaperone protein ClpB	533485	536085	+	PROKKA_00460	Chaperone protein ClpB	533485	536085	+		clpB_1	similar to AA sequence:UniProtKB:Q7WSY8		1	0	0	0	0	0	0
463	PFR_JS22-1_457	Oligopeptide transporter, OPT family	536206	538197	-	PROKKA_00461	OPT oligopeptide transporter protein	536206	538197	-			protein motif:Pfam:PF03169.9		1	0	0	0	0	0	0
464	PFR_JS22-1_458	Spermidine synthase	538526	539329	+	PROKKA_00462	spermidine synthase	538526	539329	+			protein motif:CLUSTERS:PRK04457		1	0	0	0	0	0	0
465	PFR_JS22-1_459	Sortase family protein, LPXTG-site	539481	540089	+	PROKKA_00463	Sortase family protein	539481	540089	+			protein motif:Pfam:PF04203.7		0	0	0	0	0	0	0
466	PFR_JS22-1_460	Orotate phosphoribosyltransferase	540169	540726	+	PROKKA_00464	Orotate phosphoribosyltransferase	540169	540726	+	2.4.2.10	pyrE	similar to AA sequence:UniProtKB:Q8NM11		1	0	0	0	0	0	0
467	PFR_JS22-1_461	LemA family protein	540996	541865	+	PROKKA_00465	LemA family protein	540996	541865	+			protein motif:Pfam:PF04011.6		1	0	0	0	0	0	0
468	PFR_JS22-1_462	SNARE associated protein	542073	542816	-	PROKKA_00466	Inner membrane protein YqjA	542073	542816	-		yqjA	similar to AA sequence:UniProtKB:P0AA63		1	0	0	0	0	0	0
469	PFR_JS22-1_463	TRNA/rRNA methyltransferase (SpoU)	542892	543584	+	PROKKA_00467	Putative TrmH family tRNA/rRNA methyltransferase	542892	543584	+	2.1.1.-		similar to AA sequence:UniProtKB:Q7A794		1	0	0	0	0	0	0
470	PFR_JS22-1_464	Hypothetical protein	543590	544216	+	PROKKA_00468	hypothetical protein	543590	544216	+					1	0	0	0	0	0	0
471	PFR_JS22-1_465	Fructose-bisphosphate aldolase, class II	544445	545467	+	PROKKA_00469	Fructose-bisphosphate aldolase	544445	545467	+	4.1.2.13	fba	similar to AA sequence:UniProtKB:Q9ZEM7		1	0	0	0	0	0	0
472	PFR_JS22-1_466	Hypothetical protein	545721	545996	+	PROKKA_00470	hypothetical protein	545721	545996	+					1	0	0	0	0	0	0
473	PFR_JS22-1_467	Hypothetical protein	545957	546124	-	PROKKA_00471	hypothetical protein	545957	546124	-					1	0	0	0	0	0	0
474	PFR_JS22-1_468	Possible alcohol dehydrogenase	546296	547444	-	PROKKA_00472	Alcohol dehydrogenase	546296	547444	-	1.1.1.1	adh_1	similar to AA sequence:UniProtKB:P42327		1	0	0	0	0	0	0
475	PFR_JS22-1_469	Hypothetical protein	547570	548862	-	PROKKA_00473	Sugar (and other) transporter	547570	548862	-			protein motif:Pfam:PF00083.18		1	0	0	0	0	0	0
476	PFR_JS22-1_470	MFS transporter, sugar porter family protein	549028	550626	-	PROKKA_00474	Major myo-inositol transporter IolT	549028	550626	-		iolT_3	similar to AA sequence:UniProtKB:O34718		1	0	0	0	0	0	0
477	PFR_JS22-1_471	Methylmalonic acid semialdehyde dehydrogenase	550965	552470	-	PROKKA_00475	Methylmalonate-semialdehyde dehydrogenase [acylating]	550965	552470	-	1.2.1.27	mmsA	similar to AA sequence:UniProtKB:P28810		1	0	0	0	0	0	0
478	PFR_JS22-1_472	Thiamine pyrophosphate enzyme, TPP binding domain	552736	554643	-	PROKKA_00476	3D-(3,5/4)-trihydroxycyclohexane-1,2-dione hydrolase	552736	554643	-	3.7.1.-	iolD	similar to AA sequence:UniProtKB:P42415		1	0	0	0	0	0	0
479	PFR_JS22-1_473	Myo-inositol catabolism IolB domain protein	554743	555615	-	PROKKA_00477	5-deoxy-glucuronate isomerase	554743	555615	-	5.3.1.-	iolB	similar to AA sequence:UniProtKB:P42413		1	0	0	0	0	0	0
480	PFR_JS22-1_474	Deoxyribose-phosphate aldolase superfamily	555612	556481	-	PROKKA_00478	hypothetical protein	555612	556481	-					1	0	0	0	0	0	0
481	PFR_JS22-1_475	Kinase, PfkB family	556484	557473	-	PROKKA_00479	5-dehydro-2-deoxygluconokinase	556484	557473	-	2.7.1.92	iolC_1	similar to AA sequence:UniProtKB:Q9KAG8		1	0	0	0	0	0	0
482	PFR_JS22-1_476	UbiC transcription regulator-associated	557747	558499	+	PROKKA_00480	HTH-type transcriptional repressor YvoA	557747	558499	+		yvoA	similar to AA sequence:UniProtKB:O34817		1	0	0	0	0	0	0
483	PFR_JS22-1_477	Transaldolase	558693	559769	+	PROKKA_00481	Transaldolase	558693	559769	+	2.2.1.2	tal_1	similar to AA sequence:UniProtKB:Q31C15		1	0	0	0	0	0	0
484	PFR_JS22-1_478	Inositol 2-dehydrogenase IdhA	560083	561072	+	PROKKA_00482	Inositol 2-dehydrogenase	560083	561072	+	1.1.1.18	idhA_1	similar to AA sequence:UniProtKB:O68965		1	0	0	0	0	0	0
485	PFR_JS22-1_479	Hypothetical protein	561216	561563	+	PROKKA_00483	hypothetical protein	561216	561563	+					1	0	0	0	0	0	0
486	PFR_JS22-1_480	Inosose dehydratase	561738	562661	+	PROKKA_00484	Inosose dehydratase	561738	562661	+	4.2.1.44	iolE_1	similar to AA sequence:UniProtKB:P42416		1	0	0	0	0	0	0
487	PFR_JS22-1_481	Lysine exporter protein (LYSE/YGGA) (Precursor)	562908	563516	+	PROKKA_00485	Arginine exporter protein ArgO	562908	563516	+		argO	similar to AA sequence:UniProtKB:P11667		1	0	0	0	0	0	0
488	PFR_JS22-1_482	Dihydroxy-acid dehydratase 1	563844	565685	-	PROKKA_00486	Dihydroxy-acid dehydratase	563844	565685	-	4.2.1.9	ilvD	similar to AA sequence:UniProtKB:P05791		1	0	0	0	0	0	0
489	PFR_JS22-1_483	Aspartate--ammonia ligase	565818	567728	-	PROKKA_00487	Putative asparagine synthetase [glutamine-hydrolyzing]	565818	567728	-	6.3.5.4	asnB	similar to AA sequence:UniProtKB:P64248		1	0	0	0	0	0	0
490	PFR_JS22-1_484	Glutamyl-tRNA reductase HemA	567937	569190	+	PROKKA_00488	Glutamyl-tRNA reductase	567937	569190	+	1.2.1.70	hemA	similar to AA sequence:UniProtKB:P16618		1	0	0	0	0	0	0
491	PFR_JS22-1_485	Porphobilinogen deaminase 1	569187	570119	+	PROKKA_00489	Porphobilinogen deaminase	569187	570119	+	2.5.1.61	hemC	similar to AA sequence:UniProtKB:P06983		1	0	0	0	0	0	0
492	PFR_JS22-1_486	Uroporphyrinogen decarboxylase	570116	572014	+	PROKKA_00490	Uroporphyrinogen decarboxylase	570116	572014	+	4.1.1.37	hemE	similar to AA sequence:UniProtKB:Q8NT75		1	0	0	0	0	0	0
493	PFR_JS22-1_487	Radical SAM domain protein	572016	573137	+	PROKKA_00491	pyrroloquinoline quinone biosynthesis protein PqqE	572016	573137	+			protein motif:CLUSTERS:PRK05301		1	0	0	0	0	0	0
494	PFR_JS22-1_488	Protoporphyrinogen oxidase	573141	574709	+	PROKKA_00492	Protoporphyrinogen oxidase	573141	574709	+	1.3.3.4	hemY	similar to AA sequence:UniProtKB:P32397		1	0	0	0	0	0	0
495	PFR_JS22-1_489	Ferrochelatase	574706	575764	+	PROKKA_00493	Ferrochelatase	574706	575764	+	4.99.1.1	hemH	similar to AA sequence:UniProtKB:P0A576		1	0	0	0	0	0	0
496	PFR_JS22-1_490	Porphobilinogen synthase	575887	576885	+	PROKKA_00494	Delta-aminolevulinic acid dehydratase	575887	576885	+	4.2.1.24	hemB	similar to AA sequence:UniProtKB:P64334		1	0	0	0	0	0	0
497	PFR_JS22-1_491	Putative drug resistance transporter	576917	578377	-	PROKKA_00495	putative transport protein HsrA	576917	578377	-		hsrA_2	similar to AA sequence:UniProtKB:P31474		1	0	0	0	0	0	0
498	PFR_JS22-1_492	Transcriptional regulator	578429	579208	+	PROKKA_00496	Bacterial regulatory proteins, tetR family	578429	579208	+			protein motif:Pfam:PF00440.17		1	0	0	0	0	0	0
499	PFR_JS22-1_493	Glutamate-1-semialdehyde 2,1-aminomutase hemL	579266	580591	+	PROKKA_00497	Glutamate-1-semialdehyde 2,1-aminomutase	579266	580591	+	5.4.3.8	hemL	similar to AA sequence:UniProtKB:Q5SJS4		1	0	0	0	0	0	0
500	PFR_JS22-1_494	Pyruvate carboxylase subunit B	580860	582377	+	PROKKA_00498	Methylmalonyl-CoA carboxyltransferase 5S subunit	580860	582377	+	2.1.3.1		similar to AA sequence:UniProtKB:Q70AC7		1	0	0	0	0	0	0
501	PFR_JS22-1_495	Methylmalonyl-CoA carboxyltransferase 12S	582393	583967	+	PROKKA_00499	Methylmalonyl-CoA carboxyltransferase 12S subunit	582393	583967	+	2.1.3.1		similar to AA sequence:UniProtKB:Q8GBW6		1	0	0	0	0	0	0
502	PFR_JS22-1_496	Hypothetical protein	583983	584231	+	PROKKA_00500	Methylmalonyl-CoA carboxyltransferase 12S subunit	583983	584231	+	2.1.3.1		similar to AA sequence:UniProtKB:Q8GBW6		1	0	0	0	0	0	0
503	PFR_JS22-1_497	Methylmalonyl-CoA carboxyltransferase 1.3S	584248	584619	+	PROKKA_00501	Methylmalonyl-CoA carboxyltransferase 1.3S subunit	584248	584619	+	2.1.3.1		similar to AA sequence:UniProtKB:P02904		1	0	0	0	0	0	0
504	PFR_JS22-1_498	Oxidoreductase, short chain	584750	585469	-	PROKKA_00502	Serine 3-dehydrogenase	584750	585469	-	1.1.1.276	sdh	similar to AA sequence:UniProtKB:Q9KWN1		1	0	0	0	0	0	0
505	PFR_JS22-1_499	Putative transcription regulator TetR/AcrR	585584	586315	-	PROKKA_00503	Bacterial regulatory proteins, tetR family	585584	586315	-			protein motif:Pfam:PF00440.17		1	0	0	0	0	0	0
506	PFR_JS22-1_500	2,3-bisphosphoglycerate-dependent	586646	587395	+	PROKKA_00504	2,3-bisphosphoglycerate-dependent phosphoglycerate mutase	586646	587395	+	5.4.2.11	gpmA	similar to AA sequence:UniProtKB:P33158		1	0	0	0	0	0	0
507	PFR_JS22-1_501	Phosphate transport system regulatory protein	587595	588272	-	PROKKA_00505	hypothetical protein	587595	588272	-			similar to AA sequence:UniProtKB:P65720	Phosphate-specific transport system accessory protein PhoU homolog 2	1	0	0	0	0	0	0
508	PFR_JS22-1_502	ATPase/histidine kinase/DNA gyrase B/HSP90 domain	588506	589753	+	PROKKA_00506	Signal-transduction histidine kinase senX3	588506	589753	+	2.7.13.3	senX3	similar to AA sequence:UniProtKB:A0QR01		1	0	0	0	0	0	0
509	PFR_JS22-1_503	Response regulator	589759	590436	+	PROKKA_00507	Sensory transduction protein regX3	589759	590436	+		regX3	similar to AA sequence:UniProtKB:Q11156		1	0	0	0	0	0	0
510	PFR_JS22-1_504	Transcriptional regulator, CarD family	590577	591062	+	PROKKA_00508	RNA polymerase-binding transcription factor CarD	590577	591062	+		carD	similar to AA sequence:UniProtKB:A0R561		1	0	0	0	0	0	0
511	PFR_JS22-1_505	2-C-methyl-D-erythritol 4-phosphate	591144	591890	+	PROKKA_00509	2-C-methyl-D-erythritol 4-phosphate cytidylyltransferase	591144	591890	+	2.7.7.60	ispD	similar to AA sequence:UniProtKB:P96864		1	0	0	0	0	0	0
512	PFR_JS22-1_506	2-C-methyl-D-erythritol 2,4-cyclodiphosphate	591887	592387	+	PROKKA_00510	2-C-methyl-D-erythritol 2,4-cyclodiphosphate synthase	591887	592387	+	4.6.1.12	ispF	similar to AA sequence:UniProtKB:P65183		1	0	0	0	0	0	0
513	PFR_JS22-1_507	Serine hydroxymethyltransferase (Precursor)	592587	594035	-	PROKKA_00511	Serine hydroxymethyltransferase	592587	594035	-	2.1.2.1	glyA	similar to AA sequence:UniProtKB:A0R2V7		1	0	0	0	0	0	0
514	PFR_JS22-1_508	L-asparaginase, type I	594256	595257	-	PROKKA_00512	L-asparaginase 1	594256	595257	-	3.5.1.1	ansA	similar to AA sequence:UniProtKB:P0A962		1	0	0	0	0	0	0
515	PFR_JS22-1_509	Amino acid permease	595268	596758	-	PROKKA_00513	GABA permease	595268	596758	-		gabP_1	similar to AA sequence:UniProtKB:P46349		1	0	0	0	0	0	0
516	PFR_JS22-1_510	Amino acid permease	597077	598564	-	PROKKA_00514	GABA permease	597077	598564	-		gabP_2	similar to AA sequence:UniProtKB:P46349		1	0	0	0	0	0	0
517	PFR_JS22-1_511	RNA methyltransferase, TrmH family, group 3	598776	599699	-	PROKKA_00515	Putative TrmH family tRNA/rRNA methyltransferase	598776	599699	-	2.1.1.-		similar to AA sequence:UniProtKB:Q7A794		1	0	0	0	0	0	0
518	PFR_JS22-1_512	Cysteinyl-tRNA synthetase CysS	599699	601102	-	PROKKA_00516	Cysteine--tRNA ligase	599699	601102	-	6.1.1.16	cysS	similar to AA sequence:UniProtKB:P21888		1	0	0	0	0	0	0
519	PFR_JS22-1_513	FCD domain protein	601229	602230	-	PROKKA_00517	Putative L-lactate dehydrogenase operon regulatory protein	601229	602230	-		lldR	similar to AA sequence:UniProtKB:P0ACL7		1	0	0	0	0	0	0
520	PFR_JS22-1_514	Transporter, lactate permease family protein	602734	604437	+	PROKKA_00518	Glycolate permease GlcA	602734	604437	+		glcA	similar to AA sequence:UniProtKB:Q46839		1	0	0	0	0	0	0
521	PFR_JS22-1_515	Putative oxididoreductase subunit	604478	605287	+	PROKKA_00519	Lactate utilization protein A	604478	605287	+		lutA	similar to AA sequence:UniProtKB:O07020		1	0	0	0	0	0	0
522	PFR_JS22-1_516	Iron-sulfur cluster-binding protein	605284	606822	+	PROKKA_00520	Lactate utilization protein B	605284	606822	+		lutB	similar to AA sequence:UniProtKB:O07021		1	0	0	0	0	0	0
523	PFR_JS22-1_517	Protein of hypothetical function DUF162	606828	607484	+	PROKKA_00521	Lactate utilization protein C	606828	607484	+		lutC	similar to AA sequence:UniProtKB:O32259		1	0	0	0	0	0	0
524	PFR_JS22-1_518	Hypothetical protein	607726	608127	+	PROKKA_00522	hypothetical protein	607726	608127	+					1	0	0	0	0	0	0
525	PFR_JS22-1_519	Lipopolysaccharide kinase, Kdo/WaaP family	608184	609566	-	PROKKA_00523	Lipopolysaccharide kinase (Kdo/WaaP) family protein	608184	609566	-			protein motif:Pfam:PF06293.8		1	0	0	0	0	0	0
526	PFR_JS22-1_520	Cystathionine gamma-synthase (Cgs)	609680	610867	-	PROKKA_00524	Cystathionine gamma-synthase	609680	610867	-	2.5.1.48	metB	similar to AA sequence:UniProtKB:P00935		1	0	0	0	0	0	0
527	PFR_JS22-1_521	ATP binding protein of ABC transporter for	611117	612226	-	PROKKA_00525	sn-glycerol-3-phosphate import ATP-binding protein UgpC	611117	612226	-	3.6.3.20	ugpC	similar to AA sequence:UniProtKB:P10907		1	0	0	0	0	0	0
528	PFR_JS22-1_522	L-serine dehydratase 1	612442	613833	-	PROKKA_00526	L-serine dehydratase 1	612442	613833	-	4.3.1.17	sdaA	similar to AA sequence:UniProtKB:P16095		1	0	0	0	0	0	0
529	PFR_JS22-1_523	Amidohydrolase	614009	615283	+	PROKKA_00527	putative hydrolase YxeP	614009	615283	+	3.-.-.-	yxeP_2	similar to AA sequence:UniProtKB:P54955		1	0	0	0	0	0	0
530	PFR_JS22-1_524	Hypothetical membrane protein (DedA family)	615354	616331	+	PROKKA_00528	SNARE associated Golgi protein	615354	616331	+			protein motif:Pfam:PF09335.5		1	0	0	0	0	0	0
531	PFR_JS22-1_525	Putative RNase III regulator YmdB	616356	616865	-	PROKKA_00529	O-acetyl-ADP-ribose deacetylase	616356	616865	-	3.5.1.-	ymdB_1	similar to AA sequence:UniProtKB:P0A8D6		1	0	0	0	0	0	0
532	PFR_JS22-1_526	Hypothetical protein	616950	617333	+	PROKKA_00530	hypothetical protein	616950	617333	+					1	0	0	0	0	0	0
533	PFR_JS22-1_527	Ktn nad-binding domain involved with k transport	617340	619598	+	PROKKA_00531	potassium transporter peripheral membrane component	617340	619598	+			protein motif:CLUSTERS:PRK09496		1	0	0	0	0	0	0
534	PFR_JS22-1_528	Conserved transmembrane transport protein MmpL13	619571	621901	-	PROKKA_00532	Membrane protein YdfJ	619571	621901	-		ydfJ_1	similar to AA sequence:UniProtKB:P96687		1	0	0	0	0	0	0
535						PROKKA_00533	tRNA-Thr(tgt)	622181	622256	-			COORDINATES:profile:Aragorn:1.2		0					0	0
536	PFR_JS22-1_529	Mannose-6-phosphate isomerase, class I	622390	623589	-	PROKKA_00534	Mannose-6-phosphate isomerase	622390	623589	-	5.3.1.8	manA	similar to AA sequence:UniProtKB:P00946		1	0	0	0	0	0	0
537	PFR_JS22-1_530	Hypothetical protein	623808	624089	+	PROKKA_00535	hypothetical protein	623808	624089	+					1	0	0	0	0	1	0
538	PFR_JS22-1_531	60 kDa chaperonin 1	624433	626055	+	PROKKA_00536	60 kDa chaperonin 1	624433	626055	+		groL1_1	similar to AA sequence:UniProtKB:A0QQU5		1	0	0	0	0	1	0
539	PFR_JS22-1_532	Hypothetical protein	628627	629622	-	PROKKA_00537	hypothetical protein	628627	629622	-					1	0	0	0	0	1	0
540	PFR_JS22-1_533	NUDIX hydrolase	632840	633400	+	PROKKA_00538	hypothetical protein	632840	633400	+			protein motif:CLUSTERS:PRK08999		1	0	0	0	0	1	0
541	PFR_JS22-1_534	Surface layer protein A (S-layer protein A)	633950	635629	+	PROKKA_00539	hypothetical protein	633950	635629	+			protein motif:Pfam:PF00395.14	S-layer homology domain	0	0	0	0	0	1	0
542	PFR_JS22-1_535	Surface layer protein A (S-layer protein A)	636278	637660	+	PROKKA_00540	Endoglucanase C precursor	636278	637660	+	3.2.1.4	cenC_2	similar to AA sequence:UniProtKB:P14090		1	0	0	0	0	1	0
543	PFR_JS22-1_536	Hypothetical protein	638058	639011	+	PROKKA_00541	hypothetical protein	638058	639011	+					0	0	0	0	0	1	0
544	PFR_JS22-1_537	S-layer protein, SHL domain protein	639036	639935	+	PROKKA_00542	Endoglucanase C precursor	639036	639935	+	3.2.1.4	cenC_3	similar to AA sequence:UniProtKB:P14090		0	0	0	0	0	1	0
545	PFR_JS22-1_538	DEAD/DEAH box helicase	640098	641777	-	PROKKA_00543	Type III restriction enzyme, res subunit	640098	641777	-			protein motif:Pfam:PF04851.9		0	0	0	0	0	1	0
546	PFR_JS22-1_539	Conserved protein, putative helicase of DeaD/DeaH	641850	644171	-	PROKKA_00544	hypothetical protein	641850	644171	-					0	0	0	0	0	0	0
547	PFR_JS22-1_540	Hypothetical protein	644168	645196	-	PROKKA_00545	hypothetical protein	644168	645196	-					0	0	0	0	0	0	0
548	PFR_JS22-1_541	Cold shock protein	645423	645809	+	PROKKA_00546	Cold shock-like protein	645423	645809	+		csp	similar to AA sequence:UniProtKB:O54310		1	0	0	0	0	0	0
549	PFR_JS22-1_542	PF11228 family protein	645813	646592	+	PROKKA_00547	hypothetical protein	645813	646592	+					1	0	0	0	0	0	0
550	PFR_JS22-1_543	Hypothetical protein	646670	647011	-	PROKKA_00548	hypothetical protein	646670	647011	-					1	0	0	0	0	0	0
551	PFR_JS22-1_544	Guanine/hypoxanthine permease PbuG	647057	648619	+	PROKKA_00549	Guanine/hypoxanthine permease PbuG	647057	648619	+		pbuG	similar to AA sequence:UniProtKB:O34987		1	0	0	0	0	0	0
552	PFR_JS22-1_545	Hypothetical protein	648781	649167	+	PROKKA_00550	hypothetical protein	648781	649167	+					1	0	0	0	0	0	0
553	PFR_JS22-1_546	Phosphoserine transaminase	649210	650331	-	PROKKA_00551	Phosphoserine aminotransferase	649210	650331	-	2.6.1.52	serC	similar to AA sequence:UniProtKB:P63514		1	0	0	0	0	0	0
554	PFR_JS22-1_547	Iron-dependent repressor and activator IdeR	650508	651185	+	PROKKA_00552	Diphtheria toxin repressor	650508	651185	+		dtxR	similar to AA sequence:UniProtKB:P0DJL7		1	0	0	0	0	0	0
555	PFR_JS22-1_548	Thioredoxin	651301	651636	+	PROKKA_00553	Putative thioredoxin-2	651301	651636	+		trxC_2	similar to AA sequence:UniProtKB:Q9RD25		1	0	0	0	0	0	0
556	PFR_JS22-1_549	Hypothetical protein	651801	652160	-	PROKKA_00554	hypothetical protein	651801	652160	-					1	0	0	0	0	0	0
557	PFR_JS22-1_550	Carboxylic ester hydrolase	652313	653122	+	PROKKA_00555	acetyl esterase	652313	653122	+			protein motif:CLUSTERS:PRK10162		0	0	0	0	0	0	0
558	PFR_JS22-1_551	Isochorismatase family protein	653119	653739	+	PROKKA_00556	nicotinamidase/pyrazinamidase	653119	653739	+			protein motif:CLUSTERS:PRK11609		1	0	0	0	0	0	0
559	PFR_JS22-1_552	Hypothetical protein	653884	654216	-	PROKKA_00557	hypothetical protein	653884	654216	-					1	0	0	0	0	0	0
560						PROKKA_00558	tRNA-Arg(cct)	654313	654388	-			COORDINATES:profile:Aragorn:1.2		0					0	0
561	PFR_JS22-1_553	UDP-glucose pyrophosphorylase 2	654791	656164	+	PROKKA_00559	UTP--glucose-1-phosphate uridylyltransferase	654791	656164	+			protein motif:Pfam:PF01704.12		1	0	0	0	0	0	0
562	PFR_JS22-1_554	Hypothetical protein	656157	656567	+	PROKKA_00560	hypothetical protein	656157	656567	+					1	0	0	0	0	0	0
563	PFR_JS22-1_555	Large conductance mechanosensitive channel	656621	657064	-	PROKKA_00561	Large-conductance mechanosensitive channel	656621	657064	-		mscL	similar to AA sequence:UniProtKB:A5U127		1	0	0	0	0	0	0
564	PFR_JS22-1_556	Hypothetical protein	657157	657798	-	PROKKA_00562	flagellar basal body P-ring biosynthesis protein FlgA	657157	657798	-			protein motif:CLUSTERS:PRK12617		1	0	0	0	0	0	0
565	PFR_JS22-1_557	Type I antifreeze protein	657898	658305	-	PROKKA_00563	Zinc ribbon domain protein	657898	658305	-			protein motif:Pfam:PF09723.4		0	0	0	0	0	0	0
566	PFR_JS22-1_558	Hypothetical protein	658461	659174	-	PROKKA_00564	5-formyltetrahydrofolate cyclo-ligase family protein	658461	659174	-			protein motif:CLUSTERS:PRK10333		1	0	0	0	0	0	0
567	PFR_JS22-1_559	Molybdopterin molybdenumtransferase	659189	660475	+	PROKKA_00565	Molybdopterin molybdenumtransferase	659189	660475	+	2.10.1.1	moeA_2	similar to AA sequence:UniProtKB:P99139		1	0	0	0	0	0	0
568	PFR_JS22-1_560	Acetytransferase	660479	661189	+	PROKKA_00566	Putative ribosomal N-acetyltransferase YdaF	660479	661189	+	2.3.1.-	ydaF_1	similar to AA sequence:UniProtKB:P96579		1	0	0	0	0	0	0
569	PFR_JS22-1_561	Hypothetical protein	661264	662067	+	PROKKA_00567	hypothetical protein	661264	662067	+					1	0	0	0	0	0	0
570						PROKKA_00568	tRNA-Ala(cgc)	662143	662217	+			COORDINATES:profile:Aragorn:1.2		0					0	0
571	PFR_JS22-1_562	Low similarity to site-specific recombinase	662115	663617	-											0	0	0	0	0	0
572	PFR_JS22-1_563	Hypothetical protein	663623	663868	-	PROKKA_00569	hypothetical protein	663623	663868	-					0	0	0	0	0	0	0
573	PFR_JS22-1_564	Thioredoxin	664229	664654	+	PROKKA_00570	Thioredoxin	664229	664654	+		trxA_1	similar to AA sequence:UniProtKB:P08058		0	0	0	0	0	0	0
574	PFR_JS22-1_565	Hypothetical protein	664758	665492	+	PROKKA_00571	hypothetical protein	664758	665492	+					0	0	0	0	0	0	0
575	PFR_JS22-1_566	ATP-dependent chaperone protein ClpB	665561	668287	-	PROKKA_00572	Chaperone protein ClpB	665561	668287	-		clpB_2	similar to AA sequence:UniProtKB:Q7WSY8		0	0	0	0	0	0	0
576	PFR_JS22-1_567	Hypothetical protein	668510	669277	+	PROKKA_00573	Universal stress protein family protein	668510	669277	+			protein motif:Pfam:PF00582.20		0	0	0	0	0	0	0
577	PFR_JS22-1_568	Sensor kinase	669401	670324	+	PROKKA_00574	Oxygen sensor histidine kinase NreB	669401	670324	+	2.7.13.3	nreB	similar to AA sequence:UniProtKB:Q7WZY5		0	0	0	0	0	0	0
578	PFR_JS22-1_569	Two-component system response regulator	670327	670986	+	PROKKA_00575	Oxygen regulatory protein NreC	670327	670986	+		nreC_2	similar to AA sequence:UniProtKB:Q7WZY4		0	0	0	0	0	0	0
579	PFR_JS22-1_570	Hypothetical protein	671209	671730	+	PROKKA_00576	hypothetical protein	671209	671730	+					0	0	0	0	0	0	0
580	PFR_JS22-1_571	Trypsin	671793	672884	+	PROKKA_00577	Periplasmic pH-dependent serine endoprotease DegQ precursor	671793	672884	+	3.4.21.107	degQ	similar to AA sequence:UniProtKB:P39099		0	0	0	0	0	0	0
581	PFR_JS22-1_572	Chaperone protein DnaK	673264	675093	+	PROKKA_00578	Chaperone protein DnaK	673264	675093	+		dnaK_1	similar to AA sequence:UniProtKB:A0QQC8		0	0	0	0	0	0	0
582	PFR_JS22-1_573	Protein GrpE	675254	675823	+	PROKKA_00579	heat shock protein GrpE	675254	675823	+			protein motif:CLUSTERS:PRK10325		0	0	0	0	0	0	0
583	PFR_JS22-1_574	Chaperone protein DnaJ 1	675820	676917	+	PROKKA_00580	Chaperone protein DnaJ	675820	676917	+		dnaJ_1	similar to AA sequence:UniProtKB:P50018		0	0	0	0	0	0	0
584	PFR_JS22-1_575	Heat shock protein transcriptional repressor	676919	677338	+	PROKKA_00581	Putative heat shock protein HspR	676919	677338	+		hspR_1	similar to AA sequence:UniProtKB:P40183		0	0	0	0	0	0	0
585	PFR_JS22-1_576	Hypothetical protein	678239	678790	-	PROKKA_00582	hypothetical protein	678239	678790	-					0	0	0	0	0	0	0
586	PFR_JS22-1_577	Hypothetical protein	678837	679400	-	PROKKA_00583	hypothetical protein	678837	679400	-					0	0	0	0	0	0	0
587	PFR_JS22-1_578	Integral membrane sensor signal transduction	679551	680738	+	PROKKA_00584	Sensor histidine kinase DesK	679551	680738	+	2.7.13.3	desK_3	similar to AA sequence:UniProtKB:O34757		0	0	0	0	0	0	0
588	PFR_JS22-1_579	Two-component system response regulator	680735	681394	+	PROKKA_00585	Transcriptional regulatory protein LiaR	680735	681394	+		liaR_1	similar to AA sequence:UniProtKB:O32197		0	0	0	0	0	0	0
589	PFR_JS22-1_580	Hypothetical protein	681557	682336	+	PROKKA_00586	hypothetical protein	681557	682336	+					0	0	0	0	0	0	0
590	PFR_JS22-1_581	Hypothetical protein	682384	682593	+	PROKKA_00587	hypothetical protein	682384	682593	+					0	0	0	0	0	0	0
591	PFR_JS22-1_582	SEFIR domain protein	683690	684643	-	PROKKA_00588	SEFIR domain protein	683690	684643	-			protein motif:Pfam:PF08357.5		0	0	0	0	0	0	0
592	PFR_JS22-1_583	Hypothetical protein	685023	685286	+	PROKKA_00589	Peptidase family M23	685023	685286	+			protein motif:Pfam:PF01551.1		1	0	0	0	0	0	0
593	PFR_JS22-1_584	Lactoylglutathione lyase and lyase	685336	685704	-	PROKKA_00590	Glyoxalase-like domain protein	685336	685704	-			protein motif:Pfam:PF12681.1		0	0	0	0	0	0	0
594	PFR_JS22-1_585	Putative HTH-type transcriptional regulator MarR	685783	686202	+	PROKKA_00591	Transcriptional regulator HosA	685783	686202	+		hosA	similar to AA sequence:UniProtKB:P69782		1	0	0	0	0	0	0
595	PFR_JS22-1_586	Transcriptional regulator	686279	686590	+	PROKKA_00592	Transcriptional repressor SdpR	686279	686590	+		sdpR	similar to AA sequence:UniProtKB:O32242		1	0	0	0	0	0	0
596	PFR_JS22-1_587	Drug resistance transporter, EmrB/QacA subfamily	686630	688096	+	PROKKA_00593	Multidrug export protein EmrB	686630	688096	+		emrB_2	similar to AA sequence:UniProtKB:P0AEJ0	Putative antibiotic resistance	1	0	0	0	0	0	0
597	PFR_JS22-1_588	Proline/glycine betaine transporter	688235	689674	+	PROKKA_00594	Proline/betaine transporter	688235	689674	+		proP	similar to AA sequence:UniProtKB:P0C0L7		1	0	0	0	0	0	0
598	PFR_JS22-1_589	Regulatory protein TetR	689750	690343	-	PROKKA_00595	Bacterial regulatory proteins, tetR family	689750	690343	-			protein motif:Pfam:PF00440.17		1	0	0	0	0	0	0
599	PFR_JS22-1_590	Probable multidrug resistance transporter, MFS	690456	691943	+	PROKKA_00596	putative multidrug resistance protein EmrY	690456	691943	+		emrY	similar to AA sequence:UniProtKB:P52600	Putative antibiotic resistance	1	0	0	0	0	0	0
600	PFR_JS22-1_591	Glutamate dehydrogenase	692098	693462	+	PROKKA_00597	NADP-specific glutamate dehydrogenase	692098	693462	+	1.4.1.4	gdhA	similar to AA sequence:UniProtKB:P00370		1	0	0	0	0	0	0
601	PFR_JS22-1_592	Transcriptional regulatory protein PadR	693582	694055	-	PROKKA_00598	acetyltransferase	693582	694055	-			protein motif:CLUSTERS:PRK07757		1	0	0	0	0	0	0
602	PFR_JS22-1_593	CrcB-like protein	694115	694501	-	PROKKA_00599	Putative fluoride ion transporter CrcB	694115	694501	-		crcB_1	similar to AA sequence:UniProtKB:P37002		1	0	0	0	0	0	0
603	PFR_JS22-1_594	CrcB-like protein	694498	694914	-	PROKKA_00600	Putative fluoride ion transporter CrcB	694498	694914	-		crcB_2	similar to AA sequence:UniProtKB:P37002		1	0	0	0	0	0	0
604	PFR_JS22-1_595	UspA domain protein	694911	695444	-	PROKKA_00601	Universal stress protein family protein	694911	695444	-			protein motif:Pfam:PF00582.20		1	0	0	0	0	0	0
605	PFR_JS22-1_596	Galactokinase	695601	696797	-	PROKKA_00602	Galactokinase	695601	696797	-	2.7.1.6	galK_2	similar to AA sequence:UniProtKB:P0A6T3		1	0	0	0	0	0	0
606	PFR_JS22-1_597	Twin-arginine translocation pathway signal and	697061	697582	+	PROKKA_00603	hypothetical protein	697061	697582	+					1	0	0	0	0	0	0
607	PFR_JS22-1_598	Uracyl permease	697613	699163	-	PROKKA_00604	Putative pyrimidine permease RutG	697613	699163	-		rutG	similar to AA sequence:UniProtKB:P75892		1	0	0	0	0	0	0
608	PFR_JS22-1_599	Integral membrane protein with DUF218 domain	699285	700349	-	PROKKA_00605	hypothetical protein	699285	700349	-					1	0	0	0	0	0	0
609	PFR_JS22-1_600	Dolichyl-phosphate-mannose-protein	700399	701958	-	PROKKA_00606	putative dolichyl-phosphate-mannose--protein mannosyltransferase	700399	701958	-	2.4.1.109	pmt	similar to AA sequence:UniProtKB:O05586		1	0	0	0	0	0	0
610	PFR_JS22-1_601	Glycoside hydrolase family 95	702245	704632	+	PROKKA_00607	hypothetical protein	702245	704632	+					1	0	0	0	0	0	0
611	PFR_JS22-1_602	Ribosomal RNA small subunit methyltransferase I	704646	705596	+	PROKKA_00608	Ribosomal RNA small subunit methyltransferase I	704646	705596	+	2.1.1.198	rsmI	similar to AA sequence:UniProtKB:P0A640		1	0	0	0	0	0	0
612	PFR_JS22-1_603	Hydrolase, TatD family	705729	706757	+	PROKKA_00609	putative deoxyribonuclease YcfH	705729	706757	+	3.1.21.-	ycfH	similar to AA sequence:UniProtKB:P0AFQ7		1	0	0	0	0	0	0
613	PFR_JS22-1_604	Ribosomal RNA small subunit methyltransferase A	706754	707623	+	PROKKA_00610	Ribosomal RNA small subunit methyltransferase A	706754	707623	+	2.1.1.182	rsmA	similar to AA sequence:UniProtKB:P66662		1	0	0	0	0	0	0
614	PFR_JS22-1_605	4-diphosphocytidyl-2-C-methyl-D-erythritol kinase	707700	708677	+	PROKKA_00611	4-diphosphocytidyl-2-C-methyl-D-erythritol kinase	707700	708677	+	2.7.1.148	ispE	similar to AA sequence:UniProtKB:P65178		1	0	0	0	0	0	0
615	PFR_JS22-1_606	Transcriptional regulator, TetR family	708712	709494	-	PROKKA_00612	Biofilm operon icaADBC HTH-type negative transcriptional regulator IcaR	708712	709494	-		icaR	similar to AA sequence:UniProtKB:A6QKF4		1	0	0	0	0	0	0
616	PFR_JS22-1_607	Aspartate carbomyltransferase	709637	710683	-	PROKKA_00613	Aspartate carbamoyltransferase	709637	710683	-	2.1.3.2	pyrB	similar to AA sequence:UniProtKB:Q8ZB39		1	0	0	0	0	0	0
617						PROKKA_00614	tRNA-Gln(ttg)	710845	710924	+			COORDINATES:profile:Aragorn:1.2		0					0	0
618	PFR_JS22-1_608	Bifunctional protein GlmU	711110	712657	+	PROKKA_00615	Bifunctional protein GlmU	711110	712657	+		glmU	similar to AA sequence:UniProtKB:P96382		1	0	0	0	0	0	0
619	PFR_JS22-1_609	Ribose-phosphate diphosphokinase	712691	713686	+	PROKKA_00616	Ribose-phosphate pyrophosphokinase	712691	713686	+	2.7.6.1	prs_2	similar to AA sequence:UniProtKB:P65232		1	0	0	0	0	0	0
620	PFR_JS22-1_610	50S ribosomal protein L25	714064	714723	+	PROKKA_00617	50S ribosomal protein L25	714064	714723	+		rplY	similar to AA sequence:UniProtKB:Q92N68		1	0	0	0	0	0	0
621	PFR_JS22-1_611	Peptidyl-tRNA hydrolase (Precursor)	714931	715521	+	PROKKA_00618	Peptidyl-tRNA hydrolase	714931	715521	+	3.1.1.29	pth	similar to AA sequence:UniProtKB:A0R3D3		1	0	0	0	0	0	0
622	PFR_JS22-1_612	Hypothetical protein	715589	715954	+	PROKKA_00619	hypothetical protein	715589	715954	+					1	0	0	0	0	0	0
623	PFR_JS22-1_613	Transcription-repair coupling factor	716033	719728	+	PROKKA_00620	Transcription-repair-coupling factor	716033	719728	+	3.6.4.-	mfd	similar to AA sequence:UniProtKB:P64326		1	0	0	0	0	0	0
624	PFR_JS22-1_614	Hypothetical protein	719850	720383	+	PROKKA_00621	hypothetical protein	719850	720383	+					1	0	0	0	0	0	0
625	PFR_JS22-1_615	MazG family protein	720383	721054	+	PROKKA_00622	Nucleoside triphosphate pyrophosphohydrolase	720383	721054	+	3.6.1.8	mazG	similar to AA sequence:UniProtKB:P0AEY3		1	0	0	0	0	0	0
626	PFR_JS22-1_616	Phosphopyruvate hydratase	721169	722458	+	PROKKA_00623	Enolase	721169	722458	+	4.2.1.11	eno_1	similar to AA sequence:UniProtKB:A0R3B8		1	0	0	0	0	0	0
627	PFR_JS22-1_617	Hypothetical protein	722723	723364	+	PROKKA_00624	Cell division protein FtsL	722723	723364	+		ftsL_1	protein motif:HAMAP:MF_00910		0	0	0	0	0	0	0
628	PFR_JS22-1_618	PF04417 family protein	723444	723959	+	PROKKA_00625	hypothetical protein	723444	723959	+					1	0	0	0	0	0	0
629	PFR_JS22-1_619	Exopolyphosphatase	723956	724912	+	PROKKA_00626	Guanosine-5'-triphosphate,3'-diphosphate pyrophosphatase	723956	724912	+	3.6.1.40	gppA	similar to AA sequence:UniProtKB:P25552		1	0	0	0	0	0	0
630						PROKKA_00627	tRNA-Leu(taa)	725022	725095	+			COORDINATES:profile:Aragorn:1.2		0					0	0
631	PFR_JS22-1_620	Actinorhodin transporter	725178	726605	-	PROKKA_00628	putative transport protein HsrA	725178	726605	-		hsrA_3	similar to AA sequence:UniProtKB:P31474		1	0	0	0	0	0	0
632	PFR_JS22-1_621	Transcriptional regulator	726670	727308	+	PROKKA_00629	Bacterial regulatory proteins, tetR family	726670	727308	+			protein motif:Pfam:PF00440.17		1	0	0	0	0	0	0
633	PFR_JS22-1_622	Phosphopyruvate hydratase	727599	728870	+	PROKKA_00630	Enolase	727599	728870	+	4.2.1.11	eno_2	similar to AA sequence:UniProtKB:P64074		1	0	0	0	0	0	0
634	PFR_JS22-1_623	Cationic amino acid transporter	728928	730391	-	PROKKA_00631	putative amino acid permease YhdG	728928	730391	-		yhdG_2	similar to AA sequence:UniProtKB:O07576		1	0	0	0	0	0	0
635	PFR_JS22-1_624	Similar to Nucleoside-diphosphate-sugar	730608	731381	-	PROKKA_00632	putative sugar epimerase YhfK	730608	731381	-	4.-.-.-	yhfK	similar to AA sequence:UniProtKB:O07609		0	0	0	0	0	0	0
636	PFR_JS22-1_625	Methyltransferase type 11	731684	732433	+	PROKKA_00633	Methyltransferase domain protein	731684	732433	+			protein motif:Pfam:PF08241.6		1	0	0	0	0	0	0
637	PFR_JS22-1_626	Putative CONSERVED TRANSMEMBRANE PROTEIN	732570	733382	+	PROKKA_00634	Bax inhibitor 1 like protein	732570	733382	+			protein motif:Pfam:PF12811.1		1	0	0	0	0	0	0
638	PFR_JS22-1_627	Hydrolase, NUDIX family	733557	734261	-	PROKKA_00635	Nucleoside triphosphatase NudI	733557	734261	-	3.6.1.-	nudI	similar to AA sequence:UniProtKB:P52006		1	0	0	0	0	0	0
639	PFR_JS22-1_628	Hypothetical protein	734310	735260	-	PROKKA_00636	hypothetical protein	734310	735260	-					1	0	0	0	0	0	0
640	PFR_JS22-1_629	Putative 3-methyladenine DNA glycosylase	735469	736119	+	PROKKA_00637	3-methyladenine DNA glycosylase	735469	736119	+			protein motif:CLUSTERS:PRK00802		1	0	0	0	0	0	0
641	PFR_JS22-1_630	Hypothetical protein	736147	736236	+	PROKKA_00638	hypothetical protein	736147	736236	+					0	0	0	0	0	0	0
642	PFR_JS22-1_631	Hypothetical protein	736249	736653	+	PROKKA_00639	hypothetical protein	736249	736653	+			protein motif:Pfam:PF08327.5	Activator of Hsp90 ATPase homolog 1-like protein	1	0	0	0	0	0	0
643	PFR_JS22-1_632	Hypothetical protein	736787	737242	+	PROKKA_00640	hypothetical protein	736787	737242	+					1	0	0	0	0	0	0
644	PFR_JS22-1_633	PF04978 family protein	737268	737774	-	PROKKA_00641	DinB superfamily protein	737268	737774	-			protein motif:Pfam:PF12867.1		1	0	0	0	0	0	0
645	PFR_JS22-1_634	HAD-superfamily hydrolase, subfamily IA,	737771	738385	-	PROKKA_00642	?-D-glucose-1-phosphatase	737771	738385	-			protein motif:CLUSTERS:PRK09456		1	0	0	0	0	0	0
646	PFR_JS22-1_635	FMN-binding split barrel	738563	739210	+	PROKKA_00643	Pyridoxamine 5'-phosphate oxidase	738563	739210	+			protein motif:Pfam:PF12900.1		1	0	0	0	0	0	0
647	PFR_JS22-1_636	Hypothetical protein	739315	739845	-	PROKKA_00644	hypothetical protein	739315	739845	-					1	0	0	0	0	0	0
648	PFR_JS22-1_637	Peptide methionine sulfoxide reductase MsrA	739965	740600	-	PROKKA_00645	Peptide methionine sulfoxide reductase MsrA	739965	740600	-	1.8.4.11	msrA	similar to AA sequence:UniProtKB:Q93S39		1	0	0	0	0	0	0
649	PFR_JS22-1_638	Uracil-DNA glycosylase 2	740712	741401	-	PROKKA_00646	Uracil-DNA glycosylase	740712	741401	-	3.2.2.27	ung	similar to AA sequence:UniProtKB:P67071		1	0	0	0	0	0	0
650	PFR_JS22-1_639	PF01594 domain protein	741582	743012	+	PROKKA_00647	pheromone autoinducer 2 transporter	741582	743012	+			protein motif:CLUSTERS:PRK12287		1	0	0	0	0	0	0
651	PFR_JS22-1_640	Hypothetical protein	743098	744060	+	PROKKA_00648	hypothetical protein	743098	744060	+					1	0	0	0	0	0	0
652	PFR_JS22-1_641	DoxX protein	744176	744610	-	PROKKA_00649	DoxX	744176	744610	-			protein motif:Pfam:PF07681.6		1	0	0	0	0	0	0
653	PFR_JS22-1_642	Transcription elongation factor GreA	744697	745200	-	PROKKA_00650	Transcription elongation factor GreA	744697	745200	-		greA	similar to AA sequence:UniProtKB:P64279		1	0	0	0	0	0	0
654	PFR_JS22-1_643	Mycothiol conjugate amidase Mca	745295	746221	+	PROKKA_00651	Mycothiol S-conjugate amidase	745295	746221	+	3.5.1.115	mca	similar to AA sequence:UniProtKB:A0R2W9		1	0	0	0	0	0	0
655	PFR_JS22-1_644	Conserved protein containing thioredoxin domain	746394	749078	+	PROKKA_00652	ASCH domain protein	746394	749078	+			protein motif:Pfam:PF04266.8		1	0	0	0	0	0	0
656	PFR_JS22-1_645	ASCH domain protein	749116	749634	+	PROKKA_00653	ASCH domain protein	749116	749634	+			protein motif:Pfam:PF04266.8		1	0	0	0	0	0	0
657	PFR_JS22-1_646	Isoprenyl transferase 2	749647	750456	-	PROKKA_00654	(2Z,6E)-farnesyl diphosphate synthase	749647	750456	-	2.5.1.68		similar to AA sequence:UniProtKB:Q47SS3		1	0	0	0	0	0	0
658	PFR_JS22-1_647	Channel protein, hemolysin III family protein	750655	751392	+	PROKKA_00655	Haemolysin-III related	750655	751392	+			protein motif:Pfam:PF03006.14		1	0	0	0	0	0	0
659	PFR_JS22-1_648	Exodeoxyribonuclease 7 small subunit	751437	751679	-	PROKKA_00656	Exodeoxyribonuclease 7 small subunit	751437	751679	-	3.1.11.6	xseB	similar to AA sequence:UniProtKB:Q7VV85		1	0	0	0	0	0	0
660	PFR_JS22-1_649	Exodeoxyribonuclease VII, large subunit	751727	752878	-	PROKKA_00657	Exodeoxyribonuclease 7 large subunit	751727	752878	-	3.1.11.6	xseA	similar to AA sequence:UniProtKB:P04994		1	0	0	0	0	0	0
661	PFR_JS22-1_650	4-hydroxy-3-methylbut-2-enyl diphosphate	752895	754133	+	PROKKA_00658	4-hydroxy-3-methylbut-2-enyl diphosphate reductase	752895	754133	+	1.17.1.2	ispH	similar to AA sequence:UniProtKB:P62623		1	0	0	0	0	0	0
662	PFR_JS22-1_651	RmuC family DNA recombination protein	754065	755414	-	PROKKA_00659	DNA recombination protein RmuC	754065	755414	-		rmuC	similar to AA sequence:UniProtKB:P0AG71		1	0	0	0	0	0	0
663	PFR_JS22-1_652	M18 family aminopeptidase	755564	756835	+	PROKKA_00660	putative M18 family aminopeptidase 2	755564	756835	+	3.4.11.-	apeB	similar to AA sequence:UniProtKB:Q9HYZ3		1	0	0	0	0	0	0
664	PFR_JS22-1_653	GTP-dependent nucleic acid-binding protein EngD	756930	758003	+	PROKKA_00661	Ribosome-binding ATPase YchF	756930	758003	+		ychF	similar to AA sequence:UniProtKB:P44681		1	0	0	0	0	0	0
665	PFR_JS22-1_654	Hypothetical protein	758590	759636	+	PROKKA_00662	hypothetical protein	758590	759636	+					0	0	0	0	0	0	0
666	PFR_JS22-1_655	Hypothetical protein	759740	761578	+	PROKKA_00663	hypothetical protein	759740	761578	+					0	1	1	0	0	0	0
667	PFR_JS22-1_656	Uma4 protein	761785	763137	+	PROKKA_00664	Transposase	761785	763137	+			protein motif:Pfam:PF01610.11		0	1	1	0	0	0	0
668	PFR_JS22-1_657	Hypothetical protein	763184	763741	+	PROKKA_00665	hypothetical protein	763184	763741	+					0	1	1	0	0	0	0
669	PFR_JS22-1_658	Hypothetical protein	764529	764753	+	PROKKA_00666	hypothetical protein	764529	764753	+					0	1	1	0	0	0	0
670	PFR_JS22-1_659	Hypothetical protein	764753	765862	+	PROKKA_00667	hypothetical protein	764753	765862	+					0	0	0	0	0	0	0
671	PFR_JS22-1_660	Hypothetical protein	765956	766726	+	PROKKA_00668	hypothetical protein	765956	766726	+					0	0	0	0	0	0	0
672	PFR_JS22-1_661	Transcriptional regulator	766690	767655	-	PROKKA_00669	HTH-type transcriptional regulator GltC	766690	767655	-		gltC	similar to AA sequence:UniProtKB:P20668		0	0	0	0	0	0	0
673	PFR_JS22-1_662	Inner membrane transport protein ynfM	767813	768964	+	PROKKA_00670	Inner membrane transport protein YnfM	767813	768964	+		ynfM	similar to AA sequence:UniProtKB:P43531		0	0	0	0	0	0	0
674	PFR_JS22-1_663	FrnE protein	769353	770048	+	PROKKA_00671	DSBA-like thioredoxin domain protein	769353	770048	+			protein motif:Pfam:PF01323.14		0	0	0	0	0	0	0
675	PFR_JS22-1_664	Hypothetical protein	770621	771493	+	PROKKA_00672	Pentapeptide repeats (8 copies)	770621	771493	+			protein motif:Pfam:PF00805.16		0	0	0	0	0	0	0
676	PFR_JS22-1_665	Hypothetical protein	771572	771838	+	PROKKA_00673	anaerobic benzoate catabolism transcriptional regulator	771572	771838	+			protein motif:CLUSTERS:PRK08154		0	0	0	0	0	0	0
677	PFR_JS22-1_666	GlpP family transcriptional regulator	771817	772476	-	PROKKA_00674	Glycerol-3-phosphate responsive antiterminator	771817	772476	-			protein motif:Pfam:PF04309.6		0	0	0	0	0	0	0
678	PFR_JS22-1_667	Alkylglycerone-phosphate synthase	772565	774097	-	PROKKA_00675	putative FAD-linked oxidoreductase	772565	774097	-	1.-.-.-		similar to AA sequence:UniProtKB:Q50685		0	0	0	0	0	0	0
679	PFR_JS22-1_668	Glycerol-3-phosphate dehydrogenase glpD2	774094	775779	-	PROKKA_00676	Aerobic glycerol-3-phosphate dehydrogenase	774094	775779	-	1.1.5.3	glpD	similar to AA sequence:UniProtKB:P18158		0	0	0	0	0	0	0
680	PFR_JS22-1_669	Bile acid:sodium symporter	776095	777021	+	PROKKA_00677	Sodium Bile acid symporter family protein	776095	777021	+			protein motif:Pfam:PF01758.10		0	0	0	0	0	0	0
681	PFR_JS22-1_670	Hypothetical protein	777171	777341	+	PROKKA_00678	hypothetical protein	777171	777341	+					0	0	0	0	0	0	0
682	PFR_JS22-1_671	UPF0324 membrane protein	777272	778273	-	PROKKA_00679	hypothetical protein	777272	778273	-					0	0	0	0	0	0	0
683	PFR_JS22-1_672	Hypothetical protein	778270	778443	-	PROKKA_00680	hypothetical protein	778270	778443	-					0	0	0	0	0	0	0
684	PFR_JS22-1_673	Thiamine-phosphate diphosphorylase	778958	779605	-	PROKKA_00681	Thiamine-phosphate synthase	778958	779605	-	2.5.1.3	thiE_1	similar to AA sequence:UniProtKB:P66916		0	0	0	0	0	0	0
685	PFR_JS22-1_674	Hypothetical protein	779781	780683	+	PROKKA_00682	D-amino acid dehydrogenase small subunit	779781	780683	+			protein motif:CLUSTERS:PRK00711		0	0	0	0	0	0	0
686	PFR_JS22-1_675	Glycine oxidase	780637	781035	+	PROKKA_00683	Glycine oxidase	780637	781035	+	1.4.3.19	thiO	similar to AA sequence:UniProtKB:O31616		0	0	0	0	0	0	0
687	PFR_JS22-1_676	Thiamine biosynthesis protein	781032	781265	+	PROKKA_00684	sulfur carrier protein ThiS	781032	781265	+			protein motif:CLUSTERS:PRK05863		0	0	0	0	0	0	0
688	PFR_JS22-1_677	Thiazole synthase	781268	782098	+	PROKKA_00685	Thiazole synthase	781268	782098	+	2.8.1.10	thiG	similar to AA sequence:UniProtKB:A0QQL0		0	0	0	0	0	0	0
689	PFR_JS22-1_678	Molybdenum cofactor biosynthesis protein moeB2	782107	783318	+	PROKKA_00686	putative adenylyltransferase/sulfurtransferase MoeZ	782107	783318	+		moeZ_2	similar to AA sequence:UniProtKB:Q7D5X9		0	0	0	0	0	0	0
690	PFR_JS22-1_679	UPF0324 membrane protein	783386	784468	-	PROKKA_00687	hypothetical protein	783386	784468	-					0	0	0	0	0	0	0
691	PFR_JS22-1_680	Transcriptional regulator	784538	785458	+	PROKKA_00688	HTH-type transcriptional regulator CysL	784538	785458	+		cysL	similar to AA sequence:UniProtKB:P39647		0	0	0	0	0	0	0
692	PFR_JS22-1_681	Hypothetical protein	785462	785677	-	PROKKA_00689	hypothetical protein	785462	785677	-					0	0	0	0	0	0	0
693	PFR_JS22-1_682	Carbon starvation protein	785667	788063	-	PROKKA_00690	Carbon starvation protein A	785667	788063	-		cstA	similar to AA sequence:UniProtKB:P15078		0	0	0	0	0	0	0
694	PFR_JS22-1_683	Glycerate kinase	788436	789554	+	PROKKA_00691	Glycerate 2-kinase	788436	789554	+	2.7.1.165	garK	similar to AA sequence:UniProtKB:P23524		0	0	0	0	0	0	0
695	PFR_JS22-1_684	MFS transporter	789618	791387	-	PROKKA_00692	Antiseptic resistance protein	789618	791387	-		qacA_1	similar to AA sequence:UniProtKB:P0A0J9		0	0	0	0	0	0	0
696	PFR_JS22-1_685	Glyoxalase/bleomycin resistance	791589	792482	-	PROKKA_00693	3-demethylubiquinone-9 3-methyltransferase	791589	792482	-			protein motif:Pfam:PF06983.7		0	0	0	0	0	0	0
697	PFR_JS22-1_686	Peptidyl-tRNA hydrolase PTH2	792583	793296	+	PROKKA_00694	hypothetical protein	792583	793296	+					0	0	0	0	0	0	0
698	PFR_JS22-1_687	ABC transporter, quaternary amine uptake	793334	794233	+	PROKKA_00695	Putative osmoprotectant uptake system substrate-binding protein OsmF precursor	793334	794233	+		osmF_1	similar to AA sequence:UniProtKB:P33362		0	0	0	0	0	0	0
699	PFR_JS22-1_688	Cyanate permease	794381	795658	+	PROKKA_00696	putative transporter YycB	794381	795658	+		yycB	similar to AA sequence:UniProtKB:P37482		0	0	0	0	0	0	0
700	PFR_JS22-1_689	Hypothetical protein	795760	795984	-	PROKKA_00697	hypothetical protein	795760	795984	-					0	0	0	0	0	0	0
701	PFR_JS22-1_690	Band 7 protein	795997	796965	-	PROKKA_00698	SPFH domain / Band 7 family protein	795997	796965	-			protein motif:Pfam:PF01145.19		0	0	0	0	0	0	0
702	PFR_JS22-1_691	Cysteine synthase	797185	798153	-	PROKKA_00699	Cysteine synthase	797185	798153	-	2.5.1.47	cysK_1	similar to AA sequence:UniProtKB:P63871		1	0	0	0	0	0	0
703	PFR_JS22-1_692	Diacylglycerol kinase catalytic region	798598	799653	+	PROKKA_00700	Diacylglycerol kinase	798598	799653	+	2.7.1.107	dagK_1	similar to AA sequence:UniProtKB:O31502		0	0	0	0	0	0	0
704	PFR_JS22-1_693	Hypothetical protein	799744	800907	-	PROKKA_00701	hypothetical protein	799744	800907	-					0	0	0	0	0	0	0
705	PFR_JS22-1_694	Peptidase M20D, amidohydrolase	801068	802237	+	PROKKA_00702	putative hydrolase YxeP	801068	802237	+	3.-.-.-	yxeP_3	similar to AA sequence:UniProtKB:P54955		1	0	0	0	0	0	0
706	PFR_JS22-1_695	Phosphoribosyl transferase domain protein	802323	802829	-	PROKKA_00703	Xanthine phosphoribosyltransferase	802323	802829	-	2.4.2.22	gpt	similar to AA sequence:UniProtKB:P0A9M5		0	0	0	0	0	0	0
707	PFR_JS22-1_696	Phosphinothricin acetyltransferase	802889	803401	-	PROKKA_00704	N-acyltransferase YncA	802889	803401	-	2.3.1.-	yncA	similar to AA sequence:UniProtKB:P76112		0	0	0	0	0	0	0
708	PFR_JS22-1_697	Regulatory protein, MarR	803455	804087	+	PROKKA_00705	DNA-binding transcriptional repressor MarR	803455	804087	+			protein motif:CLUSTERS:PRK11512		0	0	0	0	0	0	0
709	PFR_JS22-1_698	Major facilitator superfamily (MFS) multidrug	804084	805421	+	PROKKA_00706	enterobactin exporter EntS	804084	805421	+			protein motif:CLUSTERS:PRK10489		0	0	0	0	0	0	0
710	PFR_JS22-1_699	Transporter, anaerobic C4-dicarboxylate uptake	805518	806813	-	PROKKA_00707	Anaerobic C4-dicarboxylate transporter DcuA	805518	806813	-		dcuA	similar to AA sequence:UniProtKB:P0ABN5		0	0	0	0	0	0	0
711	PFR_JS22-1_700	Aspartate ammonia-lyase (Aspartase)	806818	808290	-	PROKKA_00708	Aspartate ammonia-lyase	806818	808290	-	4.3.1.1	aspA_1	similar to AA sequence:UniProtKB:P0AC38		0	0	0	0	0	0	0
712	PFR_JS22-1_701	Aspartate ammonia-lyase (Aspartase)	808617	810086	-	PROKKA_00709	Aspartate ammonia-lyase	808617	810086	-	4.3.1.1	aspA_2	similar to AA sequence:UniProtKB:P0AC38		1	0	0	0	0	0	0
713	PFR_JS22-1_702	Hypothetical protein	810214	810660	-	PROKKA_00710	hypothetical protein	810214	810660	-					1	0	0	0	0	0	0
714	PFR_JS22-1_703	Fumarate hydratase class II	810824	812248	-	PROKKA_00711	Fumarate hydratase class II	810824	812248	-	4.2.1.2	fumC	similar to AA sequence:UniProtKB:Q92PB6		1	0	0	0	0	0	0
715	PFR_JS22-1_704	Putative glyoxylate reductase	812412	813380	-	PROKKA_00712	Putative 2-hydroxyacid dehydrogenase	812412	813380	-	1.1.1.-		similar to AA sequence:UniProtKB:Q99RW8		1	0	0	0	0	0	0
716	PFR_JS22-1_705	Putative FERREDOXIN FDXC	813616	813936	+	PROKKA_00713	Ferredoxin	813616	813936	+			similar to AA sequence:UniProtKB:P13279		1	0	0	0	0	0	0
717	PFR_JS22-1_706	Succinyldiaminopimelate transaminase	813933	815024	+	PROKKA_00714	LL-diaminopimelate aminotransferase	813933	815024	+	2.6.1.83	dapL	similar to AA sequence:UniProtKB:Q7NDX4		1	0	0	0	0	0	0
718	PFR_JS22-1_707	Conserved hypothetical secreted protein	815052	815897	-	PROKKA_00715	hypothetical protein	815052	815897	-					1	0	0	0	0	0	0
719	PFR_JS22-1_708	2,3,4,5-tetrahydropyridine-2-carboxylateN-succiny	815904	816842	-	PROKKA_00716	2,3,4,5-tetrahydropyridine-2,6-dicarboxylate N-succinyltransferase	815904	816842	-	2.3.1.117	dapD	similar to AA sequence:UniProtKB:O05302		1	0	0	0	0	0	0
720	PFR_JS22-1_709	Succinyl-diaminopimelate desuccinylase	816942	818030	+	PROKKA_00717	Succinyl-diaminopimelate desuccinylase	816942	818030	+	3.5.1.18	dapE_1	similar to AA sequence:UniProtKB:Q59284		1	0	0	0	0	0	0
721	PFR_JS22-1_710	Rossmann fold nucleotide-binding protein	818192	819028	+	PROKKA_00718	LOG family protein ORF6 in fasciation locus	818192	819028	+		fas6	similar to AA sequence:UniProtKB:P46378		1	0	0	0	0	0	0
722	PFR_JS22-1_711	Chloride transporter, chloride channel family	819243	820568	+	PROKKA_00719	H(+)/Cl(-) exchange transporter ClcA	819243	820568	+		clcA	similar to AA sequence:UniProtKB:Q8ZRP8		1	0	0	0	0	0	0
723	PFR_JS22-1_712	Hypothetical protein	820591	820983	+	PROKKA_00720	hypothetical protein	820591	820983	+					1	0	0	0	0	0	0
724	PFR_JS22-1_713	Hypothetical protein	821043	821210	+	PROKKA_00721	hypothetical protein	821043	821210	+					1	0	0	0	0	0	0
725	PFR_JS22-1_714	Starch synthase	821389	822606	-	PROKKA_00722	Capsular glucan synthase	821389	822606	-	2.4.1.21	glgA	similar to AA sequence:UniProtKB:O05313		1	0	0	0	0	0	0
726	PFR_JS22-1_715	Glucose-1-phosphate adenylyltransferase 2	822761	823951	+	PROKKA_00723	Glucose-1-phosphate adenylyltransferase	822761	823951	+	2.7.7.27	glgC	similar to AA sequence:UniProtKB:P64241		1	0	0	0	0	0	0
727	PFR_JS22-1_716	O-methyltransferase mdmC	824089	824754	-	PROKKA_00724	Putative O-methyltransferase/MSMEI_4947	824089	824754	-	2.1.1.-		similar to AA sequence:UniProtKB:A0R2D5		1	0	0	0	0	0	0
728	PFR_JS22-1_717	Dihydrodipicolinate synthase	824898	825779	+	PROKKA_00725	4-hydroxy-tetrahydrodipicolinate synthase	824898	825779	+	4.3.3.7	dapA	similar to AA sequence:UniProtKB:P63945		1	0	0	0	0	0	0
729	PFR_JS22-1_718	Sec-independent protein translocase protein TatB	825874	826323	+	PROKKA_00726	sec-independent translocase	825874	826323	+			protein motif:CLUSTERS:PRK01371		1	0	0	0	0	0	0
730	PFR_JS22-1_719	Mrp ATPase family protein	826505	827662	-	PROKKA_00727	Flagellum site-determining protein YlxH	826505	827662	-		ylxH	similar to AA sequence:UniProtKB:P40742		1	0	0	0	0	0	0
731	PFR_JS22-1_720	PF06210 family protein	827806	828369	-	PROKKA_00728	hypothetical protein	827806	828369	-					1	0	0	0	0	0	0
732	PFR_JS22-1_721	CBS domain pair protein	828366	829643	-	PROKKA_00729	Magnesium transporter MgtE	828366	829643	-			similar to AA sequence:UniProtKB:Q5SMG8		1	0	0	0	0	0	0
733	PFR_JS22-1_722	Citrate lyase beta chain citrase beta chain	829824	830687	+	PROKKA_00730	(3S)-malyl-CoA thioesterase	829824	830687	+	3.1.2.-	mcl2	similar to AA sequence:UniProtKB:D3JV05		1	0	0	0	0	0	0
734	PFR_JS22-1_723	Hypothetical protein	830832	831707	+	PROKKA_00731	hypothetical protein	830832	831707	+					1	0	0	0	0	0	0
735	PFR_JS22-1_724	Peptidase, M24 family	831834	833288	-	PROKKA_00732	Xaa-Pro aminopeptidase 1	831834	833288	-	3.4.11.9	pepPI	similar to AA sequence:UniProtKB:P0A3Z2		1	0	0	0	0	0	0
736	PFR_JS22-1_725	Zn-ribbon protein, possibly nucleic acid-binding	833461	834204	+	PROKKA_00733	Putative zinc ribbon domain protein	833461	834204	+			protein motif:Pfam:PF02591.9		1	0	0	0	0	0	0
737	PFR_JS22-1_726	Hypothetical protein	834015	834737	-	PROKKA_00734	hypothetical protein	834015	834737	-					0	0	0	0	0	0	0
738	PFR_JS22-1_727	Hypothetical protein	834795	835454	+	PROKKA_00735	S-layer protein precursor	834795	835454	+		ctc	similar to AA sequence:UniProtKB:Q9ZES5		1	0	0	0	0	0	0
739	PFR_JS22-1_728	Methionyl aminopeptidase	835593	836501	-	PROKKA_00736	Methionine aminopeptidase 2	835593	836501	-	3.4.11.18	map_1	similar to AA sequence:UniProtKB:P0A5J2		1	0	0	0	0	0	0
740	PFR_JS22-1_729	Hypothetical protein	836581	837528	-	PROKKA_00737	hypothetical protein	836581	837528	-					0	0	0	0	0	0	0
741	PFR_JS22-1_730	Hypothetical protein	837613	838494	-	PROKKA_00738	hypothetical protein	837613	838494	-					0	0	0	0	0	0	0
742	PFR_JS22-1_731	Glutamine synthetase, type I	838701	840035	+	PROKKA_00739	putative glutamine synthetase 2	838701	840035	+	6.3.1.2	glnA_1	similar to AA sequence:UniProtKB:A0R083		1	0	0	0	0	0	0
743	PFR_JS22-1_732	Hypothetical protein	840091	840828	-	PROKKA_00740	hypothetical protein	840091	840828	-					1	0	0	0	0	0	0
744	PFR_JS22-1_733	Glutamate-ammonia-ligase adenylyltransferase	841070	844036	+	PROKKA_00741	Glutamate-ammonia-ligase adenylyltransferase	841070	844036	+	2.7.7.42	glnE	similar to AA sequence:UniProtKB:P30870		1	0	0	0	0	0	0
745	PFR_JS22-1_734	Putative oxidoreductase in MprA 5'region	844033	844848	+	PROKKA_00742	short chain dehydrogenase	844033	844848	+			protein motif:CLUSTERS:PRK07904		1	0	0	0	0	0	0
746	PFR_JS22-1_735	Transcriptional regulator	844868	845452	-	PROKKA_00743	Tetracycline repressor protein class A from transposon 1721	844868	845452	-		tetR	similar to AA sequence:UniProtKB:P03038	Putative antibiotic resistance	1	0	0	0	0	0	0
747	PFR_JS22-1_736	Hypothetical protein	845543	846133	-	PROKKA_00744	hypothetical protein	845543	846133	-					1	0	0	0	0	0	0
748	PFR_JS22-1_737	Glutamate--ammonia ligase	846378	847817	-	PROKKA_00745	Glutamine synthetase	846378	847817	-	6.3.1.2	glnA_2	similar to AA sequence:UniProtKB:P15106		1	0	0	0	0	0	0
749	PFR_JS22-1_738	Oleandomycin resistance ATPase	847993	849804	-	PROKKA_00746	putative ABC transporter ATP-binding protein	847993	849804	-			similar to AA sequence:UniProtKB:P45127		1	0	0	0	0	0	0
750	PFR_JS22-1_739	Integral membrane protein	849837	850607	-	PROKKA_00747	hypothetical protein	849837	850607	-					1	0	0	0	0	0	0
751	PFR_JS22-1_740	2-oxoglutarate dehydrogenase, E2 component,	850891	851847	-	PROKKA_00748	Dihydrolipoyllysine-residue acetyltransferase component of pyruvate dehydrogenase complex	850891	851847	-	2.3.1.12	aceF_1	similar to AA sequence:UniProtKB:Q8NNJ2		1	0	0	0	0	0	0
752	PFR_JS22-1_741	Dihydrolipoamide acyltransferase DlaT	851844	852659	-	PROKKA_00749	Dihydrolipoyllysine-residue acetyltransferase component of pyruvate dehydrogenase complex	851844	852659	-	2.3.1.12	aceF_2	similar to AA sequence:UniProtKB:Q8NNJ2		0	0	0	0	0	0	0
753	PFR_JS22-1_742	Aminomethyltransferase	852960	854081	+	PROKKA_00750	Aminomethyltransferase	852960	854081	+	2.1.2.10	gcvT	similar to AA sequence:UniProtKB:P54378		1	0	0	0	0	0	0
754	PFR_JS22-1_743	Hypothetical protein	854236	854451	-	PROKKA_00751	hypothetical protein	854236	854451	-					1	0	0	0	0	0	0
755	PFR_JS22-1_744	Integral membrane protein	854451	855005	-	PROKKA_00752	hypothetical protein	854451	855005	-					1	0	0	0	0	0	0
756	PFR_JS22-1_745	Phage shock protein A, PspA	855305	856099	+	PROKKA_00753	hypothetical protein	855305	856099	+			similar to AA sequence:UniProtKB:P54617	Phage shock protein A homolog	1	0	0	0	0	0	0
757	PFR_JS22-1_746	Hypothetical protein	856096	856386	+	PROKKA_00754	hypothetical protein	856096	856386	+					1	0	0	0	0	0	0
758	PFR_JS22-1_747	Hypothetical protein	856390	857322	+	PROKKA_00755	glycerate kinase I	856390	857322	+			protein motif:CLUSTERS:PRK10342		1	0	0	0	0	0	0
759	PFR_JS22-1_748	Iron-sulfur cluster assembly accessory protein	857480	857830	+	PROKKA_00756	Iron-sulfur cluster insertion protein ErpA	857480	857830	+		erpA	similar to AA sequence:UniProtKB:P45344		1	0	0	0	0	0	0
760	PFR_JS22-1_749	IMP dehydrogenase family protein	857969	859432	-	PROKKA_00757	Inosine-5'-monophosphate dehydrogenase	857969	859432	-	1.1.1.205	guaB_1	similar to AA sequence:UniProtKB:P99106		1	0	0	0	0	0	0
761	PFR_JS22-1_750	Response regulator	859645	860169	+	PROKKA_00758	putative response regulatory protein/MT3230	859645	860169	+			similar to AA sequence:UniProtKB:P95183		1	0	0	0	0	0	0
762	PFR_JS22-1_751	Anthranilate phosphoribosyltransferase	860169	861218	+	PROKKA_00759	Anthranilate phosphoribosyltransferase	860169	861218	+	2.4.2.18	trpD	similar to AA sequence:UniProtKB:A0R048		1	0	0	0	0	0	0
763	PFR_JS22-1_752	Hypothetical protein	861259	861684	-	PROKKA_00760	hypothetical protein	861259	861684	-					1	0	0	0	0	0	0
764	PFR_JS22-1_753	Hypothetical protein	861824	862507	-	PROKKA_00761	hypothetical protein	861824	862507	-					1	0	0	0	0	0	0
765	PFR_JS22-1_754	Hypothetical protein	862533	863201	-	PROKKA_00762	hypothetical protein	862533	863201	-					1	0	0	0	0	0	0
766	PFR_JS22-1_755	Acetyltransferase, GNAT family	863293	864390	-	PROKKA_00763	Putative ribosomal N-acetyltransferase YdaF	863293	864390	-	2.3.1.-	ydaF_2	similar to AA sequence:UniProtKB:P96579		1	0	0	0	0	0	0
767	PFR_JS22-1_756	Hypothetical protein	864579	865595	-	PROKKA_00764	hypothetical protein	864579	865595	-					1	0	0	0	0	0	0
768	PFR_JS22-1_757	Peptidylprolyl isomerase	865922	866434	+	PROKKA_00765	Peptidyl-prolyl cis-trans isomerase B	865922	866434	+	5.2.1.8	cypB	similar to AA sequence:UniProtKB:P77949		1	0	0	0	0	0	0
769	PFR_JS22-1_758	Transcriptional regulator, AsnC family	866565	866834	-	PROKKA_00766	AsnC family protein	866565	866834	-			protein motif:Pfam:PF01037.15		1	0	0	0	0	0	0
770	PFR_JS22-1_759	Peptidase M23B family / metalloendopeptidase	867094	868215	+	PROKKA_00767	Murein DD-endopeptidase MepM	867094	868215	+	3.4.24.-	mepM_1	similar to AA sequence:UniProtKB:P0AFS9		1	0	0	0	0	0	0
771	PFR_JS22-1_760	Acyltransferase PlsC	868332	869177	+	PROKKA_00768	1-acyl-sn-glycerol-3-phosphate acyltransferase	868332	869177	+	2.3.1.51	plsC	similar to AA sequence:UniProtKB:P26647		1	0	0	0	0	0	0
772	PFR_JS22-1_761	1-acyl-sn-glycerol-3-phosphate acyltransferase	869170	870111	+	PROKKA_00769	Acyltransferase	869170	870111	+			protein motif:Pfam:PF01553.15		1	0	0	0	0	0	0
773	PFR_JS22-1_762	3-deoxy-7-phosphoheptulonate synthase	870260	871606	+	PROKKA_00770	Phospho-2-dehydro-3-deoxyheptonate aldolase	870260	871606	+	2.5.1.54	aroH	similar to AA sequence:UniProtKB:P80574		1	0	0	0	0	0	0
774	PFR_JS22-1_763	Zn-dependent hydrolase of the beta-lactamase	871637	872380	+	PROKKA_00771	metal-dependent hydrolase	871637	872380	+			protein motif:CLUSTERS:PRK00685		1	0	0	0	0	0	0
775	PFR_JS22-1_764	Membrane spanning protein DUF6	872393	873316	-	PROKKA_00772	EamA-like transporter family protein	872393	873316	-			protein motif:Pfam:PF00892.14		1	0	0	0	0	0	0
776	PFR_JS22-1_765	Hypothetical protein	873359	875626	-	PROKKA_00773	Serine/threonine-protein kinase PK-1	873359	875626	-	2.7.11.1	spk1	similar to AA sequence:UniProtKB:Q9KIG4		1	0	0	0	0	0	0
777	PFR_JS22-1_766	Polyprenyl synthetase	875750	876820	-	PROKKA_00774	(2E,6E)-farnesyl diphosphate synthase	875750	876820	-	2.5.1.10		similar to AA sequence:UniProtKB:P0A5H8		1	0	0	0	0	0	0
778	PFR_JS22-1_767	Methylenetetrahydrofolate reductase (NAD(P)H)	876866	877807	+	PROKKA_00775	5,10-methylenetetrahydrofolate reductase	876866	877807	+	1.5.1.20	metF	similar to AA sequence:UniProtKB:P0AEZ1		1	0	0	0	0	0	0
779	PFR_JS22-1_768	DNA or RNA helicase, Superfamily I family	877761	879971	-	PROKKA_00776	Helicase IV	877761	879971	-	3.6.4.12	helD	similar to AA sequence:UniProtKB:O32215		1	0	0	0	0	0	0
780	PFR_JS22-1_769	Hypothetical protein	880185	880586	+	PROKKA_00777	hypothetical protein	880185	880586	+					1	0	0	0	0	0	0
781	PFR_JS22-1_770	DNA polymerase III, alpha subunit	880598	884218	+	PROKKA_00778	DNA polymerase III subunit alpha	880598	884218	+	2.7.7.7	dnaE_1	similar to AA sequence:UniProtKB:P10443		1	0	0	0	0	0	0
782	PFR_JS22-1_771	DNA polymerase IV	884245	885486	+	PROKKA_00779	DNA polymerase IV	884245	885486	+	2.7.7.7	dinB_1	similar to AA sequence:UniProtKB:Q47155		1	0	0	0	0	0	0
783	PFR_JS22-1_772	Hypothetical protein	885526	885909	+	PROKKA_00780	hypothetical protein	885526	885909	+					1	0	0	0	0	0	0
784	PFR_JS22-1_773	Protein MraZ	886132	886569	+	PROKKA_00781	cell division protein MraZ	886132	886569	+			protein motif:CLUSTERS:PRK00326		1	0	0	0	0	0	0
785	PFR_JS22-1_774	Ribosomal RNA small subunit methyltransferase H	886748	887776	+	PROKKA_00782	Ribosomal RNA small subunit methyltransferase H	886748	887776	+	2.1.1.199	rsmH	similar to AA sequence:UniProtKB:P60392		1	0	0	0	0	0	0
786	PFR_JS22-1_775	Hypothetical protein	887773	888291	+	PROKKA_00783	Cell division protein FtsL	887773	888291	+		ftsL_2	protein motif:HAMAP:MF_00910		1	0	0	0	0	0	0
787	PFR_JS22-1_776	Penicillin binding protein transpeptidase domain	888288	890351	+	PROKKA_00784	Penicillin-binding protein PbpB	888288	890351	+	2.4.1.129	pbpB	similar to AA sequence:UniProtKB:A0R022		1	0	0	0	0	0	0
788	PFR_JS22-1_777	UDP-N-acetylmuramoyl-L-alanyl-D-glutamate--2,6-di	890351	891940	+	PROKKA_00785	UDP-N-acetylmuramoyl-L-alanyl-D-glutamate--2,6-diaminopimelate ligase	890351	891940	+	6.3.2.13	murE	similar to AA sequence:UniProtKB:P65477		1	0	0	0	0	0	0
789	PFR_JS22-1_778	UDP-N-acetylmuramoyl-tripeptide--D-alanyl-D-alani	891942	893426	+	PROKKA_00786	UDP-N-acetylmuramoyl-tripeptide--D-alanyl-D-alanine ligase	891942	893426	+	6.3.2.10	murF	similar to AA sequence:UniProtKB:P11880		1	0	0	0	0	0	0
790	PFR_JS22-1_779	Phospho-N-acetylmuramoyl-pentappeptidetransferase	893423	894499	+	PROKKA_00787	Phospho-N-acetylmuramoyl-pentapeptide-transferase	893423	894499	+	2.7.8.13	mraY	similar to AA sequence:UniProtKB:P0A6W3		1	0	0	0	0	0	0
791	PFR_JS22-1_780	UDP-N-acetylmuramoylalanine--D-glutamate ligase	894559	895980	+	PROKKA_00788	UDP-N-acetylmuramoylalanine--D-glutamate ligase	894559	895980	+	6.3.2.9	murD	similar to AA sequence:UniProtKB:A5U4I2		1	0	0	0	0	0	0
792	PFR_JS22-1_781	Cell division protein FtsW	896173	897438	+	PROKKA_00789	Lipid II flippase FtsW	896173	897438	+		ftsW_2	similar to AA sequence:UniProtKB:P63762		1	0	0	0	0	0	0
793	PFR_JS22-1_782	UDP-N-acetylglucosamine--N-acetylmuramyl-(Pentape	897438	898538	+	PROKKA_00790	UDP-N-acetylglucosamine--N-acetylmuramyl-(pentapeptide) pyrophosphoryl-undecaprenol N-acetylglucosamine transferase	897438	898538	+	2.4.1.227	murG	similar to AA sequence:UniProtKB:P17443		1	0	0	0	0	0	0
794	PFR_JS22-1_783	UDP-N-acetylmuramate--L-alanine ligase MurC	898535	899977	+	PROKKA_00791	UDP-N-acetylmuramate--L-alanine ligase	898535	899977	+	6.3.2.8	murC	similar to AA sequence:UniProtKB:P45066		1	0	0	0	0	0	0
795	PFR_JS22-1_784	POTRA domain protein, FtsQ-type	899974	900705	+	PROKKA_00792	Cell division protein FtsQ	899974	900705	+		ftsQ	similar to AA sequence:UniProtKB:P64168		1	0	0	0	0	0	0
796	PFR_JS22-1_785	Cell division protein FtsZ	900923	902164	+	PROKKA_00793	Cell division protein FtsZ	900923	902164	+		ftsZ	similar to AA sequence:UniProtKB:P94337		1	0	0	0	0	0	0
797	PFR_JS22-1_786	YfiH family protein	902174	902962	+	PROKKA_00794	Laccase domain protein YfiH	902174	902962	+		yfiH	similar to AA sequence:UniProtKB:P33644		1	0	0	0	0	0	0
798	PFR_JS22-1_787	Cell division protein sepF	903114	903635	+	PROKKA_00795	Cell division protein SepF	903114	903635	+		sepF	similar to AA sequence:UniProtKB:O31728		1	0	0	0	0	0	0
799	PFR_JS22-1_788	Hypothetical protein	903639	903932	+	PROKKA_00796	YGGT family protein	903639	903932	+			protein motif:Pfam:PF02325.11		1	0	0	0	0	0	0
800	PFR_JS22-1_789	DivIVA domain protein	904069	905067	+	PROKKA_00797	Cell wall synthesis protein Wag31	904069	905067	+			similar to AA sequence:UniProtKB:P0A5N2		1	0	0	0	0	0	0
801	PFR_JS22-1_790	C4-type zinc finger protein, DksA/TraR family	905142	905570	+	PROKKA_00798	RNA polymerase-binding transcription factor DksA	905142	905570	+		dksA	similar to AA sequence:UniProtKB:P0ABS1		1	0	0	0	0	0	0
802	PFR_JS22-1_791	Signal peptidase II	905627	906172	+	PROKKA_00799	lipoprotein signal peptidase	905627	906172	+			protein motif:CLUSTERS:PRK00376		1	0	0	0	0	0	0
803	PFR_JS22-1_792	Pseudouridylate synthase	906169	907089	+	PROKKA_00800	Ribosomal large subunit pseudouridine synthase D	906169	907089	+	5.4.99.23	rluD	similar to AA sequence:UniProtKB:P33643		1	0	0	0	0	0	0
804	PFR_JS22-1_793	Pyruvate kinase	907405	908553	+	PROKKA_00801	Pyruvate kinase	907405	908553	+	2.7.1.40	pyk	similar to AA sequence:UniProtKB:Q46078		0	0	0	0	0	0	0
805	PFR_JS22-1_794	Hypothetical protein	908574	908837	+	PROKKA_00802	pyruvate kinase	908574	908837	+			protein motif:CLUSTERS:PRK06247		1	0	0	0	0	0	0
806						PROKKA_00803	tRNA-Leu(caa)	909083	909167	-			COORDINATES:profile:Aragorn:1.2		0					0	0
807	PFR_JS22-1_795	Response regulator	909387	910010	+	PROKKA_00804	putative transcriptional regulatory protein pdtaR	909387	910010	+		pdtaR	similar to AA sequence:UniProtKB:O06143		1	0	0	0	0	0	0
808	PFR_JS22-1_796	DNA-directed DNA polymerase	910117	912795	+	PROKKA_00805	DNA polymerase I	910117	912795	+	2.7.7.7	polA	similar to AA sequence:UniProtKB:P52026		1	0	0	0	0	0	0
809	PFR_JS22-1_797	Sortase family protein	912815	913528	-	PROKKA_00806	hypothetical protein	912815	913528	-					1	0	0	0	0	0	0
810	PFR_JS22-1_798	Succinate-semialdehyde dehydrogenase [NADP( )]	913748	915214	+	PROKKA_00807	Succinate-semialdehyde dehydrogenase [NADP(+)] GabD	913748	915214	+	1.2.1.79	gabD	similar to AA sequence:UniProtKB:P25526		1	0	0	0	0	0	0
811	PFR_JS22-1_799	30S ribosomal protein S1	915577	917031	+	PROKKA_00808	30S ribosomal protein S1	915577	917031	+		rpsA	similar to AA sequence:UniProtKB:P0AG67		1	0	0	0	0	0	0
812	PFR_JS22-1_800	Phosphorylase family protein	917148	917924	+	PROKKA_00809	Purine nucleoside phosphorylase DeoD-type	917148	917924	+	2.4.2.1	deoD	similar to AA sequence:UniProtKB:Q5EEL8		1	0	0	0	0	0	0
813	PFR_JS22-1_801	Dephospho-CoA kinase	917928	918596	+	PROKKA_00810	Dephospho-CoA kinase	917928	918596	+	2.7.1.24	coaE	similar to AA sequence:UniProtKB:O67792		1	0	0	0	0	0	0
814	PFR_JS22-1_802	UvrABC system protein B	918671	920755	+	PROKKA_00811	UvrABC system protein B	918671	920755	+		uvrB	similar to AA sequence:UniProtKB:P56981		1	0	0	0	0	0	0
815	PFR_JS22-1_803	Integral membrane protein, TerC family	920946	921980	+	PROKKA_00812	Inner membrane protein alx	920946	921980	+		alx_1	similar to AA sequence:UniProtKB:P42601		1	0	0	0	0	0	0
816	PFR_JS22-1_804	Zn-dependent hydrolases	922015	922608	-	PROKKA_00813	hydroxyacylglutathione hydrolase	922015	922608	-			protein motif:CLUSTERS:PRK10241		1	0	0	0	0	0	0
817	PFR_JS22-1_805	TIGR03083 family protein	922610	923356	-	PROKKA_00814	mycothiol-dependent maleylpyruvate isomerase	922610	923356	-			protein motif:CLUSTERS:PRK09583		1	0	0	0	0	0	0
818	PFR_JS22-1_806	UvrABC system protein A	923568	926633	+	PROKKA_00815	UvrABC system protein A	923568	926633	+		uvrA_2	similar to AA sequence:UniProtKB:P63380		1	0	0	0	0	0	0
819	PFR_JS22-1_807	GNAT family acetyltransferase	926648	927184	-	PROKKA_00816	hypothetical protein	926648	927184	-					1	0	0	0	0	0	0
820	PFR_JS22-1_808	ABC-type Na efflux pump permease component	927326	928492	-	PROKKA_00817	ABC-2 family transporter protein	927326	928492	-			protein motif:Pfam:PF12698.1		1	0	0	0	0	0	0
821	PFR_JS22-1_809	YhaQ	928489	929370	-	PROKKA_00818	putative ABC transporter ATP-binding protein YxlF	928489	929370	-	3.6.3.-	yxlF	similar to AA sequence:UniProtKB:P94374		0	0	0	0	0	0	0
822	PFR_JS22-1_810	Two-component system response regulator	929473	930126	-	PROKKA_00819	Transcriptional regulatory protein LiaR	929473	930126	-		liaR_2	similar to AA sequence:UniProtKB:O32197		1	0	0	0	0	0	0
823	PFR_JS22-1_811	Histidine kinase	930101	931543	-	PROKKA_00820	Sensor histidine kinase DesK	930101	931543	-	2.7.13.3	desK_4	similar to AA sequence:UniProtKB:O34757		1	0	0	0	0	0	0
824	PFR_JS22-1_812	UvrABC system protein C	931588	933582	+	PROKKA_00821	UvrABC system protein C	931588	933582	+		uvrC	similar to AA sequence:UniProtKB:P0A8G0		1	0	0	0	0	0	0
825	PFR_JS22-1_813	P-loop ATP-binding domain protein, PF03668	933634	934635	+	PROKKA_00822	glmZ(sRNA)-inactivating NTPase	933634	934635	+			protein motif:CLUSTERS:PRK05416		1	0	0	0	0	0	0
826	PFR_JS22-1_814	UPF0052 protein ML0564	934632	935600	+	PROKKA_00823	Putative gluconeogenesis factor	934632	935600	+			similar to AA sequence:UniProtKB:P71691		1	0	0	0	0	0	0
827	PFR_JS22-1_815	Putative sporulation transcription regulator	935644	936627	+	PROKKA_00824	Putative sporulation transcription regulator WhiA	935644	936627	+		whiA	similar to AA sequence:UniProtKB:A0QWV9		1	0	0	0	0	0	0
828	PFR_JS22-1_816	ATP-binding protein of ABC transporter system	936693	937415	+	PROKKA_00825	Bacitracin export ATP-binding protein BceA	936693	937415	+		bceA	similar to AA sequence:UniProtKB:O34697		0	0	0	0	0	0	0
829	PFR_JS22-1_817	Hypothetical protein	937627	937830	-	PROKKA_00826	hypothetical protein	937627	937830	-					0	0	0	0	0	0	0
830	PFR_JS22-1_818	Efflux ABC transporter, permease protein	937947	938792	+	PROKKA_00827	hypothetical protein	937947	938792	+					0	0	0	0	0	0	0
831	PFR_JS22-1_819	Glyceraldehyde 3-phosphate dehydrogenase gap	938906	939910	+	PROKKA_00828	Glyceraldehyde-3-phosphate dehydrogenase	938906	939910	+	1.2.1.12	gap	similar to AA sequence:UniProtKB:Q01651		1	0	0	0	0	0	0
832	PFR_JS22-1_820	Phosphoglycerate kinase	940074	941285	+	PROKKA_00829	Phosphoglycerate kinase	940074	941285	+	2.7.2.3	pgk	similar to AA sequence:UniProtKB:Q01655		1	0	0	0	0	0	0
833	PFR_JS22-1_821	Triosephosphate isomerase 1	941288	942076	+	PROKKA_00830	Triosephosphate isomerase	941288	942076	+	5.3.1.1	tpiA_2	similar to AA sequence:UniProtKB:P66940		1	0	0	0	0	0	0
834	PFR_JS22-1_822	Hypothetical protein	942199	942459	+	PROKKA_00831	preprotein translocase subunit SecG	942199	942459	+			protein motif:CLUSTERS:PRK06870		1	0	0	0	0	0	0
835	PFR_JS22-1_823	Electron transport protein	942533	942889	+	PROKKA_00832	RNA polymerase-binding protein RbpA	942533	942889	+		rbpA_1	similar to AA sequence:UniProtKB:Q9RKY0		1	0	0	0	0	0	0
836	PFR_JS22-1_824	6-phosphogluconolactonase devB	943201	943959	-	PROKKA_00833	6-phosphogluconolactonase	943201	943959	-	3.1.1.31	pgl_1	similar to AA sequence:UniProtKB:P63338		1	0	0	0	0	0	0
837	PFR_JS22-1_825	Putative OpcA protein	943956	944858	-	PROKKA_00834	Glucose-6-phosphate dehydrogenase subunit	943956	944858	-			protein motif:Pfam:PF10128.3		1	0	0	0	0	0	0
838	PFR_JS22-1_826	Glucose-6-phosphate 1-dehydrogenase Zwf	944869	946488	-	PROKKA_00835	Glucose-6-phosphate 1-dehydrogenase	944869	946488	-	1.1.1.49	zwf	similar to AA sequence:UniProtKB:P0AC53		1	0	0	0	0	0	0
839	PFR_JS22-1_827	HTH-type pyridoxine biosynthesis transcriptional	946641	948071	-	PROKKA_00836	HTH-type transcriptional regulatory protein GabR	946641	948071	-		gabR	similar to AA sequence:UniProtKB:P94426		1	0	0	0	0	0	0
840	PFR_JS22-1_828	Pyridoxal biosynthesis lyase PdxS	948167	949057	+	PROKKA_00837	Pyridoxal biosynthesis lyase PdxS	948167	949057	+	4.-.-.-	pdxS	similar to AA sequence:UniProtKB:P82134		1	0	0	0	0	0	0
841	PFR_JS22-1_829	Glutamine amidotransferase subunit PdxT	949062	949682	+	PROKKA_00838	Glutamine amidotransferase subunit PdxT	949062	949682	+	2.6.-.-	pdxT	similar to AA sequence:UniProtKB:A0QWH0		1	0	0	0	0	0	0
842	PFR_JS22-1_830	Conserved domain protein	949834	950649	-	PROKKA_00839	hypothetical protein	949834	950649	-					1	0	0	0	0	0	0
843	PFR_JS22-1_831	ABC-type multidrug transport system, ATPase	950646	951344	-	PROKKA_00840	ABC-type transporter ATP-binding protein EcsA	950646	951344	-		ecsA	similar to AA sequence:UniProtKB:P55339		1	0	0	0	0	0	0
844	PFR_JS22-1_832	Transcriptional regulator, GntR family	951341	951715	-	PROKKA_00841	HTH-type transcriptional repressor YtrA	951341	951715	-		ytrA_2	similar to AA sequence:UniProtKB:O34712		1	0	0	0	0	0	0
845	PFR_JS22-1_833	Transcriptional regulator, ArsR family	951984	952748	+	PROKKA_00842	hypothetical protein	951984	952748	+					1	0	0	0	0	0	0
846	PFR_JS22-1_834	FeS assembly protein SufB	952745	954202	+	PROKKA_00843	FeS cluster assembly protein SufB	952745	954202	+		sufB	similar to AA sequence:UniProtKB:P77522		1	0	0	0	0	0	0
847	PFR_JS22-1_835	FeS assembly protein SufD	954202	955419	+	PROKKA_00844	FeS cluster assembly protein SufD	954202	955419	+		sufD	similar to AA sequence:UniProtKB:P77689		1	0	0	0	0	0	0
848	PFR_JS22-1_836	Putative ferredoxin subunit of phenylpropionate	955416	955763	+	PROKKA_00845	Benzene 1,2-dioxygenase system ferredoxin subunit	955416	955763	+		bnzC	similar to AA sequence:UniProtKB:P08086		1	0	0	0	0	0	0
849	PFR_JS22-1_837	FeS assembly ATPase SufC	955768	956517	+	PROKKA_00846	Vegetative protein 296	955768	956517	+		yurY	similar to AA sequence:UniProtKB:P80866		1	0	0	0	0	0	0
850	PFR_JS22-1_838	Cysteine desulfurase, SufS family protein	956507	957763	+	PROKKA_00847	putative cysteine desulfurase	956507	957763	+	2.8.1.7	csd	similar to AA sequence:UniProtKB:O32164		1	0	0	0	0	0	0
851	PFR_JS22-1_839	SUF system FeS assembly protein, NifU family	957760	958212	+	PROKKA_00848	NifU-like protein	957760	958212	+		nifU	similar to AA sequence:UniProtKB:O32163		1	0	0	0	0	0	0
852	PFR_JS22-1_840	Metal-sulfur cluster biosynthetic protein	958209	958658	+	PROKKA_00849	hypothetical protein	958209	958658	+					1	0	0	0	0	0	0
853	PFR_JS22-1_841	ABC transporter related protein	958932	960530	+	PROKKA_00850	putative ABC transporter ATP-binding protein YheS	958932	960530	+		yheS_1	similar to AA sequence:UniProtKB:P63389		1	0	0	0	0	0	0
854	PFR_JS22-1_842	Mycinamicin-resistance protein MyrA	960681	961514	-	PROKKA_00851	23S rRNA (guanine(748)-N(1))-methyltransferase	960681	961514	-	2.1.1.188	rlmAII	similar to AA sequence:UniProtKB:Q9S1M6		1	0	0	0	0	0	0
855	PFR_JS22-1_843	Short-chain dehydrogenase/reductase SDR	961522	962268	-	PROKKA_00852	Rhamnolipids biosynthesis 3-oxoacyl-[acyl-carrier-protein] reductase	961522	962268	-	1.1.1.100	rhlG	similar to AA sequence:UniProtKB:Q9RPT1		1	0	0	0	0	0	0
856	PFR_JS22-1_844	3-oxoacyl-[acyl-carrier protein] reductase fabG1	962338	963072	+	PROKKA_00853	3-oxoacyl-[acyl-carrier-protein] reductase FabG1	962338	963072	+	1.1.1.100	fabG1	similar to AA sequence:UniProtKB:P0A5Y4		1	0	0	0	0	0	0
857	PFR_JS22-1_845	Enoyl-(Acyl carrier protein) reductase	963162	963935	+	PROKKA_00854	Enoyl-[acyl-carrier-protein] reductase [NADH]	963162	963935	+	1.3.1.9	inhA	similar to AA sequence:UniProtKB:P0A5Y6		1	0	0	0	0	0	0
858	PFR_JS22-1_846	Hypothetical protein	964011	964760	-	PROKKA_00855	hypothetical protein	964011	964760	-					1	0	0	0	0	0	0
859	PFR_JS22-1_847	ABC-type molybdenum transport system, ATPase	964913	965707	+	PROKKA_00856	putative ABC transporter ATP-binding protein YlmA	964913	965707	+	3.6.3.-	ylmA	similar to AA sequence:UniProtKB:O31723		1	0	0	0	0	0	0
860	PFR_JS22-1_848	Sodium Bile acid symporter family protein	965789	966832	-	PROKKA_00857	Sodium Bile acid symporter family protein	965789	966832	-			protein motif:Pfam:PF01758.10		1	0	0	0	0	0	0
861	PFR_JS22-1_849	RNA methyltransferase, TrmH family	966973	967866	+	PROKKA_00858	Putative TrmH family tRNA/rRNA methyltransferase	966973	967866	+	2.1.1.-		similar to AA sequence:UniProtKB:Q7A794		0	2	0	1	1	0	0
862	PFR_JS22-1_850	Type I restriction-modification system, M	967962	969533	+	PROKKA_00859	putative type I restriction enzymeP M protein	967962	969533	+	2.1.1.72		similar to AA sequence:UniProtKB:Q89Z59		0	2	0	1	1	0	0	M.PfrJS22ORF850P
863	PFR_JS22-1_851	Restriction system protein mrr	969530	970456	+	PROKKA_00860	Mrr restriction system protein	969530	970456	+		mrr_1	similar to AA sequence:UniProtKB:P24202		0	2	0	1	1	0	0	PfrJS22Mrr2P
864	PFR_JS22-1_852	Type I restriction modification DNA specificity	970453	971655	+	PROKKA_00861	Putative type-1 restriction enzyme specificity protein MPN_089	970453	971655	+			similar to AA sequence:UniProtKB:P75604		0	2	0	1	1	0	0	S.PfrJS22ORF852P
865	PFR_JS22-1_853	Type I site-specific deoxyribonuclease, HsdR	971652	974777	+	PROKKA_00862	Type I restriction enzyme EcoR124II R protein	971652	974777	+	3.1.21.3	hsdR_1	similar to AA sequence:UniProtKB:P10486		0	2	0	1	1	0	0	PfrJS22ORF852P
866	PFR_JS22-1_854	Hypothetical protein	974884	975189	-	PROKKA_00863	hypothetical protein	974884	975189	-					0	2	0	1	1	0	0
867	PFR_JS22-1_855	RNA methyltransferase, TrmH family (Fragment)	975484	975933	+	PROKKA_00864	Putative TrmH family tRNA/rRNA methyltransferase	975484	975933	+	2.1.1.-		similar to AA sequence:UniProtKB:Q7A794		1	2	0	1	1	0	0
868	PFR_JS22-1_856	Peptide deformylase	975967	976587	-	PROKKA_00865	Peptide deformylase	975967	976587	-	3.5.1.88	def	similar to AA sequence:UniProtKB:Q9I7A8		1	1	0	1	0	0	0
869	PFR_JS22-1_857	Tyrosine recombinase XerC 1	976736	977662	+	PROKKA_00866	Tyrosine recombinase XerC	976736	977662	+		xerC_2	similar to AA sequence:UniProtKB:O31207		1	1	0	1	0	0	0
870	PFR_JS22-1_858	Peptidase, M23 family	977706	978890	-	PROKKA_00867	Murein DD-endopeptidase MepM	977706	978890	-	3.4.24.-	mepM_2	similar to AA sequence:UniProtKB:P0AFS9		1	0	0	0	0	0	0
871	PFR_JS22-1_859	30S ribosomal protein S2	979184	980161	+	PROKKA_00868	30S ribosomal protein S2	979184	980161	+		rpsB	similar to AA sequence:UniProtKB:P66544		1	0	0	0	0	0	0
872	PFR_JS22-1_860	Translation elongation factor Ts	980200	981012	+	PROKKA_00869	Elongation factor Ts	980200	981012	+		tsf	similar to AA sequence:UniProtKB:A0QVB9		1	0	0	0	0	0	0
873	PFR_JS22-1_861	UMP kinase	981185	981898	+	PROKKA_00870	Uridylate kinase	981185	981898	+	2.7.4.22	pyrH	similar to AA sequence:UniProtKB:A0QVD9		1	0	0	0	0	0	0
874	PFR_JS22-1_862	Ribosome recycling factor	981971	982528	+	PROKKA_00871	Ribosome-recycling factor	981971	982528	+		frr	similar to AA sequence:UniProtKB:Q8NP03		1	0	0	0	0	0	0
875	PFR_JS22-1_863	Phosphatidate cytidylyltransferase	982537	983382	+	PROKKA_00872	Phosphatidate cytidylyltransferase	982537	983382	+	2.7.7.41	cdsA	similar to AA sequence:UniProtKB:P0ABG1		1	0	0	0	0	0	0
876	PFR_JS22-1_864	Ribosomal RNA large subunit methyltransferase N	983379	984515	+	PROKKA_00873	putative dual-specificity RNA methyltransferase RlmN	983379	984515	+	2.1.1.-	rlmN	similar to AA sequence:UniProtKB:Q7A600		1	0	0	0	0	0	0
877	PFR_JS22-1_865	1-deoxy-D-xylulose 5-phosphate reductoisomerase	984586	985779	+	PROKKA_00874	1-deoxy-D-xylulose 5-phosphate reductoisomerase	984586	985779	+	1.1.1.267	dxr	similar to AA sequence:UniProtKB:P64012		1	0	0	0	0	0	0
878	PFR_JS22-1_866	4-hydroxy-3-methylbut-2-en-1-yl diphosphate	985852	987018	+	PROKKA_00875	4-hydroxy-3-methylbut-2-en-1-yl diphosphate synthase	985852	987018	+	1.17.7.1	ispG	similar to AA sequence:UniProtKB:Q81LV7		1	0	0	0	0	0	0
879	PFR_JS22-1_867	Acetyltransferase, GNAT family	987158	988000	+	PROKKA_00876	Mycothiol acetyltransferase	987158	988000	+	2.3.1.189	mshD_2	protein motif:HAMAP:MF_01698		1	0	0	0	0	0	0
880	PFR_JS22-1_868	Prolyl-tRNA synthetase ProS	988085	989905	+	PROKKA_00877	Proline--tRNA ligase	988085	989905	+	6.1.1.15	proS	similar to AA sequence:UniProtKB:A0QVM0		1	0	0	0	0	0	0
881	PFR_JS22-1_869	Hypothetical protein	989964	990950	-	PROKKA_00878	hypothetical protein	989964	990950	-					1	0	0	0	0	0	0
882	PFR_JS22-1_870	Ribosome maturation factor RimP	991220	991693	+	PROKKA_00879	Ribosome maturation factor RimP	991220	991693	+		rimP	similar to AA sequence:UniProtKB:P67220		1	0	0	0	0	0	0
883	PFR_JS22-1_871	Transcription termination factor NusA	991695	992753	+	PROKKA_00880	hypothetical protein	991695	992753	+			similar to AA sequence:UniProtKB:P0A5M2	Transcription termination/antitermination protein NusA	1	0	0	0	0	0	0
884	PFR_JS22-1_872	Hypothetical protein	992900	993097	+	PROKKA_00881	hypothetical protein	992900	993097	+			protein motif:CLUSTERS:PRK09190		0	0	0	0	0	0	0
885	PFR_JS22-1_873	Translation initiation factor IF-2	993293	996214	+	PROKKA_00882	Translation initiation factor IF-2	993293	996214	+		infB	similar to AA sequence:UniProtKB:P04766		1	0	0	0	0	0	0
886	PFR_JS22-1_874	Ribosome-binding factor A	996214	996654	+	PROKKA_00883	Ribosome-binding factor A	996214	996654	+		rbfA	similar to AA sequence:UniProtKB:P65967		1	0	0	0	0	0	0
887	PFR_JS22-1_875	TRNA pseudouridine synthase B	996651	997547	+	PROKKA_00884	tRNA pseudouridine synthase B	996651	997547	+	5.4.99.25	truB	similar to AA sequence:UniProtKB:P62190		1	0	0	0	0	0	0
888	PFR_JS22-1_876	Putative glycerol uptake facilitator	997792	998583	+	PROKKA_00885	putative glycerol uptake facilitator protein	997792	998583	+		glpF	similar to AA sequence:UniProtKB:P19255		1	0	0	0	0	0	0
889	PFR_JS22-1_877	Glycerol kinase	998641	1000167	+	PROKKA_00886	Glycerol kinase	998641	1000167	+	2.7.1.30	glpK_1	similar to AA sequence:UniProtKB:Q5HGD2		1	0	0	0	0	0	0
890	PFR_JS22-1_878	Riboflavin biosynthesis protein RibF	1000493	1001470	+	PROKKA_00887	Riboflavin biosynthesis protein RibF	1000493	1001470	+		ribF	similar to AA sequence:UniProtKB:Q59263		1	0	0	0	0	0	0
891	PFR_JS22-1_879	30S ribosomal protein S15	1001574	1001837	+	PROKKA_00888	30S ribosomal protein S15	1001574	1001837	+		rpsO	similar to AA sequence:UniProtKB:P05766		1	0	0	0	0	0	0
892	PFR_JS22-1_880	Polyribonucleotide nucleotidyltransferase	1002162	1004384	+	PROKKA_00889	Polyribonucleotide nucleotidyltransferase	1002162	1004384	+	2.7.7.8	pnp	similar to AA sequence:UniProtKB:Q53597		1	0	0	0	0	0	0
893	PFR_JS22-1_881	Dihydrodipicolinate reductase	1004590	1005330	+	PROKKA_00890	4-hydroxy-tetrahydrodipicolinate reductase	1004590	1005330	+	1.17.1.8	dapB	similar to AA sequence:UniProtKB:P72024		1	0	0	0	0	0	0
894	PFR_JS22-1_882	Hypothetical protein	1005336	1006061	+	PROKKA_00891	hypothetical protein	1005336	1006061	+					1	0	0	0	0	0	0
895	PFR_JS22-1_883	Acetyltransferase, GNAT family	1006089	1006577	-	PROKKA_00892	Acetyltransferase (GNAT) family protein	1006089	1006577	-			protein motif:Pfam:PF00583.18		1	0	0	0	0	0	0
896	PFR_JS22-1_884	Putative hydrolase of the metallo-beta-lactamase	1006665	1008416	+	PROKKA_00893	Putative ribonuclease J	1006665	1008416	+	3.1.-.-		similar to AA sequence:UniProtKB:O33294		1	0	0	0	0	0	0
897	PFR_JS22-1_885	50S ribosomal protein L28 2	1008551	1008736	+	PROKKA_00894	50S ribosomal protein L28	1008551	1008736	+		rpmB	similar to AA sequence:UniProtKB:Q9WY96		1	0	0	0	0	0	0
898	PFR_JS22-1_886	Putative ATP-dependent DNA helicase RecG	1008867	1011146	+	PROKKA_00895	ATP-dependent DNA helicase RecG	1008867	1011146	+	3.6.4.12	recG	similar to AA sequence:UniProtKB:P24230		1	0	0	0	0	0	0
899	PFR_JS22-1_887	Pyridoxamine 5'-phosphate oxidase family protein	1011236	1011658	-	PROKKA_00896	Pyridoxamine 5'-phosphate oxidase	1011236	1011658	-			protein motif:Pfam:PF12900.1		1	0	0	0	0	0	0
900	PFR_JS22-1_888	RNA methyltransferase, RsmD family	1011734	1012333	+	PROKKA_00897	Ribosomal RNA small subunit methyltransferase D	1011734	1012333	+	2.1.1.171	rsmD	similar to AA sequence:UniProtKB:P0ADX9		1	0	0	0	0	0	0
901	PFR_JS22-1_889	Pantetheine-phosphate adenylyltransferase	1012326	1012811	+	PROKKA_00898	Phosphopantetheine adenylyltransferase	1012326	1012811	+	2.7.7.3	coaD	similar to AA sequence:UniProtKB:O34797		1	0	0	0	0	0	0
902	PFR_JS22-1_890	Protein of hypothetical function DUF177	1012974	1013459	+	PROKKA_00899	hypothetical protein	1012974	1013459	+					1	0	0	0	0	0	0
903	PFR_JS22-1_891	Hypothetical protein	1013610	1013822	+	PROKKA_00900	50S ribosomal protein L32	1013610	1013822	+		rpmF	similar to AA sequence:UniProtKB:P80339		1	0	0	0	0	0	0
904	PFR_JS22-1_892	Ribonuclease III	1013809	1014531	+	PROKKA_00901	Ribonuclease 3	1013809	1014531	+	3.1.26.3	rnc	similar to AA sequence:UniProtKB:Q9ZBQ7		1	0	0	0	0	0	0
905	PFR_JS22-1_893	Formamidopyrimidine-DNA glycosylase 2	1014531	1015436	+	PROKKA_00902	Formamidopyrimidine-DNA glycosylase 1	1014531	1015436	+	3.2.2.23	fpg1	similar to AA sequence:UniProtKB:P64150		1	0	0	0	0	0	0
906	PFR_JS22-1_894	GtrA family protein	1015448	1016062	+	PROKKA_00903	GtrA-like protein	1015448	1016062	+			protein motif:Pfam:PF04138.8		1	0	0	0	0	0	0
907	PFR_JS22-1_895	Chromosome segregation protein SMC	1016100	1019645	+	PROKKA_00904	Chromosome partition protein Smc	1016100	1019645	+		smc	similar to AA sequence:UniProtKB:P51834		1	0	0	0	0	0	0
908	PFR_JS22-1_896	Hypothetical protein	1019727	1019924	+	PROKKA_00905	hypothetical protein	1019727	1019924	+					1	0	0	0	0	0	0
909	PFR_JS22-1_897	Signal recognition particle receptor FtsY	1020016	1021170	+	PROKKA_00906	Signal recognition particle receptor FtsY	1020016	1021170	+		ftsY	similar to AA sequence:UniProtKB:P51835		1	0	0	0	0	0	0
910	PFR_JS22-1_898	Signal recognition particle protein	1021297	1022868	+	PROKKA_00907	Signal recognition particle protein	1021297	1022868	+		ffh	similar to AA sequence:UniProtKB:P66844		1	0	0	0	0	0	0
911	PFR_JS22-1_899	Amidohydrolase family protein	1022933	1023991	+	PROKKA_00908	hypothetical protein	1022933	1023991	+					1	0	0	0	0	0	0
912	PFR_JS22-1_900	30S ribosomal protein S16	1024169	1024660	+	PROKKA_00909	30S ribosomal protein S16	1024169	1024660	+		rpsP	similar to AA sequence:UniProtKB:A0QV37		1	0	0	0	0	0	0
913	PFR_JS22-1_901	UPF0109 protein PPA1442	1024663	1024917	+	PROKKA_00910	hypothetical protein	1024663	1024917	+			protein motif:CLUSTERS:PRK02821		1	0	0	0	0	0	0
914	PFR_JS22-1_902	Ribosome maturation factor RimM	1024926	1025477	+	PROKKA_00911	Ribosome maturation factor RimM	1024926	1025477	+		rimM	similar to AA sequence:UniProtKB:A0QV39		1	0	0	0	0	0	0
915	PFR_JS22-1_903	TRNA (guanine-N(1)-)-methyltransferase	1025543	1026268	+	PROKKA_00912	tRNA (guanine-N(1)-)-methyltransferase	1025543	1026268	+	2.1.1.228	trmD	similar to AA sequence:UniProtKB:Q2GIL5		1	0	0	0	0	0	0
916	PFR_JS22-1_904	Putative xylan esterase	1026276	1026974	-	PROKKA_00913	Acetylxylan esterase precursor	1026276	1026974	-	3.1.1.72	axeA1_1	similar to AA sequence:UniProtKB:D5EV35		1	0	0	0	0	0	0
917	PFR_JS22-1_905	Succinate dehydrogenase cytochrome B subunit,	1027072	1027833	+	PROKKA_00914	hypothetical protein	1027072	1027833	+					1	0	0	0	0	0	0
918	PFR_JS22-1_906	Succinate dehydrogenase flavoprotein subunit	1027830	1029851	+	PROKKA_00915	Fumarate reductase flavoprotein subunit	1027830	1029851	+	1.3.5.4	frdA_2	similar to AA sequence:UniProtKB:P00363		1	0	0	0	0	0	0
919	PFR_JS22-1_907	Succinate dehydrogenase/fumarate reductase	1029848	1030612	+	PROKKA_00916	Fumarate reductase iron-sulfur subunit	1029848	1030612	+	1.3.99.1	frdB_1	similar to AA sequence:UniProtKB:P0AC47		1	0	0	0	0	0	0
920	PFR_JS22-1_908	50S ribosomal protein L19	1030886	1031242	+	PROKKA_00917	50S ribosomal protein L19	1030886	1031242	+		rplS	similar to AA sequence:UniProtKB:P66083		1	0	0	0	0	0	0
921	PFR_JS22-1_909	Signal peptidase I	1031254	1032078	+	PROKKA_00918	Signal peptidase I	1031254	1032078	+	3.4.21.89	lepB	similar to AA sequence:UniProtKB:Q10789		1	0	0	0	0	0	0
922	PFR_JS22-1_910	Ribonuclease HII	1032084	1032719	+	PROKKA_00919	Ribonuclease HII	1032084	1032719	+	3.1.26.4	rnhB	similar to AA sequence:UniProtKB:P10442		1	0	0	0	0	0	0
923	PFR_JS22-1_911	Protein often found in Actinomycetes clustered	1032716	1033030	+	PROKKA_00920	hypothetical protein	1032716	1033030	+					1	0	0	0	0	0	0
924	PFR_JS22-1_912	UPF0102 protein	1033184	1033546	+	PROKKA_00921	hypothetical protein	1033184	1033546	+			protein motif:CLUSTERS:PRK12497		1	0	0	0	0	0	0
925	PFR_JS22-1_913	Mg-chelatase subunit D/I family protein, ComM	1033543	1035081	+	PROKKA_00922	Competence protein ComM	1033543	1035081	+		comM	similar to AA sequence:UniProtKB:P45049		1	0	0	0	0	0	0
926	PFR_JS22-1_914	DNA protecting protein DprA	1035078	1036238	+	PROKKA_00923	hypothetical protein	1035078	1036238	+			protein motif:CLUSTERS:PRK10736		1	0	0	0	0	0	0
927	PFR_JS22-1_915	Tryptophan synthase beta chain 2	1036400	1037722	+	PROKKA_00924	Tryptophan synthase beta chain	1036400	1037722	+	4.2.1.20	trpB_1	similar to AA sequence:UniProtKB:Q81TL8		1	0	0	0	0	0	0
928	PFR_JS22-1_916	Hypothetical protein	1037725	1038111	+	PROKKA_00925	Dinitrogenase iron-molybdenum cofactor	1037725	1038111	+			protein motif:Pfam:PF02579.11		1	0	0	0	0	0	0
929	PFR_JS22-1_917	Undecaprenyl-diphosphatase UppP	1038182	1039018	-	PROKKA_00926	Undecaprenyl-diphosphatase	1038182	1039018	-	3.6.1.27	uppP	similar to AA sequence:UniProtKB:P60932		1	0	0	0	0	0	0
930	PFR_JS22-1_918	Hypothetical protein	1039533	1040030	-	PROKKA_00927	hypothetical protein	1039533	1040030	-					0	0	0	0	0	0	0
931	PFR_JS22-1_919	Hypothetical protein	1040077	1040400	-	PROKKA_00928	hypothetical protein	1040077	1040400	-					0	0	0	0	0	0	0
932						PROKKA_00929	tRNA-Leu(gag)	1041002	1041090	-			COORDINATES:profile:Aragorn:1.2		0					0	0
933	PFR_JS22-1_920	Hypothetical protein	1041305	1041556	+	PROKKA_00930	hypothetical protein	1041305	1041556	+					1	0	0	0	0	0	0
934	PFR_JS22-1_921	Aldo/keto reductase family oxidoreductase	1041574	1042563	-	PROKKA_00931	General stress protein 69	1041574	1042563	-	1.1.1.-	yhdN	similar to AA sequence:UniProtKB:P80874		1	0	0	0	0	0	0
935	PFR_JS22-1_922	Cysteine--tRNA ligase 3	1042630	1043886	+	PROKKA_00932	L-cysteine:1D-myo-inositol 2-amino-2-deoxy-alpha-D-glucopyranoside ligase	1042630	1043886	+	6.3.1.13	mshC	similar to AA sequence:UniProtKB:A0QZY0		1	0	0	0	0	0	0
936	PFR_JS22-1_923	ATP-dependent zinc metalloprotease FtsH	1043996	1046146	-	PROKKA_00933	ATP-dependent zinc metalloprotease FtsH	1043996	1046146	-	3.4.24.-	ftsH	similar to AA sequence:UniProtKB:P0AAI3		1	0	0	0	0	0	0
937	PFR_JS22-1_924	Phosphoribosyl-AMP pyrophosphatase hisE	1046319	1046585	+	PROKKA_00934	Phosphoribosyl-ATP pyrophosphatase	1046319	1046585	+	3.6.1.31	hisE	similar to AA sequence:UniProtKB:P0A5B1		1	0	0	0	0	0	0
938	PFR_JS22-1_925	ATP phosphoribosyltransferase	1046652	1047515	+	PROKKA_00935	ATP phosphoribosyltransferase	1046652	1047515	+	2.4.2.17	hisG	similar to AA sequence:UniProtKB:P60759		1	0	0	0	0	0	0
939	PFR_JS22-1_926	Hypothetical protein	1047579	1048061	-	PROKKA_00936	hypothetical protein	1047579	1048061	-					1	0	0	0	0	0	0
940	PFR_JS22-1_927	Translation initiation factor IF-3	1048367	1049095	+	PROKKA_00937	Translation initiation factor IF-3	1048367	1049095	+		infC	similar to AA sequence:UniProtKB:Q5SKU2		1	0	0	0	0	0	0
941	PFR_JS22-1_928	50S ribosomal protein L35	1049163	1049357	+	PROKKA_00938	50S ribosomal protein L35	1049163	1049357	+		rpmI	similar to AA sequence:UniProtKB:P80341		1	0	0	0	0	0	0
942	PFR_JS22-1_929	50S ribosomal protein L20	1049403	1049774	+	PROKKA_00939	50S ribosomal protein L20	1049403	1049774	+		rplT	similar to AA sequence:UniProtKB:A0QYU6		1	0	0	0	0	0	0
943	PFR_JS22-1_930	RNA 2'-O ribose methyltransferase substrate	1049785	1050645	+	PROKKA_00940	23S rRNA (uridine(2479)-2'-O)-methyltransferase	1049785	1050645	+	2.1.1.208	aviRb	similar to AA sequence:UniProtKB:Q9F5K6		1	0	0	0	0	0	0
944	PFR_JS22-1_931	Hypothetical protein	1050645	1050821	+	PROKKA_00941	hypothetical protein	1050645	1050821	+					1	0	0	0	0	0	0
945	PFR_JS22-1_932	Phenylalanine--tRNA ligase alpha subunit	1050977	1052071	+	PROKKA_00942	Phenylalanine--tRNA ligase alpha subunit	1050977	1052071	+	6.1.1.20	pheS	similar to AA sequence:UniProtKB:Q8NQN7		1	0	0	0	0	0	0
946	PFR_JS22-1_933	Phenylalanine--tRNA ligase beta subunit	1052068	1054596	+	PROKKA_00943	Phenylalanine--tRNA ligase beta subunit	1052068	1054596	+	6.1.1.20	pheT	similar to AA sequence:UniProtKB:P67041		1	0	0	0	0	0	0
947	PFR_JS22-1_934	Aminotransferase AlaT	1054724	1055938	-	PROKKA_00944	Glutamate-pyruvate aminotransferase AlaA	1054724	1055938	-	2.6.1.2	alaA	similar to AA sequence:UniProtKB:P0A959		1	0	0	0	0	0	0
948	PFR_JS22-1_935	N-acetyl-gamma-glutamyl-phosphate reductase ArgC	1056103	1057134	+	PROKKA_00945	N-acetyl-gamma-glutamyl-phosphate reductase	1056103	1057134	+	1.2.1.38	argC	similar to AA sequence:UniProtKB:P63562		1	0	0	0	0	0	0
949	PFR_JS22-1_936	Arginine biosynthesis bifunctional protein ArgJ	1057131	1058282	+	PROKKA_00946	Arginine biosynthesis bifunctional protein ArgJ	1057131	1058282	+		argJ	similar to AA sequence:UniProtKB:Q8CK24		1	0	0	0	0	0	0
950	PFR_JS22-1_937	Acetylglutamate kinase	1058279	1059190	+	PROKKA_00947	Acetylglutamate kinase	1058279	1059190	+	2.7.2.8	argB	similar to AA sequence:UniProtKB:A0QYT0		1	0	0	0	0	0	0
951	PFR_JS22-1_938	Acetylornithine transaminase	1059183	1060406	+	PROKKA_00948	Acetylornithine aminotransferase	1059183	1060406	+	2.6.1.11	argD	similar to AA sequence:UniProtKB:A0QYS9		0	0	0	0	0	0	0
952	PFR_JS22-1_939	Arginine repressor	1060403	1060957	+	PROKKA_00949	Arginine repressor	1060403	1060957	+		argR	similar to AA sequence:UniProtKB:P0A4Y8		1	0	0	0	0	0	0
953	PFR_JS22-1_940	Argininosuccinate lyase	1060961	1062382	+	PROKKA_00950	Argininosuccinate lyase	1060961	1062382	+	4.3.2.1	argH	similar to AA sequence:UniProtKB:A0QYS5		1	0	0	0	0	0	0
954	PFR_JS22-1_941	Tyrosyl-tRNA synthase tyrS	1062510	1063778	+	PROKKA_00951	Tyrosine--tRNA ligase	1062510	1063778	+	6.1.1.1	tyrS	similar to AA sequence:UniProtKB:P67611		1	0	0	0	0	0	0
955	PFR_JS22-1_942	Hypothetical protein	1065846	1066727	-	PROKKA_00952	hypothetical protein	1065846	1066727	-					0	1	1	0	0	0	0
956	PFR_JS22-1_943	Hypothetical protein	1069658	1070716	+	PROKKA_00953	hypothetical protein	1069658	1070716	+					0	1	1	0	0	0	0
957	PFR_JS22-1_944	Hypothetical protein	1070791	1071816	+	PROKKA_00954	hypothetical protein	1070791	1071816	+					0	0	0	0	0	0	0
958	PFR_JS22-1_945	HAD-superfamily hydrolase, subfamily IIA	1071813	1072844	+	PROKKA_00955	putative hydrolase YutF	1071813	1072844	+	3.-.-.-	yutF	similar to AA sequence:UniProtKB:O32125		1	0	0	0	0	0	0
959	PFR_JS22-1_946	BioY family protein	1073033	1073662	+	PROKKA_00956	Biotin transporter BioY	1073033	1073662	+		bioY	similar to AA sequence:UniProtKB:Q2KBP7		1	0	0	0	0	0	0
960	PFR_JS22-1_947	Biotin ABC transport system ATP-binding protein	1073676	1074404	+	PROKKA_00957	Biotin transport ATP-binding protein BioM	1073676	1074404	+	3.6.3.-	bioM	similar to AA sequence:UniProtKB:Q2KBP5		1	0	0	0	0	0	0
961	PFR_JS22-1_948	Cobalt transport protein	1074401	1075009	+	PROKKA_00958	Energy-coupling factor transporter transmembrane protein BioN	1074401	1075009	+		bioN	similar to AA sequence:UniProtKB:Q2KBP6		1	0	0	0	0	0	0
962	PFR_JS22-1_949	Hypothetical protein	1075082	1075321	+	PROKKA_00959	hypothetical protein	1075082	1075321	+					1	0	0	0	0	0	0
963	PFR_JS22-1_950	Probable inorganic polyphosphate/ATP-NAD kinase	1075386	1076309	+	PROKKA_00960	Inorganic polyphosphate/ATP-NAD kinase	1075386	1076309	+	2.7.1.23	ppnK	similar to AA sequence:UniProtKB:P0A5S6		1	0	0	0	0	0	0
964	PFR_JS22-1_951	DNA repair protein RecN	1076303	1077994	+	PROKKA_00961	DNA repair protein RecN	1076303	1077994	+		recN	similar to AA sequence:UniProtKB:Q9WXF2		1	0	0	0	0	0	0
965	PFR_JS22-1_952	CTP synthase	1078081	1079835	+	PROKKA_00962	CTP synthase	1078081	1079835	+	6.3.4.2	pyrG	similar to AA sequence:UniProtKB:A0QYQ7		1	0	0	0	0	0	0
966	PFR_JS22-1_953	Hydrolase, NUDIX family	1079828	1080490	+	PROKKA_00963	ADP-ribose pyrophosphatase	1079828	1080490	+	3.6.1.13	nudF	similar to AA sequence:UniProtKB:P54570		1	0	0	0	0	0	0
967	PFR_JS22-1_954	Tyrosine recombinase XerC 2	1080483	1081478	+	PROKKA_00964	Tyrosine recombinase XerD	1080483	1081478	+		xerD_3	similar to AA sequence:UniProtKB:P0A0P0		1	0	0	0	0	0	0
968	PFR_JS22-1_955	Sporulation initiation inhibitor protein Soj	1081599	1082495	+	PROKKA_00965	Sporulation initiation inhibitor protein Soj	1081599	1082495	+	3.6.-.-	soj_1	similar to AA sequence:UniProtKB:P37522		1	0	0	0	0	0	0
969	PFR_JS22-1_956	Hypothetical protein	1082480	1082755	+	PROKKA_00966	hypothetical protein	1082480	1082755	+					1	0	0	0	0	0	0
970	PFR_JS22-1_957	Condensin subunit ScpA	1082736	1083650	+	PROKKA_00967	Segregation and condensation protein A	1082736	1083650	+		scpA	similar to AA sequence:UniProtKB:P35154		1	0	0	0	0	0	0
971	PFR_JS22-1_958	Transcriptional regulator	1083647	1084402	+	PROKKA_00968	Segregation and condensation protein B	1083647	1084402	+		scpB	similar to AA sequence:UniProtKB:C1CMI5		1	0	0	0	0	0	0
972	PFR_JS22-1_959	Pseudouridylate synthase	1084395	1085177	+	PROKKA_00969	Ribosomal large subunit pseudouridine synthase B	1084395	1085177	+	5.4.99.22	rluB	similar to AA sequence:UniProtKB:P35159		1	0	0	0	0	0	0
973	PFR_JS22-1_960	Hypothetical protein	1085243	1085884	+	PROKKA_00970	FK506-binding protein	1085243	1085884	+	5.2.1.8	fkbP_1	similar to AA sequence:UniProtKB:P28725		1	0	0	0	0	0	0
974	PFR_JS22-1_961	Peptidylprolyl isomerase	1085970	1087028	+	PROKKA_00971	FK506-binding protein	1085970	1087028	+	5.2.1.8	fkbP_2	similar to AA sequence:UniProtKB:P28725		1	0	0	0	0	0	0
975	PFR_JS22-1_962	TRNA synthetase class I, catalytic domain	1087171	1088130	-	PROKKA_00972	Glutamyl-Q tRNA(Asp) synthetase	1087171	1088130	-	6.1.1.-	gluQ	similar to AA sequence:UniProtKB:P27305		1	0	0	0	0	0	0
976	PFR_JS22-1_963	Protein pafB	1088199	1089167	+	PROKKA_00973	hypothetical protein	1088199	1089167	+					1	0	0	0	0	0	0
977	PFR_JS22-1_964	Protein pafC	1089154	1090113	+	PROKKA_00974	hypothetical protein	1089154	1090113	+					1	0	0	0	0	0	0
978	PFR_JS22-1_965	Sec-independent protein translocase protein TatA	1090215	1090523	+	PROKKA_00975	Sec-independent protein translocase protein TatAy	1090215	1090523	+		tatAy	similar to AA sequence:UniProtKB:O05522		1	0	0	0	0	0	0
979	PFR_JS22-1_966	Twin arginine-targeting protein translocase TatC	1090542	1091414	+	PROKKA_00976	Sec-independent protein translocase protein TatC	1090542	1091414	+		tatC	similar to AA sequence:UniProtKB:O67305		1	0	0	0	0	0	0
980	PFR_JS22-1_967	Diacylglycerol kinase DagK	1091430	1092305	+	PROKKA_00977	Diacylglycerol kinase	1091430	1092305	+	2.7.1.107	dagK_2	similar to AA sequence:UniProtKB:O53526		1	0	0	0	0	0	0
981	PFR_JS22-1_968	Transposase of ISAar20, ISL3 family	1092752	1093660	+	PROKKA_00978	Transposase	1092752	1093660	+			protein motif:Pfam:PF01610.11		0	0	0	0	0	0	0
982	PFR_JS22-1_969	Hypothetical protein	1093697	1093876	+	PROKKA_00979	diacylglycerol kinase	1093697	1093876	+			protein motif:CLUSTERS:PRK11914		0	0	0	0	0	0	0
983	PFR_JS22-1_970	Phosphatase YidA	1093917	1094774	-	PROKKA_00980	Sugar phosphatase YidA	1093917	1094774	-	3.1.3.23	yidA	similar to AA sequence:UniProtKB:P0A8Y5		1	0	0	0	0	0	0
984	PFR_JS22-1_971	DSH domain protein	1094910	1097711	+	PROKKA_00981	ski2-like helicase	1094910	1097711	+			protein motif:CLUSTERS:PRK02362		1	0	0	0	0	0	0
985	PFR_JS22-1_972	Antibiotic biosynthesis monooxygenase	1097723	1098100	+	PROKKA_00982	Putative monooxygenase YcnE	1097723	1098100	+	1.-.-.-	ycnE	similar to AA sequence:UniProtKB:P94425		1	0	0	0	0	0	0
986	PFR_JS22-1_973	Potassium channel beta chain	1098215	1099231	-	PROKKA_00983	L-glyceraldehyde 3-phosphate reductase	1098215	1099231	-	1.1.1.-	gpr_1	similar to AA sequence:UniProtKB:Q46851		1	0	0	0	0	0	0
987	PFR_JS22-1_974	Imidazole glycerol phosphate synthase subunit	1099316	1100080	+	PROKKA_00984	Imidazole glycerol phosphate synthase subunit HisF	1099316	1100080	+	4.1.3.-	hisF	similar to AA sequence:UniProtKB:O31139		1	0	0	0	0	0	0
988	PFR_JS22-1_975	Hypothetical protein	1100265	1101290	+	PROKKA_00985	hypothetical protein	1100265	1101290	+					1	0	0	0	0	0	0
989	PFR_JS22-1_976	Acetolactate synthase	1101589	1103349	+	PROKKA_00986	Acetolactate synthase large subunit	1101589	1103349	+	2.2.1.6	ilvB	similar to AA sequence:UniProtKB:P42463		1	0	0	0	0	0	0
990	PFR_JS22-1_977	Acetolactate synthase, small subunit	1103346	1103873	+	PROKKA_00987	Putative acetolactate synthase small subunit	1103346	1103873	+	2.2.1.6	ilvH	similar to AA sequence:UniProtKB:P65161		1	0	0	0	0	0	0
991	PFR_JS22-1_978	Ketol-acid reductoisomerase 2	1103918	1104949	+	PROKKA_00988	Ketol-acid reductoisomerase	1103918	1104949	+	1.1.1.86	ilvC	similar to AA sequence:UniProtKB:Q9PHN5		1	0	0	0	0	0	0
992	PFR_JS22-1_979	Hypothetical protein	1105109	1105972	-	PROKKA_00989	hypothetical protein	1105109	1105972	-					1	0	0	0	0	0	0
993	PFR_JS22-1_980	Hypothetical protein	1105954	1106541	-	PROKKA_00990	hypothetical protein	1105954	1106541	-					0	0	0	0	0	0	0
994	PFR_JS22-1_981	Tartrate dehydrogenase	1106829	1107893	-	PROKKA_00991	3-isopropylmalate dehydrogenase	1106829	1107893	-	1.1.1.85	leuB	similar to AA sequence:UniProtKB:P95313		1	0	0	0	0	0	0
995	PFR_JS22-1_982	Branched-chain-amino-acid transaminase	1108059	1109144	+	PROKKA_00992	Branched-chain-amino-acid aminotransferase	1108059	1109144	+	2.6.1.42	ilvE_1	similar to AA sequence:UniProtKB:A0R066		1	0	0	0	0	0	0
996	PFR_JS22-1_983	Putative alpha-isopropylmalate/homocitrate	1109176	1110774	+	PROKKA_00993	2-isopropylmalate synthase	1109176	1110774	+	2.3.3.13	leuA_1	similar to AA sequence:UniProtKB:P09151		1	0	0	0	0	0	0
997	PFR_JS22-1_984	FAH family protein	1110834	1111679	+	PROKKA_00994	Ureidoglycolate lyase	1110834	1111679	+	4.3.2.3		similar to AA sequence:UniProtKB:Q39BA7		1	0	0	0	0	0	0
998	PFR_JS22-1_985	CAAX amino terminal protease family protein	1111687	1112781	+	PROKKA_00995	CAAX amino terminal protease self- immunity	1111687	1112781	+			protein motif:Pfam:PF02517.10		1	0	0	0	0	0	0
999						PROKKA_00996	tRNA-Gln(ctg)	1112846	1112918	+			COORDINATES:profile:Aragorn:1.2		0					0	0
1000						PROKKA_00997	tRNA-Glu(ctc)	1113011	1113084	+			COORDINATES:profile:Aragorn:1.2		0					0	0
1001	PFR_JS22-1_986	Transcriptional regulator, IclR family protein	1113183	1113911	-	PROKKA_00998	HTH-type transcriptional regulator KipR	1113183	1113911	-		kipR	similar to AA sequence:UniProtKB:P42968		1	0	0	0	0	0	0
1002	PFR_JS22-1_987	3-isopropylmalate dehydratase large subunit	1113955	1115364	+	PROKKA_00999	3-isopropylmalate dehydratase large subunit	1113955	1115364	+	4.2.1.33	leuC	similar to AA sequence:UniProtKB:Q7TXH6		1	0	0	0	0	0	0
1003	PFR_JS22-1_988	3-isopropylmalate dehydratase small subunit	1115378	1115974	+	PROKKA_01000	3-isopropylmalate dehydratase small subunit	1115378	1115974	+	4.2.1.33	leuD	similar to AA sequence:UniProtKB:Q8NQV7		1	0	0	0	0	0	0
1004	PFR_JS22-1_989	1-acylglycerol-3-phosphate O-acyltransferase,	1116106	1116909	+	PROKKA_01001	2-acyl-glycerophospho-ethanolamine acyltransferase	1116106	1116909	+			protein motif:CLUSTERS:PRK08633		1	0	0	0	0	0	0
1005	PFR_JS22-1_990	D-alanine-D-alanine ligase A	1116983	1118110	+	PROKKA_01002	D-alanine--D-alanine ligase	1116983	1118110	+	6.3.2.4	ddl	similar to AA sequence:UniProtKB:P95114		1	0	0	0	0	0	0
1006	PFR_JS22-1_991	Conserved hypothetical membrane spanning protein	1118149	1119144	-	PROKKA_01003	hypothetical protein	1118149	1119144	-					1	0	0	0	0	0	0
1007	PFR_JS22-1_992	Putative dihydroxyacetone kinase regulator	1119254	1119988	+	PROKKA_01004	hypothetical protein	1119254	1119988	+					1	0	0	0	0	0	0
1008	PFR_JS22-1_993	Thiamine monophosphate kinase	1119999	1120982	+	PROKKA_01005	Thiamine-monophosphate kinase	1119999	1120982	+	2.7.4.16	thiL	similar to AA sequence:UniProtKB:O67883		1	0	0	0	0	0	0
1009	PFR_JS22-1_994	FtsK	1121228	1123537	+	PROKKA_01006	DNA translocase SpoIIIE	1121228	1123537	+		spoIIIE	similar to AA sequence:UniProtKB:P21458		1	0	0	0	0	0	0
1010	PFR_JS22-1_995	Ribosomal protein S12 methylthiotransferase RimO	1123617	1125050	+	PROKKA_01007	Ribosomal protein S12 methylthiotransferase RimO	1123617	1125050	+	2.-.-.-	rimO	similar to AA sequence:UniProtKB:Q9X2H6		1	0	0	0	0	0	0
1011	PFR_JS22-1_996	Phosphatidylglycerophosphate synthase pgsA3	1125055	1125708	+	PROKKA_01008	Putative CDP-diacylglycerol--glycerol-3-phosphate 3-phosphatidyl-transferase 2	1125055	1125708	+	2.7.8.5	pgsA2_1	similar to AA sequence:UniProtKB:O33288		1	0	0	0	0	0	0
1012	PFR_JS22-1_997	CinA domain protein	1125701	1126204	+	PROKKA_01009	Nicotinamide-nucleotide amidohydrolase PncC	1125701	1126204	+	3.5.1.42	pncC	similar to AA sequence:UniProtKB:P0A6G3		1	0	0	0	0	0	0
1013	PFR_JS22-1_998	Transcriptional regulator	1126372	1126677	+	PROKKA_01010	Transcriptional regulator ClgR	1126372	1126677	+		clgR	similar to AA sequence:UniProtKB:A0QVU1		1	0	0	0	0	0	0
1014	PFR_JS22-1_999	Putative ATP-DEPENDENT HELICASE LHR	1126899	1131578	-	PROKKA_01011	putative ATP-dependent helicase Lhr	1126899	1131578	-			protein motif:CLUSTERS:PRK09751		1	0	0	0	0	0	0
1015	PFR_JS22-1_1000	Hypothetical protein	1131682	1131849	-	PROKKA_01012	hypothetical protein	1131682	1131849	-					1	0	0	0	0	0	0
1016	PFR_JS22-1_1001	Protein RecA 2	1132158	1133276	+	PROKKA_01013	recombinase A	1132158	1133276	+			protein motif:CLUSTERS:PRK09354		1	0	0	0	0	0	0
1017	PFR_JS22-1_1002	Regulatory protein RecX	1133279	1133893	+	PROKKA_01014	Regulatory protein RecX	1133279	1133893	+		recX	similar to AA sequence:UniProtKB:P0A5U8		1	0	0	0	0	0	0
1018	PFR_JS22-1_1003	Ribonuclease Y	1134055	1135590	+	PROKKA_01015	Ribonuclease Y	1134055	1135590	+	3.1.-.-	rny	similar to AA sequence:UniProtKB:P67278		1	0	0	0	0	0	0
1019	PFR_JS22-1_1004	Glutamate uptake system ATP-binding protein	1135600	1136415	-	PROKKA_01016	Glutamine transport ATP-binding protein GlnQ	1135600	1136415	-		glnQ_4	similar to AA sequence:UniProtKB:P27675		1	0	0	0	0	0	0
1020	PFR_JS22-1_1005	(Dimethylallyl)adenosine tRNA	1136519	1138033	+	PROKKA_01017	(Dimethylallyl)adenosine tRNA methylthiotransferase MiaB	1136519	1138033	+	2.-.-.-	miaB	similar to AA sequence:UniProtKB:O31778		1	0	0	0	0	0	0
1021	PFR_JS22-1_1006	TRNA dimethylallyltransferase	1138030	1139016	+	PROKKA_01018	tRNA dimethylallyltransferase	1138030	1139016	+	2.5.1.75	miaA	similar to AA sequence:UniProtKB:Q9KAC3		1	0	0	0	0	0	0
1022	PFR_JS22-1_1007	Diaminopimelate epimerase	1139031	1139873	+	PROKKA_01019	Diaminopimelate epimerase	1139031	1139873	+	5.1.1.7	dapF	similar to AA sequence:UniProtKB:A4QEV1		1	0	0	0	0	0	0
1023	PFR_JS22-1_1008	GTPase HflX	1139917	1141353	+	PROKKA_01020	GTPase HflX	1139917	1141353	+		hflX	similar to AA sequence:UniProtKB:P25519		1	0	0	0	0	0	0
1024	PFR_JS22-1_1009	ATP-dependent helicase DinG	1141520	1143583	+	PROKKA_01021	putative ATP-dependent helicase DinG	1141520	1143583	+	3.6.4.12	dinG	similar to AA sequence:UniProtKB:P27296		1	0	0	0	0	0	0
1025	PFR_JS22-1_1010	LexA repressor	1143587	1144429	-	PROKKA_01022	LexA repressor	1143587	1144429	-	3.4.21.88	lexA	similar to AA sequence:UniProtKB:Q50765		1	0	0	0	0	0	0
1026	PFR_JS22-1_1011	Hypothetical protein	1144699	1145466	+	PROKKA_01023	hypothetical protein	1144699	1145466	+					1	0	0	0	0	0	0
1027	PFR_JS22-1_1012	Transcriptional repressor NrdR	1145769	1146266	+	PROKKA_01024	Transcriptional repressor NrdR	1145769	1146266	+		nrdR	similar to AA sequence:UniProtKB:O69980		1	0	0	0	0	0	0
1028	PFR_JS22-1_1013	Vitamin B12-dependent ribonucleotide reductase	1146452	1149343	+	PROKKA_01025	Vitamin B12-dependent ribonucleotide reductase	1146452	1149343	+	1.17.4.1	nrdJ	similar to AA sequence:UniProtKB:O69981		1	0	0	0	0	0	0
1029	PFR_JS22-1_1014	Phospholipase, patatin family	1149452	1150393	-	PROKKA_01026	NTE family protein RssA	1149452	1150393	-		rssA	similar to AA sequence:UniProtKB:P0AFR0		1	0	0	0	0	0	0
1030	PFR_JS22-1_1015	Glycerol-3-phosphate dehydrogenase [NAD(P) ] A	1150585	1152213	+	PROKKA_01027	Anaerobic glycerol-3-phosphate dehydrogenase subunit A	1150585	1152213	+	1.1.5.3	glpA	similar to AA sequence:UniProtKB:P0A9C0		1	0	0	0	0	0	0
1031	PFR_JS22-1_1016	Glycerol-3-phosphate dehydrogenase [NAD(P) ] B	1152210	1153520	+	PROKKA_01028	Anaerobic glycerol-3-phosphate dehydrogenase subunit B	1152210	1153520	+	1.1.5.3	glpB	similar to AA sequence:UniProtKB:P13033		1	0	0	0	0	0	0
1032	PFR_JS22-1_1017	Anaerobic glycerol-3-phosphate dehydrogenase	1153517	1154908	+	PROKKA_01029	Anaerobic glycerol-3-phosphate dehydrogenase subunit C	1153517	1154908	+		glpC	similar to AA sequence:UniProtKB:P0A996		1	0	0	0	0	0	0
1033	PFR_JS22-1_1018	Sugar-binding family transcriptional regulator	1154991	1155959	-	PROKKA_01030	Deoxyribonucleoside regulator	1154991	1155959	-		deoR	similar to AA sequence:UniProtKB:P39140		1	0	0	0	0	0	0
1034	PFR_JS22-1_1019	Putative AEC family transporter	1156169	1157104	+	PROKKA_01031	Membrane transport protein	1156169	1157104	+			protein motif:Pfam:PF03547.12		1	0	0	0	0	0	0
1035	PFR_JS22-1_1020	Probable phosphoketolase	1157164	1159794	+	PROKKA_01032	Xylulose-5-phosphate phosphoketolase	1157164	1159794	+	4.1.2.9	xpkA	similar to AA sequence:UniProtKB:Q937F6		1	0	0	0	0	0	0
1036	PFR_JS22-1_1021	ATP-dependent helicase HrpA	1159932	1163900	+	PROKKA_01033	ATP-dependent RNA helicase HrpB	1159932	1163900	+	3.6.4.13	hrpB_1	similar to AA sequence:UniProtKB:P37024		0	0	0	0	0	0	0
1037	PFR_JS22-1_1022	Putative acyl-CoA thioesterase II	1164008	1164883	+	PROKKA_01034	Acyl-CoA thioesterase 2	1164008	1164883	+	3.1.2.-	tesB	similar to AA sequence:UniProtKB:P0AGG2		1	0	0	0	0	0	0
1038	PFR_JS22-1_1023	Solute binding protein of ABC transporter system	1164896	1165789	-	PROKKA_01035	putative arabinose-binding protein precursor	1164896	1165789	-		araN	similar to AA sequence:UniProtKB:P94528		0	0	0	0	0	0	0
1039	PFR_JS22-1_1024	ABC transporter	1165758	1166237	-	PROKKA_01036	Bacterial extracellular solute-binding protein	1165758	1166237	-			protein motif:Pfam:PF01547.19		0	0	0	0	0	0	0
1040	PFR_JS22-1_1025	Transcriptional regulator	1166706	1167509	+	PROKKA_01037	HTH-type transcriptional repressor CytR	1166706	1167509	+		cytR	similar to AA sequence:UniProtKB:P0ACN7		1	0	0	0	0	0	0
1041	PFR_JS22-1_1026	RNA polymerase sigma factor SigB	1167612	1168541	-	PROKKA_01038	RNA polymerase sigma factor SigB	1167612	1168541	-		sigB	similar to AA sequence:UniProtKB:Q59563		1	0	0	0	0	0	0
1042	PFR_JS22-1_1027	RNA polymerase sigma factor	1168900	1170429	+	PROKKA_01039	RNA polymerase principal sigma factor HrdB	1168900	1170429	+		hrdB	similar to AA sequence:UniProtKB:P18183		1	0	0	0	0	0	0
1043	PFR_JS22-1_1028	L-lactate dehydrogenase 1 (Precursor)	1170517	1171482	-	PROKKA_01040	L-lactate dehydrogenase 2	1170517	1171482	-	1.1.1.27	ldh2	similar to AA sequence:UniProtKB:P0CW93		1	0	0	0	0	0	0
1044	PFR_JS22-1_1029	Hypothetical protein	1171628	1171819	-	PROKKA_01041	hypothetical protein	1171628	1171819	-					1	0	0	0	0	0	0
1045	PFR_JS22-1_1030	DNA gyrase, B subunit	1171982	1174102	+	PROKKA_01042	DNA topoisomerase 4 subunit B	1171982	1174102	+	5.99.1.3	parE	similar to AA sequence:UniProtKB:P66939		1	0	0	0	0	0	0
1046	PFR_JS22-1_1031	2-dehydropantoate 2-reductase (Ketopantoate	1174127	1175044	-	PROKKA_01043	2-dehydropantoate 2-reductase	1174127	1175044	-			protein motif:CLUSTERS:PRK06522		1	0	0	0	0	0	0
1047	PFR_JS22-1_1032	DNA gyrase/topoisomerase IV, A subunit	1175150	1177612	-	PROKKA_01044	DNA gyrase subunit A	1175150	1177612	-	5.99.1.3	gyrA_2	similar to AA sequence:UniProtKB:P20831		1	0	0	0	0	0	0
1048	PFR_JS22-1_1033	PF09949 family protein	1177738	1178823	-	PROKKA_01045	hypothetical protein	1177738	1178823	-					1	0	0	0	0	0	0
1049	PFR_JS22-1_1034	Phosphodiesterase I	1178879	1179472	+	PROKKA_01046	hypothetical protein	1178879	1179472	+					1	0	0	0	0	0	0
1050	PFR_JS22-1_1035	Type I phosphodiesterase / nucleotide	1179476	1180627	+	PROKKA_01047	Type I phosphodiesterase / nucleotide pyrophosphatase	1179476	1180627	+			protein motif:Pfam:PF01663.16		1	0	0	0	0	0	0
1051	PFR_JS22-1_1036	Hypothetical protein	1180730	1182058	-	PROKKA_01048	hypothetical protein	1180730	1182058	-					1	0	0	0	0	0	0
1052	PFR_JS22-1_1037	PF13834 domain protein	1182274	1182648	+	PROKKA_01049	hypothetical protein	1182274	1182648	+					1	0	0	0	0	0	0
1053	PFR_JS22-1_1038	Hypothetical protein	1182760	1183080	-	PROKKA_01050	hypothetical protein	1182760	1183080	-					1	0	0	0	0	0	0
1054	PFR_JS22-1_1039	PF12502 family protein	1183370	1184191	+	PROKKA_01051	hypothetical protein	1183370	1184191	+					1	0	0	0	0	0	0
1055	PFR_JS22-1_1040	Nucleic acid-binding domain protein	1184188	1184568	+	PROKKA_01052	hypothetical protein	1184188	1184568	+					1	0	0	0	0	0	0
1056	PFR_JS22-1_1041	TrkB	1184575	1185243	-	PROKKA_01053	Trk system potassium uptake protein TrkA	1184575	1185243	-		trkA_1	similar to AA sequence:UniProtKB:P0AGI8		1	0	0	0	0	0	0
1057	PFR_JS22-1_1042	Trk system potassium uptake protein TrkA	1185257	1185919	-	PROKKA_01054	Trk system potassium uptake protein TrkA	1185257	1185919	-		trkA_2	similar to AA sequence:UniProtKB:P0AGI8		1	0	0	0	0	0	0
1058	PFR_JS22-1_1043	Conserved alanine, valine and leucine rich	1186092	1188086	+	PROKKA_01055	hypothetical protein	1186092	1188086	+					1	0	0	0	0	0	0
1059	PFR_JS22-1_1044	Putative 23S rRNA (Uracil-5-)-methyltransferase	1188083	1189261	+	PROKKA_01056	putative RNA methyltransferase/cg2084	1188083	1189261	+	2.1.1.-		similar to AA sequence:UniProtKB:Q6M4B7		1	0	0	0	0	0	0
1060	PFR_JS22-1_1045	Hypothetical protein	1189258	1189518	+	PROKKA_01057	hypothetical protein	1189258	1189518	+					1	0	0	0	0	0	0
1061	PFR_JS22-1_1046	Glutathione S-transferase domain protein	1189553	1190626	-	PROKKA_01058	Glutathionyl-hydroquinone reductase YqjG	1189553	1190626	-	1.8.-.-	yqjG_1	similar to AA sequence:UniProtKB:P42620		1	0	0	0	0	0	0
1062	PFR_JS22-1_1047	GCN5 N-acetyltransferase	1190623	1191273	-	PROKKA_01059	putative acetyltransferase	1190623	1191273	-			protein motif:CLUSTERS:PRK03624		1	0	0	0	0	0	0
1063	PFR_JS22-1_1048	Cysteine synthase	1191270	1191977	-	PROKKA_01060	O-acetylserine sulfhydrylase	1191270	1191977	-	2.5.1.47	cysK1_1	similar to AA sequence:UniProtKB:P0A534		0	0	0	0	0	0	0
1064	PFR_JS22-1_1049	Hypothetical protein	1191959	1192243	-	PROKKA_01061	Cysteine synthase	1191959	1192243	-	2.5.1.47	cysK_2	similar to AA sequence:UniProtKB:Q5XAQ3		0	0	0	0	0	0	0
1065	PFR_JS22-1_1050	Glutathione S-transferase domain protein	1192735	1193763	+	PROKKA_01062	Glutathionyl-hydroquinone reductase YqjG	1192735	1193763	+	1.8.-.-	yqjG_2	similar to AA sequence:UniProtKB:P42620		0	0	0	0	0	0	0
1066	PFR_JS22-1_1051	Alpha-ketoglutarate transporter, MFS super	1193871	1195301	+	PROKKA_01063	Alpha-ketoglutarate permease	1193871	1195301	+		kgtP_2	similar to AA sequence:UniProtKB:P0AEX3		1	0	0	0	0	0	0
1067	PFR_JS22-1_1052	Aconitate hydratase 1	1195555	1198227	+	PROKKA_01064	Aconitate hydratase	1195555	1198227	+	4.2.1.3	acnA	similar to AA sequence:UniProtKB:A0QX20		1	0	0	0	0	0	0
1068	PFR_JS22-1_1053	Hypothetical protein	1198339	1198641	+	PROKKA_01065	hypothetical protein	1198339	1198641	+					1	0	0	0	0	0	0
1069	PFR_JS22-1_1054	Hypothetical protein	1198791	1199321	+	PROKKA_01066	hypothetical protein	1198791	1199321	+					1	0	0	0	0	0	0
1070	PFR_JS22-1_1055	1-deoxy-D-xylulose 5-phosphate synthase dxs1	1199372	1201387	+	PROKKA_01067	1-deoxy-D-xylulose-5-phosphate synthase	1199372	1201387	+	2.2.1.7	dxs	similar to AA sequence:UniProtKB:Q9RBN6		1	0	0	0	0	0	0
1071	PFR_JS22-1_1056	Ribonuclease D	1201439	1202704	-	PROKKA_01068	Ribonuclease D	1201439	1202704	-	3.1.13.5	rnd	similar to AA sequence:UniProtKB:P09155		1	0	0	0	0	0	0
1072	PFR_JS22-1_1057	Outer membrane receptor protein	1202773	1203372	-	PROKKA_01069	hypothetical protein	1202773	1203372	-					1	0	0	0	0	0	0
1073	PFR_JS22-1_1058	Conserved hypothetical protein	1203458	1203982	-	PROKKA_01070	hypothetical protein	1203458	1203982	-			protein motif:CLUSTERS:PRK10670		1	0	0	0	0	0	0
1074	PFR_JS22-1_1059	Peptide methionine sulfoxide reductase MsrB	1204006	1204458	-	PROKKA_01071	Peptide methionine sulfoxide reductase MsrB	1204006	1204458	-	1.8.4.12	msrB	similar to AA sequence:UniProtKB:Q3JRF0		1	0	0	0	0	0	0
1075	PFR_JS22-1_1060	Polyphosphate:nucleotide phosphotransferase, PPK2	1204606	1205481	+	PROKKA_01072	Polyphosphate kinase 2 (PPK2)	1204606	1205481	+			protein motif:Pfam:PF03976.8		1	0	0	0	0	0	0
1076	PFR_JS22-1_1061	Cobalamin biosynthesis protein CbiX	1205607	1206449	-	PROKKA_01073	sirohydrochlorin cobaltochelatase	1205607	1206449	-			protein motif:CLUSTERS:PRK00923		1	0	0	0	0	0	0
1077						PROKKA_01074	tRNA-Val(cac)	1207108	1207181	-			COORDINATES:profile:Aragorn:1.2		0					0	0
1078						PROKKA_01075	tRNA-Gly(gcc)	1207585	1207658	+			COORDINATES:profile:Aragorn:1.2		0					0	0
1079						PROKKA_01076	tRNA-Cys(gca)	1207719	1207790	+			COORDINATES:profile:Aragorn:1.2		0					0	0
1080						PROKKA_01077	tRNA-Val(gac)	1207791	1207863	+			COORDINATES:profile:Aragorn:1.2		0					0	0
1081	PFR_JS22-1_1062	Threonine--tRNA ligase (Precursor)	1208177	1210219	+	PROKKA_01078	Threonine--tRNA ligase	1208177	1210219	+	6.1.1.3	thrS	similar to AA sequence:UniProtKB:P56881		1	0	0	0	0	0	0
1082	PFR_JS22-1_1063	Histidine triad domain protein	1210212	1210817	+	PROKKA_01079	AP-4-A phosphorylase	1210212	1210817	+	2.7.7.53		similar to AA sequence:UniProtKB:O06201		1	0	0	0	0	0	0
1083	PFR_JS22-1_1064	Putative CDP-diacylglycerol--inositol	1210810	1211439	+	PROKKA_01080	CDP-diacylglycerol--inositol 3-phosphatidyltransferase	1210810	1211439	+	2.7.8.11	pgsA	similar to AA sequence:UniProtKB:Q9F7Y9		1	0	0	0	0	0	0
1084	PFR_JS22-1_1065	Lipid A biosynthesis lauroyl acyltransferase	1211472	1212314	+	PROKKA_01081	Phosphatidylinositol mannoside acyltransferase	1211472	1212314	+	2.3.1.-		similar to AA sequence:UniProtKB:A0QWG5		1	0	0	0	0	0	0
1085	PFR_JS22-1_1066	Alpha-mannosyltransferase pimA	1212311	1213456	+	PROKKA_01082	GDP-mannose-dependent alpha-(1-2)-phosphatidylinositol mannosyltransferase	1212311	1213456	+	2.4.1.57	pimA	similar to AA sequence:UniProtKB:A0QWG6		1	0	0	0	0	0	0
1086	PFR_JS22-1_1067	Putative phosphatidylglycerophosphate synthase	1213496	1214173	+	PROKKA_01083	Putative CDP-diacylglycerol--glycerol-3-phosphate 3-phosphatidyl-transferase 2	1213496	1214173	+	2.7.8.5	pgsA2_2	similar to AA sequence:UniProtKB:O33288		1	0	0	0	0	0	0
1087	PFR_JS22-1_1068	PF05949 family protein	1214224	1215021	+	PROKKA_01084	hypothetical protein	1214224	1215021	+					1	0	0	0	0	0	0
1088	PFR_JS22-1_1069	Small basic protein	1215049	1215381	+	PROKKA_01085	hypothetical protein	1215049	1215381	+					1	0	0	0	0	0	0
1089	PFR_JS22-1_1070	Division initiation protein	1215374	1216108	+	PROKKA_01086	hypothetical protein	1215374	1216108	+					1	0	0	0	0	0	0
1090	PFR_JS22-1_1071	Glycine cleavage system H protein	1216220	1216603	+	PROKKA_01087	Glycine cleavage system H protein	1216220	1216603	+		gcvH	similar to AA sequence:UniProtKB:P0A6T9		1	0	0	0	0	0	0
1091	PFR_JS22-1_1072	FHA domain protein	1216769	1217257	+	PROKKA_01088	Glycogen accumulation regulator GarA	1216769	1217257	+		garA	similar to AA sequence:UniProtKB:A0QYG2		1	0	0	0	0	0	0
1092	PFR_JS22-1_1073	Transcriptional regulator, MerR family	1217257	1217991	+	PROKKA_01089	zinc-responsive transcriptional regulator	1217257	1217991	+			protein motif:CLUSTERS:PRK09514		1	0	0	0	0	0	0
1093	PFR_JS22-1_1074	Protein of hypothetical function DUF151	1217993	1218454	+	PROKKA_01090	hypothetical protein	1217993	1218454	+					1	0	0	0	0	0	0
1094	PFR_JS22-1_1075	Transcriptional regulator	1218635	1219210	+	PROKKA_01091	HTH-type transcriptional regulator GlnR	1218635	1219210	+		glnR	similar to AA sequence:UniProtKB:P37582		1	0	0	0	0	0	0
1095	PFR_JS22-1_1076	Glycine dehydrogenase	1219362	1222277	+	PROKKA_01092	Glycine dehydrogenase (decarboxylating)	1219362	1222277	+	1.4.4.2	gcvP	similar to AA sequence:UniProtKB:P74416		1	0	0	0	0	0	0
1096	PFR_JS22-1_1077	Inner membrane protein yhjD	1222295	1223743	+	PROKKA_01093	Inner membrane protein YhjD	1222295	1223743	+		yhjD	similar to AA sequence:UniProtKB:P37642		1	0	0	0	0	0	0
1097	PFR_JS22-1_1078	Phage infection protein	1223716	1225923	-	PROKKA_01094	ABC-2 family transporter protein	1223716	1225923	-			protein motif:Pfam:PF12698.1		1	0	0	0	0	0	0
1098	PFR_JS22-1_1079	ABC transporter related protein	1225928	1226740	-	PROKKA_01095	L-arabinose transporter ATP-binding protein	1225928	1226740	-			protein motif:CLUSTERS:PRK11288		1	0	0	0	0	0	0
1099	PFR_JS22-1_1080	Transcriptional regulator, TetR family	1226737	1227351	-	PROKKA_01096	HTH-type transcriptional regulator TtgR	1226737	1227351	-		ttgR	similar to AA sequence:UniProtKB:Q9AIU0		1	0	0	0	0	0	0
1100	PFR_JS22-1_1081	Adenosylcobinamide-GDP ribazoletransferase	1227445	1228266	-	PROKKA_01097	Cobalamin synthase	1227445	1228266	-	2.-.-.-	cobS	similar to AA sequence:UniProtKB:P36561		1	0	0	0	0	0	0
1101	PFR_JS22-1_1082	Bifunctional cobalamin biosynthesis protein cobU	1228226	1228897	-	PROKKA_01098	Bifunctional adenosylcobalamin biosynthesis protein CobU	1228226	1228897	-	2.7.1.156	cobU	similar to AA sequence:UniProtKB:P0AE76		1	0	0	0	0	0	0
1102	PFR_JS22-1_1083	Cobyrinic acid a,c-diamide synthase	1228894	1231479	-	PROKKA_01099	Cobyrinic acid A,C-diamide synthase	1228894	1231479	-		cobB_1	similar to AA sequence:UniProtKB:P21632		1	0	0	0	0	0	0
1103	PFR_JS22-1_1084	Cob(I)yrinic acid a,c-diamide	1231473	1232075	-	PROKKA_01100	Cob(I)yrinic acid a,c-diamide adenosyltransferase	1231473	1232075	-	2.5.1.17	cobO	similar to AA sequence:UniProtKB:P29930		1	0	0	0	0	0	0
1104	PFR_JS22-1_1085	Adenosylcobyric acid synthase	1232072	1233517	-	PROKKA_01101	Cobyric acid synthase	1232072	1233517	-		cobQ_1	similar to AA sequence:UniProtKB:P29932		1	0	0	0	0	0	0
1105	PFR_JS22-1_1086	Cobalamin biosynthesis protein CobD	1233514	1234545	-	PROKKA_01102	cobalamin biosynthesis protein	1233514	1234545	-			protein motif:CLUSTERS:PRK01209		1	0	0	0	0	0	0
1106	PFR_JS22-1_1087	Phosphoglycerate mutase family protein	1234549	1235127	+	PROKKA_01103	Phosphoserine phosphatase 1	1234549	1235127	+	3.1.3.3	pspA	similar to AA sequence:UniProtKB:D3DFG8		1	0	0	0	0	0	0
1107	PFR_JS22-1_1088	Alpha, alpha-trehalose-phosphate synthase otsA	1235386	1236867	-	PROKKA_01104	Trehalose-phosphate synthase	1235386	1236867	-	2.4.1.-	otsA	similar to AA sequence:UniProtKB:A0R4M9		1	0	0	0	0	0	0
1108	PFR_JS22-1_1089	Trehalose-phosphatase OtsB	1237029	1237886	+	PROKKA_01105	Trehalose-6-phosphate phosphatase	1237029	1237886	+	3.1.3.12	otsB	similar to AA sequence:UniProtKB:P31678		1	0	0	0	0	0	0
1109						PROKKA_01106	tRNA-Met(cat)	1237962	1238036	+			COORDINATES:profile:Aragorn:1.2		0					0	0
1110	PFR_JS22-1_1090	Hypothetical protein	1238159	1238863	+	PROKKA_01107	hypothetical protein	1238159	1238863	+					0	0	0	0	0	0	0
1111	PFR_JS22-1_1091	ADP-ribosyl-(Dinitrogen reductase) hydrolase	1238970	1239926	-	PROKKA_01108	ADP-ribosyl-[dinitrogen reductase] glycohydrolase	1238970	1239926	-	3.2.2.24	draG	similar to AA sequence:UniProtKB:P14300		0	0	0	0	0	0	0
1112	PFR_JS22-1_1092	Hypothetical protein	1240031	1241464	-	PROKKA_01109	hypothetical protein	1240031	1241464	-					0	0	0	0	0	0	0
1113	PFR_JS22-1_1093	Hypothetical protein	1241734	1242066	-	PROKKA_01110	hypothetical protein	1241734	1242066	-					1	0	0	0	0	0	0
1114	PFR_JS22-1_1094	Transcriptional activator, TenA family	1242104	1242799	-	PROKKA_01111	Thiaminase-2	1242104	1242799	-	3.5.99.2	tenA	similar to AA sequence:UniProtKB:P25052		1	0	0	0	0	0	0
1115	PFR_JS22-1_1095	DNA primase	1242969	1244837	+	PROKKA_01112	DNA primase	1242969	1244837	+	2.7.7.-	dnaG	similar to AA sequence:UniProtKB:P74893		1	0	0	0	0	0	0
1116	PFR_JS22-1_1096	RNA polymerase sigma factor	1244910	1245764	+	PROKKA_01113	RNA polymerase principal sigma factor HrdA	1244910	1245764	+		hrdA	similar to AA sequence:UniProtKB:P18182		1	0	0	0	0	0	0
1117	PFR_JS22-1_1097	Hypothetical protein	1245844	1246410	+	PROKKA_01114	hypothetical protein	1245844	1246410	+					1	0	0	0	0	0	0
1118						PROKKA_01115	tRNA-Asn(gtt)	1246494	1246569	+			COORDINATES:profile:Aragorn:1.2		0					0	0
1119	PFR_JS22-1_1098	Phosphofructokinase (Precursor)	1246741	1247955	-	PROKKA_01116	Pyrophosphate--fructose 6-phosphate 1-phosphotransferase	1246741	1247955	-	2.7.1.90	pfp	similar to AA sequence:UniProtKB:P29495		1	0	0	0	0	0	0
1120	PFR_JS22-1_1099	Hypothetical protein	1248179	1248601	+	PROKKA_01117	hypothetical protein	1248179	1248601	+					1	0	0	0	0	0	0
1121	PFR_JS22-1_1100	Translation factor SUA5	1248670	1249287	+	PROKKA_01118	Threonylcarbamoyl-AMP synthase	1248670	1249287	+	2.7.7.87	ywlC_1	similar to AA sequence:UniProtKB:P39153		1	0	0	0	0	0	0
1122	PFR_JS22-1_1101	Hypothetical protein	1249337	1250236	-	PROKKA_01119	intramembrane serine protease GlpG	1249337	1250236	-			protein motif:CLUSTERS:PRK10907		1	0	0	0	0	0	0
1123	PFR_JS22-1_1102	LmbE family protein	1250402	1251202	+	PROKKA_01120	1D-myo-inositol 2-acetamido-2-deoxy-alpha-D-glucopyranoside deacetylase	1250402	1251202	+	3.5.1.103	mshB_2	similar to AA sequence:UniProtKB:Q9F344		1	0	0	0	0	0	0
1124	PFR_JS22-1_1103	Proteasome assembly chaperones 2	1251341	1252378	-	PROKKA_01121	PAC2 family protein	1251341	1252378	-			protein motif:Pfam:PF09754.3		1	0	0	0	0	0	0
1125	PFR_JS22-1_1104	ABC-type uncharacterized transport system, ATPase	1252544	1253335	-	PROKKA_01122	Methionine import ATP-binding protein MetN 2	1252544	1253335	-	3.6.3.-	metN2	similar to AA sequence:UniProtKB:Q831K6		1	0	0	0	0	0	0
1126	PFR_JS22-1_1105	ABC transporter, permease protein	1253337	1254290	-	PROKKA_01123	ribose ABC transporter permease protein	1253337	1254290	-			protein motif:CLUSTERS:PRK09512		1	0	0	0	0	0	0
1127	PFR_JS22-1_1106	ABC transporter permease protein	1254297	1255277	-	PROKKA_01124	ABC transporter substrate binding protein	1254297	1255277	-			protein motif:Pfam:PF04392.6		1	0	0	0	0	0	0
1128	PFR_JS22-1_1107	Phosphoglycerate mutase family protein	1255466	1256089	+	PROKKA_01125	Glucosyl-3-phosphoglycerate phosphatase	1255466	1256089	+	3.1.3.-	gpgP_1	similar to AA sequence:UniProtKB:A1TC01		1	0	0	0	0	0	0
1129	PFR_JS22-1_1108	Glutamine--tRNA ligase (Precursor)	1256111	1257823	+	PROKKA_01126	Glutamine--tRNA ligase	1256111	1257823	+	6.1.1.18	glnS	similar to AA sequence:UniProtKB:P00962		1	0	0	0	0	0	0
1130	PFR_JS22-1_1109	TIGR03085 family protein	1257868	1258614	-	PROKKA_01127	hypothetical protein	1257868	1258614	-					1	0	0	0	0	0	0
1131	PFR_JS22-1_1110	Phosphoribosyl-AMP cyclohydrolase (Precursor)	1258630	1259082	+	PROKKA_01128	phosphoribosyl-AMP cyclohydrolase	1258630	1259082	+			protein motif:CLUSTERS:PRK00051		1	0	0	0	0	0	0
1132	PFR_JS22-1_1111	Anthranilate synthase component I	1259079	1260611	+	PROKKA_01129	Anthranilate synthase component 1	1259079	1260611	+	4.1.3.27	trpE	similar to AA sequence:UniProtKB:A0QX93		1	0	0	0	0	0	0
1133	PFR_JS22-1_1112	Indole-3-glycerol phosphate synthase 1	1260608	1261468	+	PROKKA_01130	Indole-3-glycerol phosphate synthase	1260608	1261468	+	4.1.1.48	trpC	similar to AA sequence:UniProtKB:A0QX95		1	0	0	0	0	0	0
1134	PFR_JS22-1_1113	Tryptophan synthase beta chain	1261461	1262714	+	PROKKA_01131	Tryptophan synthase beta chain	1261461	1262714	+	4.2.1.20	trpB_2	similar to AA sequence:UniProtKB:P66984		1	0	0	0	0	0	0
1135	PFR_JS22-1_1114	Tryptophan synthase alpha chain	1262711	1263607	+	PROKKA_01132	Tryptophan synthase alpha chain	1262711	1263607	+	4.2.1.20	trpA	similar to AA sequence:UniProtKB:O67502		1	0	0	0	0	0	0
1136	PFR_JS22-1_1115	Prolipoprotein diacylglyceryl transferase	1263604	1264575	+	PROKKA_01133	Prolipoprotein diacylglyceryl transferase	1263604	1264575	+	2.4.99.-	lgt	similar to AA sequence:UniProtKB:O34752		1	0	0	0	0	0	0
1137	PFR_JS22-1_1116	Class II glutamine amidotransferase	1264719	1269227	+	PROKKA_01134	Glutamate synthase [NADPH] large chain	1264719	1269227	+	1.4.1.13	gltB_1	similar to AA sequence:UniProtKB:P96218		1	0	0	0	0	0	0
1138	PFR_JS22-1_1117	Glutamate synthase subunit beta	1269220	1270689	+	PROKKA_01135	Glutamate synthase [NADPH] small chain	1269220	1270689	+	1.4.1.13	gltB_2	similar to AA sequence:UniProtKB:O34399		1	0	0	0	0	0	0
1139	PFR_JS22-1_1118	Hypothetical protein	1270709	1271380	-	PROKKA_01136	hypothetical protein	1270709	1271380	-					1	0	0	0	0	0	0
1140	PFR_JS22-1_1119	DNA polymerase III, alpha subunit	1271606	1275178	+	PROKKA_01137	DNA polymerase III subunit alpha	1271606	1275178	+	2.7.7.7	dnaE_2	similar to AA sequence:UniProtKB:Q9XDH5		0	0	0	0	0	0	0
1141	PFR_JS22-1_1120	Hypothetical protein	1275251	1275976	+	PROKKA_01138	hypothetical protein	1275251	1275976	+					0	0	0	0	0	0	0
1142	PFR_JS22-1_1121	Cys-tRNA(Pro)/Cys-tRNA(Cys) deacylase ybaK	1276013	1276531	-	PROKKA_01139	Cys-tRNA(Pro)/Cys-tRNA(Cys) deacylase YbaK	1276013	1276531	-	4.2.-.-	ybaK	similar to AA sequence:UniProtKB:P0AAR3		0	0	0	0	0	0	0
1143	PFR_JS22-1_1122	Uncharacterized membrane protein, possible Na	1276577	1277377	-	PROKKA_01140	putative membrane protein YdfK	1276577	1277377	-		ydfK	similar to AA sequence:UniProtKB:P96689		0	0	0	0	0	0	0
1144	PFR_JS22-1_1123	Histidinol dehydrogenase	1277455	1278768	+	PROKKA_01141	Histidinol dehydrogenase	1277455	1278768	+	1.1.1.23	hisD	similar to AA sequence:UniProtKB:P63950		1	0	0	0	0	0	0
1145	PFR_JS22-1_1124	Histidinol-phosphate aminotransferase 2	1278768	1279988	+	PROKKA_01142	Histidinol-phosphate aminotransferase	1278768	1279988	+	2.6.1.9	hisC	similar to AA sequence:UniProtKB:Q9KJU4		1	0	0	0	0	0	0
1146	PFR_JS22-1_1125	Imidazoleglycerol-phosphate dehydratase	1279985	1280593	+	PROKKA_01143	Imidazoleglycerol-phosphate dehydratase	1279985	1280593	+	4.2.1.19	hisB	similar to AA sequence:UniProtKB:P64368		1	0	0	0	0	0	0
1147	PFR_JS22-1_1126	Imidazole glycerol phosphate synthase subunit	1280590	1281267	+	PROKKA_01144	Imidazole glycerol phosphate synthase subunit HisH	1280590	1281267	+	2.4.2.-	hisH	similar to AA sequence:UniProtKB:P59957		1	0	0	0	0	0	0
1148	PFR_JS22-1_1127	Phosphoribosyl isomerase A	1281336	1282061	+	PROKKA_01145	Phosphoribosyl isomerase A	1281336	1282061	+	5.3.1.16	priA_1	similar to AA sequence:UniProtKB:P16250		1	0	0	0	0	0	0
1149	PFR_JS22-1_1128	Acetyltransferase, GNAT family	1282058	1283095	+	PROKKA_01146	putative acetyltransferase	1282058	1283095	+			protein motif:CLUSTERS:PRK03624		1	0	0	0	0	0	0
1150	PFR_JS22-1_1129	Probable transcriptional regulatory protein yebC	1283259	1284059	+	PROKKA_01147	putative transcriptional regulatory protein/MSMEI_2866	1283259	1284059	+			similar to AA sequence:UniProtKB:A0QWH1		1	0	0	0	0	0	0
1151	PFR_JS22-1_1130	Crossover junction endodeoxyribonuclease RuvC	1284311	1284922	+	PROKKA_01148	Crossover junction endodeoxyribonuclease RuvC	1284311	1284922	+	3.1.22.4	ruvC	similar to AA sequence:UniProtKB:Q5SJC4		1	0	0	0	0	0	0
1152	PFR_JS22-1_1131	Holliday junction ATP-dependent DNA helicase	1284919	1285530	+	PROKKA_01149	Holliday junction ATP-dependent DNA helicase RuvA	1284919	1285530	+	3.6.4.12	ruvA	similar to AA sequence:UniProtKB:A0QWH5		1	0	0	0	0	0	0
1153	PFR_JS22-1_1132	Holliday junction ATP-dependent DNA helicase	1285594	1286619	+	PROKKA_01150	Holliday junction ATP-dependent DNA helicase RuvB	1285594	1286619	+	3.6.4.12	ruvB	similar to AA sequence:UniProtKB:A0QWH6		1	0	0	0	0	0	0
1154	PFR_JS22-1_1133	Preprotein translocase, YajC subunit	1286730	1287233	+	PROKKA_01151	preprotein translocase subunit YajC	1286730	1287233	+			protein motif:CLUSTERS:PRK05585		1	0	0	0	0	0	0
1155	PFR_JS22-1_1134	Protein translocase subunit SecD	1287261	1288979	+	PROKKA_01152	preprotein translocase subunit SecD	1287261	1288979	+			protein motif:CLUSTERS:PRK05812		1	0	0	0	0	0	0
1156	PFR_JS22-1_1135	Protein translocase subunit SecF	1288979	1290226	+	PROKKA_01153	preprotein translocase subunit SecF	1288979	1290226	+			protein motif:CLUSTERS:PRK13022		1	0	0	0	0	0	0
1157	PFR_JS22-1_1136	Adenine phosphoribosyltransferase	1290229	1290768	+	PROKKA_01154	Adenine phosphoribosyltransferase	1290229	1290768	+	2.4.2.7	apt	similar to AA sequence:UniProtKB:Q66DQ2		1	0	0	0	0	0	0
1158	PFR_JS22-1_1137	GTP diphosphokinase	1290831	1293182	+	PROKKA_01155	Bifunctional (p)ppGpp synthase/hydrolase relA	1290831	1293182	+		relA_1	similar to AA sequence:UniProtKB:P66014		1	0	0	0	0	0	0
1159	PFR_JS22-1_1138	Conserved alanine and arginine rich protein	1293263	1294402	-	PROKKA_01156	hypothetical protein	1293263	1294402	-					1	0	0	0	0	0	0
1160	PFR_JS22-1_1139	Putative glyoxalase II (Hydroxyacylglutathione	1294506	1295225	+	PROKKA_01157	putative metallo-hydrolase	1294506	1295225	+	3.-.-.-		similar to AA sequence:UniProtKB:Q5XD24		1	0	0	0	0	0	0
1161	PFR_JS22-1_1140	HisS Histidyl-tRNA synthetase	1295225	1296556	+	PROKKA_01158	Histidine--tRNA ligase	1295225	1296556	+	6.1.1.21	hisS	similar to AA sequence:UniProtKB:Q8YMC2		1	0	0	0	0	0	0
1162	PFR_JS22-1_1141	Alpha-acetolactate decarboxylase AldC	1296670	1297485	+	PROKKA_01159	Alpha-acetolactate decarboxylase	1296670	1297485	+	4.1.1.5	alsD	similar to AA sequence:UniProtKB:Q04777		1	0	0	0	0	0	0
1163	PFR_JS22-1_1142	Hypothetical protein	1297694	1298767	+	PROKKA_01160	hypothetical protein	1297694	1298767	+					1	0	0	0	0	0	0
1164	PFR_JS22-1_1143	Aspartyl-tRNA synthetase aspS	1298967	1300814	+	PROKKA_01161	Aspartate--tRNA ligase	1298967	1300814	+	6.1.1.12	aspS	similar to AA sequence:UniProtKB:P21889		1	0	0	0	0	0	0
1165	PFR_JS22-1_1144	Recombination factor protein RarA	1300939	1302363	+	PROKKA_01162	Replication-associated recombination protein A	1300939	1302363	+		rarA	similar to AA sequence:UniProtKB:P0AAZ4		1	0	0	0	0	0	0
1166	PFR_JS22-1_1145	Lactate/malate dehydrogenase, NAD binding domain	1302418	1303398	+	PROKKA_01163	L-lactate dehydrogenase	1302418	1303398	+	1.1.1.27	ldh	similar to AA sequence:UniProtKB:Q9EVR0		1	0	0	0	0	0	0
1167	PFR_JS22-1_1146	Alanyl-tRNA synthetase AlaS	1303562	1306249	+	PROKKA_01164	Alanine--tRNA ligase	1303562	1306249	+	6.1.1.7	alaS	similar to AA sequence:UniProtKB:A0QWQ4		1	0	0	0	0	0	0
1168	PFR_JS22-1_1147	Putative crossover junction	1306233	1306778	+	PROKKA_01165	Putative Holliday junction resolvase	1306233	1306778	+	3.1.-.-	yrrK	similar to AA sequence:UniProtKB:O34634		1	0	0	0	0	0	0
1169	PFR_JS22-1_1148	Aminodeoxychorismate lyase	1306753	1307985	+	PROKKA_01166	putative aminodeoxychorismate lyase	1306753	1307985	+			protein motif:CLUSTERS:PRK10270		1	0	0	0	0	0	0
1170	PFR_JS22-1_1149	Chorismate synthase	1308140	1309342	+	PROKKA_01167	Chorismate synthase	1308140	1309342	+	4.2.3.5	aroC	similar to AA sequence:UniProtKB:P63611		1	0	0	0	0	0	0
1171	PFR_JS22-1_1150	Bifunctional shikimate kinase/3-dehydroquinate	1309339	1310988	+	PROKKA_01168	3-dehydroquinate synthase	1309339	1310988	+	4.2.3.4	aroB	similar to AA sequence:UniProtKB:P0A4Z4		1	0	0	0	0	0	0
1172	PFR_JS22-1_1151	Translation elongation factor P	1311147	1311728	+	PROKKA_01169	Elongation factor P	1311147	1311728	+		efp	similar to AA sequence:UniProtKB:A0QWR4		1	0	0	0	0	0	0
1173	PFR_JS22-1_1152	N utilization substance protein B homolog	1311728	1312354	+	PROKKA_01170	hypothetical protein	1311728	1312354	+			similar to AA sequence:UniProtKB:P95020	N utilization substance protein B homolog	1	0	0	0	0	0	0
1174	PFR_JS22-1_1153	Carbamoyl-phosphate synthase small chain	1312533	1313717	+	PROKKA_01171	Carbamoyl-phosphate synthase small chain	1312533	1313717	+	6.3.5.5	carA	similar to AA sequence:UniProtKB:P0A6F1		1	0	0	0	0	0	0
1175	PFR_JS22-1_1154	Carbamoyl-phosphate synthase large chain	1313717	1317058	+	PROKKA_01172	Carbamoyl-phosphate synthase large chain	1313717	1317058	+	6.3.5.5	carB	similar to AA sequence:UniProtKB:P00968		1	0	0	0	0	0	0
1176	PFR_JS22-1_1155	Dihydroorotate dehydrogenase (quinone)	1317140	1318240	+	PROKKA_01173	Dihydroorotate dehydrogenase (quinone)	1317140	1318240	+	1.3.5.2	pyrD	similar to AA sequence:UniProtKB:P0A7E1		1	0	0	0	0	0	0
1177	PFR_JS22-1_1156	Orotidine 5'-phosphate decarboxylase	1318237	1319046	+	PROKKA_01174	orotidine 5'-phosphate decarboxylase	1318237	1319046	+			protein motif:CLUSTERS:PRK00125		1	0	0	0	0	0	0
1178	PFR_JS22-1_1157	Integration host factor family protein	1319209	1319520	+	PROKKA_01175	hypothetical protein	1319209	1319520	+					1	0	0	0	0	0	0
1179	PFR_JS22-1_1158	Guanylate kinase	1319524	1320144	+	PROKKA_01176	Guanylate kinase	1319524	1320144	+	2.7.4.8	gmk	similar to AA sequence:UniProtKB:P0A5I4		1	0	0	0	0	0	0
1180	PFR_JS22-1_1159	DNA-directed RNA polymerase, omega subunit	1320204	1320572	+	PROKKA_01177	DNA-directed RNA polymerase subunit omega	1320204	1320572	+	2.7.7.6	rpoZ	similar to AA sequence:UniProtKB:Q9KXS1		1	0	0	0	0	0	0
1181	PFR_JS22-1_1160	S-adenosylmethionine synthase MetK	1320638	1321828	+	PROKKA_01178	S-adenosylmethionine synthase	1320638	1321828	+	2.5.1.6	metK	similar to AA sequence:UniProtKB:A0QWT3		1	0	0	0	0	0	0
1182	PFR_JS22-1_1161	Primosomal protein N' PriA	1321939	1323960	+	PROKKA_01179	Primosomal protein N'	1321939	1323960	+	3.6.4.-	priA_2	similar to AA sequence:UniProtKB:P17888		1	0	0	0	0	0	0
1183	PFR_JS22-1_1162	Methionyl-tRNA formyltransferase Fmt	1324038	1324985	+	PROKKA_01180	Methionyl-tRNA formyltransferase	1324038	1324985	+	2.1.2.9	fmt	similar to AA sequence:UniProtKB:A0QWU2		1	0	0	0	0	0	0
1184	PFR_JS22-1_1163	Putative ribosomal RNA small subunit	1324978	1326447	+	PROKKA_01181	Ribosomal RNA small subunit methyltransferase B	1324978	1326447	+	2.1.1.176	rsmB	similar to AA sequence:UniProtKB:P36929		1	0	0	0	0	0	0
1185	PFR_JS22-1_1164	Ribulose-phosphate 3-epimerase Rpe	1326482	1327144	+	PROKKA_01182	Ribulose-phosphate 3-epimerase	1326482	1327144	+	5.1.3.1	rpe	similar to AA sequence:UniProtKB:P0AG07		1	0	0	0	0	0	0
1186	PFR_JS22-1_1165	Aminopeptidase C	1327204	1328535	+	PROKKA_01183	Aminopeptidase C	1327204	1328535	+	3.4.22.40	pepC_1	similar to AA sequence:UniProtKB:Q04723		1	0	0	0	0	0	0
1187	PFR_JS22-1_1166	Proteasome assembly chaperones 2	1328636	1329445	-	PROKKA_01184	PAC2 family protein	1328636	1329445	-			protein motif:Pfam:PF09754.3		1	0	0	0	0	0	0
1188	PFR_JS22-1_1167	5-methyltetrahydrofolate-homocysteine	1329618	1333085	+	PROKKA_01185	Methionine synthase	1329618	1333085	+	2.1.1.13	metH	similar to AA sequence:UniProtKB:P13009		1	0	0	0	0	0	0
1189	PFR_JS22-1_1168	Signal peptide peptidase SppA	1333447	1334703	-	PROKKA_01186	Putative signal peptide peptidase SppA	1333447	1334703	-	3.4.21.-	sppA	similar to AA sequence:UniProtKB:O34525		1	0	0	0	0	0	0
1190	PFR_JS22-1_1169	HAD-superfamily hydrolase, subfamily IA, variant	1334887	1335621	+	PROKKA_01187	Phosphorylated carbohydrates phosphatase	1334887	1335621	+	3.1.3.-		similar to AA sequence:UniProtKB:Q9X0Y1		1	0	0	0	0	0	0
1191	PFR_JS22-1_1170	TRNA (Adenine-58-N(1)-) methyltransferase	1335618	1336688	+	PROKKA_01188	tRNA (adenine(58)-N(1))-methyltransferase TrmI	1335618	1336688	+	2.1.1.220	trmI	similar to AA sequence:UniProtKB:O33253		1	0	0	0	0	0	0
1192	PFR_JS22-1_1171	Proteasome subunit beta	1336681	1337547	+	PROKKA_01189	Proteasome subunit beta precursor	1336681	1337547	+	3.4.25.1	prcB	similar to AA sequence:UniProtKB:Q7AKQ5		1	0	0	0	0	0	0
1193	PFR_JS22-1_1172	Proteasome subunit alpha	1337544	1338269	+	PROKKA_01190	Proteasome subunit alpha	1337544	1338269	+	3.4.25.1	prcA	similar to AA sequence:UniProtKB:Q7AKQ6		1	0	0	0	0	0	0
1194	PFR_JS22-1_1173	Prephenate dehydrogenase	1338271	1339365	+	PROKKA_01191	T-protein	1338271	1339365	+		tyrA_1	similar to AA sequence:UniProtKB:P07023		1	0	0	0	0	0	0
1195	PFR_JS22-1_1174	Putative cytidylate kinase	1339405	1340076	+	PROKKA_01192	Cytidylate kinase	1339405	1340076	+	2.7.4.25	cmk	similar to AA sequence:UniProtKB:P63803		1	0	0	0	0	0	0
1196	PFR_JS22-1_1175	GTPase Der	1340191	1341540	+	PROKKA_01193	GTPase Der	1340191	1341540	+		der	similar to AA sequence:UniProtKB:P50743		1	0	0	0	0	0	0
1197	PFR_JS22-1_1176	Protein of hypothetical function DUF1706	1341575	1342084	-	PROKKA_01194	hypothetical protein	1341575	1342084	-					1	0	0	0	0	0	0
1198	PFR_JS22-1_1177	Putative methyl viologen resistance protein	1342208	1343242	+	PROKKA_01195	Antiseptic resistance protein	1342208	1343242	+		qacA_2	similar to AA sequence:UniProtKB:P0A0J9		1	0	0	0	0	0	0
1199	PFR_JS22-1_1178	Permease of the major facilitator family protein	1343182	1343709	+	PROKKA_01196	Antiseptic resistance protein	1343182	1343709	+		qacA_3	similar to AA sequence:UniProtKB:P0A0J9		0	0	0	0	0	0	0
1200	PFR_JS22-1_1179	Transcriptional regulator, TetR family	1343735	1344313	+	PROKKA_01197	HTH-type transcriptional regulator RutR	1343735	1344313	+		rutR	similar to AA sequence:UniProtKB:P0ACU2	ICE?	1	1	0	1	0	0	0
1201	PFR_JS22-1_1180	PecM protein	1345410	1346285	-	PROKKA_01198	Threonine/homoserine exporter RhtA	1345410	1346285	-		rhtA	similar to AA sequence:UniProtKB:P0AA67	ICE?	0	1	0	1	0	0	0
1202	PFR_JS22-1_1181	Hypothetical protein	1346456	1346977	+	PROKKA_01199	hypothetical protein	1346456	1346977	+				ICE?	1	1	0	1	0	0	0
1203	PFR_JS22-1_1182	Transcriptional regulator	1346970	1347275	+	PROKKA_01200	Helix-turn-helix domain protein	1346970	1347275	+			protein motif:Pfam:PF12840.1	ICE?	1	1	0	1	0	0	0
1204	PFR_JS22-1_1183	Hypothetical protein	1347615	1349804	-	PROKKA_01201	hypothetical protein	1347615	1349804	-				ICE?	0	1	0	1	0	0	0
1205	PFR_JS22-1_1184	Hypothetical protein	1349886	1351385	-	PROKKA_01202	hypothetical protein	1349886	1351385	-				ICE?	0	1	0	1	0	0	0
1206	PFR_JS22-1_1185	Peptidase, S8A	1351438	1353828	-	PROKKA_01203	hypothetical protein	1351438	1353828	-				ICE?	0	1	0	1	0	0	0
1207	PFR_JS22-1_1186	AAA ATPase central domain protein	1354047	1355003	-	PROKKA_01204	ATP-dependent zinc metalloprotease FtsH 3	1354047	1355003	-	3.4.24.-	ftsH3	similar to AA sequence:UniProtKB:P72991	ICE?	0	1	0	1	0	0	0
1208	PFR_JS22-1_1187	Sulfate permease	1355100	1355423	-	PROKKA_01205	hypothetical protein	1355100	1355423	-				ICE?	0	1	0	1	0	0	0
1209	PFR_JS22-1_1188	TrwC relaxase	1355575	1358589	-	PROKKA_01206	ATP-dependent RecD-like DNA helicase	1355575	1358589	-	3.6.4.12	recD2_2	protein motif:HAMAP:MF_01488	ICE?	0	1	0	1	0	0	0
1210	PFR_JS22-1_1189	Hypothetical protein	1358645	1359259	+	PROKKA_01207	TraM recognition site of TraD and TraG	1358645	1359259	+			protein motif:Pfam:PF12696.1	ICE?	0	1	0	1	0	0	0
1211	PFR_JS22-1_1190	Hypothetical protein	1359331	1359813	+	PROKKA_01208	hypothetical protein	1359331	1359813	+				ICE?	0	1	0	1	0	0	0
1212	PFR_JS22-1_1191	Hypothetical protein	1359824	1360405	+	PROKKA_01209	hypothetical protein	1359824	1360405	+				ICE?	0	1	0	1	0	0	0
1213	PFR_JS22-1_1192	Hypothetical protein	1360386	1360601	+	PROKKA_01210	hypothetical protein	1360386	1360601	+				ICE?	0	1	0	1	0	0	0
1214	PFR_JS22-1_1193	Prophage integrase	1360594	1361784	+	PROKKA_01211	Transposase from transposon Tn916	1360594	1361784	+		Int-Tn_1	similar to AA sequence:UniProtKB:P22886	ICE?	0	1	0	1	0	0	0
1215						PROKKA_01212	tRNA-Pro(ggg)	1362017	1362091	-			COORDINATES:profile:Aragorn:1.2		0					0	0
1216	PFR_JS22-1_1194	S-ribosylhomocysteinase LuxS	1362344	1362808	+	PROKKA_01213	S-ribosylhomocysteine lyase	1362344	1362808	+	4.4.1.21	luxS	similar to AA sequence:UniProtKB:Q9ZMW8		1	0	0	0	0	0	0
1217	PFR_JS22-1_1195	Antiseptic resistance protein	1363000	1364580	+	PROKKA_01214	Antiseptic resistance protein	1363000	1364580	+		qacA_4	similar to AA sequence:UniProtKB:P0A0J9		1	0	0	0	0	0	0
1218	PFR_JS22-1_1196	Nitrate/sulfonate/bicarbonate ABC transporter,	1364887	1365777	+	PROKKA_01215	Carnitine transport permease protein OpuCD	1364887	1365777	+		opuCD	similar to AA sequence:UniProtKB:Q9KHT6		1	0	0	0	0	0	0
1219	PFR_JS22-1_1197	ABC-type nitrate/sulfonate/bicarbonate transport	1365774	1366781	+	PROKKA_01216	Putative thiamine biosynthesis protein	1365774	1366781	+			similar to AA sequence:UniProtKB:P44658		1	0	0	0	0	0	0
1220	PFR_JS22-1_1198	Homoserine O-acetyltransferase (Precursor)	1366963	1368216	+	PROKKA_01217	Homoserine O-acetyltransferase	1366963	1368216	+	2.3.1.31	metX	similar to AA sequence:UniProtKB:Q8F4I0		1	0	0	0	0	0	0
1221	PFR_JS22-1_1199	Methionine biosynthesis protein MetW	1368213	1368899	+	PROKKA_01218	hypothetical protein	1368213	1368899	+			protein motif:CLUSTERS:PRK08317		1	0	0	0	0	0	0
1222	PFR_JS22-1_1200	Transcriptional regulator, AsnC family	1369035	1369448	+	PROKKA_01219	HTH-type transcriptional regulator LrpC	1369035	1369448	+		lrpC	similar to AA sequence:UniProtKB:P96582		1	0	0	0	0	0	0
1223	PFR_JS22-1_1201	Hypothetical protein	1369542	1371176	+	PROKKA_01220	Apolipoprotein N-acyltransferase	1369542	1371176	+	2.3.1.-	lnt	similar to AA sequence:UniProtKB:P23930		1	0	0	0	0	0	0
1224	PFR_JS22-1_1202	ApolipoproteiN n-acyltransferase	1371263	1372069	+	PROKKA_01221	Undecaprenyl-phosphate mannosyltransferase	1371263	1372069	+	2.4.1.54		similar to AA sequence:UniProtKB:C5CBV8		1	0	0	0	0	0	0
1225	PFR_JS22-1_1203	PF13397 domain protein	1372165	1372503	-	PROKKA_01222	RNA polymerase-binding protein RbpA	1372165	1372503	-		rbpA_2	similar to AA sequence:UniProtKB:Q9RKY0		1	0	0	0	0	0	0
1226	PFR_JS22-1_1204	Glycerophosphodiester phosphodiesterase family	1372610	1373407	-	PROKKA_01223	Glycerophosphoryl diester phosphodiesterase	1372610	1373407	-	3.1.4.46	ugpQ_1	similar to AA sequence:UniProtKB:P10908		1	0	0	0	0	0	0
1227	PFR_JS22-1_1205	Hypothetical protein	1373452	1373976	-	PROKKA_01224	Putative transmembrane protein (PGPGW)	1373452	1373976	-			protein motif:Pfam:PF09656.4		1	0	0	0	0	0	0
1228	PFR_JS22-1_1206	Pyridoxal kinase	1374114	1374983	+	PROKKA_01225	Pyridoxamine kinase	1374114	1374983	+	2.7.1.35	pdxY	similar to AA sequence:UniProtKB:Q7CIR8		1	0	0	0	0	0	0
1229	PFR_JS22-1_1207	UDP-N-acetylglucosamine 1-carboxyvinyltransferase	1375074	1376543	-	PROKKA_01226	UDP-N-acetylglucosamine 1-carboxyvinyltransferase	1375074	1376543	-	2.5.1.7	murA	similar to AA sequence:UniProtKB:Q3KHZ4		1	0	0	0	0	0	0
1230	PFR_JS22-1_1208	Dihydrolipoyl dehydrogenase	1376756	1378156	+	PROKKA_01227	Dihydrolipoyl dehydrogenase	1376756	1378156	+	1.8.1.4	lpdC	similar to AA sequence:UniProtKB:P66004		1	0	0	0	0	0	0
1231	PFR_JS22-1_1209	Extracellular ligand-binding receptor	1378352	1379515	+	PROKKA_01228	hypothetical protein	1378352	1379515	+			similar to AA sequence:UniProtKB:Q8YEE8	Leu/Ile/Val-binding protein homolog 3 precursor	1	0	0	0	0	0	0
1232	PFR_JS22-1_1210	High-affinity branched-chain amino acid transport	1379612	1380496	+	PROKKA_01229	High-affinity branched-chain amino acid transport system permease protein LivH	1379612	1380496	+		livH_1	similar to AA sequence:UniProtKB:P0AEX7		1	0	0	0	0	0	0
1233	PFR_JS22-1_1211	Branched-chain amino acid ABC transporter,	1380493	1381512	+	PROKKA_01230	High-affinity branched-chain amino acid transport system permease protein LivH	1380493	1381512	+		livH_2	similar to AA sequence:UniProtKB:P0AEX7		1	0	0	0	0	0	0
1234	PFR_JS22-1_1212	Branched-chain amino acid ABC superfamily ATP	1381509	1382300	+	PROKKA_01231	Lipopolysaccharide export system ATP-binding protein LptB	1381509	1382300	+	3.6.3.-	lptB	similar to AA sequence:UniProtKB:P45073		1	0	0	0	0	0	0
1235	PFR_JS22-1_1213	Branched-chain amino acid ABC transporter,	1382293	1382997	+	PROKKA_01232	High-affinity branched-chain amino acid transport ATP-binding protein LivF	1382293	1382997	+		livF	similar to AA sequence:UniProtKB:P22731		1	0	0	0	0	0	0
1236	PFR_JS22-1_1214	CBS domain protein/ACT domain-containing protein	1382999	1383649	+	PROKKA_01233	Hypoxic response protein 1	1382999	1383649	+		hrp1	similar to AA sequence:UniProtKB:O06186		1	0	0	0	0	0	0
1237	PFR_JS22-1_1215	PTS system fructose IIA component	1383681	1384103	-	PROKKA_01234	PTS system mannose-specific EIIAB component	1383681	1384103	-		manX	similar to AA sequence:UniProtKB:P69797		1	0	0	0	0	0	0
1238	PFR_JS22-1_1216	Dipeptidase pepE	1384576	1385709	+	PROKKA_01235	Xaa-Pro dipeptidase	1384576	1385709	+	3.4.13.9	pepQ	similar to AA sequence:UniProtKB:Q9S6S1		0	0	0	0	0	0	0
1239	PFR_JS22-1_1217	Putative integral membrane esterase	1385739	1387055	-	PROKKA_01236	Putative esterase	1385739	1387055	-			protein motif:Pfam:PF00756.14		0	0	0	0	0	0	0
1240	PFR_JS22-1_1218	Integral membrane lysyl-tRNA synthetase	1387052	1389187	-	PROKKA_01237	Phosphatidylglycerol lysyltransferase	1387052	1389187	-	2.3.2.3	mprF	similar to AA sequence:UniProtKB:C0H3X7		0	0	0	0	0	0	0
1241	PFR_JS22-1_1219	Aspartyl/glutamyl-tRNA(Asn/Gln) amidotransferase	1389751	1391262	-	PROKKA_01238	Aspartyl/glutamyl-tRNA(Asn/Gln) amidotransferase subunit B	1389751	1391262	-	6.3.5.-	gatB	similar to AA sequence:UniProtKB:O66766		1	0	0	0	0	0	0
1242	PFR_JS22-1_1220	Glutamyl-tRNA(Gln) amidotransferase subunit A	1391259	1392791	-	PROKKA_01239	Glutamyl-tRNA(Gln) amidotransferase subunit A	1391259	1392791	-	6.3.5.-	gatA	similar to AA sequence:UniProtKB:Q8NR17		1	0	0	0	0	0	0
1243	PFR_JS22-1_1221	Aspartyl/glutamyl-tRNA(Asn/Gln) amidotransferase	1392799	1393101	-	PROKKA_01240	Aspartyl/glutamyl-tRNA(Asn/Gln) amidotransferase subunit C	1392799	1393101	-	6.3.5.-	gatC	similar to AA sequence:UniProtKB:P68808		1	0	0	0	0	0	0
1244	PFR_JS22-1_1222	Amino acid-binding ACT domain protein	1393322	1393948	+	PROKKA_01241	ACT domain protein	1393322	1393948	+			protein motif:Pfam:PF01842.19		1	0	0	0	0	0	0
1245	PFR_JS22-1_1223	Hypothetical membrane anchored protein	1393969	1394172	-	PROKKA_01242	hypothetical protein	1393969	1394172	-					1	0	0	0	0	0	0
1246	PFR_JS22-1_1224	Methionine synthase, vitamin-B12 independent	1394241	1395227	-	PROKKA_01243	Cobalamin-independent synthase, Catalytic domain	1394241	1395227	-			protein motif:Pfam:PF01717.12		1	0	0	0	0	0	0
1247	PFR_JS22-1_1225	TRNA	1395273	1396346	-	PROKKA_01244	tRNA-specific 2-thiouridylase MnmA	1395273	1396346	-	2.8.1.-	mnmA	similar to AA sequence:UniProtKB:Q931Q6		1	0	0	0	0	0	0
1248	PFR_JS22-1_1226	Glycogen debranching enzyme GlgX	1396603	1398795	+	PROKKA_01245	Glycogen debranching enzyme	1396603	1398795	+	3.2.1.-	glgX_2	similar to AA sequence:UniProtKB:P15067		1	0	0	0	0	0	0
1249	PFR_JS22-1_1227	Hypothetical protein	1399013	1399600	+	PROKKA_01246	hypothetical protein	1399013	1399600	+					0	0	0	0	0	0	0
1250	PFR_JS22-1_1228	Hypothetical protein	1399582	1400454	+	PROKKA_01247	hypothetical protein	1399582	1400454	+					0	0	0	0	0	0	0
1251	PFR_JS22-1_1229	Phosphorylase	1400619	1403210	-	PROKKA_01248	Maltodextrin phosphorylase	1400619	1403210	-	2.4.1.1	malP	similar to AA sequence:UniProtKB:P00490		1	0	0	0	0	0	0
1252	PFR_JS22-1_1230	Alpha-1,4-glucan:maltose-1-phosphate	1403336	1405450	+	PROKKA_01249	Alpha-1,4-glucan:maltose-1-phosphate maltosyltransferase 2	1403336	1405450	+	2.4.99.16	glgE2	similar to AA sequence:UniProtKB:Q9KY04		1	0	0	0	0	0	0
1253	PFR_JS22-1_1231	Maltose alpha-D-glucosyltransferase	1405536	1407335	+	PROKKA_01250	Trehalose synthase/amylase TreS	1405536	1407335	+	3.2.1.1	treS	similar to AA sequence:UniProtKB:A0R6E0		1	0	0	0	0	0	0
1254	PFR_JS22-1_1232	Maltokinase	1407351	1408688	+	PROKKA_01251	Maltokinase	1407351	1408688	+	2.7.1.175	mak1	similar to AA sequence:UniProtKB:Q7WUM3		1	0	0	0	0	0	0
1255	PFR_JS22-1_1233	1,4-alpha-glucan branching enzyme GlgB	1408681	1410585	+	PROKKA_01252	1,4-alpha-glucan branching enzyme GlgB	1408681	1410585	+	2.4.1.18	glgB	similar to AA sequence:UniProtKB:Q10625		1	0	0	0	0	0	0
1256	PFR_JS22-1_1234	Hydrolase, NUDIX family	1410621	1411406	+	PROKKA_01253	hypothetical protein	1410621	1411406	+			protein motif:CLUSTERS:PRK08999		0	0	0	0	0	0	0
1257	PFR_JS22-1_1235	Phosphoglucomutase PgmA	1411522	1413153	-	PROKKA_01254	Phosphoglucomutase	1411522	1413153	-	5.4.2.2	pgm	similar to AA sequence:UniProtKB:P36938		1	0	0	0	0	0	0
1258	PFR_JS22-1_1236	Thioredoxin	1413286	1414278	+	PROKKA_01255	hypothetical protein	1413286	1414278	+					1	0	0	0	0	0	0
1259	PFR_JS22-1_1237	4-hydroxyphenylpyruvate dioxygenase C domain	1414510	1414956	+	PROKKA_01256	Glyoxalase/Bleomycin resistance protein/Dioxygenase superfamily protein	1414510	1414956	+			protein motif:Pfam:PF00903.19		1	0	0	0	0	0	0
1260	PFR_JS22-1_1238	Putative phosphate acyltransferase	1415112	1415687	+	PROKKA_01257	hypothetical protein	1415112	1415687	+					1	0	0	0	0	0	0
1261	PFR_JS22-1_1239	Hypothetical protein	1415846	1417639	+	PROKKA_01258	hypothetical protein	1415846	1417639	+					1	0	0	0	0	0	0
1262	PFR_JS22-1_1240	Endonuclease NucS	1417680	1418327	-	PROKKA_01259	hypothetical protein	1417680	1418327	-			protein motif:CLUSTERS:PRK03298		1	0	0	0	0	0	0
1263	PFR_JS22-1_1241	Hypothetical protein	1418484	1418762	+	PROKKA_01260	hypothetical protein	1418484	1418762	+					1	0	0	0	0	0	0
1264	PFR_JS22-1_1242	Abhydrolase domain-containing protein 11	1418759	1419589	+	PROKKA_01261	Esterase YbfF	1418759	1419589	+	3.1.-.-	ybfF	similar to AA sequence:UniProtKB:P75736		1	0	0	0	0	0	0
1265	PFR_JS22-1_1243	ATP:cob(I)alamin adenosyltransferase	1419668	1420276	+	PROKKA_01262	Cob(I)yrinic acid a,c-diamide adenosyltransferase	1419668	1420276	+	2.5.1.17		similar to AA sequence:UniProtKB:P64803		1	0	0	0	0	0	0
1266	PFR_JS22-1_1244	Lipoate-protein ligase LplJ	1420448	1421512	-	PROKKA_01263	putative lipoate-protein ligase A	1420448	1421512	-	2.7.7.63	lplA	similar to AA sequence:UniProtKB:P75394		1	0	0	0	0	0	0
1267	PFR_JS22-1_1245	Hypothetical protein	1421536	1421994	-	PROKKA_01264	hypothetical protein	1421536	1421994	-					1	0	0	0	0	0	0
1268	PFR_JS22-1_1246	ATP synthase F1, epsilon subunit	1422036	1422503	-	PROKKA_01265	ATP synthase epsilon chain	1422036	1422503	-		atpC	similar to AA sequence:UniProtKB:P0A2Z7		1	0	0	0	0	0	0
1269	PFR_JS22-1_1247	ATP synthase subunit beta	1422503	1423954	-	PROKKA_01266	ATP synthase subunit beta	1422503	1423954	-	3.6.3.14	atpD	similar to AA sequence:UniProtKB:A0R200		1	0	0	0	0	0	0
1270	PFR_JS22-1_1248	ATP synthase gamma chain	1423955	1424890	-	PROKKA_01267	ATP synthase gamma chain	1423955	1424890	-		atpG	similar to AA sequence:UniProtKB:P50007		1	0	0	0	0	0	0
1271	PFR_JS22-1_1249	ATP synthase subunit alpha	1424893	1426530	-	PROKKA_01268	ATP synthase subunit alpha	1424893	1426530	-	3.6.3.14	atpA	similar to AA sequence:UniProtKB:P50001		1	0	0	0	0	0	0
1272	PFR_JS22-1_1250	ATP synthase F1, delta subunit	1426605	1427375	-	PROKKA_01269	ATP synthase subunit delta	1426605	1427375	-		atpH	similar to AA sequence:UniProtKB:P50008		1	0	0	0	0	0	0
1273	PFR_JS22-1_1251	ATP synthase subunit b	1427382	1427936	-	PROKKA_01270	ATP synthase subunit b	1427382	1427936	-		atpF	similar to AA sequence:UniProtKB:P80285		1	0	0	0	0	0	0
1274	PFR_JS22-1_1252	ATP synthase C chain (F1F0-ATPase subunit c )	1427947	1428165	-	PROKKA_01271	ATP synthase subunit c	1427947	1428165	-		atpE	similar to AA sequence:UniProtKB:Q2RFX4		1	0	0	0	0	0	0
1275	PFR_JS22-1_1253	ATP synthase subunit a	1428211	1429092	-	PROKKA_01272	ATP synthase subunit a	1428211	1429092	-		atpB	similar to AA sequence:UniProtKB:O05330		1	0	0	0	0	0	0
1276	PFR_JS22-1_1254	Hypothetical protein	1429085	1429309	-	PROKKA_01273	Putative F0F1-ATPase subunit (ATPase_gene1)	1429085	1429309	-			protein motif:Pfam:PF09527.4		1	0	0	0	0	0	0
1277	PFR_JS22-1_1255	Hypothetical protein	1429306	1429743	-	PROKKA_01274	hypothetical protein	1429306	1429743	-					1	0	0	0	0	0	0
1278	PFR_JS22-1_1256	Glycosyltransferase, group 4 family	1429821	1430957	-	PROKKA_01275	Decaprenyl-phosphate N-acetylglucosaminephosphotransferase	1429821	1430957	-	2.7.8.35	wecA	similar to AA sequence:UniProtKB:Q10606		1	0	0	0	0	0	0
1279	PFR_JS22-1_1257	TRNA threonylcarbamoyladenosine biosynthesis	1430966	1431844	-	PROKKA_01276	Threonylcarbamoyl-AMP synthase	1430966	1431844	-	2.7.7.87	ywlC_2	similar to AA sequence:UniProtKB:P39153		1	0	0	0	0	0	0
1280	PFR_JS22-1_1258	Release factor glutamine methyltransferase	1431841	1432719	-	PROKKA_01277	Release factor glutamine methyltransferase	1431841	1432719	-	2.1.1.-	prmC	similar to AA sequence:UniProtKB:P0ACC1		1	0	0	0	0	0	0
1281	PFR_JS22-1_1259	Peptide chain release factor 1	1432716	1433795	-	PROKKA_01278	Peptide chain release factor 1	1432716	1433795	-		prfA	similar to AA sequence:UniProtKB:P96077		1	0	0	0	0	0	0
1282	PFR_JS22-1_1260	50S ribosomal protein L31	1433902	1434126	-	PROKKA_01279	50S ribosomal protein L31	1433902	1434126	-		rpmE	similar to AA sequence:UniProtKB:Q9K4E5		1	0	0	0	0	0	0
1283	PFR_JS22-1_1261	Transcription termination factor Rho	1434263	1436218	-	PROKKA_01280	hypothetical protein	1434263	1436218	-			similar to AA sequence:UniProtKB:P52157	Transcription termination factor Rho	1	0	0	0	0	0	0
1284	PFR_JS22-1_1262	Phosphoserine phosphatase/homoserine	1436612	1437235	-	PROKKA_01281	haloacid dehalogenase-like hydrolase	1436612	1437235	-			protein motif:Pfam:PF12710.1		1	0	0	0	0	0	0
1285	PFR_JS22-1_1263	Homoserine dehydrogenase	1437244	1438569	-	PROKKA_01282	Homoserine dehydrogenase	1437244	1438569	-	1.1.1.3	hom	similar to AA sequence:UniProtKB:P08499		1	0	0	0	0	0	0
1286	PFR_JS22-1_1264	Diaminopimelate decarboxylase	1438580	1439974	-	PROKKA_01283	Diaminopimelate decarboxylase	1438580	1439974	-	4.1.1.20	lysA	similar to AA sequence:UniProtKB:P0A5M4		0	0	0	0	0	0	0
1287						PROKKA_01284	tRNA-Arg(ccg)	1440112	1440187	+			COORDINATES:profile:Aragorn:1.2		0					0	0
1288	PFR_JS22-1_1265	Transmembrane protein dedA	1440354	1441211	-	PROKKA_01285	Inner membrane protein YohD	1440354	1441211	-		yohD	similar to AA sequence:UniProtKB:P33366		0	0	0	0	0	0	0
1289						PROKKA_01286	tRNA-Asn(gtt)	1441897	1441994	+			COORDINATES:profile:Aragorn:1.2		0					0	0
1290	PFR_JS22-1_1266	LigA	1441316	1442734	+											0	0	0	0	0	0
1291	PFR_JS22-1_1267	LigA	1442875	1444170	+	PROKKA_01287	hypothetical protein	1442875	1444170	+					1	0	0	0	0	0	0
1292	PFR_JS22-1_1268	Hypothetical protein	1444163	1445569	+	PROKKA_01288	hypothetical protein	1444163	1445569	+					1	0	0	0	0	0	0
1293	PFR_JS22-1_1269	Oxoglutarate dehydrogenase	1445639	1449424	+	PROKKA_01289	Multifunctional 2-oxoglutarate metabolism enzyme	1445639	1449424	+	2.2.1.5	kgd	similar to AA sequence:UniProtKB:A0R2B1		1	0	0	0	0	0	0
1294	PFR_JS22-1_1270	Transcription factor WhiB	1449669	1449917	+	PROKKA_01290	Transcriptional regulator WhiB1	1449669	1449917	+		whiB1	similar to AA sequence:UniProtKB:O05847		1	0	0	0	0	0	0
1295	PFR_JS22-1_1271	Sensor histidine kinase	1450022	1451530	-	PROKKA_01291	putative sensor histidine kinase pdtaS	1450022	1451530	-	2.7.13.3	pdtaS	similar to AA sequence:UniProtKB:O05846		1	0	0	0	0	0	0
1296	PFR_JS22-1_1272	Hypothetical protein	1452032	1452343	-	PROKKA_01292	Anti-sigma factor RsrA	1452032	1452343	-		rsrA	similar to AA sequence:UniProtKB:Q7AKG8		1	0	0	0	0	0	0
1297	PFR_JS22-1_1273	RNA polymerase sigma factor	1452336	1452923	-	PROKKA_01293	ECF RNA polymerase sigma factor SigR	1452336	1452923	-		sigR	similar to AA sequence:UniProtKB:Q7AKG9		1	0	0	0	0	0	0
1298	PFR_JS22-1_1274	UPF0361 protein yoqW	1453064	1453816	-	PROKKA_01294	Putative SOS response-associated peptidase YedK	1453064	1453816	-	3.4.-.-	yedK	similar to AA sequence:UniProtKB:P76318		1	0	0	0	0	0	0
1299	PFR_JS22-1_1275	3-phosphoshikimate 1-carboxyvinyltransferase	1453964	1455316	+	PROKKA_01295	3-phosphoshikimate 1-carboxyvinyltransferase	1453964	1455316	+	2.5.1.19	aroA	similar to AA sequence:UniProtKB:P22487		1	0	0	0	0	0	0
1300	PFR_JS22-1_1276	Putative ribosome biogenesis GTPase RsgA	1455313	1456383	+	PROKKA_01296	Putative ribosome biogenesis GTPase RsgA	1455313	1456383	+	3.6.1.-	rsgA	similar to AA sequence:UniProtKB:Q8ZKB0		1	0	0	0	0	0	0
1301	PFR_JS22-1_1277	Putative histidinol-phosphate phosphatase,	1456437	1457252	+	PROKKA_01297	Histidinol-phosphatase	1456437	1457252	+	3.1.3.15	hisN	similar to AA sequence:UniProtKB:Q9K4B1		1	0	0	0	0	0	0
1302	PFR_JS22-1_1278	PF14262 domain protein	1457306	1459039	-	PROKKA_01298	hypothetical protein	1457306	1459039	-					1	0	0	0	0	0	0
1303	PFR_JS22-1_1279	VTC domain protein	1459036	1459848	-	PROKKA_01299	VTC domain protein	1459036	1459848	-			protein motif:Pfam:PF09359.4		1	0	0	0	0	0	0
1304	PFR_JS22-1_1280	Conserved domain protein	1459845	1460480	-	PROKKA_01300	hypothetical protein	1459845	1460480	-					1	0	0	0	0	0	0
1305	PFR_JS22-1_1281	Exopolysaccharide biosynthesis protein related to	1460637	1461584	+	PROKKA_01301	hypothetical protein	1460637	1461584	+					1	0	0	0	0	0	0
1306	PFR_JS22-1_1282	GtrA family protein	1461594	1462757	+	PROKKA_01302	GtrA-like protein	1461594	1462757	+			protein motif:Pfam:PF04138.8		0	0	0	0	0	0	0
1307	PFR_JS22-1_1283	Putative phosphoglycerate dehydrogenase	1462747	1463967	-	PROKKA_01303	D-3-phosphoglycerate dehydrogenase	1462747	1463967	-	1.1.1.95	serA	similar to AA sequence:UniProtKB:P0A9T0		1	0	0	0	0	0	0
1308	PFR_JS22-1_1284	Dipeptide ABC transporter ATP-binding protein	1464001	1464828	-	PROKKA_01304	Glutathione import ATP-binding protein GsiA	1464001	1464828	-	3.6.3.-	gsiA_1	similar to AA sequence:UniProtKB:P75796		1	0	0	0	0	0	0
1309	PFR_JS22-1_1285	Oligopeptide transport protein of the ABC	1464821	1465678	-	PROKKA_01305	Oligopeptide transport ATP-binding protein OppD	1464821	1465678	-		oppD	similar to AA sequence:UniProtKB:P24136		1	0	0	0	0	0	0
1310	PFR_JS22-1_1286	Putative oligopeptide ABC transport system	1465680	1466495	-	PROKKA_01306	Glutathione transport system permease protein GsiD	1465680	1466495	-		gsiD	similar to AA sequence:UniProtKB:P75799		1	0	0	0	0	0	0
1311	PFR_JS22-1_1287	Putative glutathione ABC transporter, permease	1466492	1467445	-	PROKKA_01307	Glutathione transport system permease protein GsiC	1466492	1467445	-		gsiC	similar to AA sequence:UniProtKB:P75798		1	0	0	0	0	0	0
1312	PFR_JS22-1_1288	ABC transporter, substrate-binding protein,	1467467	1468990	-	PROKKA_01308	Glutathione-binding protein GsiB precursor	1467467	1468990	-		gsiB	similar to AA sequence:UniProtKB:P75797		1	0	0	0	0	0	0
1313						PROKKA_01309	tRNA-Met(cat)	1469199	1469273	+			COORDINATES:profile:Aragorn:1.2		0					0	0
1314	PFR_JS22-1_1289	Biotin synthase	1469358	1470503	-	PROKKA_01310	Biotin synthase	1469358	1470503	-	2.8.1.6	bioB	similar to AA sequence:UniProtKB:P19206		1	0	0	0	0	0	0
1315	PFR_JS22-1_1290	Hypothetical protein	1470666	1470956	-	PROKKA_01311	hypothetical protein	1470666	1470956	-					1	0	0	0	0	0	0
1316	PFR_JS22-1_1291	Prolyl aminopeptidase	1471123	1472337	-	PROKKA_01312	Proline iminopeptidase	1471123	1472337	-	3.4.11.5	pip_1	similar to AA sequence:UniProtKB:P46547		1	0	0	0	0	0	0
1317	PFR_JS22-1_1292	Peptidase M16 inactive domain protein	1472482	1473756	+	PROKKA_01313	Protease 3 precursor	1472482	1473756	+	3.4.24.55	ptrA	similar to AA sequence:UniProtKB:P05458		1	0	0	0	0	0	0
1318	PFR_JS22-1_1293	Peptidase M16 inactive domain protein	1473753	1475117	+	PROKKA_01314	Peptidase M16 inactive domain protein	1473753	1475117	+			protein motif:Pfam:PF05193.15		1	0	0	0	0	0	0
1319	PFR_JS22-1_1294	UPF0182 protein	1475201	1478140	-	PROKKA_01315	hypothetical protein	1475201	1478140	-			protein motif:CLUSTERS:PRK00068		1	0	0	0	0	0	0
1320	PFR_JS22-1_1295	Hypothetical protein	1478137	1478736	-	PROKKA_01316	hypothetical protein	1478137	1478736	-					1	0	0	0	0	0	0
1321	PFR_JS22-1_1296	Lon protease proteolytic domain protein	1478855	1479898	-	PROKKA_01317	serine endoprotease	1478855	1479898	-			protein motif:CLUSTERS:PRK10942		1	0	0	0	0	0	0
1322	PFR_JS22-1_1297	UbiD family decarboxylase	1480139	1481542	+	PROKKA_01318	hypothetical protein	1480139	1481542	+					1	0	0	0	0	0	0
1323	PFR_JS22-1_1298	Similar to metal-dependent hydrolase	1481574	1482221	-	PROKKA_01319	hypothetical protein	1481574	1482221	-					1	0	0	0	0	0	0
1324	PFR_JS22-1_1299	Hypothetical protein	1482658	1482819	+	PROKKA_01320	hypothetical protein	1482658	1482819	+					1	0	0	0	0	0	0
1325	PFR_JS22-1_1300	Hypothetical protein	1482976	1484103	+	PROKKA_01321	hypothetical protein	1482976	1484103	+					1	0	0	0	0	0	0
1326	PFR_JS22-1_1301	HRDC domain protein	1484160	1486316	-	PROKKA_01322	ATP-dependent DNA helicase UvrD2	1484160	1486316	-	3.6.4.12	uvrD2	similar to AA sequence:UniProtKB:P64320		1	0	0	0	0	0	0
1327	PFR_JS22-1_1302	Exonuclease subunit V gamma recC	1486419	1489793	+	PROKKA_01323	RecBCD enzyme subunit RecC	1486419	1489793	+	3.1.11.5	recC	similar to AA sequence:UniProtKB:P07648		1	0	0	0	0	0	0
1328	PFR_JS22-1_1303	Putative exodeoxyribonuclease V, beta subunit	1489790	1493152	+	PROKKA_01324	RecBCD enzyme subunit RecB	1489790	1493152	+	3.1.11.5	recB	similar to AA sequence:UniProtKB:P08394		1	0	0	0	0	0	0
1329	PFR_JS22-1_1304	Exonuclease subunit V alpha recD	1493139	1494992	+	PROKKA_01325	RecBCD enzyme subunit RecD	1493139	1494992	+	3.1.11.5	recD	similar to AA sequence:UniProtKB:P04993		1	0	0	0	0	0	0
1330	PFR_JS22-1_1305	Hydrolase, NUDIX family	1495044	1495934	-	PROKKA_01326	NADH pyrophosphatase	1495044	1495934	-	3.6.1.22	nudC	similar to AA sequence:UniProtKB:P32664		1	0	0	0	0	0	0
1331	PFR_JS22-1_1306	ATP-dependent DNA helicase	1495944	1499300	-	PROKKA_01327	ATP-dependent DNA helicase PcrA	1495944	1499300	-	3.6.4.12	pcrA	similar to AA sequence:UniProtKB:P64319		1	0	0	0	0	0	0
1332	PFR_JS22-1_1307	ATP-dependent DNA helicase	1499297	1502668	-	PROKKA_01328	ATP-dependent DNA helicase UvrD1	1499297	1502668	-	3.6.4.12	uvrD1_1	similar to AA sequence:UniProtKB:P0A5A3		1	0	0	0	0	0	0
1333	PFR_JS22-1_1308	Cold shock-like protein CspA	1503008	1503214	+	PROKKA_01329	Cold shock-like protein 7.0	1503008	1503214	+			similar to AA sequence:UniProtKB:Q01761		1	0	0	0	0	0	0
1334	PFR_JS22-1_1309	Serine/threonine phosphatase stp	1503380	1504252	+	PROKKA_01330	Serine/threonine phosphatase stp	1503380	1504252	+	3.1.3.16	stp_1	similar to AA sequence:UniProtKB:Q8Y678		1	0	0	0	0	0	0
1335	PFR_JS22-1_1310	Hypothetical protein	1504309	1504593	+	PROKKA_01331	hypothetical protein	1504309	1504593	+					1	0	0	0	0	0	0
1336	PFR_JS22-1_1311	Hydroxylase for synthesis of	1504780	1505535	-	PROKKA_01332	hypothetical protein	1504780	1505535	-					1	0	0	0	0	0	0
1337	PFR_JS22-1_1312	DEAD/DEAH box helicase	1505811	1507316	+	PROKKA_01333	DEAD-box ATP-dependent RNA helicase CshA	1505811	1507316	+	3.6.4.13	cshA	similar to AA sequence:UniProtKB:P96614		1	0	0	0	0	0	0
1338	PFR_JS22-1_1313	Tryptophanyl-tRNA synthetase II	1507454	1508626	-	PROKKA_01334	Tryptophan--tRNA ligase 2	1507454	1508626	-	6.1.1.2	trpS2	similar to AA sequence:UniProtKB:Q9RVD6		1	0	0	0	0	0	0
1339	PFR_JS22-1_1314	PHP domain protein	1508595	1509476	-	PROKKA_01335	hypothetical protein	1508595	1509476	-			protein motif:CLUSTERS:PRK06361		1	0	0	0	0	0	0
1340	PFR_JS22-1_1315	Hypothetical protein	1509608	1510084	+	PROKKA_01336	hypothetical protein	1509608	1510084	+					1	0	0	0	0	0	0
1341	PFR_JS22-1_1316	Hypothetical protein	1510143	1510346	-	PROKKA_01337	hypothetical protein	1510143	1510346	-					1	0	0	0	0	0	0
1342	PFR_JS22-1_1317	Hypothetical protein	1510348	1510857	-	PROKKA_01338	hypothetical protein	1510348	1510857	-					0	0	0	0	0	0	0
1343	PFR_JS22-1_1318	Hypothetical protein	1510938	1511480	+	PROKKA_01339	hypothetical protein	1510938	1511480	+					1	0	0	0	0	0	0
1344	PFR_JS22-1_1319	Protein translocase subunit SecA	1511520	1514369	-	PROKKA_01340	preprotein translocase subunit SecA	1511520	1514369	-			protein motif:CLUSTERS:PRK12904		1	0	0	0	0	0	0
1345	PFR_JS22-1_1320	Putative ribosomal S30AE, sigma 54 modulation	1514614	1515210	-	PROKKA_01341	Light-repressed protein A	1514614	1515210	-		lrtA	similar to AA sequence:UniProtKB:P47908		1	0	0	0	0	0	0
1346	PFR_JS22-1_1321	Phosphoribosyl transferase domain protein	1515366	1516175	-	PROKKA_01342	DNA utilization protein GntX	1515366	1516175	-			protein motif:CLUSTERS:PRK11595		1	0	0	0	0	0	0
1347	PFR_JS22-1_1322	DNA-binding response regulator MtrA	1516257	1516997	-	PROKKA_01343	DNA-binding response regulator MtrA	1516257	1516997	-		mtrA	similar to AA sequence:UniProtKB:P0A5Z4		1	0	0	0	0	0	0
1348	PFR_JS22-1_1323	Conserved protein, DUF179	1517133	1517699	-	PROKKA_01344	hypothetical protein	1517133	1517699	-			protein motif:CLUSTERS:PRK00228		1	0	0	0	0	0	0
1349						PROKKA_01345	transfer-messenger RNA, SsrA	1517913	1518280	-		ssrA	COORDINATES:profile:Aragorn:1.2		0					0	0
1350	PFR_JS22-1_1324	Hypothetical protein	1518405	1519046	-	PROKKA_01346	hypothetical protein	1518405	1519046	-					1	0	0	0	0	0	0
1351	PFR_JS22-1_1325	TmRNA-binding protein SmpB	1519136	1519618	-	PROKKA_01347	SsrA-binding protein	1519136	1519618	-		smpB	similar to AA sequence:UniProtKB:A0QU63		1	0	0	0	0	0	0
1352	PFR_JS22-1_1326	MutG family lantibiotic protection ABC	1519769	1521721	-	PROKKA_01348	hypothetical protein	1519769	1521721	-					1	0	0	0	0	0	0
1353	PFR_JS22-1_1327	Hypothetical protein	1521905	1523224	-	PROKKA_01349	Murein DD-endopeptidase MepM	1521905	1523224	-	3.4.24.-	mepM_3	similar to AA sequence:UniProtKB:P0AFS9		1	0	0	0	0	0	0
1354	PFR_JS22-1_1328	Efflux ABC transporter, permease protein	1523291	1524208	-	PROKKA_01350	Cell division protein FtsX	1523291	1524208	-		ftsX	similar to AA sequence:UniProtKB:A5U7B6		1	0	0	0	0	0	0
1355	PFR_JS22-1_1329	Cell division ATP-binding protein FtsE	1524247	1524933	-	PROKKA_01351	Cell division ATP-binding protein FtsE	1524247	1524933	-		ftsE	similar to AA sequence:UniProtKB:O34814		1	0	0	0	0	0	0
1356	PFR_JS22-1_1330	Peptide chain release factor 2	1525085	1526194	-	PROKKA_01352	Peptide chain release factor 2	1525085	1526194	-		prfB	similar to AA sequence:UniProtKB:A0QU58		1	0	0	0	0	0	0
1357	PFR_JS22-1_1331	YqeY family protein	1526289	1526750	+	PROKKA_01353	Yqey-like protein	1526289	1526750	+			protein motif:Pfam:PF09424.4		1	0	0	0	0	0	0
1358						PROKKA_01354	tRNA-Val(tac)	1526791	1526866	+			COORDINATES:profile:Aragorn:1.2		0					0	0
1359	PFR_JS22-1_1332	Fructosamine kinase	1526939	1527931	-	PROKKA_01355	Fructosamine kinase	1526939	1527931	-			protein motif:Pfam:PF03881.8		1	0	0	0	0	0	0
1360	PFR_JS22-1_1333	4-aminobutyrate aminotransferase gabT	1528049	1529386	+	PROKKA_01356	4-aminobutyrate aminotransferase PuuE	1528049	1529386	+	2.6.1.19	puuE	similar to AA sequence:UniProtKB:P50457		1	0	0	0	0	0	0
1361	PFR_JS22-1_1334	Aliphatic amidase	1529565	1530425	-	PROKKA_01357	Aliphatic amidase	1529565	1530425	-	3.5.1.4	amiE	similar to AA sequence:UniProtKB:P11436		1	0	0	0	0	0	0
1362	PFR_JS22-1_1335	Putrescine importer	1530422	1531813	-	PROKKA_01358	Putrescine importer PuuP	1530422	1531813	-		puuP	similar to AA sequence:UniProtKB:P76037		1	0	0	0	0	0	0
1363	PFR_JS22-1_1336	Hsp20/alpha crystallin family protein	1532086	1532538	-	PROKKA_01359	18 kDa heat shock protein	1532086	1532538	-			similar to AA sequence:UniProtKB:Q53595		1	0	0	0	0	0	0
1364	PFR_JS22-1_1337	Putative ABC transport system	1532788	1534581	+	PROKKA_01360	putative ABC transporter ATP-binding protein	1532788	1534581	+			similar to AA sequence:UniProtKB:Q9WYC4		1	0	0	0	0	0	0
1365	PFR_JS22-1_1338	PF11253 family protein	1534616	1535041	-	PROKKA_01361	hypothetical protein	1534616	1535041	-					1	0	0	0	0	0	0
1366	PFR_JS22-1_1339	Hypothetical protein	1535046	1535180	-	PROKKA_01362	hypothetical protein	1535046	1535180	-					0	0	0	0	0	0	0
1367	PFR_JS22-1_1340	Pyruvate dehydrogenase E1 component	1535143	1537890	-	PROKKA_01363	Pyruvate dehydrogenase E1 component	1535143	1537890	-	1.2.4.1	aceE	similar to AA sequence:UniProtKB:A0R0B0		1	0	0	0	0	0	0
1368	PFR_JS22-1_1341	Aromatic-amino-acid transaminase	1538145	1539341	+	PROKKA_01364	Aromatic-amino-acid aminotransferase	1538145	1539341	+	2.6.1.57	tyrB	similar to AA sequence:UniProtKB:P04693		1	0	0	0	0	0	0
1369	PFR_JS22-1_1342	Transcriptional regulator, PucR family	1539427	1540641	+	PROKKA_01365	Purine catabolism regulatory protein	1539427	1540641	+		pucR_2	similar to AA sequence:UniProtKB:O32138		1	0	0	0	0	0	0
1370	PFR_JS22-1_1343	Malonyl CoA:acyl carrier protein	1540798	1541754	+	PROKKA_01366	Malonyl CoA-acyl carrier protein transacylase	1540798	1541754	+	2.3.1.39	fabD	similar to AA sequence:UniProtKB:P63458		1	0	0	0	0	0	0
1371	PFR_JS22-1_1344	3-oxoacyl-[acyl-carrier-protein] synthase 3 2	1541758	1542762	+	PROKKA_01367	3-oxoacyl-[acyl-carrier-protein] synthase 3	1541758	1542762	+	2.3.1.180	fabH	similar to AA sequence:UniProtKB:Q9F6D4		1	0	0	0	0	0	0
1372	PFR_JS22-1_1345	Acyl carrier protein	1542824	1543075	+	PROKKA_01368	Acyl carrier protein	1542824	1543075	+		acpP	similar to AA sequence:UniProtKB:P80921		1	0	0	0	0	0	0
1373	PFR_JS22-1_1346	3-oxoacyl-[acyl-carrier-protein] synthase II	1543127	1544386	+	PROKKA_01369	3-oxoacyl-[acyl-carrier-protein] synthase 2	1543127	1544386	+	2.3.1.179	fabF	similar to AA sequence:UniProtKB:P73283		1	0	0	0	0	0	0
1374	PFR_JS22-1_1347	PF11343 family protein	1544569	1545063	-	PROKKA_01370	hypothetical protein	1544569	1545063	-					1	0	0	0	0	0	0
1375	PFR_JS22-1_1348	Peptidase, S9C (Acylaminoacyl-peptidase) family	1545214	1547193	+	PROKKA_01371	Prolyl tripeptidyl peptidase precursor	1545214	1547193	+	3.4.14.12	ptpA_1	similar to AA sequence:UniProtKB:Q7MUW6		1	0	0	0	0	0	0
1376	PFR_JS22-1_1349	Pyridoxal phosphate enzyme, YggS family	1547242	1547994	-	PROKKA_01372	hypothetical protein	1547242	1547994	-			protein motif:Pfam:PF01168.14	Alanine racemase, N-terminal domain	1	0	0	0	0	0	0
1377	PFR_JS22-1_1350	Von Willebrand factor type A domain protein	1547991	1548956	-	PROKKA_01373	von Willebrand factor type A domain protein	1547991	1548956	-			protein motif:Pfam:PF00092.22		1	0	0	0	0	0	0
1378	PFR_JS22-1_1351	Von Willebrand factor type A domain protein	1548956	1549930	-	PROKKA_01374	von Willebrand factor type A domain protein	1548956	1549930	-			protein motif:Pfam:PF00092.22		1	0	0	0	0	0	0
1379	PFR_JS22-1_1352	Protein containing DUF58	1549930	1550994	-	PROKKA_01375	hypothetical protein	1549930	1550994	-					1	0	0	0	0	0	0
1380	PFR_JS22-1_1353	Transcriptional regulator moxR1	1550991	1552043	-	PROKKA_01376	ATPase family associated with various cellular activities (AAA)	1550991	1552043	-			protein motif:Pfam:PF07726.5		1	0	0	0	0	0	0
1381	PFR_JS22-1_1354	Hypothetical protein	1552288	1553214	+	PROKKA_01377	hypothetical protein	1552288	1553214	+					1	0	0	0	0	0	0
1382	PFR_JS22-1_1355	HAD-superfamily hydrolase, subfamily IIB	1553222	1554064	+	PROKKA_01378	Putative phosphatase	1553222	1554064	+	3.1.3.-		similar to AA sequence:UniProtKB:Q5XD45		1	0	0	0	0	0	0
1383	PFR_JS22-1_1356	Mercuric reductase/transcriptional regulator,	1554085	1555515	-	PROKKA_01379	Dihydrolipoyl dehydrogenase	1554085	1555515	-	1.8.1.4	lpd	similar to AA sequence:UniProtKB:P85207		1	0	0	0	0	0	0
1384	PFR_JS22-1_1357	Predicted metal-binding protein (DUF2284)	1555924	1556565	+	PROKKA_01380	hypothetical protein	1555924	1556565	+					1	0	0	0	0	0	0
1385	PFR_JS22-1_1358	TIGR00245 family protein	1556573	1557331	+	PROKKA_01381	hypothetical protein	1556573	1557331	+					0	0	0	0	0	0	0
1386	PFR_JS22-1_1359	Putative dGTPase	1557348	1558493	-	PROKKA_01382	Deoxyguanosinetriphosphate triphosphohydrolase	1557348	1558493	-	3.1.5.1	dgt	similar to AA sequence:UniProtKB:Q59827		1	0	0	0	0	0	0
1387	PFR_JS22-1_1360	TIM-barrel protein, nifR3 family	1558544	1559731	-	PROKKA_01383	tRNA-dihydrouridine synthase C	1558544	1559731	-	1.-.-.-	dusC	similar to AA sequence:UniProtKB:P33371		1	0	0	0	0	0	0
1388	PFR_JS22-1_1361	Succinate dehydrogenase/fumarate reductase	1559808	1560566	-	PROKKA_01384	Fumarate reductase iron-sulfur subunit	1559808	1560566	-	1.3.99.1	frdB_2	similar to AA sequence:UniProtKB:P0AC47		1	0	0	0	0	0	0
1389	PFR_JS22-1_1362	Succinate dehydrogenase flavoprotein subunit	1560563	1562647	-	PROKKA_01385	Fumarate reductase flavoprotein subunit	1560563	1562647	-	1.3.5.4	frdA_3	similar to AA sequence:UniProtKB:P17412		1	0	0	0	0	0	0
1390	PFR_JS22-1_1363	Succinate dehydrogenase cytochrome B subunit,	1562644	1563399	-	PROKKA_01386	Succinate dehydrogenase/Fumarate reductase transmembrane subunit	1562644	1563399	-			protein motif:Pfam:PF01127.16		1	0	0	0	0	0	0
1391	PFR_JS22-1_1364	NUDIX hydrolase	1563647	1564399	-	PROKKA_01387	bifunctional nicotinamide mononucleotide adenylyltransferase/ADP-ribose pyrophosphatase	1563647	1564399	-			protein motif:CLUSTERS:PRK05379		1	0	0	0	0	0	0
1392	PFR_JS22-1_1365	Quinolinate synthase A	1564466	1565446	+	PROKKA_01388	Quinolinate synthase A	1564466	1565446	+	2.5.1.72	nadA	similar to AA sequence:UniProtKB:P11458		1	0	0	0	0	0	0
1393	PFR_JS22-1_1366	L-aspartate oxidase NadB	1565443	1567125	+	PROKKA_01389	L-aspartate oxidase	1565443	1567125	+	1.4.3.16	nadB	similar to AA sequence:UniProtKB:P10902		1	0	0	0	0	0	0
1394	PFR_JS22-1_1367	Nicotinate-nucleotide pyrophosphatase nadC	1567122	1568042	+	PROKKA_01390	Nicotinate-nucleotide pyrophosphorylase [carboxylating]	1567122	1568042	+	2.4.2.19	nadC	similar to AA sequence:UniProtKB:O06594		1	0	0	0	0	0	0
1395	PFR_JS22-1_1368	Glycyl-tRNA synthetase glyS	1568167	1569555	-	PROKKA_01391	Glycine--tRNA ligase	1568167	1569555	-	6.1.1.14	glyQS	similar to AA sequence:UniProtKB:P99129		1	0	0	0	0	0	0
1396	PFR_JS22-1_1369	Metal transport system ABC transporter	1569788	1570735	+	PROKKA_01392	High-affinity zinc uptake system binding-protein ZnuA precursor	1569788	1570735	+		znuA	similar to AA sequence:UniProtKB:O34966		1	0	0	0	0	0	0
1397	PFR_JS22-1_1370	Metal transport ABC transporter	1570830	1571618	+	PROKKA_01393	High-affinity zinc uptake system ATP-binding protein ZnuC	1570830	1571618	+	3.6.3.-	znuC	similar to AA sequence:UniProtKB:O34946		1	0	0	0	0	0	0
1398	PFR_JS22-1_1371	Metal transport ABC transporter	1571620	1572627	+	PROKKA_01394	High-affinity zinc uptake system membrane protein ZnuB	1571620	1572627	+		znuB	similar to AA sequence:UniProtKB:O34610		1	0	0	0	0	0	0
1399	PFR_JS22-1_1372	Fe(3 ) uptake regulation protein	1572593	1573105	+	PROKKA_01395	Zinc uptake regulation protein	1572593	1573105	+		zur	similar to AA sequence:UniProtKB:O05839		1	0	0	0	0	0	0
1400	PFR_JS22-1_1373	Phage integrase	1573358	1574032	+	PROKKA_01396	hypothetical protein	1573358	1574032	+					1	0	0	0	0	0	0
1401	PFR_JS22-1_1374	CoA-dependent propionaldehyde dehydrogenase	1574246	1575655	-	PROKKA_01397	Aldehyde-alcohol dehydrogenase	1574246	1575655	-		adhE	similar to AA sequence:UniProtKB:P0A9Q7		0	0	0	0	0	0	0
1402	PFR_JS22-1_1375	PduO	1575652	1576737	-	PROKKA_01398	Cob(I)yrinic acid a,c-diamide adenosyltransferase	1575652	1576737	-	2.5.1.17	yvqK	similar to AA sequence:UniProtKB:O34899		0	0	0	0	0	0	0
1403	PFR_JS22-1_1376	Propanediol utilization protein PduN	1576740	1577012	-	PROKKA_01399	Carbon dioxide concentrating mechanism protein CcmL	1576740	1577012	-		ccmL	similar to AA sequence:UniProtKB:P72759		0	0	0	0	0	0	0
1404	PFR_JS22-1_1377	Ethanolamine utilization flavoprotein	1577014	1577898	-	PROKKA_01400	Flavoprotein	1577014	1577898	-			protein motif:Pfam:PF02441.13		0	0	0	0	0	0	0
1405	PFR_JS22-1_1378	Ethanolamine utilization protein EutJ	1577895	1578752	-	PROKKA_01401	Chaperone protein DnaK	1577895	1578752	-		dnaK_2	similar to AA sequence:UniProtKB:A0QQC8		0	0	0	0	0	0	0
1406	PFR_JS22-1_1379	Propanediol utilization protein PduJ	1578899	1579177	-	PROKKA_01402	Propanediol utilization protein PduA	1578899	1579177	-		pduA_1	similar to AA sequence:UniProtKB:P0A1C7		0	0	0	0	0	0	0
1407	PFR_JS22-1_1380	Propanediol utilization protein PduK	1579222	1579839	-	PROKKA_01403	hypothetical protein	1579222	1579839	-			similar to AA sequence:UniProtKB:P72761	Carbon dioxide-concentrating mechanism protein CcmK homolog 2	0	0	0	0	0	0	0
1408	PFR_JS22-1_1381	Glycerol dehydratase reactivation factor DhaG	1579856	1580200	-	PROKKA_01404	hypothetical protein	1579856	1580200	-					0	0	0	0	0	0	0
1409	PFR_JS22-1_1382	Putative dioal dehydratase-reactivating factor,	1580197	1582011	-	PROKKA_01405	Diol dehydratase-reactivating factor alpha subunit	1580197	1582011	-		ddrA	similar to AA sequence:UniProtKB:O68195		0	0	0	0	0	0	0
1410	PFR_JS22-1_1383	Dehydratase small subunit	1582047	1582580	-	PROKKA_01406	Propanediol dehydratase small subunit	1582047	1582580	-	4.2.1.28	pduE	similar to AA sequence:UniProtKB:O31042		0	0	0	0	0	0	0
1411	PFR_JS22-1_1384	Dehydratase medium subunit	1582589	1583272	-	PROKKA_01407	Propanediol dehydratase medium subunit	1582589	1583272	-	4.2.1.28	pduD	similar to AA sequence:UniProtKB:O31041		0	0	0	0	0	0	0
1412	PFR_JS22-1_1385	Glycerol dehydratase large subunit	1583283	1584944	-	PROKKA_01408	Glycerol dehydratase large subunit	1583283	1584944	-	4.2.1.30	dhaB	similar to AA sequence:UniProtKB:P45514		0	0	0	0	0	0	0
1413	PFR_JS22-1_1386	Propanediol utilization protein PduB	1584959	1585768	-	PROKKA_01409	Propanediol utilization protein PduB	1584959	1585768	-		pduB	similar to AA sequence:UniProtKB:P37449		0	0	0	0	0	0	0
1414	PFR_JS22-1_1387	Carbon dioxide concentrating	1585783	1586067	-	PROKKA_01410	Propanediol utilization protein PduA	1585783	1586067	-		pduA_2	similar to AA sequence:UniProtKB:P0A1C7		0	0	0	0	0	0	0
1415	PFR_JS22-1_1388	PduU protein	1586394	1586735	+	PROKKA_01411	Propanediol utilization protein PduU	1586394	1586735	+		pduU	similar to AA sequence:UniProtKB:P0A1D1		0	0	0	0	0	0	0
1416	PFR_JS22-1_1389	Ethanolamine utilization protein, EutP	1586732	1587157	+	PROKKA_01412	Propanediol utilization protein PduV	1586732	1587157	+		pduV	similar to AA sequence:UniProtKB:Q9XDM6		0	0	0	0	0	0	0
1417	PFR_JS22-1_1390	Transcriptional regulator	1587225	1587791	-	PROKKA_01413	Bacterial regulatory proteins, tetR family	1587225	1587791	-			protein motif:Pfam:PF00440.17		0	0	0	0	0	0	0
1418	PFR_JS22-1_1391	Permease of the drug/metabolite transporter (DMT)	1587870	1588742	+	PROKKA_01414	putative DMT superfamily transporter inner membrane protein	1587870	1588742	+			protein motif:CLUSTERS:PRK11272		0	0	0	0	0	0	0
1419	PFR_JS22-1_1392	Hypothetical protein	1588809	1588973	+	PROKKA_01415	hypothetical protein	1588809	1588973	+					0	0	0	0	0	0	0
1420	PFR_JS22-1_1393	Transposase, undefined	1589211	1589795	+	PROKKA_01416	Integrase core domain protein	1589211	1589795	+			protein motif:Pfam:PF00665.20		0	0	0	0	0	0	0
1421	PFR_JS22-1_1394	PduQ	1589760	1590977	-	PROKKA_01417	NAD-dependent methanol dehydrogenase	1589760	1590977	-	1.1.1.244	mdh_1	similar to AA sequence:UniProtKB:P31005		0	0	0	0	0	0	0
1422	PFR_JS22-1_1395	Transcriptional regulator	1590934	1592322	-	PROKKA_01418	Arabinose operon regulatory protein	1590934	1592322	-		araC	similar to AA sequence:UniProtKB:P0A9E0		0	0	0	0	0	0	0
1423	PFR_JS22-1_1396	DNA repair protein RecO	1592486	1593229	-	PROKKA_01419	DNA repair protein RecO	1592486	1593229	-		recO	similar to AA sequence:UniProtKB:P42095		1	0	0	0	0	0	0
1424	PFR_JS22-1_1397	Isoprenyl transferase 2	1593413	1594102	+	PROKKA_01420	Trans,polycis-polyprenyl diphosphate synthase ((2Z,6E)-farnesyl diphosphate specific)	1593413	1594102	+	2.5.1.88		similar to AA sequence:UniProtKB:Q47RM6		1	0	0	0	0	0	0
1425	PFR_JS22-1_1398	Protein of hypothetical function DUF488	1594163	1594525	+	PROKKA_01421	hypothetical protein	1594163	1594525	+					1	0	0	0	0	0	0
1426	PFR_JS22-1_1399	2-isopropylmalate synthase LeuA	1594640	1596406	-	PROKKA_01422	2-isopropylmalate synthase	1594640	1596406	-	2.3.3.13	leuA_2	similar to AA sequence:UniProtKB:P96420		1	0	0	0	0	0	0
1427	PFR_JS22-1_1400	Amidohydrolase family protein	1596752	1598143	+	PROKKA_01423	N-substituted formamide deformylase precursor	1596752	1598143	+	3.5.1.91	nfdA	similar to AA sequence:UniProtKB:Q68AP4		0	0	0	0	0	0	0
1428	PFR_JS22-1_1401	Hypothetical protein	1598272	1598406	-	PROKKA_01424	hypothetical protein	1598272	1598406	-					1	0	0	0	0	0	0
1429	PFR_JS22-1_1402	Hypothetical protein	1598517	1599125	-	PROKKA_01425	hypothetical protein	1598517	1599125	-					1	0	0	0	0	0	0
1430	PFR_JS22-1_1403	GTPase Era	1599175	1600119	-	PROKKA_01426	GTPase Era	1599175	1600119	-		era	similar to AA sequence:UniProtKB:P0A562		1	0	0	0	0	0	0
1431	PFR_JS22-1_1404	CBS domain pair protein	1600112	1601416	-	PROKKA_01427	Magnesium and cobalt efflux protein CorC	1600112	1601416	-		corC	similar to AA sequence:UniProtKB:P0A2L3		1	0	0	0	0	0	0
1432	PFR_JS22-1_1405	Probable rRNA maturation factor	1601570	1602028	-	PROKKA_01428	Endoribonuclease YbeY	1601570	1602028	-	3.1.-.-	ybeY	similar to AA sequence:UniProtKB:A0R0T0		1	0	0	0	0	0	0
1433	PFR_JS22-1_1406	PhoH family protein	1602075	1603082	-	PROKKA_01429	PhoH-like protein	1602075	1603082	-		ybeZ	similar to AA sequence:UniProtKB:P0A9K3		1	0	0	0	0	0	0
1434	PFR_JS22-1_1407	Inner membrane metabolite transport protein YhjE	1603214	1604596	-	PROKKA_01430	Inner membrane metabolite transport protein YhjE	1603214	1604596	-		yhjE	similar to AA sequence:UniProtKB:P37643		1	0	0	0	0	0	0
1435	PFR_JS22-1_1408	Hypothetical protein	1604765	1605259	-	PROKKA_01431	hypothetical protein	1604765	1605259	-					0	0	0	0	0	0	0
1436	PFR_JS22-1_1409	Prolyl aminopeptidase	1605315	1606373	-	PROKKA_01432	Proline iminopeptidase	1605315	1606373	-	3.4.11.5	pip_2	similar to AA sequence:UniProtKB:P52279		1	0	0	0	0	0	0
1437	PFR_JS22-1_1410	Hypothetical protein	1606455	1607006	-	PROKKA_01433	hypothetical protein	1606455	1607006	-					1	0	0	0	0	0	0
1438	PFR_JS22-1_1411	TRNA-guanine transglycosylase	1607119	1608387	-	PROKKA_01434	Queuine tRNA-ribosyltransferase	1607119	1608387	-	2.4.2.29	tgt	similar to AA sequence:UniProtKB:P66905		1	0	0	0	0	0	0
1439	PFR_JS22-1_1412	Putative Tat (Twin-arginine translocation)	1608507	1609835	+	PROKKA_01435	Calcineurin-like phosphoesterase	1608507	1609835	+			protein motif:Pfam:PF00149.22		1	0	0	0	0	0	0
1440	PFR_JS22-1_1413	Ribosomal RNA small subunit methyltransferase E	1609824	1610573	-	PROKKA_01436	Ribosomal RNA small subunit methyltransferase E	1609824	1610573	-	2.1.1.193	rsmE	similar to AA sequence:UniProtKB:P0AGL7		1	0	0	0	0	0	0
1441	PFR_JS22-1_1414	Chaperone protein DnaJ 2	1610570	1611778	-	PROKKA_01437	Chaperone protein DnaJ	1610570	1611778	-		dnaJ_2	similar to AA sequence:UniProtKB:Q6RSN5		1	0	0	0	0	0	0
1442	PFR_JS22-1_1415	Heat-inducible transcription repressor hrcA	1611791	1612801	-	PROKKA_01438	Heat-inducible transcription repressor HrcA	1611791	1612801	-		hrcA	similar to AA sequence:UniProtKB:A0R0T9		1	0	0	0	0	0	0
1443	PFR_JS22-1_1416	Inositol monophosphatase family protein	1613059	1613835	-	PROKKA_01439	Inositol-1-monophosphatase	1613059	1613835	-	3.1.3.25	suhB	similar to AA sequence:UniProtKB:O33832		1	0	0	0	0	0	0
1444	PFR_JS22-1_1417	PF11296 family protein	1613913	1614794	-	PROKKA_01440	hypothetical protein	1613913	1614794	-					1	0	0	0	0	0	0
1445	PFR_JS22-1_1418	Putative coproporphyrinogen dehydrogenase	1614889	1616088	-	PROKKA_01441	Oxygen-independent coproporphyrinogen-III oxidase 1	1614889	1616088	-	1.3.99.22	hemN	similar to AA sequence:UniProtKB:P54304		1	0	0	0	0	0	0
1446	PFR_JS22-1_1419	Elongation factor 4	1616091	1617920	-	PROKKA_01442	Elongation factor 4	1616091	1617920	-	3.6.5.-	lepA	similar to AA sequence:UniProtKB:Q2FXY7		1	0	0	0	0	0	0
1447	PFR_JS22-1_1420	Hypothetical protein	1618167	1618787	-	PROKKA_01443	hypothetical protein	1618167	1618787	-					1	0	0	0	0	0	0
1448	PFR_JS22-1_1421	30S ribosomal protein S20	1619042	1619302	+	PROKKA_01444	30S ribosomal protein S20	1619042	1619302	+		rpsT	similar to AA sequence:UniProtKB:A0R102		1	0	0	0	0	0	0
1449	PFR_JS22-1_1422	Hypothetical protein	1619436	1620098	+	PROKKA_01445	hypothetical protein	1619436	1620098	+					1	0	0	0	0	0	0
1450	PFR_JS22-1_1423	DNA polymerase III, delta subunit	1620142	1621140	-	PROKKA_01446	hypothetical protein	1620142	1621140	-			protein motif:CLUSTERS:PRK07914		1	0	0	0	0	0	0
1451	PFR_JS22-1_1424	DNA internalization competence protein	1621223	1623544	-	PROKKA_01447	ComEC family competence protein	1621223	1623544	-			protein motif:CLUSTERS:PRK11539		0	0	0	0	0	0	0
1452	PFR_JS22-1_1425	Putative competence protein ComEA	1623663	1624574	-	PROKKA_01448	ComE operon protein 1	1623663	1624574	-		comEA	similar to AA sequence:UniProtKB:P39694		1	0	0	0	0	0	0
1453	PFR_JS22-1_1426	Malic enzyme, NAD binding domain protein	1624759	1626513	-	PROKKA_01449	putative NAD-dependent malic enzyme 2	1624759	1626513	-	1.1.1.38	maeA	similar to AA sequence:UniProtKB:P45868		1	0	0	0	0	0	0
1454	PFR_JS22-1_1427	Dihydroorotase	1626531	1627823	-	PROKKA_01450	Dihydroorotase	1626531	1627823	-	3.5.2.3	pyrC	similar to AA sequence:UniProtKB:Q81WF0		1	0	0	0	0	0	0
1455	PFR_JS22-1_1428	Leucine--tRNA ligase (Precursor)	1627880	1630408	-	PROKKA_01451	Leucine--tRNA ligase	1627880	1630408	-	6.1.1.4	leuS	similar to AA sequence:UniProtKB:Q9JXT2		1	0	0	0	0	0	0
1456	PFR_JS22-1_1429	Hypothetical protein	1630725	1631783	-	PROKKA_01452	hypothetical protein	1630725	1631783	-					1	0	0	0	0	0	0
1457	PFR_JS22-1_1430	Hypothetical protein	1631952	1632692	+	PROKKA_01453	hypothetical protein	1631952	1632692	+					1	0	0	0	0	0	0
1458						PROKKA_01454	tRNA-Ala(ggc)	1632795	1632868	+			COORDINATES:profile:Aragorn:1.2		0					0	0
1459	PFR_JS22-1_1431	NADPH-dependent glutamate synthase beta chain and	1632995	1633915	-	PROKKA_01455	NAD dependent epimerase/dehydratase family protein	1632995	1633915	-			protein motif:Pfam:PF01370.15		1	0	0	0	0	0	0
1460	PFR_JS22-1_1432	Hypothetical protein	1634030	1634467	-	PROKKA_01456	hypothetical protein	1634030	1634467	-					0	0	0	0	0	0	0
1461	PFR_JS22-1_1433	Phosphoglycerate mutase family protein	1634527	1635135	-	PROKKA_01457	Glucosyl-3-phosphoglycerate phosphatase	1634527	1635135	-	3.1.3.-	gpgP_2	similar to AA sequence:UniProtKB:P71724		1	0	0	0	0	0	0
1462	PFR_JS22-1_1434	Ribosome-associated protein, iojap family	1635135	1635518	-	PROKKA_01458	Ribosomal silencing factor RsfS	1635135	1635518	-		rsfS	similar to AA sequence:UniProtKB:Q9KD89		1	0	0	0	0	0	0
1463	PFR_JS22-1_1435	Nicotinate (Nicotinamide) nucleotide	1635515	1636285	-	PROKKA_01459	Nicotinate-nucleotide adenylyltransferase	1635515	1636285	-	2.7.7.18	nadD	similar to AA sequence:UniProtKB:P54455		1	0	0	0	0	0	0
1464	PFR_JS22-1_1436	Gamma-glutamyl phosphate reductase 2	1636359	1637603	-	PROKKA_01460	Gamma-glutamyl phosphate reductase	1636359	1637603	-	1.2.1.41	proA	similar to AA sequence:UniProtKB:Q9WYC9		1	0	0	0	0	0	0
1465	PFR_JS22-1_1437	Hypothetical protein	1637610	1638278	-	PROKKA_01461	hypothetical protein	1637610	1638278	-					1	0	0	0	0	0	0
1466	PFR_JS22-1_1438	Glutamate 5-kinase ProB	1638311	1639480	-	PROKKA_01462	Glutamate 5-kinase	1638311	1639480	-	2.7.2.11	proB	similar to AA sequence:UniProtKB:A0R148		1	0	0	0	0	0	0
1467	PFR_JS22-1_1439	GTPase obg	1639473	1641074	-	PROKKA_01463	GTPase Obg	1639473	1641074	-		obg	similar to AA sequence:UniProtKB:P95722		1	0	0	0	0	0	0
1468	PFR_JS22-1_1440	50S ribosomal protein L27	1641223	1641486	-	PROKKA_01464	50S ribosomal protein L27	1641223	1641486	-		rpmA	similar to AA sequence:UniProtKB:A0R150		1	0	0	0	0	0	0
1469	PFR_JS22-1_1441	50S ribosomal protein L21	1641500	1641847	-	PROKKA_01465	50S ribosomal protein L21	1641500	1641847	-		rplU	similar to AA sequence:UniProtKB:A0R151		1	0	0	0	0	0	0
1470	PFR_JS22-1_1442	Hypothetical protein	1642044	1644830	-	PROKKA_01466	Ribonuclease G	1642044	1644830	-	3.1.26.-	rng	similar to AA sequence:UniProtKB:P0A9J0		1	0	0	0	0	0	0
1471	PFR_JS22-1_1443	Radical SAM domain protein	1645084	1645836	-	PROKKA_01467	hypothetical protein	1645084	1645836	-					1	0	0	0	0	0	0
1472	PFR_JS22-1_1444	Hypothetical protein	1645900	1646355	-	PROKKA_01468	MarR family protein	1645900	1646355	-			protein motif:Pfam:PF12802.1		1	0	0	0	0	0	0
1473	PFR_JS22-1_1445	Integral membrane protein TerC	1646570	1647826	+	PROKKA_01469	Inner membrane protein alx	1646570	1647826	+		alx_2	similar to AA sequence:UniProtKB:P42601		1	0	0	0	0	0	0
1474	PFR_JS22-1_1446	Ionic transporter membrane protein chaA	1647823	1648923	+	PROKKA_01470	Sodium/proton antiporter ChaA	1647823	1648923	+		chaA	similar to AA sequence:UniProtKB:P31801		1	0	0	0	0	0	0
1475	PFR_JS22-1_1447	Radical SAM domain protein	1648987	1650930	-	PROKKA_01471	Radical SAM superfamily protein	1648987	1650930	-			protein motif:Pfam:PF04055.15		1	0	0	0	0	0	0
1476	PFR_JS22-1_1448	Hypothetical protein	1651007	1652137	-	PROKKA_01472	CAAX amino terminal protease self- immunity	1651007	1652137	-			protein motif:Pfam:PF02517.10		0	0	0	0	0	0	0
1477	PFR_JS22-1_1449	Nucleoside diphosphate kinase	1652344	1652820	-	PROKKA_01473	Nucleoside diphosphate kinase	1652344	1652820	-	2.7.4.6	ndkA	similar to AA sequence:UniProtKB:P84284		0	0	0	0	0	0	0
1478	PFR_JS22-1_1450	Protein FolC	1652931	1654436	-	PROKKA_01474	Folylpolyglutamate synthase	1652931	1654436	-	6.3.2.17	fgs	similar to AA sequence:UniProtKB:P15925		1	0	0	0	0	0	0
1479	PFR_JS22-1_1451	Putative type IV conjugative transfer system	1654551	1655162	+	PROKKA_01475	DoxX	1654551	1655162	+			protein motif:Pfam:PF07681.6		1	0	0	0	0	0	0
1480	PFR_JS22-1_1452	DSBA oxidoreductase	1655198	1655992	+	PROKKA_01476	hypothetical protein	1655198	1655992	+					1	0	0	0	0	0	0
1481	PFR_JS22-1_1453	DSBA-like thioredoxin domain protein	1656256	1657050	+	PROKKA_01477	hypothetical protein	1656256	1657050	+					0	0	0	0	0	0	0
1482	PFR_JS22-1_1454	Valyl tRNA synthetase	1657149	1659767	+	PROKKA_01478	Valine--tRNA ligase	1657149	1659767	+	6.1.1.9	valS	similar to AA sequence:UniProtKB:P96142		1	0	0	0	0	0	0
1483	PFR_JS22-1_1455	Haloacid dehalogenase superfamily enzyme,	1659875	1660582	-	PROKKA_01479	(S)-2-haloacid dehalogenase 4A	1659875	1660582	-	3.8.1.2	hdl IVa	similar to AA sequence:UniProtKB:Q51645		1	0	0	0	0	0	0
1484	PFR_JS22-1_1456	Phosphofructokinase	1660709	1661830	-	PROKKA_01480	6-phosphofructokinase	1660709	1661830	-	2.7.1.11	pfkA	similar to AA sequence:UniProtKB:Q8NR14		1	0	0	0	0	0	0
1485	PFR_JS22-1_1457	Threonine synthase	1661909	1663351	-	PROKKA_01481	Threonine synthase	1661909	1663351	-	4.2.3.1	thrC	similar to AA sequence:UniProtKB:P23669		1	0	0	0	0	0	0
1486	PFR_JS22-1_1458	Hypothetical protein	1663440	1663784	+	PROKKA_01482	hypothetical protein	1663440	1663784	+					0	0	0	0	0	0	0
1487	PFR_JS22-1_1459	ATP-dependent Clp protease ATP-binding subunit	1663896	1665173	-											0	0	0	0	0	0
1488						PROKKA_01483	tRNA-Pro(ggg)	1664951	1665032	+			COORDINATES:profile:Aragorn:1.2		0					0	0
1489	PFR_JS22-1_1460	ATP-dependent Clp protease proteolytic subunit 1	1665295	1665984	-	PROKKA_01484	ATP-dependent Clp protease proteolytic subunit 2	1665295	1665984	-	3.4.21.92	clpP2_1	similar to AA sequence:UniProtKB:Q9ZH58		1	0	0	0	0	0	0
1490	PFR_JS22-1_1461	ATP-dependent Clp protease proteolytic subunit 2	1666008	1666643	-	PROKKA_01485	ATP-dependent Clp protease proteolytic subunit 2	1666008	1666643	-	3.4.21.92	clpP2_2	similar to AA sequence:UniProtKB:Q8NN01		1	0	0	0	0	0	0
1491	PFR_JS22-1_1462	Pheromone autoinducer 2 transporter	1666730	1667962	-	PROKKA_01486	AI-2 transport protein TqsA	1666730	1667962	-		tqsA_1	similar to AA sequence:UniProtKB:P0AFS5		1	0	0	0	0	0	0
1492	PFR_JS22-1_1463	Inner membrane protein YhhT	1668195	1669388	-	PROKKA_01487	AI-2 transport protein TqsA	1668195	1669388	-		tqsA_2	similar to AA sequence:UniProtKB:P0AFS5		1	0	0	0	0	0	0
1493						PROKKA_01488	Trigger factor	1669613	1671196	-	5.2.1.8	tig	similar to AA sequence:UniProtKB:A0R199		1					0	0
1494						PROKKA_01489	tRNA-Gly(tcc)	1671327	1671400	-			COORDINATES:profile:Aragorn:1.2		0					0	0
1495						PROKKA_01490	tRNA-Pro(tgg)	1671660	1671734	+			COORDINATES:profile:Aragorn:1.2		0					0	0
1496	PFR_JS22-1_1464	Trigger factor	1669613	1671196	-											0	0	0	0	0	0
1497	PFR_JS22-1_1465	Quaternary ammonium compound-resistance protein	1671932	1672246	-	PROKKA_01491	Quaternary ammonium compound-resistance protein SugE	1671932	1672246	-		sugE	similar to AA sequence:UniProtKB:P69937		1	0	0	0	0	0	0
1498	PFR_JS22-1_1466	Hypothetical protein	1672374	1672565	+	PROKKA_01492	hypothetical protein	1672374	1672565	+					1	0	0	0	0	0	0
1499	PFR_JS22-1_1467	Hypothetical protein	1672800	1674353	+	PROKKA_01493	hypothetical protein	1672800	1674353	+					1	0	0	0	0	0	0
1500	PFR_JS22-1_1468	Transposase, undefined	1674350	1674934	-	PROKKA_01494	Integrase core domain protein	1674350	1674934	-			protein motif:Pfam:PF00665.20		0	0	0	0	0	0	0
1501	PFR_JS22-1_1469	Hypothetical protein	1675172	1675336	-	PROKKA_01495	hypothetical protein	1675172	1675336	-					0	0	0	0	0	0	0
1502	PFR_JS22-1_1470	Permease of the drug/metabolite transporter (DMT)	1675403	1676275	-	PROKKA_01496	putative DMT superfamily transporter inner membrane protein	1675403	1676275	-			protein motif:CLUSTERS:PRK11272		0	0	0	0	0	0	0
1503	PFR_JS22-1_1471	Transcriptional regulator	1676354	1676920	+	PROKKA_01497	Bacterial regulatory proteins, tetR family	1676354	1676920	+			protein motif:Pfam:PF00440.17		0	0	0	0	0	0	0
1504	PFR_JS22-1_1472	DNA ligase	1676988	1679282	-	PROKKA_01498	DNA ligase	1676988	1679282	-	6.5.1.2	ligA	similar to AA sequence:UniProtKB:A0QUW7		1	0	0	0	0	0	0
1505	PFR_JS22-1_1473	Hypothetical protein	1679359	1680153	-	PROKKA_01499	hypothetical protein	1679359	1680153	-					1	0	0	0	0	0	0
1506	PFR_JS22-1_1474	DSBA oxidoreductase	1680377	1680991	-	PROKKA_01500	hypothetical protein	1680377	1680991	-					0	0	0	0	0	0	0
1507	PFR_JS22-1_1475	Aminopeptidase	1681334	1683937	+	PROKKA_01501	Aminopeptidase N	1681334	1683937	+	3.4.11.2	pepN	similar to AA sequence:UniProtKB:Q11010		1	0	0	0	0	0	0
1508	PFR_JS22-1_1476	6-phosphogluconate dehydrogenase, decarboxylating	1684150	1685607	+	PROKKA_01502	6-phosphogluconate dehydrogenase, decarboxylating	1684150	1685607	+	1.1.1.44	gnd	similar to AA sequence:UniProtKB:P00350		1	0	0	0	0	0	0
1509	PFR_JS22-1_1477	Putative phosphomethylpyrimidine kinase	1685737	1686558	+	PROKKA_01503	Pyridoxine kinase	1685737	1686558	+	2.7.1.35	pdxK	similar to AA sequence:UniProtKB:P39610		0	0	0	0	0	0	0
1510	PFR_JS22-1_1478	Acyl-CoA thioester hydrolase, YbgC/YbaW family	1686705	1687586	-	PROKKA_01504	Thioesterase superfamily protein	1686705	1687586	-			protein motif:Pfam:PF03061.16		1	0	0	0	0	0	0
1511	PFR_JS22-1_1479	AMP-dependent synthetase/ligase	1687592	1689481	-	PROKKA_01505	Long-chain-fatty-acid--CoA ligase FadD15	1687592	1689481	-	6.2.1.3		similar to AA sequence:UniProtKB:O53521		1	0	0	0	0	0	0
1512	PFR_JS22-1_1480	Transcriptional regulator, MarR family	1689658	1690116	+	PROKKA_01506	Transcriptional repressor MprA	1689658	1690116	+		mprA_1	similar to AA sequence:UniProtKB:P0ACR9		1	0	0	0	0	0	0
1513	PFR_JS22-1_1481	FAD linked oxidase protein	1690122	1692950	+	PROKKA_01507	putative FAD-linked oxidoreductase	1690122	1692950	+	1.-.-.-		similar to AA sequence:UniProtKB:Q50685		1	0	0	0	0	0	0
1514	PFR_JS22-1_1482	Peptidyl-dipeptidase Dcp	1693071	1695107	-	PROKKA_01508	Peptidyl-dipeptidase dcp	1693071	1695107	-	3.4.15.5	dcp	similar to AA sequence:UniProtKB:P24171		1	0	0	0	0	0	0
1515	PFR_JS22-1_1483	Hypothetical protein	1695164	1696534	+	PROKKA_01509	hypothetical protein	1695164	1696534	+					1	0	0	0	0	0	0
1516	PFR_JS22-1_1484	Dihydroxyacetone kinase subunit M	1696521	1698041	-	PROKKA_01510	PTS-dependent dihydroxyacetone kinase, phosphotransferase subunit DhaM	1696521	1698041	-		dhaM	similar to AA sequence:UniProtKB:P37349		1	0	0	0	0	0	0
1517	PFR_JS22-1_1485	Dihydroxyacetone kinase, L subunit	1698054	1698683	-	PROKKA_01511	PTS-dependent dihydroxyacetone kinase, ADP-binding subunit DhaL	1698054	1698683	-	2.7.-.-	dhaL	similar to AA sequence:UniProtKB:P76014		1	0	0	0	0	0	0
1518	PFR_JS22-1_1486	Dihydroxyacetone kinase, DhaK subunit	1698683	1699678	-	PROKKA_01512	PTS-dependent dihydroxyacetone kinase, dihydroxyacetone-binding subunit DhaK	1698683	1699678	-	2.7.-.-	dhaK_2	similar to AA sequence:UniProtKB:P76015		1	0	0	0	0	0	0
1519	PFR_JS22-1_1487	ATP-binding cassette protein, ChvD family	1699850	1701538	-	PROKKA_01513	putative ABC transporter ATP-binding protein/MT2552	1699850	1701538	-			similar to AA sequence:UniProtKB:O53204		1	0	0	0	0	0	0
1520	PFR_JS22-1_1488	Hypothetical protein	1701734	1702234	-	PROKKA_01514	Single-stranded DNA-binding protein 1	1701734	1702234	-		ssb1	similar to AA sequence:UniProtKB:Q9KYI9		1	0	0	0	0	0	0
1521	PFR_JS22-1_1489	Hypothetical protein	1702451	1703113	-	PROKKA_01515	hypothetical protein	1702451	1703113	-					1	0	0	0	0	0	0
1522	PFR_JS22-1_1490	Dynamin domain protein	1703110	1704753	-	PROKKA_01516	GTPase Era	1703110	1704753	-			protein motif:CLUSTERS:PRK00089		0	0	0	0	0	0	0
1523	PFR_JS22-1_1491	ATP-binding protein SCC61A06c	1704750	1706597	-	PROKKA_01517	Dynamin family protein	1704750	1706597	-			protein motif:Pfam:PF00350.17		1	0	0	0	0	0	0
1524	PFR_JS22-1_1492	Protease PrsW family protein	1706667	1708169	-	PROKKA_01518	hypothetical protein	1706667	1708169	-					1	0	0	0	0	0	0
1525						PROKKA_01519	tRNA-Arg(tct)	1708241	1708315	-			COORDINATES:profile:Aragorn:1.2		0					0	0
1526	PFR_JS22-1_1493	Transporter, major facilitator family protein	1708223	1709674	+											0	0	0	0	0	0
1527	PFR_JS22-1_1494	Oligoribonuclease	1709686	1710366	+	PROKKA_01520	Oligoribonuclease	1709686	1710366	+	3.1.-.-	orn	similar to AA sequence:UniProtKB:P57666		1	0	0	0	0	0	0
1528						PROKKA_01521	tRNA-His(gtg)	1710442	1710517	+			COORDINATES:profile:Aragorn:1.2		0					0	0
1529	PFR_JS22-1_1495	Metal dependent phosphohydrolase	1711104	1711610	-	PROKKA_01522	Bifunctional (p)ppGpp synthase/hydrolase RelA	1711104	1711610	-		relA_2	similar to AA sequence:UniProtKB:Q54089		1	0	0	0	0	0	0
1530	PFR_JS22-1_1496	Putative excision nuclease ABC subunit	1711685	1714018	+	PROKKA_01523	UvrABC system protein A	1711685	1714018	+		uvrA_3	similar to AA sequence:UniProtKB:Q9WYV0		1	0	0	0	0	0	0
1531	PFR_JS22-1_1497	Putative secreted tyrosine phosphatase	1714088	1714933	+	PROKKA_01524	Tyrosine-protein phosphatase precursor	1714088	1714933	+	3.1.3.48	iphP	similar to AA sequence:UniProtKB:Q05918		1	0	0	0	0	0	0
1532	PFR_JS22-1_1498	Mur ligase middle domain protein	1715037	1716359	+	PROKKA_01525	UDP-N-acetylmuramoylalanyl-D-glutamate--2,6-diaminopimelate ligase	1715037	1716359	+			protein motif:CLUSTERS:PRK00139		1	0	0	0	0	0	0
1533	PFR_JS22-1_1499	CobB/CobQ-like glutamine amidotransferase domain	1716353	1717126	+	PROKKA_01526	Cobyric acid synthase	1716353	1717126	+		cobQ_2	similar to AA sequence:UniProtKB:P29932		1	0	0	0	0	0	0
1534						PROKKA_01527	tRNA-Lys(ctt)	1717257	1717330	-			COORDINATES:profile:Aragorn:1.2		0					0	0
1535	PFR_JS22-1_1500	10 kDa chaperonin	1717388	1717837	-	PROKKA_01528	10 kDa chaperonin 5	1717388	1717837	-		groS5	similar to AA sequence:UniProtKB:P35474		1	0	0	0	0	0	0
1536	PFR_JS22-1_1501	Hypothetical protein	1717864	1718163	-	PROKKA_01529	hypothetical protein	1717864	1718163	-					1	0	0	0	0	0	0
1537	PFR_JS22-1_1502	Bacterioferritin comigratory protein	1718337	1718825	+	PROKKA_01530	Putative peroxiredoxin/MT2597	1718337	1718825	+	1.11.1.15	bcp	similar to AA sequence:UniProtKB:O53226		1	0	0	0	0	0	0
1538						PROKKA_01531	tRNA-Leu(tag)	1718969	1719052	+			COORDINATES:profile:Aragorn:1.2		0					0	0
1539	PFR_JS22-1_1503	Class II aldolase/adducin family protein	1719118	1719810	+	PROKKA_01532	L-ribulose-5-phosphate 4-epimerase UlaF	1719118	1719810	+	5.1.3.4	ulaF	similar to AA sequence:UniProtKB:P39306		1	0	0	0	0	0	0
1540	PFR_JS22-1_1504	Precorrin-6x reductase cobK	1719791	1720558	+	PROKKA_01533	Precorrin-6A reductase	1719791	1720558	+	1.3.1.54	cobK	similar to AA sequence:UniProtKB:P21920		1	0	0	0	0	0	0
1541	PFR_JS22-1_1505	Precorrin-6Y C5,15-methyltransferase, CbiT	1720631	1721221	+	PROKKA_01534	Precorrin-6Y C(5,15)-methyltransferase [decarboxylating]	1720631	1721221	+	2.1.1.132	cobL	similar to AA sequence:UniProtKB:P21921		1	0	0	0	0	0	0
1542	PFR_JS22-1_1506	Precorrin-8X methylmutase	1721318	1721971	+	PROKKA_01535	Precorrin-8X methylmutase	1721318	1721971	+	5.4.1.2	cobH	similar to AA sequence:UniProtKB:P21638		1	0	0	0	0	0	0
1543	PFR_JS22-1_1507	Cobalamin biosynthesis protein CbiD (Precursor)	1721968	1723260	+	PROKKA_01536	cobalt-precorrin-6A synthase	1721968	1723260	+			protein motif:CLUSTERS:PRK00075		1	0	0	0	0	0	0
1544	PFR_JS22-1_1508	Sirohydrochlorin cobaltochelatase	1723292	1724533	-	PROKKA_01537	Sirohydrochlorin cobaltochelatase	1723292	1724533	-	4.99.1.3	cbiX	similar to AA sequence:UniProtKB:O87690		1	0	0	0	0	0	0
1545	PFR_JS22-1_1509	Bifunctional cbiH protein and precorrin-3B	1724526	1727186	-	PROKKA_01538	Cobalt-precorrin-3B C(17)-methyltransferase	1724526	1727186	-	2.1.1.-	cbiH	similar to AA sequence:UniProtKB:Q05590		0	0	0	0	0	0	0
1546	PFR_JS22-1_1510	Tetrapyrrole methylase, precorrin-3 methylase,	1727183	1728142	-	PROKKA_01539	Cobalt-precorrin-4 C(11)-methyltransferase	1727183	1728142	-	2.1.1.271	cbiF	similar to AA sequence:UniProtKB:P0A2G9		1	0	0	0	0	0	0
1547	PFR_JS22-1_1511	Precorrin-2 C20-methyltransferase CbiL	1728172	1728945	-	PROKKA_01540	Precorrin-2 C(20)-methyltransferase	1728172	1728945	-	2.1.1.130	cobI	similar to AA sequence:UniProtKB:P21639		1	0	0	0	0	0	0
1548	PFR_JS22-1_1512	Hypothetical protein	1729517	1729780	+	PROKKA_01541	hypothetical protein	1729517	1729780	+					1	0	0	0	0	0	0
1549	PFR_JS22-1_1513	Methylmalonyl-CoA mutase small subunit mutA	1729777	1731693	+	PROKKA_01542	Methylmalonyl-CoA mutase small subunit	1729777	1731693	+	5.4.99.2	mutA	similar to AA sequence:UniProtKB:P11652		1	0	0	0	0	0	0
1550	PFR_JS22-1_1514	Methylmalonyl-CoA mutase large subunit mutB	1731690	1733876	+	PROKKA_01543	Methylmalonyl-CoA mutase large subunit	1731690	1733876	+	5.4.99.2	mutB	similar to AA sequence:UniProtKB:P11653		1	0	0	0	0	0	0
1551	PFR_JS22-1_1515	LAO/AO transport system ATPase	1733869	1734882	+	PROKKA_01544	putative GTPase/MT1543	1733869	1734882	+	3.6.-.-		similar to AA sequence:UniProtKB:P63577		1	0	0	0	0	0	0
1552	PFR_JS22-1_1516	DNA polymerase IV	1735086	1736537	-	PROKKA_01545	DNA polymerase IV	1735086	1736537	-	2.7.7.7	dinB_2	similar to AA sequence:UniProtKB:Q47155		1	0	0	0	0	0	0
1553	PFR_JS22-1_1517	Dihydrofolate reductase	1736541	1737143	-	PROKKA_01546	Dihydrofolate reductase	1736541	1737143	-	1.5.1.3	folA	similar to AA sequence:UniProtKB:P04174		1	0	0	0	0	0	0
1554	PFR_JS22-1_1518	Thymidylate synthase	1737258	1738070	-	PROKKA_01547	Thymidylate synthase	1737258	1738070	-	2.1.1.45	thyA	similar to AA sequence:UniProtKB:P67042		1	0	0	0	0	0	0
1555	PFR_JS22-1_1519	Non-canonical purine NTP pyrophosphatase	1738072	1738878	-	PROKKA_01548	dITP/XTP pyrophosphatase	1738072	1738878	-	3.6.1.19	rdgB	similar to AA sequence:UniProtKB:P52061		1	0	0	0	0	0	0
1556	PFR_JS22-1_1520	TRNA nucleotidyltransferase	1738875	1739636	-	PROKKA_01549	Ribonuclease PH	1738875	1739636	-	2.7.7.56	rph	similar to AA sequence:UniProtKB:P50597		1	0	0	0	0	0	0
1557	PFR_JS22-1_1521	Glutamate racemase	1739790	1740608	-	PROKKA_01550	Glutamate racemase	1739790	1740608	-	5.1.1.3	murI	similar to AA sequence:UniProtKB:O31332		1	0	0	0	0	0	0
1558	PFR_JS22-1_1522	Hypothetical protein	1740696	1741304	-	PROKKA_01551	hypothetical protein	1740696	1741304	-					1	0	0	0	0	0	0
1559	PFR_JS22-1_1523	ATP-dependent Clp protease adapter protein ClpS	1741301	1741594	-	PROKKA_01552	ATP-dependent Clp protease adaptor protein ClpS	1741301	1741594	-			protein motif:CLUSTERS:PRK00033		1	0	0	0	0	0	0
1560	PFR_JS22-1_1524	Nicotinate phosphoribosyltransferase	1741721	1743076	+	PROKKA_01553	Nicotinate phosphoribosyltransferase pncB1	1741721	1743076	+	6.3.4.21	pncB1	similar to AA sequence:UniProtKB:Q10641		1	0	0	0	0	0	0
1561	PFR_JS22-1_1525	Naphthoate synthase	1743158	1744243	+	PROKKA_01554	1,4-Dihydroxy-2-naphthoyl-CoA synthase	1743158	1744243	+	4.1.3.36	menB	similar to AA sequence:UniProtKB:A0QRD3		1	0	0	0	0	0	0
1562	PFR_JS22-1_1526	O-succinylbenzoic acid-CoA ligase menE	1744316	1745548	+	PROKKA_01555	2-succinylbenzoate--CoA ligase	1744316	1745548	+	6.2.1.26	menE	similar to AA sequence:UniProtKB:P63526		1	0	0	0	0	0	0
1563	PFR_JS22-1_1527	Isochorismate synthase	1745659	1746882	+	PROKKA_01556	Isochorismate synthase EntC	1745659	1746882	+	5.4.4.2	entC	similar to AA sequence:UniProtKB:P0AEJ2		1	0	0	0	0	0	0
1564	PFR_JS22-1_1528	Hypothetical protein	1746998	1747474	-	PROKKA_01557	hypothetical protein	1746998	1747474	-					0	0	0	0	0	0	0
1565	PFR_JS22-1_1529	Putative excinuclease ABC, A subunit	1747645	1750215	-	PROKKA_01558	UvrABC system protein A	1747645	1750215	-		uvrA_4	similar to AA sequence:UniProtKB:P63383		0	0	0	0	0	0	0
1566	PFR_JS22-1_1530	2-succinyl-5-enolpyruvyl-6-hydroxy-3-cyclohexene-1-carboxylate	1750323	1751978	-	PROKKA_01559	2-succinyl-5-enolpyruvyl-6-hydroxy-3-cyclohexene-1-carboxylate synthase	1750323	1751978	-	2.2.1.9	menD	similar to AA sequence:UniProtKB:Q99V50		1	0	0	0	0	0	0
1567	PFR_JS22-1_1531	Mandelate racemase/muconate lactonizing protein	1752103	1753101	-	PROKKA_01560	L-Ala-D/L-Glu epimerase	1752103	1753101	-	5.1.1.-		similar to AA sequence:UniProtKB:Q97MK4		1	0	0	0	0	0	0
1568	PFR_JS22-1_1532	4-alpha-glucanotransferase malQ	1753098	1755287	-	PROKKA_01561	4-alpha-glucanotransferase	1753098	1755287	-	2.4.1.25	malQ_2	similar to AA sequence:UniProtKB:Q59266		1	0	0	0	0	0	0
1569	PFR_JS22-1_1533	Hypothetical protein	1755417	1756469	-	PROKKA_01562	RDD family protein	1755417	1756469	-			protein motif:Pfam:PF06271.6		1	0	0	0	0	0	0
1570	PFR_JS22-1_1534	Multidrug resistance efflux protein	1756643	1758154	-	PROKKA_01563	Multidrug resistance protein 3	1756643	1758154	-		bmr3_1	similar to AA sequence:UniProtKB:P96712	Putative antibiotic resistance	1	0	0	0	0	0	0
1571	PFR_JS22-1_1535	PF11238 family protein	1758213	1758476	+	PROKKA_01564	hypothetical protein	1758213	1758476	+					1	0	0	0	0	0	0
1572	PFR_JS22-1_1536	Cation diffusion facilitator family transporter	1758632	1759672	-	PROKKA_01565	ferrous iron efflux protein F	1758632	1759672	-			protein motif:CLUSTERS:PRK09509		1	0	0	0	0	0	0
1573	PFR_JS22-1_1537	SIS regulatory protein	1759784	1760800	-	PROKKA_01566	hypothetical protein	1759784	1760800	-			protein motif:Pfam:PF10432.3	Bacterial phospho-glucose isomerase C-terminal region	1	0	0	0	0	0	0
1574	PFR_JS22-1_1538	Hypothetical protein	1760808	1761008	-	PROKKA_01567	hypothetical protein	1760808	1761008	-			protein motif:CLUSTERS:PRK11827		1	0	0	0	0	0	0
1575	PFR_JS22-1_1539	HAD-superfamily hydrolase, subfamily IIB	1761069	1761884	-	PROKKA_01568	Eukaryotic phosphomannomutase	1761069	1761884	-			protein motif:Pfam:PF03332.7		1	0	0	0	0	0	0
1576	PFR_JS22-1_1540	Hypothetical protein	1762000	1762500	-	PROKKA_01569	hypothetical protein	1762000	1762500	-					1	0	0	0	0	0	0
1577	PFR_JS22-1_1541	Hypothetical protein	1762567	1763007	+	PROKKA_01570	Possibl zinc metallo-peptidase	1762567	1763007	+			protein motif:Pfam:PF06262.5		1	0	0	0	0	0	0
1578	PFR_JS22-1_1542	Hypothetical protein	1763112	1764464	-	PROKKA_01571	hypothetical protein	1763112	1764464	-					1	0	0	0	0	0	0
1579	PFR_JS22-1_1543	Putative glycosyltransferase	1764461	1767712	-	PROKKA_01572	hypothetical protein	1764461	1767712	-					1	0	0	0	0	0	0
1580	PFR_JS22-1_1544	Transcription factor WhiB	1767909	1768169	-	PROKKA_01573	Transcriptional regulator WhiB	1767909	1768169	-		whiB	similar to AA sequence:UniProtKB:Q7AKN0		1	0	0	0	0	0	0
1581	PFR_JS22-1_1545	Hypothetical protein	1768502	1769584	-	PROKKA_01574	hypothetical protein	1768502	1769584	-					0	0	0	0	0	0	0
1582	PFR_JS22-1_1546	Mannose-1-phosphate guanylyltransferase (GDP)	1769581	1770660	-	PROKKA_01575	Mannose-1-phosphate guanylyltransferase RfbM	1769581	1770660	-	2.7.7.13	rfbM	similar to AA sequence:UniProtKB:P26404		1	0	0	0	0	0	0
1583	PFR_JS22-1_1547	Cell envelope function transcriptional attenuator	1770786	1772144	+	PROKKA_01576	Regulatory protein MsrR	1770786	1772144	+		msrR	similar to AA sequence:UniProtKB:Q99Q02		1	0	0	0	0	0	0
1584	PFR_JS22-1_1548	Phosphoribosylaminoimidazole carboxylase,	1772182	1772742	-	PROKKA_01577	N5-carboxyaminoimidazole ribonucleotide mutase	1772182	1772742	-	5.4.99.18	purE	similar to AA sequence:UniProtKB:P96880		1	0	0	0	0	0	0
1585	PFR_JS22-1_1549	Phosphoribosylaminoimidazole carboxylase, ATPase	1772735	1773907	-	PROKKA_01578	N5-carboxyaminoimidazole ribonucleotide synthase	1772735	1773907	-	6.3.4.18	purK	similar to AA sequence:UniProtKB:O66608		1	0	0	0	0	0	0
1586	PFR_JS22-1_1550	Peptidase family S51	1773985	1774701	+	PROKKA_01579	Peptidase family S51	1773985	1774701	+			protein motif:Pfam:PF03575.1		1	0	0	0	0	0	0
1587	PFR_JS22-1_1551	Transcriptional regulator, TetR family	1774771	1775355	-	PROKKA_01580	Bacterial regulatory proteins, tetR family	1774771	1775355	-			protein motif:Pfam:PF00440.17		1	0	0	0	0	0	0
1588	PFR_JS22-1_1552	Hypothetical protein	1775437	1775940	-	PROKKA_01581	Bacterial membrane flanked domain protein	1775437	1775940	-			protein motif:Pfam:PF03703.8		1	0	0	0	0	0	0
1589	PFR_JS22-1_1553	Biotin apo-protein ligase	1775974	1776765	-	PROKKA_01582	Bifunctional ligase/repressor BirA	1775974	1776765	-	6.3.4.15	birA	similar to AA sequence:UniProtKB:P0CI75		1	0	0	0	0	0	0
1590	PFR_JS22-1_1554	Transcriptional regulator	1776915	1777520	+	PROKKA_01583	DNA-binding transcriptional repressor AcrR	1776915	1777520	+			protein motif:CLUSTERS:PRK10668		1	0	0	0	0	0	0
1591	PFR_JS22-1_1555	Transcription regulator	1777534	1778112	-	PROKKA_01584	MarR family protein	1777534	1778112	-			protein motif:Pfam:PF01047.16		1	0	0	0	0	0	0
1592	PFR_JS22-1_1556	Hypothetical protein	1778227	1778745	-	PROKKA_01585	hypothetical protein	1778227	1778745	-					1	0	0	0	0	0	0
1593	PFR_JS22-1_1557	Tetronasin ABC transporter ATP-binding protein	1778850	1779794	+	PROKKA_01586	Daunorubicin/doxorubicin resistance ATP-binding protein DrrA	1778850	1779794	+	3.6.3.-	drrA_2	similar to AA sequence:UniProtKB:P32010		1	0	0	0	0	0	0
1594	PFR_JS22-1_1558	Putative exporter of polyketide antibiotics-like	1779791	1780873	+	PROKKA_01587	hypothetical protein	1779791	1780873	+					1	0	0	0	0	0	0
1595	PFR_JS22-1_1559	Hypothetical protein	1780930	1781427	+	PROKKA_01588	hypothetical protein	1780930	1781427	+					0	0	0	0	0	0	0
1596	PFR_JS22-1_1560	Integral membrane protein	1781535	1782881	-	PROKKA_01589	Inner membrane protein YjjP	1781535	1782881	-		yjjP	similar to AA sequence:UniProtKB:P0ADD5		1	0	0	0	0	0	0
1597	PFR_JS22-1_1561	Carboxyl transferase domain protein	1783013	1784587	+	PROKKA_01590	putative propionyl-CoA carboxylase beta chain 5	1783013	1784587	+	6.4.1.3	accD5	similar to AA sequence:UniProtKB:P96885		1	0	0	0	0	0	0
1598	PFR_JS22-1_1562	Hypothetical protein	1784593	1784847	+	PROKKA_01591	hypothetical protein	1784593	1784847	+					1	0	0	0	0	0	0
1599	PFR_JS22-1_1563	Septum formation protein Maf	1784898	1785626	+	PROKKA_01592	Maf-like protein YceF	1784898	1785626	+		yceF	similar to AA sequence:UniProtKB:P0A729		1	0	0	0	0	0	0
1600	PFR_JS22-1_1564	Hydrolase, NUDIX family	1785630	1786130	+	PROKKA_01593	dihydroneopterin triphosphate pyrophosphatase	1785630	1786130	+			protein motif:CLUSTERS:PRK09438		0	0	0	0	0	0	0
1601	PFR_JS22-1_1565	Hypothetical protein	1786221	1786700	-	PROKKA_01594	hypothetical protein	1786221	1786700	-					1	0	0	0	0	0	0
1602	PFR_JS22-1_1566	Hypothetical protein	1786981	1787196	+	PROKKA_01595	hypothetical protein	1786981	1787196	+					1	0	0	0	0	0	0
1603	PFR_JS22-1_1567	Endonuclease VIII and DNA N-glycosylase with an	1787347	1788162	+	PROKKA_01596	Endonuclease 8 1	1787347	1788162	+	3.2.2.-	nei1	similar to AA sequence:UniProtKB:P64158		1	0	0	0	0	0	0
1604	PFR_JS22-1_1568	Phosphoribosylglycinamide synthetase, ATP-grasp	1788318	1790099	+	PROKKA_01597	2-oxoglutarate carboxylase small subunit	1788318	1790099	+	6.4.1.7	cfiB	similar to AA sequence:UniProtKB:D3DJ42		1	0	0	0	0	0	0
1605	PFR_JS22-1_1569	Hypothetical protein	1790152	1790694	+	PROKKA_01598	hypothetical protein	1790152	1790694	+					1	0	0	0	0	0	0
1606	PFR_JS22-1_1570	Genome sequencing data, contig C257	1790722	1791729	-	PROKKA_01599	NAD-dependent dihydropyrimidine dehydrogenase subunit PreA	1790722	1791729	-	1.3.1.1	preA_1	similar to AA sequence:UniProtKB:P25889		1	0	0	0	0	0	0
1607	PFR_JS22-1_1571	Pyruvate-flavodoxin oxidoreductase (Precursor)	1791733	1795452	-	PROKKA_01600	Pyruvate-flavodoxin oxidoreductase	1791733	1795452	-	1.2.7.-	nifJ_1	similar to AA sequence:UniProtKB:Q06879		1	0	0	0	0	0	0
1608	PFR_JS22-1_1572	MutG family lantibiotic protection ABC	1795764	1797551	+	PROKKA_01601	hypothetical protein	1795764	1797551	+					1	0	0	0	0	0	0
1609	PFR_JS22-1_1573	Chlorophyll synthesis pathway protein BchC	1797689	1798732	+	PROKKA_01602	Alcohol dehydrogenase	1797689	1798732	+	1.1.1.1	adhT	similar to AA sequence:UniProtKB:P12311		1	0	0	0	0	0	0
1610	PFR_JS22-1_1574	Hypothetical protein	1798864	1799262	-	PROKKA_01603	hypothetical protein	1798864	1799262	-					0	0	0	0	0	0	0
1611	PFR_JS22-1_1575	Puromycin N-acetyltransferase	1799583	1800203	+	PROKKA_01604	Acetyltransferase (GNAT) family protein	1799583	1800203	+			protein motif:Pfam:PF00583.18		1	0	0	0	0	0	0
1612	PFR_JS22-1_1576	Hypothetical protein	1801335	1801505	-	PROKKA_01605	NAD-dependent protein deacetylase	1801335	1801505	-		cobB_2	protein motif:HAMAP:MF_01968		0	0	0	0	0	0	0
1613	PFR_JS22-1_1577	Carboxymuconolactone decarboxylase	1801502	1801909	-	PROKKA_01606	Carboxymuconolactone decarboxylase family protein	1801502	1801909	-			protein motif:Pfam:PF02627.1		1	0	0	0	0	0	0
1614	PFR_JS22-1_1578	Transcriptional regulator, MerR family	1802022	1802387	+	PROKKA_01607	HTH-type transcriptional regulator AdhR	1802022	1802387	+		adhR	similar to AA sequence:UniProtKB:O06008		1	0	0	0	0	0	0
1615	PFR_JS22-1_1579	Hypothetical protein	1802560	1803015	+	PROKKA_01608	hypothetical protein	1802560	1803015	+					0	0	0	0	0	0	0
1616	PFR_JS22-1_1580	PF04239 family protein	1803012	1803656	+	PROKKA_01609	hypothetical protein	1803012	1803656	+					1	0	0	0	0	0	0
1617	PFR_JS22-1_1581	Silent information regulator protein Sir2	1803675	1804598	-	PROKKA_01610	NAD-dependent protein deacetylase	1803675	1804598	-	3.5.1.-	cobB_3	similar to AA sequence:UniProtKB:Q9WYW0		1	0	0	0	0	0	0
1618	PFR_JS22-1_1582	Methionyl-tRNA synthetase (Methionine--tRNA	1804839	1806785	-	PROKKA_01611	Methionine--tRNA ligase	1804839	1806785	-	6.1.1.10	metG	similar to AA sequence:UniProtKB:P00959		1	0	0	0	0	0	0
1619	PFR_JS22-1_1583	Enoyl-CoA hydratase echA9	1806826	1807758	+	PROKKA_01612	putative enoyl-CoA hydratase	1806826	1807758	+	4.2.1.17	fadB	similar to AA sequence:UniProtKB:P94549		1	0	0	0	0	0	0
1620	PFR_JS22-1_1584	Hypothetical protein	1807834	1808349	-	PROKKA_01613	hypothetical protein	1807834	1808349	-					1	0	0	0	0	0	0
1621	PFR_JS22-1_1585	Ribonuclease H	1808426	1809457	-	PROKKA_01614	Ribonuclease HI	1808426	1809457	-	3.1.26.4	rnhA	similar to AA sequence:UniProtKB:P0A7Y4		1	0	0	0	0	0	0
1622	PFR_JS22-1_1586	Basic membrane protein	1809529	1810473	-	PROKKA_01615	Basic membrane protein	1809529	1810473	-			protein motif:Pfam:PF02608.8		1	0	0	0	0	0	0
1623	PFR_JS22-1_1587	Phosphotransferase family protein	1810723	1812012	-	PROKKA_01616	Phosphotransferase enzyme family protein	1810723	1812012	-			protein motif:Pfam:PF01636.17		1	0	0	0	0	0	0
1624	PFR_JS22-1_1588	CBS domain pair protein	1812093	1813613	-	PROKKA_01617	Hemolysin C	1812093	1813613	-		tlyC	similar to AA sequence:UniProtKB:O05961		1	0	0	0	0	0	0
1625	PFR_JS22-1_1589	AzlC family protein	1813907	1814575	+	PROKKA_01618	AzlC protein	1813907	1814575	+			protein motif:Pfam:PF03591.8		0	0	0	0	0	0	0
1626	PFR_JS22-1_1590	Hypothetical protein	1814572	1814883	+	PROKKA_01619	hypothetical protein	1814572	1814883	+					1	0	0	0	0	0	0
1627	PFR_JS22-1_1591	Isocitrate dehydrogenase [NADP]	1815044	1816261	-	PROKKA_01620	Isocitrate dehydrogenase [NADP]	1815044	1816261	-	1.1.1.42	icd	similar to AA sequence:UniProtKB:P65097		1	0	0	0	0	0	0
1628	PFR_JS22-1_1592	Malate dehydrogenase	1816439	1817425	+	PROKKA_01621	Malate dehydrogenase	1816439	1817425	+	1.1.1.37	mdh_2	similar to AA sequence:UniProtKB:P10584		1	0	0	0	0	0	0
1629	PFR_JS22-1_1593	Hypothetical protein	1817607	1817930	-	PROKKA_01622	hypothetical protein	1817607	1817930	-					1	0	0	0	0	0	0
1630	PFR_JS22-1_1594	Bifunctional protein FolD	1817936	1818796	-	PROKKA_01623	Bifunctional protein FolD protein	1817936	1818796	-		folD	similar to AA sequence:UniProtKB:Q8NSM0		1	0	0	0	0	0	0
1631	PFR_JS22-1_1595	Bifunctional purine biosynthesis protein PurH	1818870	1820423	-	PROKKA_01624	Bifunctional purine biosynthesis protein PurH	1818870	1820423	-		purH	similar to AA sequence:UniProtKB:Q8NS21		1	0	0	0	0	0	0
1632	PFR_JS22-1_1596	Phosphoribosylglycinamide formyltransferase	1820545	1821156	-	PROKKA_01625	Phosphoribosylglycinamide formyltransferase	1820545	1821156	-	2.1.2.2	purN	similar to AA sequence:UniProtKB:P71554		1	0	0	0	0	0	0
1633	PFR_JS22-1_1597	Hypothetical protein	1821167	1822645	-	PROKKA_01626	hypothetical protein	1821167	1822645	-					1	0	0	0	0	0	0
1634	PFR_JS22-1_1598	ATP-dependent DNA helicase PcrA	1822739	1825228	-	PROKKA_01627	ATP-dependent DNA helicase UvrD1	1822739	1825228	-	3.6.4.12	uvrD1_2	similar to AA sequence:UniProtKB:P0A5A3		1	0	0	0	0	0	0
1635	PFR_JS22-1_1599	Phospholipase D domain protein	1825365	1826618	+	PROKKA_01628	Cardiolipin synthase	1825365	1826618	+	2.7.8.-	cls	similar to AA sequence:UniProtKB:P63801		1	0	0	0	0	0	0
1636	PFR_JS22-1_1600	Fe(3 ) dicitrate transport ATP-binding protein	1826723	1827478	-	PROKKA_01629	putative siderophore transport system ATP-binding protein YusV	1826723	1827478	-		yusV_1	similar to AA sequence:UniProtKB:O32188		1	0	0	0	0	0	0
1637	PFR_JS22-1_1601	ABC-type cobalamin/Fe3-siderophores transport	1827475	1828593	-	PROKKA_01630	Iron-uptake system permease protein FeuC	1827475	1828593	-		feuC	similar to AA sequence:UniProtKB:P40411		1	0	0	0	0	0	0
1638	PFR_JS22-1_1602	ABC-type enterochelin transport system, permease	1828586	1829617	-	PROKKA_01631	Iron-uptake system permease protein FeuB	1828586	1829617	-		feuB	similar to AA sequence:UniProtKB:P40410		1	0	0	0	0	0	0
1639	PFR_JS22-1_1603	Iron compound ABC transporter, iron	1829614	1830630	-	PROKKA_01632	putative ABC transporter solute-binding protein YclQ precursor	1829614	1830630	-		yclQ	similar to AA sequence:UniProtKB:P94421		1	0	0	0	0	0	0
1640	PFR_JS22-1_1604	Hypothetical protein	1830920	1831171	+	PROKKA_01633	hypothetical protein	1830920	1831171	+			protein motif:CLUSTERS:PRK10457		1	0	0	0	0	0	0
1641	PFR_JS22-1_1605	Response regulator	1831408	1832106	-	PROKKA_01634	Transcriptional regulatory protein LiaR	1831408	1832106	-		liaR_3	similar to AA sequence:UniProtKB:O32197		1	0	0	0	0	0	0
1642	PFR_JS22-1_1606	Sensor histidine kinase	1832103	1833446	-	PROKKA_01635	Sensor histidine kinase LiaS	1832103	1833446	-	2.7.13.3	liaS	similar to AA sequence:UniProtKB:O32198		1	0	0	0	0	0	0
1643	PFR_JS22-1_1607	Possible stress-response transcriptional	1833688	1833978	+	PROKKA_01636	PspC domain protein	1833688	1833978	+			protein motif:Pfam:PF04024.6		1	0	0	0	0	0	0
1644	PFR_JS22-1_1608	NADPH:quinone reductase and related Zn-dependent	1834275	1835219	+	PROKKA_01637	Phthiocerol synthesis polyketide synthase type I PpsC	1834275	1835219	+	2.3.1.41	ppsC	similar to AA sequence:UniProtKB:P96202		1	0	0	0	0	0	0
1645	PFR_JS22-1_1609	Protein containing DUF1963	1835270	1836157	-	PROKKA_01638	hypothetical protein	1835270	1836157	-					1	0	0	0	0	0	0
1646	PFR_JS22-1_1610	GMP synthase (glutamine-hydrolyzing)	1836362	1837801	-	PROKKA_01639	GMP synthase [glutamine-hydrolyzing]	1836362	1837801	-	6.3.5.2	guaA_2	similar to AA sequence:UniProtKB:P0A5A1		1	0	0	0	0	0	0
1647	PFR_JS22-1_1611	ABC transporter, permease protein YjfF	1838210	1839238	-	PROKKA_01640	Inner membrane ABC transporter permease protein YjfF	1838210	1839238	-		yjfF	similar to AA sequence:UniProtKB:P37772		1	0	0	0	0	0	0
1648	PFR_JS22-1_1612	Permease component of	1839235	1840293	-	PROKKA_01641	Inner membrane ABC transporter permease protein YtfT	1839235	1840293	-		ytfT	similar to AA sequence:UniProtKB:P39328		1	0	0	0	0	0	0
1649	PFR_JS22-1_1613	Putative sugar ABC transport system, ATP-binding	1840290	1841180	-	PROKKA_01642	Ribose import ATP-binding protein RbsA	1840290	1841180	-	3.6.3.17	rbsA	similar to AA sequence:UniProtKB:P04983		0	0	0	0	0	0	0
1650	PFR_JS22-1_1614	Putative sugar ABC transport system, ATP-binding	1841202	1841822	-	PROKKA_01643	Arabinose import ATP-binding protein AraG	1841202	1841822	-	3.6.3.17	araG	similar to AA sequence:UniProtKB:P0AAF3		0	0	0	0	0	0	0
1651	PFR_JS22-1_1615	Periplasmic binding protein/LacI transcriptional	1841960	1842940	-	PROKKA_01644	ABC transporter periplasmic-binding protein YtfQ precursor	1841960	1842940	-		ytfQ	similar to AA sequence:UniProtKB:P39325		0	0	0	0	0	0	0
1652	PFR_JS22-1_1616	Transcriptional regulator	1843184	1844221	-	PROKKA_01645	Lactose operon repressor	1843184	1844221	-		lacI	similar to AA sequence:UniProtKB:P03023		1	0	0	0	0	0	0
1653	PFR_JS22-1_1617	L-arabinose isomerase 1	1844248	1845768	-	PROKKA_01646	L-arabinose isomerase	1844248	1845768	-	5.3.1.4	araA	similar to AA sequence:UniProtKB:Q9S467		1	0	0	0	0	0	0
1654	PFR_JS22-1_1618	Hypothetical protein	1845838	1845936	-	PROKKA_01647	hypothetical protein	1845838	1845936	-					0	0	0	0	0	0	0
1655	PFR_JS22-1_1619	Class II aldolase/adducin family protein	1845896	1846543	-	PROKKA_01648	L-ribulose-5-phosphate 4-epimerase	1845896	1846543	-	5.1.3.4	araD	similar to AA sequence:UniProtKB:P94525		1	0	0	0	0	0	0
1656	PFR_JS22-1_1620	Ribulokinase	1846540	1848309	-	PROKKA_01649	Ribulokinase	1846540	1848309	-	2.7.1.16	araB_3	similar to AA sequence:UniProtKB:P94524		0	0	0	0	0	0	0
1657	PFR_JS22-1_1621	Cysteine synthase	1848513	1849439	+	PROKKA_01650	O-acetylserine sulfhydrylase	1848513	1849439	+	2.5.1.47	cysK1_2	similar to AA sequence:UniProtKB:P0A534		1	0	0	0	0	0	0
1658	PFR_JS22-1_1622	Serine acetyltransferase	1849436	1849987	+	PROKKA_01651	Serine acetyltransferase	1849436	1849987	+	2.3.1.30	cysE	similar to AA sequence:UniProtKB:Q06750		1	0	0	0	0	0	0
1659	PFR_JS22-1_1623	Hypothetical protein	1850022	1850939	-	PROKKA_01652	N-acetylmuramoyl-L-alanine amidase	1850022	1850939	-			protein motif:Pfam:PF01520.12		1	0	0	0	0	0	0
1660	PFR_JS22-1_1624	Hypothetical protein	1850929	1851999	-	PROKKA_01653	hypothetical protein	1850929	1851999	-					0	0	0	0	0	0	0
1661	PFR_JS22-1_1625	Hypothetical protein	1852012	1853724	-	PROKKA_01654	hypothetical protein	1852012	1853724	-					0	0	0	0	0	0	0
1662	PFR_JS22-1_1626	Transcription initiation factor	1853749	1855065	-	PROKKA_01655	hypothetical protein	1853749	1855065	-					0	0	0	0	0	0	0
1663	PFR_JS22-1_1627	Chorismate mutase	1855369	1855698	-	PROKKA_01656	T-protein	1855369	1855698	-		tyrA_2	similar to AA sequence:UniProtKB:P07023		1	0	0	0	0	0	0
1664	PFR_JS22-1_1628	IMP dehydrogenase family protein	1855730	1856833	-	PROKKA_01657	putative oxidoreductase/MSMEI_1564	1855730	1856833	-	1.-.-.-		similar to AA sequence:UniProtKB:A0QSU4		1	0	0	0	0	0	0
1665	PFR_JS22-1_1629	Inosine-5'-monophosphate dehydrogenase GuaB	1856985	1858505	-	PROKKA_01658	Inosine-5'-monophosphate dehydrogenase	1856985	1858505	-	1.1.1.205	guaB_2	similar to AA sequence:UniProtKB:P65167		1	0	0	0	0	0	0
1666	PFR_JS22-1_1630	60 kDa chaperonin 2	1858652	1860244	-	PROKKA_01659	60 kDa chaperonin 1	1858652	1860244	-		groL1_2	similar to AA sequence:UniProtKB:Q00767		1	0	0	0	0	0	0
1667	PFR_JS22-1_1631	10 kDa chaperonin	1860266	1860562	-	PROKKA_01660	10 kDa chaperonin	1860266	1860562	-		groS	similar to AA sequence:UniProtKB:Q8NSS1		1	0	0	0	0	0	0
1668	PFR_JS22-1_1632	ProXL	1860799	1861830	-	PROKKA_01661	Putative osmoprotectant uptake system substrate-binding protein OsmF precursor	1860799	1861830	-		osmF_2	similar to AA sequence:UniProtKB:P33362		1	0	0	0	0	0	0
1669	PFR_JS22-1_1633	ProWL	1861834	1862571	-	PROKKA_01662	Glycine betaine/carnitine/choline transport system permease protein OpuCB	1861834	1862571	-		opuCB_1	similar to AA sequence:UniProtKB:O34878		1	0	0	0	0	0	0
1670	PFR_JS22-1_1634	Osmoprotectant transport ATP-binding protein ABC	1862568	1863902	-	PROKKA_01663	Choline transport ATP-binding protein OpuBA	1862568	1863902	-		opuBA_1	similar to AA sequence:UniProtKB:Q45460		1	0	0	0	0	0	0
1671	PFR_JS22-1_1635	ABC transporter, permease protein OpuCB	1863899	1864540	-	PROKKA_01664	Choline transport system permease protein OpuBB	1863899	1864540	-		opuBB	similar to AA sequence:UniProtKB:Q45461		1	0	0	0	0	0	0
1672	PFR_JS22-1_1636	RNA cap guanine-N2 methyltransferase	1864752	1866122	-	PROKKA_01665	Methyltransferase domain protein	1864752	1866122	-			protein motif:Pfam:PF12847.1		0	0	0	0	0	0	0
1673	PFR_JS22-1_1637	MFS transporter	1866147	1867442	-	PROKKA_01666	enterobactin exporter EntS	1866147	1867442	-			protein motif:CLUSTERS:PRK10489		1	0	0	0	0	0	0
1674	PFR_JS22-1_1638	Hydrolase, NUDIX family	1867586	1868071	-	PROKKA_01667	8-oxo-dGTP diphosphatase	1867586	1868071	-	3.6.1.55	mutX	similar to AA sequence:UniProtKB:P41354		1	0	0	0	0	0	0
1675	PFR_JS22-1_1639	Aminopeptidase C	1868126	1869574	-	PROKKA_01668	Aminopeptidase C	1868126	1869574	-	3.4.22.40	pepC_2	similar to AA sequence:UniProtKB:Q04723		1	0	0	0	0	0	0
1676	PFR_JS22-1_1640	Nicotinate-nucleotide--dimethylbenzimidazole	1869758	1871638	-	PROKKA_01669	5,6-dimethylbenzimidazole synthase	1869758	1871638	-	1.14.99.40	bluB	similar to AA sequence:UniProtKB:Q92PC8		1	0	0	0	0	0	0
1677	PFR_JS22-1_1641	Probable tRNA threonylcarbamoyladenosine	1871712	1872785	-	PROKKA_01670	tRNA N6-adenosine threonylcarbamoyltransferase	1871712	1872785	-	2.3.1.-	tsaD	similar to AA sequence:UniProtKB:Q2FWL2		1	0	0	0	0	0	0
1678	PFR_JS22-1_1642	Hypothetical protein	1872782	1873303	-	PROKKA_01671	ribosomal-protein-alanine N-acetyltransferase	1872782	1873303	-			protein motif:CLUSTERS:PRK09491		1	0	0	0	0	0	0
1679	PFR_JS22-1_1643	Universal bacterial protein YeaZ	1873300	1873986	-	PROKKA_01672	tRNA threonylcarbamoyladenosine biosynthesis protein TsaB	1873300	1873986	-		tsaB	similar to AA sequence:UniProtKB:Q7CQE0		1	0	0	0	0	0	0
1680	PFR_JS22-1_1644	Putative ATPase or kinase	1873983	1874978	-	PROKKA_01673	tRNA threonylcarbamoyladenosine biosynthesis protein TsaE	1873983	1874978	-		tsaE	similar to AA sequence:UniProtKB:O05515		1	0	0	0	0	0	0
1681	PFR_JS22-1_1645	Hypothetical protein	1875241	1878345	-	PROKKA_01674	ATP-dependent RNA helicase DeaD	1875241	1878345	-	3.6.4.13	deaD	similar to AA sequence:UniProtKB:P0A9P6		1	0	0	0	0	0	0
1682	PFR_JS22-1_1646	Glycosyltransferase, group 1 family	1878623	1879768	+	PROKKA_01675	GDP-mannose-dependent alpha-mannosyltransferase	1878623	1879768	+	2.4.1.-	mgtA_2	similar to AA sequence:UniProtKB:O06423		1	0	0	0	0	0	0
1683	PFR_JS22-1_1647	YjeF protein	1879797	1881215	-	PROKKA_01676	Bifunctional NAD(P)H-hydrate repair enzyme Nnr	1879797	1881215	-		nnr	similar to AA sequence:UniProtKB:P31806		1	0	0	0	0	0	0
1684	PFR_JS22-1_1648	Holo-[acyl-carrier-protein] synthase AcpS	1881217	1881684	-	PROKKA_01677	Holo-[acyl-carrier-protein] synthase	1881217	1881684	-	2.7.8.7	acpS	similar to AA sequence:UniProtKB:O86785		0	0	0	0	0	0	0
1685	PFR_JS22-1_1649	Glucosamine--fructose-6-phosphate	1881725	1883575	-	PROKKA_01678	Glutamine--fructose-6-phosphate aminotransferase [isomerizing]	1881725	1883575	-	2.6.1.16	glmS	similar to AA sequence:UniProtKB:P17169		1	0	0	0	0	0	0
1686	PFR_JS22-1_1650	Pantothenate kinase	1883724	1884806	+	PROKKA_01679	Pantothenate kinase	1883724	1884806	+	2.7.1.33	coaA_1	similar to AA sequence:UniProtKB:P63810		1	0	0	0	0	0	0
1687	PFR_JS22-1_1651	Phosphoglucosamine mutase	1884945	1886288	-	PROKKA_01680	Phosphoglucosamine mutase	1884945	1886288	-	5.4.2.10	glmM	similar to AA sequence:UniProtKB:P99087		1	0	0	0	0	0	0
1688	PFR_JS22-1_1652	30S ribosomal protein S9	1886439	1886990	-	PROKKA_01681	30S ribosomal protein S9	1886439	1886990	-		rpsI	similar to AA sequence:UniProtKB:A0QSP9		1	0	0	0	0	0	0
1689	PFR_JS22-1_1653	50S ribosomal protein L13	1886987	1887430	-	PROKKA_01682	50S ribosomal protein L13	1886987	1887430	-		rplM	similar to AA sequence:UniProtKB:A0QSP8		1	0	0	0	0	0	0
1690	PFR_JS22-1_1654	Elongation factor G fusA2	1887731	1889827	+	PROKKA_01683	Elongation factor G	1887731	1889827	+		fus	similar to AA sequence:UniProtKB:Q5XDW4		1	0	0	0	0	0	0
1691	PFR_JS22-1_1655	PF03733 domain protein	1889959	1890354	-	PROKKA_01684	Inner membrane protein YccF	1889959	1890354	-		yccF	similar to AA sequence:UniProtKB:P0AB12		1	0	0	0	0	0	0
1692	PFR_JS22-1_1656	TRNA (guanine-N(7)-)-methyltransferase	1890567	1891421	+	PROKKA_01685	tRNA (guanine-N(7)-)-methyltransferase	1890567	1891421	+	2.1.1.33	trmB	similar to AA sequence:UniProtKB:P44648		1	0	0	0	0	0	0
1693	PFR_JS22-1_1657	TRNA pseudouridine synthase A	1891414	1892292	+	PROKKA_01686	tRNA pseudouridine synthase A	1891414	1892292	+	5.4.99.12	truA	similar to AA sequence:UniProtKB:P07649		1	0	0	0	0	0	0
1694	PFR_JS22-1_1658	Methyltransferase small domain protein	1892330	1892929	+	PROKKA_01687	Ribosomal RNA small subunit methyltransferase C	1892330	1892929	+	2.1.1.172	rsmC_2	similar to AA sequence:UniProtKB:P39406		1	0	0	0	0	0	0
1695	PFR_JS22-1_1659	Hypothetical protein	1893239	1893790	+	PROKKA_01688	hypothetical protein	1893239	1893790	+					1	0	0	0	0	0	0
1696	PFR_JS22-1_1660	Cobalt transport protein	1893836	1894936	+	PROKKA_01689	Energy-coupling factor transporter transmembrane protein EcfT	1893836	1894936	+		ecfT	similar to AA sequence:UniProtKB:Q03ZL4		1	0	0	0	0	0	0
1697	PFR_JS22-1_1661	ABC transporter	1894933	1896549	+	PROKKA_01690	Putative HMP/thiamine import ATP-binding protein YkoD	1894933	1896549	+	3.6.3.-	ykoD	similar to AA sequence:UniProtKB:O34362		1	0	0	0	0	0	0
1698	PFR_JS22-1_1662	Substrate-specific component CbrT of predicted	1896546	1897397	+	PROKKA_01691	hypothetical protein	1896546	1897397	+					1	0	0	0	0	0	0
1699	PFR_JS22-1_1663	Putative integral membrane transport protein	1897412	1899004	-	PROKKA_01692	hypothetical protein	1897412	1899004	-					1	0	0	0	0	0	0
1700	PFR_JS22-1_1664	ABC transporter domain-containing ATP-binding	1898974	1900014	-	PROKKA_01693	Fluoroquinolones export ATP-binding protein/MT2762	1898974	1900014	-	3.6.3.-		similar to AA sequence:UniProtKB:O07190		1	0	0	0	0	0	0
1701	PFR_JS22-1_1665	Superoxide dismutase	1900213	1900821	+	PROKKA_01694	Superoxide dismutase [Mn/Fe]	1900213	1900821	+	1.15.1.1	sodA	similar to AA sequence:UniProtKB:P80293		1	0	0	0	0	0	0
1702	PFR_JS22-1_1666	Resuscitation-promoting factor RpfB	1901116	1902201	+	PROKKA_01695	Resuscitation-promoting factor Rpf2 precursor	1901116	1902201	+	3.-.-.-	rpf2	similar to AA sequence:UniProtKB:Q6M6N7		1	0	0	0	0	0	0
1703	PFR_JS22-1_1667	Glycosyltransferase, group 1 family	1902311	1903552	-	PROKKA_01696	GDP-mannose-dependent alpha-(1-6)-phosphatidylinositol dimannoside mannosyltransferase	1902311	1903552	-	2.4.1.57	pimC	similar to AA sequence:UniProtKB:P0CF99		1	0	0	0	0	0	0
1704	PFR_JS22-1_1668	50S ribosomal protein L17	1903593	1904180	-	PROKKA_01697	50S ribosomal protein L17	1903593	1904180	-		rplQ	similar to AA sequence:UniProtKB:A0QSL9		1	0	0	0	0	0	0
1705	PFR_JS22-1_1669	DNA-directed RNA polymerase, alpha subunit	1904224	1905243	-	PROKKA_01698	DNA-directed RNA polymerase subunit alpha	1904224	1905243	-	2.7.7.6	rpoA	similar to AA sequence:UniProtKB:P66701		1	0	0	0	0	0	0
1706	PFR_JS22-1_1670	30S ribosomal protein S4	1905368	1905973	-	PROKKA_01699	30S ribosomal protein S4	1905368	1905973	-		rpsD	similar to AA sequence:UniProtKB:A0QSL7		1	0	0	0	0	0	0
1707	PFR_JS22-1_1671	30S ribosomal protein S11	1906004	1906411	-	PROKKA_01700	30S ribosomal protein S11	1906004	1906411	-		rpsK	similar to AA sequence:UniProtKB:P66357		1	0	0	0	0	0	0
1708	PFR_JS22-1_1672	30S ribosomal protein S13	1906457	1906831	-	PROKKA_01701	30S ribosomal protein S13	1906457	1906831	-		rpsM	similar to AA sequence:UniProtKB:A0QSL5		1	0	0	0	0	0	0
1709	PFR_JS22-1_1673	Hypothetical protein	1907084	1907197	-	PROKKA_01702	50S ribosomal protein L36	1907084	1907197	-		rpmJ	similar to AA sequence:UniProtKB:P07841		0	0	0	0	0	0	0
1710	PFR_JS22-1_1674	Translation initiation factor IF-1	1907290	1907511	-	PROKKA_01703	Translation initiation factor IF-1	1907290	1907511	-		infA	similar to AA sequence:UniProtKB:P0A5H5		1	0	0	0	0	0	0
1711	PFR_JS22-1_1675	Hypothetical protein	1907870	1908154	+	PROKKA_01704	YciI-like protein	1907870	1908154	+			protein motif:CLUSTERS:PRK12863		1	0	0	0	0	0	0
1712	PFR_JS22-1_1676	Hypothetical protein	1908185	1908571	-	PROKKA_01705	hypothetical protein	1908185	1908571	-					1	0	0	0	0	0	0
1713	PFR_JS22-1_1677	Methionyl aminopeptidase	1908597	1909430	-	PROKKA_01706	Methionine aminopeptidase 1	1908597	1909430	-	3.4.11.18	map_2	similar to AA sequence:UniProtKB:P19994		1	0	0	0	0	0	0
1714	PFR_JS22-1_1678	Adenylate kinase	1909442	1910002	-	PROKKA_01707	Adenylate kinase	1909442	1910002	-	2.7.4.3	adk	similar to AA sequence:UniProtKB:A0QSH8		1	0	0	0	0	0	0
1715	PFR_JS22-1_1679	Protein translocase subunit SecY	1910014	1911327	-	PROKKA_01708	preprotein translocase subunit SecY	1910014	1911327	-			protein motif:CLUSTERS:PRK09204		1	0	0	0	0	0	0
1716	PFR_JS22-1_1680	Hypothetical protein	1911627	1912145	+	PROKKA_01709	hypothetical protein	1911627	1912145	+					0	0	0	0	0	0	0
1717	PFR_JS22-1_1681	Oligopeptide ABC transporter, permease protein	1912142	1912699	+	PROKKA_01710	Dipeptide transport system permease protein DppB	1912142	1912699	+		dppB	similar to AA sequence:UniProtKB:P0AEF8		0	0	0	0	0	0	0
1718	PFR_JS22-1_1682	Oligopeptide transport system permease protein	1912701	1913687	+	PROKKA_01711	Oligopeptide transport system permease protein OppC	1912701	1913687	+		oppC	similar to AA sequence:UniProtKB:P08006		1	0	0	0	0	0	0
1719	PFR_JS22-1_1683	Oligopeptide transport ATP-binding protein	1913684	1915783	+	PROKKA_01712	Glutathione import ATP-binding protein GsiA	1913684	1915783	+	3.6.3.-	gsiA_2	similar to AA sequence:UniProtKB:P75796		1	0	0	0	0	0	0
1720	PFR_JS22-1_1684	Oligopeptide-binding protein OppA	1915854	1917572	+	PROKKA_01713	putative monoacyl phosphatidylinositol tetramannoside-binding protein LpqW precursor	1915854	1917572	+			similar to AA sequence:UniProtKB:A0R2I8		0	0	0	0	0	0	0
1721	PFR_JS22-1_1685	Putative luciferase-like monooxygenase,	1917823	1919019	+	PROKKA_01714	hypothetical protein	1917823	1919019	+			protein motif:CLUSTERS:PRK10508		1	0	0	0	0	0	0
1722	PFR_JS22-1_1686	FMN reductase	1919130	1919777	+	PROKKA_01715	NAD(P)H-dependent FAD/FMN reductase	1919130	1919777	+	1.5.1.45		similar to AA sequence:UniProtKB:A4IT49		1	0	0	0	0	0	0
1723	PFR_JS22-1_1687	50S ribosomal protein L15	1920134	1920577	-	PROKKA_01716	50S ribosomal protein L15	1920134	1920577	-		rplO	similar to AA sequence:UniProtKB:P19946		1	0	0	0	0	0	0
1724	PFR_JS22-1_1688	50S ribosomal protein L30	1920579	1920761	-	PROKKA_01717	50S ribosomal protein L30	1920579	1920761	-		rpmD	similar to AA sequence:UniProtKB:P0AG51		1	0	0	0	0	0	0
1725	PFR_JS22-1_1689	30S ribosomal protein S5	1920761	1921372	-	PROKKA_01718	30S ribosomal protein S5	1920761	1921372	-		rpsE	similar to AA sequence:UniProtKB:Q6A6P3		1	0	0	0	0	0	0
1726	PFR_JS22-1_1690	50S ribosomal protein L18	1921395	1921778	-	PROKKA_01719	50S ribosomal protein L18	1921395	1921778	-		rplR	similar to AA sequence:UniProtKB:P46899		1	0	0	0	0	0	0
1727	PFR_JS22-1_1691	50S ribosomal protein L6	1921781	1922323	-	PROKKA_01720	50S ribosomal protein L6	1921781	1922323	-		rplF	similar to AA sequence:UniProtKB:A0QSG4		1	0	0	0	0	0	0
1728	PFR_JS22-1_1692	30S ribosomal protein S8	1922354	1922761	-	PROKKA_01721	30S ribosomal protein S8	1922354	1922761	-		rpsH	similar to AA sequence:UniProtKB:A0QSG3		1	0	0	0	0	0	0
1729	PFR_JS22-1_1693	30S ribosomal protein S14 type Z	1922921	1923106	-	PROKKA_01722	30S ribosomal protein S14 type Z	1922921	1923106	-		rpsZ	similar to AA sequence:UniProtKB:P54798		1	0	0	0	0	0	0
1730	PFR_JS22-1_1694	50S ribosomal protein L5	1923115	1923777	-	PROKKA_01723	50S ribosomal protein L5	1923115	1923777	-		rplE	similar to AA sequence:UniProtKB:A0QSG1		1	0	0	0	0	0	0
1731	PFR_JS22-1_1695	50S ribosomal protein L24	1923777	1924148	-	PROKKA_01724	50S ribosomal protein L24	1923777	1924148	-		rplX	similar to AA sequence:UniProtKB:P60735		1	0	0	0	0	0	0
1732	PFR_JS22-1_1696	50S ribosomal protein L14	1924150	1924521	-	PROKKA_01725	50S ribosomal protein L14	1924150	1924521	-		rplN	similar to AA sequence:UniProtKB:A0QSF9		1	0	0	0	0	0	0
1733	PFR_JS22-1_1697	30S ribosomal protein S17	1924652	1924927	-	PROKKA_01726	30S ribosomal protein S17	1924652	1924927	-		rpsQ	similar to AA sequence:UniProtKB:A0QSE0		1	0	0	0	0	0	0
1734	PFR_JS22-1_1698	50S ribosomal protein L29	1924924	1925172	-	PROKKA_01727	50S ribosomal protein L29	1924924	1925172	-		rpmC	similar to AA sequence:UniProtKB:P95057		1	0	0	0	0	0	0
1735	PFR_JS22-1_1699	50S ribosomal protein L16	1925174	1925593	-	PROKKA_01728	50S ribosomal protein L16	1925174	1925593	-		rplP	similar to AA sequence:UniProtKB:A0QSD8		1	0	0	0	0	0	0
1736	PFR_JS22-1_1700	30S ribosomal protein S3	1925599	1926417	-	PROKKA_01729	30S ribosomal protein S3	1925599	1926417	-		rpsC	similar to AA sequence:UniProtKB:P23309		1	0	0	0	0	0	0
1737	PFR_JS22-1_1701	50S ribosomal protein L22	1926420	1926905	-	PROKKA_01730	50S ribosomal protein L22	1926420	1926905	-		rplV	similar to AA sequence:UniProtKB:A0QSD6		1	0	0	0	0	0	0
1738	PFR_JS22-1_1702	30S ribosomal protein S19	1926931	1927212	-	PROKKA_01731	30S ribosomal protein S19	1926931	1927212	-		rpsS	similar to AA sequence:UniProtKB:P0A5X5		1	0	0	0	0	0	0
1739	PFR_JS22-1_1703	50S ribosomal protein L2	1927230	1928066	-	PROKKA_01732	50S ribosomal protein L2	1927230	1928066	-		rplB	similar to AA sequence:UniProtKB:A0QSD4		1	0	0	0	0	0	0
1740	PFR_JS22-1_1704	50S ribosomal protein L23	1928105	1928416	-	PROKKA_01733	50S ribosomal protein L23	1928105	1928416	-		rplW	similar to AA sequence:UniProtKB:A0QSD3		1	0	0	0	0	0	0
1741	PFR_JS22-1_1705	50S ribosomal protein L4	1928413	1929114	-	PROKKA_01734	50S ribosomal protein L4	1928413	1929114	-		rplD	similar to AA sequence:UniProtKB:A0QSD2		1	0	0	0	0	0	0
1742	PFR_JS22-1_1706	50S ribosomal protein L3	1929111	1929770	-	PROKKA_01735	50S ribosomal protein L3	1929111	1929770	-		rplC	similar to AA sequence:UniProtKB:A0QSD1		1	0	0	0	0	0	0
1743	PFR_JS22-1_1707	30S ribosomal protein S10	1929782	1930093	-	PROKKA_01736	30S ribosomal protein S10	1929782	1930093	-		rpsJ	similar to AA sequence:UniProtKB:A0QSD0		1	0	0	0	0	0	0
1744	PFR_JS22-1_1708	Aminotransferase, class IV	1930528	1931400	-	PROKKA_01737	Branched-chain-amino-acid aminotransferase	1930528	1931400	-	2.6.1.42	ilvE_2	similar to AA sequence:UniProtKB:O86428		0	0	0	0	0	0	0
1745	PFR_JS22-1_1709	Putative insertion element ISCmi2 transposase	1931550	1932545	+	PROKKA_01738	Integrase core domain protein	1931550	1932545	+			protein motif:Pfam:PF00665.20		0	0	0	0	0	0	0
1746	PFR_JS22-1_1710	Glutamate--tRNA ligase (Precursor)	1932542	1933936	-	PROKKA_01739	Glutamate--tRNA ligase	1932542	1933936	-	6.1.1.17	gltX	similar to AA sequence:UniProtKB:P27000		1	0	0	0	0	0	0
1747	PFR_JS22-1_1711	Acetyltransferase, gnlAT family	1934162	1934851	-	PROKKA_01740	Acetyltransferase (GNAT) family protein	1934162	1934851	-			protein motif:Pfam:PF00583.18		1	0	0	0	0	0	0
1748	PFR_JS22-1_1712	Membrane protein, PF09852 family	1934893	1936323	+	PROKKA_01741	hypothetical protein	1934893	1936323	+					1	0	0	0	0	0	0
1749	PFR_JS22-1_1713	Translation elongation factor Tu	1936517	1937707	-	PROKKA_01742	Elongation factor Tu	1936517	1937707	-		tuf	similar to AA sequence:UniProtKB:A0QS98		1	0	0	0	0	0	0
1750	PFR_JS22-1_1714	Translation elongation factor G	1937942	1940041	-	PROKKA_01743	Elongation factor G	1937942	1940041	-		fusA	similar to AA sequence:UniProtKB:P0A556		1	0	0	0	0	0	0
1751	PFR_JS22-1_1715	30S ribosomal protein S7	1940212	1940682	-	PROKKA_01744	30S ribosomal protein S7	1940212	1940682	-		rpsG	similar to AA sequence:UniProtKB:A0QS97		1	0	0	0	0	0	0
1752	PFR_JS22-1_1716	30S ribosomal protein S12	1940682	1941053	-	PROKKA_01745	30S ribosomal protein S12	1940682	1941053	-		rpsL	similar to AA sequence:UniProtKB:P0A4A5		1	0	0	0	0	0	0
1753	PFR_JS22-1_1717	DNA-directed RNA polymerase, beta' subunit	1941513	1945403	-	PROKKA_01746	DNA-directed RNA polymerase subunit beta'	1941513	1945403	-	2.7.7.6	rpoC	similar to AA sequence:UniProtKB:A0QS66		1	0	0	0	0	0	0
1754	PFR_JS22-1_1718	DNA-directed RNA polymerase, beta subunit	1945505	1948981	-	PROKKA_01747	DNA-directed RNA polymerase subunit beta	1945505	1948981	-	2.7.7.6	rpoB	similar to AA sequence:UniProtKB:Q9L0L0		1	0	0	0	0	0	0
1755	PFR_JS22-1_1719	Hypothetical protein	1949307	1949933	-	PROKKA_01748	hypothetical protein	1949307	1949933	-					1	0	0	0	0	0	0
1756	PFR_JS22-1_1720	LSU ribosomal protein L7/L12 (P1/P2)	1950204	1950599	-	PROKKA_01749	50S ribosomal protein L7/L12	1950204	1950599	-		rplL	similar to AA sequence:UniProtKB:Q8NT28		1	0	0	0	0	0	0
1757	PFR_JS22-1_1721	50S ribosomal protein L10	1950616	1951263	-	PROKKA_01750	50S ribosomal protein L10	1950616	1951263	-		rplJ	similar to AA sequence:UniProtKB:A0QS62		1	0	0	0	0	0	0
1758	PFR_JS22-1_1722	Lipoyl synthase	1951632	1952582	-	PROKKA_01751	Lipoyl synthase	1951632	1952582	-	2.8.1.8	lipA	similar to AA sequence:UniProtKB:A8I4L8		1	0	0	0	0	0	0
1759	PFR_JS22-1_1723	Octanoyltransferase	1952579	1953451	-	PROKKA_01752	Octanoyltransferase	1952579	1953451	-	2.3.1.181	lipB	similar to AA sequence:UniProtKB:Q10404		1	0	0	0	0	0	0
1760	PFR_JS22-1_1724	50S ribosomal protein L1	1953618	1954328	-	PROKKA_01753	50S ribosomal protein L1	1953618	1954328	-		rplA	similar to AA sequence:UniProtKB:A0QS46		1	0	0	0	0	0	0
1761	PFR_JS22-1_1725	50S ribosomal protein L11	1954450	1954878	-	PROKKA_01754	50S ribosomal protein L11	1954450	1954878	-		rplK	similar to AA sequence:UniProtKB:A0QS45		1	0	0	0	0	0	0
1762	PFR_JS22-1_1726	Transcription antitermination protein nusG	1954988	1955875	-	PROKKA_01755	hypothetical protein	1954988	1955875	-			similar to AA sequence:UniProtKB:P27309	Transcription termination/antitermination protein NusG	1	0	0	0	0	0	0
1763	PFR_JS22-1_1727	Putative SecE/Sec61-gamma subunit of protein	1955895	1956482	-	PROKKA_01756	preprotein translocase subunit SecE	1955895	1956482	-			protein motif:CLUSTERS:PRK07597		1	0	0	0	0	0	0
1764						PROKKA_01757	tRNA-Trp(cca)	1956651	1956724	-			COORDINATES:profile:Aragorn:1.2		0					0	0
1765	PFR_JS22-1_1728	Hypothetical protein	1956915	1958399	-	PROKKA_01758	hypothetical protein	1956915	1958399	-					1	0	0	0	0	0	0
1766	PFR_JS22-1_1729	UDP-N-acetylenolpyruvoylglucosamine reductase	1958421	1959554	-	PROKKA_01759	UDP-N-acetylenolpyruvoylglucosamine reductase	1958421	1959554	-	1.3.1.98	murB	similar to AA sequence:UniProtKB:Q9HZM7		1	0	0	0	0	0	0
1767	PFR_JS22-1_1730	MaoC-like protein	1959624	1960055	-	PROKKA_01760	MaoC like domain protein	1959624	1960055	-			protein motif:Pfam:PF01575.13		1	0	0	0	0	0	0
1768	PFR_JS22-1_1731	UPF0336 protein	1960052	1960486	-	PROKKA_01761	hypothetical protein	1960052	1960486	-					1	0	0	0	0	0	0
1769	PFR_JS22-1_1732	50S ribosomal protein L33	1960634	1960804	-	PROKKA_01762	50S ribosomal protein L33 1	1960634	1960804	-		rpmGA	similar to AA sequence:UniProtKB:P23375		1	0	0	0	0	0	0
1770						PROKKA_01763	tRNA-Met(cat)	1960933	1961007	-			COORDINATES:profile:Aragorn:1.2		0					0	0
1771						PROKKA_01764	tRNA-Thr(ggt)	1961085	1961158	-			COORDINATES:profile:Aragorn:1.2		0					0	0
1772	PFR_JS22-1_1733	Alkyl hydroperoxide reductase, F subunit	1961203	1962858	-	PROKKA_01765	NADH dehydrogenase	1961203	1962858	-	1.6.99.3	ahpF	similar to AA sequence:UniProtKB:P26829		1	0	0	0	0	0	0
1773	PFR_JS22-1_1734	Alkyl hydroperoxide reductase, C22 subunit,	1963082	1963645	-	PROKKA_01766	Alkyl hydroperoxide reductase subunit C	1963082	1963645	-	1.11.1.15	ahpC	similar to AA sequence:UniProtKB:P80239		1	0	0	0	0	0	0
1774						PROKKA_01767	tRNA-Tyr(gta)	1963988	1964071	-			COORDINATES:profile:Aragorn:1.2		0					0	0
1775	PFR_JS22-1_1735	Hypothetical protein	1964169	1964663	-	PROKKA_01768	hypothetical protein	1964169	1964663	-					1	0	0	0	0	0	0
1776	PFR_JS22-1_1736	Exodeoxyribonuclease	1964742	1965683	+	PROKKA_01769	Exodeoxyribonuclease	1964742	1965683	+	3.1.11.2	exoA	similar to AA sequence:UniProtKB:P37454		1	0	0	0	0	0	0
1777	PFR_JS22-1_1737	Hypothetical protein	1965742	1966128	-	PROKKA_01770	hypothetical protein	1965742	1966128	-					1	0	0	0	0	0	0
1778	PFR_JS22-1_1738	Mannosyltransferase MptA	1966295	1967884	-	PROKKA_01771	hypothetical protein	1966295	1967884	-					1	0	0	0	0	0	0
1779	PFR_JS22-1_1739	Oxidoreductase alpha subunit	1968056	1969945	+	PROKKA_01772	2-oxoglutarate oxidoreductase subunit KorA	1968056	1969945	+	1.2.-.-	korA	similar to AA sequence:UniProtKB:O53182		1	0	0	0	0	0	0
1780	PFR_JS22-1_1740	2-oxoglutarate ferredoxin oxidoreductase subunit	1969942	1971021	+	PROKKA_01773	2-oxoglutarate oxidoreductase subunit KorB	1969942	1971021	+	1.2.-.-	korB	similar to AA sequence:UniProtKB:O53181		1	0	0	0	0	0	0
1781	PFR_JS22-1_1741	Peptidase family M13	1971151	1973124	+	PROKKA_01774	Neutral endopeptidase	1971151	1973124	+	3.4.24.-	pepO	similar to AA sequence:UniProtKB:Q07744		1	0	0	0	0	0	0
1782	PFR_JS22-1_1742	Hypothetical protein	1974033	1974416	+	PROKKA_01775	hypothetical protein	1974033	1974416	+					1	0	0	0	0	0	0
1783	PFR_JS22-1_1743	Inner membrane protein YhaI	1974489	1974944	+	PROKKA_01776	Inner membrane protein YhaH	1974489	1974944	+		yhaH	similar to AA sequence:UniProtKB:P64590		1	0	0	0	0	0	0
1784	PFR_JS22-1_1744	Polyprenyl synthetase	1975074	1976051	-	PROKKA_01777	Heptaprenyl diphosphate synthase component 2	1975074	1976051	-	2.5.1.30	hepT	similar to AA sequence:UniProtKB:P31114		1	0	0	0	0	0	0
1785	PFR_JS22-1_1745	NADH-quinone oxidoreductase subunit N	1976065	1977621	-	PROKKA_01778	NADH-quinone oxidoreductase subunit N	1976065	1977621	-	1.6.99.5	nuoN	similar to AA sequence:UniProtKB:P0AFF0		1	0	0	0	0	0	0
1786	PFR_JS22-1_1746	NADH dehydrogenase subunit M	1977625	1979166	-	PROKKA_01779	NADH-quinone oxidoreductase subunit M	1977625	1979166	-	1.6.99.5	nuoM	similar to AA sequence:UniProtKB:P0AFE8		1	0	0	0	0	0	0
1787	PFR_JS22-1_1747	NADH dehydrogenase subunit L	1979181	1981088	-	PROKKA_01780	NADH-quinone oxidoreductase subunit 12	1979181	1981088	-	1.6.99.5		similar to AA sequence:UniProtKB:Q56227		1	0	0	0	0	0	0
1788	PFR_JS22-1_1748	NADH-quinone oxidoreductase subunit K	1981099	1981398	-	PROKKA_01781	NADH-quinone oxidoreductase subunit 11	1981099	1981398	-	1.6.99.5		similar to AA sequence:UniProtKB:Q56226		1	0	0	0	0	0	0
1789	PFR_JS22-1_1749	NADH-ubiquinone/plastoquinone oxidoreductase	1981395	1982264	-	PROKKA_01782	NADH-quinone oxidoreductase subunit J	1981395	1982264	-	1.6.99.5	nuoJ	similar to AA sequence:UniProtKB:P0AFE0		1	0	0	0	0	0	0
1790	PFR_JS22-1_1750	NADH-quinone oxidoreductase subunit I	1982261	1982833	-	PROKKA_01783	NADH-quinone oxidoreductase subunit 9	1982261	1982833	-	1.6.99.5	nqo9	similar to AA sequence:UniProtKB:Q56224		1	0	0	0	0	0	0
1791	PFR_JS22-1_1751	NADH-quinone oxidoreductase subunit H	1982834	1984204	-	PROKKA_01784	NADH-quinone oxidoreductase subunit H	1982834	1984204	-	1.6.99.5	nuoH	similar to AA sequence:UniProtKB:P42032		1	0	0	0	0	0	0
1792	PFR_JS22-1_1752	NADH dehydrogenase, G subunit	1984201	1986612	-	PROKKA_01785	NADH-quinone oxidoreductase chain 3	1984201	1986612	-	1.6.99.5	nqo3	similar to AA sequence:UniProtKB:P29915		1	0	0	0	0	0	0
1793	PFR_JS22-1_1753	NADH oxidoreductase, F subunit	1986609	1987949	-	PROKKA_01786	NADH-quinone oxidoreductase subunit 1	1986609	1987949	-	1.6.99.5	nqo1	similar to AA sequence:UniProtKB:Q56222		1	0	0	0	0	0	0
1794	PFR_JS22-1_1754	NADH dehydrogenase subunit E	1987946	1988677	-	PROKKA_01787	NADH-quinone oxidoreductase subunit E	1987946	1988677	-	1.6.99.5	nuoE	similar to AA sequence:UniProtKB:P65573		1	0	0	0	0	0	0
1795	PFR_JS22-1_1755	NADH-quinone oxidoreductase subunit D	1988733	1990106	-	PROKKA_01788	NADH-quinone oxidoreductase subunit 4	1988733	1990106	-	1.6.99.5	nqo4	similar to AA sequence:UniProtKB:Q56220		1	0	0	0	0	0	0
1796	PFR_JS22-1_1756	NADH-quinone oxidoreductase subunit C	1990103	1990870	-	PROKKA_01789	NADH-quinone oxidoreductase subunit C 1	1990103	1990870	-	1.6.99.5	nuoC1	similar to AA sequence:UniProtKB:O68854		1	0	0	0	0	0	0
1797	PFR_JS22-1_1757	NADH-quinone oxidoreductase subunit B	1990867	1991424	-	PROKKA_01790	NADH-quinone oxidoreductase subunit 6	1990867	1991424	-	1.6.99.5	nqo6	similar to AA sequence:UniProtKB:Q56218		1	0	0	0	0	0	0
1798	PFR_JS22-1_1758	NADH-quinone oxidoreductase subunit A	1991443	1991808	-	PROKKA_01791	NAD(P)H-quinone oxidoreductase subunit 3	1991443	1991808	-	1.6.5.-	ndhC	similar to AA sequence:UniProtKB:P19045		1	0	0	0	0	0	0
1799	PFR_JS22-1_1759	Geranylgeranyl reductase family protein	1991865	1993196	-	PROKKA_01792	Putative oxidoreductase/MT0587	1991865	1993196	-	1.-.-.-		similar to AA sequence:UniProtKB:O06427		1	0	0	0	0	0	0
1800	PFR_JS22-1_1760	Chorismate binding enzyme	1993542	1994780	+	PROKKA_01793	Isochorismate synthase DhbC	1993542	1994780	+	5.4.4.2	dhbC	similar to AA sequence:UniProtKB:P45744		1	0	0	0	0	0	0
1801	PFR_JS22-1_1761	ABC transporter, permease protein	1994826	1996631	-	PROKKA_01794	hypothetical protein	1994826	1996631	-					1	0	0	0	0	0	0
1802	PFR_JS22-1_1762	Heme ABC exporter, ATP-binding protein CcmA	1996628	1997320	-	PROKKA_01795	SkfA peptide export ATP-binding protein SkfE	1996628	1997320	-	3.6.3.25	skfE	similar to AA sequence:UniProtKB:O31427		1	0	0	0	0	0	0
1803	PFR_JS22-1_1763	Demethylmenaquinone methyltransferase	1997556	1998203	+	PROKKA_01796	Ubiquinone/menaquinone biosynthesis C-methyltransferase UbiE	1997556	1998203	+	2.1.1.163	ubiE_2	similar to AA sequence:UniProtKB:P0A887		1	0	0	0	0	0	0
1804	PFR_JS22-1_1764	Nuclease, RecB family	1998330	2000099	+	PROKKA_01797	hypothetical protein	1998330	2000099	+					1	0	0	0	0	0	0
1805	PFR_JS22-1_1765	1,4-dihydroxy-2-naphthoate octaprenyltransferase	2000116	2000997	-	PROKKA_01798	1,4-dihydroxy-2-naphthoate octaprenyltransferase	2000116	2000997	-	2.5.1.74	menA	similar to AA sequence:UniProtKB:P32166		1	0	0	0	0	0	0
1806	PFR_JS22-1_1766	Hypothetical protein	2001178	2001432	+	PROKKA_01799	hypothetical protein	2001178	2001432	+					1	0	0	0	0	0	0
1807	PFR_JS22-1_1767	Transporter, major facilitator family protein	2001757	2003043	+	PROKKA_01800	enterobactin exporter EntS	2001757	2003043	+			protein motif:CLUSTERS:PRK10489	Putative antibiotic resistance	1	0	0	0	0	0	0
1808	PFR_JS22-1_1768	Hypothetical protein	2003206	2003604	+	PROKKA_01801	PRC-barrel domain protein	2003206	2003604	+			protein motif:Pfam:PF05239.10		1	0	0	0	0	0	0
1809	PFR_JS22-1_1769	Cytidine and deoxycytidylate deaminase	2003630	2004094	-	PROKKA_01802	Riboflavin biosynthesis protein RibD	2003630	2004094	-		ribD_2	similar to AA sequence:UniProtKB:P25539		1	0	0	0	0	0	0
1810	PFR_JS22-1_1770	Cation diffusion facilitator family transporter	2004123	2005091	-	PROKKA_01803	Ferrous-iron efflux pump FieF	2004123	2005091	-		fieF	similar to AA sequence:UniProtKB:P69380		1	0	0	0	0	0	0
1811	PFR_JS22-1_1771	Phospholipase, patatin family	2005282	2006871	+	PROKKA_01804	hypothetical protein	2005282	2006871	+			protein motif:CLUSTERS:PRK10279		1	0	0	0	0	0	0
1812	PFR_JS22-1_1772	Hypothetical protein	2006977	2007324	+	PROKKA_01805	hypothetical protein	2006977	2007324	+					0	0	0	0	0	0	0
1813	PFR_JS22-1_1773	Hypothetical protein	2007445	2008104	+	PROKKA_01806	hypothetical protein	2007445	2008104	+					1	0	0	0	0	0	0
1814	PFR_JS22-1_1774	Transaldolase	2008303	2009385	+	PROKKA_01807	Transaldolase	2008303	2009385	+	2.2.1.2	tal_2	similar to AA sequence:UniProtKB:A0QWX9		1	0	0	0	0	0	0
1815	PFR_JS22-1_1775	Hypothetical protein	2009902	2010282	+	PROKKA_01808	hypothetical protein	2009902	2010282	+					1	0	0	0	0	0	0
1816	PFR_JS22-1_1776	Zinc-binding dehydrogenase family oxidoreductase	2010600	2011625	+	PROKKA_01809	NADP-dependent isopropanol dehydrogenase	2010600	2011625	+	1.1.1.80	adh_2	similar to AA sequence:UniProtKB:P14941		1	0	0	0	0	0	0
1817	PFR_JS22-1_1777	Ketopantoate reductase protein	2011622	2012587	+	PROKKA_01810	2-dehydropantoate 2-reductase	2011622	2012587	+	1.1.1.169	panE_1	similar to AA sequence:UniProtKB:P0A9J4		0	0	0	0	0	0	0
1818	PFR_JS22-1_1778	Aspartate/tyrosine/aromatic aminotransferase	2012650	2013816	+	PROKKA_01811	Putative N-acetyl-LL-diaminopimelate aminotransferase	2012650	2013816	+	2.6.1.-	patA	similar to AA sequence:UniProtKB:P16524		1	0	0	0	0	0	0
1819						PROKKA_01812	tRNA-Ala(agc)	2015533	2015624	-			COORDINATES:profile:Aragorn:1.2		0					0	0
1820	PFR_JS22-1_1779	Putative cation transporting P-type ATPase	2013953	2015824	-											0	0	0	0	0	0
1821	PFR_JS22-1_1780	HTH-type transcriptional regulator CmtR	2015821	2016246	-	PROKKA_01813	HTH-type transcriptional regulator KmtR	2015821	2016246	-		kmtR	similar to AA sequence:UniProtKB:O53838		1	0	0	0	0	0	0
1822						PROKKA_01814	tRNA-Lys(ttt)	2016600	2016673	-			COORDINATES:profile:Aragorn:1.2		0					0	0
1823	PFR_JS22-1_1781	Transcriptional regulator	2016812	2017579	-	PROKKA_01815	HTH-type transcriptional regulator MtrR	2016812	2017579	-		mtrR	similar to AA sequence:UniProtKB:P39897		1	0	0	0	0	0	0
1824	PFR_JS22-1_1782	ABC transporter related	2017748	2018116	+	PROKKA_01816	Doxorubicin resistance ATP-binding protein DrrA	2017748	2018116	+	3.6.3.-	drrA_3	similar to AA sequence:UniProtKB:P96205		0	0	0	0	0	0	0
1825	PFR_JS22-1_1783	ABC-type multidrug transport system (Fragment)	2018200	2018787	+	PROKKA_01817	Daunorubicin/doxorubicin resistance ATP-binding protein DrrA	2018200	2018787	+	3.6.3.-	drrA_4	similar to AA sequence:UniProtKB:P32010		0	0	0	0	0	0	0
1826	PFR_JS22-1_1784	ABC transporter, permease protein	2018784	2019590	+	PROKKA_01818	ABC-2 type transporter	2018784	2019590	+			protein motif:Pfam:PF01061.18		1	0	0	0	0	0	0
1827	PFR_JS22-1_1785	Hypothetical protein	2020028	2021773	+	PROKKA_01819	putative endopeptidase precursor	2020028	2021773	+	3.4.-.-		similar to AA sequence:UniProtKB:A4QFQ3		0	0	0	0	0	0	0
1828						PROKKA_01820	tRNA-Glu(ttc)	2021888	2021961	+			COORDINATES:profile:Aragorn:1.2		0					0	0
1829						PROKKA_01821	tRNA-Asp(gtc)	2022164	2022238	+			COORDINATES:profile:Aragorn:1.2		0					0	0
1830						PROKKA_01822	tRNA-Phe(gaa)	2022251	2022325	+			COORDINATES:profile:Aragorn:1.2		0					0	0
1831	PFR_JS22-1_1786	Domain family protein, hydrolase, alpha/beta fold	2022496	2023578	-	PROKKA_01823	Alpha/beta hydrolase family protein	2022496	2023578	-			protein motif:Pfam:PF12697.1		1	0	0	0	0	0	0
1832	PFR_JS22-1_1787	Hypothetical protein	2023830	2024060	-	PROKKA_01824	hypothetical protein	2023830	2024060	-					1	0	0	0	0	0	0
1833	PFR_JS22-1_1788	Phosphoribosylformylglycinamidine cyclo-ligase	2024294	2025355	-	PROKKA_01825	Phosphoribosylformylglycinamidine cyclo-ligase	2024294	2025355	-	6.3.3.1	purM	similar to AA sequence:UniProtKB:Q9KPY6		1	0	0	0	0	0	0
1834	PFR_JS22-1_1789	Amidophosphoribosyltransferase	2025352	2026893	-	PROKKA_01826	Amidophosphoribosyltransferase precursor	2025352	2026893	-	2.4.2.14	purF	similar to AA sequence:UniProtKB:P00497		1	0	0	0	0	0	0
1835	PFR_JS22-1_1790	Hypothetical protein	2026994	2027833	-	PROKKA_01827	hypothetical protein	2026994	2027833	-					1	0	0	0	0	0	0
1836	PFR_JS22-1_1791	UPF0237 protein	2028103	2028372	+	PROKKA_01828	hypothetical protein	2028103	2028372	+			protein motif:CLUSTERS:PRK00194		1	0	0	0	0	0	0
1837	PFR_JS22-1_1792	UPF0210 protein	2028376	2029725	+	PROKKA_01829	hypothetical protein	2028376	2029725	+			protein motif:CLUSTERS:PRK05313		1	0	0	0	0	0	0
1838	PFR_JS22-1_1793	Chloramphenicol phosphotransferase family	2029784	2030353	+	PROKKA_01830	Chromatin associated protein KTI12	2029784	2030353	+			protein motif:Pfam:PF08433.4		1	0	0	0	0	0	0
1839	PFR_JS22-1_1794	Formate-tetrahydrofolate ligase	2030455	2032131	-	PROKKA_01831	Formate--tetrahydrofolate ligase	2030455	2032131	-	6.3.4.3	fhs	similar to AA sequence:UniProtKB:Q2RM91		1	0	0	0	0	0	0
1840	PFR_JS22-1_1795	Hypothetical protein	2032262	2032750	-	PROKKA_01832	hypothetical protein	2032262	2032750	-					1	0	0	0	0	0	0
1841	PFR_JS22-1_1796	Peptidase dimerization domain protein	2032750	2034096	-	PROKKA_01833	Succinyl-diaminopimelate desuccinylase	2032750	2034096	-	3.5.1.18	dapE_2	similar to AA sequence:UniProtKB:Q9JYL2		0	0	0	0	0	0	0
1842	PFR_JS22-1_1797	Phosphoribosylformylglycinamidine synthase 2	2034101	2036365	-	PROKKA_01834	Phosphoribosylformylglycinamidine synthase 2	2034101	2036365	-	6.3.5.3	purL	similar to AA sequence:UniProtKB:A6X1J9		1	0	0	0	0	0	0
1843	PFR_JS22-1_1798	ATPase BadF/BadG/BcrA/BcrD type	2036666	2037622	+	PROKKA_01835	BadF/BadG/BcrA/BcrD ATPase family protein	2036666	2037622	+			protein motif:Pfam:PF01869.14		1	0	0	0	0	0	0
1844	PFR_JS22-1_1799	Transcriptional regulator HspR	2037781	2038215	-	PROKKA_01836	Putative heat shock protein HspR	2037781	2038215	-		hspR_2	similar to AA sequence:UniProtKB:P40183		1	0	0	0	0	0	0
1845	PFR_JS22-1_1800	Chaperone protein DnaJ 1	2038308	2039480	-	PROKKA_01837	Chaperone protein DnaJ	2038308	2039480	-		dnaJ_3	similar to AA sequence:UniProtKB:P08622		1	0	0	0	0	0	0
1846	PFR_JS22-1_1801	Protein GrpE	2039542	2040192	-	PROKKA_01838	heat shock protein GrpE	2039542	2040192	-			protein motif:CLUSTERS:PRK10325		1	0	0	0	0	0	0
1847	PFR_JS22-1_1802	Chaperone protein DnaK	2040357	2042231	-	PROKKA_01839	Chaperone protein DnaK	2040357	2042231	-		dnaK_3	similar to AA sequence:UniProtKB:Q8NLY6		1	0	0	0	0	0	0
1848	PFR_JS22-1_1803	6-phosphogluconate dehydrogenase, decarboxylating	2042639	2043529	-	PROKKA_01840	6-phosphogluconate dehydrogenase, NAD(+)-dependent, decarboxylating	2042639	2043529	-	1.1.1.343	gntZ	similar to AA sequence:UniProtKB:P12013		1	0	0	0	0	0	0
1849	PFR_JS22-1_1804	Gluconate permease	2043688	2045031	-	PROKKA_01841	Gnt-II system L-idonate transporter	2043688	2045031	-		idnT	similar to AA sequence:UniProtKB:P39344		1	0	0	0	0	0	0
1850	PFR_JS22-1_1805	Hypothetical protein	2045047	2045175	-	PROKKA_01842	hypothetical protein	2045047	2045175	-					0	0	0	0	0	0	0
1851	PFR_JS22-1_1806	GntR domain protein	2045380	2046144	+	PROKKA_01843	transcriptional regulator NanR	2045380	2046144	+			protein motif:CLUSTERS:PRK03837		1	0	0	0	0	0	0
1852	PFR_JS22-1_1807	Cobalt transport protein CbiM	2046454	2047161	+	PROKKA_01844	Cobalt transport protein CbiM	2046454	2047161	+		cbiM	similar to AA sequence:UniProtKB:D5AUZ9		1	0	0	0	0	0	0
1853	PFR_JS22-1_1808	Cobalt transport protein CbiN	2047154	2047654	+	PROKKA_01845	Cobalt transport protein CbiN	2047154	2047654	+		cbiN	similar to AA sequence:UniProtKB:Q05595		1	0	0	0	0	0	0
1854	PFR_JS22-1_1809	Cobalt ABC transporter, permease protein CbiQ	2047658	2048452	+	PROKKA_01846	Cobalt transport protein CbiQ	2047658	2048452	+		cbiQ	similar to AA sequence:UniProtKB:D5AUZ7		1	0	0	0	0	0	0
1855	PFR_JS22-1_1810	Putative ABC transporter ATP-binding protein in	2048449	2049342	+	PROKKA_01847	Energy-coupling factor transporter ATP-binding protein EcfA3	2048449	2049342	+	3.6.3.-	ecfA3	similar to AA sequence:UniProtKB:Q0TUN8		1	0	0	0	0	0	0
1856	PFR_JS22-1_1811	Putative uroporphyrinogen III methyltransferase	2049339	2050112	+	PROKKA_01848	Siroheme synthase	2049339	2050112	+		cysG	similar to AA sequence:UniProtKB:P25924		1	0	0	0	0	0	0
1857	PFR_JS22-1_1812	Putative ATP-dependent helicase HrpB	2050151	2052772	+	PROKKA_01849	ATP-dependent RNA helicase HrpB	2050151	2052772	+	3.6.4.13	hrpB_2	similar to AA sequence:UniProtKB:P37024		1	0	0	0	0	0	0
1858	PFR_JS22-1_1813	Membrane protein, PF10081 family	2052863	2054722	+	PROKKA_01850	hypothetical protein	2052863	2054722	+					1	0	0	0	0	0	0
1859	PFR_JS22-1_1814	Azoreductase B	2054775	2055386	-	PROKKA_01851	NAD dependent epimerase/dehydratase family protein	2054775	2055386	-			protein motif:Pfam:PF01370.15		1	0	0	0	0	0	0
1860	PFR_JS22-1_1815	Azoreductase B	2055392	2056003	-	PROKKA_01852	hypothetical protein	2055392	2056003	-					1	0	0	0	0	0	0
1861	PFR_JS22-1_1816	Hypothetical protein	2056241	2056471	-	PROKKA_01853	hypothetical protein	2056241	2056471	-					1	0	0	0	0	0	0
1862	PFR_JS22-1_1817	Phosphate transporter family protein	2056468	2057739	-	PROKKA_01854	Low-affinity inorganic phosphate transporter 1	2056468	2057739	-		pitA	similar to AA sequence:UniProtKB:P0AFJ7		1	0	0	0	0	0	0
1863	PFR_JS22-1_1818	VPDSG-CTERM exosortase interaction domain	2057951	2058697	-	PROKKA_01855	hypothetical protein	2057951	2058697	-					0	0	0	0	0	0	0
1864	PFR_JS22-1_1819	Transcriptional regulator, MarR family	2059093	2059542	+	PROKKA_01856	MarR family protein	2059093	2059542	+			protein motif:Pfam:PF12802.1		1	0	0	0	0	0	0
1865	PFR_JS22-1_1820	Hypothetical protein	2059695	2059838	-	PROKKA_01857	hypothetical protein	2059695	2059838	-					1	0	0	0	0	0	0
1866	PFR_JS22-1_1821	Hypothetical protein	2059810	2060070	-	PROKKA_01858	hypothetical protein	2059810	2060070	-					0	0	0	0	0	0	0
1867	PFR_JS22-1_1822	Putative monovalent cation/proton antiporter	2060087	2062045	+	PROKKA_01859	Sodium, potassium, lithium and rubidium/H(+) antiporter	2060087	2062045	+		nhaK	similar to AA sequence:UniProtKB:O32212		1	0	0	0	0	0	0
1868	PFR_JS22-1_1823	Pyruvate oxidase	2062212	2063942	+	PROKKA_01860	Pyruvate oxidase	2062212	2063942	+	1.2.3.3	pox5	similar to AA sequence:UniProtKB:P37063		1	0	0	0	0	0	0
1869	PFR_JS22-1_1824	Hypothetical protein	2064327	2064767	+	PROKKA_01861	hypothetical protein	2064327	2064767	+					0	0	0	0	0	0	0
1870	PFR_JS22-1_1825	Hypothetical protein	2065016	2065675	+	PROKKA_01862	hypothetical protein	2065016	2065675	+					0	0	0	0	0	0	0
1871	PFR_JS22-1_1826	Hypothetical protein	2065690	2066061	-	PROKKA_01863	hypothetical protein	2065690	2066061	-					1	0	0	0	0	0	0
1872	PFR_JS22-1_1827	PAS domain S-box	2066298	2068097	-	PROKKA_01864	Aerotaxis receptor	2066298	2068097	-		aer	similar to AA sequence:UniProtKB:P50466		1	0	0	0	0	0	0
1873	PFR_JS22-1_1828	Adenosine deaminase	2068280	2069497	+	PROKKA_01865	Aminodeoxyfutalosine deaminase	2068280	2069497	+	3.5.4.-		similar to AA sequence:UniProtKB:O86737		1	0	0	0	0	0	0
1874	PFR_JS22-1_1829	Nuclease SbcCD, D subunit	2069448	2070728	+	PROKKA_01866	Nuclease SbcCD subunit D	2069448	2070728	+		sbcD	similar to AA sequence:UniProtKB:P0AG76		1	0	0	0	0	0	0
1875	PFR_JS22-1_1830	ATP-dependent dsDNA exonuclease SbcC	2070728	2073892	+	PROKKA_01867	Nuclease SbcCD subunit C	2070728	2073892	+		sbcC	similar to AA sequence:UniProtKB:Q7A5S6		1	0	0	0	0	0	0
1876	PFR_JS22-1_1831	Hypothetical protein	2073917	2074417	-	PROKKA_01868	hypothetical protein	2073917	2074417	-					1	0	0	0	0	0	0
1877	PFR_JS22-1_1832	Carboxylic ester hydrolase	2074414	2075742	-	PROKKA_01869	Alpha/beta hydrolase family protein	2074414	2075742	-			protein motif:Pfam:PF12697.1	Secreted esterase	1	0	0	0	0	0	0
1878	PFR_JS22-1_1833	Acyl-CoA dehydrogenase type 2 domain protein	2076127	2077275	+	PROKKA_01870	Putative acyl-CoA dehydrogenase YdbM	2076127	2077275	+	1.3.99.-	ydbM	similar to AA sequence:UniProtKB:P96608		1	0	0	0	0	0	0
1879	PFR_JS22-1_1834	FAD linked oxidase protein	2077438	2080224	-	PROKKA_01871	putative FAD-linked oxidoreductase	2077438	2080224	-	1.-.-.-		similar to AA sequence:UniProtKB:Q50685		1	0	0	0	0	0	0
1880	PFR_JS22-1_1835	UPF0214 protein YfeW	2080619	2081842	-	PROKKA_01872	Penicillin-binding protein 4*	2080619	2081842	-		pbpE	similar to AA sequence:UniProtKB:P32959		1	0	0	0	0	0	0
1881	PFR_JS22-1_1836	OmpA family membrane associated protein	2081839	2082624	-	PROKKA_01873	vancomycin high temperature exclusion protein	2081839	2082624	-			protein motif:CLUSTERS:PRK10834	Putative antibiotic resistance	0	0	0	0	0	0	0
1882	PFR_JS22-1_1837	Glucose-6-phosphate isomerase 2	2082628	2084310	-	PROKKA_01874	Glucose-6-phosphate isomerase	2082628	2084310	-	5.3.1.9	pgi	similar to AA sequence:UniProtKB:P64192		1	0	0	0	0	0	0
1883	PFR_JS22-1_1838	Hypothetical protein	2084502	2085506	-	PROKKA_01875	putative endopeptidase precursor	2084502	2085506	-	3.4.-.-		similar to AA sequence:UniProtKB:A4QFQ3		1	0	0	0	0	0	0
1884	PFR_JS22-1_1839	KDPG and KHG aldolase	2085732	2086430	-	PROKKA_01876	keto-hydroxyglutarate-aldolase/keto-deoxy-phosphogluconate aldolase	2085732	2086430	-			protein motif:CLUSTERS:PRK07455		1	0	0	0	0	0	0
1885	PFR_JS22-1_1840	DEAD/DEAH box helicase	2086567	2089119	+	PROKKA_01877	ski2-like helicase	2086567	2089119	+			protein motif:CLUSTERS:PRK02362		0	0	0	0	0	0	0
1886	PFR_JS22-1_1841	Putative kinase inhibitor protein	2089153	2089617	+	PROKKA_01878	putative kinase inhibitor protein	2089153	2089617	+			protein motif:CLUSTERS:PRK10257		0	0	0	0	0	0	0
1887	PFR_JS22-1_1842	Cutinase	2089763	2091001	+	PROKKA_01879	Cutinase	2089763	2091001	+			protein motif:Pfam:PF01083.16	Anchored esterase	1	0	0	0	0	0	0
1888	PFR_JS22-1_1843	Hypothetical protein	2091523	2092221	-	PROKKA_01880	hypothetical protein	2091523	2092221	-					1	0	0	0	0	0	0
1889						PROKKA_01881	tRNA-Ser(cag)	2092352	2092436	+			COORDINATES:profile:Aragorn:1.2		0					0	0
1890	PFR_JS22-1_1844	Hypothetical protein	2095096	2095614	+	PROKKA_01882	hypothetical protein	2095096	2095614	+					0	0	0	0	0	0	0
1891	PFR_JS22-1_1845	Hypothetical protein	2095655	2095885	-	PROKKA_01883	hypothetical protein	2095655	2095885	-					0	0	0	0	0	0	0
1892	PFR_JS22-1_1846	Hypothetical protein	2096330	2097139	-	PROKKA_01884	hypothetical protein	2096330	2097139	-					0	0	0	0	0	0	0
1893	PFR_JS22-1_1847	Hypothetical protein	2097567	2098502	+	PROKKA_01885	hypothetical protein	2097567	2098502	+					0	0	0	0	0	0	0
1894	PFR_JS22-1_1848	Polyol permease	2098588	2099871	-	PROKKA_01886	Alpha-ketoglutarate permease	2098588	2099871	-		csbX	similar to AA sequence:UniProtKB:O05390		1	0	0	0	0	0	0
1895	PFR_JS22-1_1849	Hypothetical protein	2100223	2100921	+	PROKKA_01887	Host cell surface-exposed lipoprotein	2100223	2100921	+			protein motif:Pfam:PF07553.5		1	0	0	0	0	0	0
1896	PFR_JS22-1_1850	Phosphoribosylformylglycinamidine synthase 1	2101000	2101677	-	PROKKA_01888	Phosphoribosylformylglycinamidine synthase 1	2101000	2101677	-	6.3.5.3	purQ	similar to AA sequence:UniProtKB:Q8NMI4		1	0	0	0	0	0	0
1897	PFR_JS22-1_1851	Phosphoribosylformylglycinamidine synthase	2101679	2101930	-	PROKKA_01889	phosphoribosylformylglycinamidine synthase subunit PurS	2101679	2101930	-			protein motif:CLUSTERS:PRK05974		1	0	0	0	0	0	0
1898	PFR_JS22-1_1852	Phosphoribosylaminoimidazole-succinocarboxamidesy	2102007	2102885	-	PROKKA_01890	Phosphoribosylaminoimidazole-succinocarboxamide synthase	2102007	2102885	-	6.3.2.6	purC	similar to AA sequence:UniProtKB:A0R4I0		1	0	0	0	0	0	0
1899	PFR_JS22-1_1853	Hypothetical protein	2102983	2104089	+	PROKKA_01891	hypothetical protein	2102983	2104089	+					1	0	0	0	0	0	0
1900	PFR_JS22-1_1854	Adenylosuccinate lyase	2104099	2105532	-	PROKKA_01892	Adenylosuccinate lyase	2104099	2105532	-	4.3.2.2	purB	similar to AA sequence:UniProtKB:Q9X0I0		1	0	0	0	0	0	0
1901	PFR_JS22-1_1855	Phosphoribosylamine--glycine ligase (Precursor)	2105561	2106814	-	PROKKA_01893	Phosphoribosylamine--glycine ligase	2105561	2106814	-	6.3.4.13	purD	similar to AA sequence:UniProtKB:Q92RL0		1	0	0	0	0	0	0
1902	PFR_JS22-1_1856	YidE/YbjL duplication	2107075	2108643	+	PROKKA_01894	Aspartate/alanine antiporter	2107075	2108643	+		aspT	similar to AA sequence:UniProtKB:Q8L3K8		0	0	0	0	0	0	0
1903	PFR_JS22-1_1857	Hypothetical protein	2109168	2109884	-	PROKKA_01895	hypothetical protein	2109168	2109884	-					0	0	0	0	0	0	0
1904	PFR_JS22-1_1858	Hypothetical protein	2109933	2110697	-	PROKKA_01896	hypothetical protein	2109933	2110697	-					1	0	0	0	0	0	0
1905	PFR_JS22-1_1859	Hypothetical protein	2110756	2111448	-	PROKKA_01897	hypothetical protein	2110756	2111448	-					1	0	0	0	0	0	0
1906	PFR_JS22-1_1860	Protein of hypothetical function DUF894	2111748	2113499	+	PROKKA_01898	enterobactin exporter EntS	2111748	2113499	+			protein motif:CLUSTERS:PRK10489		1	0	0	0	0	0	0
1907	PFR_JS22-1_1861	Tat pathway signal sequence	2113697	2115235	-	PROKKA_01899	Arginine/agmatine antiporter	2113697	2115235	-		adiC	similar to AA sequence:UniProtKB:P60066		1	0	0	0	0	0	0
1908	PFR_JS22-1_1862	Fructokinase	2115418	2116383	+	PROKKA_01900	5-dehydro-2-deoxygluconokinase	2115418	2116383	+	2.7.1.92	iolC_2	similar to AA sequence:UniProtKB:P42414		1	0	0	0	0	0	0
1909	PFR_JS22-1_1863	Hypothetical protein	2116524	2116922	+	PROKKA_01901	hypothetical protein	2116524	2116922	+					1	0	0	0	0	0	0
1910	PFR_JS22-1_1864	Integral membrane lysyl-tRNA synthetase	2116919	2119051	-	PROKKA_01902	Lysylphosphatidylglycerol biosynthesis bifunctional protein LysX	2116919	2119051	-		lysX_1	similar to AA sequence:UniProtKB:P94974		1	0	0	0	0	0	0
1911	PFR_JS22-1_1865	Integral membrane protein MviN	2119115	2121058	-	PROKKA_01903	putative peptidoglycan biosynthesis protein MviN	2119115	2121058	-		mviN	similar to AA sequence:UniProtKB:O05435		1	0	0	0	0	0	0
1912	PFR_JS22-1_1866	Aspartate kinase	2121145	2122419	-	PROKKA_01904	Aspartokinase	2121145	2122419	-	2.7.2.4	ask	similar to AA sequence:UniProtKB:P0A4Z8		1	0	0	0	0	0	0
1913	PFR_JS22-1_1867	Oxidoreductase, NAD-binding domain protein	2122588	2123574	+	PROKKA_01905	1,5-anhydro-D-fructose reductase	2122588	2123574	+	1.1.1.292	afr_2	similar to AA sequence:UniProtKB:Q2I8V6		1	0	0	0	0	0	0
1914	PFR_JS22-1_1868	Isoleucine--tRNA ligase (Precursor)	2123701	2126961	-	PROKKA_01906	Isoleucine--tRNA ligase	2123701	2126961	-	6.1.1.5	ileS	similar to AA sequence:UniProtKB:P56690		1	0	0	0	0	0	0
1915	PFR_JS22-1_1869	Hypothetical protein	2127282	2128049	+	PROKKA_01907	hypothetical protein	2127282	2128049	+					0	0	0	0	0	0	0
1916	PFR_JS22-1_1870	Recombination protein RecR	2128073	2128699	-	PROKKA_01908	Recombination protein RecR	2128073	2128699	-		recR	similar to AA sequence:UniProtKB:Q8RDI4		1	0	0	0	0	0	0
1917	PFR_JS22-1_1871	Hypothetical protein	2128701	2129009	-	PROKKA_01909	Nucleoid-associated protein	2128701	2129009	-			similar to AA sequence:UniProtKB:A3DHB8		1	0	0	0	0	0	0
1918	PFR_JS22-1_1872	Hypothetical protein	2129260	2132664	-	PROKKA_01910	DNA polymerase III subunit tau	2129260	2132664	-	2.7.7.7	dnaX_2	similar to AA sequence:UniProtKB:P06710		0	0	0	0	0	0	0
1919	PFR_JS22-1_1873	Peptidase C60, sortase A and B	2132734	2133450	-	PROKKA_01911	Sortase family protein	2132734	2133450	-			protein motif:Pfam:PF04203.7		0	0	0	0	0	0	0
1920	PFR_JS22-1_1874	Putative cell wall anchor domain protein	2133546	2134925	-	PROKKA_01912	Cna protein B-type domain protein	2133546	2134925	-			protein motif:Pfam:PF05738.7		1	0	0	0	0	0	0
1921	PFR_JS22-1_1875	Copper-containing nitrite reductase (Major outer	2135079	2137715	-	PROKKA_01913	Copper-containing nitrite reductase precursor	2135079	2137715	-	1.7.2.1	aniA	similar to AA sequence:UniProtKB:Q02219		1	0	0	0	0	0	0
1922	PFR_JS22-1_1876	Hypothetical protein	2137712	2139034	-	PROKKA_01914	hypothetical protein	2137712	2139034	-					1	0	0	0	0	0	0
1923	PFR_JS22-1_1877	Transcriptional regulator ArsR	2139082	2140167	-	PROKKA_01915	hypothetical protein	2139082	2140167	-					0	0	0	0	0	0	0
1924	PFR_JS22-1_1878	Hemerythrin HHE cation binding region	2140173	2140460	-	PROKKA_01916	hypothetical protein	2140173	2140460	-					1	0	0	0	0	0	0
1925	PFR_JS22-1_1879	Threonine dehydratase ilvA	2140934	2142208	-	PROKKA_01917	L-threonine dehydratase biosynthetic IlvA	2140934	2142208	-	4.3.1.19	ilvA	similar to AA sequence:UniProtKB:P04968		1	1	0	1	0	0	0
1926						PROKKA_01918	tRNA-Ser(gga)	2142306	2142391	+			COORDINATES:profile:Aragorn:1.2		0					0	0
1927	PFR_JS22-1_1880	Hypothetical protein	2142534	2144645	+	PROKKA_01919	Phage integrase family protein	2142534	2144645	+			protein motif:Pfam:PF00589.16	Unique Gene Cluster 2	0	1	0	1	0	0	0
1928	PFR_JS22-1_1881	Hypothetical protein	2144660	2144818	+	PROKKA_01920	hypothetical protein	2144660	2144818	+				Unique Gene Cluster 2	0	1	0	1	0	0	0
1929	PFR_JS22-1_1882	Sporadically distributed protein, TIGR04141	2144891	2146645	-	PROKKA_01921	hypothetical protein	2144891	2146645	-				Unique Gene Cluster 2	0	1	0	1	0	0	0
1930	PFR_JS22-1_1883	Putative modification methylase HaeIII	2146929	2148161	+	PROKKA_01922	Modification methylase HaeIII	2146929	2148161	+	2.1.1.37	haeIIIM	similar to AA sequence:UniProtKB:P20589	Unique Gene Cluster 2	0	1	0	1	0	0	0	M.PfrJS22II
1931	PFR_JS22-1_1884	Hypothetical protein	2148198	2149103	-	PROKKA_01923	hypothetical protein	2148198	2149103	-				Unique Gene Cluster 2	0	1	0	1	0	0	0
1932	PFR_JS22-1_1885	Hypothetical protein	2149475	2149819	+	PROKKA_01924	Transposase	2149475	2149819	+			protein motif:Pfam:PF01527.14	99% id to Propionibacterium acidipropionici strain CGMCC 1.2230 (transposase)	0	1	0	1	0	0	0
1933	PFR_JS22-1_1886	Integrase catalytic subunit	2149816	2150724	+	PROKKA_01925	Integrase core domain protein	2149816	2150724	+			protein motif:Pfam:PF00665.20	99% id to Propionibacterium acidipropionici strain CGMCC 1.2230 (transposase)	0	1	0	1	0	0	0
1934	PFR_JS22-1_1887	Hypothetical protein	2150877	2151044	-											1	0	1	0	0	0		Crispr_2
																							Crispr_2
1935	PFR_JS22-1_1888	Hypothetical protein	2151920	2152426	+	PROKKA_01926	hypothetical protein	2151920	2152426	+					1	1	0	1	0	0	0
1936	PFR_JS22-1_1889	Hypothetical protein	2152461	2152976	-	PROKKA_01927	hypothetical protein	2152461	2152976	-					1	0	0	0	0	0	0
1937	PFR_JS22-1_1890	Carbamoylphosphate synthase large subunit	2153147	2154373	-	PROKKA_01928	hypothetical protein	2153147	2154373	-			protein motif:CLUSTERS:PRK06849		0	0	0	0	0	0	0
1938	PFR_JS22-1_1891	Alcohol dehydrogenase	2154430	2155164	-	PROKKA_01929	Zinc-type alcohol dehydrogenase-like protein	2154430	2155164	-			similar to AA sequence:UniProtKB:P99173		0	0	0	0	0	0	0
1939	PFR_JS22-1_1892	Hypothetical protein	2155307	2155444	-	PROKKA_01930	hypothetical protein	2155307	2155444	-					0	0	0	0	0	0	0
1940	PFR_JS22-1_1893	Hypothetical protein	2155559	2155801	-	PROKKA_01931	hypothetical protein	2155559	2155801	-					1	0	0	0	0	0	0
1941	PFR_JS22-1_1894	PF07510 family protein	2155891	2156640	-	PROKKA_01932	hypothetical protein	2155891	2156640	-					1	0	0	0	0	0	0
1942	PFR_JS22-1_1895	Type III restriction protein res subunit	2156694	2159039	+	PROKKA_01933	ATP-dependent RNA helicase SrmB	2156694	2159039	+	3.6.4.13	srmB	similar to AA sequence:UniProtKB:P21507		0	0	0	0	0	0	0
1943	PFR_JS22-1_1896	Hypothetical protein	2159036	2159902	+	PROKKA_01934	hypothetical protein	2159036	2159902	+					0	0	0	0	0	0	0	PfrJS22ORF1896P
1944	PFR_JS22-1_1897	Hypothetical protein	2160388	2160564	+	PROKKA_01935	hypothetical protein	2160388	2160564	+					0	0	0	0	0	0	0
1945	PFR_JS22-1_1898	Hypothetical protein	2160797	2161111	+	PROKKA_01936	hypothetical protein	2160797	2161111	+					0	0	0	0	0	0	0
1946	PFR_JS22-1_1899	Hypothetical protein	2161341	2161514	+	PROKKA_01937	hypothetical protein	2161341	2161514	+					0	0	0	0	0	0	0
1947	PFR_JS22-1_1900	Hypothetical protein	2161555	2162487	-	PROKKA_01938	hypothetical protein	2161555	2162487	-					0	0	0	0	0	0	0
1948	PFR_JS22-1_1901	SPFH domain/band 7 family protein	2162871	2163854	+	PROKKA_01939	FtsH protease regulator HflK	2162871	2163854	+			protein motif:CLUSTERS:PRK10930		0	0	0	0	0	0	0
1949	PFR_JS22-1_1902	Hypothetical protein	2164080	2164634	-	PROKKA_01940	hypothetical protein	2164080	2164634	-					1	0	0	0	0	0	0
1950	PFR_JS22-1_1903	Putative zinc transporter ZitB	2165115	2166065	-	PROKKA_01941	Cadmium, cobalt and zinc/H(+)-K(+) antiporter	2165115	2166065	-		czcD_2	similar to AA sequence:UniProtKB:O07084		1	0	0	0	0	0	0
1951	PFR_JS22-1_1904	Amino acid permease	2166182	2167576	-	PROKKA_01942	Aromatic amino acid transport protein AroP	2166182	2167576	-		aroP_1	similar to AA sequence:UniProtKB:P15993		1	0	0	0	0	0	0
1952	PFR_JS22-1_1905	Hydroxyethylthiazole kinase	2168004	2168864	+	PROKKA_01943	Hydroxyethylthiazole kinase	2168004	2168864	+	2.7.1.50	thiM	similar to AA sequence:UniProtKB:P39593		0	0	0	0	0	0	0
1953	PFR_JS22-1_1906	Thiamine-phosphate pyrophosphorylase (Precursor)	2168897	2169712	+	PROKKA_01944	Thiamine-phosphate synthase	2168897	2169712	+	2.5.1.3	thiE_2	similar to AA sequence:UniProtKB:P66919		0	0	0	0	0	0	0
1954	PFR_JS22-1_1907	Phosphomethylpyrimidine kinase	2169709	2170575	+	PROKKA_01945	Hydroxymethylpyrimidine/phosphomethylpyrimidine kinase	2169709	2170575	+	2.7.1.49	thiD	similar to AA sequence:UniProtKB:P55882		1	0	0	0	0	0	0
1955	PFR_JS22-1_1908	Putative hydroxymethylpyrimidine transporter	2170654	2171970	+	PROKKA_01946	Permease for cytosine/purines, uracil, thiamine, allantoin	2170654	2171970	+			protein motif:Pfam:PF02133.9		0	0	0	0	0	0	0
1956	PFR_JS22-1_1909	Putative unusual protein kinase	2172083	2173780	-	PROKKA_01947	putative protein kinase UbiB	2172083	2173780	-	2.7.-.-	ubiB_1	similar to AA sequence:UniProtKB:P0A6A0		1	0	0	0	0	0	0
1957	PFR_JS22-1_1910	Transcriptional regulator	2173823	2174395	-	PROKKA_01948	Transcriptional regulator YqjI	2173823	2174395	-		yqjI_2	similar to AA sequence:UniProtKB:P64588		1	0	0	0	0	0	0
1958	PFR_JS22-1_1911	Hypothetical protein	2174690	2175352	+	PROKKA_01949	hypothetical protein	2174690	2175352	+					0	0	0	0	0	0	0
1959	PFR_JS22-1_1912	Hypothetical protein	2175425	2177041	+	PROKKA_01950	Cellulosome-anchoring protein precursor	2175425	2177041	+		ancA	similar to AA sequence:UniProtKB:Q06848		0	0	0	0	0	0	0
1960	PFR_JS22-1_1913	ABC D-methionine transporter, permease component	2177165	2177821	-	PROKKA_01951	Methionine import system permease protein MetP	2177165	2177821	-		metP	similar to AA sequence:UniProtKB:O32168		1	0	0	0	0	0	0
1961	PFR_JS22-1_1914	Methionine import ATP-binding protein MetN 2	2177818	2179083	-	PROKKA_01952	Methionine import ATP-binding protein MetN	2177818	2179083	-	3.6.3.-	metN	similar to AA sequence:UniProtKB:O32169		1	0	0	0	0	0	0
1962	PFR_JS22-1_1915	NLPA lipoprotein	2179080	2180045	-	PROKKA_01953	Membrane lipoprotein TpN32 precursor	2179080	2180045	-			similar to AA sequence:UniProtKB:O07950		1	0	0	0	0	0	0
1963	PFR_JS22-1_1916	DNA-binding response regulator TrcR	2180596	2181324	+	PROKKA_01954	putative transcriptional regulatory protein TcrX	2180596	2181324	+		tcrX	similar to AA sequence:UniProtKB:O69730		1	0	0	0	0	0	0
1964	PFR_JS22-1_1917	Two-component sensor kinase TcrY	2181305	2183170	+	PROKKA_01955	putative sensor histidine kinase TcrY	2181305	2183170	+	2.7.13.3	tcrY	similar to AA sequence:UniProtKB:O69729		1	0	0	0	0	0	0
1965	PFR_JS22-1_1918	PfkB family sugar kinase	2183405	2184397	-	PROKKA_01956	Ribokinase	2183405	2184397	-	2.7.1.15	rbsK_1	similar to AA sequence:UniProtKB:P0A9J6		1	0	0	0	0	0	0
1966	PFR_JS22-1_1919	Hypothetical protein	2184633	2187449	-	PROKKA_01957	FHA domain protein	2184633	2187449	-			protein motif:Pfam:PF00498.20		0	0	0	0	0	0	0
1967	PFR_JS22-1_1920	Pyruvate, phosphate dikinase	2187949	2190606	-	PROKKA_01958	Pyruvate, phosphate dikinase	2187949	2190606	-	2.7.9.1	ppdK	similar to AA sequence:UniProtKB:P22983		1	0	0	0	0	0	0
1968	PFR_JS22-1_1921	Protein of hypothetical function DUF299	2190815	2191708	-	PROKKA_01959	Putative pyruvate, phosphate dikinase regulatory protein	2190815	2191708	-	2.7.11.32	yqfL	similar to AA sequence:UniProtKB:P54470		1	0	0	0	0	0	0
1969	PFR_JS22-1_1922	Restriction system protein mrr	2192220	2193161	+	PROKKA_01960	Mrr restriction system protein	2192220	2193161	+		mrr_2	similar to AA sequence:UniProtKB:P24202		0	0	0	0	0	0	0	PfrJS22MrrP
1970	PFR_JS22-1_1923	MATE efflux family protein	2193377	2194741	-	PROKKA_01961	DNA-damage-inducible protein F	2193377	2194741	-		dinF	similar to AA sequence:UniProtKB:P28303		1	0	0	0	0	0	0
1971	PFR_JS22-1_1924	Methyltransferase small domain protein	2194792	2195781	+	PROKKA_01962	Ribosomal RNA large subunit methyltransferase G	2194792	2195781	+	2.1.1.174	rlmG	similar to AA sequence:UniProtKB:P42596		0	0	0	0	0	0	0
1972	PFR_JS22-1_1925	Carboxy peptidase YwiC	2195988	2196761	+	PROKKA_01963	hypothetical protein	2195988	2196761	+					0	0	0	0	0	0	0
1973	PFR_JS22-1_1926	2,5-diketo-D-gluconic acid reductase	2196938	2197771	+	PROKKA_01964	putative oxidoreductase/MSMEI_2347	2196938	2197771	+	1.-.-.-		similar to AA sequence:UniProtKB:A0QV10		1	0	0	0	0	0	0
1974	PFR_JS22-1_1927	Hypothetical protein	2197900	2198508	+	PROKKA_01965	hypothetical protein	2197900	2198508	+					0	0	0	0	0	0	0
1975	PFR_JS22-1_1928	Isochorismatase hydrolase	2198576	2199238	+	PROKKA_01966	Isochorismatase family protein	2198576	2199238	+			protein motif:Pfam:PF00857.14		1	0	0	0	0	0	0
1976	PFR_JS22-1_1929	Hypothetical protein	2199376	2200716	-	PROKKA_01967	hypothetical protein	2199376	2200716	-					1	0	0	0	0	0	0
1977	PFR_JS22-1_1930	Uncharacterized conserved protein UCP033563	2201029	2202219	+	PROKKA_01968	hypothetical protein	2201029	2202219	+					1	0	0	0	0	0	0
1978	PFR_JS22-1_1931	Succinate CoA transferase	2202343	2203866	+	PROKKA_01969	Succinyl-CoA:coenzyme A transferase	2202343	2203866	+	2.8.3.-	cat1	similar to AA sequence:UniProtKB:P38946		1	0	0	0	0	0	0
1979	PFR_JS22-1_1932	2-deoxy-D-gluconate 3-dehydrogenase KduD	2204094	2204906	-	PROKKA_01970	2-dehydro-3-deoxy-D-gluconate 5-dehydrogenase	2204094	2204906	-	1.1.1.127	kduD	similar to AA sequence:UniProtKB:Q05528		0	0	0	0	0	0	0
1980	PFR_JS22-1_1933	D-isomer specific 2-hydroxyacid dehydrogenase	2204946	2205992	-	PROKKA_01971	D-2-hydroxyisocaproate dehydrogenase	2204946	2205992	-	1.1.1.-		similar to AA sequence:UniProtKB:P17584		0	0	0	0	0	0	0
1981	PFR_JS22-1_1934	Pyrophosphatase PpaX	2206071	2206724	-	PROKKA_01972	Pyrophosphatase PpaX	2206071	2206724	-	3.6.1.1	ppaX	similar to AA sequence:UniProtKB:Q9JMQ2		1	0	0	0	0	0	0
1982	PFR_JS22-1_1935	Hypothetical protein	2207232	2208788	+	PROKKA_01973	hypothetical protein	2207232	2208788	+					0	0	0	0	0	0	0
1983	PFR_JS22-1_1936	Hypothetical protein	2208973	2209665	+	PROKKA_01974	hypothetical protein	2208973	2209665	+					1	0	0	0	0	0	0
1984						PROKKA_01975	tRNA-Gly(ccc)	2209752	2209825	+			COORDINATES:profile:Aragorn:1.2		0					0	0			Complete prophage start 2209782
1985	PFR_JS22-1_1937	Hypothetical protein	2210108	2210557	+	PROKKA_01976	hypothetical protein	2210108	2210557	+					0	0	0	0	0	0	0			Complete prophage
1986	PFR_JS22-1_1938	Hypothetical protein	2210627	2211067	+	PROKKA_01977	hypothetical protein	2210627	2211067	+					0	0	0	0	0	0	0			Complete prophage
1987	PFR_JS22-1_1939	Hypothetical protein	2211069	2211995	+	PROKKA_01978	hypothetical protein	2211069	2211995	+					0	0	0	0	0	0	0			Complete prophage
1988	PFR_JS22-1_1940	Hypothetical protein	2212155	2212493	-	PROKKA_01979	hypothetical protein	2212155	2212493	-					0	0	0	0	0	1	0			Complete prophage
1989	PFR_JS22-1_1941	N-acetylmuramyl-L-alanine amidase, negative	2212511	2213362	-	PROKKA_01980	N-acetylmuramoyl-L-alanine amidase	2212511	2213362	-			protein motif:Pfam:PF01510.19		0	0	0	0	0	1	0			Complete prophage
1990	PFR_JS22-1_1942	Hypothetical protein	2213413	2213688	-	PROKKA_01981	hypothetical protein	2213413	2213688	-					0	0	0	0	0	1	0			Complete prophage
1991	PFR_JS22-1_1943	Hypothetical protein	2213685	2214131	-	PROKKA_01982	hypothetical protein	2213685	2214131	-					0	0	0	0	0	1	0			Complete prophage
1992	PFR_JS22-1_1944	Hypothetical protein	2214128	2215819	-	PROKKA_01983	hypothetical protein	2214128	2215819	-					0	0	0	0	0	1	0			Complete prophage
1993	PFR_JS22-1_1945	Hypothetical protein	2215819	2216430	-	PROKKA_01984	hypothetical protein	2215819	2216430	-					0	0	0	0	0	1	0			Complete prophage
1994	PFR_JS22-1_1946	Hypothetical protein	2216473	2216703	-	PROKKA_01985	hypothetical protein	2216473	2216703	-					0	0	0	0	0	1	0			Complete prophage
1995	PFR_JS22-1_1947	Hypothetical protein	2216700	2217875	-	PROKKA_01986	hypothetical protein	2216700	2217875	-					0	0	0	0	0	1	0			Complete prophage
1996	PFR_JS22-1_1948	Hypothetical protein	2217875	2218690	-	PROKKA_01987	hypothetical protein	2217875	2218690	-					0	0	0	0	0	1	0			Complete prophage
1997	PFR_JS22-1_1949	Hypothetical protein	2218692	2222786	-	PROKKA_01988	Transglycosylase SLT domain protein	2218692	2222786	-			protein motif:Pfam:PF01464.14		0	0	0	0	0	1	0			Complete prophage
1998	PFR_JS22-1_1950	Hypothetical protein	2222813	2223181	-	PROKKA_01989	hypothetical protein	2222813	2223181	-					0	0	0	0	0	1	0			Complete prophage
[truncated: 381 more rows]

## Sheet: LT615138 (phage)
Prodigal ID	product name	gene start	gene end	strand	Annotations derived from B22 phage	Rebase
PH_1	Exonuclease VIII	3	557	-
PH_2	Hypothetical protein	554	1195	-
PH_3	Hypothetical protein	1192	1938	-
PH_4	Hypothetical protein	2162	2377	-
PH_5	Hypothetical protein	2364	2456	-
PH_6	BRO family protein	2453	3256	-	antirepressor
PH_7	Hypothetical protein	3319	3522	-	DNA binding domain protein
PH_8	Hypothetical protein	3652	3906	+	immunity repressor
PH_9	Hypothetical protein	4178	4630	+
PH_10	Integrase family protein	4703	6124	-	integrase
PH_11	Hypothetical protein	6483	6932	+
PH_12	Hypothetical protein	7002	7442	+
PH_13	Hypothetical protein	7444	8370	+
PH_14	Hypothetical protein	8530	8868	-
PH_15	Putative 1 N-acetylmuramoyl-L-alanine amidase (Family 2) with peptidoglycan binding domain	8886	9779	-
PH_16	Hypothetical protein	9788	10063	-
PH_17	Hypothetical protein	10060	10488	-	membrane protein
PH_18	Hypothetical protein	10503	12194	-
PH_19	Hypothetical protein	12194	12805	-
PH_20	Hypothetical protein	12848	13078	-
PH_21	Hypothetical protein	13075	14250	-	minor tail protein
PH_22	Hypothetical protein	14250	15065	-
PH_23	Hypothetical protein	15067	19161	-	tape measure protein
PH_24	Hypothetical protein	19188	19556	-
PH_25	Hypothetical protein	19556	19909	-
PH_26	Hypothetical protein	20007	20870	-	major tail subunit
PH_27	Hypothetical protein	20880	21248	-
PH_28	Hypothetical protein	21245	21493	-
PH_29	Hypothetical protein	21486	21827	-
PH_30	Hypothetical protein	21824	22204	-
PH_31	Hypothetical protein	22191	22391	-
PH_32	Putative phage major head protein	22417	23397	-	capsid protein
PH_33	Hypothetical protein	23414	24046	-
PH_34	Hypothetical protein	24376	25140	-
PH_35	Phage portal , SPP1 Gp6-like family protein	25127	26638	-	portal protein
PH_36	Gp8 domain protein	26635	28089	-	terminase large subunit
PH_37	Hypothetical protein	28043	28339	-	DNA binding protein
PH_38	Hypothetical protein	28355	28729	-
PH_39	Hypothetical protein	28859	29107	-
PH_40	HNH endonuclease domain protein	29104	29442	-
PH_41	Hypothetical protein	29439	29732	-
PH_42	Hypothetical protein	29875	30090	-
PH_43	Hypothetical protein	30195	30911	-
PH_44	Hypothetical protein	30945	31175	-
PH_45	Hypothetical protein	31237	31704	-
PH_46	Hypothetical protein	31701	32048	-
PH_47	Hypothetical protein	32045	32257	-
PH_48	Hypothetical protein	32238	32603	-
PH_49	Hypothetical protein	32603	32983	-
PH_50	Hypothetical protein	33225	35324	-	DNA methylase 100% id	M.PfrJS22PORF50P
PH_51	Hypothetical protein	35321	35572	-
PH_52	Hypothetical protein	35617	35910	-	RusA
PH_53	Hypothetical protein	35907	36437	-
PH_54	Hypothetical protein	36440	36679	-
PH_55	Hypothetical protein	36676	36909	-	single-stranded DNA binding domain protein
PH_56	Hypothetical protein	36906	37130	-
PH_57	Hypothetical protein	37127	37687	-
PH_58	Hypothetical protein	37684	38016	-	WhiB
PH_59	Hypothetical protein	38013	38177	-
PH_60	Enterohemolysin 1	38174	39013	-	RecT
PH_61	Hypothetical protein	39015	39308	-	HNH endonuclease
