# Supplementary material for: De novo assembly of genomes from long sequence reads reveals uncharted territories of Propionibacterium freudenreichii
Source: BMC Genomics. 2017 Oct 16;18:790. doi: 10.1186/s12864-017-4165-9 (PMC5644110; doi:10.1186/s12864-017-4165-9)
Supplement: Supplementary file 20 — Annotation file of the strain JS23 (LT618794) and of the phage PJS23 (LT618793) with the cumulative results of bioinformatics analyses. (XLSX 327 kb) [file 12864_2017_4165_MOESM20_ESM.xlsx]

## Sheet: LT618794
No.	Prodigal ID	product name	gene start	gene stop	strand	PROKKA ID	product name	gene start	gene stop	strand	eC_number	gene_name	database similar protein	note	Core	Island Viewer Predicted by at least one method	IV SIGI	IV Island Path	IV Island Pick	Prophinder	Phaster	Rebase	CRISPR	Special features
1	PFR_JS23_1	Chromosomal replication initiator protein DnaA	1	1467	+	PROKKA_00001	Chromosomal replication initiator protein DnaA	61	1467	+		dnaA	similar to AA sequence:UniProtKB:Q9ZH75		1	0	0	0	0	0	0
2	PFR_JS23_2	Drug resistance transporter, EmrB/QacA subfamily	1442	2911	-	PROKKA_00002	Multidrug export protein EmrB	1442	2911	-		emrB_1	similar to AA sequence:UniProtKB:P0AEJ0	Putative antibiotic resistance	1	0	0	0	0	0	0
3	PFR_JS23_3	Transcriptional regulator, MerR family	3153	3770	+	PROKKA_00003	hypothetical protein	3153	3770	+					1	0	0	0	0	0	0
4	PFR_JS23_4	SqdX	3767	4948	-	PROKKA_00004	GDP-mannose-dependent alpha-mannosyltransferase	3767	4948	-	2.4.1.-	mgtA_1	similar to AA sequence:UniProtKB:Q8NT41		1	0	0	0	0	0	0
5	PFR_JS23_5	Sulfolipid (UDP-sulfoquinovose) biosynthesis	4962	6209	-	PROKKA_00005	NAD dependent epimerase/dehydratase family protein	4962	6209	-			protein motif:Pfam:PF01370.15		1	0	0	0	0	0	0
6	PFR_JS23_6	ABC transport system ATP-binding protein	6681	7625	+	PROKKA_00006	ABC transporter ATP-binding protein YxdL	6681	7625	+		yxdL	similar to AA sequence:UniProtKB:P42423		0	0	0	0	0	0	0
7	PFR_JS23_7	ABC lipoprotein transporter, permease component	7627	10185	+	PROKKA_00007	ABC transporter permease YtrF precursor	7627	10185	+		ytrF_1	similar to AA sequence:UniProtKB:O35005		0	0	0	0	0	0	0
8	PFR_JS23_8	Hypothetical protein	11157	11933	-	PROKKA_00008	hypothetical protein	11157	11933	-					0	0	0	0	0	0	0
9	PFR_JS23_9	DNA polymerase III, beta subunit	12061	13221	+	PROKKA_00009	DNA polymerase III subunit beta	12061	13221	+	2.7.7.7	dnaN	similar to AA sequence:UniProtKB:Q50790		1	0	0	0	0	0	0
10	PFR_JS23_10	DNA replication and repair protein RecF	13295	14596	+	PROKKA_00010	DNA replication and repair protein RecF	13295	14596	+		recF	similar to AA sequence:UniProtKB:Q9RVE0		1	0	0	0	0	0	0
11	PFR_JS23_11	Hypothetical protein	14625	15371	+	PROKKA_00011	hypothetical protein	14625	15371	+			protein motif:CLUSTERS:PRK03195		1	0	0	0	0	0	0
12	PFR_JS23_12	Hypothetical protein	15624	17291	+	PROKKA_00012	Endo-14-beta-xylanase A precursor	15624	17291	+	3.2.1.8	xynA1_1	similar to AA sequence:UniProtKB:C6CRV0		0	0	0	0	0	0	0
13	PFR_JS23_13	Hypothetical protein	17573	18547	+	PROKKA_00013	hypothetical protein	17573	18547	+					0	0	0	0	0	0	0
14	PFR_JS23_14	DNA gyrase, B subunit	18968	21010	+	PROKKA_00014	DNA gyrase subunit B	18968	21010	+	5.99.1.3	gyrB	similar to AA sequence:UniProtKB:P0C5C5		1	0	0	0	0	0	0
15	PFR_JS23_15	DNA gyrase, A subunit	21057	23792	+	PROKKA_00015	DNA gyrase subunit A	21057	23792	+	5.99.1.3	gyrA_1	similar to AA sequence:UniProtKB:Q07702		1	0	0	0	0	0	0
16	PFR_JS23_16	Hypothetical protein	24014	24898	+	PROKKA_00016	hypothetical protein	24014	24898	+					1	0	0	0	0	0	0
17	PFR_JS23_17	PF07561 domain protein	25029	25304	-	PROKKA_00017	hypothetical protein	25029	25304	-					1	0	0	0	0	0	0
18	PFR_JS23_18	UPF0103 protein	25544	26341	+	PROKKA_00018	hypothetical protein	25544	26341	+			protein motif:CLUSTERS:PRK00782		1	0	0	0	0	0	0
19	PFR_JS23_19	AMMECR1 domain protein	26406	26978	+	PROKKA_00019	hypothetical protein	26406	26978	+			protein motif:CLUSTERS:PRK00801		1	0	0	0	0	0	0
20	PFR_JS23_20	Pyruvate formate lyase activating protein pflA	26975	28063	+	PROKKA_00020	4-hydroxyphenylacetate decarboxylase activating enzyme	26975	28063	+	1.97.1.-	csdA	similar to AA sequence:UniProtKB:Q38HX2		1	0	0	0	0	0	0
21	PFR_JS23_21	Integral membrane protein	28220	28738	+	PROKKA_00021	hypothetical protein	28220	28738	+					1	0	0	0	0	0	0
						PROKKA_00022	tRNA-Ile(gat)	28812	28887	+			COORDINATES:profile:Aragorn:1.2		0					0	0
22	PFR_JS23_22	Hypothetical protein	28976	29422	+	PROKKA_00023	hypothetical protein	28976	29422	+					1	0	0	0	0	0	0
23	PFR_JS23_23	Hypothetical protein	29437	29895	+	PROKKA_00024	hypothetical protein	29437	29895	+					1	0	0	0	0	0	0
24	PFR_JS23_24	Hypothetical protein	29932	30342	-	PROKKA_00025	hypothetical protein	29932	30342	-					1	0	0	0	0	0	0
25	PFR_JS23_25	Transcriptional regulator	30615	31397	+	PROKKA_00026	Catabolite control protein A	30615	31397	+		ccpA_1	similar to AA sequence:UniProtKB:P46828		1	0	0	0	0	0	0
26	PFR_JS23_26	Hypothetical protein	31532	31690	+	PROKKA_00027	hypothetical protein	31532	31690	+					0	0	0	0	0	0	0
27	PFR_JS23_27	Oxidoreductase, NAD-binding domain protein	32068	33258	+	PROKKA_00028	15-anhydro-D-fructose reductase	32068	33258	+	1.1.1.292	afr_1	similar to AA sequence:UniProtKB:Q2I8V6		0	0	0	0	0	0	0
28	PFR_JS23_28	MFS transporter, sugar porter family protein	33275	34927	+	PROKKA_00029	Major myo-inositol transporter IolT	33275	34927	+		iolT_1	similar to AA sequence:UniProtKB:O34718		0	0	0	0	0	0	0
29	PFR_JS23_29	Two-component system response regulator	35163	35822	-	PROKKA_00030	Oxygen regulatory protein NreC	35163	35822	-		nreC_1	similar to AA sequence:UniProtKB:Q7WZY4		1	0	0	0	0	0	0
30	PFR_JS23_30	Two-component system sensor kinase	35819	37321	-	PROKKA_00031	Sensor histidine kinase DesK	35819	37321	-	2.7.13.3	desK_1	similar to AA sequence:UniProtKB:O34757		1	0	0	0	0	0	0
31	PFR_JS23_31	Alpha-ketoglutarate transporter, MFS super	37523	38857	-	PROKKA_00032	Alpha-ketoglutarate permease	37523	38857	-		kgtP_1	similar to AA sequence:UniProtKB:P0AEX3		1	0	0	0	0	0	0
32	PFR_JS23_32	Peptidase M20D, amidohydrolase	38876	40087	-	PROKKA_00033	putative hydrolase YxeP	38876	40087	-	3.-.-.-	yxeP_1	similar to AA sequence:UniProtKB:P54955		1	0	0	0	0	0	0
33	PFR_JS23_33	ABC transporter	40567	42267	+	PROKKA_00034	Putative multidrug export ATP-binding/permease protein	40567	42267	+	3.6.3.-		similar to AA sequence:UniProtKB:Q99T13	Putative antibiotic resistance	1	0	0	0	0	0	0
34	PFR_JS23_34	ABC-type multidrug transport system ATPase and	42267	44234	+	PROKKA_00035	Putative multidrug export ATP-binding/permease protein	42267	44234	+	3.6.3.-		similar to AA sequence:UniProtKB:Q99T13	Putative antibiotic resistance	0	0	0	0	0	0	0
35	PFR_JS23_35	Alanine dehydrogenase	44458	45573	+	PROKKA_00036	Alanine dehydrogenase	44458	45573	+	1.4.1.1	ald	similar to AA sequence:UniProtKB:Q8KY18		1	0	0	0	0	0	0
36	PFR_JS23_36	Amino acid permease	45925	47463	+	PROKKA_00037	D-serine/D-alanine/glycine transporter	45925	47463	+		cycA_1	similar to AA sequence:UniProtKB:P0AAE0		1	0	0	0	0	0	0
37	PFR_JS23_37	Putative conserved lipoprotein lppS	47677	48876	-	PROKKA_00038	Putative LD-transpeptidase LppS precursor	47677	48876	-	2.-.-.-	lppS	similar to AA sequence:UniProtKB:Q8NMT9		1	0	0	0	0	0	0
38	PFR_JS23_38	Hypothetical protein	48891	49028	+	PROKKA_00039	hypothetical protein	48891	49028	+					0	0	0	0	0	0	0
39	PFR_JS23_39	Hypothetical protein	49122	49460	+	PROKKA_00040	Acylphosphatase	49122	49460	+	3.6.1.7	acyP	similar to AA sequence:UniProtKB:O35031		0	0	0	0	0	0	0
40	PFR_JS23_40	YvyE protein	49507	50190	-	PROKKA_00041	IMPACT family member YigZ	49507	50190	-		yigZ	similar to AA sequence:UniProtKB:P27862		0	0	0	0	0	0	0
41	PFR_JS23_41	Nitroreductase	50321	51076	+	PROKKA_00042	malonic semialdehyde reductase	50321	51076	+			protein motif:CLUSTERS:PRK05365		0	0	0	0	0	0	0
42	PFR_JS23_42	Conserved transmembrane protein	51066	52646	+	PROKKA_00043	hypothetical protein	51066	52646	+					0	0	0	0	0	0	0
43	PFR_JS23_43	Hypothetical protein	52684	53064	-	PROKKA_00044	hypothetical protein	52684	53064	-					0	0	0	0	0	0	0
44	PFR_JS23_44	Uma4 protein	53231	54538	-	PROKKA_00045	Transposase	53231	54538	-			protein motif:Pfam:PF01610.11		0	0	0	0	0	0	0
45	PFR_JS23_45	Hypothetical protein	54670	55686	-	PROKKA_00046	hypothetical protein	54670	55686	-					0	0	0	0	0	0	0
46	PFR_JS23_46	Conserved domain protein	55683	57776	-	PROKKA_00047	hypothetical protein	55683	57776	-					0	0	0	0	0	0	0
47	PFR_JS23_47	Glucose-1-phosphate thymidylyltransferase	57832	58701	-	PROKKA_00048	Glucose-1-phosphate thymidylyltransferase	57832	58701	-	2.7.7.24	rmlA	similar to AA sequence:UniProtKB:A0QPF9		0	0	0	0	0	0	0
48	PFR_JS23_48	Dolichyl-phosphate mannose synthase	58865	59611	+	PROKKA_00049	Undecaprenyl-phosphate mannosyltransferase	58865	59611	+	2.4.1.54		similar to AA sequence:UniProtKB:C5CBV8		0	0	0	0	0	0	0
49	PFR_JS23_49	Hypothetical protein	59608	60033	+	PROKKA_00050	hypothetical protein	59608	60033	+					0	0	0	0	0	0	0
50	PFR_JS23_50	Alpha-1,3-rhamnosyltransferase WapR	60172	61053	+	PROKKA_00051	Putative glycosyltransferase EpsE	60172	61053	+	2.4.-.-	epsE_1	similar to AA sequence:UniProtKB:P71054		0	0	0	0	0	0	0
51	PFR_JS23_51	CpsK	61064	61855	+	PROKKA_00052	Spore coat polysaccharide biosynthesis protein SpsA	61064	61855	+		spsA	similar to AA sequence:UniProtKB:P39621		0	0	0	0	0	0	0
52	PFR_JS23_52	Family 2 glycosyl transferase	61870	63777	+	PROKKA_00053	N-glycosyltransferase	61870	63777	+			protein motif:CLUSTERS:PRK11204		0	0	0	0	0	0	0
53	PFR_JS23_53	Polysaccharide biosynthesis protein	63765	65042	-	PROKKA_00054	hypothetical protein	63765	65042	-					0	0	0	0	0	0	0
54	PFR_JS23_54	Conserved transmembrane protein	65269	66801	-	PROKKA_00055	hypothetical protein	65269	66801	-					0	0	0	0	0	0	0
55	PFR_JS23_55	Fused dTDP-4-keto-L-rhamnose reductase and	66956	68416	-	PROKKA_00056	putative dTDP-4-dehydrorhamnose 35-epimerase	66956	68416	-	5.1.3.13	rfbC	similar to AA sequence:UniProtKB:Q5XCG7		0	0	0	0	0	0	0
56	PFR_JS23_56	DTDP-glucose 4,6-dehydratase RmlB	68421	69419	-	PROKKA_00057	dTDP-glucose 46-dehydratase	68421	69419	-	4.2.1.46	rmlB	similar to AA sequence:UniProtKB:P95780		0	0	0	0	0	0	0
57	PFR_JS23_57	Large surface protein A	69550	72951	-	PROKKA_00058	Exo-glucosaminidase LytG precursor	69550	72951	-	3.2.1.-	lytG	similar to AA sequence:UniProtKB:O32083		0	0	0	0	0	0	0
58	PFR_JS23_58	UDP-galactopyranose mutase glf	73244	74431	+	PROKKA_00059	UDP-galactopyranose mutase	73244	74431	+	5.4.99.9	glf	similar to AA sequence:UniProtKB:O06934		1	0	0	0	0	0	0
59	PFR_JS23_59	UDP-galactofuranosyl transferase GlfT2	74428	76440	+	PROKKA_00060	Galactofuranosyl transferase GlfT2	74428	76440	+	2.4.1.288	glfT2	similar to AA sequence:UniProtKB:O53585		0	0	0	0	0	0	0
60	PFR_JS23_60	Polysaccharide export ABC-2 type transport system	76445	77329	+	PROKKA_00061	Teichoic acid translocation permease protein TagG	76445	77329	+		tagG	similar to AA sequence:UniProtKB:P42953		0	0	0	0	0	0	0
61	PFR_JS23_61	O-antigen export system ATP-binding protein RfbB	77329	78099	+	PROKKA_00062	Teichoic acids export ATP-binding protein TagH	77329	78099	+	3.6.3.40	tagH	similar to AA sequence:UniProtKB:P42954		1	0	0	0	0	0	0
62	PFR_JS23_62	Glycosyltransferase	78212	79195	-	PROKKA_00063	Putative glycosyltransferase EpsE	78212	79195	-	2.4.-.-	epsE_2	similar to AA sequence:UniProtKB:P71054		0	0	0	0	0	0	0
63	PFR_JS23_63	Putative polysaccharide pyruvyl transferase	79198	80619	-	PROKKA_00064	Polysaccharide pyruvyl transferase	79198	80619	-			protein motif:Pfam:PF04230.7		0	0	0	0	0	0	0
64	PFR_JS23_64	Amylovoran biosynthesis glycosyltransferase AmsE	80795	81652	-	PROKKA_00065	UDP-Gal:alpha-D-GlcNAc-diphosphoundecaprenol beta-13-galactosyltransferase	80795	81652	-	2.4.1.303	wbbD	similar to AA sequence:UniProtKB:Q03084		0	0	0	0	0	0	0
65	PFR_JS23_65	DTDP-rhamnosyl transferase RfbF	81649	82611	-	PROKKA_00066	Galactofuranosyl transferase GlfT1	81649	82611	-	2.4.1.287	glfT1	similar to AA sequence:UniProtKB:A0R5Z2		0	0	0	0	0	0	0
66	PFR_JS23_66	Thioredoxin	82835	83251	-	PROKKA_00067	Thioredoxin	82835	83251	-			protein motif:Pfam:PF00085.14		1	0	0	0	0	0	0
67	PFR_JS23_67	Integral membrane protein	83256	83765	-	PROKKA_00068	hypothetical protein	83256	83765	-					1	0	0	0	0	0	0
68	PFR_JS23_68	1-acyl-sn-glycerol-3-phosphate acyltransferase	84884	85681	-	PROKKA_00069	Bifunctional protein Aas	84884	85681	-		aas	similar to AA sequence:UniProtKB:P31119		1	0	0	0	0	0	0
69	PFR_JS23_69	Oxidoreductase, short chain	85681	86577	-	PROKKA_00070	Gluconate 5-dehydrogenase	85681	86577	-	1.1.1.69	gno	similar to AA sequence:UniProtKB:P50199		1	0	0	0	0	0	0
70	PFR_JS23_70	Acetate kinase	86590	87780	-	PROKKA_00071	Acetate kinase	86590	87780	-	2.7.2.1	ackA	similar to AA sequence:UniProtKB:P77845		1	0	0	0	0	0	0
71	PFR_JS23_71	Phospho acetyltransferase	87941	89473	-	PROKKA_00072	Phosphate acetyltransferase	87941	89473	-	2.3.1.8	pta	similar to AA sequence:UniProtKB:Q8ZND6		1	0	0	0	0	0	0
72	PFR_JS23_72	Hypothetical protein	90082	90537	+	PROKKA_00073	hypothetical protein	90082	90537	+					0	0	0	0	0	0	0
73	PFR_JS23_73	Hypothetical protein	90688	91149	+	PROKKA_00074	hypothetical protein	90688	91149	+					0	0	0	0	0	0	0
74	PFR_JS23_74	Hypothetical protein	91518	92531	+	PROKKA_00075	hypothetical protein	91518	92531	+					0	0	0	0	0	0	0
75	PFR_JS23_75	Lipoprotein-releasing system ATP-binding protein	92528	93220	+	PROKKA_00076	ABC transporter ATP-binding protein YtrE	92528	93220	+		ytrE	similar to AA sequence:UniProtKB:O34392		0	0	0	0	0	0	0
76	PFR_JS23_76	ABC-type antimicrobial peptide transporter,	93217	94365	+	PROKKA_00077	Macrolide export ATP-binding/permease protein MacB	93217	94365	+	3.6.3.-	macB_1	similar to AA sequence:UniProtKB:Q5MK06		0	0	0	0	0	0	0
77	PFR_JS23_77	DNA/RNA helicase, superfamily II, SNF2 family	94523	97921	-	PROKKA_00078	ATP-dependent helicase HepA	94523	97921	-			protein motif:CLUSTERS:PRK04914		1	0	0	0	0	0	0
78	PFR_JS23_78	Hypothetical protein	98478	100046	+	PROKKA_00079	Endo-14-beta-xylanase A precursor	98478	100046	+	3.2.1.8	xynA1_2	similar to AA sequence:UniProtKB:C6CRV0		0	0	0	0	0	0	0
79	PFR_JS23_79	Hypothetical protein	100149	100868	+	PROKKA_00080	hypothetical protein	100149	100868	+					1	0	0	0	0	0	0
80	PFR_JS23_80	Apurinic endonuclease	101099	101902	+	PROKKA_00081	putative endonuclease 4	101099	101902	+	3.1.21.2	end	similar to AA sequence:UniProtKB:P63535		1	0	0	0	0	0	0
81	PFR_JS23_81	AMP-dependent synthetase/ligase	101899	103905	+	PROKKA_00082	Long-chain-fatty-acid--CoA ligase FadD15	101899	103905	+	6.2.1.3		similar to AA sequence:UniProtKB:O53521		1	0	0	0	0	0	0
82	PFR_JS23_82	YdjK	103945	105318	-	PROKKA_00083	Major myo-inositol transporter IolT	103945	105318	-		iolT_2	similar to AA sequence:UniProtKB:O34718		1	0	0	0	0	0	0
83	PFR_JS23_83	Hydroxypyruvate isomerase	105718	106515	-	PROKKA_00084	Hydroxypyruvate isomerase	105718	106515	-	5.3.1.22	hyi	similar to AA sequence:UniProtKB:P30147		1	0	0	0	0	0	0
84	PFR_JS23_84	Transcriptional regulator, LacI family	107007	108029	+	PROKKA_00085	HTH-type transcriptional regulator AscG	107007	108029	+		ascG	similar to AA sequence:UniProtKB:P24242		1	0	0	0	0	0	0
85	PFR_JS23_85	Isochorismatase family protein yddQ	108220	108792	+	PROKKA_00086	Streptothricin hydrolase	108220	108792	+	3.5.2.19	sttH_1	similar to AA sequence:UniProtKB:Q1MW86	Putative antibiotic resistance	1	0	0	0	0	0	0
86	PFR_JS23_86	Serine/threonine-protein kinase PknD	109173	110192	+	PROKKA_00087	Cystine-binding periplasmic protein precursor	109173	110192	+		fliY	similar to AA sequence:UniProtKB:P0AEM9		1	0	0	0	0	0	0
87	PFR_JS23_87	ABC-type amino acid transport system, secreted	110328	111239	+	PROKKA_00088	Glutamine-binding periplasmic protein precursor	110328	111239	+		glnH_1	similar to AA sequence:UniProtKB:P0AEQ3		1	0	0	0	0	0	0
88	PFR_JS23_88	ABC-type amino acid transport system, secreted	111406	112317	+	PROKKA_00089	Glutamine-binding periplasmic protein precursor	111406	112317	+		glnH_2	similar to AA sequence:UniProtKB:P0AEQ3		1	0	0	0	0	0	0
89	PFR_JS23_89	Permease protein of ABC transporter system	112399	113379	+	PROKKA_00090	Inner membrane amino-acid ABC transporter permease protein YecS	112399	113379	+		yecS_1	similar to AA sequence:UniProtKB:P0AFT2		1	0	0	0	0	0	0
90	PFR_JS23_90	Phosphate ABC transporter, ATP-binding protein	113381	114208	+	PROKKA_00091	Glutamine transport ATP-binding protein GlnQ	113381	114208	+		glnQ_1	similar to AA sequence:UniProtKB:P27675		1	0	0	0	0	0	0
91	PFR_JS23_91	Hypothetical protein	115085	115966	+	PROKKA_00092	Transcriptional regulator YqjI	115085	115966	+		yqjI_1	similar to AA sequence:UniProtKB:P64588		0	0	0	0	0	0	0
92	PFR_JS23_92	Glutamine-dependent NAD( ) synthetase nadE	116179	118293	-	PROKKA_00093	Glutamine-dependent NAD(+) synthetase	116179	118293	-	6.3.5.1	nadE	similar to AA sequence:UniProtKB:P0A5L6		1	0	0	0	0	0	0
93	PFR_JS23_93	Bifunctional PLP-dependent enzyme with	118461	119666	+	PROKKA_00094	Cystathionine beta-lyase PatB	118461	119666	+	4.4.1.8	patB	similar to AA sequence:UniProtKB:Q08432		1	0	0	0	0	0	0
94	PFR_JS23_94	Ribose-5-phosphate isomerase B	119769	120215	+	PROKKA_00095	Ribose-5-phosphate isomerase B	119769	120215	+	5.3.1.6	rpiB_1	similar to AA sequence:UniProtKB:P37351		1	0	0	0	0	0	0
95	PFR_JS23_95	Pyridoxal phosphate biosynthesis protein	120508	121518	+	PROKKA_00096	4-hydroxythreonine-4-phosphate dehydrogenase 2	120508	121518	+	1.1.1.262	pdxA2	similar to AA sequence:UniProtKB:P58718		0	0	0	0	0	0	0
96	PFR_JS23_96	Transporter, gluconate:H symporter family	121524	122867	+	PROKKA_00097	High-affinity gluconate transporter	121524	122867	+		gntT	similar to AA sequence:UniProtKB:P39835		0	0	0	0	0	0	0
97	PFR_JS23_97	L-ribulose-5-phosphate 3-epimerase ulaE	122912	123892	+	PROKKA_00098	Xylose isomerase-like TIM barrel	122912	123892	+			protein motif:Pfam:PF01261.18		0	0	0	0	0	0	0
98	PFR_JS23_98	Major facilitator superfamily transporter ACS	124119	125408	+	PROKKA_00099	putative sulfoacetate transporter SauU	124119	125408	+		sauU	similar to AA sequence:UniProtKB:Q0K843		0	0	0	0	0	0	0
99	PFR_JS23_99	Hypothetical protein	125427	125792	+	PROKKA_00100	hypothetical protein	125427	125792	+					0	0	0	0	0	0	0
100	PFR_JS23_100	Uma4 protein	125852	127198	+	PROKKA_00101	Transposase	125852	127198	+			protein motif:Pfam:PF01610.11		0	0	0	0	0	0	0
101	PFR_JS23_101	Putative TIM-barrel fold metal-dependent	127198	127839	+	PROKKA_00102	Amidohydrolase	127198	127839	+			protein motif:Pfam:PF04909.8		0	0	0	0	0	0	0
102	PFR_JS23_102	Arylformamidase	127979	128704	+	PROKKA_00103	Kynurenine formamidase	127979	128704	+	3.5.1.9	kynB	similar to AA sequence:UniProtKB:Q81CK1		0	0	0	0	0	0	0
103	PFR_JS23_103	MFS transporter	128694	129986	+	PROKKA_00104	Putative tartrate transporter	128694	129986	+		ttuB	similar to AA sequence:UniProtKB:Q44470		0	0	0	0	0	0	0
104	PFR_JS23_104	Propionate catabolism operon transcriptional	130025	130855	-	PROKKA_00105	HTH-type transcriptional regulator LutR	130025	130855	-		lutR	similar to AA sequence:UniProtKB:O07007		0	0	0	0	0	0	0
105	PFR_JS23_105	DAK1 domain protein	131003	132721	+	PROKKA_00106	PTS-dependent dihydroxyacetone kinase dihydroxyacetone-binding subunit DhaK	131003	132721	+	2.7.-.-	dhaK_1	similar to AA sequence:UniProtKB:Q9CIV8		0	0	0	0	0	0	0
106	PFR_JS23_106	Triosephosphate isomerase 2	132796	133548	+	PROKKA_00107	Triosephosphate isomerase	132796	133548	+	5.3.1.1	tpiA_1	similar to AA sequence:UniProtKB:Q5XD48		1	0	0	0	0	0	0
107	PFR_JS23_107	Transcriptional regulator	133710	134540	+	PROKKA_00108	Glycerol-3-phosphate regulon repressor	133710	134540	+		glpR	similar to AA sequence:UniProtKB:P0ACL0		1	0	0	0	0	0	0
108	PFR_JS23_108	Oxidoreductase, short chain	134749	135432	-	PROKKA_00109	putative oxidoreductase	134749	135432	-	1.-.-.-		similar to AA sequence:UniProtKB:Q99RF5		1	0	0	0	0	0	0
109	PFR_JS23_109	Putative ribose 5-phosphate isomerase	136251	136739	+	PROKKA_00110	Putative sugar phosphate isomerase YwlF	136251	136739	+	5.3.1.-	ywlF	similar to AA sequence:UniProtKB:P39156		1	0	0	0	0	0	0
110	PFR_JS23_110	Putative membrane protein	137284	138363	+	PROKKA_00111	hypothetical protein	137284	138363	+					1	0	0	0	0	0	0
111	PFR_JS23_111	HAD-superfamily hydrolase, subfamily IIA	138423	139295	+	PROKKA_00112	Arabinose operon protein AraL	138423	139295	+		araL	similar to AA sequence:UniProtKB:P94526		1	0	0	0	0	0	0
112	PFR_JS23_112	FGGY-family pentulose kinase	139327	140901	+	PROKKA_00113	Ribulokinase	139327	140901	+	2.7.1.16	araB_1	similar to AA sequence:UniProtKB:Q9KBQ3		1	0	0	0	0	0	0
113	PFR_JS23_113	Arabinose operon protein AraM	140914	142290	+	PROKKA_00114	Glycerol-1-phosphate dehydrogenase [NAD(P)+]	140914	142290	+	1.1.1.261	egsA	similar to AA sequence:UniProtKB:P94527		1	0	0	0	0	0	0
114	PFR_JS23_114	Hypothetical protein	142528	142647	+	PROKKA_00115	ribulokinase	142528	142647	+			protein motif:CLUSTERS:PRK04123		0	0	0	0	0	0	0
115	PFR_JS23_115	Transposase of ISAar20, ISL3 family	142613	143689	-	PROKKA_00116	Transposase	142613	143689	-			protein motif:Pfam:PF01610.11		0	0	0	0	0	0	0
116	PFR_JS23_116	Hypothetical protein	144033	144170	-	PROKKA_00117	hypothetical protein	144033	144170	-					0	0	0	0	0	0	0
117	PFR_JS23_117	Hypothetical protein	144384	144956	-	PROKKA_00118	hypothetical protein	144384	144956	-					0	0	0	0	0	0	0
118	PFR_JS23_118	Transposase of ISAar20, ISL3 family	145048	146043	-	PROKKA_00119	Transposase	145048	146043	-			protein motif:Pfam:PF01610.11		0	0	0	0	0	0	0
119	PFR_JS23_119	YkuG	146856	149108	+	PROKKA_00120	Putative peptidoglycan binding domain protein	146856	149108	+			protein motif:Pfam:PF01471.12		0	1	1	0	0	0	0
120	PFR_JS23_120	Hypothetical protein	149210	149578	+	PROKKA_00121	hypothetical protein	149210	149578	+					0	1	1	0	0	0	0
121	PFR_JS23_121	Transposase of ISAar20, ISL3 family	149841	151133	+	PROKKA_00122	Transposase	149841	151133	+			protein motif:Pfam:PF01610.11		0	1	1	0	0	0	0
122	PFR_JS23_122	Ribulokinase	151144	152811	+	PROKKA_00123	Ribulokinase	151144	152811	+	2.7.1.16	araB_2	similar to AA sequence:UniProtKB:P94524		1	0	0	0	0	0	0
123	PFR_JS23_123	Transketolase	152930	154996	+	PROKKA_00124	Transketolase	152930	154996	+	2.2.1.1	tkt	similar to AA sequence:UniProtKB:O06811		1	0	0	0	0	0	0
124	PFR_JS23_124	CHY zinc finger	155277	155588	-	PROKKA_00125	CHY zinc finger	155277	155588	-			protein motif:Pfam:PF05495.6		0	0	0	0	0	0	0
125	PFR_JS23_125	Putative excinuclease ABC, A subunit	155765	158053	+	PROKKA_00126	UvrABC system protein A	155765	158053	+		uvrA_1	similar to AA sequence:UniProtKB:Q9WYV0		1	0	0	0	0	0	0
126	PFR_JS23_126	Aldose 1-epimerase family protein	158121	159017	-	PROKKA_00127	Putative glucose-6-phosphate 1-epimerase	158121	159017	-	5.1.3.15	yeaD	similar to AA sequence:UniProtKB:P39173		1	0	0	0	0	0	0
127	PFR_JS23_127	DNA polymerase beta domain protein region	159132	159965	+	PROKKA_00128	hypothetical protein	159132	159965	+					1	0	0	0	0	0	0
128	PFR_JS23_128	Hypothetical protein	159958	161043	+	PROKKA_00129	hypothetical protein	159958	161043	+					1	0	0	0	0	0	0
129	PFR_JS23_129	Hypothetical protein	161044	161901	-	PROKKA_00130	hypothetical protein	161044	161901	-					1	0	0	0	0	0	0
130	PFR_JS23_130	D-inositol-3-phosphate glycosyltransferase 2	162074	163303	+	PROKKA_00131	D-inositol 3-phosphate glycosyltransferase	162074	163303	+	2.4.1.250	mshA	similar to AA sequence:UniProtKB:A0QQZ8		1	0	0	0	0	0	0
131	PFR_JS23_131	1D-myo-inositol	163300	164118	+	PROKKA_00132	1D-myo-inositol 2-acetamido-2-deoxy-alpha-D-glucopyranoside deacetylase	163300	164118	+	3.5.1.103	mshB_1	similar to AA sequence:UniProtKB:Q9F344		1	0	0	0	0	0	0
132	PFR_JS23_132	Integral membrane protein	164289	164900	+	PROKKA_00133	acid-resistance membrane protein	164289	164900	+			protein motif:CLUSTERS:PRK10209		1	0	0	0	0	0	0
133	PFR_JS23_133	Ribose-phosphate diphosphokinase	165018	165998	-	PROKKA_00134	Ribose-phosphate pyrophosphokinase	165018	165998	-	2.7.6.1	prs_1	similar to AA sequence:UniProtKB:P65235		1	0	0	0	0	0	0
134	PFR_JS23_134	Glutamine amidotransferase class-I	166082	166771	-	PROKKA_00135	GMP synthase [glutamine-hydrolyzing]	166082	166771	-	6.3.5.2	guaA_1	similar to AA sequence:UniProtKB:P99105		1	0	0	0	0	0	0
135	PFR_JS23_135	Multidrug resistance protein	166797	168044	-	PROKKA_00136	4-hydroxybenzoate transporter PcaK	166797	168044	-		pcaK	similar to AA sequence:UniProtKB:Q51955		1	0	0	0	0	0	0
136	PFR_JS23_136	Transcriptional regulator, MerR	168082	168426	+	PROKKA_00137	HTH-type transcriptional regulator HmrR	168082	168426	+		hmrR	similar to AA sequence:UniProtKB:Q9X5X4		1	0	0	0	0	0	0
137	PFR_JS23_137	Hypothetical protein	168509	169063	+	PROKKA_00138	hypothetical protein	168509	169063	+					1	0	0	0	0	0	0
138	PFR_JS23_138	Hypothetical acetyltransferase YafP	169134	169679	-	PROKKA_00139	putative N-acetyltransferase YafP	169134	169679	-	2.3.1.-	yafP	similar to AA sequence:UniProtKB:Q47158		1	0	0	0	0	0	0
139	PFR_JS23_139	Transcriptional regulator	169811	170158	+	PROKKA_00140	HTH-type transcriptional regulator CmtR	169811	170158	+		cmtR	similar to AA sequence:UniProtKB:P67731		1	0	0	0	0	0	0
140	PFR_JS23_140	Metal cation transporting P-type ATPase ctpG	170155	172269	+	PROKKA_00141	Zinc-transporting ATPase	170155	172269	+	3.6.3.-	zosA	similar to AA sequence:UniProtKB:O31688		1	0	0	0	0	0	0
141	PFR_JS23_141	Hypothetical protein	172321	172812	+	PROKKA_00142	hypothetical protein	172321	172812	+					0	0	0	0	0	0	0
142	PFR_JS23_142	Hypothetical protein	172931	173536	+	PROKKA_00143	hypothetical protein	172931	173536	+					1	0	0	0	0	0	0
143	PFR_JS23_143	ABC-type Fe3-siderophores transport systems	173592	174401	+	PROKKA_00144	hypothetical protein	173592	174401	+					1	0	0	0	0	0	0
144	PFR_JS23_144	Hypothetical protein	174474	174698	-	PROKKA_00145	hypothetical protein	174474	174698	-					1	0	0	0	0	0	0
145	PFR_JS23_145	Transcriptional Regulator, TetR family	174844	175452	-	PROKKA_00146	HTH-type transcriptional repressor KstR2	174844	175452	-		kstR2_1	similar to AA sequence:UniProtKB:A0R4Z6		1	0	0	0	0	0	0
146	PFR_JS23_146	YghA protein	175632	176321	+	PROKKA_00147	hypothetical protein	175632	176321	+			protein motif:CLUSTERS:PRK10578		1	0	0	0	0	0	0
147	PFR_JS23_147	SAF domain protein	176865	177575	+	PROKKA_00148	hypothetical protein	176865	177575	+					1	0	0	0	0	0	0
148	PFR_JS23_148	Hypothetical protein	177575	178612	+	PROKKA_00149	hypothetical protein	177575	178612	+					1	0	0	0	0	0	0
149	PFR_JS23_149	Secretion system protein	178609	180384	+	PROKKA_00150	Putative conjugal transfer protein/MT3759	178609	180384	+			similar to AA sequence:UniProtKB:Q7D547		1	0	0	0	0	0	0
150	PFR_JS23_150	Type II secretion system protein (Precursor)	180381	181274	+	PROKKA_00151	Bacterial type II secretion system protein F domain protein	180381	181274	+			protein motif:Pfam:PF00482.17		1	0	0	0	0	0	0
151	PFR_JS23_151	Type II secretion system F domain protein	181267	182172	+	PROKKA_00152	hypothetical protein	181267	182172	+					1	0	0	0	0	0	0
152	PFR_JS23_152	Hypothetical protein	182257	182481	+	PROKKA_00153	hypothetical protein	182257	182481	+					1	0	0	0	0	0	0
153	PFR_JS23_153	Hypothetical protein	182456	182878	+	PROKKA_00154	TadE-like protein	182456	182878	+			protein motif:Pfam:PF07811.6		1	0	0	0	0	0	0
154	PFR_JS23_154	Hypothetical protein	182944	183501	+	PROKKA_00155	hypothetical protein	182944	183501	+					1	0	0	0	0	0	0
						PROKKA_00156	tRNA-His(atg)	183706	183796	+			COORDINATES:profile:Aragorn:1.2		0					0	0
155	PFR_JS23_155	Hypothetical protein	183498	187190	+											0	0	0	0	0	0
156	PFR_JS23_156	Multiple antibiotic resistance (MarC)-related	187201	187791	-	PROKKA_00157	putative antibiotic transporter	187201	187791	-			protein motif:CLUSTERS:PRK10739	Putative antibiotic resistance	1	0	0	0	0	0	0
157	PFR_JS23_157	Transporter, major facilitator family protein	187791	189218	-	PROKKA_00158	2-acyl-glycerophospho-ethanolamine acyltransferase	187791	189218	-			protein motif:CLUSTERS:PRK08633		1	0	0	0	0	0	0
158	PFR_JS23_158	Conserved domain protein	189552	190517	-	PROKKA_00159	hypothetical protein	189552	190517	-					1	0	0	0	0	0	0
159	PFR_JS23_159	Uma4 protein	190626	191933	-	PROKKA_00160	Transposase	190626	191933	-			protein motif:Pfam:PF01610.11		0	1	0	1	0	0	0
160	PFR_JS23_160	GalE protein	192176	193171	-	PROKKA_00161	UDP-glucose 4-epimerase	192176	193171	-	5.1.3.2	galE_1	similar to AA sequence:UniProtKB:Q7WTB1	Lac_island	0	1	0	1	0	0	0
161	PFR_JS23_161	Glycoside/pentoside/hexuronide transporter	193217	194605	-	PROKKA_00162	Inner membrane symporter YicJ	193217	194605	-		yicJ_1	similar to AA sequence:UniProtKB:P31435	Lac_island	0	1	0	1	0	0	0
162	PFR_JS23_162	Glycosyl hydrolase, family 2	194628	197696	-	PROKKA_00163	Evolved beta-galactosidase subunit alpha	194628	197696	-	3.2.1.23	ebgA_1	similar to AA sequence:UniProtKB:P06864	Lac_island	0	1	0	1	0	0	0
163	PFR_JS23_163	Hypothetical protein	197748	197909	-	PROKKA_00164	N-acetylmuramic acid 6-phosphate etherase	197748	197909	-	4.2.1.126	murQ_1	similar to AA sequence:UniProtKB:P44862		0	1	0	1	0	0	0
164	PFR_JS23_164	Transposase of ISAar20, ISL3 family	198097	199389	+	PROKKA_00165	Transposase	198097	199389	+			protein motif:Pfam:PF01610.11		0	1	0	1	0	0	0
165	PFR_JS23_165	Transcriptional regulator, RpiR family	199444	200433	+	PROKKA_00166	HTH-type transcriptional regulator MurR	199444	200433	+		murR	similar to AA sequence:UniProtKB:P77245		0	1	0	1	0	0	0
166	PFR_JS23_166	Putative insertion element ISCmi2 transposase	200395	201228	-	PROKKA_00167	IS2 transposase TnpB	200395	201228	-			protein motif:CLUSTERS:PRK09409		0	1	0	1	0	0	0
167	PFR_JS23_167	Hypothetical protein	201252	201623	-	PROKKA_00168	hypothetical protein	201252	201623	-					0	1	0	1	0	0	0
168	PFR_JS23_168	Probable carnitine operon oxidoreductase	201802	202938	+	PROKKA_00169	Crotonobetainyl-CoA dehydrogenase	201802	202938	+	1.3.99.-	caiA	similar to AA sequence:UniProtKB:P60584		0	1	0	1	0	0	0
169	PFR_JS23_169	Hypothetical protein	203008	204234	+	PROKKA_00170	Crotonobetainyl-CoA:carnitine CoA-transferase	203008	204234	+	2.8.3.-	caiB	similar to AA sequence:UniProtKB:Q8GB19		0	1	0	1	0	0	0
170	PFR_JS23_170	AMP-dependent synthetase/ligase	204265	205860	+	PROKKA_00171	putative sulfoacetate--CoA ligase	204265	205860	+	6.2.1.-	sauT	similar to AA sequence:UniProtKB:Q0K844		0	0	0	0	0	0	0
171	PFR_JS23_171	UfaA2 protein	205857	206735	+	PROKKA_00172	MaoC like domain protein	205857	206735	+			protein motif:Pfam:PF01575.13		0	0	0	0	0	0	0
172	PFR_JS23_172	Metabolite transport protein YaaU	206946	208304	+	PROKKA_00173	Inner membrane metabolite transport protein YgcS	206946	208304	+		ygcS_1	similar to AA sequence:UniProtKB:Q46909		0	0	0	0	0	0	0
173	PFR_JS23_173	YqgX	208309	208953	+	PROKKA_00174	putative metallo-hydrolase	208309	208953	+	3.-.-.-		similar to AA sequence:UniProtKB:Q5XD24		0	0	0	0	0	0	0
174	PFR_JS23_174	Electron transfer flavoprotein	209137	209892	+	PROKKA_00175	Electron transfer flavoprotein subunit beta	209137	209892	+		etfB	similar to AA sequence:UniProtKB:P38975		1	0	0	0	0	0	0
175	PFR_JS23_175	Electron transfer flavoprotein FAD-binding domain	209929	210801	+	PROKKA_00176	Electron transfer flavoprotein subunit alpha	209929	210801	+		etfA	similar to AA sequence:UniProtKB:P38974		1	0	0	0	0	0	0
176	PFR_JS23_176	FAD dependent oxidoreductase	210804	212108	+	PROKKA_00177	Electron transfer flavoprotein-ubiquinone oxidoreductase	210804	212108	+	1.5.5.1		similar to AA sequence:UniProtKB:Q9HZP5		1	0	0	0	0	0	0
177	PFR_JS23_177	Ferredoxin-like protein fixX	212122	212415	+	PROKKA_00178	hypothetical protein	212122	212415	+					1	0	0	0	0	0	0
178	PFR_JS23_178	Hypothetical protein	212684	213472	+	PROKKA_00179	IgA FC receptor precursor	212684	213472	+		bag	similar to AA sequence:UniProtKB:P27951		0	0	0	0	0	0	0
179	PFR_JS23_179	Hypothetical protein	214274	214516	-	PROKKA_00180	hypothetical protein	214274	214516	-					0	0	0	0	0	0	0
180	PFR_JS23_180	Protein involving differentiation	214520	216292	+	PROKKA_00181	Type III restriction enzyme res subunit	214520	216292	+			protein motif:Pfam:PF04851.9		1	0	0	0	0	0	0
181	PFR_JS23_181	SanA protein	216554	217225	+	PROKKA_00182	vancomycin high temperature exclusion protein	216554	217225	+			protein motif:CLUSTERS:PRK10834		1	0	0	0	0	0	0
182	PFR_JS23_182	UDP-glucose 6-dehydrogenase udgA	217313	218824	-	PROKKA_00183	UDP-glucose 6-dehydrogenase YwqF	217313	218824	-	1.1.1.22	ywqF	similar to AA sequence:UniProtKB:P96718		1	0	0	0	0	0	0
183	PFR_JS23_183	Arginine--tRNA ligase 1 (Precursor)	218865	220457	+	PROKKA_00184	Arginine--tRNA ligase	218865	220457	+	6.1.1.19	argS	similar to AA sequence:UniProtKB:P11875		1	0	0	0	0	0	0
184	PFR_JS23_184	DNA-binding transcriptional repressor of ribose	220479	221516	-	PROKKA_00185	Ribose operon repressor	220479	221516	-		rbsR	similar to AA sequence:UniProtKB:P0ACQ0		0	0	0	0	0	0	0
185	PFR_JS23_185	IolE protein	221754	222671	+	PROKKA_00186	Inosose dehydratase	221754	222671	+	4.2.1.44	iolE_1	similar to AA sequence:UniProtKB:Q88S37		0	0	0	0	0	0	0
186	PFR_JS23_186	Inositol 2-dehydrogenase IdhA	222701	223699	+	PROKKA_00187	Inositol 2-dehydrogenase	222701	223699	+	1.1.1.18	idhA_1	similar to AA sequence:UniProtKB:O68965		0	0	0	0	0	0	0
187	PFR_JS23_187	YdjK	223803	225266	+	PROKKA_00188	Major myo-inositol transporter IolT	223803	225266	+		iolT_3	similar to AA sequence:UniProtKB:O34718		0	0	0	0	0	0	0
188	PFR_JS23_188	Iron-siderophore uptake system ATP-binding	225734	226624	-	PROKKA_00189	putative siderophore transport system ATP-binding protein YusV	225734	226624	-		yusV_1	similar to AA sequence:UniProtKB:O32188		1	0	0	0	0	0	0
189	PFR_JS23_189	Ferric enterobactin transport system permease	226621	227703	-	PROKKA_00190	Ferric enterobactin transport system permease protein FepG	226621	227703	-		fepG	similar to AA sequence:UniProtKB:P23877		1	0	0	0	0	0	0
190	PFR_JS23_190	Ferric enterobactin transport system permease	227700	228758	-	PROKKA_00191	Ferric enterobactin transport system permease protein FepD	227700	228758	-		fepD	similar to AA sequence:UniProtKB:P23876		1	0	0	0	0	0	0
191	PFR_JS23_191	ABC-type Fe3-siderophores transport systems,	229005	230000	+	PROKKA_00192	Putative ABC transporter substrate-binding lipoprotein YhfQ precursor	229005	230000	+		yhfQ	similar to AA sequence:UniProtKB:C0SP94		1	0	0	0	0	0	0
192	PFR_JS23_192	Polyphosphate glucokinase/transcriptional	230179	230982	-	PROKKA_00193	Polyphosphate glucokinase	230179	230982	-	2.7.1.63	ppgK	similar to AA sequence:UniProtKB:A5U654		1	0	0	0	0	0	0
193	PFR_JS23_193	Putative Sodium:sulfate symportert	231076	232473	-	PROKKA_00194	Citrate carrier	231076	232473	-		citT	similar to AA sequence:UniProtKB:P0AE74		1	0	0	0	0	0	0
194	PFR_JS23_194	UDP-glucose 4-epimerase, galE	232785	233759	+	PROKKA_00195	UDP-glucose 4-epimerase	232785	233759	+	5.1.3.2	galE_2	similar to AA sequence:UniProtKB:Q7WTB1		1	0	0	0	0	0	0
195	PFR_JS23_195	Transcriptional regulator TetR	233816	234508	-	PROKKA_00196	HTH-type transcriptional repressor KstR2	233816	234508	-		kstR2_2	similar to AA sequence:UniProtKB:Q0S7V2		0	0	0	0	0	0	0
196	PFR_JS23_196	Thermostable beta-glucosidase B	234833	237232	+	PROKKA_00197	Thermostable beta-glucosidase B	234833	237232	+	3.2.1.21	bglB	similar to AA sequence:UniProtKB:P14002		1	0	0	0	0	0	0
197	PFR_JS23_197	Hypothetical protein	237113	237475	-	PROKKA_00198	hypothetical protein	237113	237475	-					0	0	0	0	0	0	0
198	PFR_JS23_198	Putative metabolite transport protein YaaU	237634	239022	+	PROKKA_00199	Inner membrane metabolite transport protein YgcS	237634	239022	+		ygcS_2	similar to AA sequence:UniProtKB:Q46909		1	0	0	0	0	0	0
199	PFR_JS23_199	Metallophosphoesterase	239015	240703	+	PROKKA_00200	hypothetical protein	239015	240703	+					1	0	0	0	0	0	0
200	PFR_JS23_200	Mg2 transporter-C, MgtC family	240710	241438	+	PROKKA_00201	putative Mg(2+) transport ATPase	240710	241438	+			protein motif:CLUSTERS:PRK09977		1	0	0	0	0	0	0
201	PFR_JS23_201	Sn-glycerol-3-phosphate transporter GlpT	241727	243145	+	PROKKA_00202	Glycerol-3-phosphate transporter	241727	243145	+		glpT	similar to AA sequence:UniProtKB:P08194		1	0	0	0	0	0	0
202	PFR_JS23_202	Hypothetical protein	243469	243672	-	PROKKA_00203	hypothetical protein	243469	243672	-					0	0	0	0	0	0	0
203	PFR_JS23_203	NUDIX hydrolase	243765	244208	-	PROKKA_00204	CTP pyrophosphohydrolase	243765	244208	-	3.6.1.65	nudG	similar to AA sequence:UniProtKB:P77788		0	0	0	0	0	0	0
204	PFR_JS23_204	Carbohydrate kinase, PfkB family	244415	245419	-	PROKKA_00205	putative sugar kinase YdjH	244415	245419	-	2.7.1.-	ydjH	similar to AA sequence:UniProtKB:P77493		0	0	0	0	0	0	0
205	PFR_JS23_205	Permease, cytosine/purine, uracil, thiamine,	245416	246936	-	PROKKA_00206	Permease for cytosine/purines uracil thiamine allantoin	245416	246936	-			protein motif:Pfam:PF02133.9		1	0	0	0	0	0	0
206	PFR_JS23_206	YktC (Inositol monophosphatase SuhB)	247114	247965	-	PROKKA_00207	Inositol-1-monophosphatase ImpA	247114	247965	-	3.1.3.25	impA	similar to AA sequence:UniProtKB:A0QX86		1	0	0	0	0	0	0
207	PFR_JS23_207	Sugar phosphate antiporter	247958	249406	-	PROKKA_00208	Hexose phosphate transport protein	247958	249406	-		uhpT	similar to AA sequence:UniProtKB:P0AGC0		0	0	0	0	0	0	0
208	PFR_JS23_208	Acetyl-CoA C-acetyltransferase vraB	249786	250940	-	PROKKA_00209	Acetyl-CoA acetyltransferase	249786	250940	-	2.3.1.9	thlA	similar to AA sequence:UniProtKB:P45359		1	0	0	0	0	0	0
209	PFR_JS23_209	Putative long chain fatty acid-CoA ligase VraA	250937	251995	-	PROKKA_00210	putative acyl--CoA ligase YhfT	250937	251995	-	6.2.1.-	yhfT	similar to AA sequence:UniProtKB:O07619		0	0	0	0	0	0	0
210	PFR_JS23_210	Hypothetical protein	252165	252383	+	PROKKA_00211	CsbD-like protein	252165	252383	+			protein motif:Pfam:PF05532.6		0	0	0	0	0	0	0
211	PFR_JS23_211	CAAX amino terminal protease self-immunity	252438	253253	+	PROKKA_00212	CAAX amino terminal protease self- immunity	252438	253253	+			protein motif:Pfam:PF02517.10		0	0	0	0	0	0	0
212	PFR_JS23_212	Hypothetical protein	253283	253462	+	PROKKA_00213	hypothetical protein	253283	253462	+					0	0	0	0	0	0	0
213	PFR_JS23_213	Starvation-induced DNA protecting protein	253620	254147	+	PROKKA_00214	DNA protection during starvation protein 2	253620	254147	+	1.16.-.-	dps2	similar to AA sequence:UniProtKB:Q9RZN1		1	0	0	0	0	0	0
214	PFR_JS23_214	Uma4 protein	254480	255787	+	PROKKA_00215	Transposase	254480	255787	+			protein motif:Pfam:PF01610.11		0	0	0	0	0	0	0
215	PFR_JS23_215	Von Willebrand factor type A domain protein	255944	256900	+	PROKKA_00216	von Willebrand factor type A domain protein	255944	256900	+			protein motif:Pfam:PF00092.22		0	0	0	0	0	0	0
216	PFR_JS23_216	Hypothetical protein	256897	257553	+	PROKKA_00217	Tetratricopeptide repeat protein	256897	257553	+			protein motif:Pfam:PF07719.11		0	0	0	0	0	0	0
217	PFR_JS23_217	Hypothetical protein	257729	257956	+	PROKKA_00218	hypothetical protein	257729	257956	+					0	0	0	0	0	0	0
218	PFR_JS23_218	Divalent metal cation transporter MntH	258003	259418	-	PROKKA_00219	Divalent metal cation transporter MntH	258003	259418	-		mntH	similar to AA sequence:UniProtKB:Q99UZ7		1	0	0	0	0	0	0
219	PFR_JS23_219	Transcriptional repressor sirR	259643	260320	+	PROKKA_00220	Iron-dependent repressor IdeR	259643	260320	+		ideR	similar to AA sequence:UniProtKB:P0A672		1	0	0	0	0	0	0
220	PFR_JS23_220	Regulator of chromosome condensation	260478	262577	+	PROKKA_00221	Endoglucanase C precursor	260478	262577	+	3.2.1.4	cenC_1	similar to AA sequence:UniProtKB:P14090		0	0	0	0	0	0	0
221	PFR_JS23_221	Hypothetical protein	262784	263284	-	PROKKA_00222	hypothetical protein	262784	263284	-					0	0	0	0	0	0	0
222	PFR_JS23_222	Toxin secretion/phage lysis holin	263306	264985	-	PROKKA_00223	Sodium/glucose cotransporter	263306	264985	-		sglT	similar to AA sequence:UniProtKB:P96169		0	0	0	0	0	0	0
223	PFR_JS23_223	Phosphomethylpyrimidine synthase	265413	267317	+	PROKKA_00224	Phosphomethylpyrimidine synthase	265413	267317	+	4.1.99.17	thiC	similar to AA sequence:UniProtKB:P45740		1	0	0	0	0	0	0
224	PFR_JS23_224	Hypothetical protein	267277	267399	+	PROKKA_00225	hypothetical protein	267277	267399	+					0	0	0	0	0	0	0
225	PFR_JS23_225	PF06224 family protein	267414	268574	-	PROKKA_00226	hypothetical protein	267414	268574	-					1	0	0	0	0	0	0
226	PFR_JS23_226	Hypothetical protein	268835	269167	-	PROKKA_00227	Ribbon-helix-helix protein copG family	268835	269167	-			protein motif:Pfam:PF01402.15		0	0	0	0	0	0	0
227	PFR_JS23_227	Hypothetical protein	269686	270255	+	PROKKA_00228	hypothetical protein	269686	270255	+					1	0	0	0	0	0	0
228	PFR_JS23_228	UbiE family methyltransferase	270338	271156	-	PROKKA_00229	Demethylmenaquinone methyltransferase	270338	271156	-	2.1.1.163	ubiE_1	similar to AA sequence:UniProtKB:P67062		1	0	0	0	0	0	0
229	PFR_JS23_229	Xenobiotic reductase A	271311	272423	+	PROKKA_00230	NADPH dehydrogenase	271311	272423	+	1.6.99.1	namA	similar to AA sequence:UniProtKB:P54550		1	0	0	0	0	0	0
230	PFR_JS23_230	Lincomycin resistance protein LmrB	272470	273873	-	PROKKA_00231	putative transport protein HsrA	272470	273873	-		hsrA_1	similar to AA sequence:UniProtKB:P31474		1	0	0	0	0	0	0
231	PFR_JS23_231	Hypothetical protein	274020	274550	+	PROKKA_00232	MarR family protein	274020	274550	+			protein motif:Pfam:PF12802.1	Putative antibiotic resistance	0	0	0	0	0	0	0
232	PFR_JS23_232	Replicative DNA helicase	274679	276034	-	PROKKA_00233	Replicative DNA helicase	274679	276034	-	3.6.4.12	dnaB	similar to AA sequence:UniProtKB:P71715		1	0	0	0	0	0	0
233	PFR_JS23_233	Hypothetical protein	276630	277352	+	PROKKA_00234	Copper-sensing transcriptional repressor CsoR	276630	277352	+		csoR	similar to AA sequence:UniProtKB:O32222		1	0	0	0	0	0	0
234	PFR_JS23_234	Heavy metal transport/detoxification protein	277486	277698	+	PROKKA_00235	Heavy-metal-associated domain protein	277486	277698	+			protein motif:Pfam:PF00403.20		1	0	0	0	0	0	0
235	PFR_JS23_235	Copper-transporting ATPase CopA	277809	280298	+	PROKKA_00236	Copper-exporting P-type ATPase A	277809	280298	+	3.6.3.54	copA_1	similar to AA sequence:UniProtKB:Q2FV64		1	0	0	0	0	0	0
236	PFR_JS23_236	Hypothetical protein	280515	281294	+	PROKKA_00237	hypothetical protein	280515	281294	+					1	0	0	0	0	0	0
237	PFR_JS23_237	Hypothetical protein	281410	281637	-	PROKKA_00238	hypothetical protein	281410	281637	-					1	0	0	0	0	0	0
238	PFR_JS23_238	Hypothetical protein	281753	282226	-	PROKKA_00239	hypothetical protein	281753	282226	-					1	0	0	0	0	0	0
239	PFR_JS23_239	Na( )/H( ) antiporter NhaA	282561	283784	-	PROKKA_00240	Na(+)/H(+) antiporter NhaA	282561	283784	-		nhaA	similar to AA sequence:UniProtKB:P13738		1	0	0	0	0	0	0
240	PFR_JS23_240	Conserved domain protein	284089	284838	-	PROKKA_00241	hypothetical protein	284089	284838	-			protein motif:CLUSTERS:PRK08317		1	0	0	0	0	0	0
241	PFR_JS23_241	Septum site determining protein	284963	286456	+	PROKKA_00242	hypothetical protein	284963	286456	+					1	0	0	0	0	0	0
242	PFR_JS23_242	Helicase/secretion neighborhood ATPase	286443	287594	+	PROKKA_00243	Putative conjugal transfer protein/MT3759	286443	287594	+			similar to AA sequence:UniProtKB:Q7D547		1	0	0	0	0	0	0
243	PFR_JS23_243	Type II secretion system protein (Precursor)	287591	288388	+	PROKKA_00244	hypothetical protein	287591	288388	+					1	0	0	0	0	0	0
244	PFR_JS23_244	Type II secretion system F domain protein	288385	289128	+	PROKKA_00245	Bacterial type II secretion system protein F domain protein	288385	289128	+			protein motif:Pfam:PF00482.17		1	0	0	0	0	0	0
245	PFR_JS23_245	Protein mcbG	289261	289866	-	PROKKA_00246	Secreted effector protein pipB2	289261	289866	-		pipB2	similar to AA sequence:UniProtKB:Q8ZMM8		1	0	0	0	0	0	0
246	PFR_JS23_246	Hypothetical protein	290025	290336	+	PROKKA_00247	hypothetical protein	290025	290336	+					1	0	0	0	0	0	0
247	PFR_JS23_247	Hypothetical protein	290467	290925	+	PROKKA_00248	hypothetical protein	290467	290925	+					1	0	0	0	0	0	0
248	PFR_JS23_248	Hypothetical protein	291087	291419	+	PROKKA_00249	hypothetical protein	291087	291419	+					1	0	0	0	0	0	0
249	PFR_JS23_249	Hypothetical protein	291559	291825	-	PROKKA_00250	hypothetical protein	291559	291825	-					1	0	0	0	0	0	0
250	PFR_JS23_250	Cytoplasmic chaperone TorD	291907	292788	+	PROKKA_00251	twin-argninine leader-binding protein DmsD	291907	292788	+			protein motif:CLUSTERS:PRK11621		1	0	0	0	0	0	0
251	PFR_JS23_251	4Fe-4S ferredoxin iron-sulfur binding domain	293004	294215	+	PROKKA_00252	hypothetical protein	293004	294215	+					1	0	0	0	0	0	0
252	PFR_JS23_252	Anaerobic dimethyl sulfoxide reductase, A	294277	296952	+	PROKKA_00253	Dimethyl sulfoxide reductase DmsA precursor	294277	296952	+	1.8.5.3	dmsA	similar to AA sequence:UniProtKB:P18775		0	0	0	0	0	0	0
253	PFR_JS23_253	Dimethylsulfoxide reductase, chain B	296966	297610	+	PROKKA_00254	Anaerobic dimethyl sulfoxide reductase chain B	296966	297610	+		dmsB	similar to AA sequence:UniProtKB:P18776		1	0	0	0	0	0	0
254	PFR_JS23_254	Anaerobic dimethyl sulfoxide reductase chain C	297610	298614	+	PROKKA_00255	Anaerobic dimethyl sulfoxide reductase chain C	297610	298614	+		dmsC	similar to AA sequence:UniProtKB:P18777		1	0	0	0	0	0	0
255	PFR_JS23_255	DEAD/DEAH box helicase	298611	301073	-	PROKKA_00256	putative ATP-dependent helicase Lhr	298611	301073	-			protein motif:CLUSTERS:PRK09751		0	0	0	0	0	0	0
256	PFR_JS23_256	RRNA or tRNA methyltransferase	301323	302840	+	PROKKA_00257	Ribosomal RNA small subunit methyltransferase C	301323	302840	+	2.1.1.172	rsmC_1	similar to AA sequence:UniProtKB:P39406		1	0	0	0	0	0	0
257	PFR_JS23_257	DNA topoisomerase	303248	306043	+	PROKKA_00258	DNA topoisomerase 1	303248	306043	+	5.99.1.2	topA	similar to AA sequence:UniProtKB:P0A620		1	0	0	0	0	0	0		PossibleCrispr_1
258	PFR_JS23_258	Hypothetical protein	306087	307532	+	PROKKA_00259	hypothetical protein	306087	307532	+					1	0	0	0	0	0	0
259	PFR_JS23_259	DTMP kinase	307529	308167	+	PROKKA_00260	Thymidylate kinase	307529	308167	+	2.7.4.9	tmk	similar to AA sequence:UniProtKB:Q97R91		1	0	0	0	0	0	0
260	PFR_JS23_260	DNA polymerase III, delta' subunit	308425	309807	+	PROKKA_00261	DNA polymerase III subunit tau	308425	309807	+	2.7.7.7	dnaX_1	similar to AA sequence:UniProtKB:P06710		1	0	0	0	0	0	0
261	PFR_JS23_261	Hypothetical protein	309955	311625	+	PROKKA_00262	hypothetical protein	309955	311625	+					0	0	0	0	0	0	0
262	PFR_JS23_262	PSP1 domain protein	311755	312804	+	PROKKA_00263	hypothetical protein	311755	312804	+			protein motif:Pfam:PF04468.6	PSP1 C-terminal conserved region	1	0	0	0	0	0	0
						PROKKA_00264	tRNA-Thr(cgt)	312877	312951	+			COORDINATES:profile:Aragorn:1.2		0					0	0
263	PFR_JS23_263	ABC transporter	313112	313954	-	PROKKA_00265	Lipoprotein-releasing system ATP-binding protein LolD	313112	313954	-	3.6.3.-	lolD	similar to AA sequence:UniProtKB:P75957		1	0	0	0	0	0	0
264	PFR_JS23_264	Hypothetical protein	313954	314301	-	PROKKA_00266	hypothetical protein	313954	314301	-					0	0	0	0	0	0	0
265	PFR_JS23_265	Integral membrane protein	314274	315458	-	PROKKA_00267	MacB-like periplasmic core domain protein	314274	315458	-			protein motif:Pfam:PF12704.1		0	0	0	0	0	0	0
266	PFR_JS23_266	Amino acid permease	315723	317174	+	PROKKA_00268	D-serine/D-alanine/glycine transporter	315723	317174	+		cycA_2	similar to AA sequence:UniProtKB:P0AAE0		1	0	0	0	0	0	0
267	PFR_JS23_267	FAD dependent oxidoreductase	317350	318705	+	PROKKA_00269	Putrescine oxidase	317350	318705	+	1.4.3.10	puo	similar to AA sequence:UniProtKB:P40974		1	0	0	0	0	0	0
268	PFR_JS23_268	Nitrogen regulatory protein P-II glnB	319515	319853	-	PROKKA_00270	Nitrogen regulatory protein P-II	319515	319853	-		glnB	similar to AA sequence:UniProtKB:P64249		1	0	0	0	0	0	0
269	PFR_JS23_269	Ammonium-transport integral membrane protein Amt	319850	321211	-	PROKKA_00271	Ammonia channel precursor	319850	321211	-		amt	similar to AA sequence:UniProtKB:O66515		1	0	0	0	0	0	0
270	PFR_JS23_270	Hypothetical protein	321373	322437	-	PROKKA_00272	hypothetical protein	321373	322437	-					1	0	0	0	0	0	0
271	PFR_JS23_271	Magnesium transporter, CorA family	322594	323496	-	PROKKA_00273	CorA-like Mg2+ transporter protein	322594	323496	-			protein motif:Pfam:PF01544.12		1	0	0	0	0	0	0
272	PFR_JS23_272	Phosphoglycerate mutase family protein	323500	324042	-	PROKKA_00274	Histidine phosphatase superfamily (branch 1)	323500	324042	-			protein motif:Pfam:PF00300.1		1	0	0	0	0	0	0
273	PFR_JS23_273	Putative DNA modification methylase	324044	325312	-	PROKKA_00275	hypothetical protein	324044	325312	-					0	0	0	0	0	0	0
274	PFR_JS23_274	Inorganic diphosphatase	325462	326019	-	PROKKA_00276	Inorganic pyrophosphatase	325462	326019	-	3.6.1.1	ppa	similar to AA sequence:UniProtKB:O69540		1	0	0	0	0	0	0
275	PFR_JS23_275	D-alanyl-D-alanine carboxypeptidase, serine-type,	326081	327451	+	PROKKA_00277	D-alanyl-D-alanine carboxypeptidase precursor	326081	327451	+	3.4.16.4	dac	similar to AA sequence:UniProtKB:P39045		1	0	0	0	0	0	0
276	PFR_JS23_276	Coenzyme F420 biosynthesis-associated protein	327613	328689	+	PROKKA_00278	hypothetical protein	327613	328689	+					0	0	0	0	0	0	0
277	PFR_JS23_277	Cell cycle protein mesJ	328689	329678	+	PROKKA_00279	tRNA(Ile)-lysidine synthase	328689	329678	+	6.3.4.19	tilS	similar to AA sequence:UniProtKB:Q5L3T3		1	0	0	0	0	0	0
278	PFR_JS23_278	Hypoxanthine phosphoribosyltransferase	329845	330396	+	PROKKA_00280	Hypoxanthine-guanine phosphoribosyltransferase	329845	330396	+	2.4.2.8	hpt	similar to AA sequence:UniProtKB:P99085		1	0	0	0	0	0	0
279	PFR_JS23_279	PIF1 helicase	330468	332945	+	PROKKA_00281	ATP-dependent RecD-like DNA helicase	330468	332945	+	3.6.4.12	recD2_1	protein motif:HAMAP:MF_01488		0	0	0	0	0	0	0
280	PFR_JS23_280	GTP cyclohydrolase 1	332972	333673	+	PROKKA_00282	GTP cyclohydrolase 1	332972	333673	+	3.5.4.16	folE	similar to AA sequence:UniProtKB:P19465		1	0	0	0	0	0	0
281	PFR_JS23_281	Transcriptional regulator, GntR family	333684	334151	+	PROKKA_00283	HTH-type transcriptional repressor YtrA	333684	334151	+		ytrA_1	similar to AA sequence:UniProtKB:O34712		0	0	0	0	0	0	0
282	PFR_JS23_282	Dihydropteroate synthase 1 FolP1	334288	335121	+	PROKKA_00284	Dihydropteroate synthase 1	334288	335121	+	2.5.1.15	folP1	similar to AA sequence:UniProtKB:P0A578		1	0	0	0	0	0	0
283	PFR_JS23_283	Dihydroneopterin aldolase	335268	335642	+	PROKKA_00285	putative dihydroneopterin aldolase	335268	335642	+	4.1.2.25	folB	similar to AA sequence:UniProtKB:P0A580		1	0	0	0	0	0	0
284	PFR_JS23_284	2-amino-4-hydroxy-6-hydroxymethyldihydropteridine	335639	336184	+	PROKKA_00286	2-amino-4-hydroxy-6-hydroxymethyldihydropteridine pyrophosphokinase	335639	336184	+	2.7.6.3	folK	similar to AA sequence:UniProtKB:P26281		1	0	0	0	0	0	0
285	PFR_JS23_285	Hypothetical protein	336758	337114	+	PROKKA_00287	Nucleoid-associated protein Lsr2	336758	337114	+		lsr2	similar to AA sequence:UniProtKB:P65648		1	0	0	0	0	0	0
286	PFR_JS23_286	Negative regulator of genetic competence	337979	340555	+	PROKKA_00288	ATP-dependent Clp protease ATP-binding subunit ClpC1	337979	340555	+		clpC1	similar to AA sequence:UniProtKB:P0A522		1	0	0	0	0	0	0
287	PFR_JS23_287	Hypothetical protein	340706	341392	-	PROKKA_00289	hypothetical protein	340706	341392	-					1	0	0	0	0	0	0
288	PFR_JS23_288	3-dehydroquinate dehydratase 2	341389	342144	-	PROKKA_00290	3-dehydroquinate dehydratase	341389	342144	-	4.2.1.10	aroD	similar to AA sequence:UniProtKB:Q5KY94		1	0	0	0	0	0	0
289	PFR_JS23_289	Para-aminobenzoate synthase, subunit I	342290	342871	-	PROKKA_00291	hypothetical protein	342290	342871	-			protein motif:CLUSTERS:PRK06547		1	0	0	0	0	0	0
290	PFR_JS23_290	Cobalt transport protein CbiQ	342882	343709	-	PROKKA_00292	Putative HMP/thiamine permease protein YkoC	342882	343709	-		ykoC	similar to AA sequence:UniProtKB:O34572		1	0	0	0	0	0	0
291	PFR_JS23_291	ABC transporter	343706	345376	-	PROKKA_00293	Putative HMP/thiamine import ATP-binding protein YkoD	343706	345376	-	3.6.3.-	ykoD_1	similar to AA sequence:UniProtKB:O34362		0	0	0	0	0	0	0
292	PFR_JS23_292	HMP/thiamine permease protein ykoE	345402	346037	-	PROKKA_00294	Putative HMP/thiamine permease protein YkoE	345402	346037	-		ykoE	similar to AA sequence:UniProtKB:O34738		1	0	0	0	0	0	0
293	PFR_JS23_293	Adenine glycosylase	346326	347204	-	PROKKA_00295	A/G-specific adenine glycosylase	346326	347204	-	3.2.2.-	mutY	similar to AA sequence:UniProtKB:O53574		1	0	0	0	0	0	0
294	PFR_JS23_294	DNA integrity scanning protein DisA	347284	348354	-	PROKKA_00296	DNA integrity scanning protein DisA	347284	348354	-	2.7.7.85	disA	similar to AA sequence:UniProtKB:Q9X8L6		1	0	0	0	0	0	0
295	PFR_JS23_295	DNA repair protein radA	348392	349786	-	PROKKA_00297	hypothetical protein	348392	349786	-			similar to AA sequence:UniProtKB:A0R563	DNA repair protein RadA homolog	1	0	0	0	0	0	0
296	PFR_JS23_296	Hypothetical protein	349902	350540	-	PROKKA_00298	hypothetical protein	349902	350540	-					1	0	0	0	0	0	0
297	PFR_JS23_297	AP endonuclease, family 2	350771	351640	+	PROKKA_00299	fructoselysine 3-epimerase	350771	351640	+			protein motif:CLUSTERS:PRK09856		1	0	0	0	0	0	0
298	PFR_JS23_298	CAAX amino terminal protease family protein	351714	352523	+	PROKKA_00300	CAAX amino terminal protease self- immunity	351714	352523	+			protein motif:Pfam:PF02517.10		1	0	0	0	0	0	0
299	PFR_JS23_299	Hypothetical membrane protein, DUF1211 family	352684	353391	+	PROKKA_00301	hypothetical protein	352684	353391	+					1	0	0	0	0	0	0
300	PFR_JS23_300	Aspartate-semialdehyde dehydrogenase asd	353483	354517	+	PROKKA_00302	Aspartate-semialdehyde dehydrogenase	353483	354517	+	1.2.1.11	asd	similar to AA sequence:UniProtKB:P0C1D8		1	0	0	0	0	0	0
301	PFR_JS23_301	ProC protein	354521	355381	+	PROKKA_00303	Pyrroline-5-carboxylate reductase	354521	355381	+	1.5.1.2	proC	similar to AA sequence:UniProtKB:P0A9L8		0	0	0	0	0	0	0
302	PFR_JS23_302	Uroporphyrin-III C-methyltransferase hemD	355871	357487	+	PROKKA_00304	Uroporphyrinogen-III C-methyltransferase	355871	357487	+	2.1.1.107	nasF	similar to AA sequence:UniProtKB:P42437		1	0	0	0	0	0	0
303	PFR_JS23_303	Phosphoglycerate mutase family protein	357542	358201	+	PROKKA_00305	bifunctional RNase H/acid phosphatase	357542	358201	+			protein motif:CLUSTERS:PRK07238		1	0	0	0	0	0	0
304	PFR_JS23_304	Mycothione reductase	358317	359837	+	PROKKA_00306	Mycothione reductase	358317	359837	+	1.8.1.15	mtr	similar to AA sequence:UniProtKB:O07927		1	0	0	0	0	0	0
305	PFR_JS23_305	Glycosyl hydrolase family 3 protein	359891	361120	+	PROKKA_00307	Beta-hexosaminidase	359891	361120	+	3.2.1.52	nagZ	similar to AA sequence:UniProtKB:Q8ZQ06		1	0	0	0	0	0	0
306	PFR_JS23_306	Arsenical pump-driving ATPase	361203	362978	-	PROKKA_00308	Arsenical pump-driving ATPase	361203	362978	-	3.6.3.16	arsA	similar to AA sequence:UniProtKB:P08690		1	0	0	0	0	0	0
307	PFR_JS23_307	Putative arsenic resistance operon repressor	362975	363442	-	PROKKA_00309	Arsenical resistance operon trans-acting repressor ArsD	362975	363442	-		arsD	similar to AA sequence:UniProtKB:P46003		0	0	0	0	0	0	0
308	PFR_JS23_308	Toxin-antitoxin system, antitoxin component, ArsR	363539	363913	+	PROKKA_00310	Arsenical resistance operon repressor	363539	363913	+		arsR	similar to AA sequence:UniProtKB:P45949		1	0	0	0	0	0	0
309	PFR_JS23_309	Putative heavy metal reductase	363913	364365	+	PROKKA_00311	Arsenate-mycothiol transferase ArsC1	363913	364365	+	2.8.4.2	arsC1	similar to AA sequence:UniProtKB:P0DKS5		1	0	0	0	0	0	0
310	PFR_JS23_310	Phosphate ABC transport system ATP-binding	364346	365125	-	PROKKA_00312	Phosphate import ATP-binding protein PstB	364346	365125	-	3.6.3.27	pstB	similar to AA sequence:UniProtKB:B8GYG4		1	0	0	0	0	0	0
311	PFR_JS23_311	Phosphate ABC transporter, inner membrane subunit	365130	366290	-	PROKKA_00313	Phosphate transport system permease protein PstA	365130	366290	-		pstA	similar to AA sequence:UniProtKB:P07654		1	0	0	0	0	0	0
312	PFR_JS23_312	Phosphate ABC transporter, permease protein PstC	366287	367267	-	PROKKA_00314	Phosphate transport system permease protein PstC	366287	367267	-		pstC	similar to AA sequence:UniProtKB:P0AGH8		1	0	0	0	0	0	0
313	PFR_JS23_313	Phosphate-binding transport protein of ABC	367264	368367	-	PROKKA_00315	Phosphate-binding protein PstS 2 precursor	367264	368367	-		pstS2	similar to AA sequence:UniProtKB:O05870		1	0	0	0	0	0	0
314	PFR_JS23_314	Hydrolase, NUDIX family	368561	369451	-	PROKKA_00316	Diadenosine hexaphosphate hydrolase	368561	369451	-	3.6.1.61	ndx1	similar to AA sequence:UniProtKB:Q75UV1		1	0	0	0	0	0	0
315	PFR_JS23_315	Polyphosphate kinase	369448	371637	-	PROKKA_00317	Polyphosphate kinase	369448	371637	-	2.7.4.1	ppk	similar to AA sequence:UniProtKB:P0A7B1		1	0	0	0	0	0	0
316	PFR_JS23_316	Mycothiol acetyltransferase	371634	372572	-	PROKKA_00318	Mycothiol acetyltransferase	371634	372572	-	2.3.1.189	mshD_1	similar to AA sequence:UniProtKB:O53831		1	0	0	0	0	0	0
317	PFR_JS23_317	UDP-glucose 4-epimerase (UDP-galactose	372784	373812	+	PROKKA_00319	UDP-glucose 4-epimerase	372784	373812	+	5.1.3.2	galE_3	similar to AA sequence:UniProtKB:P09147		0	0	0	0	0	0	0
318	PFR_JS23_318	Carboxymuconolactone decarboxylase family	373844	374569	-	PROKKA_00320	Carboxymuconolactone decarboxylase family protein	373844	374569	-			protein motif:Pfam:PF02627.1		1	0	0	0	0	0	0
319	PFR_JS23_319	Putative oxidoreductase GLYR1 isoform 1	374747	375559	-	PROKKA_00321	3-hydroxyisobutyrate dehydrogenase	374747	375559	-	1.1.1.31	mmsB	similar to AA sequence:UniProtKB:P28811		0	0	0	0	0	0	0
320	PFR_JS23_320	Inositol 1-phosphate synthase	375946	377025	-	PROKKA_00322	Inositol-3-phosphate synthase	375946	377025	-	5.5.1.4	ino1	similar to AA sequence:UniProtKB:P71703		1	0	0	0	0	0	0
321	PFR_JS23_321	Transcriptional regulatory protein GlnR	377397	378056	-	PROKKA_00323	Transcriptional regulatory protein YycF	377397	378056	-		yycF	similar to AA sequence:UniProtKB:P37478		1	0	0	0	0	0	0
322	PFR_JS23_322	D-tyrosyl-tRNA(Tyr) deacylase 1	378221	378652	-	PROKKA_00324	D-tyrosyl-tRNA(Tyr) deacylase	378221	378652	-	3.1.-.-	dtd	similar to AA sequence:UniProtKB:O66742		1	0	0	0	0	0	0
323	PFR_JS23_323	UPF0678 fatty acid-binding protein-like protein	378965	379468	+	PROKKA_00325	hypothetical protein	378965	379468	+					1	0	0	0	0	0	0
324	PFR_JS23_324	Folate-binding protein YgfZ	379608	380657	+	PROKKA_00326	putative global regulator	379608	380657	+			protein motif:CLUSTERS:PRK09559		1	0	0	0	0	0	0
325	PFR_JS23_325	GTP-binding translation elongation factor typA	380747	382630	-	PROKKA_00327	GTP-binding protein TypA/BipA	380747	382630	-		typA	similar to AA sequence:UniProtKB:P32132		1	0	0	0	0	0	0
326	PFR_JS23_326	Surface-anchored fimbrial subunit	383745	386333	+	PROKKA_00328	hypothetical protein	383745	386333	+				Pilus 1	0	0	0	0	0	0	0
327	PFR_JS23_327	Type-2 fimbrial major subunit	386330	387469	+	PROKKA_00329	Fimbrial subunit type 1 precursor	386330	387469	+			similar to AA sequence:UniProtKB:P18477	Pilus 1	0	0	0	0	0	0	0
328	PFR_JS23_328	Hypothetical protein	387562	387834	+	PROKKA_00330	Fimbrial subunit type 1 precursor	387562	387834	+			similar to AA sequence:UniProtKB:P18477	Pilus 1	0	0	0	0	0	0	0
329	PFR_JS23_329	Uma4 protein	387909	389216	-	PROKKA_00331	Transposase	387909	389216	-			protein motif:Pfam:PF01610.11		0	0	0	0	0	0	0
330	PFR_JS23_330	Hypothetical protein	390270	390572	+	PROKKA_00332	hypothetical protein	390270	390572	+				Pilus 1	0	0	0	0	0	0	0
331	PFR_JS23_331	Putative fimbrial associated sortase-like	390769	391695	+	PROKKA_00333	Sortase family protein	390769	391695	+			protein motif:Pfam:PF04203.7	Pilus 1	1	0	0	0	0	0	0
332	PFR_JS23_332	Uracil phosphoribosyltransferase	391638	392279	-	PROKKA_00334	Uracil phosphoribosyltransferase	391638	392279	-	2.4.2.9	upp	similar to AA sequence:UniProtKB:P70881		1	0	0	0	0	0	0
333	PFR_JS23_333	Putative tRNA adenosine deaminase-associated	392468	393196	+	PROKKA_00335	hypothetical protein	392468	393196	+					1	0	0	0	0	0	0
334	PFR_JS23_334	Cytidine and deoxycytidylate deaminase	393268	393699	+	PROKKA_00336	tRNA-specific adenosine deaminase	393268	393699	+	3.5.4.33	tadA	similar to AA sequence:UniProtKB:P68398		1	0	0	0	0	0	0
						PROKKA_00337	tRNA-Ser(cga)	393757	393844	+			COORDINATES:profile:Aragorn:1.2		0					0	0
335	PFR_JS23_335	Hypothetical protein	394174	396033	+	PROKKA_00338	hypothetical protein	394174	396033	+					0	0	0	0	0	0	0
336	PFR_JS23_336	Na /H and K /H antiporter	396049	397629	+	PROKKA_00339	K(+)/H(+) antiporter NhaP	396049	397629	+		nhaP	similar to AA sequence:UniProtKB:Q0ZAH6		1	0	0	0	0	0	0
337	PFR_JS23_337	Hypothetical protein	397711	398310	-	PROKKA_00340	hypothetical protein	397711	398310	-					1	0	0	0	0	0	0
338	PFR_JS23_338	Ferrous iron transport protein A	398674	399033	+	PROKKA_00341	FeoA domain protein	398674	399033	+			protein motif:Pfam:PF04023.8		1	0	0	0	0	0	0
339	PFR_JS23_339	Ferrous iron transport protein B	399212	401176	+	PROKKA_00342	Ferrous iron transport protein B	399212	401176	+		feoB	similar to AA sequence:UniProtKB:P33650		1	0	0	0	0	0	0
340	PFR_JS23_340	NifU domain protein	401303	401950	+	PROKKA_00343	Fe/S biogenesis protein NfuA	401303	401950	+		nfuA	protein motif:HAMAP:MF_01637		1	0	0	0	0	0	0
341	PFR_JS23_341	Galactokinase	402140	403288	+	PROKKA_00344	Galactokinase	402140	403288	+	2.7.1.6	galK_1	similar to AA sequence:UniProtKB:P0A6T3		1	0	0	0	0	0	0
342	PFR_JS23_342	Hypothetical protein	403505	405277	-	PROKKA_00345	Serine/threonine-protein kinase PknB	403505	405277	-	2.7.11.1	pknB_1	similar to AA sequence:UniProtKB:A0QNG1		1	0	0	0	0	0	0
343	PFR_JS23_343	Protein kinase family protein with PASTA domain	405401	407191	-	PROKKA_00346	Serine/threonine-protein kinase PknB	405401	407191	-	2.7.11.1	pknB_2	similar to AA sequence:UniProtKB:A0QNG1		1	0	0	0	0	0	0
344	PFR_JS23_344	Penicillin binding protein transpeptidase domain	407283	408707	-	PROKKA_00347	Penicillin-binding protein A	407283	408707	-		pbpA	similar to AA sequence:UniProtKB:P71586		1	0	0	0	0	0	0
345	PFR_JS23_345	Cell cycle protein, FtsW/RodA/SpoVE family	408704	410092	-	PROKKA_00348	Lipid II flippase FtsW	408704	410092	-		ftsW_1	similar to AA sequence:UniProtKB:O07639		1	0	0	0	0	0	0
346	PFR_JS23_346	Putative SERINE/THREONINE PHOSPHATASE PPP	410089	411624	-	PROKKA_00349	PP2C-family Ser/Thr phosphatase	410089	411624	-	3.1.3.16	pstP	similar to AA sequence:UniProtKB:P71588		1	0	0	0	0	0	0
347	PFR_JS23_347	FHA domain protein	411627	412100	-	PROKKA_00350	FHA domain-containing protein FhaB	411627	412100	-		fhaB	similar to AA sequence:UniProtKB:P71589		1	0	0	0	0	0	0
348	PFR_JS23_348	FHA domain protein	412103	412819	-	PROKKA_00351	FHA domain-containing protein FhaA	412103	412819	-		fhaA	similar to AA sequence:UniProtKB:P71590		1	0	0	0	0	0	0
349	PFR_JS23_349	Thioredoxin	412990	413418	-	PROKKA_00352	Putative thioredoxin-2	412990	413418	-		trxC_1	similar to AA sequence:UniProtKB:Q9RD25		1	0	0	0	0	0	0
350	PFR_JS23_350	Glycoside hydrolase family 2 multidomain protein	413556	415463	-	PROKKA_00353	Beta-glucuronidase	413556	415463	-	3.2.1.31	uidA	similar to AA sequence:UniProtKB:P05804		1	0	0	0	0	0	0
351	PFR_JS23_351	Hypothetical protein	415512	415862	+	PROKKA_00354	hypothetical protein	415512	415862	+					0	0	0	0	0	0	0
352	PFR_JS23_352	Hypothetical protein	416066	416545	+	PROKKA_00355	hypothetical protein	416066	416545	+					0	0	0	0	0	0	0
353	PFR_JS23_353	Hypothetical protein	416542	417678	+	PROKKA_00356	hypothetical protein	416542	417678	+					0	0	0	0	0	0	0
354	PFR_JS23_354	Mannosyltransferase PIG-V domain protein	417717	418934	-	PROKKA_00357	Mannosyltransferase (PIG-V))	417717	418934	-			protein motif:Pfam:PF04188.7		1	0	0	0	0	0	0
355	PFR_JS23_355	Putative cation transporting P-type ATPase	419066	421711	-	PROKKA_00358	Silver exporting P-type ATPase	419066	421711	-	3.6.3.53	silP	similar to AA sequence:UniProtKB:Q9ZHC7		0	0	0	0	0	0	0
356	PFR_JS23_356	Phosphocarrier protein HPr	421825	422091	-	PROKKA_00359	Phosphocarrier protein HPr	421825	422091	-	2.7.11.-	ptsH	similar to AA sequence:UniProtKB:O50515		1	0	0	0	0	0	0
357	PFR_JS23_357	Phosphoenolpyruvate-protein phosphotransferase	422442	424106	+	PROKKA_00360	Phosphoenolpyruvate-protein phosphotransferase	422442	424106	+	2.7.3.9	ptsI	similar to AA sequence:UniProtKB:P08838		1	0	0	0	0	0	0
358	PFR_JS23_358	S4 domain protein	424237	424590	-	PROKKA_00361	Heat shock protein 15	424237	424590	-		hslR	similar to AA sequence:UniProtKB:P0ACG8		1	0	0	0	0	0	0
359	PFR_JS23_359	Hydrolase, NUDIX family	424629	425324	-	PROKKA_00362	putative NUDIX hydrolase	424629	425324	-			protein motif:CLUSTERS:PRK10707		1	0	0	0	0	0	0
360	PFR_JS23_360	Endonuclease III	425410	426168	-	PROKKA_00363	Ultraviolet N-glycosylase/AP lyase	425410	426168	-		pdg	similar to AA sequence:UniProtKB:P46303		1	0	0	0	0	0	0
361	PFR_JS23_361	Endoribonuclease L-PSP family protein	426176	426631	-	PROKKA_00364	Enamine/imine deaminase	426176	426631	-	3.5.4.-	yabJ	similar to AA sequence:UniProtKB:P37552		1	0	0	0	0	0	0
362	PFR_JS23_362	Hypothetical protein	426628	426819	-	PROKKA_00365	hypothetical protein	426628	426819	-					1	0	0	0	0	0	0
363	PFR_JS23_363	Transcription factor WhiB	426809	427192	-	PROKKA_00366	Transcriptional regulator WhiB4	426809	427192	-		whiB4	similar to AA sequence:UniProtKB:O69649		1	0	0	0	0	0	0
364	PFR_JS23_364	Transglycosylase	427388	429595	+	PROKKA_00367	Penicillin-binding protein 1F	427388	429595	+		pbpF	similar to AA sequence:UniProtKB:P38050		1	0	0	0	0	0	0
365	PFR_JS23_365	Putative metallophosphoesterase ykuE	429592	430563	+	PROKKA_00368	phosphodiesterase YaeI	429592	430563	+			protein motif:CLUSTERS:PRK11340		1	0	0	0	0	0	0
						PROKKA_00369	tRNA-Pro(cgg)	430714	430788	+			COORDINATES:profile:Aragorn:1.2		0					0	0
366	PFR_JS23_366	Putative polysaccharide syntase	430905	432440	-	PROKKA_00370	Cellulose synthase catalytic subunit [UDP-forming]	430905	432440	-	2.4.1.12	bcsA	similar to AA sequence:UniProtKB:P37653		1	0	0	0	0	0	0
367	PFR_JS23_367	Hypothetical protein	432437	432616	-	PROKKA_00371	hypothetical protein	432437	432616	-					0	0	0	0	0	0	0
368	PFR_JS23_368	Transposase IS6110	432666	433553	-	PROKKA_00372	Integrase core domain protein	432666	433553	-			protein motif:Pfam:PF00665.20		0	0	0	0	0	0	0
369	PFR_JS23_369	IS3 family element	433586	433930	-	PROKKA_00373	Transposase	433586	433930	-			protein motif:Pfam:PF01527.14		0	0	0	0	0	0	0
370	PFR_JS23_370	Multicopper oxidase	434356	435891	-	PROKKA_00374	Copper resistance protein A precursor	434356	435891	-		copA_2	similar to AA sequence:UniProtKB:P12374		1	0	0	0	0	0	0
371	PFR_JS23_371	O-6-methylguanine DNA methyltransferase	436112	436747	-	PROKKA_00375	Methylated-DNA--protein-cysteine methyltransferase	436112	436747	-	2.1.1.63	ogt_1	similar to AA sequence:UniProtKB:P0A696		0	0	0	0	0	0	0
372	PFR_JS23_372	Methylated-DNA--protein-cysteine	436744	437298	-	PROKKA_00376	Methylated-DNA--protein-cysteine methyltransferase	436744	437298	-	2.1.1.63	ogt_2	similar to AA sequence:UniProtKB:P0A696		1	0	0	0	0	0	0
373	PFR_JS23_373	Putative membrane protein	437577	438257	+	PROKKA_00377	hypothetical protein	437577	438257	+			protein motif:CLUSTERS:PRK11212		1	0	0	0	0	0	0
374	PFR_JS23_374	Purine nucleosidase	438357	439370	-	PROKKA_00378	Pyrimidine-specific ribonucleoside hydrolase RihA	438357	439370	-	3.2.-.-	rihA	similar to AA sequence:UniProtKB:P41409		1	0	0	0	0	0	0
375	PFR_JS23_375	Aldehyde dehydrogenase	439789	441285	+	PROKKA_00379	Putative aldehyde dehydrogenase AldA	439789	441285	+	1.2.1.3	aldA	similar to AA sequence:UniProtKB:Q7A825		1	0	0	0	0	0	0
376	PFR_JS23_376	Hypothetical protein	441480	441695	+	PROKKA_00380	hypothetical protein	441480	441695	+					1	0	0	0	0	0	0
377	PFR_JS23_377	Adenylosuccinate synthase	441892	443175	+	PROKKA_00381	Adenylosuccinate synthetase	441892	443175	+	6.3.4.4	purA	similar to AA sequence:UniProtKB:P65880		1	0	0	0	0	0	0
378	PFR_JS23_378	Amino acid transporter, APC family protein	443710	445365	+	PROKKA_00382	putative amino acid permease YhdG	443710	445365	+		yhdG_1	similar to AA sequence:UniProtKB:O07576		1	0	0	0	0	0	0
379	PFR_JS23_379	Glutamate-1-semialdehyde aminotransferase	445507	446874	+	PROKKA_00383	Glutamate-1-semialdehyde 21-aminomutase 2	445507	446874	+	5.4.3.8	hemL2	similar to AA sequence:UniProtKB:Q81LD0		1	0	0	0	0	0	0
380	PFR_JS23_380	ATP-dependent chaperone protein ClpB	447233	449833	+	PROKKA_00384	Chaperone protein ClpB	447233	449833	+		clpB_1	similar to AA sequence:UniProtKB:Q7WSY8		1	0	0	0	0	0	0
381	PFR_JS23_381	Oligopeptide transporter, OPT family	449954	451945	-	PROKKA_00385	OPT oligopeptide transporter protein	449954	451945	-			protein motif:Pfam:PF03169.9		1	0	0	0	0	0	0
382	PFR_JS23_382	Spermidine synthase	452160	453077	+	PROKKA_00386	spermidine synthase	452160	453077	+			protein motif:CLUSTERS:PRK04457		1	0	0	0	0	0	0
383	PFR_JS23_383	Sortase family protein, LPXTG-site	453229	453837	+	PROKKA_00387	Sortase family protein	453229	453837	+			protein motif:Pfam:PF04203.7		0	0	0	0	0	0	0
384	PFR_JS23_384	Orotate phosphoribosyltransferase	453917	454474	+	PROKKA_00388	Orotate phosphoribosyltransferase	453917	454474	+	2.4.2.10	pyrE	similar to AA sequence:UniProtKB:Q8NM11		1	0	0	0	0	0	0
385	PFR_JS23_385	LemA family protein	454744	455613	+	PROKKA_00389	LemA family protein	454744	455613	+			protein motif:Pfam:PF04011.6		1	0	0	0	0	0	0
386	PFR_JS23_386	SNARE associated protein	455821	456564	-	PROKKA_00390	Inner membrane protein YqjA	455821	456564	-		yqjA	similar to AA sequence:UniProtKB:P0AA63		1	0	0	0	0	0	0
387	PFR_JS23_387	TRNA/rRNA methyltransferase (SpoU)	456640	457332	+	PROKKA_00391	Putative TrmH family tRNA/rRNA methyltransferase	456640	457332	+	2.1.1.-		similar to AA sequence:UniProtKB:Q7A794		1	0	0	0	0	0	0
388	PFR_JS23_388	Hypothetical protein	457338	457964	+	PROKKA_00392	hypothetical protein	457338	457964	+					1	0	0	0	0	0	0
389	PFR_JS23_389	Fructose-bisphosphate aldolase, class II	458193	459215	+	PROKKA_00393	Fructose-bisphosphate aldolase	458193	459215	+	4.1.2.13	fba	similar to AA sequence:UniProtKB:Q9ZEM7		1	0	0	0	0	0	0
390	PFR_JS23_390	Hypothetical protein	459470	459745	+	PROKKA_00394	hypothetical protein	459470	459745	+					1	0	0	0	0	0	0
391	PFR_JS23_391	Hypothetical protein	459706	459873	-	PROKKA_00395	hypothetical protein	459706	459873	-					1	0	0	0	0	0	0
392	PFR_JS23_392	Possible alcohol dehydrogenase	460045	461193	-	PROKKA_00396	S-(hydroxymethyl)mycothiol dehydrogenase	460045	461193	-	1.1.1.306		similar to AA sequence:UniProtKB:P80094		1	0	0	0	0	0	0
393	PFR_JS23_393	Hypothetical protein	461319	462611	-	PROKKA_00397	Sugar (and other) transporter	461319	462611	-			protein motif:Pfam:PF00083.18		1	0	0	0	0	0	0
394	PFR_JS23_394	MFS transporter, sugar porter family protein	462777	464375	-	PROKKA_00398	Major myo-inositol transporter IolT	462777	464375	-		iolT_4	similar to AA sequence:UniProtKB:O34718		1	0	0	0	0	0	0
395	PFR_JS23_395	Methylmalonic acid semialdehyde dehydrogenase	464714	466219	-	PROKKA_00399	Methylmalonate-semialdehyde dehydrogenase [acylating]	464714	466219	-	1.2.1.27	mmsA	similar to AA sequence:UniProtKB:P28810		1	0	0	0	0	0	0
396	PFR_JS23_396	Thiamine pyrophosphate enzyme, TPP binding domain	466485	468392	-	PROKKA_00400	3D-(35/4)-trihydroxycyclohexane-12-dione hydrolase	466485	468392	-	3.7.1.-	iolD	similar to AA sequence:UniProtKB:P42415		1	0	0	0	0	0	0
397	PFR_JS23_397	Myo-inositol catabolism IolB domain protein	468492	469364	-	PROKKA_00401	5-deoxy-glucuronate isomerase	468492	469364	-	5.3.1.-	iolB	similar to AA sequence:UniProtKB:P42413		1	0	0	0	0	0	0
398	PFR_JS23_398	Deoxyribose-phosphate aldolase superfamily	469361	470230	-	PROKKA_00402	hypothetical protein	469361	470230	-					1	0	0	0	0	0	0
399	PFR_JS23_399	Kinase, PfkB family	470233	471222	-	PROKKA_00403	5-dehydro-2-deoxygluconokinase	470233	471222	-	2.7.1.92	iolC_1	similar to AA sequence:UniProtKB:Q9KAG8		1	0	0	0	0	0	0
400	PFR_JS23_400	UbiC transcription regulator-associated	471496	472248	+	PROKKA_00404	HTH-type transcriptional repressor YvoA	471496	472248	+		yvoA	similar to AA sequence:UniProtKB:O34817		1	0	0	0	0	0	0
401	PFR_JS23_401	Transaldolase	472442	473518	+	PROKKA_00405	Transaldolase	472442	473518	+	2.2.1.2	tal_1	similar to AA sequence:UniProtKB:Q31C15		1	0	0	0	0	0	0
402	PFR_JS23_402	Inositol 2-dehydrogenase IdhA	473832	474821	+	PROKKA_00406	Inositol 2-dehydrogenase	473832	474821	+	1.1.1.18	idhA_2	similar to AA sequence:UniProtKB:O68965		1	0	0	0	0	0	0
403	PFR_JS23_403	Hypothetical protein	474965	475312	+	PROKKA_00407	hypothetical protein	474965	475312	+					1	0	0	0	0	0	0
404	PFR_JS23_404	Inosose dehydratase	475487	476410	+	PROKKA_00408	Inosose dehydratase	475487	476410	+	4.2.1.44	iolE_2	similar to AA sequence:UniProtKB:P42416		1	0	0	0	0	0	0
405	PFR_JS23_405	Lysine exporter protein (LYSE/YGGA) (Precursor)	476657	477265	+	PROKKA_00409	Arginine exporter protein ArgO	476657	477265	+		argO	similar to AA sequence:UniProtKB:P11667		1	0	0	0	0	0	0
406	PFR_JS23_406	Dihydroxy-acid dehydratase 1	477593	479434	-	PROKKA_00410	Dihydroxy-acid dehydratase	477593	479434	-	4.2.1.9	ilvD	similar to AA sequence:UniProtKB:P05791		1	0	0	0	0	0	0
407	PFR_JS23_407	Aspartate--ammonia ligase	479567	481477	-	PROKKA_00411	Putative asparagine synthetase [glutamine-hydrolyzing]	479567	481477	-	6.3.5.4	asnB	similar to AA sequence:UniProtKB:P64248		1	0	0	0	0	0	0
408	PFR_JS23_408	Glutamyl-tRNA reductase HemA	481686	482939	+	PROKKA_00412	Glutamyl-tRNA reductase	481686	482939	+	1.2.1.70	hemA	similar to AA sequence:UniProtKB:P16618		1	0	0	0	0	0	0
409	PFR_JS23_409	Porphobilinogen deaminase 1	482936	483868	+	PROKKA_00413	Porphobilinogen deaminase	482936	483868	+	2.5.1.61	hemC	similar to AA sequence:UniProtKB:P06983		1	0	0	0	0	0	0
410	PFR_JS23_410	Uroporphyrinogen decarboxylase	483865	485763	+	PROKKA_00414	Uroporphyrinogen decarboxylase	483865	485763	+	4.1.1.37	hemE	similar to AA sequence:UniProtKB:Q8NT75		1	0	0	0	0	0	0
411	PFR_JS23_411	Radical SAM domain protein	485765	486886	+	PROKKA_00415	pyrroloquinoline quinone biosynthesis protein PqqE	485765	486886	+			protein motif:CLUSTERS:PRK05301		1	0	0	0	0	0	0
412	PFR_JS23_412	Protoporphyrinogen oxidase	486890	488458	+	PROKKA_00416	Protoporphyrinogen oxidase	486890	488458	+	1.3.3.4	hemY	similar to AA sequence:UniProtKB:P32397		1	0	0	0	0	0	0
413	PFR_JS23_413	Ferrochelatase	488455	489513	+	PROKKA_00417	Ferrochelatase	488455	489513	+	4.99.1.1	hemH	similar to AA sequence:UniProtKB:P0A576		1	0	0	0	0	0	0
414	PFR_JS23_414	Porphobilinogen synthase	489636	490634	+	PROKKA_00418	Delta-aminolevulinic acid dehydratase	489636	490634	+	4.2.1.24	hemB	similar to AA sequence:UniProtKB:P64334		1	0	0	0	0	0	0
415	PFR_JS23_415	Drug resistance transporter, EmrB/QacA subfamily	490663	492123	-	PROKKA_00419	putative transport protein HsrA	490663	492123	-		hsrA_2	similar to AA sequence:UniProtKB:P31474		1	0	0	0	0	0	0
416	PFR_JS23_416	Transcriptional regulator	492175	492954	+	PROKKA_00420	Bacterial regulatory proteins tetR family	492175	492954	+			protein motif:Pfam:PF00440.17		1	0	0	0	0	0	0
417	PFR_JS23_417	Glutamate-1-semialdehyde 2,1-aminomutase hemL	493012	494337	+	PROKKA_00421	Glutamate-1-semialdehyde 21-aminomutase	493012	494337	+	5.4.3.8	hemL	similar to AA sequence:UniProtKB:Q5SJS4		1	0	0	0	0	0	0
418	PFR_JS23_418	Pyruvate carboxylase subunit B	494606	496123	+	PROKKA_00422	Methylmalonyl-CoA carboxyltransferase 5S subunit	494606	496123	+	2.1.3.1		similar to AA sequence:UniProtKB:Q70AC7		1	0	0	0	0	0	0
419	PFR_JS23_419	Methylmalonyl-CoA carboxyltransferase 12S	496139	497713	+	PROKKA_00423	Methylmalonyl-CoA carboxyltransferase 12S subunit	496139	497713	+	2.1.3.1		similar to AA sequence:UniProtKB:Q8GBW6		1	0	0	0	0	0	0
420	PFR_JS23_420	Hypothetical protein	497729	497977	+	PROKKA_00424	Methylmalonyl-CoA carboxyltransferase 12S subunit	497729	497977	+	2.1.3.1		similar to AA sequence:UniProtKB:Q8GBW6		1	0	0	0	0	0	0
421	PFR_JS23_421	Methylmalonyl-CoA carboxyltransferase 1.3S	497994	498365	+	PROKKA_00425	Methylmalonyl-CoA carboxyltransferase 1.3S subunit	497994	498365	+	2.1.3.1		similar to AA sequence:UniProtKB:P02904		1	0	0	0	0	0	0
422	PFR_JS23_422	Oxidoreductase, short chain	498496	499215	-	PROKKA_00426	Serine 3-dehydrogenase	498496	499215	-	1.1.1.276	sdh	similar to AA sequence:UniProtKB:Q9KWN1		1	0	0	0	0	0	0
423	PFR_JS23_423	Putative transcription regulator TetR/AcrR	499330	500061	-	PROKKA_00427	Bacterial regulatory proteins tetR family	499330	500061	-			protein motif:Pfam:PF00440.17		1	0	0	0	0	0	0
424	PFR_JS23_424	2,3-bisphosphoglycerate-dependent	500392	501141	+	PROKKA_00428	23-bisphosphoglycerate-dependent phosphoglycerate mutase	500392	501141	+	5.4.2.11	gpmA	similar to AA sequence:UniProtKB:P33158		1	0	0	0	0	0	0
425	PFR_JS23_425	Phosphate transport system regulatory protein	501341	502018	-	PROKKA_00429	hypothetical protein	501341	502018	-			similar to AA sequence:UniProtKB:P65720	Phosphate-specific transport system accessory protein PhoU homolog 2	1	0	0	0	0	0	0
426	PFR_JS23_426	ATPase/histidine kinase/DNA gyrase B/HSP90 domain	502252	503499	+	PROKKA_00430	Signal-transduction histidine kinase senX3	502252	503499	+	2.7.13.3	senX3	similar to AA sequence:UniProtKB:A0QR01		1	0	0	0	0	0	0
427	PFR_JS23_427	Response regulator	503505	504182	+	PROKKA_00431	Sensory transduction protein regX3	503505	504182	+		regX3	similar to AA sequence:UniProtKB:Q11156		1	0	0	0	0	0	0
428	PFR_JS23_428	Transcriptional regulator, CarD family	504323	504808	+	PROKKA_00432	RNA polymerase-binding transcription factor CarD	504323	504808	+		carD	similar to AA sequence:UniProtKB:A0R561		1	0	0	0	0	0	0
429	PFR_JS23_429	2-C-methyl-D-erythritol 4-phosphate	504890	505636	+	PROKKA_00433	2-C-methyl-D-erythritol 4-phosphate cytidylyltransferase	504890	505636	+	2.7.7.60	ispD	similar to AA sequence:UniProtKB:P96864		1	0	0	0	0	0	0
430	PFR_JS23_430	2-C-methyl-D-erythritol 2,4-cyclodiphosphate	505633	506133	+	PROKKA_00434	2-C-methyl-D-erythritol 24-cyclodiphosphate synthase	505633	506133	+	4.6.1.12	ispF	similar to AA sequence:UniProtKB:P65183		1	0	0	0	0	0	0
431	PFR_JS23_431	Serine hydroxymethyltransferase (Precursor)	506333	507781	-	PROKKA_00435	Serine hydroxymethyltransferase	506333	507781	-	2.1.2.1	glyA	similar to AA sequence:UniProtKB:A0R2V7		1	0	0	0	0	0	0
432	PFR_JS23_432	L-asparaginase, type I	508002	509003	-	PROKKA_00436	L-asparaginase 1	508002	509003	-	3.5.1.1	ansA	similar to AA sequence:UniProtKB:P0A962		1	0	0	0	0	0	0
433	PFR_JS23_433	Amino acid permease	509014	510504	-	PROKKA_00437	GABA permease	509014	510504	-		gabP_1	similar to AA sequence:UniProtKB:P46349		1	0	0	0	0	0	0
434	PFR_JS23_434	Amino acid permease	510823	512310	-	PROKKA_00438	GABA permease	510823	512310	-		gabP_2	similar to AA sequence:UniProtKB:P46349		1	0	0	0	0	0	0
435	PFR_JS23_435	RNA methyltransferase, TrmH family, group 3	512522	513445	-	PROKKA_00439	Putative TrmH family tRNA/rRNA methyltransferase	512522	513445	-	2.1.1.-		similar to AA sequence:UniProtKB:Q7A794		1	0	0	0	0	0	0
436	PFR_JS23_436	Cysteinyl-tRNA synthetase CysS	513445	514848	-	PROKKA_00440	Cysteine--tRNA ligase	513445	514848	-	6.1.1.16	cysS	similar to AA sequence:UniProtKB:P21888		1	0	0	0	0	0	0
437	PFR_JS23_437	FCD domain protein	514975	515976	-	PROKKA_00441	Putative L-lactate dehydrogenase operon regulatory protein	514975	515976	-		lldR	similar to AA sequence:UniProtKB:P0ACL7		1	0	0	0	0	0	0
438	PFR_JS23_438	Transporter, lactate permease family protein	516480	518183	+	PROKKA_00442	Glycolate permease GlcA	516480	518183	+		glcA	similar to AA sequence:UniProtKB:Q46839		1	0	0	0	0	0	0
439	PFR_JS23_439	Putative oxididoreductase subunit	518224	519033	+	PROKKA_00443	Lactate utilization protein A	518224	519033	+		lutA	similar to AA sequence:UniProtKB:O07020		1	0	0	0	0	0	0
440	PFR_JS23_440	Iron-sulfur cluster-binding protein	519030	520568	+	PROKKA_00444	Lactate utilization protein B	519030	520568	+		lutB	similar to AA sequence:UniProtKB:O07021		1	0	0	0	0	0	0
441	PFR_JS23_441	Protein of hypothetical function DUF162	520574	521230	+	PROKKA_00445	Lactate utilization protein C	520574	521230	+		lutC	similar to AA sequence:UniProtKB:O32259		1	0	0	0	0	0	0
442	PFR_JS23_442	Hypothetical protein	521472	521873	+	PROKKA_00446	hypothetical protein	521472	521873	+					1	0	0	0	0	0	0
443	PFR_JS23_443	Lipopolysaccharide kinase, Kdo/WaaP family	521930	523312	-	PROKKA_00447	Lipopolysaccharide kinase (Kdo/WaaP) family protein	521930	523312	-			protein motif:Pfam:PF06293.8		1	0	0	0	0	0	0
444	PFR_JS23_444	Cystathionine gamma-synthase (Cgs)	523426	524613	-	PROKKA_00448	Cystathionine gamma-synthase	523426	524613	-	2.5.1.48	metB	similar to AA sequence:UniProtKB:P00935		1	0	0	0	0	0	0
445	PFR_JS23_445	ATP binding protein of ABC transporter for	524863	525972	-	PROKKA_00449	sn-glycerol-3-phosphate import ATP-binding protein UgpC	524863	525972	-	3.6.3.20	ugpC	similar to AA sequence:UniProtKB:P10907		1	0	0	0	0	0	0
446	PFR_JS23_446	L-serine dehydratase 1	526188	527579	-	PROKKA_00450	L-serine dehydratase 1	526188	527579	-	4.3.1.17	sdaA	similar to AA sequence:UniProtKB:P16095		1	0	0	0	0	0	0
447	PFR_JS23_447	Amidohydrolase	527755	529029	+	PROKKA_00451	putative hydrolase YxeP	527755	529029	+	3.-.-.-	yxeP_2	similar to AA sequence:UniProtKB:P54955		1	0	0	0	0	0	0
448	PFR_JS23_448	Hypothetical membrane protein (DedA family)	529100	530113	+	PROKKA_00452	SNARE associated Golgi protein	529100	530113	+			protein motif:Pfam:PF09335.5		1	0	0	0	0	0	0
449	PFR_JS23_449	Putative RNase III regulator YmdB	530138	530647	-	PROKKA_00453	O-acetyl-ADP-ribose deacetylase	530138	530647	-	3.5.1.-	ymdB_1	similar to AA sequence:UniProtKB:P0A8D6		1	0	0	0	0	0	0
450	PFR_JS23_450	Hypothetical protein	530732	531115	+	PROKKA_00454	hypothetical protein	530732	531115	+					1	0	0	0	0	0	0
451	PFR_JS23_451	Ktn nad-binding domain involved with k transport	531122	533263	+	PROKKA_00455	potassium transporter peripheral membrane component	531122	533263	+			protein motif:CLUSTERS:PRK09496		1	0	0	0	0	0	0
452	PFR_JS23_452	Conserved transmembrane transport protein MmpL13	533384	535714	-	PROKKA_00456	Membrane protein YdfJ	533384	535714	-		ydfJ_1	similar to AA sequence:UniProtKB:P96687		1	0	0	0	0	0	0
						PROKKA_00457	tRNA-Thr(tgt)	535994	536069	-			COORDINATES:profile:Aragorn:1.2		0					0	0
453	PFR_JS23_453	Mannose-6-phosphate isomerase, class I	536203	537402	-	PROKKA_00458	Mannose-6-phosphate isomerase	536203	537402	-	5.3.1.8	manA	similar to AA sequence:UniProtKB:P00946		1	0	0	0	0	0	0
454	PFR_JS23_454	Hypothetical protein	537621	537902	+	PROKKA_00459	hypothetical protein	537621	537902	+				S-layer island	1	1	0	1	0	0	0
455	PFR_JS23_455	60 kDa chaperonin 1	538246	539868	+	PROKKA_00460	60 kDa chaperonin 1	538246	539868	+		groL1_1	similar to AA sequence:UniProtKB:A0QQU5	S-layer island	1	1	0	1	0	0	0
456	PFR_JS23_456	Hypothetical protein	542440	543435	-	PROKKA_00461	hypothetical protein	542440	543435	-				S-layer island	1	1	0	1	0	0	0
457	PFR_JS23_457	NUDIX hydrolase	546653	547213	+	PROKKA_00462	hypothetical protein	546653	547213	+			protein motif:CLUSTERS:PRK08999	S-layer island	1	1	0	1	0	0	0
458	PFR_JS23_458	Surface layer protein A (S-layer protein A)	547763	549442	+	PROKKA_00463	hypothetical protein	547763	549442	+			protein motif:Pfam:PF00395.14	S-layer island	0	1	0	1	0	0	0
459	PFR_JS23_459	Surface layer protein A (S-layer protein A)	550091	551473	+	PROKKA_00464	Endoglucanase C precursor	550091	551473	+	3.2.1.4	cenC_2	similar to AA sequence:UniProtKB:P14090	S-layer island	1	1	0	1	0	0	0
460	PFR_JS23_460	Uma4 protein	551784	553091	-	PROKKA_00465	Transposase	551784	553091	-			protein motif:Pfam:PF01610.11	S-layer island	0	1	0	1	0	0	0
461	PFR_JS23_461	Hypothetical protein	553189	553776	-	PROKKA_00466	Endoglucanase C precursor	553189	553776	-	3.2.1.4	cenC_3	similar to AA sequence:UniProtKB:P14090		0	1	0	1	0	0	0
462	PFR_JS23_462	Hypothetical protein	553801	554754	-	PROKKA_00467	hypothetical protein	553801	554754	-					0	1	0	1	0	0	0
463	PFR_JS23_463	Uma4 protein	554969	556276	+	PROKKA_00468	Transposase	554969	556276	+			protein motif:Pfam:PF01610.11		0	1	0	1	0	0	0
464	PFR_JS23_464	Conserved protein, putative helicase of DeaD/DeaH	556213	558573	-	PROKKA_00469	hypothetical protein	556213	558573	-					0	1	0	1	0	0	0
465	PFR_JS23_465	Hypothetical protein	558570	559598	-	PROKKA_00470	hypothetical protein	558570	559598	-					0	0	0	0	0	0	0
466	PFR_JS23_466	Cold shock protein	559825	560211	+	PROKKA_00471	Cold shock-like protein	559825	560211	+		csp	similar to AA sequence:UniProtKB:O54310		1	0	0	0	0	0	0
467	PFR_JS23_467	PF11228 family protein	560215	560994	+	PROKKA_00472	hypothetical protein	560215	560994	+					1	0	0	0	0	0	0
468	PFR_JS23_468	Hypothetical protein	561072	561413	-	PROKKA_00473	hypothetical protein	561072	561413	-					1	0	0	0	0	0	0
469	PFR_JS23_469	Guanine/hypoxanthine permease PbuG	561459	563021	+	PROKKA_00474	Guanine/hypoxanthine permease PbuG	561459	563021	+		pbuG	similar to AA sequence:UniProtKB:O34987		1	0	0	0	0	0	0
470	PFR_JS23_470	Hypothetical protein	563183	563569	+	PROKKA_00475	hypothetical protein	563183	563569	+					1	0	0	0	0	0	0
471	PFR_JS23_471	Phosphoserine transaminase	563612	564733	-	PROKKA_00476	Phosphoserine aminotransferase	563612	564733	-	2.6.1.52	serC	similar to AA sequence:UniProtKB:P63514		1	0	0	0	0	0	0
472	PFR_JS23_472	Iron-dependent repressor and activator IdeR	564910	565587	+	PROKKA_00477	Diphtheria toxin repressor	564910	565587	+		dtxR	similar to AA sequence:UniProtKB:P0DJL7		1	0	0	0	0	0	0
473	PFR_JS23_473	Thioredoxin	565703	566038	+	PROKKA_00478	Putative thioredoxin-2	565703	566038	+		trxC_2	similar to AA sequence:UniProtKB:Q9RD25		1	0	0	0	0	0	0
474	PFR_JS23_474	Hypothetical protein	566203	566562	-	PROKKA_00479	hypothetical protein	566203	566562	-					1	0	0	0	0	0	0
475	PFR_JS23_475	Carboxylic ester hydrolase	566714	567523	+	PROKKA_00480	acetyl esterase	566714	567523	+			protein motif:CLUSTERS:PRK10162		0	0	0	0	0	0	0
476	PFR_JS23_476	Isochorismatase family protein	567520	568140	+	PROKKA_00481	nicotinamidase/pyrazinamidase	567520	568140	+			protein motif:CLUSTERS:PRK11609		1	0	0	0	0	0	0
477	PFR_JS23_477	Hypothetical protein	568285	568617	-	PROKKA_00482	hypothetical protein	568285	568617	-					1	0	0	0	0	0	0
						PROKKA_00483	tRNA-Arg(cct)	568714	568789	-			COORDINATES:profile:Aragorn:1.2		0					0	0
478	PFR_JS23_478	UDP-glucose pyrophosphorylase 2	569192	570565	+	PROKKA_00484	UTP--glucose-1-phosphate uridylyltransferase	569192	570565	+			protein motif:Pfam:PF01704.12		1	0	0	0	0	0	0
479	PFR_JS23_479	Hypothetical protein	570558	570968	+	PROKKA_00485	hypothetical protein	570558	570968	+					1	0	0	0	0	0	0
480	PFR_JS23_480	Large conductance mechanosensitive channel	571022	571465	-	PROKKA_00486	Large-conductance mechanosensitive channel	571022	571465	-		mscL	similar to AA sequence:UniProtKB:A5U127		1	0	0	0	0	0	0
481	PFR_JS23_481	Hypothetical protein	571558	571896	-	PROKKA_00487	hypothetical protein	571558	571896	-					1	0	0	0	0	0	0
482	PFR_JS23_482	Type I antifreeze protein	572297	572704	-	PROKKA_00488	Zinc ribbon domain protein	572297	572704	-			protein motif:Pfam:PF09723.4		0	0	0	0	0	0	0
483	PFR_JS23_483	Hypothetical protein	572860	573570	-	PROKKA_00489	5-formyltetrahydrofolate cyclo-ligase family protein	572860	573570	-			protein motif:CLUSTERS:PRK10333		1	0	0	0	0	0	0
484	PFR_JS23_484	Molybdopterin molybdenumtransferase	573589	574875	+	PROKKA_00490	Molybdopterin molybdenumtransferase	573589	574875	+	2.10.1.1	moeA_1	similar to AA sequence:UniProtKB:P99139		1	0	0	0	0	0	0
485	PFR_JS23_485	Acetytransferase	574879	575589	+	PROKKA_00491	Putative ribosomal N-acetyltransferase YdaF	574879	575589	+	2.3.1.-	ydaF_1	similar to AA sequence:UniProtKB:P96579		1	0	0	0	0	0	0
486	PFR_JS23_486	Hypothetical protein	575664	576467	+	PROKKA_00492	hypothetical protein	575664	576467	+					1	0	0	0	0	0	0
						PROKKA_00493	tRNA-Ala(cgc)	576543	576617	+			COORDINATES:profile:Aragorn:1.2		0					0	0
487	PFR_JS23_487	Low similarity to site-specific recombinase	576515	578017	-											0	0	0	0	0	0
488	PFR_JS23_488	Hypothetical protein	578023	578268	-	PROKKA_00494	hypothetical protein	578023	578268	-					0	0	0	0	0	0	0
489	PFR_JS23_489	Thioredoxin	578629	579054	+	PROKKA_00495	Thioredoxin	578629	579054	+		trxA_1	similar to AA sequence:UniProtKB:P08058		0	0	0	0	0	0	0
490	PFR_JS23_490	Hypothetical protein	579159	579893	+	PROKKA_00496	hypothetical protein	579159	579893	+					0	0	0	0	0	0	0
491	PFR_JS23_491	ATP-dependent chaperone protein ClpB	579962	582688	-	PROKKA_00497	Chaperone protein ClpB	579962	582688	-		clpB_2	similar to AA sequence:UniProtKB:Q7WSY8		0	0	0	0	0	0	0
492	PFR_JS23_492	Hypothetical protein	582911	583678	+	PROKKA_00498	Universal stress protein family protein	582911	583678	+			protein motif:Pfam:PF00582.20		0	0	0	0	0	0	0
493	PFR_JS23_493	Uma4 protein	583983	585290	+	PROKKA_00499	Transposase	583983	585290	+			protein motif:Pfam:PF01610.11		0	0	0	0	0	0	0
494	PFR_JS23_494	Sensor kinase	585351	586160	+	PROKKA_00500	Oxygen sensor histidine kinase NreB	585351	586160	+	2.7.13.3	nreB	similar to AA sequence:UniProtKB:Q7WZY5		0	0	0	0	0	0	0
495	PFR_JS23_495	Two-component system response regulator	586163	586822	+	PROKKA_00501	Oxygen regulatory protein NreC	586163	586822	+		nreC_2	similar to AA sequence:UniProtKB:Q7WZY4		0	0	0	0	0	0	0
496	PFR_JS23_496	Hypothetical protein	587045	587566	+	PROKKA_00502	hypothetical protein	587045	587566	+					0	0	0	0	0	0	0
497	PFR_JS23_497	Trypsin	587629	588720	+	PROKKA_00503	Periplasmic pH-dependent serine endoprotease DegQ precursor	587629	588720	+	3.4.21.107	degQ	similar to AA sequence:UniProtKB:P39099		0	0	0	0	0	0	0
498	PFR_JS23_498	Chaperone protein DnaK	589100	590929	+	PROKKA_00504	Chaperone protein DnaK	589100	590929	+		dnaK_1	similar to AA sequence:UniProtKB:A0QQC8		0	0	0	0	0	0	0
499	PFR_JS23_499	Protein GrpE	591090	591659	+	PROKKA_00505	heat shock protein GrpE	591090	591659	+			protein motif:CLUSTERS:PRK10325		0	0	0	0	0	0	0
500	PFR_JS23_500	Chaperone protein DnaJ 1	591656	592753	+	PROKKA_00506	Chaperone protein DnaJ	591656	592753	+		dnaJ_1	similar to AA sequence:UniProtKB:P08622		0	0	0	0	0	0	0
501	PFR_JS23_501	Heat shock protein transcriptional repressor	592755	593174	+	PROKKA_00507	Putative heat shock protein HspR	592755	593174	+		hspR_1	similar to AA sequence:UniProtKB:P40183		0	0	0	0	0	0	0
502	PFR_JS23_502	Hypothetical protein	594075	594626	-	PROKKA_00508	hypothetical protein	594075	594626	-					0	0	0	0	0	0	0
503	PFR_JS23_503	Hypothetical protein	594673	595236	-	PROKKA_00509	hypothetical protein	594673	595236	-					0	0	0	0	0	0	0
504	PFR_JS23_504	Integral membrane sensor signal transduction	595387	596574	+	PROKKA_00510	Sensor histidine kinase DesK	595387	596574	+	2.7.13.3	desK_2	similar to AA sequence:UniProtKB:O34757		0	0	0	0	0	0	0
505	PFR_JS23_505	Two-component system response regulator	596571	597230	+	PROKKA_00511	Transcriptional regulatory protein LiaR	596571	597230	+		liaR_1	similar to AA sequence:UniProtKB:O32197		0	0	0	0	0	0	0
506	PFR_JS23_506	Hypothetical protein	597393	598172	+	PROKKA_00512	hypothetical protein	597393	598172	+					0	0	0	0	0	0	0
507	PFR_JS23_507	Hypothetical protein	598220	598429	+	PROKKA_00513	hypothetical protein	598220	598429	+					0	0	0	0	0	0	0
508	PFR_JS23_508	Secreted peptidase	598476	599129	+	PROKKA_00514	Glycyl-glycine endopeptidase LytM precursor	598476	599129	+	3.4.24.75	lytM	similar to AA sequence:UniProtKB:O33599		1	0	0	0	0	0	0
509	PFR_JS23_509	Lactoylglutathione lyase and lyase	599179	599547	-	PROKKA_00515	Glyoxalase-like domain protein	599179	599547	-			protein motif:Pfam:PF12681.1		0	0	0	0	0	0	0
510	PFR_JS23_510	Putative HTH-type transcriptional regulator MarR	599626	600045	+	PROKKA_00516	Transcriptional regulator HosA	599626	600045	+		hosA	similar to AA sequence:UniProtKB:P69782		1	0	0	0	0	0	0
511	PFR_JS23_511	Transcriptional regulator	600122	600433	+	PROKKA_00517	Transcriptional repressor SdpR	600122	600433	+		sdpR	similar to AA sequence:UniProtKB:O32242		1	0	0	0	0	0	0
512	PFR_JS23_512	Drug resistance transporter, EmrB/QacA subfamily	600473	601939	+	PROKKA_00518	Multidrug export protein EmrB	600473	601939	+		emrB_2	similar to AA sequence:UniProtKB:P0AEJ0	Putative antibiotic resistance	1	0	0	0	0	0	0
513	PFR_JS23_513	Proline/glycine betaine transporter	602078	603517	+	PROKKA_00519	Proline/betaine transporter	602078	603517	+		proP	similar to AA sequence:UniProtKB:P0C0L7		1	0	0	0	0	0	0
514	PFR_JS23_514	HTH-type transcriptional regulator tcmR	603593	604222	-	PROKKA_00520	Bacterial regulatory proteins tetR family	603593	604222	-			protein motif:Pfam:PF00440.17		1	0	0	0	0	0	0
515	PFR_JS23_515	Probable multidrug resistance transporter, MFS	604298	605785	+	PROKKA_00521	Multidrug resistance protein 3	604298	605785	+		bmr3_1	similar to AA sequence:UniProtKB:P96712	Putative antibiotic resistance	1	0	0	0	0	0	0
516	PFR_JS23_516	Glutamate dehydrogenase	605940	607304	+	PROKKA_00522	NADP-specific glutamate dehydrogenase	605940	607304	+	1.4.1.4	gdhA	similar to AA sequence:UniProtKB:P00370		1	0	0	0	0	0	0
517	PFR_JS23_517	Transcriptional regulatory protein PadR	607424	607897	-	PROKKA_00523	acetyltransferase	607424	607897	-			protein motif:CLUSTERS:PRK07757		1	0	0	0	0	0	0
518	PFR_JS23_518	CrcB-like protein	607957	608343	-	PROKKA_00524	Putative fluoride ion transporter CrcB	607957	608343	-		crcB_1	similar to AA sequence:UniProtKB:P37002		1	0	0	0	0	0	0
519	PFR_JS23_519	CrcB-like protein	608340	608756	-	PROKKA_00525	Putative fluoride ion transporter CrcB	608340	608756	-		crcB_2	similar to AA sequence:UniProtKB:P37002		1	0	0	0	0	0	0
520	PFR_JS23_520	UspA domain protein	608753	609286	-	PROKKA_00526	Universal stress protein family protein	608753	609286	-			protein motif:Pfam:PF00582.20		1	0	0	0	0	0	0
521	PFR_JS23_521	Galactokinase	609443	610639	-	PROKKA_00527	Galactokinase	609443	610639	-	2.7.1.6	galK_2	similar to AA sequence:UniProtKB:P0A6T3		1	0	0	0	0	0	0
522	PFR_JS23_522	Twin-arginine translocation pathway signal and	610903	611424	+	PROKKA_00528	hypothetical protein	610903	611424	+					1	0	0	0	0	0	0
523	PFR_JS23_523	Uracyl permease	611455	613008	-	PROKKA_00529	Putative pyrimidine permease RutG	611455	613008	-		rutG	similar to AA sequence:UniProtKB:P75892		1	0	0	0	0	0	0
524	PFR_JS23_524	Integral membrane protein with DUF218 domain	613130	614194	-	PROKKA_00530	hypothetical protein	613130	614194	-					1	0	0	0	0	0	0
525	PFR_JS23_525	Dolichyl-phosphate-mannose-protein	614244	615803	-	PROKKA_00531	putative dolichyl-phosphate-mannose--protein mannosyltransferase	614244	615803	-	2.4.1.109	pmt	similar to AA sequence:UniProtKB:O05586		1	0	0	0	0	0	0
526	PFR_JS23_526	Glycoside hydrolase family 95	616090	618477	+	PROKKA_00532	hypothetical protein	616090	618477	+					1	0	0	0	0	0	0
527	PFR_JS23_527	Ribosomal RNA small subunit methyltransferase I	618491	619441	+	PROKKA_00533	Ribosomal RNA small subunit methyltransferase I	618491	619441	+	2.1.1.198	rsmI	similar to AA sequence:UniProtKB:P0A640		1	0	0	0	0	0	0
528	PFR_JS23_528	Hydrolase, TatD family	619574	620602	+	PROKKA_00534	putative deoxyribonuclease YcfH	619574	620602	+	3.1.21.-	ycfH	similar to AA sequence:UniProtKB:P0AFQ7		1	0	0	0	0	0	0
529	PFR_JS23_529	Ribosomal RNA small subunit methyltransferase A	620599	621468	+	PROKKA_00535	Ribosomal RNA small subunit methyltransferase A	620599	621468	+	2.1.1.182	rsmA	similar to AA sequence:UniProtKB:P66662		1	0	0	0	0	0	0
530	PFR_JS23_530	4-diphosphocytidyl-2-C-methyl-D-erythritol kinase	621545	622522	+	PROKKA_00536	4-diphosphocytidyl-2-C-methyl-D-erythritol kinase	621545	622522	+	2.7.1.148	ispE	similar to AA sequence:UniProtKB:P65178		1	0	0	0	0	0	0
531	PFR_JS23_531	Hypothetical protein	622557	622937	-	PROKKA_00537	hypothetical protein	622557	622937	-					1	0	0	0	0	0	0
532	PFR_JS23_532	Uma4 protein	623072	624379	+	PROKKA_00538	Transposase	623072	624379	+			protein motif:Pfam:PF01610.11		0	0	0	0	0	0	0
533	PFR_JS23_533	Probable transcriptional regulatory protein	624316	624753	-	PROKKA_00539	Biofilm operon icaADBC HTH-type negative transcriptional regulator IcaR	624316	624753	-		icaR	similar to AA sequence:UniProtKB:A6QKF4		0	0	0	0	0	0	0
534	PFR_JS23_534	Aspartate carbomyltransferase	624896	625942	-	PROKKA_00540	Aspartate carbamoyltransferase	624896	625942	-	2.1.3.2	pyrB	similar to AA sequence:UniProtKB:Q8ZB39		1	0	0	0	0	0	0
						PROKKA_00541	tRNA-Gln(ttg)	626104	626183	+			COORDINATES:profile:Aragorn:1.2		0					0	0
535	PFR_JS23_535	Bifunctional protein GlmU	626369	627916	+	PROKKA_00542	Bifunctional protein GlmU	626369	627916	+		glmU	similar to AA sequence:UniProtKB:P96382		1	0	0	0	0	0	0
536	PFR_JS23_536	Ribose-phosphate diphosphokinase	627950	628945	+	PROKKA_00543	Ribose-phosphate pyrophosphokinase	627950	628945	+	2.7.6.1	prs_2	similar to AA sequence:UniProtKB:P65232		1	0	0	0	0	0	0
537	PFR_JS23_537	50S ribosomal protein L25	629323	629982	+	PROKKA_00544	50S ribosomal protein L25	629323	629982	+		rplY	similar to AA sequence:UniProtKB:Q92N68		1	0	0	0	0	0	0
538	PFR_JS23_538	Peptidyl-tRNA hydrolase (Precursor)	630190	630780	+	PROKKA_00545	Peptidyl-tRNA hydrolase	630190	630780	+	3.1.1.29	pth	similar to AA sequence:UniProtKB:A0R3D3		1	0	0	0	0	0	0
539	PFR_JS23_539	Hypothetical protein	630848	631213	+	PROKKA_00546	hypothetical protein	630848	631213	+					1	0	0	0	0	0	0
540	PFR_JS23_540	Transcription-repair coupling factor	631292	634987	+	PROKKA_00547	Transcription-repair-coupling factor	631292	634987	+	3.6.4.-	mfd	similar to AA sequence:UniProtKB:P64326		1	0	0	0	0	0	0
541	PFR_JS23_541	Hypothetical protein	635109	635642	+	PROKKA_00548	hypothetical protein	635109	635642	+					1	0	0	0	0	0	0
542	PFR_JS23_542	MazG family protein	635642	636313	+	PROKKA_00549	Nucleoside triphosphate pyrophosphohydrolase	635642	636313	+	3.6.1.8	mazG	similar to AA sequence:UniProtKB:P0AEY3		1	0	0	0	0	0	0
543	PFR_JS23_543	Phosphopyruvate hydratase	636428	637717	+	PROKKA_00550	Enolase	636428	637717	+	4.2.1.11	eno_1	similar to AA sequence:UniProtKB:A0R3B8		1	0	0	0	0	0	0
						PROKKA_00551	tRNA-Pro(tgg)	638573	638655	-			COORDINATES:profile:Aragorn:1.2		0					0	0
544	PFR_JS23_544	Hypothetical protein	637995	638636	+											0	0	0	0	0	0
545	PFR_JS23_545	PF04417 family protein	638716	639231	+	PROKKA_00552	hypothetical protein	638716	639231	+					1	0	0	0	0	0	0
546	PFR_JS23_546	Exopolyphosphatase	639228	640184	+	PROKKA_00553	Guanosine-5'-triphosphate3'-diphosphate pyrophosphatase	639228	640184	+	3.6.1.40	gppA	similar to AA sequence:UniProtKB:P25552		1	0	0	0	0	0	0
						PROKKA_00554	tRNA-Leu(taa)	640294	640367	+			COORDINATES:profile:Aragorn:1.2		0					0	0
547	PFR_JS23_547	Actinorhodin transporter	640450	641877	-	PROKKA_00555	putative transport protein HsrA	640450	641877	-		hsrA_3	similar to AA sequence:UniProtKB:P31474		1	0	0	0	0	0	0
548	PFR_JS23_548	Transcriptional regulator	641942	642580	+	PROKKA_00556	Bacterial regulatory proteins tetR family	641942	642580	+			protein motif:Pfam:PF00440.17		1	0	0	0	0	0	0
549	PFR_JS23_549	Phosphopyruvate hydratase	642871	644142	+	PROKKA_00557	Enolase	642871	644142	+	4.2.1.11	eno_2	similar to AA sequence:UniProtKB:P64074		1	0	0	0	0	0	0
550	PFR_JS23_550	Cationic amino acid transporter	644200	645663	-	PROKKA_00558	putative amino acid permease YhdG	644200	645663	-		yhdG_2	similar to AA sequence:UniProtKB:O07576		1	0	0	0	0	0	0
551	PFR_JS23_551	Similar to Nucleoside-diphosphate-sugar	645880	646653	-	PROKKA_00559	putative sugar epimerase YhfK	645880	646653	-	4.-.-.-	yhfK	similar to AA sequence:UniProtKB:O07609		0	0	0	0	0	0	0
552	PFR_JS23_552	Methyltransferase type 11	646956	647705	+	PROKKA_00560	Methyltransferase domain protein	646956	647705	+			protein motif:Pfam:PF08241.6		1	0	0	0	0	0	0
553	PFR_JS23_553	Putative CONSERVED TRANSMEMBRANE PROTEIN	647842	648654	+	PROKKA_00561	Bax inhibitor 1 like protein	647842	648654	+			protein motif:Pfam:PF12811.1		1	0	0	0	0	0	0
554	PFR_JS23_554	Hydrolase, NUDIX family	648829	649533	-	PROKKA_00562	Nucleoside triphosphatase NudI	648829	649533	-	3.6.1.-	nudI	similar to AA sequence:UniProtKB:P52006		1	0	0	0	0	0	0
555	PFR_JS23_555	Hypothetical protein	649582	650532	-	PROKKA_00563	hypothetical protein	649582	650532	-					1	0	0	0	0	0	0
556	PFR_JS23_556	Putative 3-methyladenine DNA glycosylase	650741	651391	+	PROKKA_00564	3-methyladenine DNA glycosylase	650741	651391	+			protein motif:CLUSTERS:PRK00802		1	0	0	0	0	0	0
557	PFR_JS23_557	Hypothetical protein	651419	651508	+	PROKKA_00565	hypothetical protein	651419	651508	+					0	0	0	0	0	0	0
558	PFR_JS23_558	Hypothetical protein	651521	651925	+	PROKKA_00566	hypothetical protein	651521	651925	+			protein motif:Pfam:PF08327.5	Activator of Hsp90 ATPase homolog 1-like protein	1	0	0	0	0	0	0
559	PFR_JS23_559	Hypothetical protein	652059	652514	+	PROKKA_00567	hypothetical protein	652059	652514	+					1	0	0	0	0	0	0
560	PFR_JS23_560	PF04978 family protein	652540	653046	-	PROKKA_00568	DinB superfamily protein	652540	653046	-			protein motif:Pfam:PF12867.1		1	0	0	0	0	0	0
561	PFR_JS23_561	HAD-superfamily hydrolase, subfamily IA,	653043	653657	-	PROKKA_00569	?-D-glucose-1-phosphatase	653043	653657	-			protein motif:CLUSTERS:PRK09456		1	0	0	0	0	0	0
562	PFR_JS23_562	FMN-binding split barrel	653835	654482	+	PROKKA_00570	Pyridoxamine 5'-phosphate oxidase	653835	654482	+			protein motif:Pfam:PF12900.1		1	0	0	0	0	0	0
563	PFR_JS23_563	Hypothetical protein	654587	655117	-	PROKKA_00571	hypothetical protein	654587	655117	-					1	0	0	0	0	0	0
564	PFR_JS23_564	Peptide methionine sulfoxide reductase MsrA	655237	655872	-	PROKKA_00572	Peptide methionine sulfoxide reductase MsrA	655237	655872	-	1.8.4.11	msrA	similar to AA sequence:UniProtKB:Q93S39		1	0	0	0	0	0	0
565	PFR_JS23_565	Uracil-DNA glycosylase 2	655984	656673	-	PROKKA_00573	Uracil-DNA glycosylase	655984	656673	-	3.2.2.27	ung	similar to AA sequence:UniProtKB:P67071		1	0	0	0	0	0	0
566	PFR_JS23_566	PF01594 domain protein	656854	658284	+	PROKKA_00574	pheromone autoinducer 2 transporter	656854	658284	+			protein motif:CLUSTERS:PRK12287		1	0	0	0	0	0	0
567	PFR_JS23_567	Hypothetical protein	658370	659332	+	PROKKA_00575	hypothetical protein	658370	659332	+					1	0	0	0	0	0	0
568	PFR_JS23_568	DoxX protein	659448	659882	-	PROKKA_00576	DoxX	659448	659882	-			protein motif:Pfam:PF07681.6		1	0	0	0	0	0	0
569	PFR_JS23_569	Transcription elongation factor GreA	659969	660472	-	PROKKA_00577	Transcription elongation factor GreA	659969	660472	-		greA	similar to AA sequence:UniProtKB:P64279		1	0	0	0	0	0	0
570	PFR_JS23_570	Mycothiol conjugate amidase Mca	660567	661493	+	PROKKA_00578	Mycothiol S-conjugate amidase	660567	661493	+	3.5.1.115	mca	similar to AA sequence:UniProtKB:A0R2W9		1	0	0	0	0	0	0
571	PFR_JS23_571	Conserved protein containing thioredoxin domain	661666	664350	+	PROKKA_00579	ASCH domain protein	661666	664350	+			protein motif:Pfam:PF04266.8		1	0	0	0	0	0	0
572	PFR_JS23_572	ASCH domain protein	664388	664906	+	PROKKA_00580	ASCH domain protein	664388	664906	+			protein motif:Pfam:PF04266.8		1	0	0	0	0	0	0
573	PFR_JS23_573	Isoprenyl transferase 2	664919	665728	-	PROKKA_00581	(2Z6E)-farnesyl diphosphate synthase	664919	665728	-	2.5.1.68		similar to AA sequence:UniProtKB:Q47SS3		1	0	0	0	0	0	0
574	PFR_JS23_574	Channel protein, hemolysin III family protein	665927	666664	+	PROKKA_00582	Haemolysin-III related	665927	666664	+			protein motif:Pfam:PF03006.14		1	0	0	0	0	0	0
575	PFR_JS23_575	Exodeoxyribonuclease 7 small subunit	666709	666951	-	PROKKA_00583	Exodeoxyribonuclease 7 small subunit	666709	666951	-	3.1.11.6	xseB	similar to AA sequence:UniProtKB:Q7VV85		1	0	0	0	0	0	0
576	PFR_JS23_576	Exodeoxyribonuclease VII, large subunit	666999	668150	-	PROKKA_00584	Exodeoxyribonuclease 7 large subunit	666999	668150	-	3.1.11.6	xseA	similar to AA sequence:UniProtKB:P04994		1	0	0	0	0	0	0
577	PFR_JS23_577	4-hydroxy-3-methylbut-2-enyl diphosphate	668167	669405	+	PROKKA_00585	4-hydroxy-3-methylbut-2-enyl diphosphate reductase	668167	669405	+	1.17.1.2	ispH	similar to AA sequence:UniProtKB:P62623		1	0	0	0	0	0	0
578	PFR_JS23_578	RmuC family DNA recombination protein	669337	670686	-	PROKKA_00586	DNA recombination protein RmuC	669337	670686	-		rmuC	similar to AA sequence:UniProtKB:P0AG71		1	0	0	0	0	0	0
579	PFR_JS23_579	M18 family aminopeptidase	670836	672107	+	PROKKA_00587	putative M18 family aminopeptidase 2	670836	672107	+	3.4.11.-	apeB	similar to AA sequence:UniProtKB:Q9HYZ3		1	0	0	0	0	0	0
580	PFR_JS23_580	GTP-dependent nucleic acid-binding protein EngD	672202	673293	+	PROKKA_00588	Ribosome-binding ATPase YchF	672202	673293	+		ychF	similar to AA sequence:UniProtKB:P44681		1	0	0	0	0	0	0
581	PFR_JS23_581	PF03235 family protein	673395	675221	+	PROKKA_00589	hypothetical protein	673395	675221	+					0	1	1	0	0	0	0
582	PFR_JS23_582	Secreted peptidase	675998	676870	-	PROKKA_00590	putative peptidase	675998	676870	-			protein motif:CLUSTERS:PRK11649		0	1	1	0	0	0	0
583	PFR_JS23_583	Transcription regulator ArsR	676867	677364	-	PROKKA_00591	Helix-turn-helix domain protein	676867	677364	-			protein motif:Pfam:PF12840.1		0	1	1	0	0	0	0
584	PFR_JS23_584	Hypothetical protein	677529	677798	-	PROKKA_00592	hypothetical protein	677529	677798	-					0	1	1	0	0	0	0
585	PFR_JS23_585	Hypothetical protein	678003	678560	+	PROKKA_00593	hypothetical protein	678003	678560	+					0	1	1	0	0	0	0
586	PFR_JS23_586	Hypothetical protein	679348	679572	+	PROKKA_00594	hypothetical protein	679348	679572	+					0	1	1	0	0	0	0
587	PFR_JS23_587	Hypothetical protein	679572	680681	+	PROKKA_00595	hypothetical protein	679572	680681	+					0	0	0	0	0	0	0
588	PFR_JS23_588	Hypothetical protein	680775	681545	+	PROKKA_00596	hypothetical protein	680775	681545	+					0	0	0	0	0	0	0
589	PFR_JS23_589	Transcriptional regulator	681509	682474	-	PROKKA_00597	HTH-type transcriptional regulator GltC	681509	682474	-		gltC	similar to AA sequence:UniProtKB:P20668		0	0	0	0	0	0	0
590	PFR_JS23_590	Inner membrane transport protein ynfM	682632	683783	+	PROKKA_00598	Inner membrane transport protein YnfM	682632	683783	+		ynfM	similar to AA sequence:UniProtKB:P43531		0	0	0	0	0	0	0
591	PFR_JS23_591	FrnE protein	684190	684885	+	PROKKA_00599	DSBA-like thioredoxin domain protein	684190	684885	+			protein motif:Pfam:PF01323.14		0	0	0	0	0	0	0
592	PFR_JS23_592	Mobile element protein	685018	685917	-	PROKKA_00600	Transposase	685018	685917	-			protein motif:Pfam:PF01610.11		0	0	0	0	0	0	0
593	PFR_JS23_593	Excisionase	686464	686898	+	PROKKA_00601	Helix-turn-helix domain protein	686464	686898	+			protein motif:Pfam:PF12728.1		0	1	0	1	0	0	0
594	PFR_JS23_594	Hypothetical protein	686902	687918	-	PROKKA_00602	hypothetical protein	686902	687918	-					0	1	0	1	0	0	0
595	PFR_JS23_595	Insertion element IS6110 uncharacterized 12.0 kDa	688209	688520	+	PROKKA_00603	hypothetical protein	688209	688520	+					0	1	0	1	0	0	0
596	PFR_JS23_596	ISRs2 transposase	688520	689542	+	PROKKA_00604	Integrase core domain protein	688520	689542	+			protein motif:Pfam:PF00665.20		0	1	0	1	0	0	0
597	PFR_JS23_597	Transposase, ISlxx5	689484	690683	+	PROKKA_00605	Integrase core domain protein	689484	690683	+			protein motif:Pfam:PF00665.20		0	1	0	1	0	0	0
598	PFR_JS23_598	ISRs2 transposase	690706	691002	+	PROKKA_00606	hypothetical protein	690706	691002	+					0	1	0	1	0	0	0
599	PFR_JS23_599	Hypothetical protein	690966	691202	-	PROKKA_00607	hypothetical protein	690966	691202	-					0	1	0	1	0	0	0
600	PFR_JS23_600	Transposase for IS3514b	691148	691768	-	PROKKA_00608	hypothetical protein	691148	691768	-					0	1	0	1	0	0	0
601	PFR_JS23_601	D-lactate dehydrogenase, FAD-binding, NADH	692142	693857	-	PROKKA_00609	D-lactate dehydrogenase	692142	693857	-	1.1.1.28	dld	similar to AA sequence:UniProtKB:P06149	D-lactate dehydrogenase	0	1	0	1	0	0	0
602	PFR_JS23_602	Uma4 protein	694509	695618	+	PROKKA_00610	Transposase	694509	695618	+			protein motif:Pfam:PF01610.11		0	1	0	1	0	0	0
603	PFR_JS23_603	Hypothetical protein	695711	695977	+	PROKKA_00611	anaerobic benzoate catabolism transcriptional regulator	695711	695977	+			protein motif:CLUSTERS:PRK08154		0	1	0	1	0	0	0
604	PFR_JS23_604	GlpP family transcriptional regulator	695956	696606	-	PROKKA_00612	Glycerol-3-phosphate responsive antiterminator	695956	696606	-			protein motif:Pfam:PF04309.6		0	1	0	1	0	0	0
605	PFR_JS23_605	Alkylglycerone-phosphate synthase	696695	698227	-	PROKKA_00613	putative FAD-linked oxidoreductase	696695	698227	-	1.-.-.-		similar to AA sequence:UniProtKB:Q50685		0	0	0	0	0	0	0
606	PFR_JS23_606	Glycerol-3-phosphate dehydrogenase glpD2	698224	699909	-	PROKKA_00614	Aerobic glycerol-3-phosphate dehydrogenase	698224	699909	-	1.1.5.3	glpD	similar to AA sequence:UniProtKB:P18158		0	0	0	0	0	0	0
607	PFR_JS23_607	Bile acid:sodium symporter	700049	701137	+	PROKKA_00615	Sodium Bile acid symporter family protein	700049	701137	+			protein motif:Pfam:PF01758.10		0	0	0	0	0	0	0
608	PFR_JS23_608	UPF0324 membrane protein	701220	702383	-	PROKKA_00616	hypothetical protein	701220	702383	-					0	0	0	0	0	0	0
609	PFR_JS23_609	Hypothetical protein	702380	702553	-	PROKKA_00617	hypothetical protein	702380	702553	-					0	0	0	0	0	0	0
610	PFR_JS23_610	Thiamine-phosphate diphosphorylase	703050	703697	-	PROKKA_00618	Thiamine-phosphate synthase	703050	703697	-	2.5.1.3	thiE_1	similar to AA sequence:UniProtKB:P66916		0	0	0	0	0	0	0
611	PFR_JS23_611	Glycine oxidase ThiO	703873	705126	+	PROKKA_00619	Hydrogen cyanide synthase subunit HcnC precursor	703873	705126	+	1.4.99.5	hcnC	similar to AA sequence:UniProtKB:G3XD12		0	0	0	0	0	0	0
612	PFR_JS23_612	Thiamine biosynthesis protein	705123	705356	+	PROKKA_00620	sulfur carrier protein ThiS	705123	705356	+			protein motif:CLUSTERS:PRK05863		0	0	0	0	0	0	0
613	PFR_JS23_613	Thiazole synthase	705359	706189	+	PROKKA_00621	Thiazole synthase	705359	706189	+	2.8.1.10	thiG	similar to AA sequence:UniProtKB:A0QQL0		0	0	0	0	0	0	0
614	PFR_JS23_614	Molybdenum cofactor biosynthesis protein moeB2	706198	707409	+	PROKKA_00622	putative adenylyltransferase/sulfurtransferase MoeZ	706198	707409	+		moeZ_1	similar to AA sequence:UniProtKB:Q7D5X9		0	0	0	0	0	0	0
615	PFR_JS23_615	UPF0324 membrane protein	707477	708559	-	PROKKA_00623	hypothetical protein	707477	708559	-					0	0	0	0	0	0	0
616	PFR_JS23_616	Transcriptional regulator	708629	709549	+	PROKKA_00624	HTH-type transcriptional regulator CysL	708629	709549	+		cysL	similar to AA sequence:UniProtKB:P39647		0	0	0	0	0	0	0
617	PFR_JS23_617	Hypothetical protein	709553	709768	-	PROKKA_00625	hypothetical protein	709553	709768	-					0	0	0	0	0	0	0
618	PFR_JS23_618	Carbon starvation protein	709758	712154	-	PROKKA_00626	Carbon starvation protein A	709758	712154	-		cstA	similar to AA sequence:UniProtKB:P15078		0	0	0	0	0	0	0
619	PFR_JS23_619	Glycerate kinase	712527	713645	+	PROKKA_00627	Glycerate 2-kinase	712527	713645	+	2.7.1.165	garK	similar to AA sequence:UniProtKB:P23524		0	0	0	0	0	0	0
620	PFR_JS23_620	MFS transporter	713709	715478	-	PROKKA_00628	Antiseptic resistance protein	713709	715478	-		qacA_1	similar to AA sequence:UniProtKB:P0A0J9		0	0	0	0	0	0	0
621	PFR_JS23_621	Glyoxalase/bleomycin resistance	715680	716573	-	PROKKA_00629	3-demethylubiquinone-9 3-methyltransferase	715680	716573	-			protein motif:Pfam:PF06983.7		0	0	0	0	0	0	0
622	PFR_JS23_622	Peptidyl-tRNA hydrolase PTH2	716674	717387	+	PROKKA_00630	hypothetical protein	716674	717387	+					0	0	0	0	0	0	0
623	PFR_JS23_623	ABC transporter, quaternary amine uptake	717425	718324	+	PROKKA_00631	Putative osmoprotectant uptake system substrate-binding protein OsmF precursor	717425	718324	+		osmF_1	similar to AA sequence:UniProtKB:P33362		0	0	0	0	0	0	0
624	PFR_JS23_624	Cyanate permease	718472	719893	+	PROKKA_00632	putative transporter YycB	718472	719893	+		yycB	similar to AA sequence:UniProtKB:P37482		0	0	0	0	0	0	0
625	PFR_JS23_625	Band 7 protein	719884	720852	-	PROKKA_00633	SPFH domain / Band 7 family protein	719884	720852	-			protein motif:Pfam:PF01145.19		0	0	0	0	0	0	0
626	PFR_JS23_626	Cysteine synthase	721072	722040	-	PROKKA_00634	Cysteine synthase	721072	722040	-	2.5.1.47	cysK_1	similar to AA sequence:UniProtKB:P63871		1	0	0	0	0	0	0
627	PFR_JS23_627	Diacylglycerol kinase catalytic region	722494	723540	+	PROKKA_00635	Diacylglycerol kinase	722494	723540	+	2.7.1.107	dagK_1	similar to AA sequence:UniProtKB:O31502		0	0	0	0	0	0	0
628	PFR_JS23_628	Hypothetical protein	723631	724794	-	PROKKA_00636	hypothetical protein	723631	724794	-					0	0	0	0	0	0	0
629	PFR_JS23_629	Peptidase M20D, amidohydrolase	724955	726124	+	PROKKA_00637	putative hydrolase YxeP	724955	726124	+	3.-.-.-	yxeP_3	similar to AA sequence:UniProtKB:P54955		1	0	0	0	0	0	0
630	PFR_JS23_630	Phosphoribosyl transferase domain protein	726210	726716	-	PROKKA_00638	Xanthine phosphoribosyltransferase	726210	726716	-	2.4.2.22	gpt	similar to AA sequence:UniProtKB:P0A9M5		0	0	0	0	0	0	0
631	PFR_JS23_631	Phosphinothricin acetyltransferase	726776	727288	-	PROKKA_00639	N-acyltransferase YncA	726776	727288	-	2.3.1.-	yncA	similar to AA sequence:UniProtKB:P76112		0	0	0	0	0	0	0
632	PFR_JS23_632	Regulatory protein, MarR	727342	727974	+	PROKKA_00640	DNA-binding transcriptional repressor MarR	727342	727974	+			protein motif:CLUSTERS:PRK11512		0	0	0	0	0	0	0
633	PFR_JS23_633	Major facilitator superfamily (MFS) multidrug	727971	729308	+	PROKKA_00641	enterobactin exporter EntS	727971	729308	+			protein motif:CLUSTERS:PRK10489		0	0	0	0	0	0	0
634	PFR_JS23_634	Transporter, anaerobic C4-dicarboxylate uptake	729405	730700	-	PROKKA_00642	Anaerobic C4-dicarboxylate transporter DcuA	729405	730700	-		dcuA_1	similar to AA sequence:UniProtKB:P0ABN5		0	0	0	0	0	0	0
635	PFR_JS23_635	Aspartate ammonia-lyase (Aspartase)	730705	732177	-	PROKKA_00643	Aspartate ammonia-lyase	730705	732177	-	4.3.1.1	aspA_1	similar to AA sequence:UniProtKB:P0AC38		0	0	0	0	0	0	0
636	PFR_JS23_636	Aspartate ammonia-lyase (Aspartase)	732504	733973	-	PROKKA_00644	Aspartate ammonia-lyase	732504	733973	-	4.3.1.1	aspA_2	similar to AA sequence:UniProtKB:P0AC38		1	0	0	0	0	0	0
637	PFR_JS23_637	Hypothetical protein	734101	734547	-	PROKKA_00645	hypothetical protein	734101	734547	-					1	0	0	0	0	0	0
638	PFR_JS23_638	Fumarate hydratase class II	734711	736135	-	PROKKA_00646	Fumarate hydratase class II	734711	736135	-	4.2.1.2	fumC	similar to AA sequence:UniProtKB:Q92PB6		1	0	0	0	0	0	0
639	PFR_JS23_639	Putative glyoxylate reductase	736299	737267	-	PROKKA_00647	Putative 2-hydroxyacid dehydrogenase	736299	737267	-	1.1.1.-		similar to AA sequence:UniProtKB:Q99RW8		1	0	0	0	0	0	0
640	PFR_JS23_640	Putative FERREDOXIN FDXC	737503	737823	+	PROKKA_00648	Ferredoxin	737503	737823	+			similar to AA sequence:UniProtKB:P13279		1	0	0	0	0	0	0
641	PFR_JS23_641	Succinyldiaminopimelate transaminase	737820	738911	+	PROKKA_00649	LL-diaminopimelate aminotransferase	737820	738911	+	2.6.1.83	dapL	similar to AA sequence:UniProtKB:Q7NDX4		1	0	0	0	0	0	0
642	PFR_JS23_642	Conserved hypothetical secreted protein	738939	739784	-	PROKKA_00650	hypothetical protein	738939	739784	-					1	0	0	0	0	0	0
643	PFR_JS23_643	2,3,4,5-tetrahydropyridine-2-carboxylateN-succiny	739791	740729	-	PROKKA_00651	2345-tetrahydropyridine-26-dicarboxylate N-succinyltransferase	739791	740729	-	2.3.1.117	dapD	similar to AA sequence:UniProtKB:O05302		1	0	0	0	0	0	0
644	PFR_JS23_644	Succinyl-diaminopimelate desuccinylase	740829	741917	+	PROKKA_00652	Succinyl-diaminopimelate desuccinylase	740829	741917	+	3.5.1.18	dapE_1	similar to AA sequence:UniProtKB:Q59284		1	0	0	0	0	0	0
645	PFR_JS23_645	Rossmann fold nucleotide-binding protein	742079	742915	+	PROKKA_00653	LOG family protein ORF6 in fasciation locus	742079	742915	+		fas6	similar to AA sequence:UniProtKB:P46378		1	0	0	0	0	0	0
646	PFR_JS23_646	Chloride transporter, chloride channel family	743130	744455	+	PROKKA_00654	H(+)/Cl(-) exchange transporter ClcA	743130	744455	+		clcA	similar to AA sequence:UniProtKB:Q8ZRP8		1	0	0	0	0	0	0
647	PFR_JS23_647	Hypothetical protein	744478	744870	+	PROKKA_00655	hypothetical protein	744478	744870	+					1	0	0	0	0	0	0
648	PFR_JS23_648	Hypothetical protein	744930	745097	+	PROKKA_00656	hypothetical protein	744930	745097	+					1	0	0	0	0	0	0
649	PFR_JS23_649	Starch synthase	745276	746493	-	PROKKA_00657	Capsular glucan synthase	745276	746493	-	2.4.1.21	glgA	similar to AA sequence:UniProtKB:O05313		1	0	0	0	0	0	0
650	PFR_JS23_650	Glucose-1-phosphate adenylyltransferase 2	746648	747838	+	PROKKA_00658	Glucose-1-phosphate adenylyltransferase	746648	747838	+	2.7.7.27	glgC	similar to AA sequence:UniProtKB:P64241		1	0	0	0	0	0	0
651	PFR_JS23_651	O-methyltransferase mdmC	747976	748641	-	PROKKA_00659	Putative O-methyltransferase/MSMEI_4947	747976	748641	-	2.1.1.-		similar to AA sequence:UniProtKB:A0R2D5		1	0	0	0	0	0	0
652	PFR_JS23_652	Dihydrodipicolinate synthase	748785	749666	+	PROKKA_00660	4-hydroxy-tetrahydrodipicolinate synthase	748785	749666	+	4.3.3.7	dapA	similar to AA sequence:UniProtKB:P63945		1	0	0	0	0	0	0
653	PFR_JS23_653	Sec-independent protein translocase protein TatB	749761	750210	+	PROKKA_00661	sec-independent translocase	749761	750210	+			protein motif:CLUSTERS:PRK01371		1	0	0	0	0	0	0
654	PFR_JS23_654	Mrp ATPase family protein	750392	751549	-	PROKKA_00662	Flagellum site-determining protein YlxH	750392	751549	-		ylxH	similar to AA sequence:UniProtKB:P40742		1	0	0	0	0	0	0
655	PFR_JS23_655	PF06210 family protein	751693	752256	-	PROKKA_00663	hypothetical protein	751693	752256	-					1	0	0	0	0	0	0
656	PFR_JS23_656	CBS domain pair protein	752253	753530	-	PROKKA_00664	Magnesium transporter MgtE	752253	753530	-			similar to AA sequence:UniProtKB:Q5SMG8		1	0	0	0	0	0	0
657	PFR_JS23_657	Citrate lyase beta chain citrase beta chain	753711	754574	+	PROKKA_00665	(3S)-malyl-CoA thioesterase	753711	754574	+	3.1.2.-	mcl2	similar to AA sequence:UniProtKB:D3JV05		1	0	0	0	0	0	0
658	PFR_JS23_658	Hypothetical protein	754719	755585	+	PROKKA_00666	hypothetical protein	754719	755585	+					1	0	0	0	0	0	0
659	PFR_JS23_659	Peptidase, M24 family	755713	757167	-	PROKKA_00667	Xaa-Pro aminopeptidase 1	755713	757167	-	3.4.11.9	pepPI	similar to AA sequence:UniProtKB:P0A3Z2		1	0	0	0	0	0	0
660	PFR_JS23_660	Zn-ribbon protein, possibly nucleic acid-binding	757340	758083	+	PROKKA_00668	Putative zinc ribbon domain protein	757340	758083	+			protein motif:Pfam:PF02591.9		1	0	0	0	0	0	0
661	PFR_JS23_661	Hypothetical protein	757894	758616	-	PROKKA_00669	hypothetical protein	757894	758616	-					0	0	0	0	0	0	0
662	PFR_JS23_662	Hypothetical protein	758674	759333	+	PROKKA_00670	S-layer protein precursor	758674	759333	+		ctc	similar to AA sequence:UniProtKB:Q9ZES5		1	0	0	0	0	0	0
663	PFR_JS23_663	Methionyl aminopeptidase	759472	760380	-	PROKKA_00671	Methionine aminopeptidase 2	759472	760380	-	3.4.11.18	map_1	similar to AA sequence:UniProtKB:P0A5J2		1	0	0	0	0	0	0
664	PFR_JS23_664	Hypothetical protein	760460	761407	-	PROKKA_00672	hypothetical protein	760460	761407	-					0	0	0	0	0	0	0
665	PFR_JS23_665	Hypothetical protein	761492	762373	-	PROKKA_00673	hypothetical protein	761492	762373	-					0	0	0	0	0	0	0
666	PFR_JS23_666	Glutamine synthetase, type I	762580	763914	+	PROKKA_00674	putative glutamine synthetase 2	762580	763914	+	6.3.1.2	glnA_1	similar to AA sequence:UniProtKB:A0R083		1	0	0	0	0	0	0
667	PFR_JS23_667	Hypothetical protein	763970	764707	-	PROKKA_00675	hypothetical protein	763970	764707	-					1	0	0	0	0	0	0
668	PFR_JS23_668	Glutamate-ammonia-ligase adenylyltransferase	764949	767915	+	PROKKA_00676	Glutamate-ammonia-ligase adenylyltransferase	764949	767915	+	2.7.7.42	glnE	similar to AA sequence:UniProtKB:P30870		1	0	0	0	0	0	0
669	PFR_JS23_669	Putative oxidoreductase in MprA 5'region	767912	768727	+	PROKKA_00677	short chain dehydrogenase	767912	768727	+			protein motif:CLUSTERS:PRK07904		1	0	0	0	0	0	0
670	PFR_JS23_670	Transcriptional regulator	768747	769331	-	PROKKA_00678	Tetracycline repressor protein class A from transposon 1721	768747	769331	-		tetR	similar to AA sequence:UniProtKB:P03038	Putative antibiotic resistance	1	0	0	0	0	0	0
671	PFR_JS23_671	Hypothetical protein	769422	770012	-	PROKKA_00679	hypothetical protein	769422	770012	-					1	0	0	0	0	0	0
672	PFR_JS23_672	Glutamate--ammonia ligase	770257	771678	-	PROKKA_00680	Glutamine synthetase	770257	771678	-	6.3.1.2	glnA_2	similar to AA sequence:UniProtKB:P15106		1	0	0	0	0	0	0
673	PFR_JS23_673	Oleandomycin resistance ATPase	771872	773683	-	PROKKA_00681	putative ABC transporter ATP-binding protein	771872	773683	-			similar to AA sequence:UniProtKB:P45127		1	0	0	0	0	0	0
674	PFR_JS23_674	Integral membrane protein	773716	774486	-	PROKKA_00682	hypothetical protein	773716	774486	-					1	0	0	0	0	0	0
675	PFR_JS23_675	Hypothetical protein	774770	776527	-	PROKKA_00683	Dihydrolipoyllysine-residue acetyltransferase component of pyruvate dehydrogenase complex	774770	776527	-	2.3.1.12	aceF	similar to AA sequence:UniProtKB:Q8NNJ2		1	0	0	0	0	0	0
676	PFR_JS23_676	Aminomethyltransferase	776828	777949	+	PROKKA_00684	Aminomethyltransferase	776828	777949	+	2.1.2.10	gcvT	similar to AA sequence:UniProtKB:P54378		1	0	0	0	0	0	0
677	PFR_JS23_677	Hypothetical protein	778104	778319	-	PROKKA_00685	hypothetical protein	778104	778319	-					1	0	0	0	0	0	0
678	PFR_JS23_678	Integral membrane protein	778319	778873	-	PROKKA_00686	hypothetical protein	778319	778873	-					1	0	0	0	0	0	0
679	PFR_JS23_679	Phage shock protein A, PspA	779173	779967	+	PROKKA_00687	hypothetical protein	779173	779967	+			similar to AA sequence:UniProtKB:P54617	Phage shock protein A homolog	1	0	0	0	0	0	0
680	PFR_JS23_680	Hypothetical protein	779964	780254	+	PROKKA_00688	hypothetical protein	779964	780254	+					1	0	0	0	0	0	0
681	PFR_JS23_681	Hypothetical protein	780315	781190	+	PROKKA_00689	glycerate kinase I	780315	781190	+			protein motif:CLUSTERS:PRK10342		1	0	0	0	0	0	0
682	PFR_JS23_682	Iron-sulfur cluster assembly accessory protein	781348	781698	+	PROKKA_00690	Iron-sulfur cluster insertion protein ErpA	781348	781698	+		erpA	similar to AA sequence:UniProtKB:P45344		1	0	0	0	0	0	0
683	PFR_JS23_683	IMP dehydrogenase family protein	781837	783300	-	PROKKA_00691	Inosine-5'-monophosphate dehydrogenase	781837	783300	-	1.1.1.205	guaB_1	similar to AA sequence:UniProtKB:P99106		1	0	0	0	0	0	0
684	PFR_JS23_684	Response regulator	783513	784037	+	PROKKA_00692	putative response regulatory protein/MT3230	783513	784037	+			similar to AA sequence:UniProtKB:P95183		1	0	0	0	0	0	0
685	PFR_JS23_685	Anthranilate phosphoribosyltransferase	784037	785086	+	PROKKA_00693	Anthranilate phosphoribosyltransferase	784037	785086	+	2.4.2.18	trpD	similar to AA sequence:UniProtKB:A0R048		1	0	0	0	0	0	0
686	PFR_JS23_686	Hypothetical protein	785127	785552	-	PROKKA_00694	hypothetical protein	785127	785552	-					1	0	0	0	0	0	0
687	PFR_JS23_687	Hypothetical protein	785692	786375	-	PROKKA_00695	hypothetical protein	785692	786375	-					1	0	0	0	0	0	0
688	PFR_JS23_688	Hypothetical protein	786401	787069	-	PROKKA_00696	hypothetical protein	786401	787069	-					1	0	0	0	0	0	0
689	PFR_JS23_689	Acetyltransferase, GNAT family	787161	788258	-	PROKKA_00697	Putative ribosomal N-acetyltransferase YdaF	787161	788258	-	2.3.1.-	ydaF_2	similar to AA sequence:UniProtKB:P96579		1	0	0	0	0	0	0
690	PFR_JS23_690	Hypothetical protein	788447	789463	-	PROKKA_00698	hypothetical protein	788447	789463	-					1	0	0	0	0	0	0
691	PFR_JS23_691	Peptidylprolyl isomerase	789790	790302	+	PROKKA_00699	Peptidyl-prolyl cis-trans isomerase B	789790	790302	+	5.2.1.8	cypB	similar to AA sequence:UniProtKB:P77949		1	0	0	0	0	0	0
692	PFR_JS23_692	Transcriptional regulator, AsnC family	790433	790702	-	PROKKA_00700	AsnC family protein	790433	790702	-			protein motif:Pfam:PF01037.15		1	0	0	0	0	0	0
693	PFR_JS23_693	Peptidase M23B family / metalloendopeptidase	790963	792084	+	PROKKA_00701	Murein DD-endopeptidase MepM	790963	792084	+	3.4.24.-	mepM_1	similar to AA sequence:UniProtKB:P0AFS9		1	0	0	0	0	0	0
694	PFR_JS23_694	Acyltransferase PlsC	792201	793046	+	PROKKA_00702	2-acyl-glycerophospho-ethanolamine acyltransferase	792201	793046	+			protein motif:CLUSTERS:PRK08633		1	0	0	0	0	0	0
695	PFR_JS23_695	1-acyl-sn-glycerol-3-phosphate acyltransferase	793039	793980	+	PROKKA_00703	Acyltransferase	793039	793980	+			protein motif:Pfam:PF01553.15		1	0	0	0	0	0	0
696	PFR_JS23_696	3-deoxy-7-phosphoheptulonate synthase	794131	795477	+	PROKKA_00704	Phospho-2-dehydro-3-deoxyheptonate aldolase	794131	795477	+	2.5.1.54	aroH	similar to AA sequence:UniProtKB:P80574		1	0	0	0	0	0	0
697	PFR_JS23_697	Zn-dependent hydrolase of the beta-lactamase	795508	796251	+	PROKKA_00705	metal-dependent hydrolase	795508	796251	+			protein motif:CLUSTERS:PRK00685		1	0	0	0	0	0	0
698	PFR_JS23_698	Membrane spanning protein DUF6	796264	797187	-	PROKKA_00706	EamA-like transporter family protein	796264	797187	-			protein motif:Pfam:PF00892.14		1	0	0	0	0	0	0
699	PFR_JS23_699	Hypothetical protein	797230	799500	-	PROKKA_00707	Serine/threonine-protein kinase PK-1	797230	799500	-	2.7.11.1	spk1	similar to AA sequence:UniProtKB:Q9KIG4		1	0	0	0	0	0	0
700	PFR_JS23_700	Polyprenyl synthetase	799624	800694	-	PROKKA_00708	(2E6E)-farnesyl diphosphate synthase	799624	800694	-	2.5.1.10		similar to AA sequence:UniProtKB:P0A5H8		1	0	0	0	0	0	0
701	PFR_JS23_701	Methylenetetrahydrofolate reductase (NAD(P)H)	800740	801681	+	PROKKA_00709	510-methylenetetrahydrofolate reductase	800740	801681	+	1.5.1.20	metF	similar to AA sequence:UniProtKB:P0AEZ1		1	0	0	0	0	0	0
702	PFR_JS23_702	DNA or RNA helicase, Superfamily I family	801635	803845	-	PROKKA_00710	Helicase IV	801635	803845	-	3.6.4.12	helD	similar to AA sequence:UniProtKB:O32215		1	0	0	0	0	0	0
703	PFR_JS23_703	Hypothetical protein	804059	804460	+	PROKKA_00711	hypothetical protein	804059	804460	+					1	0	0	0	0	0	0
704	PFR_JS23_704	DNA polymerase III, alpha subunit	804472	808092	+	PROKKA_00712	DNA polymerase III subunit alpha	804472	808092	+	2.7.7.7	dnaE_1	similar to AA sequence:UniProtKB:P10443		1	0	0	0	0	0	0
705	PFR_JS23_705	DNA polymerase IV	808119	809360	+	PROKKA_00713	DNA polymerase IV	808119	809360	+	2.7.7.7	dinB_1	similar to AA sequence:UniProtKB:Q47155		1	0	0	0	0	0	0
706	PFR_JS23_706	Hypothetical protein	809400	809783	+	PROKKA_00714	hypothetical protein	809400	809783	+					1	0	0	0	0	0	0
707	PFR_JS23_707	Protein MraZ	810006	810443	+	PROKKA_00715	cell division protein MraZ	810006	810443	+			protein motif:CLUSTERS:PRK00326		1	0	0	0	0	0	0
708	PFR_JS23_708	Ribosomal RNA small subunit methyltransferase H	810622	811650	+	PROKKA_00716	Ribosomal RNA small subunit methyltransferase H	810622	811650	+	2.1.1.199	rsmH	similar to AA sequence:UniProtKB:P60392		1	0	0	0	0	0	0
709	PFR_JS23_709	Hypothetical protein	811647	812165	+	PROKKA_00717	Cell division protein FtsL	811647	812165	+		ftsL	protein motif:HAMAP:MF_00910		1	0	0	0	0	0	0
710	PFR_JS23_710	Penicillin binding protein transpeptidase domain	812162	814225	+	PROKKA_00718	Penicillin-binding protein PbpB	812162	814225	+	2.4.1.129	pbpB	similar to AA sequence:UniProtKB:A0R022		1	0	0	0	0	0	0
711	PFR_JS23_711	UDP-N-acetylmuramoyl-L-alanyl-D-glutamate--2,6-di	814225	815814	+	PROKKA_00719	UDP-N-acetylmuramoyl-L-alanyl-D-glutamate--26-diaminopimelate ligase	814225	815814	+	6.3.2.13	murE	similar to AA sequence:UniProtKB:P65477		1	0	0	0	0	0	0
712	PFR_JS23_712	UDP-N-acetylmuramoyl-tripeptide--D-alanyl-D-alani	815816	817300	+	PROKKA_00720	UDP-N-acetylmuramoyl-tripeptide--D-alanyl-D-alanine ligase	815816	817300	+	6.3.2.10	murF	similar to AA sequence:UniProtKB:P11880		1	0	0	0	0	0	0
713	PFR_JS23_713	Phospho-N-acetylmuramoyl-pentappeptidetransferase	817297	818373	+	PROKKA_00721	Phospho-N-acetylmuramoyl-pentapeptide-transferase	817297	818373	+	2.7.8.13	mraY	similar to AA sequence:UniProtKB:P0A6W3		1	0	0	0	0	0	0
714	PFR_JS23_714	UDP-N-acetylmuramoylalanine--D-glutamate ligase	818433	819854	+	PROKKA_00722	UDP-N-acetylmuramoylalanine--D-glutamate ligase	818433	819854	+	6.3.2.9	murD	similar to AA sequence:UniProtKB:A5U4I2		1	0	0	0	0	0	0
715	PFR_JS23_715	Cell division protein FtsW	820047	821312	+	PROKKA_00723	Lipid II flippase FtsW	820047	821312	+		ftsW_2	similar to AA sequence:UniProtKB:P63762		1	0	0	0	0	0	0
716	PFR_JS23_716	UDP-N-acetylglucosamine--N-acetylmuramyl-(Pentape	821312	822412	+	PROKKA_00724	UDP-N-acetylglucosamine--N-acetylmuramyl-(pentapeptide) pyrophosphoryl-undecaprenol N-acetylglucosamine transferase	821312	822412	+	2.4.1.227	murG	similar to AA sequence:UniProtKB:P17443		1	0	0	0	0	0	0
717	PFR_JS23_717	UDP-N-acetylmuramate--L-alanine ligase MurC	822409	823851	+	PROKKA_00725	UDP-N-acetylmuramate--L-alanine ligase	822409	823851	+	6.3.2.8	murC	similar to AA sequence:UniProtKB:P45066		1	0	0	0	0	0	0
718	PFR_JS23_718	POTRA domain protein, FtsQ-type	823848	824579	+	PROKKA_00726	Cell division protein FtsQ	823848	824579	+		ftsQ	similar to AA sequence:UniProtKB:P64168		1	0	0	0	0	0	0
719	PFR_JS23_719	Cell division protein FtsZ	824797	826038	+	PROKKA_00727	Cell division protein FtsZ	824797	826038	+		ftsZ	similar to AA sequence:UniProtKB:P94337		1	0	0	0	0	0	0
720	PFR_JS23_720	YfiH family protein	826048	826836	+	PROKKA_00728	Laccase domain protein YfiH	826048	826836	+		yfiH	similar to AA sequence:UniProtKB:P33644		1	0	0	0	0	0	0
721	PFR_JS23_721	Cell division protein sepF	826988	827509	+	PROKKA_00729	Cell division protein SepF	826988	827509	+		sepF	similar to AA sequence:UniProtKB:O31728		1	0	0	0	0	0	0
722	PFR_JS23_722	Hypothetical protein	827513	827806	+	PROKKA_00730	YGGT family protein	827513	827806	+			protein motif:Pfam:PF02325.11		1	0	0	0	0	0	0
723	PFR_JS23_723	DivIVA domain protein	827943	828941	+	PROKKA_00731	Cell wall synthesis protein Wag31	827943	828941	+			similar to AA sequence:UniProtKB:P0A5N2		1	0	0	0	0	0	0
724	PFR_JS23_724	C4-type zinc finger protein, DksA/TraR family	829016	829444	+	PROKKA_00732	RNA polymerase-binding transcription factor DksA	829016	829444	+		dksA	similar to AA sequence:UniProtKB:P0ABS1		1	0	0	0	0	0	0
725	PFR_JS23_725	Signal peptidase II	829501	830046	+	PROKKA_00733	lipoprotein signal peptidase	829501	830046	+			protein motif:CLUSTERS:PRK00376		1	0	0	0	0	0	0
726	PFR_JS23_726	Pseudouridylate synthase	830043	830963	+	PROKKA_00734	Ribosomal large subunit pseudouridine synthase D	830043	830963	+	5.4.99.23	rluD	similar to AA sequence:UniProtKB:P33643		1	0	0	0	0	0	0
727	PFR_JS23_727	Pyruvate kinase	831341	832774	+	PROKKA_00735	Pyruvate kinase	831341	832774	+	2.7.1.40	pyk	similar to AA sequence:UniProtKB:Q46078		1	0	0	0	0	0	0
						PROKKA_00736	tRNA-Leu(caa)	832962	833046	-			COORDINATES:profile:Aragorn:1.2		0					0	0
728	PFR_JS23_728	Response regulator	833266	833889	+	PROKKA_00737	putative transcriptional regulatory protein pdtaR	833266	833889	+		pdtaR	similar to AA sequence:UniProtKB:O06143		1	0	0	0	0	0	0
729	PFR_JS23_729	DNA-directed DNA polymerase	833996	836674	+	PROKKA_00738	DNA polymerase I	833996	836674	+	2.7.7.7	polA	similar to AA sequence:UniProtKB:P52026		1	0	0	0	0	0	0
730	PFR_JS23_730	Sortase family protein	836694	837407	-	PROKKA_00739	hypothetical protein	836694	837407	-					1	0	0	0	0	0	0
731	PFR_JS23_731	Succinate-semialdehyde dehydrogenase [NADP( )]	837627	839093	+	PROKKA_00740	Succinate-semialdehyde dehydrogenase [NADP(+)] GabD	837627	839093	+	1.2.1.79	gabD	similar to AA sequence:UniProtKB:P25526		1	0	0	0	0	0	0
732	PFR_JS23_732	30S ribosomal protein S1	839456	840910	+	PROKKA_00741	30S ribosomal protein S1	839456	840910	+		rpsA	similar to AA sequence:UniProtKB:P0AG67		1	0	0	0	0	0	0
733	PFR_JS23_733	Phosphorylase family protein	841027	841803	+	PROKKA_00742	Purine nucleoside phosphorylase DeoD-type	841027	841803	+	2.4.2.1	deoD	similar to AA sequence:UniProtKB:Q5EEL8		1	0	0	0	0	0	0
734	PFR_JS23_734	Dephospho-CoA kinase	841807	842475	+	PROKKA_00743	Dephospho-CoA kinase	841807	842475	+	2.7.1.24	coaE	similar to AA sequence:UniProtKB:O67792		1	0	0	0	0	0	0
735	PFR_JS23_735	UvrABC system protein B	842550	844634	+	PROKKA_00744	UvrABC system protein B	842550	844634	+		uvrB	similar to AA sequence:UniProtKB:P56981		1	0	0	0	0	0	0
736	PFR_JS23_736	Integral membrane protein, TerC family	844825	845859	+	PROKKA_00745	Inner membrane protein alx	844825	845859	+		alx_1	similar to AA sequence:UniProtKB:P42601		1	0	0	0	0	0	0
737	PFR_JS23_737	Zn-dependent hydrolases	845894	846487	-	PROKKA_00746	hydroxyacylglutathione hydrolase	845894	846487	-			protein motif:CLUSTERS:PRK10241		1	0	0	0	0	0	0
738	PFR_JS23_738	TIGR03083 family protein	846489	847235	-	PROKKA_00747	mycothiol-dependent maleylpyruvate isomerase	846489	847235	-			protein motif:CLUSTERS:PRK09583		1	0	0	0	0	0	0
739	PFR_JS23_739	UvrABC system protein A	847447	850512	+	PROKKA_00748	UvrABC system protein A	847447	850512	+		uvrA_2	similar to AA sequence:UniProtKB:P63380		1	0	0	0	0	0	0
740	PFR_JS23_740	GNAT family acetyltransferase	850527	851063	-	PROKKA_00749	hypothetical protein	850527	851063	-					1	0	0	0	0	0	0
741	PFR_JS23_741	ABC-type Na efflux pump permease component	851205	852371	-	PROKKA_00750	ABC-2 family transporter protein	851205	852371	-			protein motif:Pfam:PF12698.1		1	0	0	0	0	0	0
742	PFR_JS23_742	YhaQ	852368	853249	-	PROKKA_00751	putative ABC transporter ATP-binding protein YxlF	852368	853249	-	3.6.3.-	yxlF_1	similar to AA sequence:UniProtKB:P94374		0	0	0	0	0	0	0
743	PFR_JS23_743	Two-component system response regulator	853352	854005	-	PROKKA_00752	Response regulator protein VraR	853352	854005	-		vraR	similar to AA sequence:UniProtKB:Q7A4R9		1	0	0	0	0	0	0
744	PFR_JS23_744	Histidine kinase	853980	855422	-	PROKKA_00753	Sensor histidine kinase DesK	853980	855422	-	2.7.13.3	desK_3	similar to AA sequence:UniProtKB:O34757		1	0	0	0	0	0	0
745	PFR_JS23_745	UvrABC system protein C	855467	857461	+	PROKKA_00754	UvrABC system protein C	855467	857461	+		uvrC	similar to AA sequence:UniProtKB:P0A8G0		1	0	0	0	0	0	0
746	PFR_JS23_746	P-loop ATP-binding domain protein, PF03668	857630	858514	+	PROKKA_00755	glmZ(sRNA)-inactivating NTPase	857630	858514	+			protein motif:CLUSTERS:PRK05416		1	0	0	0	0	0	0
747	PFR_JS23_747	UPF0052 protein ML0564	858511	859479	+	PROKKA_00756	Putative gluconeogenesis factor	858511	859479	+			similar to AA sequence:UniProtKB:P71691		1	0	0	0	0	0	0
748	PFR_JS23_748	Putative sporulation transcription regulator	859523	860506	+	PROKKA_00757	Putative sporulation transcription regulator WhiA	859523	860506	+		whiA	similar to AA sequence:UniProtKB:A0QWV9		1	0	0	0	0	0	0
749	PFR_JS23_749	AtpA	860572	861081	+	PROKKA_00758	Bacitracin export ATP-binding protein BceA	860572	861081	+		bceA	similar to AA sequence:UniProtKB:O34697		0	0	0	0	0	0	0
750	PFR_JS23_750	Hypothetical protein	861032	861295	+	PROKKA_00759	Macrolide export ATP-binding/permease protein MacB	861032	861295	+	3.6.3.-	macB_2	similar to AA sequence:UniProtKB:Q5MK06		0	0	0	0	0	0	0
751	PFR_JS23_751	Hypothetical protein	861292	862131	+	PROKKA_00760	hypothetical protein	861292	862131	+					0	0	0	0	0	0	0
752	PFR_JS23_752	Hypothetical protein	862077	862670	+	PROKKA_00761	hypothetical protein	862077	862670	+					0	0	0	0	0	0	0
753	PFR_JS23_753	Glyceraldehyde 3-phosphate dehydrogenase gap	862784	863788	+	PROKKA_00762	Glyceraldehyde-3-phosphate dehydrogenase	862784	863788	+	1.2.1.12	gap	similar to AA sequence:UniProtKB:Q01651		1	0	0	0	0	0	0
754	PFR_JS23_754	Phosphoglycerate kinase	863952	865163	+	PROKKA_00763	Phosphoglycerate kinase	863952	865163	+	2.7.2.3	pgk	similar to AA sequence:UniProtKB:Q01655		1	0	0	0	0	0	0
755	PFR_JS23_755	Triosephosphate isomerase 1	865166	865954	+	PROKKA_00764	Triosephosphate isomerase	865166	865954	+	5.3.1.1	tpiA_2	similar to AA sequence:UniProtKB:P66940		1	0	0	0	0	0	0
756	PFR_JS23_756	Hypothetical protein	866077	866337	+	PROKKA_00765	preprotein translocase subunit SecG	866077	866337	+			protein motif:CLUSTERS:PRK06870		1	0	0	0	0	0	0
757	PFR_JS23_757	Electron transport protein	866410	866766	+	PROKKA_00766	RNA polymerase-binding protein RbpA	866410	866766	+		rbpA_1	similar to AA sequence:UniProtKB:Q9RKY0		1	0	0	0	0	0	0
758	PFR_JS23_758	6-phosphogluconolactonase devB	867083	867841	-	PROKKA_00767	6-phosphogluconolactonase	867083	867841	-	3.1.1.31	pgl_1	similar to AA sequence:UniProtKB:P63338		1	0	0	0	0	0	0
759	PFR_JS23_759	Putative OpcA protein	867838	868740	-	PROKKA_00768	Glucose-6-phosphate dehydrogenase subunit	867838	868740	-			protein motif:Pfam:PF10128.3		1	0	0	0	0	0	0
760	PFR_JS23_760	Glucose-6-phosphate 1-dehydrogenase Zwf	868751	870370	-	PROKKA_00769	Glucose-6-phosphate 1-dehydrogenase	868751	870370	-	1.1.1.49	zwf	similar to AA sequence:UniProtKB:P0AC53		1	0	0	0	0	0	0
761	PFR_JS23_761	HTH-type pyridoxine biosynthesis transcriptional	870523	871953	-	PROKKA_00770	HTH-type transcriptional regulatory protein GabR	870523	871953	-		gabR	similar to AA sequence:UniProtKB:P94426		1	0	0	0	0	0	0
762	PFR_JS23_762	Pyridoxal biosynthesis lyase PdxS	872049	872939	+	PROKKA_00771	Pyridoxal biosynthesis lyase PdxS	872049	872939	+	4.-.-.-	pdxS	similar to AA sequence:UniProtKB:P82134		1	0	0	0	0	0	0
763	PFR_JS23_763	Glutamine amidotransferase subunit PdxT	872944	873564	+	PROKKA_00772	Glutamine amidotransferase subunit PdxT	872944	873564	+	2.6.-.-	pdxT	similar to AA sequence:UniProtKB:A0QWH0		1	0	0	0	0	0	0
764	PFR_JS23_764	Conserved domain protein	873716	874531	-	PROKKA_00773	hypothetical protein	873716	874531	-					1	0	0	0	0	0	0
765	PFR_JS23_765	ABC-type multidrug transport system, ATPase	874528	875226	-	PROKKA_00774	ABC-type transporter ATP-binding protein EcsA	874528	875226	-		ecsA	similar to AA sequence:UniProtKB:P55339		1	0	0	0	0	0	0
766	PFR_JS23_766	Transcriptional regulator, GntR family	875223	875597	-	PROKKA_00775	HTH-type transcriptional repressor YtrA	875223	875597	-		ytrA_2	similar to AA sequence:UniProtKB:O34712		1	0	0	0	0	0	0
767	PFR_JS23_767	Transcriptional regulator, ArsR family	875866	876630	+	PROKKA_00776	hypothetical protein	875866	876630	+					1	0	0	0	0	0	0
768	PFR_JS23_768	FeS assembly protein SufB	876627	878084	+	PROKKA_00777	FeS cluster assembly protein SufB	876627	878084	+		sufB	similar to AA sequence:UniProtKB:P77522		1	0	0	0	0	0	0
769	PFR_JS23_769	FeS assembly protein SufD	878084	879301	+	PROKKA_00778	FeS cluster assembly protein SufD	878084	879301	+		sufD	similar to AA sequence:UniProtKB:P77689		1	0	0	0	0	0	0
770	PFR_JS23_770	Putative ferredoxin subunit of phenylpropionate	879298	879645	+	PROKKA_00779	Benzene 12-dioxygenase system ferredoxin subunit	879298	879645	+		bnzC	similar to AA sequence:UniProtKB:P08086		1	0	0	0	0	0	0
771	PFR_JS23_771	FeS assembly ATPase SufC	879650	880399	+	PROKKA_00780	Vegetative protein 296	879650	880399	+		yurY	similar to AA sequence:UniProtKB:P80866		1	0	0	0	0	0	0
772	PFR_JS23_772	Cysteine desulfurase, SufS family protein	880389	881645	+	PROKKA_00781	putative cysteine desulfurase	880389	881645	+	2.8.1.7	csd	similar to AA sequence:UniProtKB:O32164		1	0	0	0	0	0	0
773	PFR_JS23_773	SUF system FeS assembly protein, NifU family	881642	882094	+	PROKKA_00782	NifU-like protein	881642	882094	+		nifU	similar to AA sequence:UniProtKB:O32163		1	0	0	0	0	0	0
774	PFR_JS23_774	Metal-sulfur cluster biosynthetic protein	882091	882540	+	PROKKA_00783	hypothetical protein	882091	882540	+					1	0	0	0	0	0	0
775	PFR_JS23_775	ABC transporter related protein	882814	884412	+	PROKKA_00784	putative ABC transporter ATP-binding protein YheS	882814	884412	+		yheS_1	similar to AA sequence:UniProtKB:P63389		1	0	0	0	0	0	0
776	PFR_JS23_776	Mycinamicin-resistance protein MyrA	884563	885396	-	PROKKA_00785	23S rRNA (guanine(748)-N(1))-methyltransferase	884563	885396	-	2.1.1.188	rlmAII	similar to AA sequence:UniProtKB:Q9S1M6		1	0	0	0	0	0	0
777	PFR_JS23_777	Short-chain dehydrogenase/reductase SDR	885404	886150	-	PROKKA_00786	Rhamnolipids biosynthesis 3-oxoacyl-[acyl-carrier-protein] reductase	885404	886150	-	1.1.1.100	rhlG	similar to AA sequence:UniProtKB:Q9RPT1		1	0	0	0	0	0	0
778	PFR_JS23_778	3-oxoacyl-[acyl-carrier protein] reductase fabG1	886259	886954	+	PROKKA_00787	3-oxoacyl-[acyl-carrier-protein] reductase FabG1	886259	886954	+	1.1.1.100	fabG1	similar to AA sequence:UniProtKB:P0A5Y4		1	0	0	0	0	0	0
779	PFR_JS23_779	Enoyl-(Acyl carrier protein) reductase	887044	887817	+	PROKKA_00788	Enoyl-[acyl-carrier-protein] reductase [NADH]	887044	887817	+	1.3.1.9	inhA	similar to AA sequence:UniProtKB:P0A5Y6		1	0	0	0	0	0	0
780	PFR_JS23_780	Hypothetical protein	887893	888642	-	PROKKA_00789	hypothetical protein	887893	888642	-					1	0	0	0	0	0	0
781	PFR_JS23_781	ABC-type molybdenum transport system, ATPase	888795	889589	+	PROKKA_00790	putative ABC transporter ATP-binding protein YlmA	888795	889589	+	3.6.3.-	ylmA	similar to AA sequence:UniProtKB:O31723		1	0	0	0	0	0	0
782	PFR_JS23_782	Sodium Bile acid symporter family protein	889671	890714	-	PROKKA_00791	Sodium Bile acid symporter family protein	889671	890714	-			protein motif:Pfam:PF01758.10		1	0	0	0	0	0	0
783	PFR_JS23_783	RNA methyltransferase, TrmH family	890855	891748	+	PROKKA_00792	Putative TrmH family tRNA/rRNA methyltransferase	890855	891748	+	2.1.1.-		similar to AA sequence:UniProtKB:Q7A794		0	2	0	1	1	0	0
784	PFR_JS23_784	Type I restriction-modification system, M	892140	893414	+	PROKKA_00793	putative type I restriction enzymeP M protein	892140	893414	+	2.1.1.72		similar to AA sequence:UniProtKB:Q89Z59		0	2	0	1	1	0	0	M.PfrJS23ORF784P
785	PFR_JS23_785	Restriction system protein mrr	893411	894337	+	PROKKA_00794	Mrr restriction system protein	893411	894337	+		mrr_1	similar to AA sequence:UniProtKB:P24202		0	2	0	1	1	0	0	PfrJS23MrrP
786	PFR_JS23_786	Type I restriction modification DNA specificity	894334	895536	+	PROKKA_00795	Putative type-1 restriction enzyme specificity protein MPN_089	894334	895536	+			similar to AA sequence:UniProtKB:P75604		0	2	0	1	1	0	0	S.PfrJS23ORF784P
787	PFR_JS23_787	Type I site-specific deoxyribonuclease, HsdR	895533	898658	+	PROKKA_00796	Type I restriction enzyme EcoR124II R protein	895533	898658	+	3.1.21.3	hsdR_1	similar to AA sequence:UniProtKB:P10486		0	2	0	1	1	0	0	PfrJS23ORF784P
788	PFR_JS23_788	Hypothetical protein	898765	899070	-	PROKKA_00797	hypothetical protein	898765	899070	-					0	2	0	1	1	0	0
789	PFR_JS23_789	RNA methyltransferase, TrmH family (Fragment)	899365	899814	+	PROKKA_00798	Putative TrmH family tRNA/rRNA methyltransferase	899365	899814	+	2.1.1.-		similar to AA sequence:UniProtKB:Q7A794		1	2	0	1	1	0	0
790	PFR_JS23_790	Peptide deformylase	899848	900468	-	PROKKA_00799	Peptide deformylase	899848	900468	-	3.5.1.88	def	similar to AA sequence:UniProtKB:Q9I7A8		1	1	0	1	0	0	0
791	PFR_JS23_791	Tyrosine recombinase XerC 1	900617	901543	+	PROKKA_00800	Tyrosine recombinase XerC	900617	901543	+		xerC_1	similar to AA sequence:UniProtKB:O31207		1	1	0	1	0	0	0
792	PFR_JS23_792	Peptidase, M23 family	901587	902771	-	PROKKA_00801	Murein DD-endopeptidase MepM	901587	902771	-	3.4.24.-	mepM_2	similar to AA sequence:UniProtKB:P0AFS9		1	0	0	0	0	0	0
793	PFR_JS23_793	30S ribosomal protein S2	903065	904042	+	PROKKA_00802	30S ribosomal protein S2	903065	904042	+		rpsB	similar to AA sequence:UniProtKB:P66544		1	0	0	0	0	0	0
794	PFR_JS23_794	Translation elongation factor Ts	904081	904893	+	PROKKA_00803	Elongation factor Ts	904081	904893	+		tsf	similar to AA sequence:UniProtKB:A0QVB9		1	0	0	0	0	0	0
795	PFR_JS23_795	UMP kinase	905066	905779	+	PROKKA_00804	Uridylate kinase	905066	905779	+	2.7.4.22	pyrH	similar to AA sequence:UniProtKB:A0QVD9		1	0	0	0	0	0	0
796	PFR_JS23_796	Ribosome recycling factor	905852	906409	+	PROKKA_00805	Ribosome-recycling factor	905852	906409	+		frr	similar to AA sequence:UniProtKB:Q8NP03		1	0	0	0	0	0	0
797	PFR_JS23_797	Phosphatidate cytidylyltransferase	906418	907263	+	PROKKA_00806	Phosphatidate cytidylyltransferase	906418	907263	+	2.7.7.41	cdsA	similar to AA sequence:UniProtKB:P0ABG1		1	0	0	0	0	0	0
798	PFR_JS23_798	Ribosomal RNA large subunit methyltransferase N	907260	908396	+	PROKKA_00807	putative dual-specificity RNA methyltransferase RlmN	907260	908396	+	2.1.1.-	rlmN	similar to AA sequence:UniProtKB:Q7A600		1	0	0	0	0	0	0
799	PFR_JS23_799	1-deoxy-D-xylulose 5-phosphate reductoisomerase	908542	909660	+	PROKKA_00808	1-deoxy-D-xylulose 5-phosphate reductoisomerase	908542	909660	+	1.1.1.267	dxr	similar to AA sequence:UniProtKB:P64012		1	0	0	0	0	0	0
800	PFR_JS23_800	4-hydroxy-3-methylbut-2-en-1-yl diphosphate	909733	910899	+	PROKKA_00809	4-hydroxy-3-methylbut-2-en-1-yl diphosphate synthase	909733	910899	+	1.17.7.1	ispG	similar to AA sequence:UniProtKB:Q81LV7		1	0	0	0	0	0	0
801	PFR_JS23_801	Acetyltransferase, GNAT family	911039	911881	+	PROKKA_00810	Mycothiol acetyltransferase	911039	911881	+	2.3.1.189	mshD_2	protein motif:HAMAP:MF_01698		1	0	0	0	0	0	0
802	PFR_JS23_802	Prolyl-tRNA synthetase ProS	911966	913786	+	PROKKA_00811	Proline--tRNA ligase	911966	913786	+	6.1.1.15	proS	similar to AA sequence:UniProtKB:A0QVM0		1	0	0	0	0	0	0
803	PFR_JS23_803	Hypothetical protein	913845	914831	-	PROKKA_00812	hypothetical protein	913845	914831	-					1	0	0	0	0	0	0
804	PFR_JS23_804	Ribosome maturation factor RimP	915101	915574	+	PROKKA_00813	Ribosome maturation factor RimP	915101	915574	+		rimP	similar to AA sequence:UniProtKB:P67220		1	0	0	0	0	0	0
805	PFR_JS23_805	Transcription termination factor NusA	915576	916634	+	PROKKA_00814	hypothetical protein	915576	916634	+			similar to AA sequence:UniProtKB:P0A5M2	Transcription termination/antitermination protein NusA	1	0	0	0	0	0	0
806	PFR_JS23_806	Hypothetical protein	916781	916978	+	PROKKA_00815	hypothetical protein	916781	916978	+			protein motif:CLUSTERS:PRK09190		0	0	0	0	0	0	0
807	PFR_JS23_807	Translation initiation factor IF-2	917174	920095	+	PROKKA_00816	Translation initiation factor IF-2	917174	920095	+		infB	similar to AA sequence:UniProtKB:P04766		1	0	0	0	0	0	0
808	PFR_JS23_808	Ribosome-binding factor A	920095	920535	+	PROKKA_00817	Ribosome-binding factor A	920095	920535	+		rbfA	similar to AA sequence:UniProtKB:P65967		1	0	0	0	0	0	0
809	PFR_JS23_809	TRNA pseudouridine synthase B	920532	921428	+	PROKKA_00818	tRNA pseudouridine synthase B	920532	921428	+	5.4.99.25	truB	similar to AA sequence:UniProtKB:P62190		1	0	0	0	0	0	0
810	PFR_JS23_810	Putative glycerol uptake facilitator	921673	922464	+	PROKKA_00819	putative glycerol uptake facilitator protein	921673	922464	+		glpF	similar to AA sequence:UniProtKB:P19255		1	0	0	0	0	0	0
811	PFR_JS23_811	Glycerol kinase	922522	924048	+	PROKKA_00820	Glycerol kinase	922522	924048	+	2.7.1.30	glpK	similar to AA sequence:UniProtKB:Q5HGD2		1	0	0	0	0	0	0
812	PFR_JS23_812	Riboflavin biosynthesis protein RibF	924374	925351	+	PROKKA_00821	Riboflavin biosynthesis protein RibF	924374	925351	+		ribF	similar to AA sequence:UniProtKB:Q59263		1	0	0	0	0	0	0
813	PFR_JS23_813	30S ribosomal protein S15	925455	925718	+	PROKKA_00822	30S ribosomal protein S15	925455	925718	+		rpsO	similar to AA sequence:UniProtKB:P05766		1	0	0	0	0	0	0
814	PFR_JS23_814	Polyribonucleotide nucleotidyltransferase	926043	928265	+	PROKKA_00823	Polyribonucleotide nucleotidyltransferase	926043	928265	+	2.7.7.8	pnp	similar to AA sequence:UniProtKB:Q53597		1	0	0	0	0	0	0
815	PFR_JS23_815	Dihydrodipicolinate reductase	928471	929211	+	PROKKA_00824	4-hydroxy-tetrahydrodipicolinate reductase	928471	929211	+	1.17.1.8	dapB	similar to AA sequence:UniProtKB:P72024		1	0	0	0	0	0	0
816	PFR_JS23_816	Hypothetical protein	929217	929942	+	PROKKA_00825	hypothetical protein	929217	929942	+					1	0	0	0	0	0	0
817	PFR_JS23_817	Acetyltransferase, GNAT family	929970	930458	-	PROKKA_00826	Acetyltransferase (GNAT) family protein	929970	930458	-			protein motif:Pfam:PF00583.18		1	0	0	0	0	0	0
818	PFR_JS23_818	Putative hydrolase of the metallo-beta-lactamase	930546	932297	+	PROKKA_00827	Putative ribonuclease J	930546	932297	+	3.1.-.-		similar to AA sequence:UniProtKB:O33294		1	0	0	0	0	0	0
819	PFR_JS23_819	50S ribosomal protein L28 2	932432	932617	+	PROKKA_00828	50S ribosomal protein L28	932432	932617	+		rpmB	similar to AA sequence:UniProtKB:Q9WY96		1	0	0	0	0	0	0
820	PFR_JS23_820	Putative ATP-dependent DNA helicase RecG	932748	935027	+	PROKKA_00829	ATP-dependent DNA helicase RecG	932748	935027	+	3.6.4.12	recG	similar to AA sequence:UniProtKB:P24230		1	0	0	0	0	0	0
821	PFR_JS23_821	Pyridoxamine 5'-phosphate oxidase family protein	935117	935539	-	PROKKA_00830	Pyridoxamine 5'-phosphate oxidase	935117	935539	-			protein motif:Pfam:PF12900.1		1	0	0	0	0	0	0
822	PFR_JS23_822	RNA methyltransferase, RsmD family	935615	936214	+	PROKKA_00831	Ribosomal RNA small subunit methyltransferase D	935615	936214	+	2.1.1.171	rsmD	similar to AA sequence:UniProtKB:P0ADX9		1	0	0	0	0	0	0
823	PFR_JS23_823	Pantetheine-phosphate adenylyltransferase	936207	936692	+	PROKKA_00832	Phosphopantetheine adenylyltransferase	936207	936692	+	2.7.7.3	coaD	similar to AA sequence:UniProtKB:O34797		1	0	0	0	0	0	0
824	PFR_JS23_824	Protein of hypothetical function DUF177	936855	937340	+	PROKKA_00833	hypothetical protein	936855	937340	+					1	0	0	0	0	0	0
825	PFR_JS23_825	Hypothetical protein	937491	937703	+	PROKKA_00834	50S ribosomal protein L32	937491	937703	+		rpmF	similar to AA sequence:UniProtKB:P80339		1	0	0	0	0	0	0
826	PFR_JS23_826	Ribonuclease III	937690	938412	+	PROKKA_00835	Ribonuclease 3	937690	938412	+	3.1.26.3	rnc	similar to AA sequence:UniProtKB:Q9ZBQ7		1	0	0	0	0	0	0
827	PFR_JS23_827	Formamidopyrimidine-DNA glycosylase 2	938412	939317	+	PROKKA_00836	Formamidopyrimidine-DNA glycosylase 1	938412	939317	+	3.2.2.23	fpg1	similar to AA sequence:UniProtKB:P64150		1	0	0	0	0	0	0
828	PFR_JS23_828	GtrA family protein	939329	939943	+	PROKKA_00837	GtrA-like protein	939329	939943	+			protein motif:Pfam:PF04138.8		1	0	0	0	0	0	0
829	PFR_JS23_829	Chromosome segregation protein SMC	939981	943526	+	PROKKA_00838	Chromosome partition protein Smc	939981	943526	+		smc	similar to AA sequence:UniProtKB:P51834		1	0	0	0	0	0	0
830	PFR_JS23_830	Hypothetical protein	943608	943805	+	PROKKA_00839	hypothetical protein	943608	943805	+					1	0	0	0	0	0	0
831	PFR_JS23_831	Signal recognition particle receptor FtsY	943897	945051	+	PROKKA_00840	Signal recognition particle receptor FtsY	943897	945051	+		ftsY	similar to AA sequence:UniProtKB:P51835		1	0	0	0	0	0	0
832	PFR_JS23_832	Signal recognition particle protein	945178	946749	+	PROKKA_00841	Signal recognition particle protein	945178	946749	+		ffh	similar to AA sequence:UniProtKB:P66844		1	0	0	0	0	0	0
833	PFR_JS23_833	Amidohydrolase family protein	946814	947872	+	PROKKA_00842	hypothetical protein	946814	947872	+					1	0	0	0	0	0	0
834	PFR_JS23_834	30S ribosomal protein S16	948050	948541	+	PROKKA_00843	30S ribosomal protein S16	948050	948541	+		rpsP	similar to AA sequence:UniProtKB:A0QV37		1	0	0	0	0	0	0
835	PFR_JS23_835	UPF0109 protein PPA1442	948544	948798	+	PROKKA_00844	hypothetical protein	948544	948798	+			protein motif:CLUSTERS:PRK02821		1	0	0	0	0	0	0
836	PFR_JS23_836	Ribosome maturation factor RimM	948807	949358	+	PROKKA_00845	Ribosome maturation factor RimM	948807	949358	+		rimM	similar to AA sequence:UniProtKB:A0QV39		1	0	0	0	0	0	0
837	PFR_JS23_837	TRNA (guanine-N(1)-)-methyltransferase	949424	950149	+	PROKKA_00846	tRNA (guanine-N(1)-)-methyltransferase	949424	950149	+	2.1.1.228	trmD	similar to AA sequence:UniProtKB:Q2GIL5		1	0	0	0	0	0	0
838	PFR_JS23_838	Putative xylan esterase	950157	950855	-	PROKKA_00847	Acetylxylan esterase precursor	950157	950855	-	3.1.1.72	axeA1_1	similar to AA sequence:UniProtKB:D5EV35		1	0	0	0	0	0	0
839	PFR_JS23_839	Succinate dehydrogenase cytochrome B subunit,	950953	951714	+	PROKKA_00848	hypothetical protein	950953	951714	+					1	0	0	0	0	0	0
840	PFR_JS23_840	Succinate dehydrogenase flavoprotein subunit	951711	953732	+	PROKKA_00849	Fumarate reductase flavoprotein subunit	951711	953732	+	1.3.5.4	frdA_1	similar to AA sequence:UniProtKB:P00363		1	0	0	0	0	0	0
841	PFR_JS23_841	Succinate dehydrogenase/fumarate reductase	953729	954493	+	PROKKA_00850	Fumarate reductase iron-sulfur subunit	953729	954493	+	1.3.99.1	frdB_1	similar to AA sequence:UniProtKB:P0AC47		1	0	0	0	0	0	0
842	PFR_JS23_842	50S ribosomal protein L19	954767	955123	+	PROKKA_00851	50S ribosomal protein L19	954767	955123	+		rplS	similar to AA sequence:UniProtKB:P66083		1	0	0	0	0	0	0
843	PFR_JS23_843	Signal peptidase I	955135	955959	+	PROKKA_00852	Signal peptidase I	955135	955959	+	3.4.21.89	lepB	similar to AA sequence:UniProtKB:Q10789		1	0	0	0	0	0	0
844	PFR_JS23_844	Ribonuclease HII	955965	956600	+	PROKKA_00853	Ribonuclease HII	955965	956600	+	3.1.26.4	rnhB	similar to AA sequence:UniProtKB:P10442		1	0	0	0	0	0	0
845	PFR_JS23_845	Protein often found in Actinomycetes clustered	956597	956911	+	PROKKA_00854	hypothetical protein	956597	956911	+					1	0	0	0	0	0	0
846	PFR_JS23_846	UPF0102 protein	957065	957427	+	PROKKA_00855	hypothetical protein	957065	957427	+			protein motif:CLUSTERS:PRK12497		1	0	0	0	0	0	0
847	PFR_JS23_847	Mg-chelatase subunit D/I family protein, ComM	957424	958962	+	PROKKA_00856	Competence protein ComM	957424	958962	+		comM	similar to AA sequence:UniProtKB:P45049		1	0	0	0	0	0	0
848	PFR_JS23_848	DNA protecting protein DprA	958959	960119	+	PROKKA_00857	hypothetical protein	958959	960119	+			protein motif:CLUSTERS:PRK10736		1	0	0	0	0	0	0
849	PFR_JS23_849	Tryptophan synthase beta chain 2	960281	961603	+	PROKKA_00858	Tryptophan synthase beta chain	960281	961603	+	4.2.1.20	trpB_1	similar to AA sequence:UniProtKB:Q81TL8		1	0	0	0	0	0	0
850	PFR_JS23_850	Hypothetical protein	961606	961992	+	PROKKA_00859	Dinitrogenase iron-molybdenum cofactor	961606	961992	+			protein motif:Pfam:PF02579.11		1	0	0	0	0	0	0
851	PFR_JS23_851	Undecaprenyl-diphosphatase UppP	962063	962899	-	PROKKA_00860	Undecaprenyl-diphosphatase	962063	962899	-	3.6.1.27	uppP	similar to AA sequence:UniProtKB:P60932		1	0	0	0	0	0	0
852	PFR_JS23_852	Hypothetical protein	963414	963911	-	PROKKA_00861	hypothetical protein	963414	963911	-					0	0	0	0	0	0	0
853	PFR_JS23_853	Hypothetical protein	963958	964281	-	PROKKA_00862	hypothetical protein	963958	964281	-					0	0	0	0	0	0	0
						PROKKA_00863	tRNA-Leu(gag)	964883	964971	-			COORDINATES:profile:Aragorn:1.2		0					0	0
854	PFR_JS23_854	Hypothetical protein	965186	965437	+	PROKKA_00864	hypothetical protein	965186	965437	+					1	0	0	0	0	0	0
855	PFR_JS23_855	Aldo/keto reductase family oxidoreductase	965455	966444	-	PROKKA_00865	General stress protein 69	965455	966444	-	1.1.1.-	yhdN	similar to AA sequence:UniProtKB:P80874		1	0	0	0	0	0	0
856	PFR_JS23_856	Cysteine--tRNA ligase 3	966511	967767	+	PROKKA_00866	L-cysteine:1D-myo-inositol 2-amino-2-deoxy-alpha-D-glucopyranoside ligase	966511	967767	+	6.3.1.13	mshC	similar to AA sequence:UniProtKB:A0QZY0		1	0	0	0	0	0	0
857	PFR_JS23_857	ATP-dependent zinc metalloprotease FtsH	967877	970027	-	PROKKA_00867	ATP-dependent zinc metalloprotease FtsH	967877	970027	-	3.4.24.-	ftsH	similar to AA sequence:UniProtKB:P0AAI3		1	0	0	0	0	0	0
858	PFR_JS23_858	Phosphoribosyl-AMP pyrophosphatase hisE	970200	970466	+	PROKKA_00868	Phosphoribosyl-ATP pyrophosphatase	970200	970466	+	3.6.1.31	hisE	similar to AA sequence:UniProtKB:P0A5B1		1	0	0	0	0	0	0
859	PFR_JS23_859	ATP phosphoribosyltransferase	970533	971396	+	PROKKA_00869	ATP phosphoribosyltransferase	970533	971396	+	2.4.2.17	hisG	similar to AA sequence:UniProtKB:P60759		1	0	0	0	0	0	0
860	PFR_JS23_860	Hypothetical protein	971460	971942	-	PROKKA_00870	hypothetical protein	971460	971942	-					1	0	0	0	0	0	0
861	PFR_JS23_861	Translation initiation factor IF-3	972248	972976	+	PROKKA_00871	Translation initiation factor IF-3	972248	972976	+		infC	similar to AA sequence:UniProtKB:Q5SKU2		1	0	0	0	0	0	0
862	PFR_JS23_862	50S ribosomal protein L35	973044	973238	+	PROKKA_00872	50S ribosomal protein L35	973044	973238	+		rpmI	similar to AA sequence:UniProtKB:P80341		1	0	0	0	0	0	0
863	PFR_JS23_863	50S ribosomal protein L20	973284	973655	+	PROKKA_00873	50S ribosomal protein L20	973284	973655	+		rplT	similar to AA sequence:UniProtKB:A0QYU6		1	0	0	0	0	0	0
864	PFR_JS23_864	RNA 2'-O ribose methyltransferase substrate	973666	974526	+	PROKKA_00874	23S rRNA (uridine(2479)-2'-O)-methyltransferase	973666	974526	+	2.1.1.208	aviRb	similar to AA sequence:UniProtKB:Q9F5K6		1	0	0	0	0	0	0
865	PFR_JS23_865	Hypothetical protein	974526	974702	+	PROKKA_00875	hypothetical protein	974526	974702	+					1	0	0	0	0	0	0
866	PFR_JS23_866	Phenylalanine--tRNA ligase alpha subunit	974858	975952	+	PROKKA_00876	Phenylalanine--tRNA ligase alpha subunit	974858	975952	+	6.1.1.20	pheS	similar to AA sequence:UniProtKB:Q8NQN7		1	0	0	0	0	0	0
867	PFR_JS23_867	Phenylalanine--tRNA ligase beta subunit	975949	978477	+	PROKKA_00877	Phenylalanine--tRNA ligase beta subunit	975949	978477	+	6.1.1.20	pheT	similar to AA sequence:UniProtKB:P67041		1	0	0	0	0	0	0
868	PFR_JS23_868	Aminotransferase AlaT	978605	979819	-	PROKKA_00878	Glutamate-pyruvate aminotransferase AlaA	978605	979819	-	2.6.1.2	alaA	similar to AA sequence:UniProtKB:P0A959		1	0	0	0	0	0	0
869	PFR_JS23_869	N-acetyl-gamma-glutamyl-phosphate reductase ArgC	979984	981015	+	PROKKA_00879	N-acetyl-gamma-glutamyl-phosphate reductase	979984	981015	+	1.2.1.38	argC	similar to AA sequence:UniProtKB:P63562		1	0	0	0	0	0	0
870	PFR_JS23_870	Arginine biosynthesis bifunctional protein ArgJ	981012	982163	+	PROKKA_00880	Arginine biosynthesis bifunctional protein ArgJ	981012	982163	+		argJ	similar to AA sequence:UniProtKB:Q8CK24		1	0	0	0	0	0	0
871	PFR_JS23_871	Acetylglutamate kinase	982160	983071	+	PROKKA_00881	Acetylglutamate kinase	982160	983071	+	2.7.2.8	argB	similar to AA sequence:UniProtKB:A0QYT0		1	0	0	0	0	0	0
872	PFR_JS23_872	Hypothetical protein	983064	983432	+	PROKKA_00882	Acetylornithine aminotransferase	983064	983432	+	2.6.1.11	argD_1	similar to AA sequence:UniProtKB:P63568		0	0	0	0	0	0	0
873	PFR_JS23_873	Acetylornithine transaminase	983377	984288	+	PROKKA_00883	Acetylornithine aminotransferase	983377	984288	+	2.6.1.11	argD_2	similar to AA sequence:UniProtKB:A0QYS9		0	0	0	0	0	0	0
874	PFR_JS23_874	Arginine repressor	984285	984839	+	PROKKA_00884	Arginine repressor	984285	984839	+		argR	similar to AA sequence:UniProtKB:P0A4Y8		1	0	0	0	0	0	0
875	PFR_JS23_875	Argininosuccinate lyase	984843	986264	+	PROKKA_00885	Argininosuccinate lyase	984843	986264	+	4.3.2.1	argH	similar to AA sequence:UniProtKB:A0QYS5		1	0	0	0	0	0	0
876	PFR_JS23_876	Tyrosyl-tRNA synthase tyrS	986392	987660	+	PROKKA_00886	Tyrosine--tRNA ligase	986392	987660	+	6.1.1.1	tyrS	similar to AA sequence:UniProtKB:P67611		1	0	0	0	0	0	0
877	PFR_JS23_877	Hypothetical protein	989613	990608	-	PROKKA_00887	hypothetical protein	989613	990608	-					0	1	1	0	0	0	0
878	PFR_JS23_878	Hypothetical protein	993412	994599	+	PROKKA_00888	hypothetical protein	993412	994599	+					0	1	1	0	0	0	0
879	PFR_JS23_879	Hypothetical protein	994674	995699	+	PROKKA_00889	hypothetical protein	994674	995699	+					0	0	0	0	0	0	0
880	PFR_JS23_880	HAD-superfamily hydrolase, subfamily IIA	995696	996727	+	PROKKA_00890	putative hydrolase YutF	995696	996727	+	3.-.-.-	yutF	similar to AA sequence:UniProtKB:O32125		1	0	0	0	0	0	0
881	PFR_JS23_881	BioY family protein	996916	997545	+	PROKKA_00891	Biotin transporter BioY	996916	997545	+		bioY	similar to AA sequence:UniProtKB:Q2KBP7		1	0	0	0	0	0	0
882	PFR_JS23_882	Biotin ABC transport system ATP-binding protein	997559	998287	+	PROKKA_00892	Biotin transport ATP-binding protein BioM	997559	998287	+	3.6.3.-	bioM	similar to AA sequence:UniProtKB:Q2KBP5		1	0	0	0	0	0	0
883	PFR_JS23_883	Cobalt transport protein	998284	998892	+	PROKKA_00893	Energy-coupling factor transporter transmembrane protein BioN	998284	998892	+		bioN	similar to AA sequence:UniProtKB:Q2KBP6		1	0	0	0	0	0	0
884	PFR_JS23_884	Hypothetical protein	998965	999204	+	PROKKA_00894	hypothetical protein	998965	999204	+					1	0	0	0	0	0	0
885	PFR_JS23_885	Probable inorganic polyphosphate/ATP-NAD kinase	999269	1000192	+	PROKKA_00895	Inorganic polyphosphate/ATP-NAD kinase	999269	1000192	+	2.7.1.23	ppnK	similar to AA sequence:UniProtKB:P0A5S6		1	0	0	0	0	0	0
886	PFR_JS23_886	DNA repair protein RecN	1000186	1001877	+	PROKKA_00896	DNA repair protein RecN	1000186	1001877	+		recN	similar to AA sequence:UniProtKB:Q9WXF2		1	0	0	0	0	0	0
887	PFR_JS23_887	CTP synthase	1001964	1003718	+	PROKKA_00897	CTP synthase	1001964	1003718	+	6.3.4.2	pyrG	similar to AA sequence:UniProtKB:A0QYQ7		1	0	0	0	0	0	0
888	PFR_JS23_888	Hydrolase, NUDIX family	1003711	1004373	+	PROKKA_00898	ADP-ribose pyrophosphatase	1003711	1004373	+	3.6.1.13	nudF	similar to AA sequence:UniProtKB:P54570		1	0	0	0	0	0	0
889	PFR_JS23_889	Tyrosine recombinase XerC 2	1004366	1005361	+	PROKKA_00899	Tyrosine recombinase XerD	1004366	1005361	+		xerD	similar to AA sequence:UniProtKB:P0A0P0		1	0	0	0	0	0	0
890	PFR_JS23_890	Sporulation initiation inhibitor protein Soj	1005482	1006378	+	PROKKA_00900	Sporulation initiation inhibitor protein Soj	1005482	1006378	+	3.6.-.-	soj_1	similar to AA sequence:UniProtKB:P37522		1	0	0	0	0	0	0
891	PFR_JS23_891	Hypothetical protein	1006363	1006638	+	PROKKA_00901	hypothetical protein	1006363	1006638	+					1	0	0	0	0	0	0
892	PFR_JS23_892	Condensin subunit ScpA	1006619	1007533	+	PROKKA_00902	Segregation and condensation protein A	1006619	1007533	+		scpA	similar to AA sequence:UniProtKB:P35154		1	0	0	0	0	0	0
893	PFR_JS23_893	Transcriptional regulator	1007530	1008285	+	PROKKA_00903	Segregation and condensation protein B	1007530	1008285	+		scpB	similar to AA sequence:UniProtKB:C1CMI5		1	0	0	0	0	0	0
894	PFR_JS23_894	Pseudouridylate synthase	1008278	1009060	+	PROKKA_00904	Ribosomal large subunit pseudouridine synthase B	1008278	1009060	+	5.4.99.22	rluB	similar to AA sequence:UniProtKB:P35159		1	0	0	0	0	0	0
895	PFR_JS23_895	Hypothetical protein	1009126	1009767	+	PROKKA_00905	FK506-binding protein	1009126	1009767	+	5.2.1.8	fkbP_1	similar to AA sequence:UniProtKB:P28725		1	0	0	0	0	0	0
896	PFR_JS23_896	Peptidylprolyl isomerase	1009853	1010911	+	PROKKA_00906	FK506-binding protein	1009853	1010911	+	5.2.1.8	fkbP_2	similar to AA sequence:UniProtKB:P28725		1	0	0	0	0	0	0
897	PFR_JS23_897	TRNA synthetase class I, catalytic domain	1011054	1012013	-	PROKKA_00907	Glutamyl-Q tRNA(Asp) synthetase	1011054	1012013	-	6.1.1.-	gluQ	similar to AA sequence:UniProtKB:P27305		1	0	0	0	0	0	0
898	PFR_JS23_898	Protein pafB	1012082	1013050	+	PROKKA_00908	hypothetical protein	1012082	1013050	+					1	0	0	0	0	0	0
899	PFR_JS23_899	Protein pafC	1013037	1013996	+	PROKKA_00909	hypothetical protein	1013037	1013996	+					1	0	0	0	0	0	0
900	PFR_JS23_900	Sec-independent protein translocase protein TatA	1014098	1014406	+	PROKKA_00910	Sec-independent protein translocase protein TatAy	1014098	1014406	+		tatAy	similar to AA sequence:UniProtKB:O05522		1	0	0	0	0	0	0
901	PFR_JS23_901	Twin arginine-targeting protein translocase TatC	1014425	1015297	+	PROKKA_00911	Sec-independent protein translocase protein TatC	1014425	1015297	+		tatC	similar to AA sequence:UniProtKB:O67305		1	0	0	0	0	0	0
902	PFR_JS23_902	Diacylglycerol kinase DagK	1015313	1016188	+	PROKKA_00912	Diacylglycerol kinase	1015313	1016188	+	2.7.1.107	dagK_2	similar to AA sequence:UniProtKB:O53526		1	0	0	0	0	0	0
903	PFR_JS23_903	Uma4 protein	1016246	1017553	+	PROKKA_00913	Transposase	1016246	1017553	+			protein motif:Pfam:PF01610.11		0	0	0	0	0	0	0
904	PFR_JS23_904	Hypothetical protein	1017590	1017769	+	PROKKA_00914	diacylglycerol kinase	1017590	1017769	+			protein motif:CLUSTERS:PRK11914		0	0	0	0	0	0	0
905	PFR_JS23_905	Phosphatase YidA	1017810	1018667	-	PROKKA_00915	Sugar phosphatase YidA	1017810	1018667	-	3.1.3.23	yidA	similar to AA sequence:UniProtKB:P0A8Y5		1	0	0	0	0	0	0
906	PFR_JS23_906	DSH domain protein	1018803	1021604	+	PROKKA_00916	ski2-like helicase	1018803	1021604	+			protein motif:CLUSTERS:PRK02362		1	0	0	0	0	0	0
907	PFR_JS23_907	Antibiotic biosynthesis monooxygenase	1021616	1021993	+	PROKKA_00917	Putative monooxygenase YcnE	1021616	1021993	+	1.-.-.-	ycnE	similar to AA sequence:UniProtKB:P94425		1	0	0	0	0	0	0
908	PFR_JS23_908	Potassium channel beta chain	1022108	1023124	-	PROKKA_00918	L-glyceraldehyde 3-phosphate reductase	1022108	1023124	-	1.1.1.-	gpr_1	similar to AA sequence:UniProtKB:Q46851		1	0	0	0	0	0	0
909	PFR_JS23_909	Imidazole glycerol phosphate synthase subunit	1023209	1023973	+	PROKKA_00919	Imidazole glycerol phosphate synthase subunit HisF	1023209	1023973	+	4.1.3.-	hisF	similar to AA sequence:UniProtKB:O31139		1	0	0	0	0	0	0
910	PFR_JS23_910	Hypothetical protein	1023981	1025183	+	PROKKA_00920	hypothetical protein	1023981	1025183	+					1	0	0	0	0	0	0
911	PFR_JS23_911	Acetolactate synthase	1025482	1027242	+	PROKKA_00921	Acetolactate synthase large subunit	1025482	1027242	+	2.2.1.6	ilvB	similar to AA sequence:UniProtKB:P42463		1	0	0	0	0	0	0
912	PFR_JS23_912	Acetolactate synthase, small subunit	1027239	1027766	+	PROKKA_00922	Putative acetolactate synthase small subunit	1027239	1027766	+	2.2.1.6	ilvH	similar to AA sequence:UniProtKB:P65161		1	0	0	0	0	0	0
913	PFR_JS23_913	Ketol-acid reductoisomerase 2	1027811	1028842	+	PROKKA_00923	Ketol-acid reductoisomerase	1027811	1028842	+	1.1.1.86	ilvC	similar to AA sequence:UniProtKB:Q9PHN5		1	0	0	0	0	0	0
914	PFR_JS23_914	Hypothetical protein	1029002	1029862	-	PROKKA_00924	hypothetical protein	1029002	1029862	-					1	0	0	0	0	0	0
915	PFR_JS23_915	Hypothetical protein	1029844	1030383	-	PROKKA_00925	hypothetical protein	1029844	1030383	-					0	0	0	0	0	0	0
916	PFR_JS23_916	Transposase of ISAar20, ISL3 family	1030763	1031839	+	PROKKA_00926	Transposase	1030763	1031839	+			protein motif:Pfam:PF01610.11		0	0	0	0	0	0	0
917	PFR_JS23_917	Hypothetical protein	1031957	1032130	-	PROKKA_00927	hypothetical protein	1031957	1032130	-					0	0	0	0	0	0	0
918	PFR_JS23_918	Tartrate dehydrogenase	1032164	1033228	-	PROKKA_00928	3-isopropylmalate dehydrogenase	1032164	1033228	-	1.1.1.85	leuB	similar to AA sequence:UniProtKB:P95313		1	0	0	0	0	0	0
919	PFR_JS23_919	Branched-chain-amino-acid transaminase	1033393	1034478	+	PROKKA_00929	Branched-chain-amino-acid aminotransferase	1033393	1034478	+	2.6.1.42	ilvE_1	similar to AA sequence:UniProtKB:A0R066		1	0	0	0	0	0	0
920	PFR_JS23_920	Putative alpha-isopropylmalate/homocitrate	1034510	1036108	+	PROKKA_00930	2-isopropylmalate synthase	1034510	1036108	+	2.3.3.13	leuA_1	similar to AA sequence:UniProtKB:P09151		1	0	0	0	0	0	0
921	PFR_JS23_921	FAH family protein	1036168	1037013	+	PROKKA_00931	Ureidoglycolate lyase	1036168	1037013	+	4.3.2.3		similar to AA sequence:UniProtKB:Q39BA7		1	0	0	0	0	0	0
922	PFR_JS23_922	CAAX amino terminal protease family protein	1037021	1038115	+	PROKKA_00932	CAAX amino terminal protease self- immunity	1037021	1038115	+			protein motif:Pfam:PF02517.10		1	0	0	0	0	0	0
						PROKKA_00933	tRNA-Gln(ctg)	1038180	1038252	+			COORDINATES:profile:Aragorn:1.2		0					0	0
						PROKKA_00934	tRNA-Glu(ctc)	1038345	1038418	+			COORDINATES:profile:Aragorn:1.2		0					0	0
923	PFR_JS23_923	Transcriptional regulator, IclR family protein	1038517	1039245	-	PROKKA_00935	HTH-type transcriptional regulator KipR	1038517	1039245	-		kipR	similar to AA sequence:UniProtKB:P42968		1	0	0	0	0	0	0
924	PFR_JS23_924	3-isopropylmalate dehydratase large subunit	1039289	1040698	+	PROKKA_00936	3-isopropylmalate dehydratase large subunit	1039289	1040698	+	4.2.1.33	leuC	similar to AA sequence:UniProtKB:Q7TXH6		1	0	0	0	0	0	0
925	PFR_JS23_925	3-isopropylmalate dehydratase small subunit	1040712	1041308	+	PROKKA_00937	3-isopropylmalate dehydratase small subunit	1040712	1041308	+	4.2.1.33	leuD	similar to AA sequence:UniProtKB:Q8NQV7		1	0	0	0	0	0	0
926	PFR_JS23_926	1-acylglycerol-3-phosphate O-acyltransferase,	1041439	1042242	+	PROKKA_00938	2-acyl-glycerophospho-ethanolamine acyltransferase	1041439	1042242	+			protein motif:CLUSTERS:PRK08633		1	0	0	0	0	0	0
927	PFR_JS23_927	D-alanine-D-alanine ligase A	1042316	1043443	+	PROKKA_00939	D-alanine--D-alanine ligase	1042316	1043443	+	6.3.2.4	ddl	similar to AA sequence:UniProtKB:P95114		1	0	0	0	0	0	0
928	PFR_JS23_928	Conserved hypothetical membrane spanning protein	1043482	1044483	-	PROKKA_00940	hypothetical protein	1043482	1044483	-					1	0	0	0	0	0	0
929	PFR_JS23_929	Putative dihydroxyacetone kinase regulator	1044587	1045321	+	PROKKA_00941	hypothetical protein	1044587	1045321	+					1	0	0	0	0	0	0
930	PFR_JS23_930	Thiamine monophosphate kinase	1045332	1046315	+	PROKKA_00942	Thiamine-monophosphate kinase	1045332	1046315	+	2.7.4.16	thiL	similar to AA sequence:UniProtKB:O67883		1	0	0	0	0	0	0
931	PFR_JS23_931	FtsK	1046561	1048870	+	PROKKA_00943	DNA translocase SpoIIIE	1046561	1048870	+		spoIIIE	similar to AA sequence:UniProtKB:P21458		1	0	0	0	0	0	0
932	PFR_JS23_932	Ribosomal protein S12 methylthiotransferase RimO	1048950	1050383	+	PROKKA_00944	Ribosomal protein S12 methylthiotransferase RimO	1048950	1050383	+	2.-.-.-	rimO	similar to AA sequence:UniProtKB:Q9X2H6		1	0	0	0	0	0	0
933	PFR_JS23_933	Phosphatidylglycerophosphate synthase pgsA3	1050388	1051041	+	PROKKA_00945	Putative CDP-diacylglycerol--glycerol-3-phosphate 3-phosphatidyl-transferase 2	1050388	1051041	+	2.7.8.5	pgsA2_1	similar to AA sequence:UniProtKB:O33288		1	0	0	0	0	0	0
934	PFR_JS23_934	CinA domain protein	1051034	1051537	+	PROKKA_00946	Nicotinamide-nucleotide amidohydrolase PncC	1051034	1051537	+	3.5.1.42	pncC	similar to AA sequence:UniProtKB:P0A6G3		1	0	0	0	0	0	0
935	PFR_JS23_935	Transcriptional regulator	1051705	1052010	+	PROKKA_00947	Transcriptional regulator ClgR	1051705	1052010	+		clgR	similar to AA sequence:UniProtKB:A0QVU1		1	0	0	0	0	0	0
936	PFR_JS23_936	Putative ATP-DEPENDENT HELICASE LHR	1052232	1056911	-	PROKKA_00948	putative ATP-dependent helicase Lhr	1052232	1056911	-			protein motif:CLUSTERS:PRK09751		1	0	0	0	0	0	0
937	PFR_JS23_937	Hypothetical protein	1057015	1057182	-	PROKKA_00949	hypothetical protein	1057015	1057182	-					1	0	0	0	0	0	0
938	PFR_JS23_938	Protein RecA 2	1057491	1058609	+	PROKKA_00950	recombinase A	1057491	1058609	+			protein motif:CLUSTERS:PRK09354		1	0	0	0	0	0	0
939	PFR_JS23_939	Regulatory protein RecX	1058612	1059226	+	PROKKA_00951	Regulatory protein RecX	1058612	1059226	+		recX	similar to AA sequence:UniProtKB:P0A5U8		1	0	0	0	0	0	0
940	PFR_JS23_940	Ribonuclease Y	1059388	1060923	+	PROKKA_00952	Ribonuclease Y	1059388	1060923	+	3.1.-.-	rny	similar to AA sequence:UniProtKB:P67278		1	0	0	0	0	0	0
941	PFR_JS23_941	Glutamate uptake system ATP-binding protein	1060933	1061748	-	PROKKA_00953	Glutamine transport ATP-binding protein GlnQ	1060933	1061748	-		glnQ_2	similar to AA sequence:UniProtKB:P27675		1	0	0	0	0	0	0
942	PFR_JS23_942	(Dimethylallyl)adenosine tRNA	1061852	1063366	+	PROKKA_00954	(Dimethylallyl)adenosine tRNA methylthiotransferase MiaB	1061852	1063366	+	2.-.-.-	miaB	similar to AA sequence:UniProtKB:O31778		1	0	0	0	0	0	0
943	PFR_JS23_943	TRNA dimethylallyltransferase	1063363	1064349	+	PROKKA_00955	tRNA dimethylallyltransferase	1063363	1064349	+	2.5.1.75	miaA	similar to AA sequence:UniProtKB:Q9KAC3		1	0	0	0	0	0	0
944	PFR_JS23_944	Diaminopimelate epimerase	1064364	1065206	+	PROKKA_00956	Diaminopimelate epimerase	1064364	1065206	+	5.1.1.7	dapF	similar to AA sequence:UniProtKB:A4QEV1		1	0	0	0	0	0	0
945	PFR_JS23_945	GTPase HflX	1065250	1066686	+	PROKKA_00957	GTPase HflX	1065250	1066686	+		hflX	similar to AA sequence:UniProtKB:P25519		1	0	0	0	0	0	0
946	PFR_JS23_946	ATP-dependent helicase DinG	1066853	1068916	+	PROKKA_00958	putative ATP-dependent helicase DinG	1066853	1068916	+	3.6.4.12	dinG	similar to AA sequence:UniProtKB:P27296		1	0	0	0	0	0	0
947	PFR_JS23_947	LexA repressor	1068920	1069762	-	PROKKA_00959	LexA repressor	1068920	1069762	-	3.4.21.88	lexA_1	similar to AA sequence:UniProtKB:Q50765		1	0	0	0	0	0	0
948	PFR_JS23_948	Hypothetical protein	1070032	1070817	+	PROKKA_00960	hypothetical protein	1070032	1070817	+					1	0	0	0	0	0	0
949	PFR_JS23_949	Transcriptional repressor NrdR	1071152	1071649	+	PROKKA_00961	Transcriptional repressor NrdR	1071152	1071649	+		nrdR	similar to AA sequence:UniProtKB:O69980		1	0	0	0	0	0	0
950	PFR_JS23_950	Vitamin B12-dependent ribonucleotide reductase	1071835	1074726	+	PROKKA_00962	Vitamin B12-dependent ribonucleotide reductase	1071835	1074726	+	1.17.4.1	nrdJ	similar to AA sequence:UniProtKB:O69981		1	0	0	0	0	0	0
951	PFR_JS23_951	Phospholipase, patatin family	1074835	1075776	-	PROKKA_00963	NTE family protein RssA	1074835	1075776	-		rssA	similar to AA sequence:UniProtKB:P0AFR0		1	0	0	0	0	0	0
952	PFR_JS23_952	Glycerol-3-phosphate dehydrogenase [NAD(P) ] A	1075968	1077596	+	PROKKA_00964	Anaerobic glycerol-3-phosphate dehydrogenase subunit A	1075968	1077596	+	1.1.5.3	glpA	similar to AA sequence:UniProtKB:P0A9C0		1	0	0	0	0	0	0
953	PFR_JS23_953	Glycerol-3-phosphate dehydrogenase [NAD(P) ] B	1077593	1078903	+	PROKKA_00965	Anaerobic glycerol-3-phosphate dehydrogenase subunit B	1077593	1078903	+	1.1.5.3	glpB	similar to AA sequence:UniProtKB:P13033		1	0	0	0	0	0	0
954	PFR_JS23_954	Anaerobic glycerol-3-phosphate dehydrogenase	1078900	1080291	+	PROKKA_00966	Anaerobic glycerol-3-phosphate dehydrogenase subunit C	1078900	1080291	+		glpC	similar to AA sequence:UniProtKB:P0A996		1	0	0	0	0	0	0
955	PFR_JS23_955	Sugar-binding family transcriptional regulator	1080374	1081342	-	PROKKA_00967	Deoxyribonucleoside regulator	1080374	1081342	-		deoR	similar to AA sequence:UniProtKB:P39140		1	0	0	0	0	0	0
956	PFR_JS23_956	Putative AEC family transporter	1081530	1082465	+	PROKKA_00968	Membrane transport protein	1081530	1082465	+			protein motif:Pfam:PF03547.12		1	0	0	0	0	0	0
957	PFR_JS23_957	Probable phosphoketolase	1082558	1085155	+	PROKKA_00969	Xylulose-5-phosphate phosphoketolase	1082558	1085155	+	4.1.2.9	xpkA	similar to AA sequence:UniProtKB:Q937F6		1	0	0	0	0	0	0
958	PFR_JS23_958	ATP-dependent helicase HrpA	1085293	1089261	+	PROKKA_00970	ATP-dependent RNA helicase HrpB	1085293	1089261	+	3.6.4.13	hrpB_1	similar to AA sequence:UniProtKB:P37024		0	0	0	0	0	0	0
959	PFR_JS23_959	Putative acyl-CoA thioesterase II	1089369	1090244	+	PROKKA_00971	Acyl-CoA thioesterase 2	1089369	1090244	+	3.1.2.-	tesB	similar to AA sequence:UniProtKB:P0AGG2		1	0	0	0	0	0	0
960	PFR_JS23_960	Solute binding protein of ABC transporter system	1090257	1091150	-	PROKKA_00972	putative arabinose-binding protein precursor	1090257	1091150	-		araN	similar to AA sequence:UniProtKB:P94528		0	0	0	0	0	0	0
961	PFR_JS23_961	ABC transporter	1091119	1091598	-	PROKKA_00973	Bacterial extracellular solute-binding protein	1091119	1091598	-			protein motif:Pfam:PF01547.19		0	0	0	0	0	0	0
962	PFR_JS23_962	Transcriptional regulator, LacI family	1091896	1092378	+	PROKKA_00974	Catabolite control protein A	1091896	1092378	+		ccpA_2	similar to AA sequence:UniProtKB:P46828		0	0	0	0	0	0	0
963	PFR_JS23_963	Lac repressor	1092382	1092885	+	PROKKA_00975	HTH-type transcriptional repressor CytR	1092382	1092885	+		cytR	similar to AA sequence:UniProtKB:P0ACN7		1	0	0	0	0	0	0
964	PFR_JS23_964	RNA polymerase sigma factor SigB	1092988	1093917	-	PROKKA_00976	RNA polymerase sigma factor SigB	1092988	1093917	-		sigB	similar to AA sequence:UniProtKB:Q59563		1	0	0	0	0	0	0
965	PFR_JS23_965	RNA polymerase sigma factor	1094276	1095805	+	PROKKA_00977	RNA polymerase principal sigma factor HrdB	1094276	1095805	+		hrdB	similar to AA sequence:UniProtKB:P18183		1	0	0	0	0	0	0
966	PFR_JS23_966	L-lactate dehydrogenase 1 (Precursor)	1095895	1096860	-	PROKKA_00978	L-lactate dehydrogenase 2	1095895	1096860	-	1.1.1.27	ldh2	similar to AA sequence:UniProtKB:P0CW93		1	0	0	0	0	0	0
967	PFR_JS23_967	Hypothetical protein	1097006	1097197	-	PROKKA_00979	hypothetical protein	1097006	1097197	-					1	0	0	0	0	0	0
968	PFR_JS23_968	DNA gyrase, B subunit	1097360	1099510	+	PROKKA_00980	DNA topoisomerase 4 subunit B	1097360	1099510	+	5.99.1.3	parE	similar to AA sequence:UniProtKB:P66939		1	0	0	0	0	0	0
969	PFR_JS23_969	2-dehydropantoate 2-reductase (Ketopantoate	1099535	1100452	-	PROKKA_00981	2-dehydropantoate 2-reductase	1099535	1100452	-			protein motif:CLUSTERS:PRK06522		1	0	0	0	0	0	0
970	PFR_JS23_970	DNA gyrase/topoisomerase IV, A subunit	1100558	1103020	-	PROKKA_00982	DNA gyrase subunit A	1100558	1103020	-	5.99.1.3	gyrA_2	similar to AA sequence:UniProtKB:Q2G2Q0		1	0	0	0	0	0	0
971	PFR_JS23_971	PF09949 family protein	1103146	1104231	-	PROKKA_00983	hypothetical protein	1103146	1104231	-					1	0	0	0	0	0	0
972	PFR_JS23_972	Phosphodiesterase I	1104287	1104880	+	PROKKA_00984	hypothetical protein	1104287	1104880	+					1	0	0	0	0	0	0
973	PFR_JS23_973	Type I phosphodiesterase / nucleotide	1104884	1106035	+	PROKKA_00985	Type I phosphodiesterase / nucleotide pyrophosphatase	1104884	1106035	+			protein motif:Pfam:PF01663.16		1	0	0	0	0	0	0
974	PFR_JS23_974	Hypothetical protein	1106138	1107466	-	PROKKA_00986	hypothetical protein	1106138	1107466	-					1	0	0	0	0	0	0
975	PFR_JS23_975	PF13834 domain protein	1107682	1108056	+	PROKKA_00987	hypothetical protein	1107682	1108056	+					1	0	0	0	0	0	0
976	PFR_JS23_976	Hypothetical protein	1108168	1108488	-	PROKKA_00988	hypothetical protein	1108168	1108488	-					1	0	0	0	0	0	0
977	PFR_JS23_977	PF12502 family protein	1108778	1109599	+	PROKKA_00989	hypothetical protein	1108778	1109599	+					1	0	0	0	0	0	0
978	PFR_JS23_978	Nucleic acid-binding domain protein	1109596	1109976	+	PROKKA_00990	hypothetical protein	1109596	1109976	+					1	0	0	0	0	0	0
979	PFR_JS23_979	TrkB	1109983	1110651	-	PROKKA_00991	Trk system potassium uptake protein TrkA	1109983	1110651	-		trkA_1	similar to AA sequence:UniProtKB:P0AGI8		1	0	0	0	0	0	0
980	PFR_JS23_980	Trk system potassium uptake protein TrkA	1110665	1111327	-	PROKKA_00992	Trk system potassium uptake protein TrkA	1110665	1111327	-		trkA_2	similar to AA sequence:UniProtKB:P0AGI8		1	0	0	0	0	0	0
981	PFR_JS23_981	Conserved alanine, valine and leucine rich	1111500	1113494	+	PROKKA_00993	hypothetical protein	1111500	1113494	+					1	0	0	0	0	0	0
982	PFR_JS23_982	Putative 23S rRNA (Uracil-5-)-methyltransferase	1113491	1114669	+	PROKKA_00994	putative RNA methyltransferase/cg2084	1113491	1114669	+	2.1.1.-		similar to AA sequence:UniProtKB:Q6M4B7		1	0	0	0	0	0	0
983	PFR_JS23_983	Hypothetical protein	1114666	1114926	+	PROKKA_00995	hypothetical protein	1114666	1114926	+					1	0	0	0	0	0	0
984	PFR_JS23_984	Glutathione S-transferase domain protein	1114961	1116034	-	PROKKA_00996	Glutathionyl-hydroquinone reductase YqjG	1114961	1116034	-	1.8.-.-	yqjG_1	similar to AA sequence:UniProtKB:P42620		1	0	0	0	0	0	0
985	PFR_JS23_985	GCN5 N-acetyltransferase	1116031	1116681	-	PROKKA_00997	putative acetyltransferase	1116031	1116681	-			protein motif:CLUSTERS:PRK03624		1	0	0	0	0	0	0
986	PFR_JS23_986	Cysteine synthase	1116678	1117385	-	PROKKA_00998	O-acetylserine sulfhydrylase	1116678	1117385	-	2.5.1.47	cysK1_1	similar to AA sequence:UniProtKB:P0A534		0	0	0	0	0	0	0
987	PFR_JS23_987	Hypothetical protein	1117367	1117651	-	PROKKA_00999	Cysteine synthase	1117367	1117651	-	2.5.1.47	cysK_2	similar to AA sequence:UniProtKB:Q5XAQ3		0	0	0	0	0	0	0
988	PFR_JS23_988	Glutathione S-transferase domain protein	1118143	1119171	+	PROKKA_01000	Glutathionyl-hydroquinone reductase YqjG	1118143	1119171	+	1.8.-.-	yqjG_2	similar to AA sequence:UniProtKB:P42620		0	0	0	0	0	0	0
989	PFR_JS23_989	Alpha-ketoglutarate transporter, MFS super	1119279	1120709	+	PROKKA_01001	Alpha-ketoglutarate permease	1119279	1120709	+		kgtP_2	similar to AA sequence:UniProtKB:P0AEX3		1	0	0	0	0	0	0
990	PFR_JS23_990	Aconitate hydratase 1	1120963	1123635	+	PROKKA_01002	Aconitate hydratase	1120963	1123635	+	4.2.1.3	acnA	similar to AA sequence:UniProtKB:A0QX20		1	0	0	0	0	0	0
991	PFR_JS23_991	Hypothetical protein	1123747	1124049	+	PROKKA_01003	hypothetical protein	1123747	1124049	+					1	0	0	0	0	0	0
992	PFR_JS23_992	Hypothetical protein	1124199	1124729	+	PROKKA_01004	hypothetical protein	1124199	1124729	+					1	0	0	0	0	0	0
993	PFR_JS23_993	1-deoxy-D-xylulose 5-phosphate synthase dxs1	1124780	1126795	+	PROKKA_01005	1-deoxy-D-xylulose-5-phosphate synthase	1124780	1126795	+	2.2.1.7	dxs	similar to AA sequence:UniProtKB:Q9RBN6		1	0	0	0	0	0	0
994	PFR_JS23_994	Ribonuclease D	1126847	1128112	-	PROKKA_01006	Ribonuclease D	1126847	1128112	-	3.1.13.5	rnd	similar to AA sequence:UniProtKB:P09155		1	0	0	0	0	0	0
995	PFR_JS23_995	Outer membrane receptor protein	1128181	1128780	-	PROKKA_01007	hypothetical protein	1128181	1128780	-					1	0	0	0	0	0	0
996	PFR_JS23_996	Conserved hypothetical protein	1128866	1129390	-	PROKKA_01008	hypothetical protein	1128866	1129390	-			protein motif:CLUSTERS:PRK10670		1	0	0	0	0	0	0
997	PFR_JS23_997	Peptide methionine sulfoxide reductase MsrB	1129414	1129866	-	PROKKA_01009	Peptide methionine sulfoxide reductase MsrB	1129414	1129866	-	1.8.4.12	msrB	similar to AA sequence:UniProtKB:Q3JRF0		1	0	0	0	0	0	0
998	PFR_JS23_998	Polyphosphate:nucleotide phosphotransferase, PPK2	1130014	1130889	+	PROKKA_01010	Polyphosphate kinase 2 (PPK2)	1130014	1130889	+			protein motif:Pfam:PF03976.8		1	0	0	0	0	0	0
999	PFR_JS23_999	Cobalamin biosynthesis protein CbiX	1131015	1131857	-	PROKKA_01011	sirohydrochlorin cobaltochelatase	1131015	1131857	-			protein motif:CLUSTERS:PRK00923		1	0	0	0	0	0	0
						PROKKA_01012	tRNA-Val(cac)	1132516	1132589	-			COORDINATES:profile:Aragorn:1.2		0					0	0
						PROKKA_01013	tRNA-Gly(gcc)	1132993	1133066	+			COORDINATES:profile:Aragorn:1.2		0					0	0
						PROKKA_01014	tRNA-Cys(gca)	1133127	1133198	+			COORDINATES:profile:Aragorn:1.2		0					0	0
						PROKKA_01015	tRNA-Val(gac)	1133199	1133271	+			COORDINATES:profile:Aragorn:1.2		0					0	0
1000	PFR_JS23_1000	Threonine--tRNA ligase (Precursor)	1133585	1135627	+	PROKKA_01016	Threonine--tRNA ligase	1133585	1135627	+	6.1.1.3	thrS	similar to AA sequence:UniProtKB:P56881		1	0	0	0	0	0	0
1001	PFR_JS23_1001	Histidine triad domain protein	1135620	1136225	+	PROKKA_01017	AP-4-A phosphorylase	1135620	1136225	+	2.7.7.53		similar to AA sequence:UniProtKB:O06201		1	0	0	0	0	0	0
1002	PFR_JS23_1002	Putative CDP-diacylglycerol--inositol	1136218	1136847	+	PROKKA_01018	CDP-diacylglycerol--inositol 3-phosphatidyltransferase	1136218	1136847	+	2.7.8.11	pgsA	similar to AA sequence:UniProtKB:Q9F7Y9		1	0	0	0	0	0	0
1003	PFR_JS23_1003	Lipid A biosynthesis lauroyl acyltransferase	1136880	1137722	+	PROKKA_01019	Phosphatidylinositol mannoside acyltransferase	1136880	1137722	+	2.3.1.-		similar to AA sequence:UniProtKB:A0QWG5		1	0	0	0	0	0	0
1004	PFR_JS23_1004	Alpha-mannosyltransferase pimA	1137719	1138864	+	PROKKA_01020	GDP-mannose-dependent alpha-(1-2)-phosphatidylinositol mannosyltransferase	1137719	1138864	+	2.4.1.57	pimA	similar to AA sequence:UniProtKB:A0QWG6		1	0	0	0	0	0	0
1005	PFR_JS23_1005	Putative phosphatidylglycerophosphate synthase	1138904	1139581	+	PROKKA_01021	Putative CDP-diacylglycerol--glycerol-3-phosphate 3-phosphatidyl-transferase 2	1138904	1139581	+	2.7.8.5	pgsA2_2	similar to AA sequence:UniProtKB:O33288		1	0	0	0	0	0	0
1006	PFR_JS23_1006	PF05949 family protein	1139632	1140429	+	PROKKA_01022	hypothetical protein	1139632	1140429	+					1	0	0	0	0	0	0
1007	PFR_JS23_1007	Small basic protein	1140457	1140789	+	PROKKA_01023	hypothetical protein	1140457	1140789	+					1	0	0	0	0	0	0
1008	PFR_JS23_1008	Division initiation protein	1140782	1141516	+	PROKKA_01024	hypothetical protein	1140782	1141516	+					1	0	0	0	0	0	0
1009	PFR_JS23_1009	Glycine cleavage system H protein	1141628	1142011	+	PROKKA_01025	Glycine cleavage system H protein	1141628	1142011	+		gcvH	similar to AA sequence:UniProtKB:P0A6T9		1	0	0	0	0	0	0
1010	PFR_JS23_1010	FHA domain protein	1142177	1142665	+	PROKKA_01026	Glycogen accumulation regulator GarA	1142177	1142665	+		garA	similar to AA sequence:UniProtKB:A0QYG2		1	0	0	0	0	0	0
1011	PFR_JS23_1011	Transcriptional regulator, MerR family	1142665	1143399	+	PROKKA_01027	zinc-responsive transcriptional regulator	1142665	1143399	+			protein motif:CLUSTERS:PRK09514		1	0	0	0	0	0	0
1012	PFR_JS23_1012	Protein of hypothetical function DUF151	1143401	1143862	+	PROKKA_01028	hypothetical protein	1143401	1143862	+					1	0	0	0	0	0	0
1013	PFR_JS23_1013	Transcriptional regulator	1144043	1144618	+	PROKKA_01029	HTH-type transcriptional regulator GlnR	1144043	1144618	+		glnR	similar to AA sequence:UniProtKB:P37582		1	0	0	0	0	0	0
1014	PFR_JS23_1014	Glycine dehydrogenase	1144770	1147685	+	PROKKA_01030	Glycine dehydrogenase (decarboxylating)	1144770	1147685	+	1.4.4.2	gcvP	similar to AA sequence:UniProtKB:P74416		1	0	0	0	0	0	0
1015	PFR_JS23_1015	Inner membrane protein yhjD	1147721	1149151	+	PROKKA_01031	Inner membrane protein YhjD	1147721	1149151	+		yhjD	similar to AA sequence:UniProtKB:P37642		1	0	0	0	0	0	0
1016	PFR_JS23_1016	Phage infection protein	1149124	1151331	-	PROKKA_01032	ABC-2 family transporter protein	1149124	1151331	-			protein motif:Pfam:PF12698.1		1	0	0	0	0	0	0
1017	PFR_JS23_1017	ABC transporter related protein	1151336	1152148	-	PROKKA_01033	L-arabinose transporter ATP-binding protein	1151336	1152148	-			protein motif:CLUSTERS:PRK11288		1	0	0	0	0	0	0
1018	PFR_JS23_1018	Transcriptional regulator, TetR family	1152145	1152759	-	PROKKA_01034	HTH-type transcriptional regulator TtgR	1152145	1152759	-		ttgR	similar to AA sequence:UniProtKB:Q9AIU0		1	0	0	0	0	0	0
1019	PFR_JS23_1019	Adenosylcobinamide-GDP ribazoletransferase	1152853	1153674	-	PROKKA_01035	Cobalamin synthase	1152853	1153674	-	2.-.-.-	cobS	similar to AA sequence:UniProtKB:P36561		1	0	0	0	0	0	0
1020	PFR_JS23_1020	Bifunctional cobalamin biosynthesis protein cobU	1153634	1154305	-	PROKKA_01036	Bifunctional adenosylcobalamin biosynthesis protein CobU	1153634	1154305	-	2.7.1.156	cobU	similar to AA sequence:UniProtKB:P0AE76		1	0	0	0	0	0	0
1021	PFR_JS23_1021	Cobyrinic acid a,c-diamide synthase	1154302	1156887	-	PROKKA_01037	Cobyrinic acid AC-diamide synthase	1154302	1156887	-		cobB_1	similar to AA sequence:UniProtKB:P21632		1	0	0	0	0	0	0
1022	PFR_JS23_1022	Cob(I)yrinic acid a,c-diamide	1156881	1157483	-	PROKKA_01038	Cob(I)yrinic acid ac-diamide adenosyltransferase	1156881	1157483	-	2.5.1.17	cobO	similar to AA sequence:UniProtKB:P29930		1	0	0	0	0	0	0
1023	PFR_JS23_1023	Adenosylcobyric acid synthase	1157480	1158925	-	PROKKA_01039	Cobyric acid synthase	1157480	1158925	-		cobQ_1	similar to AA sequence:UniProtKB:P29932		1	0	0	0	0	0	0
1024	PFR_JS23_1024	Cobalamin biosynthesis protein CobD	1158922	1159953	-	PROKKA_01040	cobalamin biosynthesis protein	1158922	1159953	-			protein motif:CLUSTERS:PRK01209		1	0	0	0	0	0	0
1025	PFR_JS23_1025	Phosphoglycerate mutase family protein	1159957	1160535	+	PROKKA_01041	Phosphoserine phosphatase 1	1159957	1160535	+	3.1.3.3	pspA	similar to AA sequence:UniProtKB:D3DFG8		1	0	0	0	0	0	0
1026	PFR_JS23_1026	Alpha, alpha-trehalose-phosphate synthase otsA	1160794	1162275	-	PROKKA_01042	Trehalose-phosphate synthase	1160794	1162275	-	2.4.1.-	otsA	similar to AA sequence:UniProtKB:A0R4M9		1	0	0	0	0	0	0
1027	PFR_JS23_1027	Trehalose-6-phosphate phophatase	1162437	1163294	+	PROKKA_01043	Trehalose-6-phosphate phosphatase	1162437	1163294	+	3.1.3.12	otsB	similar to AA sequence:UniProtKB:P31678		1	0	0	0	0	0	0
						PROKKA_01044	tRNA-Met(cat)	1163370	1163444	+			COORDINATES:profile:Aragorn:1.2		0					0	0
1028	PFR_JS23_1028	ADP-ribosyl-(Dinitrogen reductase) hydrolase	1164345	1165301	-	PROKKA_01045	ADP-ribosyl-[dinitrogen reductase] glycohydrolase	1164345	1165301	-	3.2.2.24	draG	similar to AA sequence:UniProtKB:P14300		0	0	0	0	0	0	0
1029	PFR_JS23_1029	Hypothetical protein	1165406	1166839	-	PROKKA_01046	hypothetical protein	1165406	1166839	-					0	0	0	0	0	0	0
1030	PFR_JS23_1030	Hypothetical protein	1167109	1167441	-	PROKKA_01047	hypothetical protein	1167109	1167441	-					1	0	0	0	0	0	0
1031	PFR_JS23_1031	Transcriptional activator, TenA family	1167479	1168174	-	PROKKA_01048	Thiaminase-2	1167479	1168174	-	3.5.99.2	tenA	similar to AA sequence:UniProtKB:P25052		1	0	0	0	0	0	0
1032	PFR_JS23_1032	DNA primase	1168344	1170212	+	PROKKA_01049	DNA primase	1168344	1170212	+	2.7.7.-	dnaG_1	similar to AA sequence:UniProtKB:P74893		1	0	0	0	0	0	0
1033	PFR_JS23_1033	RNA polymerase sigma factor	1170285	1171139	+	PROKKA_01050	RNA polymerase principal sigma factor HrdA	1170285	1171139	+		hrdA	similar to AA sequence:UniProtKB:P18182		1	0	0	0	0	0	0
1034	PFR_JS23_1034	Hypothetical protein	1171219	1171785	+	PROKKA_01051	hypothetical protein	1171219	1171785	+					1	0	0	0	0	0	0
						PROKKA_01052	tRNA-Asn(gtt)	1171869	1171944	+			COORDINATES:profile:Aragorn:1.2		0					0	0
1035	PFR_JS23_1035	Phosphofructokinase (Precursor)	1172116	1173330	-	PROKKA_01053	Pyrophosphate--fructose 6-phosphate 1-phosphotransferase	1172116	1173330	-	2.7.1.90	pfp	similar to AA sequence:UniProtKB:P29495		1	0	0	0	0	0	0
1036	PFR_JS23_1036	Hypothetical protein	1173554	1173976	+	PROKKA_01054	hypothetical protein	1173554	1173976	+					1	0	0	0	0	0	0
1037	PFR_JS23_1037	Translation factor SUA5	1174045	1174662	+	PROKKA_01055	Threonylcarbamoyl-AMP synthase	1174045	1174662	+	2.7.7.87	ywlC_1	similar to AA sequence:UniProtKB:P39153		1	0	0	0	0	0	0
1038	PFR_JS23_1038	Hypothetical protein	1174712	1175611	-	PROKKA_01056	intramembrane serine protease GlpG	1174712	1175611	-			protein motif:CLUSTERS:PRK10907		1	0	0	0	0	0	0
1039	PFR_JS23_1039	LmbE family protein	1175777	1176577	+	PROKKA_01057	1D-myo-inositol 2-acetamido-2-deoxy-alpha-D-glucopyranoside deacetylase	1175777	1176577	+	3.5.1.103	mshB_2	similar to AA sequence:UniProtKB:Q9F344		1	0	0	0	0	0	0
1040	PFR_JS23_1040	Proteasome assembly chaperones 2	1176716	1177753	-	PROKKA_01058	PAC2 family protein	1176716	1177753	-			protein motif:Pfam:PF09754.3		1	0	0	0	0	0	0
1041	PFR_JS23_1041	ABC-type uncharacterized transport system, ATPase	1177919	1178710	-	PROKKA_01059	Methionine import ATP-binding protein MetN 2	1177919	1178710	-	3.6.3.-	metN2	similar to AA sequence:UniProtKB:Q831K6		1	0	0	0	0	0	0
1042	PFR_JS23_1042	ABC-type uncharacterized transport system,	1178712	1179665	-	PROKKA_01060	Autoinducer 2 import system permease protein LsrC	1178712	1179665	-		lsrC	similar to AA sequence:UniProtKB:P77672		1	0	0	0	0	0	0
1043	PFR_JS23_1043	ABC transporter permease protein	1179672	1180673	-	PROKKA_01061	ABC transporter substrate binding protein	1179672	1180673	-			protein motif:Pfam:PF04392.6		1	0	0	0	0	0	0
1044	PFR_JS23_1044	Phosphoglycerate mutase family protein	1180841	1181464	+	PROKKA_01062	Glucosyl-3-phosphoglycerate phosphatase	1180841	1181464	+	3.1.3.-	gpgP_1	similar to AA sequence:UniProtKB:A1TC01		1	0	0	0	0	0	0
1045	PFR_JS23_1045	Glutamine--tRNA ligase (Precursor)	1181486	1183198	+	PROKKA_01063	Glutamine--tRNA ligase	1181486	1183198	+	6.1.1.18	glnS	similar to AA sequence:UniProtKB:P00962		1	0	0	0	0	0	0
1046	PFR_JS23_1046	TIGR03085 family protein	1183243	1183989	-	PROKKA_01064	hypothetical protein	1183243	1183989	-					1	0	0	0	0	0	0
1047	PFR_JS23_1047	Phosphoribosyl-AMP cyclohydrolase (Precursor)	1184005	1184457	+	PROKKA_01065	phosphoribosyl-AMP cyclohydrolase	1184005	1184457	+			protein motif:CLUSTERS:PRK00051		1	0	0	0	0	0	0
1048	PFR_JS23_1048	Anthranilate synthase component I	1184454	1185986	+	PROKKA_01066	Anthranilate synthase component 1	1184454	1185986	+	4.1.3.27	trpE	similar to AA sequence:UniProtKB:A0QX93		1	0	0	0	0	0	0
1049	PFR_JS23_1049	Indole-3-glycerol phosphate synthase 1	1185983	1186843	+	PROKKA_01067	Indole-3-glycerol phosphate synthase	1185983	1186843	+	4.1.1.48	trpC	similar to AA sequence:UniProtKB:A0QX95		1	0	0	0	0	0	0
1050	PFR_JS23_1050	Tryptophan synthase beta chain	1186836	1188089	+	PROKKA_01068	Tryptophan synthase beta chain	1186836	1188089	+	4.2.1.20	trpB_2	similar to AA sequence:UniProtKB:P66984		1	0	0	0	0	0	0
1051	PFR_JS23_1051	Tryptophan synthase alpha chain	1188086	1188982	+	PROKKA_01069	Tryptophan synthase alpha chain	1188086	1188982	+	4.2.1.20	trpA	similar to AA sequence:UniProtKB:O67502		1	0	0	0	0	0	0
1052	PFR_JS23_1052	Prolipoprotein diacylglyceryl transferase	1188979	1189950	+	PROKKA_01070	Prolipoprotein diacylglyceryl transferase	1188979	1189950	+	2.4.99.-	lgt	similar to AA sequence:UniProtKB:O34752		1	0	0	0	0	0	0
1053	PFR_JS23_1053	Class II glutamine amidotransferase	1190094	1194602	+	PROKKA_01071	Glutamate synthase [NADPH] large chain	1190094	1194602	+	1.4.1.13	gltB_1	similar to AA sequence:UniProtKB:P96218		1	0	0	0	0	0	0
1054	PFR_JS23_1054	Glutamate synthase subunit beta	1194595	1196064	+	PROKKA_01072	Glutamate synthase [NADPH] small chain	1194595	1196064	+	1.4.1.13	gltB_2	similar to AA sequence:UniProtKB:O34399		1	0	0	0	0	0	0
1055	PFR_JS23_1055	Hypothetical protein	1196084	1196755	-	PROKKA_01073	hypothetical protein	1196084	1196755	-					1	0	0	0	0	0	0
1056	PFR_JS23_1056	DNA polymerase III, alpha subunit	1196981	1200553	+	PROKKA_01074	DNA polymerase III subunit alpha	1196981	1200553	+	2.7.7.7	dnaE_2	similar to AA sequence:UniProtKB:Q9XDH5		0	0	0	0	0	0	0
1057	PFR_JS23_1057	Hypothetical protein	1200626	1201351	+	PROKKA_01075	hypothetical protein	1200626	1201351	+					0	0	0	0	0	0	0
1058	PFR_JS23_1058	Cys-tRNA(Pro)/Cys-tRNA(Cys) deacylase ybaK	1201388	1201906	-	PROKKA_01076	Cys-tRNA(Pro)/Cys-tRNA(Cys) deacylase YbaK	1201388	1201906	-	4.2.-.-	ybaK	similar to AA sequence:UniProtKB:P0AAR3		0	0	0	0	0	0	0
1059	PFR_JS23_1059	Uncharacterized membrane protein, possible Na	1201952	1202752	-	PROKKA_01077	putative membrane protein YdfK	1201952	1202752	-		ydfK	similar to AA sequence:UniProtKB:P96689		0	0	0	0	0	0	0
1060	PFR_JS23_1060	Histidinol dehydrogenase	1202830	1204143	+	PROKKA_01078	Histidinol dehydrogenase	1202830	1204143	+	1.1.1.23	hisD	similar to AA sequence:UniProtKB:P63950		1	0	0	0	0	0	0
1061	PFR_JS23_1061	Histidinol-phosphate aminotransferase 2	1204143	1205363	+	PROKKA_01079	Histidinol-phosphate aminotransferase	1204143	1205363	+	2.6.1.9	hisC	similar to AA sequence:UniProtKB:Q9KJU4		1	0	0	0	0	0	0
1062	PFR_JS23_1062	Imidazoleglycerol-phosphate dehydratase	1205360	1205968	+	PROKKA_01080	Imidazoleglycerol-phosphate dehydratase	1205360	1205968	+	4.2.1.19	hisB	similar to AA sequence:UniProtKB:P64368		1	0	0	0	0	0	0
1063	PFR_JS23_1063	Imidazole glycerol phosphate synthase subunit	1205965	1206642	+	PROKKA_01081	Imidazole glycerol phosphate synthase subunit HisH	1205965	1206642	+	2.4.2.-	hisH	similar to AA sequence:UniProtKB:P59957		1	0	0	0	0	0	0
1064	PFR_JS23_1064	Phosphoribosyl isomerase A	1206711	1207436	+	PROKKA_01082	Phosphoribosyl isomerase A	1206711	1207436	+	5.3.1.16	priA_1	similar to AA sequence:UniProtKB:P16250		1	0	0	0	0	0	0
1065	PFR_JS23_1065	Acetyltransferase, GNAT family	1207433	1208470	+	PROKKA_01083	putative acetyltransferase	1207433	1208470	+			protein motif:CLUSTERS:PRK03624		1	0	0	0	0	0	0
1066	PFR_JS23_1066	Probable transcriptional regulatory protein yebC	1208634	1209434	+	PROKKA_01084	putative transcriptional regulatory protein/MSMEI_2866	1208634	1209434	+			similar to AA sequence:UniProtKB:A0QWH1		1	0	0	0	0	0	0
1067	PFR_JS23_1067	Crossover junction endodeoxyribonuclease RuvC	1209686	1210297	+	PROKKA_01085	Crossover junction endodeoxyribonuclease RuvC	1209686	1210297	+	3.1.22.4	ruvC	similar to AA sequence:UniProtKB:Q5SJC4		1	0	0	0	0	0	0
1068	PFR_JS23_1068	Holliday junction ATP-dependent DNA helicase	1210294	1210905	+	PROKKA_01086	Holliday junction ATP-dependent DNA helicase RuvA	1210294	1210905	+	3.6.4.12	ruvA	similar to AA sequence:UniProtKB:A0QWH5		1	0	0	0	0	0	0
1069	PFR_JS23_1069	Holliday junction ATP-dependent DNA helicase	1210969	1211994	+	PROKKA_01087	Holliday junction ATP-dependent DNA helicase RuvB	1210969	1211994	+	3.6.4.12	ruvB	similar to AA sequence:UniProtKB:A0QWH6		1	0	0	0	0	0	0
1070	PFR_JS23_1070	Preprotein translocase, YajC subunit	1212105	1212608	+	PROKKA_01088	preprotein translocase subunit YajC	1212105	1212608	+			protein motif:CLUSTERS:PRK05585		1	0	0	0	0	0	0
1071	PFR_JS23_1071	Protein translocase subunit SecD	1212636	1214354	+	PROKKA_01089	preprotein translocase subunit SecD	1212636	1214354	+			protein motif:CLUSTERS:PRK05812		1	0	0	0	0	0	0
1072	PFR_JS23_1072	Protein translocase subunit SecF	1214354	1215601	+	PROKKA_01090	preprotein translocase subunit SecF	1214354	1215601	+			protein motif:CLUSTERS:PRK13022		1	0	0	0	0	0	0
1073	PFR_JS23_1073	Adenine phosphoribosyltransferase	1215604	1216143	+	PROKKA_01091	Adenine phosphoribosyltransferase	1215604	1216143	+	2.4.2.7	apt	similar to AA sequence:UniProtKB:Q66DQ2		1	0	0	0	0	0	0
1074	PFR_JS23_1074	GTP diphosphokinase	1216206	1218557	+	PROKKA_01092	Bifunctional (p)ppGpp synthase/hydrolase relA	1216206	1218557	+		relA_1	similar to AA sequence:UniProtKB:P66014		1	0	0	0	0	0	0
1075	PFR_JS23_1075	Conserved alanine and arginine rich protein	1218638	1219777	-	PROKKA_01093	hypothetical protein	1218638	1219777	-					1	0	0	0	0	0	0
1076	PFR_JS23_1076	Putative glyoxalase II (Hydroxyacylglutathione	1219881	1220600	+	PROKKA_01094	putative metallo-hydrolase	1219881	1220600	+	3.-.-.-		similar to AA sequence:UniProtKB:Q5XD24		1	0	0	0	0	0	0
1077	PFR_JS23_1077	HisS Histidyl-tRNA synthetase	1220600	1221931	+	PROKKA_01095	Histidine--tRNA ligase	1220600	1221931	+	6.1.1.21	hisS	similar to AA sequence:UniProtKB:Q8YMC2		1	0	0	0	0	0	0
1078	PFR_JS23_1078	Alpha-acetolactate decarboxylase AldC	1222045	1222860	+	PROKKA_01096	Alpha-acetolactate decarboxylase	1222045	1222860	+	4.1.1.5	alsD	similar to AA sequence:UniProtKB:Q04777		1	0	0	0	0	0	0
1079	PFR_JS23_1079	Hypothetical protein	1223069	1224142	+	PROKKA_01097	hypothetical protein	1223069	1224142	+					1	0	0	0	0	0	0
1080	PFR_JS23_1080	Aspartyl-tRNA synthetase aspS	1224342	1226189	+	PROKKA_01098	Aspartate--tRNA ligase	1224342	1226189	+	6.1.1.12	aspS	similar to AA sequence:UniProtKB:P21889		1	0	0	0	0	0	0
1081	PFR_JS23_1081	Recombination factor protein RarA	1226314	1227738	+	PROKKA_01099	Replication-associated recombination protein A	1226314	1227738	+		rarA	similar to AA sequence:UniProtKB:P0AAZ4		1	0	0	0	0	0	0
1082	PFR_JS23_1082	Lactate/malate dehydrogenase, NAD binding domain	1227793	1228773	+	PROKKA_01100	L-lactate dehydrogenase	1227793	1228773	+	1.1.1.27	ldh	similar to AA sequence:UniProtKB:Q9EVR0		1	0	0	0	0	0	0
1083	PFR_JS23_1083	Alanyl-tRNA synthetase AlaS	1228938	1231625	+	PROKKA_01101	Alanine--tRNA ligase	1228938	1231625	+	6.1.1.7	alaS	similar to AA sequence:UniProtKB:A0QWQ4		1	0	0	0	0	0	0
1084	PFR_JS23_1084	Putative crossover junction	1231609	1232154	+	PROKKA_01102	Putative Holliday junction resolvase	1231609	1232154	+	3.1.-.-	yrrK	similar to AA sequence:UniProtKB:O34634		1	0	0	0	0	0	0
1085	PFR_JS23_1085	Aminodeoxychorismate lyase	1232129	1233361	+	PROKKA_01103	putative aminodeoxychorismate lyase	1232129	1233361	+			protein motif:CLUSTERS:PRK10270		1	0	0	0	0	0	0
1086	PFR_JS23_1086	Chorismate synthase	1233516	1234718	+	PROKKA_01104	Chorismate synthase	1233516	1234718	+	4.2.3.5	aroC	similar to AA sequence:UniProtKB:P63611		1	0	0	0	0	0	0
1087	PFR_JS23_1087	Bifunctional shikimate kinase/3-dehydroquinate	1234715	1236364	+	PROKKA_01105	3-dehydroquinate synthase	1234715	1236364	+	4.2.3.4	aroB	similar to AA sequence:UniProtKB:P0A4Z4		1	0	0	0	0	0	0
1088	PFR_JS23_1088	Translation elongation factor P	1236523	1237104	+	PROKKA_01106	Elongation factor P	1236523	1237104	+		efp	similar to AA sequence:UniProtKB:A0QWR4		1	0	0	0	0	0	0
1089	PFR_JS23_1089	N utilization substance protein B homolog	1237104	1237730	+	PROKKA_01107	hypothetical protein	1237104	1237730	+			similar to AA sequence:UniProtKB:P95020	N utilization substance protein B homolog	1	0	0	0	0	0	0
1090	PFR_JS23_1090	Carbamoyl-phosphate synthase small chain	1237909	1239093	+	PROKKA_01108	Carbamoyl-phosphate synthase small chain	1237909	1239093	+	6.3.5.5	carA	similar to AA sequence:UniProtKB:P0A6F1		1	0	0	0	0	0	0
1091	PFR_JS23_1091	Carbamoyl-phosphate synthase large chain	1239093	1242434	+	PROKKA_01109	Carbamoyl-phosphate synthase large chain	1239093	1242434	+	6.3.5.5	carB	similar to AA sequence:UniProtKB:P00968		1	0	0	0	0	0	0
1092	PFR_JS23_1092	Dihydroorotate dehydrogenase (quinone)	1242516	1243616	+	PROKKA_01110	Dihydroorotate dehydrogenase (quinone)	1242516	1243616	+	1.3.5.2	pyrD	similar to AA sequence:UniProtKB:P0A7E1		1	0	0	0	0	0	0
1093	PFR_JS23_1093	Orotidine 5'-phosphate decarboxylase	1243613	1244422	+	PROKKA_01111	orotidine 5'-phosphate decarboxylase	1243613	1244422	+			protein motif:CLUSTERS:PRK00125		1	0	0	0	0	0	0
1094	PFR_JS23_1094	Integration host factor family protein	1244585	1244896	+	PROKKA_01112	hypothetical protein	1244585	1244896	+					1	0	0	0	0	0	0
1095	PFR_JS23_1095	Guanylate kinase	1244900	1245520	+	PROKKA_01113	Guanylate kinase	1244900	1245520	+	2.7.4.8	gmk	similar to AA sequence:UniProtKB:P0A5I4		1	0	0	0	0	0	0
1096	PFR_JS23_1096	DNA-directed RNA polymerase, omega subunit	1245580	1245948	+	PROKKA_01114	DNA-directed RNA polymerase subunit omega	1245580	1245948	+	2.7.7.6	rpoZ	similar to AA sequence:UniProtKB:Q9KXS1		1	0	0	0	0	0	0
1097	PFR_JS23_1097	S-adenosylmethionine synthase MetK	1246014	1247204	+	PROKKA_01115	S-adenosylmethionine synthase	1246014	1247204	+	2.5.1.6	metK	similar to AA sequence:UniProtKB:A0QWT3		1	0	0	0	0	0	0
1098	PFR_JS23_1098	Primosomal protein N' PriA	1247315	1249336	+	PROKKA_01116	Primosomal protein N'	1247315	1249336	+	3.6.4.-	priA_2	similar to AA sequence:UniProtKB:P17888		1	0	0	0	0	0	0
1099	PFR_JS23_1099	Methionyl-tRNA formyltransferase Fmt	1249414	1250361	+	PROKKA_01117	Methionyl-tRNA formyltransferase	1249414	1250361	+	2.1.2.9	fmt	similar to AA sequence:UniProtKB:A0QWU2		1	0	0	0	0	0	0
1100	PFR_JS23_1100	Putative ribosomal RNA small subunit	1250354	1251823	+	PROKKA_01118	Ribosomal RNA small subunit methyltransferase B	1250354	1251823	+	2.1.1.176	rsmB	similar to AA sequence:UniProtKB:P36929		1	0	0	0	0	0	0
1101	PFR_JS23_1101	Ribulose-phosphate 3-epimerase Rpe	1251858	1252520	+	PROKKA_01119	Ribulose-phosphate 3-epimerase	1251858	1252520	+	5.1.3.1	rpe	similar to AA sequence:UniProtKB:P0AG07		1	0	0	0	0	0	0
1102	PFR_JS23_1102	Aminopeptidase C	1252580	1253911	+	PROKKA_01120	Aminopeptidase C	1252580	1253911	+	3.4.22.40	pepC_1	similar to AA sequence:UniProtKB:Q04723		1	0	0	0	0	0	0
1103	PFR_JS23_1103	Proteasome assembly chaperones 2	1254012	1254842	-	PROKKA_01121	PAC2 family protein	1254012	1254842	-			protein motif:Pfam:PF09754.3		1	0	0	0	0	0	0
1104	PFR_JS23_1104	5-methyltetrahydrofolate-homocysteine	1254994	1258461	+	PROKKA_01122	Methionine synthase	1254994	1258461	+	2.1.1.13	metH	similar to AA sequence:UniProtKB:P13009		1	0	0	0	0	0	0
1105	PFR_JS23_1105	Signal peptide peptidase SppA	1258753	1260009	-	PROKKA_01123	Putative signal peptide peptidase SppA	1258753	1260009	-	3.4.21.-	sppA	similar to AA sequence:UniProtKB:O34525		1	0	0	0	0	0	0
1106	PFR_JS23_1106	HAD-superfamily hydrolase, subfamily IA, variant	1260193	1260918	+	PROKKA_01124	Phosphorylated carbohydrates phosphatase	1260193	1260918	+	3.1.3.-		similar to AA sequence:UniProtKB:Q9X0Y1		1	0	0	0	0	0	0
1107	PFR_JS23_1107	TRNA (Adenine-58-N(1)-) methyltransferase	1260915	1261985	+	PROKKA_01125	tRNA (adenine(58)-N(1))-methyltransferase TrmI	1260915	1261985	+	2.1.1.220	trmI	similar to AA sequence:UniProtKB:O33253		1	0	0	0	0	0	0
1108	PFR_JS23_1108	Proteasome subunit beta	1261978	1262844	+	PROKKA_01126	Proteasome subunit beta precursor	1261978	1262844	+	3.4.25.1	prcB	similar to AA sequence:UniProtKB:Q7AKQ5		1	0	0	0	0	0	0
1109	PFR_JS23_1109	Proteasome subunit alpha	1262841	1263566	+	PROKKA_01127	Proteasome subunit alpha	1262841	1263566	+	3.4.25.1	prcA	similar to AA sequence:UniProtKB:Q7AKQ6		1	0	0	0	0	0	0
1110	PFR_JS23_1110	Prephenate dehydrogenase	1263568	1264662	+	PROKKA_01128	prephenate dehydrogenase	1263568	1264662	+			protein motif:CLUSTERS:PRK06545		1	0	0	0	0	0	0
1111	PFR_JS23_1111	Putative cytidylate kinase	1264702	1265373	+	PROKKA_01129	Cytidylate kinase	1264702	1265373	+	2.7.4.25	cmk	similar to AA sequence:UniProtKB:P63803		1	0	0	0	0	0	0
1112	PFR_JS23_1112	GTPase Der	1265488	1266837	+	PROKKA_01130	GTPase Der	1265488	1266837	+		der	similar to AA sequence:UniProtKB:P50743		1	0	0	0	0	0	0
1113	PFR_JS23_1113	Protein of hypothetical function DUF1706	1266872	1267381	-	PROKKA_01131	hypothetical protein	1266872	1267381	-					1	0	0	0	0	0	0
1114	PFR_JS23_1114	Putative methyl viologen resistance protein	1267505	1268539	+	PROKKA_01132	Antiseptic resistance protein	1267505	1268539	+		qacA_2	similar to AA sequence:UniProtKB:P0A0J9		1	0	0	0	0	0	0
1115	PFR_JS23_1115	Permease of the major facilitator family protein	1268479	1269006	+	PROKKA_01133	Antiseptic resistance protein	1268479	1269006	+		qacA_3	similar to AA sequence:UniProtKB:P0A0J9		0	0	0	0	0	0	0
1116	PFR_JS23_1116	Transcriptional regulator, TetR family	1269032	1269610	+	PROKKA_01134	HTH-type transcriptional regulator RutR	1269032	1269610	+		rutR	similar to AA sequence:UniProtKB:P0ACU2		1	0	0	0	0	0	0
1117	PFR_JS23_1117	Zinc-containing alcohol dehydrogenase (ADH)	1269656	1270606	-	PROKKA_01135	ethanol-active dehydrogenase/acetaldehyde-active reductase	1269656	1270606	-			protein motif:CLUSTERS:PRK09422		0	0	0	0	0	0	0
1118	PFR_JS23_1118	PecM protein	1270715	1271590	-	PROKKA_01136	Threonine/homoserine exporter RhtA	1270715	1271590	-		rhtA	similar to AA sequence:UniProtKB:P0AA67		0	0	0	0	0	0	0
1119	PFR_JS23_1119	Hypothetical protein	1271761	1272282	+	PROKKA_01137	hypothetical protein	1271761	1272282	+					1	1	0	1	0	0	0
1120	PFR_JS23_1120	Transcriptional regulator	1272275	1272580	+	PROKKA_01138	Helix-turn-helix domain protein	1272275	1272580	+			protein motif:Pfam:PF12840.1		1	1	0	1	0	0	0
1121	PFR_JS23_1121	Hypothetical protein	1272920	1275109	-	PROKKA_01139	hypothetical protein	1272920	1275109	-					0	1	0	1	0	0	0
1122	PFR_JS23_1122	Hypothetical protein	1275191	1276690	-	PROKKA_01140	hypothetical protein	1275191	1276690	-					0	1	0	1	0	0	0
1123	PFR_JS23_1123	Peptidase, S8A	1276743	1279133	-	PROKKA_01141	hypothetical protein	1276743	1279133	-					0	1	0	1	0	0	0
1124	PFR_JS23_1124	Cell division AAA ATPase FtsH	1279352	1280308	-	PROKKA_01142	ATP-dependent zinc metalloprotease FtsH 3	1279352	1280308	-	3.4.24.-	ftsH3	similar to AA sequence:UniProtKB:P72991		0	1	0	1	0	0	0
1125	PFR_JS23_1125	Sulfate permease	1280405	1280728	-	PROKKA_01143	hypothetical protein	1280405	1280728	-					0	1	0	1	0	0	0
1126	PFR_JS23_1126	TrwC relaxase	1280880	1283894	-	PROKKA_01144	ATP-dependent RecD-like DNA helicase	1280880	1283894	-	3.6.4.12	recD2_2	protein motif:HAMAP:MF_01488		0	1	0	1	0	0	0
1127	PFR_JS23_1127	Hypothetical protein	1283950	1284564	+	PROKKA_01145	TraM recognition site of TraD and TraG	1283950	1284564	+			protein motif:Pfam:PF12696.1		0	1	0	1	0	0	0
1128	PFR_JS23_1128	Hypothetical protein	1284636	1285118	+	PROKKA_01146	hypothetical protein	1284636	1285118	+					0	1	0	1	0	0	0
1129	PFR_JS23_1129	Hypothetical protein	1285129	1285710	+	PROKKA_01147	hypothetical protein	1285129	1285710	+					0	1	0	1	0	0	0
1130	PFR_JS23_1130	Hypothetical protein	1285691	1285906	+	PROKKA_01148	hypothetical protein	1285691	1285906	+					0	1	0	1	0	0	0
1131	PFR_JS23_1131	Prophage integrase	1285899	1287089	+	PROKKA_01149	Transposase from transposon Tn916	1285899	1287089	+		Int-Tn_1	similar to AA sequence:UniProtKB:P22886		0	1	0	1	0	0	0
						PROKKA_01150	tRNA-Pro(ggg)	1287323	1287397	-			COORDINATES:profile:Aragorn:1.2		0					0	0
1132	PFR_JS23_1132	S-ribosylhomocysteinase LuxS	1287650	1288114	+	PROKKA_01151	S-ribosylhomocysteine lyase	1287650	1288114	+	4.4.1.21	luxS	similar to AA sequence:UniProtKB:Q9ZMW8		1	0	0	0	0	0	0
1133	PFR_JS23_1133	Antiseptic resistance protein	1288306	1289886	+	PROKKA_01152	Antiseptic resistance protein	1288306	1289886	+		qacA_4	similar to AA sequence:UniProtKB:P0A0J9		1	0	0	0	0	0	0
1134	PFR_JS23_1134	Nitrate/sulfonate/bicarbonate ABC transporter,	1290193	1291083	+	PROKKA_01153	Carnitine transport permease protein OpuCD	1290193	1291083	+		opuCD	similar to AA sequence:UniProtKB:Q9KHT6		1	0	0	0	0	0	0
1135	PFR_JS23_1135	ABC-type nitrate/sulfonate/bicarbonate transport	1291080	1292087	+	PROKKA_01154	Putative thiamine biosynthesis protein	1291080	1292087	+			similar to AA sequence:UniProtKB:P44658		1	0	0	0	0	0	0
1136	PFR_JS23_1136	Homoserine O-acetyltransferase (Precursor)	1292269	1293522	+	PROKKA_01155	Homoserine O-acetyltransferase	1292269	1293522	+	2.3.1.31	metX	similar to AA sequence:UniProtKB:Q8F4I0		1	0	0	0	0	0	0
1137	PFR_JS23_1137	Methionine biosynthesis protein MetW	1293519	1294205	+	PROKKA_01156	hypothetical protein	1293519	1294205	+			protein motif:CLUSTERS:PRK08317		1	0	0	0	0	0	0
1138	PFR_JS23_1138	Transcriptional regulator, AsnC family	1294341	1294754	+	PROKKA_01157	HTH-type transcriptional regulator LrpC	1294341	1294754	+		lrpC	similar to AA sequence:UniProtKB:P96582		1	0	0	0	0	0	0
1139	PFR_JS23_1139	Hypothetical protein	1294848	1296482	+	PROKKA_01158	Apolipoprotein N-acyltransferase	1294848	1296482	+	2.3.1.-	lnt	similar to AA sequence:UniProtKB:P23930		1	0	0	0	0	0	0
1140	PFR_JS23_1140	ApolipoproteiN n-acyltransferase	1296569	1297375	+	PROKKA_01159	Undecaprenyl-phosphate mannosyltransferase	1296569	1297375	+	2.4.1.54		similar to AA sequence:UniProtKB:C5CBV8		1	0	0	0	0	0	0
1141	PFR_JS23_1141	PF13397 domain protein	1297471	1297809	-	PROKKA_01160	RNA polymerase-binding protein RbpA	1297471	1297809	-		rbpA_2	similar to AA sequence:UniProtKB:Q9RKY0		1	0	0	0	0	0	0
1142	PFR_JS23_1142	Glycerophosphodiester phosphodiesterase family	1297916	1298713	-	PROKKA_01161	Glycerophosphoryl diester phosphodiesterase	1297916	1298713	-	3.1.4.46	ugpQ	similar to AA sequence:UniProtKB:P10908		1	0	0	0	0	0	0
1143	PFR_JS23_1143	Hypothetical protein	1298758	1299282	-	PROKKA_01162	Putative transmembrane protein (PGPGW)	1298758	1299282	-			protein motif:Pfam:PF09656.4		1	0	0	0	0	0	0
1144	PFR_JS23_1144	Pyridoxal kinase	1299420	1300289	+	PROKKA_01163	Pyridoxamine kinase	1299420	1300289	+	2.7.1.35	pdxY	similar to AA sequence:UniProtKB:Q7CIR8		1	0	0	0	0	0	0
1145	PFR_JS23_1145	UDP-N-acetylglucosamine 1-carboxyvinyltransferase	1300380	1301849	-	PROKKA_01164	UDP-N-acetylglucosamine 1-carboxyvinyltransferase	1300380	1301849	-	2.5.1.7	murA	similar to AA sequence:UniProtKB:Q3KHZ4		1	0	0	0	0	0	0
1146	PFR_JS23_1146	Dihydrolipoyl dehydrogenase	1302062	1303462	+	PROKKA_01165	Dihydrolipoyl dehydrogenase	1302062	1303462	+	1.8.1.4	lpdC	similar to AA sequence:UniProtKB:P66004		1	0	0	0	0	0	0
1147	PFR_JS23_1147	Extracellular ligand-binding receptor	1303658	1304821	+	PROKKA_01166	hypothetical protein	1303658	1304821	+			similar to AA sequence:UniProtKB:Q8YEE8	Leu/Ile/Val-binding protein homolog 3 precursor	1	0	0	0	0	0	0
1148	PFR_JS23_1148	High-affinity branched-chain amino acid transport	1304918	1305802	+	PROKKA_01167	High-affinity branched-chain amino acid transport system permease protein LivH	1304918	1305802	+		livH_1	similar to AA sequence:UniProtKB:P0AEX7		1	0	0	0	0	0	0
1149	PFR_JS23_1149	Branched-chain amino acid ABC transporter,	1305799	1306818	+	PROKKA_01168	High-affinity branched-chain amino acid transport system permease protein LivH	1305799	1306818	+		livH_2	similar to AA sequence:UniProtKB:P0AEX7		1	0	0	0	0	0	0
1150	PFR_JS23_1150	Branched-chain amino acid ABC superfamily ATP	1306815	1307609	+	PROKKA_01169	Lipopolysaccharide export system ATP-binding protein LptB	1306815	1307609	+	3.6.3.-	lptB	similar to AA sequence:UniProtKB:P45073		1	0	0	0	0	0	0
1151	PFR_JS23_1151	Branched-chain amino acid ABC transporter,	1307602	1308306	+	PROKKA_01170	High-affinity branched-chain amino acid transport ATP-binding protein LivF	1307602	1308306	+		livF	similar to AA sequence:UniProtKB:P22731		1	0	0	0	0	0	0
1152	PFR_JS23_1152	CBS domain protein/ACT domain-containing protein	1308308	1308958	+	PROKKA_01171	Hypoxic response protein 1	1308308	1308958	+		hrp1	similar to AA sequence:UniProtKB:O06186		1	0	0	0	0	0	0
1153	PFR_JS23_1153	PTS system fructose IIA component	1308990	1309412	-	PROKKA_01172	PTS system mannose-specific EIIAB component	1308990	1309412	-		manX	similar to AA sequence:UniProtKB:P69797		1	0	0	0	0	0	0
1154	PFR_JS23_1154	Dipeptidase pepE	1309885	1311018	+	PROKKA_01173	Xaa-Pro dipeptidase	1309885	1311018	+	3.4.13.9	pepQ	similar to AA sequence:UniProtKB:Q9S6S1		0	0	0	0	0	0	0
1155	PFR_JS23_1155	Hypothetical protein	1311048	1311380	-	PROKKA_01174	hypothetical protein	1311048	1311380	-					0	0	0	0	0	0	0
1156	PFR_JS23_1156	Hypothetical protein	1311346	1312365	-	PROKKA_01175	hypothetical protein	1311346	1312365	-					0	0	0	0	0	0	0
1157	PFR_JS23_1157	Integral membrane lysyl-tRNA synthetase	1312362	1314491	-	PROKKA_01176	Phosphatidylglycerol lysyltransferase	1312362	1314491	-	2.3.2.3	mprF	similar to AA sequence:UniProtKB:C0H3X7		0	0	0	0	0	0	0
1158	PFR_JS23_1158	Aspartyl/glutamyl-tRNA(Asn/Gln) amidotransferase	1314992	1316503	-	PROKKA_01177	Aspartyl/glutamyl-tRNA(Asn/Gln) amidotransferase subunit B	1314992	1316503	-	6.3.5.-	gatB	similar to AA sequence:UniProtKB:O66766		1	0	0	0	0	0	0
1159	PFR_JS23_1159	Glutamyl-tRNA(Gln) amidotransferase subunit A	1316500	1318032	-	PROKKA_01178	Glutamyl-tRNA(Gln) amidotransferase subunit A	1316500	1318032	-	6.3.5.-	gatA	similar to AA sequence:UniProtKB:Q8NR17		1	0	0	0	0	0	0
1160	PFR_JS23_1160	Aspartyl/glutamyl-tRNA(Asn/Gln) amidotransferase	1318040	1318342	-	PROKKA_01179	Aspartyl/glutamyl-tRNA(Asn/Gln) amidotransferase subunit C	1318040	1318342	-	6.3.5.-	gatC	similar to AA sequence:UniProtKB:P68808		1	0	0	0	0	0	0
1161	PFR_JS23_1161	Amino acid-binding ACT domain protein	1318563	1319189	+	PROKKA_01180	ACT domain protein	1318563	1319189	+			protein motif:Pfam:PF01842.19		1	0	0	0	0	0	0
1162	PFR_JS23_1162	Hypothetical membrane anchored protein	1319209	1319412	-	PROKKA_01181	hypothetical protein	1319209	1319412	-					1	0	0	0	0	0	0
1163	PFR_JS23_1163	Methionine synthase, vitamin-B12 independent	1319481	1320467	-	PROKKA_01182	Cobalamin-independent synthase Catalytic domain	1319481	1320467	-			protein motif:Pfam:PF01717.12		1	0	0	0	0	0	0
1164	PFR_JS23_1164	TRNA	1320513	1321586	-	PROKKA_01183	tRNA-specific 2-thiouridylase MnmA	1320513	1321586	-	2.8.1.-	mnmA	similar to AA sequence:UniProtKB:Q931Q6		1	0	0	0	0	0	0
1165	PFR_JS23_1165	Glycogen debranching enzyme GlgX	1321843	1324035	+	PROKKA_01184	Glycogen debranching enzyme	1321843	1324035	+	3.2.1.-	glgX	similar to AA sequence:UniProtKB:P15067		1	0	0	0	0	0	0
1166	PFR_JS23_1166	Hypothetical protein	1324253	1324840	+	PROKKA_01185	hypothetical protein	1324253	1324840	+					0	0	0	0	0	0	0
1167	PFR_JS23_1167	Hypothetical protein	1324822	1325694	+	PROKKA_01186	hypothetical protein	1324822	1325694	+					0	0	0	0	0	0	0
1168	PFR_JS23_1168	Phosphorylase	1325858	1328449	-	PROKKA_01187	Maltodextrin phosphorylase	1325858	1328449	-	2.4.1.1	malP	similar to AA sequence:UniProtKB:P00490		1	0	0	0	0	0	0
1169	PFR_JS23_1169	Alpha-1,4-glucan:maltose-1-phosphate	1328575	1330689	+	PROKKA_01188	Alpha-14-glucan:maltose-1-phosphate maltosyltransferase 2	1328575	1330689	+	2.4.99.16	glgE2	similar to AA sequence:UniProtKB:Q9KY04		1	0	0	0	0	0	0
1170	PFR_JS23_1170	Maltose alpha-D-glucosyltransferase	1330757	1332574	+	PROKKA_01189	Trehalose synthase/amylase TreS	1330757	1332574	+	3.2.1.1	treS	similar to AA sequence:UniProtKB:A0R6E0		1	0	0	0	0	0	0
1171	PFR_JS23_1171	Maltokinase	1332590	1333927	+	PROKKA_01190	Maltokinase	1332590	1333927	+	2.7.1.175	mak1	similar to AA sequence:UniProtKB:Q7WUM3		1	0	0	0	0	0	0
1172	PFR_JS23_1172	1,4-alpha-glucan branching enzyme GlgB	1333920	1335824	+	PROKKA_01191	14-alpha-glucan branching enzyme GlgB	1333920	1335824	+	2.4.1.18	glgB	similar to AA sequence:UniProtKB:Q10625		1	0	0	0	0	0	0
1173	PFR_JS23_1173	Hydrolase, NUDIX family	1335860	1336645	+	PROKKA_01192	hypothetical protein	1335860	1336645	+			protein motif:CLUSTERS:PRK08999		0	0	0	0	0	0	0
1174	PFR_JS23_1174	Phosphoglucomutase PgmA	1336761	1338392	-	PROKKA_01193	Phosphoglucomutase	1336761	1338392	-	5.4.2.2	pgm	similar to AA sequence:UniProtKB:P36938		1	0	0	0	0	0	0
1175	PFR_JS23_1175	Thioredoxin	1338525	1339517	+	PROKKA_01194	hypothetical protein	1338525	1339517	+					1	0	0	0	0	0	0
1176	PFR_JS23_1176	4-hydroxyphenylpyruvate dioxygenase C domain	1339749	1340195	+	PROKKA_01195	Glyoxalase/Bleomycin resistance protein/Dioxygenase superfamily protein	1339749	1340195	+			protein motif:Pfam:PF00903.19		1	0	0	0	0	0	0
1177	PFR_JS23_1177	Putative phosphate acyltransferase	1340351	1340926	+	PROKKA_01196	hypothetical protein	1340351	1340926	+					1	0	0	0	0	0	0
1178	PFR_JS23_1178	Hypothetical protein	1341085	1342878	+	PROKKA_01197	hypothetical protein	1341085	1342878	+					1	0	0	0	0	0	0
1179	PFR_JS23_1179	Endonuclease NucS	1342919	1343566	-	PROKKA_01198	hypothetical protein	1342919	1343566	-			protein motif:CLUSTERS:PRK03298		1	0	0	0	0	0	0
1180	PFR_JS23_1180	Hypothetical protein	1343723	1344001	+	PROKKA_01199	hypothetical protein	1343723	1344001	+					1	0	0	0	0	0	0
1181	PFR_JS23_1181	Abhydrolase domain-containing protein 11	1343998	1344828	+	PROKKA_01200	Esterase YbfF	1343998	1344828	+	3.1.-.-	ybfF	similar to AA sequence:UniProtKB:P75736		1	0	0	0	0	0	0
1182	PFR_JS23_1182	ATP:cob(I)alamin adenosyltransferase	1344907	1345515	+	PROKKA_01201	Cob(I)yrinic acid ac-diamide adenosyltransferase	1344907	1345515	+	2.5.1.17		similar to AA sequence:UniProtKB:P64803		1	0	0	0	0	0	0
1183	PFR_JS23_1183	Lipoate-protein ligase LplJ	1345687	1346751	-	PROKKA_01202	putative lipoate-protein ligase A	1345687	1346751	-	2.7.7.63	lplA	similar to AA sequence:UniProtKB:P75394		1	0	0	0	0	0	0
1184	PFR_JS23_1184	Hypothetical protein	1346775	1347233	-	PROKKA_01203	hypothetical protein	1346775	1347233	-					1	0	0	0	0	0	0
1185	PFR_JS23_1185	ATP synthase F1, epsilon subunit	1347275	1347742	-	PROKKA_01204	ATP synthase epsilon chain	1347275	1347742	-		atpC	similar to AA sequence:UniProtKB:P0A2Z7		1	0	0	0	0	0	0
1186	PFR_JS23_1186	ATP synthase subunit beta	1347742	1349193	-	PROKKA_01205	ATP synthase subunit beta	1347742	1349193	-	3.6.3.14	atpD	similar to AA sequence:UniProtKB:A0R200		1	0	0	0	0	0	0
1187	PFR_JS23_1187	ATP synthase gamma chain	1349194	1350129	-	PROKKA_01206	ATP synthase gamma chain	1349194	1350129	-		atpG	similar to AA sequence:UniProtKB:P50007		1	0	0	0	0	0	0
1188	PFR_JS23_1188	ATP synthase subunit alpha	1350132	1351769	-	PROKKA_01207	ATP synthase subunit alpha	1350132	1351769	-	3.6.3.14	atpA	similar to AA sequence:UniProtKB:P50001		1	0	0	0	0	0	0
1189	PFR_JS23_1189	ATP synthase F1, delta subunit	1351844	1352614	-	PROKKA_01208	ATP synthase subunit delta	1351844	1352614	-		atpH	similar to AA sequence:UniProtKB:P50008		1	0	0	0	0	0	0
1190	PFR_JS23_1190	ATP synthase subunit b	1352621	1353175	-	PROKKA_01209	ATP synthase subunit b	1352621	1353175	-		atpF	similar to AA sequence:UniProtKB:P80285		1	0	0	0	0	0	0
1191	PFR_JS23_1191	ATP synthase C chain (F1F0-ATPase subunit c )	1353186	1353404	-	PROKKA_01210	ATP synthase subunit c	1353186	1353404	-		atpE	similar to AA sequence:UniProtKB:Q2RFX4		1	0	0	0	0	0	0
1192	PFR_JS23_1192	ATP synthase subunit a	1353450	1354331	-	PROKKA_01211	ATP synthase subunit a	1353450	1354331	-		atpB	similar to AA sequence:UniProtKB:O05330		1	0	0	0	0	0	0
1193	PFR_JS23_1193	Hypothetical protein	1354324	1354548	-	PROKKA_01212	Putative F0F1-ATPase subunit (ATPase_gene1)	1354324	1354548	-			protein motif:Pfam:PF09527.4		1	0	0	0	0	0	0
1194	PFR_JS23_1194	Hypothetical protein	1354545	1354946	-	PROKKA_01213	hypothetical protein	1354545	1354946	-					1	0	0	0	0	0	0
1195	PFR_JS23_1195	Glycosyltransferase, group 4 family	1355060	1356196	-	PROKKA_01214	Decaprenyl-phosphate N-acetylglucosaminephosphotransferase	1355060	1356196	-	2.7.8.35	wecA	similar to AA sequence:UniProtKB:Q10606		1	0	0	0	0	0	0
1196	PFR_JS23_1196	TRNA threonylcarbamoyladenosine biosynthesis	1356205	1357083	-	PROKKA_01215	Threonylcarbamoyl-AMP synthase	1356205	1357083	-	2.7.7.87	ywlC_2	similar to AA sequence:UniProtKB:P39153		1	0	0	0	0	0	0
1197	PFR_JS23_1197	Release factor glutamine methyltransferase	1357080	1357958	-	PROKKA_01216	Release factor glutamine methyltransferase	1357080	1357958	-	2.1.1.-	prmC	similar to AA sequence:UniProtKB:P0ACC1		1	0	0	0	0	0	0
1198	PFR_JS23_1198	Peptide chain release factor 1	1357955	1359034	-	PROKKA_01217	Peptide chain release factor 1	1357955	1359034	-		prfA	similar to AA sequence:UniProtKB:P96077		1	0	0	0	0	0	0
1199	PFR_JS23_1199	50S ribosomal protein L31	1359141	1359365	-	PROKKA_01218	50S ribosomal protein L31	1359141	1359365	-		rpmE	similar to AA sequence:UniProtKB:Q9K4E5		1	0	0	0	0	0	0
1200	PFR_JS23_1200	Transcription termination factor Rho	1359502	1361457	-	PROKKA_01219	hypothetical protein	1359502	1361457	-			similar to AA sequence:UniProtKB:P52157	Transcription termination factor Rho	1	0	0	0	0	0	0
1201	PFR_JS23_1201	Phosphoserine phosphatase/homoserine	1361851	1362474	-	PROKKA_01220	haloacid dehalogenase-like hydrolase	1361851	1362474	-			protein motif:Pfam:PF12710.1		1	0	0	0	0	0	0
1202	PFR_JS23_1202	Homoserine dehydrogenase	1362483	1363808	-	PROKKA_01221	Homoserine dehydrogenase	1362483	1363808	-	1.1.1.3	hom	similar to AA sequence:UniProtKB:P08499		1	0	0	0	0	0	0
1203	PFR_JS23_1203	Diaminopimelate decarboxylase	1363819	1365213	-	PROKKA_01222	Diaminopimelate decarboxylase	1363819	1365213	-	4.1.1.20	lysA	similar to AA sequence:UniProtKB:P0A5M4		0	0	0	0	0	0	0
						PROKKA_01223	tRNA-Arg(ccg)	1365352	1365425	+			COORDINATES:profile:Aragorn:1.2		0					0	0
1204	PFR_JS23_1204	Transmembrane protein dedA	1365574	1366344	-	PROKKA_01224	Inner membrane protein YohD	1365574	1366344	-		yohD	similar to AA sequence:UniProtKB:P33366		0	0	0	0	0	0	0
						PROKKA_01225	tRNA-Asn(gtt)	1367030	1367127	+			COORDINATES:profile:Aragorn:1.2		0					0	0
1205	PFR_JS23_1205	LigA	1366449	1367867	+											0	0	0	0	0	0
1206	PFR_JS23_1206	LigA	1368008	1369303	+	PROKKA_01226	hypothetical protein	1368008	1369303	+					1	0	0	0	0	0	0
1207	PFR_JS23_1207	Hypothetical protein	1369296	1370702	+	PROKKA_01227	hypothetical protein	1369296	1370702	+					1	0	0	0	0	0	0
1208	PFR_JS23_1208	Oxoglutarate dehydrogenase	1370772	1374557	+	PROKKA_01228	Multifunctional 2-oxoglutarate metabolism enzyme	1370772	1374557	+	2.2.1.5	kgd	similar to AA sequence:UniProtKB:A0R2B1		1	0	0	0	0	0	0
1209	PFR_JS23_1209	Transcription factor WhiB	1374802	1375050	+	PROKKA_01229	Transcriptional regulator WhiB1	1374802	1375050	+		whiB1	similar to AA sequence:UniProtKB:O05847		1	0	0	0	0	0	0
1210	PFR_JS23_1210	Sensor histidine kinase	1375155	1376663	-	PROKKA_01230	putative sensor histidine kinase pdtaS	1375155	1376663	-	2.7.13.3	pdtaS	similar to AA sequence:UniProtKB:O05846		1	0	0	0	0	0	0
1211	PFR_JS23_1211	Hypothetical protein	1377165	1377476	-	PROKKA_01231	Anti-sigma factor RsrA	1377165	1377476	-		rsrA	similar to AA sequence:UniProtKB:Q7AKG8		1	0	0	0	0	0	0
1212	PFR_JS23_1212	RNA polymerase sigma factor	1377469	1378056	-	PROKKA_01232	ECF RNA polymerase sigma factor SigR	1377469	1378056	-		sigR	similar to AA sequence:UniProtKB:Q7AKG9		1	0	0	0	0	0	0
1213	PFR_JS23_1213	UPF0361 protein yoqW	1378197	1378949	-	PROKKA_01233	Putative SOS response-associated peptidase YedK	1378197	1378949	-	3.4.-.-	yedK	similar to AA sequence:UniProtKB:P76318		1	0	0	0	0	0	0
1214	PFR_JS23_1214	3-phosphoshikimate 1-carboxyvinyltransferase	1379097	1380449	+	PROKKA_01234	3-phosphoshikimate 1-carboxyvinyltransferase	1379097	1380449	+	2.5.1.19	aroA	similar to AA sequence:UniProtKB:P22487		1	0	0	0	0	0	0
1215	PFR_JS23_1215	Putative ribosome biogenesis GTPase RsgA	1380446	1381516	+	PROKKA_01235	Putative ribosome biogenesis GTPase RsgA	1380446	1381516	+	3.6.1.-	rsgA	similar to AA sequence:UniProtKB:Q8ZKB0		1	0	0	0	0	0	0
1216	PFR_JS23_1216	Putative histidinol-phosphate phosphatase,	1381570	1382385	+	PROKKA_01236	Histidinol-phosphatase	1381570	1382385	+	3.1.3.15	hisN	similar to AA sequence:UniProtKB:Q9K4B1		1	0	0	0	0	0	0
1217	PFR_JS23_1217	PF14262 domain protein	1382439	1384172	-	PROKKA_01237	hypothetical protein	1382439	1384172	-					1	0	0	0	0	0	0
1218	PFR_JS23_1218	VTC domain protein	1384169	1384981	-	PROKKA_01238	VTC domain protein	1384169	1384981	-			protein motif:Pfam:PF09359.4		1	0	0	0	0	0	0
1219	PFR_JS23_1219	Conserved domain protein	1384978	1385613	-	PROKKA_01239	hypothetical protein	1384978	1385613	-					1	0	0	0	0	0	0
1220	PFR_JS23_1220	Exopolysaccharide biosynthesis protein related to	1385770	1386717	+	PROKKA_01240	hypothetical protein	1385770	1386717	+					1	0	0	0	0	0	0
1221	PFR_JS23_1221	Glycosyltransferase, family 2	1386727	1387275	+	PROKKA_01241	Glycosyl transferase family 2	1386727	1387275	+			protein motif:Pfam:PF00535.20		0	0	0	0	0	0	0
1222	PFR_JS23_1222	Dolichyl-phosphate mannose synthase	1387229	1387885	+	PROKKA_01242	GtrA-like protein	1387229	1387885	+			protein motif:Pfam:PF04138.8		0	0	0	0	0	0	0
1223	PFR_JS23_1223	Putative phosphoglycerate dehydrogenase	1387875	1389095	-	PROKKA_01243	D-3-phosphoglycerate dehydrogenase	1387875	1389095	-	1.1.1.95	serA	similar to AA sequence:UniProtKB:P0A9T0		1	0	0	0	0	0	0
1224	PFR_JS23_1224	Dipeptide ABC transporter ATP-binding protein	1389129	1389956	-	PROKKA_01244	Glutathione import ATP-binding protein GsiA	1389129	1389956	-	3.6.3.-	gsiA_1	similar to AA sequence:UniProtKB:P75796		1	0	0	0	0	0	0
1225	PFR_JS23_1225	Oligopeptide transport protein of the ABC	1389949	1390806	-	PROKKA_01245	Oligopeptide transport ATP-binding protein OppD	1389949	1390806	-		oppD	similar to AA sequence:UniProtKB:P24136		1	0	0	0	0	0	0
1226	PFR_JS23_1226	Putative oligopeptide ABC transport system	1390808	1391623	-	PROKKA_01246	Glutathione transport system permease protein GsiD	1390808	1391623	-		gsiD	similar to AA sequence:UniProtKB:P75799		1	0	0	0	0	0	0
1227	PFR_JS23_1227	Putative glutathione ABC transporter, permease	1391620	1392573	-	PROKKA_01247	Glutathione transport system permease protein GsiC	1391620	1392573	-		gsiC	similar to AA sequence:UniProtKB:P75798		1	0	0	0	0	0	0
1228	PFR_JS23_1228	ABC transporter, substrate-binding protein,	1392595	1394118	-	PROKKA_01248	Glutathione-binding protein GsiB precursor	1392595	1394118	-		gsiB	similar to AA sequence:UniProtKB:P75797		1	0	0	0	0	0	0
						PROKKA_01249	tRNA-Met(cat)	1394327	1394401	+			COORDINATES:profile:Aragorn:1.2		0					0	0
1229	PFR_JS23_1229	Biotin synthase	1394486	1395631	-	PROKKA_01250	Biotin synthase	1394486	1395631	-	2.8.1.6	bioB	similar to AA sequence:UniProtKB:P19206		1	0	0	0	0	0	0
1230	PFR_JS23_1230	Hypothetical protein	1395794	1396084	-	PROKKA_01251	hypothetical protein	1395794	1396084	-					1	0	0	0	0	0	0
1231	PFR_JS23_1231	Prolyl aminopeptidase	1396253	1397467	-	PROKKA_01252	Proline iminopeptidase	1396253	1397467	-	3.4.11.5	pip_1	similar to AA sequence:UniProtKB:P46547		1	0	0	0	0	0	0
1232	PFR_JS23_1232	Peptidase M16 inactive domain protein	1397612	1398886	+	PROKKA_01253	Protease 3 precursor	1397612	1398886	+	3.4.24.55	ptrA	similar to AA sequence:UniProtKB:P05458		1	0	0	0	0	0	0
1233	PFR_JS23_1233	Peptidase M16 inactive domain protein	1398883	1400247	+	PROKKA_01254	Peptidase M16 inactive domain protein	1398883	1400247	+			protein motif:Pfam:PF05193.15		1	0	0	0	0	0	0
1234	PFR_JS23_1234	UPF0182 protein	1400331	1403270	-	PROKKA_01255	hypothetical protein	1400331	1403270	-			protein motif:CLUSTERS:PRK00068		1	0	0	0	0	0	0
1235	PFR_JS23_1235	Hypothetical protein	1403267	1403866	-	PROKKA_01256	hypothetical protein	1403267	1403866	-					1	0	0	0	0	0	0
1236	PFR_JS23_1236	Lon protease proteolytic domain protein	1403985	1405028	-	PROKKA_01257	serine endoprotease	1403985	1405028	-			protein motif:CLUSTERS:PRK10942		1	0	0	0	0	0	0
1237	PFR_JS23_1237	UbiD family decarboxylase	1405269	1406672	+	PROKKA_01258	hypothetical protein	1405269	1406672	+					1	0	0	0	0	0	0
1238	PFR_JS23_1238	Similar to metal-dependent hydrolase	1406704	1407351	-	PROKKA_01259	hypothetical protein	1406704	1407351	-					1	0	0	0	0	0	0
1239	PFR_JS23_1239	Hypothetical protein	1407788	1407949	+	PROKKA_01260	hypothetical protein	1407788	1407949	+					1	0	0	0	0	0	0
1240	PFR_JS23_1240	Hypothetical protein	1408106	1409233	+	PROKKA_01261	hypothetical protein	1408106	1409233	+					1	0	0	0	0	0	0
1241	PFR_JS23_1241	HRDC domain protein	1409290	1411446	-	PROKKA_01262	ATP-dependent DNA helicase UvrD2	1409290	1411446	-	3.6.4.12	uvrD2	similar to AA sequence:UniProtKB:P64320		1	0	0	0	0	0	0
1242	PFR_JS23_1242	Exonuclease subunit V gamma recC	1411549	1414923	+	PROKKA_01263	RecBCD enzyme subunit RecC	1411549	1414923	+	3.1.11.5	recC	similar to AA sequence:UniProtKB:P07648		1	0	0	0	0	0	0
1243	PFR_JS23_1243	Putative exodeoxyribonuclease V, beta subunit	1414920	1418282	+	PROKKA_01264	RecBCD enzyme subunit RecB	1414920	1418282	+	3.1.11.5	recB	similar to AA sequence:UniProtKB:P08394		1	0	0	0	0	0	0
1244	PFR_JS23_1244	Exonuclease subunit V alpha recD	1418269	1420122	+	PROKKA_01265	RecBCD enzyme subunit RecD	1418269	1420122	+	3.1.11.5	recD	similar to AA sequence:UniProtKB:P04993		1	0	0	0	0	0	0
1245	PFR_JS23_1245	Hydrolase, NUDIX family	1420174	1421064	-	PROKKA_01266	NADH pyrophosphatase	1420174	1421064	-	3.6.1.22	nudC	similar to AA sequence:UniProtKB:P32664		1	0	0	0	0	0	0
1246	PFR_JS23_1246	ATP-dependent DNA helicase	1421074	1424430	-	PROKKA_01267	ATP-dependent DNA helicase PcrA	1421074	1424430	-	3.6.4.12	pcrA	similar to AA sequence:UniProtKB:P56255		1	0	0	0	0	0	0
1247	PFR_JS23_1247	ATP-dependent DNA helicase	1424427	1427798	-	PROKKA_01268	ATP-dependent DNA helicase UvrD1	1424427	1427798	-	3.6.4.12	uvrD1_1	similar to AA sequence:UniProtKB:P0A5A3		1	0	0	0	0	0	0
1248	PFR_JS23_1248	Cold shock-like protein CspA	1428138	1428344	+	PROKKA_01269	Cold shock-like protein 7.0	1428138	1428344	+			similar to AA sequence:UniProtKB:Q01761		1	0	0	0	0	0	0
1249	PFR_JS23_1249	Serine/threonine phosphatase stp	1428510	1429382	+	PROKKA_01270	Serine/threonine phosphatase stp	1428510	1429382	+	3.1.3.16	stp_1	similar to AA sequence:UniProtKB:Q8Y678		1	0	0	0	0	0	0
1250	PFR_JS23_1250	Hypothetical protein	1429439	1429723	+	PROKKA_01271	hypothetical protein	1429439	1429723	+					1	0	0	0	0	0	0
1251	PFR_JS23_1251	Hydroxylase for synthesis of	1429910	1430665	-	PROKKA_01272	hypothetical protein	1429910	1430665	-					1	0	0	0	0	0	0
1252	PFR_JS23_1252	DEAD/DEAH box helicase	1430941	1432446	+	PROKKA_01273	DEAD-box ATP-dependent RNA helicase CshA	1430941	1432446	+	3.6.4.13	cshA	similar to AA sequence:UniProtKB:P96614		1	0	0	0	0	0	0
1253	PFR_JS23_1253	Tryptophanyl-tRNA synthetase II	1432584	1433756	-	PROKKA_01274	Tryptophan--tRNA ligase 2	1432584	1433756	-	6.1.1.2	trpS2	similar to AA sequence:UniProtKB:Q9RVD6		1	0	0	0	0	0	0
1254	PFR_JS23_1254	PHP domain protein	1433725	1434606	-	PROKKA_01275	hypothetical protein	1433725	1434606	-			protein motif:CLUSTERS:PRK06361		1	0	0	0	0	0	0
1255	PFR_JS23_1255	Hypothetical protein	1434738	1435214	+	PROKKA_01276	hypothetical protein	1434738	1435214	+					1	0	0	0	0	0	0
1256	PFR_JS23_1256	Hypothetical protein	1435273	1435476	-	PROKKA_01277	hypothetical protein	1435273	1435476	-					1	0	0	0	0	0	0
1257	PFR_JS23_1257	Hypothetical protein	1435478	1435987	-	PROKKA_01278	hypothetical protein	1435478	1435987	-					0	0	0	0	0	0	0
1258	PFR_JS23_1258	Hypothetical protein	1436068	1436610	+	PROKKA_01279	hypothetical protein	1436068	1436610	+					1	0	0	0	0	0	0
1259	PFR_JS23_1259	Protein translocase subunit SecA	1436650	1439499	-	PROKKA_01280	preprotein translocase subunit SecA	1436650	1439499	-			protein motif:CLUSTERS:PRK12904		1	0	0	0	0	0	0
1260	PFR_JS23_1260	Putative ribosomal S30AE, sigma 54 modulation	1439744	1440340	-	PROKKA_01281	Light-repressed protein A	1439744	1440340	-		lrtA	similar to AA sequence:UniProtKB:P47908		1	0	0	0	0	0	0
1261	PFR_JS23_1261	Phosphoribosyl transferase domain protein	1440496	1441305	-	PROKKA_01282	DNA utilization protein GntX	1440496	1441305	-			protein motif:CLUSTERS:PRK11595		1	0	0	0	0	0	0
1262	PFR_JS23_1262	DNA-binding response regulator MtrA	1441387	1442127	-	PROKKA_01283	DNA-binding response regulator MtrA	1441387	1442127	-		mtrA	similar to AA sequence:UniProtKB:P0A5Z4		1	0	0	0	0	0	0
1263	PFR_JS23_1263	Conserved protein, DUF179	1442263	1442829	-	PROKKA_01284	hypothetical protein	1442263	1442829	-			protein motif:CLUSTERS:PRK00228		1	0	0	0	0	0	0
						PROKKA_01285	transfer-messenger RNA SsrA	1443043	1443410	-		ssrA	COORDINATES:profile:Aragorn:1.2		0					0	0
1264	PFR_JS23_1264	Hypothetical protein	1443535	1444176	-	PROKKA_01286	hypothetical protein	1443535	1444176	-					1	0	0	0	0	0	0
1265	PFR_JS23_1265	TmRNA-binding protein SmpB	1444266	1444748	-	PROKKA_01287	SsrA-binding protein	1444266	1444748	-		smpB	similar to AA sequence:UniProtKB:A0QU63		1	0	0	0	0	0	0
1266	PFR_JS23_1266	MutG family lantibiotic protection ABC	1444899	1446851	-	PROKKA_01288	hypothetical protein	1444899	1446851	-					1	0	0	0	0	0	0
1267	PFR_JS23_1267	Hypothetical protein	1447035	1448354	-	PROKKA_01289	Murein DD-endopeptidase MepM	1447035	1448354	-	3.4.24.-	mepM_3	similar to AA sequence:UniProtKB:P0AFS9		1	0	0	0	0	0	0
1268	PFR_JS23_1268	Efflux ABC transporter, permease protein	1448421	1449338	-	PROKKA_01290	Cell division protein FtsX	1448421	1449338	-		ftsX	similar to AA sequence:UniProtKB:A5U7B6		1	0	0	0	0	0	0
1269	PFR_JS23_1269	Cell division ATP-binding protein FtsE	1449377	1450063	-	PROKKA_01291	Cell division ATP-binding protein FtsE	1449377	1450063	-		ftsE	similar to AA sequence:UniProtKB:O34814		1	0	0	0	0	0	0
1270	PFR_JS23_1270	Peptide chain release factor 2	1450215	1451324	-	PROKKA_01292	Peptide chain release factor 2	1450215	1451324	-		prfB	similar to AA sequence:UniProtKB:A0QU58		1	0	0	0	0	0	0
1271	PFR_JS23_1271	YqeY family protein	1451419	1451880	+	PROKKA_01293	Yqey-like protein	1451419	1451880	+			protein motif:Pfam:PF09424.4		1	0	0	0	0	0	0
						PROKKA_01294	tRNA-Val(tac)	1451921	1451996	+			COORDINATES:profile:Aragorn:1.2		0					0	0
1272	PFR_JS23_1272	Fructosamine kinase	1452069	1453061	-	PROKKA_01295	Fructosamine kinase	1452069	1453061	-			protein motif:Pfam:PF03881.8		1	0	0	0	0	0	0
1273	PFR_JS23_1273	4-aminobutyrate aminotransferase gabT	1453179	1454516	+	PROKKA_01296	4-aminobutyrate aminotransferase PuuE	1453179	1454516	+	2.6.1.19	puuE	similar to AA sequence:UniProtKB:P50457		1	0	0	0	0	0	0
1274	PFR_JS23_1274	Aliphatic amidase	1454695	1455555	-	PROKKA_01297	Aliphatic amidase	1454695	1455555	-	3.5.1.4	amiE	similar to AA sequence:UniProtKB:P11436		1	0	0	0	0	0	0
1275	PFR_JS23_1275	Putrescine importer	1455552	1456943	-	PROKKA_01298	Putrescine importer PuuP	1455552	1456943	-		puuP	similar to AA sequence:UniProtKB:P76037		1	0	0	0	0	0	0
1276	PFR_JS23_1276	Hsp20/alpha crystallin family protein	1457216	1457668	-	PROKKA_01299	18 kDa heat shock protein	1457216	1457668	-			similar to AA sequence:UniProtKB:Q53595		1	0	0	0	0	0	0
1277	PFR_JS23_1277	Putative ATP-binding/permease fusion ABC	1457918	1459711	+	PROKKA_01300	putative ABC transporter ATP-binding protein	1457918	1459711	+			similar to AA sequence:UniProtKB:Q9WYC4		1	0	0	0	0	0	0
1278	PFR_JS23_1278	PF11253 family protein	1459746	1460171	-	PROKKA_01301	hypothetical protein	1459746	1460171	-					1	0	0	0	0	0	0
1279	PFR_JS23_1279	Hypothetical protein	1460176	1460310	-	PROKKA_01302	hypothetical protein	1460176	1460310	-					0	0	0	0	0	0	0
1280	PFR_JS23_1280	Pyruvate dehydrogenase E1 component	1460273	1463020	-	PROKKA_01303	Pyruvate dehydrogenase E1 component	1460273	1463020	-	1.2.4.1	aceE	similar to AA sequence:UniProtKB:A0R0B0		1	0	0	0	0	0	0
1281	PFR_JS23_1281	Aromatic-amino-acid transaminase	1463274	1464470	+	PROKKA_01304	Aromatic-amino-acid aminotransferase	1463274	1464470	+	2.6.1.57	tyrB	similar to AA sequence:UniProtKB:P04693		1	0	0	0	0	0	0
1282	PFR_JS23_1282	Transcriptional regulator, PucR family	1464556	1465770	+	PROKKA_01305	Purine catabolism regulatory protein	1464556	1465770	+		pucR_1	similar to AA sequence:UniProtKB:O32138		1	0	0	0	0	0	0
1283	PFR_JS23_1283	Malonyl CoA:acyl carrier protein	1465927	1466883	+	PROKKA_01306	Malonyl CoA-acyl carrier protein transacylase	1465927	1466883	+	2.3.1.39	fabD	similar to AA sequence:UniProtKB:P63458		1	0	0	0	0	0	0
1284	PFR_JS23_1284	3-oxoacyl-[acyl-carrier-protein] synthase 3 2	1466887	1467891	+	PROKKA_01307	3-oxoacyl-[acyl-carrier-protein] synthase 3	1466887	1467891	+	2.3.1.180	fabH	similar to AA sequence:UniProtKB:Q9F6D4		1	0	0	0	0	0	0
1285	PFR_JS23_1285	Acyl carrier protein	1467953	1468204	+	PROKKA_01308	Acyl carrier protein	1467953	1468204	+		acpP	similar to AA sequence:UniProtKB:P80921		1	0	0	0	0	0	0
1286	PFR_JS23_1286	3-oxoacyl-[acyl-carrier-protein] synthase II	1468256	1469515	+	PROKKA_01309	3-oxoacyl-[acyl-carrier-protein] synthase 2	1468256	1469515	+	2.3.1.179	fabF	similar to AA sequence:UniProtKB:P73283		1	0	0	0	0	0	0
1287	PFR_JS23_1287	PF11343 family protein	1469699	1470193	-	PROKKA_01310	hypothetical protein	1469699	1470193	-					1	0	0	0	0	0	0
1288	PFR_JS23_1288	Peptidase, S9C (Acylaminoacyl-peptidase) family	1470344	1472323	+	PROKKA_01311	Prolyl tripeptidyl peptidase precursor	1470344	1472323	+	3.4.14.12	ptpA_1	similar to AA sequence:UniProtKB:Q7MUW6		1	0	0	0	0	0	0
1289	PFR_JS23_1289	Pyridoxal phosphate enzyme, YggS family	1472372	1473124	-	PROKKA_01312	hypothetical protein	1472372	1473124	-			protein motif:Pfam:PF01168.14	Alanine racemase N-terminal domain	1	0	0	0	0	0	0
1290	PFR_JS23_1290	Von Willebrand factor type A domain protein	1473121	1474086	-	PROKKA_01313	von Willebrand factor type A domain protein	1473121	1474086	-			protein motif:Pfam:PF00092.22		1	0	0	0	0	0	0
1291	PFR_JS23_1291	Von Willebrand factor type A domain protein	1474086	1475060	-	PROKKA_01314	von Willebrand factor type A domain protein	1474086	1475060	-			protein motif:Pfam:PF00092.22		1	0	0	0	0	0	0
1292	PFR_JS23_1292	Protein containing DUF58	1475060	1476124	-	PROKKA_01315	hypothetical protein	1475060	1476124	-					1	0	0	0	0	0	0
1293	PFR_JS23_1293	Transcriptional regulator moxR1	1476121	1477173	-	PROKKA_01316	ATPase family associated with various cellular activities (AAA)	1476121	1477173	-			protein motif:Pfam:PF07726.5		1	0	0	0	0	0	0
1294	PFR_JS23_1294	Hypothetical protein	1477418	1478344	+	PROKKA_01317	hypothetical protein	1477418	1478344	+					1	0	0	0	0	0	0
1295	PFR_JS23_1295	HAD-superfamily hydrolase, subfamily IIB	1478352	1479194	+	PROKKA_01318	Putative phosphatase	1478352	1479194	+	3.1.3.-		similar to AA sequence:UniProtKB:Q5XD45		1	0	0	0	0	0	0
1296	PFR_JS23_1296	Mercuric reductase/transcriptional regulator,	1479215	1480645	-	PROKKA_01319	Dihydrolipoyl dehydrogenase	1479215	1480645	-	1.8.1.4	lpd	similar to AA sequence:UniProtKB:P85207		1	0	0	0	0	0	0
1297	PFR_JS23_1297	Predicted metal-binding protein (DUF2284)	1481054	1481695	+	PROKKA_01320	hypothetical protein	1481054	1481695	+					1	0	0	0	0	0	0
1298	PFR_JS23_1298	TIGR00245 family protein	1481703	1482461	+	PROKKA_01321	hypothetical protein	1481703	1482461	+					0	0	0	0	0	0	0
1299	PFR_JS23_1299	Putative dGTPase	1482478	1483623	-	PROKKA_01322	Deoxyguanosinetriphosphate triphosphohydrolase	1482478	1483623	-	3.1.5.1	dgt	similar to AA sequence:UniProtKB:Q59827		1	0	0	0	0	0	0
1300	PFR_JS23_1300	TIM-barrel protein, nifR3 family	1483674	1484861	-	PROKKA_01323	tRNA-dihydrouridine synthase C	1483674	1484861	-	1.-.-.-	dusC	similar to AA sequence:UniProtKB:P33371		1	0	0	0	0	0	0
1301	PFR_JS23_1301	Succinate dehydrogenase/fumarate reductase	1484938	1485696	-	PROKKA_01324	Fumarate reductase iron-sulfur subunit	1484938	1485696	-	1.3.99.1	frdB_2	similar to AA sequence:UniProtKB:P0AC47		1	0	0	0	0	0	0
1302	PFR_JS23_1302	Succinate dehydrogenase flavoprotein subunit	1485693	1487777	-	PROKKA_01325	Fumarate reductase flavoprotein subunit	1485693	1487777	-	1.3.5.4	frdA_2	similar to AA sequence:UniProtKB:P17412		1	0	0	0	0	0	0
1303	PFR_JS23_1303	Succinate dehydrogenase cytochrome B subunit,	1487774	1488529	-	PROKKA_01326	Succinate dehydrogenase/Fumarate reductase transmembrane subunit	1487774	1488529	-			protein motif:Pfam:PF01127.16		1	0	0	0	0	0	0
1304	PFR_JS23_1304	NUDIX hydrolase	1488777	1489529	-	PROKKA_01327	NUDIX domain protein	1488777	1489529	-			protein motif:Pfam:PF00293.1		1	0	0	0	0	0	0
1305	PFR_JS23_1305	Quinolinate synthase A	1489596	1490576	+	PROKKA_01328	Quinolinate synthase A	1489596	1490576	+	2.5.1.72	nadA	similar to AA sequence:UniProtKB:P11458		1	0	0	0	0	0	0
1306	PFR_JS23_1306	L-aspartate oxidase NadB	1490573	1492255	+	PROKKA_01329	L-aspartate oxidase	1490573	1492255	+	1.4.3.16	nadB	similar to AA sequence:UniProtKB:P10902		1	0	0	0	0	0	0
1307	PFR_JS23_1307	Nicotinate-nucleotide pyrophosphatase nadC	1492252	1493172	+	PROKKA_01330	Nicotinate-nucleotide pyrophosphorylase [carboxylating]	1492252	1493172	+	2.4.2.19	nadC	similar to AA sequence:UniProtKB:O06594		1	0	0	0	0	0	0
1308	PFR_JS23_1308	Glycyl-tRNA synthetase glyS	1493297	1494685	-	PROKKA_01331	Glycine--tRNA ligase	1493297	1494685	-	6.1.1.14	glyQS	similar to AA sequence:UniProtKB:P99129		1	0	0	0	0	0	0
1309	PFR_JS23_1309	Metal transport system ABC transporter	1494918	1495865	+	PROKKA_01332	High-affinity zinc uptake system binding-protein ZnuA precursor	1494918	1495865	+		znuA	similar to AA sequence:UniProtKB:O34966		1	0	0	0	0	0	0
1310	PFR_JS23_1310	Metal transport ABC transporter	1495960	1496748	+	PROKKA_01333	High-affinity zinc uptake system ATP-binding protein ZnuC	1495960	1496748	+	3.6.3.-	znuC	similar to AA sequence:UniProtKB:O34946		1	0	0	0	0	0	0
1311	PFR_JS23_1311	Metal transport ABC transporter	1496750	1497757	+	PROKKA_01334	High-affinity zinc uptake system membrane protein ZnuB	1496750	1497757	+		znuB	similar to AA sequence:UniProtKB:O34610		1	0	0	0	0	0	0
1312	PFR_JS23_1312	Fe(3 ) uptake regulation protein	1497723	1498235	+	PROKKA_01335	Zinc uptake regulation protein	1497723	1498235	+		zur	similar to AA sequence:UniProtKB:O05839		1	0	0	0	0	0	0
1313	PFR_JS23_1313	Phage integrase	1498488	1499162	+	PROKKA_01336	hypothetical protein	1498488	1499162	+					1	0	0	0	0	0	0
1314	PFR_JS23_1314	CoA-dependent propionaldehyde dehydrogenase	1499376	1500785	-	PROKKA_01337	Aldehyde-alcohol dehydrogenase	1499376	1500785	-		adhE	similar to AA sequence:UniProtKB:P0A9Q7		0	0	0	0	0	0	0
1315	PFR_JS23_1315	PduO	1500782	1501867	-	PROKKA_01338	Cob(I)yrinic acid ac-diamide adenosyltransferase	1500782	1501867	-	2.5.1.17	yvqK	similar to AA sequence:UniProtKB:O34899		0	0	0	0	0	0	0
1316	PFR_JS23_1316	Propanediol utilization protein PduN	1501870	1502142	-	PROKKA_01339	Carbon dioxide concentrating mechanism protein CcmL	1501870	1502142	-		ccmL	similar to AA sequence:UniProtKB:P72759		0	0	0	0	0	0	0
1317	PFR_JS23_1317	Ethanolamine utilization flavoprotein	1502144	1503028	-	PROKKA_01340	Flavoprotein	1502144	1503028	-			protein motif:Pfam:PF02441.13		0	0	0	0	0	0	0
1318	PFR_JS23_1318	Ethanolamine utilization protein EutJ	1503025	1503882	-	PROKKA_01341	Chaperone protein DnaK	1503025	1503882	-		dnaK_2	similar to AA sequence:UniProtKB:A0QQC8		0	0	0	0	0	0	0
1319	PFR_JS23_1319	Propanediol utilization protein PduJ	1504029	1504307	-	PROKKA_01342	Propanediol utilization protein PduA	1504029	1504307	-		pduA_1	similar to AA sequence:UniProtKB:P0A1C7		0	0	0	0	0	0	0
1320	PFR_JS23_1320	Propanediol utilization protein PduK	1504352	1504969	-	PROKKA_01343	hypothetical protein	1504352	1504969	-			similar to AA sequence:UniProtKB:P72761	Carbon dioxide-concentrating mechanism protein CcmK homolog 2	0	0	0	0	0	0	0
1321	PFR_JS23_1321	Glycerol dehydratase reactivation factor DhaG	1504986	1505330	-	PROKKA_01344	hypothetical protein	1504986	1505330	-					0	0	0	0	0	0	0
1322	PFR_JS23_1322	Putative dioal dehydratase-reactivating factor,	1505327	1507141	-	PROKKA_01345	Diol dehydratase-reactivating factor alpha subunit	1505327	1507141	-		ddrA	similar to AA sequence:UniProtKB:O68195		0	0	0	0	0	0	0
1323	PFR_JS23_1323	Dehydratase small subunit	1507177	1507710	-	PROKKA_01346	Propanediol dehydratase small subunit	1507177	1507710	-	4.2.1.28	pduE	similar to AA sequence:UniProtKB:O31042		0	0	0	0	0	0	0
1324	PFR_JS23_1324	Dehydratase medium subunit	1507719	1508402	-	PROKKA_01347	Propanediol dehydratase medium subunit	1507719	1508402	-	4.2.1.28	pduD	similar to AA sequence:UniProtKB:O31041		0	0	0	0	0	0	0
1325	PFR_JS23_1325	Glycerol dehydratase large subunit	1508413	1510074	-	PROKKA_01348	Glycerol dehydratase large subunit	1508413	1510074	-	4.2.1.30	dhaB	similar to AA sequence:UniProtKB:P45514		0	0	0	0	0	0	0
1326	PFR_JS23_1326	Propanediol utilization protein PduB	1510089	1510898	-	PROKKA_01349	Propanediol utilization protein PduB	1510089	1510898	-		pduB	similar to AA sequence:UniProtKB:P37449		0	0	0	0	0	0	0
1327	PFR_JS23_1327	Carbon dioxide concentrating	1510913	1511197	-	PROKKA_01350	Propanediol utilization protein PduA	1510913	1511197	-		pduA_2	similar to AA sequence:UniProtKB:P0A1C7		0	0	0	0	0	0	0
1328	PFR_JS23_1328	PduU protein	1511524	1511865	+	PROKKA_01351	Propanediol utilization protein PduU	1511524	1511865	+		pduU	similar to AA sequence:UniProtKB:P0A1D1		0	0	0	0	0	0	0
1329	PFR_JS23_1329	Ethanolamine utilization protein, EutP	1511862	1512287	+	PROKKA_01352	Propanediol utilization protein PduV	1511862	1512287	+		pduV	similar to AA sequence:UniProtKB:Q9XDM6		0	0	0	0	0	0	0
1330	PFR_JS23_1330	PduQ	1512340	1513470	-	PROKKA_01353	NAD-dependent methanol dehydrogenase	1512340	1513470	-	1.1.1.244	mdh_1	similar to AA sequence:UniProtKB:P31005		0	0	0	0	0	0	0
1331	PFR_JS23_1331	Transcriptional regulator	1513427	1514815	-	PROKKA_01354	Arabinose operon regulatory protein	1513427	1514815	-		araC	similar to AA sequence:UniProtKB:P0A9E0		0	0	0	0	0	0	0
1332	PFR_JS23_1332	DNA repair protein RecO	1514979	1515722	-	PROKKA_01355	DNA repair protein RecO	1514979	1515722	-		recO	similar to AA sequence:UniProtKB:P42095		1	0	0	0	0	0	0
1333	PFR_JS23_1333	Isoprenyl transferase 2	1515906	1516595	+	PROKKA_01356	Transpolycis-polyprenyl diphosphate synthase ((2Z6E)-farnesyl diphosphate specific)	1515906	1516595	+	2.5.1.88		similar to AA sequence:UniProtKB:Q47RM6		1	0	0	0	0	0	0
1334	PFR_JS23_1334	Protein of hypothetical function DUF488	1516656	1517018	+	PROKKA_01357	hypothetical protein	1516656	1517018	+					1	0	0	0	0	0	0
1335	PFR_JS23_1335	2-isopropylmalate synthase LeuA	1517133	1518899	-	PROKKA_01358	2-isopropylmalate synthase	1517133	1518899	-	2.3.3.13	leuA_2	similar to AA sequence:UniProtKB:P96420		1	0	0	0	0	0	0
1336	PFR_JS23_1336	Amidohydrolase family protein	1519131	1520636	+	PROKKA_01359	N-substituted formamide deformylase precursor	1519131	1520636	+	3.5.1.91	nfdA	similar to AA sequence:UniProtKB:Q68AP4		0	0	0	0	0	0	0
1337	PFR_JS23_1337	Hypothetical protein	1520765	1520899	-	PROKKA_01360	hypothetical protein	1520765	1520899	-					1	0	0	0	0	0	0
1338	PFR_JS23_1338	Hypothetical protein	1521010	1521153	-	PROKKA_01361	hypothetical protein	1521010	1521153	-					1	0	0	0	0	0	0
1339	PFR_JS23_1339	Hypothetical protein	1521150	1521617	-	PROKKA_01362	hypothetical protein	1521150	1521617	-					0	0	0	0	0	0	0
1340	PFR_JS23_1340	GTPase Era	1521667	1522611	-	PROKKA_01363	GTPase Era	1521667	1522611	-		era	similar to AA sequence:UniProtKB:P0A562		1	0	0	0	0	0	0
1341	PFR_JS23_1341	CBS domain pair protein	1522604	1523908	-	PROKKA_01364	Magnesium and cobalt efflux protein CorC	1522604	1523908	-		corC	similar to AA sequence:UniProtKB:P0A2L3		1	0	0	0	0	0	0
1342	PFR_JS23_1342	Probable rRNA maturation factor	1524062	1524520	-	PROKKA_01365	Endoribonuclease YbeY	1524062	1524520	-	3.1.-.-	ybeY	similar to AA sequence:UniProtKB:A0R0T0		1	0	0	0	0	0	0
1343	PFR_JS23_1343	PhoH family protein	1524567	1525574	-	PROKKA_01366	PhoH-like protein	1524567	1525574	-		ybeZ	similar to AA sequence:UniProtKB:P0A9K3		1	0	0	0	0	0	0
1344	PFR_JS23_1344	Inner membrane metabolite transport protein YhjE	1525706	1527088	-	PROKKA_01367	Inner membrane metabolite transport protein YhjE	1525706	1527088	-		yhjE	similar to AA sequence:UniProtKB:P37643		1	0	0	0	0	0	0
1345	PFR_JS23_1345	Hypothetical protein	1527257	1527748	-	PROKKA_01368	hypothetical protein	1527257	1527748	-					0	0	0	0	0	0	0
1346	PFR_JS23_1346	Prolyl aminopeptidase	1527804	1528862	-	PROKKA_01369	Proline iminopeptidase	1527804	1528862	-	3.4.11.5	pip_2	similar to AA sequence:UniProtKB:P52279		1	0	0	0	0	0	0
1347	PFR_JS23_1347	Hypothetical protein	1528944	1529495	-	PROKKA_01370	hypothetical protein	1528944	1529495	-					1	0	0	0	0	0	0
1348	PFR_JS23_1348	TRNA-guanine transglycosylase	1529608	1530876	-	PROKKA_01371	Queuine tRNA-ribosyltransferase	1529608	1530876	-	2.4.2.29	tgt	similar to AA sequence:UniProtKB:P66905		1	0	0	0	0	0	0
1349	PFR_JS23_1349	Putative Tat (Twin-arginine translocation)	1530996	1532324	+	PROKKA_01372	Calcineurin-like phosphoesterase	1530996	1532324	+			protein motif:Pfam:PF00149.22		1	0	0	0	0	0	0
1350	PFR_JS23_1350	Ribosomal RNA small subunit methyltransferase E	1532313	1533062	-	PROKKA_01373	Ribosomal RNA small subunit methyltransferase E	1532313	1533062	-	2.1.1.193	rsmE	similar to AA sequence:UniProtKB:P0AGL7		1	0	0	0	0	0	0
1351	PFR_JS23_1351	Chaperone protein DnaJ 2	1533059	1534267	-	PROKKA_01374	Chaperone protein DnaJ	1533059	1534267	-		dnaJ_2	similar to AA sequence:UniProtKB:Q6RSN5		1	0	0	0	0	0	0
1352	PFR_JS23_1352	Heat-inducible transcription repressor hrcA	1534280	1535290	-	PROKKA_01375	Heat-inducible transcription repressor HrcA	1534280	1535290	-		hrcA	similar to AA sequence:UniProtKB:A0R0T9		1	0	0	0	0	0	0
1353	PFR_JS23_1353	Inositol monophosphatase family protein	1535548	1536324	-	PROKKA_01376	Inositol-1-monophosphatase	1535548	1536324	-	3.1.3.25	suhB	similar to AA sequence:UniProtKB:O33832		1	0	0	0	0	0	0
1354	PFR_JS23_1354	PF11296 family protein	1536402	1537283	-	PROKKA_01377	hypothetical protein	1536402	1537283	-					1	0	0	0	0	0	0
1355	PFR_JS23_1355	Putative coproporphyrinogen dehydrogenase	1537378	1538577	-	PROKKA_01378	Oxygen-independent coproporphyrinogen-III oxidase 1	1537378	1538577	-	1.3.99.22	hemN	similar to AA sequence:UniProtKB:P54304		1	0	0	0	0	0	0
1356	PFR_JS23_1356	Elongation factor 4	1538580	1540409	-	PROKKA_01379	Elongation factor 4	1538580	1540409	-	3.6.5.-	lepA	similar to AA sequence:UniProtKB:Q2FXY7		1	0	0	0	0	0	0
1357	PFR_JS23_1357	Hypothetical protein	1540710	1541330	-	PROKKA_01380	hypothetical protein	1540710	1541330	-					1	0	0	0	0	0	0
1358	PFR_JS23_1358	30S ribosomal protein S20	1541585	1541845	+	PROKKA_01381	30S ribosomal protein S20	1541585	1541845	+		rpsT	similar to AA sequence:UniProtKB:A0R102		1	0	0	0	0	0	0
1359	PFR_JS23_1359	Hypothetical protein	1541979	1542641	+	PROKKA_01382	hypothetical protein	1541979	1542641	+					1	0	0	0	0	0	0
1360	PFR_JS23_1360	DNA polymerase III, delta subunit	1542655	1543653	-	PROKKA_01383	hypothetical protein	1542655	1543653	-			protein motif:CLUSTERS:PRK07914		1	0	0	0	0	0	0
1361	PFR_JS23_1361	DNA internalization competence protein	1543736	1546057	-	PROKKA_01384	ComEC family competence protein	1543736	1546057	-			protein motif:CLUSTERS:PRK11539		0	0	0	0	0	0	0
1362	PFR_JS23_1362	Putative competence protein ComEA	1546176	1547087	-	PROKKA_01385	ComE operon protein 1	1546176	1547087	-		comEA	similar to AA sequence:UniProtKB:P39694		1	0	0	0	0	0	0
1363	PFR_JS23_1363	Malic enzyme, NAD binding domain protein	1547272	1549026	-	PROKKA_01386	putative NAD-dependent malic enzyme 2	1547272	1549026	-	1.1.1.38	maeA	similar to AA sequence:UniProtKB:P45868		1	0	0	0	0	0	0
1364	PFR_JS23_1364	Dihydroorotase	1549044	1550336	-	PROKKA_01387	Dihydroorotase	1549044	1550336	-	3.5.2.3	pyrC	similar to AA sequence:UniProtKB:Q81WF0		1	0	0	0	0	0	0
1365	PFR_JS23_1365	Leucine--tRNA ligase (Precursor)	1550393	1552921	-	PROKKA_01388	Leucine--tRNA ligase	1550393	1552921	-	6.1.1.4	leuS	similar to AA sequence:UniProtKB:Q9JXT2		1	0	0	0	0	0	0
1366	PFR_JS23_1366	Hypothetical protein	1553238	1554296	-	PROKKA_01389	hypothetical protein	1553238	1554296	-					1	0	0	0	0	0	0
1367	PFR_JS23_1367	Hypothetical protein	1554483	1555223	+	PROKKA_01390	hypothetical protein	1554483	1555223	+					1	0	0	0	0	0	0
						PROKKA_01391	tRNA-Ala(ggc)	1555326	1555399	+			COORDINATES:profile:Aragorn:1.2		0					0	0
1368	PFR_JS23_1368	NADPH-dependent glutamate synthase beta chain and	1555526	1556446	-	PROKKA_01392	NAD dependent epimerase/dehydratase family protein	1555526	1556446	-			protein motif:Pfam:PF01370.15		1	0	0	0	0	0	0
1369	PFR_JS23_1369	Hypothetical protein	1556561	1556998	-	PROKKA_01393	hypothetical protein	1556561	1556998	-					0	0	0	0	0	0	0
1370	PFR_JS23_1370	Phosphoglycerate mutase family protein	1557058	1557666	-	PROKKA_01394	Glucosyl-3-phosphoglycerate phosphatase	1557058	1557666	-	3.1.3.-	gpgP_2	similar to AA sequence:UniProtKB:P71724		1	0	0	0	0	0	0
1371	PFR_JS23_1371	Ribosome-associated protein, iojap family	1557666	1558049	-	PROKKA_01395	Ribosomal silencing factor RsfS	1557666	1558049	-		rsfS	similar to AA sequence:UniProtKB:Q9KD89		1	0	0	0	0	0	0
1372	PFR_JS23_1372	Nicotinate (Nicotinamide) nucleotide	1558046	1558816	-	PROKKA_01396	Nicotinate-nucleotide adenylyltransferase	1558046	1558816	-	2.7.7.18	nadD	similar to AA sequence:UniProtKB:P54455		1	0	0	0	0	0	0
1373	PFR_JS23_1373	Gamma-glutamyl phosphate reductase 2	1558890	1560131	-	PROKKA_01397	Gamma-glutamyl phosphate reductase	1558890	1560131	-	1.2.1.41	proA	similar to AA sequence:UniProtKB:Q9WYC9		1	0	0	0	0	0	0
1374	PFR_JS23_1374	Hypothetical protein	1560184	1560810	-	PROKKA_01398	hypothetical protein	1560184	1560810	-					1	0	0	0	0	0	0
1375	PFR_JS23_1375	Glutamate 5-kinase ProB	1560843	1562012	-	PROKKA_01399	Glutamate 5-kinase	1560843	1562012	-	2.7.2.11	proB	similar to AA sequence:UniProtKB:A0R148		1	0	0	0	0	0	0
1376	PFR_JS23_1376	GTPase obg	1562005	1563606	-	PROKKA_01400	GTPase Obg	1562005	1563606	-		obg	similar to AA sequence:UniProtKB:P95722		1	0	0	0	0	0	0
1377	PFR_JS23_1377	50S ribosomal protein L27	1563755	1564018	-	PROKKA_01401	50S ribosomal protein L27	1563755	1564018	-		rpmA	similar to AA sequence:UniProtKB:A0R150		1	0	0	0	0	0	0
1378	PFR_JS23_1378	50S ribosomal protein L21	1564032	1564379	-	PROKKA_01402	50S ribosomal protein L21	1564032	1564379	-		rplU	similar to AA sequence:UniProtKB:A0R151		1	0	0	0	0	0	0
1379	PFR_JS23_1379	Hypothetical protein	1564576	1567362	-	PROKKA_01403	Ribonuclease G	1564576	1567362	-	3.1.26.-	rng	similar to AA sequence:UniProtKB:P0A9J0		1	0	0	0	0	0	0
1380	PFR_JS23_1380	Radical SAM domain protein	1567616	1568368	-	PROKKA_01404	hypothetical protein	1567616	1568368	-					1	0	0	0	0	0	0
1381	PFR_JS23_1381	Hypothetical protein	1568432	1568887	-	PROKKA_01405	MarR family protein	1568432	1568887	-			protein motif:Pfam:PF12802.1		1	0	0	0	0	0	0
1382	PFR_JS23_1382	Integral membrane protein TerC	1569102	1570358	+	PROKKA_01406	Inner membrane protein alx	1569102	1570358	+		alx_2	similar to AA sequence:UniProtKB:P42601		1	0	0	0	0	0	0
1383	PFR_JS23_1383	Ionic transporter membrane protein chaA	1570355	1571455	+	PROKKA_01407	Sodium/proton antiporter ChaA	1570355	1571455	+		chaA	similar to AA sequence:UniProtKB:P31801		1	0	0	0	0	0	0
1384	PFR_JS23_1384	Radical SAM domain protein	1571519	1573462	-	PROKKA_01408	Radical SAM superfamily protein	1571519	1573462	-			protein motif:Pfam:PF04055.15		1	0	0	0	0	0	0
1385	PFR_JS23_1385	Hypothetical protein	1573539	1574669	-	PROKKA_01409	CAAX amino terminal protease self- immunity	1573539	1574669	-			protein motif:Pfam:PF02517.10		0	0	0	0	0	0	0
1386	PFR_JS23_1386	Putative IS1236 transposase	1574950	1575858	-	PROKKA_01410	Integrase core domain protein	1574950	1575858	-			protein motif:Pfam:PF00665.20		0	0	0	0	0	0	0
1387	PFR_JS23_1387	Hypothetical protein	1575855	1576199	-	PROKKA_01411	Transposase	1575855	1576199	-			protein motif:Pfam:PF01527.14		0	0	0	0	0	0	0
1388	PFR_JS23_1388	Protein FolC	1576782	1578287	-	PROKKA_01412	Folylpolyglutamate synthase	1576782	1578287	-	6.3.2.17	fgs	similar to AA sequence:UniProtKB:P15925		1	0	0	0	0	0	0
1389	PFR_JS23_1389	Putative type IV conjugative transfer system	1578402	1579013	+	PROKKA_01413	DoxX	1578402	1579013	+			protein motif:Pfam:PF07681.6		1	0	0	0	0	0	0
1390	PFR_JS23_1390	DSBA oxidoreductase	1579049	1579843	+	PROKKA_01414	hypothetical protein	1579049	1579843	+					1	0	0	0	0	0	0
1391	PFR_JS23_1391	DSBA-like thioredoxin domain protein	1580107	1580901	+	PROKKA_01415	hypothetical protein	1580107	1580901	+					0	0	0	0	0	0	0
1392	PFR_JS23_1392	Valyl tRNA synthetase	1581000	1583618	+	PROKKA_01416	Valine--tRNA ligase	1581000	1583618	+	6.1.1.9	valS	similar to AA sequence:UniProtKB:P96142		1	0	0	0	0	0	0
1393	PFR_JS23_1393	Haloacid dehalogenase superfamily enzyme,	1583726	1584433	-	PROKKA_01417	(S)-2-haloacid dehalogenase 4A	1583726	1584433	-	3.8.1.2	hdl IVa	similar to AA sequence:UniProtKB:Q51645		1	0	0	0	0	0	0
1394	PFR_JS23_1394	Phosphofructokinase	1584560	1585681	-	PROKKA_01418	6-phosphofructokinase	1584560	1585681	-	2.7.1.11	pfkA	similar to AA sequence:UniProtKB:Q8NR14		1	0	0	0	0	0	0
1395	PFR_JS23_1395	Threonine synthase	1585760	1587202	-	PROKKA_01419	Threonine synthase	1585760	1587202	-	4.2.3.1	thrC	similar to AA sequence:UniProtKB:P23669		1	0	0	0	0	0	0
1396	PFR_JS23_1396	Hypothetical protein	1587291	1587635	+	PROKKA_01420	hypothetical protein	1587291	1587635	+					0	0	0	0	0	0	0
						PROKKA_01421	tRNA-Pro(ggg)	1588802	1588883	+			COORDINATES:profile:Aragorn:1.2		0					0	0
1397	PFR_JS23_1397	ATP-dependent Clp protease ATP-binding subunit	1587747	1589024	-											0	0	0	0	0	0
1398	PFR_JS23_1398	ATP-dependent Clp protease proteolytic subunit 1	1589146	1589835	-	PROKKA_01422	ATP-dependent Clp protease proteolytic subunit 2	1589146	1589835	-	3.4.21.92	clpP2_1	similar to AA sequence:UniProtKB:Q9ZH58		1	0	0	0	0	0	0
1399	PFR_JS23_1399	ATP-dependent Clp protease proteolytic subunit 2	1589859	1590494	-	PROKKA_01423	ATP-dependent Clp protease proteolytic subunit 2	1589859	1590494	-	3.4.21.92	clpP2_2	similar to AA sequence:UniProtKB:Q8NN01		1	0	0	0	0	0	0
1400	PFR_JS23_1400	Pheromone autoinducer 2 transporter	1590581	1591813	-	PROKKA_01424	AI-2 transport protein TqsA	1590581	1591813	-		tqsA_1	similar to AA sequence:UniProtKB:P0AFS5		1	0	0	0	0	0	0
1401	PFR_JS23_1401	Inner membrane protein YhhT	1592046	1593239	-	PROKKA_01425	AI-2 transport protein TqsA	1592046	1593239	-		tqsA_2	similar to AA sequence:UniProtKB:P0AFS5		1	0	0	0	0	0	0
1402	PFR_JS23_1402	Trigger factor	1593464	1595047	-	PROKKA_01426	Trigger factor	1593464	1595047	-	5.2.1.8	tig	similar to AA sequence:UniProtKB:A0R199		1	0	0	0	0	0	0
						PROKKA_01427	tRNA-Gly(tcc)	1595178	1595251	-			COORDINATES:profile:Aragorn:1.2		0					0	0
						PROKKA_01428	tRNA-Pro(tgg)	1595511	1595585	+			COORDINATES:profile:Aragorn:1.2		0					0	0			Complete prophage start 1595542
1403	PFR_JS23_1403	Hypothetical protein	1595914	1596165	+	PROKKA_01429	hypothetical protein	1595914	1596165	+					0	0	0	0	0	0	0			Complete prophage
1404	PFR_JS23_1404	Hypothetical protein	1596291	1596485	+	PROKKA_01430	hypothetical protein	1596291	1596485	+					0	0	0	0	0	0	0			Complete prophage
1405	PFR_JS23_1405	Hypothetical protein	1596588	1596977	+	PROKKA_01431	hypothetical protein	1596588	1596977	+					0	0	0	0	0	0	0			Complete prophage
1406	PFR_JS23_1406	Hypothetical protein	1597331	1597438	+	PROKKA_01432	hypothetical protein	1597331	1597438	+					0	0	0	0	0	0	0			Complete prophage
1407	PFR_JS23_1407	Conserved domain protein	1597440	1598366	+	PROKKA_01433	hypothetical protein	1597440	1598366	+					0	0	0	0	0	0	0			Complete prophage
1408	PFR_JS23_1408	Hypothetical protein	1598448	1598669	-	PROKKA_01434	hypothetical protein	1598448	1598669	-					0	0	0	0	0	0	1			Complete prophage
1409	PFR_JS23_1409	N-acetylmuramoyl-L-alanine amidase family 2	1598682	1599524	-	PROKKA_01435	N-acetylmuramoyl-L-alanine amidase	1598682	1599524	-			protein motif:Pfam:PF01510.19		0	0	0	0	0	0	1			Complete prophage
1410	PFR_JS23_1410	Hypothetical protein	1599574	1599849	-	PROKKA_01436	hypothetical protein	1599574	1599849	-					0	0	0	0	0	0	1			Complete prophage
1411	PFR_JS23_1411	Hypothetical protein	1599846	1600280	-	PROKKA_01437	hypothetical protein	1599846	1600280	-					0	0	0	0	0	0	1			Complete prophage
1412	PFR_JS23_1412	Hypothetical protein	1600333	1601481	-	PROKKA_01438	hypothetical protein	1600333	1601481	-					0	0	0	0	0	0	1			Complete prophage
1413	PFR_JS23_1413	Hypothetical protein	1601485	1602093	-	PROKKA_01439	hypothetical protein	1601485	1602093	-					0	0	0	0	0	0	1			Complete prophage
1414	PFR_JS23_1414	Hypothetical protein	1602133	1602363	-	PROKKA_01440	hypothetical protein	1602133	1602363	-					0	0	0	0	0	0	1			Complete prophage
1415	PFR_JS23_1415	Hypothetical protein	1602360	1603532	-	PROKKA_01441	hypothetical protein	1602360	1603532	-					0	0	0	0	0	1	1			Complete prophage
1416	PFR_JS23_1416	Hypothetical protein	1603532	1604347	-	PROKKA_01442	hypothetical protein	1603532	1604347	-					0	0	0	0	0	1	1			Complete prophage
1417	PFR_JS23_1417	Hypothetical protein	1604349	1608512	-	PROKKA_01443	Transglycosylase SLT domain protein	1604349	1608512	-			protein motif:Pfam:PF01464.14		0	0	0	0	0	1	1			Complete prophage
1418	PFR_JS23_1418	Hypothetical protein	1608539	1608907	-	PROKKA_01444	hypothetical protein	1608539	1608907	-					0	0	0	0	0	1	1			Complete prophage
1419	PFR_JS23_1419	Hypothetical protein	1608907	1609260	-	PROKKA_01445	hypothetical protein	1608907	1609260	-					0	0	0	0	0	1	1			Complete prophage
1420	PFR_JS23_1420	Hypothetical protein	1609358	1610221	-	PROKKA_01446	Bacterial Ig-like domain (group 2)	1609358	1610221	-			protein motif:Pfam:PF02368.12		0	0	0	0	0	1	1			Complete prophage
1421	PFR_JS23_1421	Hypothetical protein	1610230	1610598	-	PROKKA_01447	hypothetical protein	1610230	1610598	-					0	0	0	0	0	1	1			Complete prophage
1422	PFR_JS23_1422	Hypothetical protein	1610595	1610843	-	PROKKA_01448	hypothetical protein	1610595	1610843	-					0	0	0	0	0	1	1			Complete prophage
1423	PFR_JS23_1423	Hypothetical protein	1610836	1611177	-	PROKKA_01449	hypothetical protein	1610836	1611177	-					0	0	0	0	0	1	1			Complete prophage
1424	PFR_JS23_1424	Hypothetical protein	1611174	1611554	-	PROKKA_01450	Phage protein Gp19/Gp15/Gp42	1611174	1611554	-			protein motif:Pfam:PF09355.4		0	0	0	0	0	1	1			Complete prophage
1425	PFR_JS23_1425	Hypothetical protein	1611541	1611741	-	PROKKA_01451	hypothetical protein	1611541	1611741	-					0	0	0	0	0	1	1			Complete prophage
1426	PFR_JS23_1426	Putative phage major head protein	1611767	1612747	-	PROKKA_01452	hypothetical protein	1611767	1612747	-					0	0	0	0	0	1	1			Complete prophage
1427	PFR_JS23_1427	Hypothetical protein	1612764	1613396	-	PROKKA_01453	hypothetical protein	1612764	1613396	-					0	0	0	0	0	1	1			Complete prophage
1428	PFR_JS23_1428	Hypothetical protein	1613655	1614440	-	PROKKA_01454	hypothetical protein	1613655	1614440	-					0	1	0	0	1	1	1			Complete prophage
1429	PFR_JS23_1429	Phage portal , SPP1 Gp6-like family protein	1614427	1615938	-	PROKKA_01455	Phage portal protein SPP1 Gp6-like	1614427	1615938	-			protein motif:Pfam:PF05133.8		0	1	0	0	1	1	1			Complete prophage
1430	PFR_JS23_1430	Gp8 domain protein	1615935	1617389	-	PROKKA_01456	hypothetical protein	1615935	1617389	-					0	1	0	0	1	1	1			Complete prophage
1431	PFR_JS23_1431	Hypothetical protein	1617343	1617639	-	PROKKA_01457	hypothetical protein	1617343	1617639	-					0	1	0	0	1	1	1			Complete prophage
1432	PFR_JS23_1432	Transposase OrfB	1617717	1618193	-	PROKKA_01458	Putative transposase DNA-binding domain protein	1617717	1618193	-			protein motif:Pfam:PF07282.5		0	1	0	0	1	1	1			Complete prophage
1433	PFR_JS23_1433	Transposase IS6110	1618352	1619239	-	PROKKA_01459	Integrase core domain protein	1618352	1619239	-			protein motif:Pfam:PF00665.20		0	0	0	0	0	1	1			Complete prophage
1434	PFR_JS23_1434	IS3 family element	1619272	1619616	-	PROKKA_01460	Transposase	1619272	1619616	-			protein motif:Pfam:PF01527.14		0	0	0	0	0	1	1			Complete prophage
1435	PFR_JS23_1435	Transposase, IS605 family (Fragment)	1619658	1620215	-	PROKKA_01461	Helix-turn-helix domain protein	1619658	1620215	-			protein motif:Pfam:PF12323.2		0	0	0	0	0	1	1			Complete prophage
1436	PFR_JS23_1436	Hypothetical protein	1620299	1620673	-	PROKKA_01462	hypothetical protein	1620299	1620673	-					0	0	0	0	0	1	1			Complete prophage
1437	PFR_JS23_1437	HNH endonuclease domain protein	1621048	1621386	-	PROKKA_01463	HNH endonuclease	1621048	1621386	-			protein motif:Pfam:PF01844.17		0	0	0	0	0	1	1			Complete prophage
1438	PFR_JS23_1438	Hypothetical protein	1621383	1621676	-	PROKKA_01464	hypothetical protein	1621383	1621676	-					0	0	0	0	0	1	1			Complete prophage
1439	PFR_JS23_1439	Hypothetical protein	1621819	1622034	-	PROKKA_01465	hypothetical protein	1621819	1622034	-					0	0	0	0	0	1	1			Complete prophage
1440	PFR_JS23_1440	Hypothetical protein	1622139	1622864	-	PROKKA_01466	hypothetical protein	1622139	1622864	-					0	0	0	0	0	1	1			Complete prophage
1441	PFR_JS23_1441	Hypothetical protein	1622898	1623128	-	PROKKA_01467	hypothetical protein	1622898	1623128	-					0	0	0	0	0	1	1			Complete prophage
1442	PFR_JS23_1442	Hypothetical protein	1623190	1623657	-	PROKKA_01468	Single-stranded DNA-binding protein	1623190	1623657	-		ssb_1	similar to AA sequence:UniProtKB:Q9AFI5		0	0	0	0	0	1	1			Complete prophage
1443	PFR_JS23_1443	Hypothetical protein	1623654	1624001	-	PROKKA_01469	hypothetical protein	1623654	1624001	-					0	0	0	0	0	1	1			Complete prophage
1444	PFR_JS23_1444	Hypothetical protein	1624168	1624563	-	PROKKA_01470	hypothetical protein	1624168	1624563	-					0	0	0	0	0	1	1			Complete prophage
1445	PFR_JS23_1445	HNH endonuclease domain protein	1624541	1625116	-	PROKKA_01471	HNH endonuclease	1624541	1625116	-			protein motif:Pfam:PF01844.17		0	0	0	0	0	1	1			Complete prophage
1446	PFR_JS23_1446	Hypothetical protein	1625116	1625499	-	PROKKA_01472	hypothetical protein	1625116	1625499	-					0	0	0	0	0	1	1			Complete prophage
1447	PFR_JS23_1447	Hypothetical protein	1625496	1625744	-	PROKKA_01473	hypothetical protein	1625496	1625744	-					0	0	0	0	0	1	1			Complete prophage
1448	PFR_JS23_1448	Hypothetical protein	1625741	1625965	-	PROKKA_01474	hypothetical protein	1625741	1625965	-					0	0	0	0	0	1	1			Complete prophage
1449	PFR_JS23_1449	Hypothetical protein	1625962	1626522	-	PROKKA_01475	hypothetical protein	1625962	1626522	-					0	0	0	0	0	1	1			Complete prophage
1450	PFR_JS23_1450	Hypothetical protein	1626519	1626851	-	PROKKA_01476	Transcriptional regulator WhiB2	1626519	1626851	-		whiB2	similar to AA sequence:UniProtKB:Q7D5T7		0	0	0	0	0	1	1			Complete prophage
1451	PFR_JS23_1451	RecT protein	1626848	1627651	-	PROKKA_01477	recombination and repair protein RecT	1626848	1627651	-			protein motif:CLUSTERS:PRK09846		0	0	0	0	0	1	1			Complete prophage
1452	PFR_JS23_1452	RecE	1627648	1628577	-	PROKKA_01478	Exodeoxyribonuclease 8	1627648	1628577	-	3.1.11.-	recE	similar to AA sequence:UniProtKB:P15032		0	0	0	0	0	1	1			Complete prophage
1453	PFR_JS23_1453	Hypothetical protein	1628574	1629245	-	PROKKA_01479	hypothetical protein	1628574	1629245	-					0	1	0	0	1	0	1			Complete prophage
1454	PFR_JS23_1454	Hypothetical protein	1629242	1629988	-	PROKKA_01480	hypothetical protein	1629242	1629988	-					0	1	0	0	1	0	1			Complete prophage
1455	PFR_JS23_1455	Hypothetical protein	1630073	1630219	-	PROKKA_01481	hypothetical protein	1630073	1630219	-					0	1	0	0	1	0	1			Complete prophage
1456	PFR_JS23_1456	Hypothetical protein	1630212	1630427	-	PROKKA_01482	hypothetical protein	1630212	1630427	-					0	1	0	0	1	0	1			Complete prophage
1457	PFR_JS23_1457	Hypothetical protein	1630414	1630506	-	PROKKA_01483	hypothetical protein	1630414	1630506	-					0	1	0	0	1	0	1			Complete prophage
1458	PFR_JS23_1458	Hypothetical protein	1630647	1630844	+	PROKKA_01484	hypothetical protein	1630647	1630844	+					0	1	0	0	1	0	1			Complete prophage
1459	PFR_JS23_1459	Phage antirepressor protein	1631051	1631845	-	PROKKA_01485	Phage antirepressor protein KilAC domain protein	1631051	1631845	-			protein motif:Pfam:PF03374.8		0	1	0	0	1	0	1			Complete prophage
1460	PFR_JS23_1460	Hypothetical protein	1632078	1632455	+	PROKKA_01486	hypothetical protein	1632078	1632455	+					0	1	0	0	1	0	1			Complete prophage / ends
1461	PFR_JS23_1461	Probable antirepressor protein (Ant)	1632825	1633601	-	PROKKA_01487	hypothetical protein	1632825	1633601	-			protein motif:Pfam:PF10547.3	P22_AR N-terminal domain	0	1	0	0	1	0	1			Complete prophage
1462	PFR_JS23_1462	Hypothetical protein	1633660	1633857	-	PROKKA_01488	hypothetical protein	1633660	1633857	-					0	0	0	0	0	0	1			Complete prophage
1463	PFR_JS23_1463	Hypothetical protein	1634105	1634668	+	PROKKA_01489	hypothetical protein	1634105	1634668	+					0	0	0	0	0	0	1			Complete prophage
1464	PFR_JS23_1464	Hypothetical protein	1634668	1634907	+	PROKKA_01490	YcfA-like protein	1634668	1634907	+			protein motif:Pfam:PF07927.6		0	0	0	0	0	0	1			Complete prophage
1465	PFR_JS23_1465	Hypothetical protein	1634904	1635518	+	PROKKA_01491	hypothetical protein	1634904	1635518	+					0	0	0	0	0	0	1			Complete prophage
1466	PFR_JS23_1466	Hypothetical protein	1635577	1635987	+	PROKKA_01492	hypothetical protein	1635577	1635987	+					0	0	0	0	0	0	1			Complete prophage
1467	PFR_JS23_1467	Hypothetical protein	1636095	1636754	+	PROKKA_01493	hypothetical protein	1636095	1636754	+					0	0	0	0	0	0	1			Complete prophage
1468	PFR_JS23_1468	Integrase family protein	1636825	1638063	-	PROKKA_01494	Tyrosine recombinase XerC	1636825	1638063	-		xerC_2	protein motif:HAMAP:MF_01808		0	0	0	0	0	0	1			Complete prophage end 1638309
1469	PFR_JS23_1469	Quaternary ammonium compound-resistance protein	1638506	1638820	-	PROKKA_01495	Quaternary ammonium compound-resistance protein SugE	1638506	1638820	-		sugE	similar to AA sequence:UniProtKB:P69937		1	0	0	0	0	0	0
1470	PFR_JS23_1470	Hypothetical protein	1638948	1639139	+	PROKKA_01496	hypothetical protein	1638948	1639139	+					1	0	0	0	0	0	0
1471	PFR_JS23_1471	Hypothetical protein	1639374	1640927	+	PROKKA_01497	hypothetical protein	1639374	1640927	+					1	0	0	0	0	0	0
1472	PFR_JS23_1472	Transposase, undefined	1640924	1641508	-	PROKKA_01498	Integrase core domain protein	1640924	1641508	-			protein motif:Pfam:PF00665.20		0	0	0	0	0	0	0
1473	PFR_JS23_1473	Hypothetical protein	1641746	1641910	-	PROKKA_01499	hypothetical protein	1641746	1641910	-					0	0	0	0	0	0	0
1474	PFR_JS23_1474	Permease of the drug/metabolite transporter (DMT)	1641977	1642849	-	PROKKA_01500	putative DMT superfamily transporter inner membrane protein	1641977	1642849	-			protein motif:CLUSTERS:PRK11272		0	0	0	0	0	0	0
1475	PFR_JS23_1475	Transcriptional regulator	1642928	1643494	+	PROKKA_01501	Bacterial regulatory proteins tetR family	1642928	1643494	+			protein motif:Pfam:PF00440.17		0	0	0	0	0	0	0
1476	PFR_JS23_1476	DNA ligase	1643562	1645856	-	PROKKA_01502	DNA ligase	1643562	1645856	-	6.5.1.2	ligA	similar to AA sequence:UniProtKB:A0QUW7		1	0	0	0	0	0	0
1477	PFR_JS23_1477	Hypothetical protein	1645933	1646727	-	PROKKA_01503	hypothetical protein	1645933	1646727	-					1	0	0	0	0	0	0
1478	PFR_JS23_1478	DSBA oxidoreductase	1646951	1647565	-	PROKKA_01504	hypothetical protein	1646951	1647565	-					0	0	0	0	0	0	0
1479	PFR_JS23_1479	Aminopeptidase	1647908	1650511	+	PROKKA_01505	Aminopeptidase N	1647908	1650511	+	3.4.11.2	pepN	similar to AA sequence:UniProtKB:Q11010		1	0	0	0	0	0	0
1480	PFR_JS23_1480	6-phosphogluconate dehydrogenase, decarboxylating	1650724	1652181	+	PROKKA_01506	6-phosphogluconate dehydrogenase decarboxylating	1650724	1652181	+	1.1.1.44	gnd	similar to AA sequence:UniProtKB:P00350		1	0	0	0	0	0	0
1481	PFR_JS23_1481	Putative phosphomethylpyrimidine kinase	1652311	1653132	+	PROKKA_01507	Pyridoxine kinase	1652311	1653132	+	2.7.1.35	pdxK	similar to AA sequence:UniProtKB:P39610		0	0	0	0	0	0	0
1482	PFR_JS23_1482	Acyl-CoA thioester hydrolase, YbgC/YbaW family	1653279	1654160	-	PROKKA_01508	Thioesterase superfamily protein	1653279	1654160	-			protein motif:Pfam:PF03061.16		1	0	0	0	0	0	0
1483	PFR_JS23_1483	AMP-dependent synthetase/ligase	1654166	1656055	-	PROKKA_01509	Long-chain-fatty-acid--CoA ligase FadD15	1654166	1656055	-	6.2.1.3		similar to AA sequence:UniProtKB:O53521		1	0	0	0	0	0	0
1484	PFR_JS23_1484	Transcriptional regulator, MarR family	1656232	1656690	+	PROKKA_01510	Transcriptional repressor MprA	1656232	1656690	+		mprA_1	similar to AA sequence:UniProtKB:P0ACR9		1	0	0	0	0	0	0
1485	PFR_JS23_1485	FAD linked oxidase protein	1656696	1659524	+	PROKKA_01511	putative FAD-linked oxidoreductase	1656696	1659524	+	1.-.-.-		similar to AA sequence:UniProtKB:Q50685		1	0	0	0	0	0	0
1486	PFR_JS23_1486	Peptidyl-dipeptidase Dcp	1659645	1661681	-	PROKKA_01512	Peptidyl-dipeptidase dcp	1659645	1661681	-	3.4.15.5	dcp	similar to AA sequence:UniProtKB:P24171		1	0	0	0	0	0	0
1487	PFR_JS23_1487	Hypothetical protein	1661738	1663108	+	PROKKA_01513	hypothetical protein	1661738	1663108	+					1	0	0	0	0	0	0
1488	PFR_JS23_1488	Dihydroxyacetone kinase subunit M	1663095	1664615	-	PROKKA_01514	PTS-dependent dihydroxyacetone kinase phosphotransferase subunit DhaM	1663095	1664615	-		dhaM	similar to AA sequence:UniProtKB:P37349		1	0	0	0	0	0	0
1489	PFR_JS23_1489	Dihydroxyacetone kinase, L subunit	1664628	1665257	-	PROKKA_01515	PTS-dependent dihydroxyacetone kinase ADP-binding subunit DhaL	1664628	1665257	-	2.7.-.-	dhaL	similar to AA sequence:UniProtKB:P76014		1	0	0	0	0	0	0
1490	PFR_JS23_1490	Dihydroxyacetone kinase, DhaK subunit	1665257	1666252	-	PROKKA_01516	PTS-dependent dihydroxyacetone kinase dihydroxyacetone-binding subunit DhaK	1665257	1666252	-	2.7.-.-	dhaK_2	similar to AA sequence:UniProtKB:P76015		1	0	0	0	0	0	0
1491	PFR_JS23_1491	ATP-binding cassette protein, ChvD family	1666424	1668112	-	PROKKA_01517	putative ABC transporter ATP-binding protein/MT2552	1666424	1668112	-			similar to AA sequence:UniProtKB:O53204		1	0	0	0	0	0	0
1492	PFR_JS23_1492	Hypothetical protein	1668308	1668808	-	PROKKA_01518	Single-stranded DNA-binding protein 1	1668308	1668808	-		ssb1	similar to AA sequence:UniProtKB:Q9KYI9		1	0	0	0	0	0	0
1493	PFR_JS23_1493	Hypothetical protein	1669025	1669687	-	PROKKA_01519	hypothetical protein	1669025	1669687	-					1	0	0	0	0	0	0
1494	PFR_JS23_1494	Dynamin domain protein	1669684	1671327	-	PROKKA_01520	GTPase Era	1669684	1671327	-			protein motif:CLUSTERS:PRK00089		0	0	0	0	0	0	0
1495	PFR_JS23_1495	ATP-binding protein SCC61A06c	1671324	1673171	-	PROKKA_01521	Dynamin family protein	1671324	1673171	-			protein motif:Pfam:PF00350.17		1	0	0	0	0	0	0
1496	PFR_JS23_1496	Protease PrsW family protein	1673241	1674743	-	PROKKA_01522	hypothetical protein	1673241	1674743	-					1	0	0	0	0	0	0
						PROKKA_01523	tRNA-Arg(tct)	1674815	1674889	-			COORDINATES:profile:Aragorn:1.2		0					0	0
1497	PFR_JS23_1497	Transporter, major facilitator family protein	1674797	1676248	+											0	0	0	0	0	0
																				0	0
1498	PFR_JS23_1498	Oligoribonuclease	1676260	1676940	+	PROKKA_01524	Oligoribonuclease	1676260	1676940	+	3.1.-.-	orn	similar to AA sequence:UniProtKB:P57666		1	0	0	0	0	0	0
						PROKKA_01525	tRNA-His(gtg)	1677016	1677091	+			COORDINATES:profile:Aragorn:1.2		0					0	0
1499	PFR_JS23_1499	Metal dependent phosphohydrolase	1677678	1678184	-	PROKKA_01526	Bifunctional (p)ppGpp synthase/hydrolase RelA	1677678	1678184	-		relA_2	similar to AA sequence:UniProtKB:Q54089		1	0	0	0	0	0	0
1500	PFR_JS23_1500	Putative excision nuclease ABC subunit	1678259	1680592	+	PROKKA_01527	UvrABC system protein A	1678259	1680592	+		uvrA_3	similar to AA sequence:UniProtKB:Q9WYV0		1	0	0	0	0	0	0
1501	PFR_JS23_1501	Putative secreted tyrosine phosphatase	1680662	1681507	+	PROKKA_01528	Tyrosine-protein phosphatase precursor	1680662	1681507	+	3.1.3.48	iphP	similar to AA sequence:UniProtKB:Q05918		1	0	0	0	0	0	0
1502	PFR_JS23_1502	Mur ligase middle domain protein	1681611	1682933	+	PROKKA_01529	UDP-N-acetylmuramoylalanyl-D-glutamate--26-diaminopimelate ligase	1681611	1682933	+			protein motif:CLUSTERS:PRK00139		1	0	0	0	0	0	0
1503	PFR_JS23_1503	CobB/CobQ-like glutamine amidotransferase domain	1682927	1683700	+	PROKKA_01530	Cobyric acid synthase	1682927	1683700	+		cobQ_2	similar to AA sequence:UniProtKB:P29932		1	0	0	0	0	0	0
						PROKKA_01531	tRNA-Lys(ctt)	1683831	1683904	-			COORDINATES:profile:Aragorn:1.2		0					0	0
1504	PFR_JS23_1504	10 kDa chaperonin	1683962	1684411	-	PROKKA_01532	10 kDa chaperonin 5	1683962	1684411	-		groS5	similar to AA sequence:UniProtKB:P35474		1	0	0	0	0	0	0
1505	PFR_JS23_1505	Hypothetical protein	1684438	1684737	-	PROKKA_01533	hypothetical protein	1684438	1684737	-					1	0	0	0	0	0	0
1506	PFR_JS23_1506	Bacterioferritin comigratory protein	1684911	1685399	+	PROKKA_01534	Putative peroxiredoxin/MT2597	1684911	1685399	+	1.11.1.15	bcp	similar to AA sequence:UniProtKB:O53226		1	0	0	0	0	0	0
						PROKKA_01535	tRNA-Leu(tag)	1685543	1685626	+			COORDINATES:profile:Aragorn:1.2		0					0	0
1507	PFR_JS23_1507	Class II aldolase/adducin family protein	1685692	1686384	+	PROKKA_01536	L-ribulose-5-phosphate 4-epimerase UlaF	1685692	1686384	+	5.1.3.4	ulaF	similar to AA sequence:UniProtKB:P39306		1	0	0	0	0	0	0
1508	PFR_JS23_1508	Precorrin-6x reductase cobK	1686365	1687132	+	PROKKA_01537	Precorrin-6A reductase	1686365	1687132	+	1.3.1.54	cobK	similar to AA sequence:UniProtKB:P21920		1	0	0	0	0	0	0
1509	PFR_JS23_1509	Precorrin-6Y C5,15-methyltransferase, CbiT	1687205	1687795	+	PROKKA_01538	Precorrin-6Y C(515)-methyltransferase [decarboxylating]	1687205	1687795	+	2.1.1.132	cobL	similar to AA sequence:UniProtKB:P21921		1	0	0	0	0	0	0
1510	PFR_JS23_1510	Precorrin-8X methylmutase	1687892	1688545	+	PROKKA_01539	Precorrin-8X methylmutase	1687892	1688545	+	5.4.1.2	cobH	similar to AA sequence:UniProtKB:P21638		1	0	0	0	0	0	0
1511	PFR_JS23_1511	Cobalamin biosynthesis protein CbiD (Precursor)	1688542	1689834	+	PROKKA_01540	cobalt-precorrin-6A synthase	1688542	1689834	+			protein motif:CLUSTERS:PRK00075		1	0	0	0	0	0	0
1512	PFR_JS23_1512	Sirohydrochlorin cobaltochelatase	1689866	1691107	-	PROKKA_01541	Sirohydrochlorin cobaltochelatase	1689866	1691107	-	4.99.1.3	cbiX	similar to AA sequence:UniProtKB:O87690		1	0	0	0	0	0	0
1513	PFR_JS23_1513	Bifunctional cbiH protein and precorrin-3B	1691100	1693760	-	PROKKA_01542	Cobalt-precorrin-3B C(17)-methyltransferase	1691100	1693760	-	2.1.1.-	cbiH	similar to AA sequence:UniProtKB:Q05590		0	0	0	0	0	0	0
1514	PFR_JS23_1514	Tetrapyrrole methylase, precorrin-3 methylase,	1693757	1694716	-	PROKKA_01543	Cobalt-precorrin-4 C(11)-methyltransferase	1693757	1694716	-	2.1.1.271	cbiF	similar to AA sequence:UniProtKB:P0A2G9		1	0	0	0	0	0	0
1515	PFR_JS23_1515	Precorrin-2 C20-methyltransferase CbiL	1694746	1695519	-	PROKKA_01544	Precorrin-2 C(20)-methyltransferase	1694746	1695519	-	2.1.1.130	cobI	similar to AA sequence:UniProtKB:P21639		1	0	0	0	0	0	0
1516	PFR_JS23_1516	Hypothetical protein	1696091	1696354	+	PROKKA_01545	hypothetical protein	1696091	1696354	+					1	0	0	0	0	0	0
1517	PFR_JS23_1517	Methylmalonyl-CoA mutase small subunit mutA	1696351	1698267	+	PROKKA_01546	Methylmalonyl-CoA mutase small subunit	1696351	1698267	+	5.4.99.2	mutA	similar to AA sequence:UniProtKB:P11652		1	0	0	0	0	0	0
1518	PFR_JS23_1518	Methylmalonyl-CoA mutase large subunit mutB	1698264	1700450	+	PROKKA_01547	Methylmalonyl-CoA mutase large subunit	1698264	1700450	+	5.4.99.2	mutB	similar to AA sequence:UniProtKB:P11653		1	0	0	0	0	0	0
1519	PFR_JS23_1519	LAO/AO transport system ATPase	1700443	1701456	+	PROKKA_01548	putative GTPase/MT1543	1700443	1701456	+	3.6.-.-		similar to AA sequence:UniProtKB:P63577		1	0	0	0	0	0	0
1520	PFR_JS23_1520	DNA polymerase IV	1701660	1703111	-	PROKKA_01549	DNA polymerase IV	1701660	1703111	-	2.7.7.7	dinB_2	similar to AA sequence:UniProtKB:Q47155		1	0	0	0	0	0	0
1521	PFR_JS23_1521	Dihydrofolate reductase	1703115	1703717	-	PROKKA_01550	Dihydrofolate reductase	1703115	1703717	-	1.5.1.3	folA	similar to AA sequence:UniProtKB:P04174		1	0	0	0	0	0	0
1522	PFR_JS23_1522	Thymidylate synthase	1703832	1704644	-	PROKKA_01551	Thymidylate synthase	1703832	1704644	-	2.1.1.45	thyA	similar to AA sequence:UniProtKB:P67042		1	0	0	0	0	0	0
1523	PFR_JS23_1523	Non-canonical purine NTP pyrophosphatase	1704646	1705452	-	PROKKA_01552	dITP/XTP pyrophosphatase	1704646	1705452	-	3.6.1.19	rdgB	similar to AA sequence:UniProtKB:P52061		1	0	0	0	0	0	0
1524	PFR_JS23_1524	TRNA nucleotidyltransferase	1705449	1706210	-	PROKKA_01553	Ribonuclease PH	1705449	1706210	-	2.7.7.56	rph	similar to AA sequence:UniProtKB:P50597		1	0	0	0	0	0	0
1525	PFR_JS23_1525	Glutamate racemase	1706364	1707182	-	PROKKA_01554	Glutamate racemase	1706364	1707182	-	5.1.1.3	murI	similar to AA sequence:UniProtKB:O31332		1	0	0	0	0	0	0
1526	PFR_JS23_1526	Hypothetical protein	1707270	1707878	-	PROKKA_01555	hypothetical protein	1707270	1707878	-					1	0	0	0	0	0	0
1527	PFR_JS23_1527	ATP-dependent Clp protease adapter protein ClpS	1707875	1708168	-	PROKKA_01556	ATP-dependent Clp protease adaptor protein ClpS	1707875	1708168	-			protein motif:CLUSTERS:PRK00033		1	0	0	0	0	0	0
1528	PFR_JS23_1528	Nicotinate phosphoribosyltransferase	1708295	1709650	+	PROKKA_01557	Nicotinate phosphoribosyltransferase pncB1	1708295	1709650	+	6.3.4.21	pncB1	similar to AA sequence:UniProtKB:Q10641		1	0	0	0	0	0	0
1529	PFR_JS23_1529	Naphthoate synthase	1709732	1710817	+	PROKKA_01558	14-Dihydroxy-2-naphthoyl-CoA synthase	1709732	1710817	+	4.1.3.36	menB	similar to AA sequence:UniProtKB:A0QRD3		1	0	0	0	0	0	0
1530	PFR_JS23_1530	O-succinylbenzoic acid-CoA ligase menE	1710890	1712122	+	PROKKA_01559	2-succinylbenzoate--CoA ligase	1710890	1712122	+	6.2.1.26	menE	similar to AA sequence:UniProtKB:P63526		1	0	0	0	0	0	0
1531	PFR_JS23_1531	Isochorismate synthase	1712233	1713456	+	PROKKA_01560	Isochorismate synthase EntC	1712233	1713456	+	5.4.4.2	entC	similar to AA sequence:UniProtKB:P0AEJ2		1	0	0	0	0	0	0
1532	PFR_JS23_1532	Hypothetical protein	1713604	1714080	-	PROKKA_01561	hypothetical protein	1713604	1714080	-					0	0	0	0	0	0	0
1533	PFR_JS23_1533	Putative excinuclease ABC, A subunit	1714251	1716821	-	PROKKA_01562	UvrABC system protein A	1714251	1716821	-		uvrA_4	similar to AA sequence:UniProtKB:P63383		0	0	0	0	0	0	0
1534	PFR_JS23_1534	2-succinyl-5-enolpyruvyl-6-hydroxy-3-cyclohexene-1-carboxylate	1716929	1718584	-	PROKKA_01563	2-succinyl-5-enolpyruvyl-6-hydroxy-3-cyclohexene-1-carboxylate synthase	1716929	1718584	-	2.2.1.9	menD	similar to AA sequence:UniProtKB:Q99V50		1	0	0	0	0	0	0
1535	PFR_JS23_1535	Mandelate racemase/muconate lactonizing protein	1718709	1719707	-	PROKKA_01564	L-Ala-D/L-Glu epimerase	1718709	1719707	-	5.1.1.-		similar to AA sequence:UniProtKB:Q97MK4		1	0	0	0	0	0	0
1536	PFR_JS23_1536	4-alpha-glucanotransferase malQ	1719704	1721893	-	PROKKA_01565	4-alpha-glucanotransferase	1719704	1721893	-	2.4.1.25	malQ_1	similar to AA sequence:UniProtKB:Q59266		1	0	0	0	0	0	0
1537	PFR_JS23_1537	Hypothetical protein	1722024	1723076	-	PROKKA_01566	RDD family protein	1722024	1723076	-			protein motif:Pfam:PF06271.6		1	0	0	0	0	0	0
1538	PFR_JS23_1538	Multidrug resistance efflux protein	1723250	1724761	-	PROKKA_01567	Multidrug resistance protein 3	1723250	1724761	-		bmr3_2	similar to AA sequence:UniProtKB:P96712	Putative antibiotic resistance	1	0	0	0	0	0	0
1539	PFR_JS23_1539	PF11238 family protein	1724820	1725083	+	PROKKA_01568	hypothetical protein	1724820	1725083	+					1	0	0	0	0	0	0
1540	PFR_JS23_1540	Cation diffusion facilitator family transporter	1725239	1726279	-	PROKKA_01569	ferrous iron efflux protein F	1725239	1726279	-			protein motif:CLUSTERS:PRK09509		1	0	0	0	0	0	0
1541	PFR_JS23_1541	SIS regulatory protein	1726391	1727407	-	PROKKA_01570	hypothetical protein	1726391	1727407	-			protein motif:Pfam:PF10432.3	Bacterial phospho-glucose isomerase C-terminal region	1	0	0	0	0	0	0
1542	PFR_JS23_1542	Hypothetical protein	1727415	1727615	-	PROKKA_01571	hypothetical protein	1727415	1727615	-			protein motif:CLUSTERS:PRK11827		1	0	0	0	0	0	0
1543	PFR_JS23_1543	HAD-superfamily hydrolase, subfamily IIB	1727676	1728491	-	PROKKA_01572	Eukaryotic phosphomannomutase	1727676	1728491	-			protein motif:Pfam:PF03332.7		1	0	0	0	0	0	0
1544	PFR_JS23_1544	Hypothetical protein	1728607	1729107	-	PROKKA_01573	hypothetical protein	1728607	1729107	-					1	0	0	0	0	0	0
1545	PFR_JS23_1545	Hypothetical protein	1729174	1729614	+	PROKKA_01574	Possibl zinc metallo-peptidase	1729174	1729614	+			protein motif:Pfam:PF06262.5		1	0	0	0	0	0	0
1546	PFR_JS23_1546	Hypothetical protein	1729719	1731071	-	PROKKA_01575	hypothetical protein	1729719	1731071	-					1	0	0	0	0	0	0
1547	PFR_JS23_1547	Putative glycosyltransferase	1731068	1734319	-	PROKKA_01576	hypothetical protein	1731068	1734319	-					1	0	0	0	0	0	0
1548	PFR_JS23_1548	Transcription factor WhiB	1734516	1734776	-	PROKKA_01577	Transcriptional regulator WhiB	1734516	1734776	-		whiB	similar to AA sequence:UniProtKB:Q7AKN0		1	0	0	0	0	0	0
1549	PFR_JS23_1549	Hypothetical protein	1735109	1736191	-	PROKKA_01578	hypothetical protein	1735109	1736191	-					0	0	0	0	0	0	0
1550	PFR_JS23_1550	Mannose-1-phosphate guanylyltransferase (GDP)	1736188	1737267	-	PROKKA_01579	Mannose-1-phosphate guanylyltransferase RfbM	1736188	1737267	-	2.7.7.13	rfbM	similar to AA sequence:UniProtKB:P26404		1	0	0	0	0	0	0
1551	PFR_JS23_1551	Cell envelope function transcriptional attenuator	1737393	1738751	+	PROKKA_01580	Regulatory protein MsrR	1737393	1738751	+		msrR	similar to AA sequence:UniProtKB:Q99Q02		1	0	0	0	0	0	0
1552	PFR_JS23_1552	Phosphoribosylaminoimidazole carboxylase,	1738789	1739349	-	PROKKA_01581	N5-carboxyaminoimidazole ribonucleotide mutase	1738789	1739349	-	5.4.99.18	purE	similar to AA sequence:UniProtKB:P96880		1	0	0	0	0	0	0
1553	PFR_JS23_1553	Phosphoribosylaminoimidazole carboxylase, ATPase	1739342	1740514	-	PROKKA_01582	N5-carboxyaminoimidazole ribonucleotide synthase	1739342	1740514	-	6.3.4.18	purK	similar to AA sequence:UniProtKB:O66608		1	0	0	0	0	0	0
1554	PFR_JS23_1554	Peptidase family S51	1740592	1741308	+	PROKKA_01583	Peptidase family S51	1740592	1741308	+			protein motif:Pfam:PF03575.1		1	0	0	0	0	0	0
1555	PFR_JS23_1555	Transcriptional regulator, TetR family	1741378	1741962	-	PROKKA_01584	Bacterial regulatory proteins tetR family	1741378	1741962	-			protein motif:Pfam:PF00440.17		1	0	0	0	0	0	0
1556	PFR_JS23_1556	Hypothetical protein	1742044	1742547	-	PROKKA_01585	Bacterial membrane flanked domain protein	1742044	1742547	-			protein motif:Pfam:PF03703.8		1	0	0	0	0	0	0
1557	PFR_JS23_1557	Biotin apo-protein ligase	1742581	1743372	-	PROKKA_01586	Bifunctional ligase/repressor BirA	1742581	1743372	-	6.3.4.15	birA	similar to AA sequence:UniProtKB:P0CI75		1	0	0	0	0	0	0
1558	PFR_JS23_1558	Transcriptional regulator	1743522	1744127	+	PROKKA_01587	DNA-binding transcriptional repressor AcrR	1743522	1744127	+			protein motif:CLUSTERS:PRK10668		1	0	0	0	0	0	0
1559	PFR_JS23_1559	Transcription regulator	1744141	1744719	-	PROKKA_01588	MarR family protein	1744141	1744719	-			protein motif:Pfam:PF01047.16		1	0	0	0	0	0	0
1560	PFR_JS23_1560	Hypothetical protein	1744834	1745352	-	PROKKA_01589	hypothetical protein	1744834	1745352	-					1	0	0	0	0	0	0
1561	PFR_JS23_1561	Tetronasin ABC transporter ATP-binding protein	1745457	1746401	+	PROKKA_01590	Daunorubicin/doxorubicin resistance ATP-binding protein DrrA	1745457	1746401	+	3.6.3.-	drrA_1	similar to AA sequence:UniProtKB:P32010		1	0	0	0	0	0	0
1562	PFR_JS23_1562	Putative exporter of polyketide antibiotics-like	1746398	1747480	+	PROKKA_01591	hypothetical protein	1746398	1747480	+					1	0	0	0	0	0	0
1563	PFR_JS23_1563	Hypothetical protein	1747537	1748034	+	PROKKA_01592	hypothetical protein	1747537	1748034	+					0	0	0	0	0	0	0
1564	PFR_JS23_1564	Integral membrane protein	1748142	1749488	-	PROKKA_01593	Inner membrane protein YjjP	1748142	1749488	-		yjjP	similar to AA sequence:UniProtKB:P0ADD5		1	0	0	0	0	0	0
1565	PFR_JS23_1565	Carboxyl transferase domain protein	1749620	1751194	+	PROKKA_01594	putative propionyl-CoA carboxylase beta chain 5	1749620	1751194	+	6.4.1.3	accD5	similar to AA sequence:UniProtKB:P96885		1	0	0	0	0	0	0
1566	PFR_JS23_1566	Hypothetical protein	1751200	1751454	+	PROKKA_01595	hypothetical protein	1751200	1751454	+					1	0	0	0	0	0	0
1567	PFR_JS23_1567	Septum formation protein Maf	1751505	1752233	+	PROKKA_01596	Maf-like protein YceF	1751505	1752233	+		yceF	similar to AA sequence:UniProtKB:P0A729		1	0	0	0	0	0	0
1568	PFR_JS23_1568	Hydrolase, NUDIX family	1752237	1752737	+	PROKKA_01597	dihydroneopterin triphosphate pyrophosphatase	1752237	1752737	+			protein motif:CLUSTERS:PRK09438		0	0	0	0	0	0	0
1569	PFR_JS23_1569	Hypothetical protein	1752828	1753307	-	PROKKA_01598	hypothetical protein	1752828	1753307	-					1	0	0	0	0	0	0
1570	PFR_JS23_1570	Hypothetical protein	1753588	1753803	+	PROKKA_01599	hypothetical protein	1753588	1753803	+					1	0	0	0	0	0	0
1571	PFR_JS23_1571	Endonuclease VIII and DNA N-glycosylase with an	1753954	1754769	+	PROKKA_01600	Endonuclease 8 1	1753954	1754769	+	3.2.2.-	nei1	similar to AA sequence:UniProtKB:P64158		1	0	0	0	0	0	0
1572	PFR_JS23_1572	Phosphoribosylglycinamide synthetase, ATP-grasp	1754925	1756706	+	PROKKA_01601	2-oxoglutarate carboxylase small subunit	1754925	1756706	+	6.4.1.7	cfiB	similar to AA sequence:UniProtKB:D3DJ42		1	0	0	0	0	0	0
1573	PFR_JS23_1573	Hypothetical protein	1756759	1757301	+	PROKKA_01602	hypothetical protein	1756759	1757301	+					1	0	0	0	0	0	0
1574	PFR_JS23_1574	Genome sequencing data, contig C257	1757329	1758336	-	PROKKA_01603	NAD-dependent dihydropyrimidine dehydrogenase subunit PreA	1757329	1758336	-	1.3.1.1	preA_1	similar to AA sequence:UniProtKB:P25889		1	0	0	0	0	0	0
1575	PFR_JS23_1575	Pyruvate-flavodoxin oxidoreductase (Precursor)	1758340	1762059	-	PROKKA_01604	Pyruvate-flavodoxin oxidoreductase	1758340	1762059	-	1.2.7.-	nifJ_1	similar to AA sequence:UniProtKB:Q06879		1	0	0	0	0	0	0
1576	PFR_JS23_1576	Hypothetical protein	1762371	1764158	+	PROKKA_01605	hypothetical protein	1762371	1764158	+					1	0	0	0	0	0	0
1577	PFR_JS23_1577	Chlorophyll synthesis pathway protein BchC	1764296	1765339	+	PROKKA_01606	Alcohol dehydrogenase	1764296	1765339	+	1.1.1.1	adhT	similar to AA sequence:UniProtKB:P12311		1	0	0	0	0	0	0
1578	PFR_JS23_1578	Hypothetical protein	1765471	1765869	-	PROKKA_01607	hypothetical protein	1765471	1765869	-					0	0	0	0	0	0	0
1579	PFR_JS23_1579	Puromycin N-acetyltransferase	1766190	1766810	+	PROKKA_01608	Acetyltransferase (GNAT) family protein	1766190	1766810	+			protein motif:Pfam:PF00583.18		1	0	0	0	0	0	0
1580	PFR_JS23_1580	Hypothetical protein	1767941	1768111	-	PROKKA_01609	NAD-dependent protein deacetylase	1767941	1768111	-		cobB_2	protein motif:HAMAP:MF_01968		0	0	0	0	0	0	0
1581	PFR_JS23_1581	Carboxymuconolactone decarboxylase	1768108	1768515	-	PROKKA_01610	Carboxymuconolactone decarboxylase family protein	1768108	1768515	-			protein motif:Pfam:PF02627.1		1	0	0	0	0	0	0
1582	PFR_JS23_1582	Transcriptional regulator, MerR family	1768628	1768993	+	PROKKA_01611	HTH-type transcriptional regulator AdhR	1768628	1768993	+		adhR	similar to AA sequence:UniProtKB:O06008		1	0	0	0	0	0	0
1583	PFR_JS23_1583	Hypothetical protein	1769166	1769621	+	PROKKA_01612	hypothetical protein	1769166	1769621	+					0	0	0	0	0	0	0
1584	PFR_JS23_1584	PF04239 family protein	1769618	1770262	+	PROKKA_01613	hypothetical protein	1769618	1770262	+					1	0	0	0	0	0	0
1585	PFR_JS23_1585	Silent information regulator protein Sir2	1770281	1771204	-	PROKKA_01614	NAD-dependent protein deacetylase	1770281	1771204	-	3.5.1.-	cobB_3	similar to AA sequence:UniProtKB:Q9WYW0		1	0	0	0	0	0	0
1586	PFR_JS23_1586	Putative insertion element ISCmi2 transposase	1771343	1772338	-	PROKKA_01615	Integrase core domain protein	1771343	1772338	-			protein motif:Pfam:PF00665.20		0	0	0	0	0	0	0
1587	PFR_JS23_1587	Methionyl-tRNA synthetase (Methionine--tRNA	1772527	1774473	-	PROKKA_01616	Methionine--tRNA ligase	1772527	1774473	-	6.1.1.10	metG	similar to AA sequence:UniProtKB:P00959		1	0	0	0	0	0	0
1588	PFR_JS23_1588	Enoyl-CoA hydratase echA9	1774514	1775446	+	PROKKA_01617	putative enoyl-CoA hydratase	1774514	1775446	+	4.2.1.17	fadB	similar to AA sequence:UniProtKB:P94549		1	0	0	0	0	0	0
1589	PFR_JS23_1589	Hypothetical protein	1775522	1776037	-	PROKKA_01618	hypothetical protein	1775522	1776037	-					1	0	0	0	0	0	0
1590	PFR_JS23_1590	Ribonuclease H	1776114	1777145	-	PROKKA_01619	Ribonuclease HI	1776114	1777145	-	3.1.26.4	rnhA	similar to AA sequence:UniProtKB:P0A7Y4		1	0	0	0	0	0	0
1591	PFR_JS23_1591	Basic membrane protein	1777217	1778161	-	PROKKA_01620	Basic membrane protein	1777217	1778161	-			protein motif:Pfam:PF02608.8		1	0	0	0	0	0	0
1592	PFR_JS23_1592	Phosphotransferase family protein	1778411	1779700	-	PROKKA_01621	Phosphotransferase enzyme family protein	1778411	1779700	-			protein motif:Pfam:PF01636.17		1	0	0	0	0	0	0
1593	PFR_JS23_1593	CBS domain pair protein	1779781	1781301	-	PROKKA_01622	Hemolysin C	1779781	1781301	-		tlyC	similar to AA sequence:UniProtKB:O05961		1	0	0	0	0	0	0
1594	PFR_JS23_1594	AzlC family protein	1781595	1782263	+	PROKKA_01623	AzlC protein	1781595	1782263	+			protein motif:Pfam:PF03591.8		0	0	0	0	0	0	0
1595	PFR_JS23_1595	Hypothetical protein	1782260	1782571	+	PROKKA_01624	hypothetical protein	1782260	1782571	+					1	0	0	0	0	0	0
1596	PFR_JS23_1596	Isocitrate dehydrogenase [NADP]	1782732	1783949	-	PROKKA_01625	Isocitrate dehydrogenase [NADP]	1782732	1783949	-	1.1.1.42	icd	similar to AA sequence:UniProtKB:P65097		1	0	0	0	0	0	0
1597	PFR_JS23_1597	Malate dehydrogenase	1784127	1785113	+	PROKKA_01626	Malate dehydrogenase	1784127	1785113	+	1.1.1.37	mdh_2	similar to AA sequence:UniProtKB:P10584		1	0	0	0	0	0	0
1598	PFR_JS23_1598	Hypothetical protein	1785295	1785618	-	PROKKA_01627	hypothetical protein	1785295	1785618	-					1	0	0	0	0	0	0
1599	PFR_JS23_1599	Bifunctional protein FolD	1785624	1786484	-	PROKKA_01628	Bifunctional protein FolD protein	1785624	1786484	-		folD	similar to AA sequence:UniProtKB:Q8NSM0		1	0	0	0	0	0	0
1600	PFR_JS23_1600	Bifunctional purine biosynthesis protein PurH	1786558	1788111	-	PROKKA_01629	Bifunctional purine biosynthesis protein PurH	1786558	1788111	-		purH	similar to AA sequence:UniProtKB:Q8NS21		1	0	0	0	0	0	0
1601	PFR_JS23_1601	Phosphoribosylglycinamide formyltransferase	1788233	1788844	-	PROKKA_01630	Phosphoribosylglycinamide formyltransferase	1788233	1788844	-	2.1.2.2	purN	similar to AA sequence:UniProtKB:P71554		1	0	0	0	0	0	0
1602	PFR_JS23_1602	Hypothetical protein	1788855	1790333	-	PROKKA_01631	hypothetical protein	1788855	1790333	-					1	0	0	0	0	0	0
1603	PFR_JS23_1603	ATP-dependent DNA helicase PcrA	1790427	1792916	-	PROKKA_01632	ATP-dependent DNA helicase UvrD1	1790427	1792916	-	3.6.4.12	uvrD1_2	similar to AA sequence:UniProtKB:P0A5A3		1	0	0	0	0	0	0
1604	PFR_JS23_1604	Phospholipase D domain protein	1793053	1794306	+	PROKKA_01633	Cardiolipin synthase	1793053	1794306	+	2.7.8.-	cls	similar to AA sequence:UniProtKB:P63801		1	0	0	0	0	0	0
1605	PFR_JS23_1605	Fe(3 ) dicitrate transport ATP-binding protein	1794379	1795134	-	PROKKA_01634	putative siderophore transport system ATP-binding protein YusV	1794379	1795134	-		yusV_2	similar to AA sequence:UniProtKB:O32188		1	0	0	0	0	0	0
1606	PFR_JS23_1606	ABC-type cobalamin/Fe3-siderophores transport	1795131	1796249	-	PROKKA_01635	Iron-uptake system permease protein FeuC	1795131	1796249	-		feuC	similar to AA sequence:UniProtKB:P40411		1	0	0	0	0	0	0
1607	PFR_JS23_1607	ABC-type enterochelin transport system, permease	1796242	1797273	-	PROKKA_01636	Iron-uptake system permease protein FeuB	1796242	1797273	-		feuB	similar to AA sequence:UniProtKB:P40410		1	0	0	0	0	0	0
1608	PFR_JS23_1608	Iron compound ABC transporter, iron	1797270	1798286	-	PROKKA_01637	putative ABC transporter solute-binding protein YclQ precursor	1797270	1798286	-		yclQ	similar to AA sequence:UniProtKB:P94421		1	0	0	0	0	0	0
1609	PFR_JS23_1609	Hypothetical protein	1798576	1798827	+	PROKKA_01638	hypothetical protein	1798576	1798827	+			protein motif:CLUSTERS:PRK10457		1	0	0	0	0	0	0
1610	PFR_JS23_1610	Response regulator	1799064	1799762	-	PROKKA_01639	Transcriptional regulatory protein LiaR	1799064	1799762	-		liaR_2	similar to AA sequence:UniProtKB:O32197		1	0	0	0	0	0	0
1611	PFR_JS23_1611	Sensor histidine kinase	1799759	1801102	-	PROKKA_01640	Sensor histidine kinase LiaS	1799759	1801102	-	2.7.13.3	liaS	similar to AA sequence:UniProtKB:O32198		1	0	0	0	0	0	0
1612	PFR_JS23_1612	Possible stress-response transcriptional	1801344	1801634	+	PROKKA_01641	PspC domain protein	1801344	1801634	+			protein motif:Pfam:PF04024.6		1	0	0	0	0	0	0
1613	PFR_JS23_1613	NADPH:quinone reductase and related Zn-dependent	1801931	1802875	+	PROKKA_01642	Phthiocerol synthesis polyketide synthase type I PpsC	1801931	1802875	+	2.3.1.41	ppsC	similar to AA sequence:UniProtKB:P96202		1	0	0	0	0	0	0
1614	PFR_JS23_1614	Protein containing DUF1963	1802926	1803813	-	PROKKA_01643	hypothetical protein	1802926	1803813	-					1	0	0	0	0	0	0
1615	PFR_JS23_1615	Hypothetical protein	1803866	1804129	+	PROKKA_01644	hypothetical protein	1803866	1804129	+					0	0	0	0	0	0	0
1616	PFR_JS23_1616	GMP synthase (glutamine-hydrolyzing)	1804018	1805457	-	PROKKA_01645	GMP synthase [glutamine-hydrolyzing]	1804018	1805457	-	6.3.5.2	guaA_2	similar to AA sequence:UniProtKB:P0A5A1		1	0	0	0	0	0	0
1617	PFR_JS23_1617	ABC transporter, permease protein YjfF	1805866	1806894	-	PROKKA_01646	Inner membrane ABC transporter permease protein YjfF	1805866	1806894	-		yjfF	similar to AA sequence:UniProtKB:P37772		1	0	0	0	0	0	0
1618	PFR_JS23_1618	Permease component of	1806891	1807949	-	PROKKA_01647	Inner membrane ABC transporter permease protein YtfT	1806891	1807949	-		ytfT	similar to AA sequence:UniProtKB:P39328		1	0	0	0	0	0	0
1619	PFR_JS23_1619	Monosaccharide ABC transporter ATP-binding	1807946	1809478	-	PROKKA_01648	Ribose import ATP-binding protein RbsA	1807946	1809478	-	3.6.3.17	rbsA	similar to AA sequence:UniProtKB:P04983		0	0	0	0	0	0	0
1620	PFR_JS23_1620	Periplasmic binding protein/LacI transcriptional	1809616	1810596	-	PROKKA_01649	ABC transporter periplasmic-binding protein YtfQ precursor	1809616	1810596	-		ytfQ	similar to AA sequence:UniProtKB:P39325		0	0	0	0	0	0	0
1621	PFR_JS23_1621	Transcriptional regulator	1810841	1811878	-	PROKKA_01650	Lactose operon repressor	1810841	1811878	-		lacI	similar to AA sequence:UniProtKB:P03023		1	0	0	0	0	0	0
1622	PFR_JS23_1622	L-arabinose isomerase 1	1811905	1813425	-	PROKKA_01651	L-arabinose isomerase	1811905	1813425	-	5.3.1.4	araA	similar to AA sequence:UniProtKB:Q9S467		1	0	0	0	0	0	0
1623	PFR_JS23_1623	Hypothetical protein	1813495	1813593	-	PROKKA_01652	hypothetical protein	1813495	1813593	-					0	0	0	0	0	0	0
1624	PFR_JS23_1624	Class II aldolase/adducin family protein	1813553	1814200	-	PROKKA_01653	L-ribulose-5-phosphate 4-epimerase	1813553	1814200	-	5.1.3.4	araD	similar to AA sequence:UniProtKB:P94525		1	0	0	0	0	0	0
1625	PFR_JS23_1625	Ribulokinase domain protein	1814197	1814841	-	PROKKA_01654	Ribulokinase	1814197	1814841	-	2.7.1.16	araB_3	similar to AA sequence:UniProtKB:Q9KBQ3		0	0	0	0	0	0	0
1626	PFR_JS23_1626	Ribulokinase	1814838	1815749	-	PROKKA_01655	Ribulokinase	1814838	1815749	-	2.7.1.16	araB_4	similar to AA sequence:UniProtKB:P94524		0	0	0	0	0	0	0
1627	PFR_JS23_1627	Cysteine synthase	1816168	1817094	+	PROKKA_01656	O-acetylserine sulfhydrylase	1816168	1817094	+	2.5.1.47	cysK1_2	similar to AA sequence:UniProtKB:P0A534		1	0	0	0	0	0	0
1628	PFR_JS23_1628	Serine acetyltransferase	1817091	1817642	+	PROKKA_01657	Serine acetyltransferase	1817091	1817642	+	2.3.1.30	cysE	similar to AA sequence:UniProtKB:Q06750		1	0	0	0	0	0	0
1629	PFR_JS23_1629	Hypothetical protein	1817677	1818516	-	PROKKA_01658	N-acetylmuramoyl-L-alanine amidase	1817677	1818516	-			protein motif:Pfam:PF01520.12		1	0	0	0	0	0	0
1630	PFR_JS23_1630	Hypothetical protein	1818584	1819819	-	PROKKA_01659	hypothetical protein	1818584	1819819	-					0	0	0	0	0	0	0
1631	PFR_JS23_1631	Hypothetical protein	1819832	1821544	-	PROKKA_01660	hypothetical protein	1819832	1821544	-					0	0	0	0	0	0	0
1632	PFR_JS23_1632	Transcription initiation factor	1821569	1822885	-	PROKKA_01661	hypothetical protein	1821569	1822885	-					0	0	0	0	0	0	0
1633	PFR_JS23_1633	Chorismate mutase	1823189	1823518	-	PROKKA_01662	T-protein	1823189	1823518	-		tyrA	similar to AA sequence:UniProtKB:P07023		1	0	0	0	0	0	0
1634	PFR_JS23_1634	IMP dehydrogenase family protein	1823549	1824652	-	PROKKA_01663	putative oxidoreductase/MSMEI_1564	1823549	1824652	-	1.-.-.-		similar to AA sequence:UniProtKB:A0QSU4		1	0	0	0	0	0	0
1635	PFR_JS23_1635	Inosine-5'-monophosphate dehydrogenase GuaB	1824804	1826324	-	PROKKA_01664	Inosine-5'-monophosphate dehydrogenase	1824804	1826324	-	1.1.1.205	guaB_2	similar to AA sequence:UniProtKB:P65167		1	0	0	0	0	0	0
1636	PFR_JS23_1636	60 kDa chaperonin 2	1826471	1828063	-	PROKKA_01665	60 kDa chaperonin 1	1826471	1828063	-		groL1_2	similar to AA sequence:UniProtKB:Q00767		1	0	0	0	0	0	0
1637	PFR_JS23_1637	10 kDa chaperonin	1828085	1828381	-	PROKKA_01666	10 kDa chaperonin	1828085	1828381	-		groS	similar to AA sequence:UniProtKB:Q8NSS1		1	0	0	0	0	0	0
1638	PFR_JS23_1638	ProXL	1828618	1829649	-	PROKKA_01667	Putative osmoprotectant uptake system substrate-binding protein OsmF precursor	1828618	1829649	-		osmF_2	similar to AA sequence:UniProtKB:P33362		1	0	0	0	0	0	0
1639	PFR_JS23_1639	ProWL	1829653	1830390	-	PROKKA_01668	Glycine betaine/carnitine/choline transport system permease protein OpuCB	1829653	1830390	-		opuCB_1	similar to AA sequence:UniProtKB:O34878		1	0	0	0	0	0	0
1640	PFR_JS23_1640	Osmoprotectant transport ATP-binding protein ABC	1830387	1831721	-	PROKKA_01669	Choline transport ATP-binding protein OpuBA	1830387	1831721	-		opuBA_1	similar to AA sequence:UniProtKB:Q45460		1	0	0	0	0	0	0
1641	PFR_JS23_1641	ABC transporter, permease protein OpuCB	1831718	1832359	-	PROKKA_01670	Choline transport system permease protein OpuBB	1831718	1832359	-		opuBB	similar to AA sequence:UniProtKB:Q45461		1	0	0	0	0	0	0
1642	PFR_JS23_1642	RNA cap guanine-N2 methyltransferase	1832571	1833941	-	PROKKA_01671	Methyltransferase domain protein	1832571	1833941	-			protein motif:Pfam:PF12847.1		0	0	0	0	0	0	0
1643	PFR_JS23_1643	MFS transporter	1833966	1835261	-	PROKKA_01672	enterobactin exporter EntS	1833966	1835261	-			protein motif:CLUSTERS:PRK10489		1	0	0	0	0	0	0
1644	PFR_JS23_1644	Hydrolase, NUDIX family	1835405	1835890	-	PROKKA_01673	8-oxo-dGTP diphosphatase	1835405	1835890	-	3.6.1.55	mutX	similar to AA sequence:UniProtKB:P41354		1	0	0	0	0	0	0
1645	PFR_JS23_1645	Aminopeptidase C	1835945	1837393	-	PROKKA_01674	Aminopeptidase C	1835945	1837393	-	3.4.22.40	pepC_2	similar to AA sequence:UniProtKB:Q04723		1	0	0	0	0	0	0
1646	PFR_JS23_1646	Nicotinate-nucleotide--dimethylbenzimidazole	1837577	1839457	-	PROKKA_01675	56-dimethylbenzimidazole synthase	1837577	1839457	-	1.14.99.40	bluB	similar to AA sequence:UniProtKB:Q92PC8		1	0	0	0	0	0	0
1647	PFR_JS23_1647	Probable tRNA threonylcarbamoyladenosine	1839531	1840604	-	PROKKA_01676	tRNA N6-adenosine threonylcarbamoyltransferase	1839531	1840604	-	2.3.1.-	tsaD	similar to AA sequence:UniProtKB:Q2FWL2		1	0	0	0	0	0	0
1648	PFR_JS23_1648	Hypothetical protein	1840601	1841122	-	PROKKA_01677	ribosomal-protein-alanine N-acetyltransferase	1840601	1841122	-			protein motif:CLUSTERS:PRK09491		1	0	0	0	0	0	0
1649	PFR_JS23_1649	Universal bacterial protein YeaZ	1841119	1841805	-	PROKKA_01678	tRNA threonylcarbamoyladenosine biosynthesis protein TsaB	1841119	1841805	-		tsaB	similar to AA sequence:UniProtKB:Q7CQE0		1	0	0	0	0	0	0
1650	PFR_JS23_1650	Putative ATPase or kinase	1841802	1842797	-	PROKKA_01679	tRNA threonylcarbamoyladenosine biosynthesis protein TsaE	1841802	1842797	-		tsaE	similar to AA sequence:UniProtKB:O05515		1	0	0	0	0	0	0
1651	PFR_JS23_1651	Hypothetical protein	1843060	1846191	-	PROKKA_01680	ATP-dependent RNA helicase DeaD	1843060	1846191	-	3.6.4.13	deaD	similar to AA sequence:UniProtKB:P0A9P6		1	0	0	0	0	0	0
1652	PFR_JS23_1652	Glycosyltransferase, group 1 family	1846469	1847614	+	PROKKA_01681	GDP-mannose-dependent alpha-mannosyltransferase	1846469	1847614	+	2.4.1.-	mgtA_2	similar to AA sequence:UniProtKB:O06423		1	0	0	0	0	0	0
1653	PFR_JS23_1653	YjeF protein	1847643	1849061	-	PROKKA_01682	Bifunctional NAD(P)H-hydrate repair enzyme Nnr	1847643	1849061	-		nnr	similar to AA sequence:UniProtKB:P31806		1	0	0	0	0	0	0
1654	PFR_JS23_1654	Holo-[acyl-carrier-protein] synthase AcpS	1849063	1849530	-	PROKKA_01683	Holo-[acyl-carrier-protein] synthase	1849063	1849530	-	2.7.8.7	acpS	similar to AA sequence:UniProtKB:O86785		0	0	0	0	0	0	0
1655	PFR_JS23_1655	Glucosamine--fructose-6-phosphate	1849571	1851421	-	PROKKA_01684	Glutamine--fructose-6-phosphate aminotransferase [isomerizing]	1849571	1851421	-	2.6.1.16	glmS	similar to AA sequence:UniProtKB:P17169		1	0	0	0	0	0	0
1656	PFR_JS23_1656	Pantothenate kinase	1851570	1852652	+	PROKKA_01685	Pantothenate kinase	1851570	1852652	+	2.7.1.33	coaA_1	similar to AA sequence:UniProtKB:P63810		1	0	0	0	0	0	0
1657	PFR_JS23_1657	Phosphoglucosamine mutase	1852791	1854134	-	PROKKA_01686	Phosphoglucosamine mutase	1852791	1854134	-	5.4.2.10	glmM	similar to AA sequence:UniProtKB:P99087		1	0	0	0	0	0	0
1658	PFR_JS23_1658	30S ribosomal protein S9	1854285	1854836	-	PROKKA_01687	30S ribosomal protein S9	1854285	1854836	-		rpsI	similar to AA sequence:UniProtKB:A0QSP9		1	0	0	0	0	0	0
1659	PFR_JS23_1659	50S ribosomal protein L13	1854833	1855276	-	PROKKA_01688	50S ribosomal protein L13	1854833	1855276	-		rplM	similar to AA sequence:UniProtKB:A0QSP8		1	0	0	0	0	0	0
1660	PFR_JS23_1660	Elongation factor G fusA2	1855577	1857673	+	PROKKA_01689	Elongation factor G	1855577	1857673	+		fus	similar to AA sequence:UniProtKB:Q5XDW4		1	0	0	0	0	0	0
1661	PFR_JS23_1661	PF03733 domain protein	1857805	1858200	-	PROKKA_01690	Inner membrane protein YccF	1857805	1858200	-		yccF	similar to AA sequence:UniProtKB:P0AB12		1	0	0	0	0	0	0
1662	PFR_JS23_1662	TRNA (guanine-N(7)-)-methyltransferase	1858413	1859267	+	PROKKA_01691	tRNA (guanine-N(7)-)-methyltransferase	1858413	1859267	+	2.1.1.33	trmB	similar to AA sequence:UniProtKB:P44648		1	0	0	0	0	0	0
1663	PFR_JS23_1663	TRNA pseudouridine synthase A	1859260	1860138	+	PROKKA_01692	tRNA pseudouridine synthase A	1859260	1860138	+	5.4.99.12	truA	similar to AA sequence:UniProtKB:P07649		1	0	0	0	0	0	0
1664	PFR_JS23_1664	Methyltransferase small domain protein	1860176	1860775	+	PROKKA_01693	Ribosomal RNA small subunit methyltransferase C	1860176	1860775	+	2.1.1.172	rsmC_2	similar to AA sequence:UniProtKB:P39406		1	0	0	0	0	0	0
1665	PFR_JS23_1665	Hypothetical protein	1861085	1861636	+	PROKKA_01694	hypothetical protein	1861085	1861636	+					1	0	0	0	0	0	0
1666	PFR_JS23_1666	Cobalt transport protein	1861682	1862782	+	PROKKA_01695	Energy-coupling factor transporter transmembrane protein EcfT	1861682	1862782	+		ecfT	similar to AA sequence:UniProtKB:Q03ZL4		1	0	0	0	0	0	0
1667	PFR_JS23_1667	ABC transporter	1862779	1864395	+	PROKKA_01696	Putative HMP/thiamine import ATP-binding protein YkoD	1862779	1864395	+	3.6.3.-	ykoD_2	similar to AA sequence:UniProtKB:O34362		1	0	0	0	0	0	0
1668	PFR_JS23_1668	Substrate-specific component CbrT of predicted	1864392	1865243	+	PROKKA_01697	hypothetical protein	1864392	1865243	+					1	0	0	0	0	0	0
1669	PFR_JS23_1669	Putative integral membrane transport protein	1865258	1866850	-	PROKKA_01698	hypothetical protein	1865258	1866850	-					1	0	0	0	0	0	0
1670	PFR_JS23_1670	ABC transporter domain-containing ATP-binding	1866820	1867860	-	PROKKA_01699	putative ABC transporter ATP-binding protein YxlF	1866820	1867860	-	3.6.3.-	yxlF_2	similar to AA sequence:UniProtKB:P94374		1	0	0	0	0	0	0
1671	PFR_JS23_1671	Superoxide dismutase	1868059	1868667	+	PROKKA_01700	Superoxide dismutase [Mn/Fe]	1868059	1868667	+	1.15.1.1	sodA	similar to AA sequence:UniProtKB:P80293		1	0	0	0	0	0	0
1672	PFR_JS23_1672	Resuscitation-promoting factor RpfB	1868961	1870046	+	PROKKA_01701	Resuscitation-promoting factor Rpf2 precursor	1868961	1870046	+	3.-.-.-	rpf2	similar to AA sequence:UniProtKB:Q6M6N7		1	1	0	1	0	0	0
1673	PFR_JS23_1673	Glycosyltransferase, group 1 family	1870142	1871293	-	PROKKA_01702	GDP-mannose-dependent alpha-(1-6)-phosphatidylinositol dimannoside mannosyltransferase	1870142	1871293	-	2.4.1.57	pimC	similar to AA sequence:UniProtKB:P0CF99		1	1	0	1	0	0	0
1674	PFR_JS23_1674	Uma4 protein	1871397	1872704	+	PROKKA_01703	Transposase	1871397	1872704	+			protein motif:Pfam:PF01610.11		0	1	0	1	0	0	0
1675	PFR_JS23_1675	50S ribosomal protein L17	1872859	1873446	-	PROKKA_01704	50S ribosomal protein L17	1872859	1873446	-		rplQ	similar to AA sequence:UniProtKB:A0QSL9		1	1	0	1	0	0	0
1676	PFR_JS23_1676	DNA-directed RNA polymerase, alpha subunit	1873490	1874509	-	PROKKA_01705	DNA-directed RNA polymerase subunit alpha	1873490	1874509	-	2.7.7.6	rpoA	similar to AA sequence:UniProtKB:P66701		1	1	0	1	0	0	0
1677	PFR_JS23_1677	30S ribosomal protein S4	1874634	1875239	-	PROKKA_01706	30S ribosomal protein S4	1874634	1875239	-		rpsD	similar to AA sequence:UniProtKB:A0QSL7		1	1	0	1	0	0	0
1678	PFR_JS23_1678	30S ribosomal protein S11	1875270	1875677	-	PROKKA_01707	30S ribosomal protein S11	1875270	1875677	-		rpsK	similar to AA sequence:UniProtKB:P66357		1	1	0	1	0	0	0
1679	PFR_JS23_1679	30S ribosomal protein S13	1875723	1876097	-	PROKKA_01708	30S ribosomal protein S13	1875723	1876097	-		rpsM	similar to AA sequence:UniProtKB:A0QSL5		1	1	0	1	0	0	0
1680	PFR_JS23_1680	Hypothetical protein	1876350	1876463	-	PROKKA_01709	50S ribosomal protein L36	1876350	1876463	-		rpmJ	similar to AA sequence:UniProtKB:P07841		0	1	0	1	0	0	0
1681	PFR_JS23_1681	Translation initiation factor IF-1	1876556	1876777	-	PROKKA_01710	Translation initiation factor IF-1	1876556	1876777	-		infA	similar to AA sequence:UniProtKB:P0A5H5		1	1	0	1	0	0	0
1682	PFR_JS23_1682	Hypothetical protein	1877136	1877420	+	PROKKA_01711	YciI-like protein	1877136	1877420	+			protein motif:CLUSTERS:PRK12863		1	1	0	1	0	0	0
1683	PFR_JS23_1683	Hypothetical protein	1877451	1877837	-	PROKKA_01712	hypothetical protein	1877451	1877837	-					1	0	0	0	0	0	0
1684	PFR_JS23_1684	Methionyl aminopeptidase	1877863	1878693	-	PROKKA_01713	Methionine aminopeptidase 1	1877863	1878693	-	3.4.11.18	map_2	similar to AA sequence:UniProtKB:P19994		1	0	0	0	0	0	0
1685	PFR_JS23_1685	Adenylate kinase	1878705	1879265	-	PROKKA_01714	Adenylate kinase	1878705	1879265	-	2.7.4.3	adk	similar to AA sequence:UniProtKB:A0QSH8		1	0	0	0	0	0	0
1686	PFR_JS23_1686	Protein translocase subunit SecY	1879277	1880590	-	PROKKA_01715	preprotein translocase subunit SecY	1879277	1880590	-			protein motif:CLUSTERS:PRK09204		1	0	0	0	0	0	0
1687	PFR_JS23_1687	Dipeptide/oligopeptide ABC superfamily ATP	1880890	1881963	+	PROKKA_01716	Dipeptide transport system permease protein DppB	1880890	1881963	+		dppB	similar to AA sequence:UniProtKB:P0AEF8		0	0	0	0	0	0	0
1688	PFR_JS23_1688	Oligopeptide transport system permease protein	1881965	1882951	+	PROKKA_01717	Oligopeptide transport system permease protein OppC	1881965	1882951	+		oppC	similar to AA sequence:UniProtKB:P08006		1	0	0	0	0	0	0
1689	PFR_JS23_1689	Oligopeptide transport ATP-binding protein	1882948	1885047	+	PROKKA_01718	Glutathione import ATP-binding protein GsiA	1882948	1885047	+	3.6.3.-	gsiA_2	similar to AA sequence:UniProtKB:P75796		1	0	0	0	0	0	0
1690	PFR_JS23_1690	Oligopeptide-binding protein OppA	1885118	1886836	+	PROKKA_01719	putative monoacyl phosphatidylinositol tetramannoside-binding protein LpqW precursor	1885118	1886836	+			similar to AA sequence:UniProtKB:A0R2I8		0	0	0	0	0	0	0
1691	PFR_JS23_1691	Putative luciferase-like monooxygenase,	1887087	1888283	+	PROKKA_01720	hypothetical protein	1887087	1888283	+			protein motif:CLUSTERS:PRK10508		1	0	0	0	0	0	0
1692	PFR_JS23_1692	FMN reductase	1888394	1889041	+	PROKKA_01721	NAD(P)H-dependent FAD/FMN reductase	1888394	1889041	+	1.5.1.45		similar to AA sequence:UniProtKB:A4IT49		1	0	0	0	0	0	0
1693	PFR_JS23_1693	50S ribosomal protein L15	1889398	1889841	-	PROKKA_01722	50S ribosomal protein L15	1889398	1889841	-		rplO	similar to AA sequence:UniProtKB:P19946		1	0	0	0	0	0	0
1694	PFR_JS23_1694	50S ribosomal protein L30	1889843	1890025	-	PROKKA_01723	50S ribosomal protein L30	1889843	1890025	-		rpmD	similar to AA sequence:UniProtKB:P0AG51		1	0	0	0	0	0	0
1695	PFR_JS23_1695	30S ribosomal protein S5	1890025	1890636	-	PROKKA_01724	30S ribosomal protein S5	1890025	1890636	-		rpsE	similar to AA sequence:UniProtKB:Q6A6P3		1	0	0	0	0	0	0
1696	PFR_JS23_1696	50S ribosomal protein L18	1890659	1891042	-	PROKKA_01725	50S ribosomal protein L18	1890659	1891042	-		rplR	similar to AA sequence:UniProtKB:P46899		1	0	0	0	0	0	0
1697	PFR_JS23_1697	50S ribosomal protein L6	1891045	1891587	-	PROKKA_01726	50S ribosomal protein L6	1891045	1891587	-		rplF	similar to AA sequence:UniProtKB:A0QSG4		1	0	0	0	0	0	0
1698	PFR_JS23_1698	30S ribosomal protein S8	1891618	1892025	-	PROKKA_01727	30S ribosomal protein S8	1891618	1892025	-		rpsH	similar to AA sequence:UniProtKB:A0QSG3		1	0	0	0	0	0	0
1699	PFR_JS23_1699	30S ribosomal protein S14 type Z	1892185	1892370	-	PROKKA_01728	30S ribosomal protein S14 type Z	1892185	1892370	-		rpsZ	similar to AA sequence:UniProtKB:P54798		1	0	0	0	0	0	0
1700	PFR_JS23_1700	50S ribosomal protein L5	1892379	1893041	-	PROKKA_01729	50S ribosomal protein L5	1892379	1893041	-		rplE	similar to AA sequence:UniProtKB:A0QSG1		1	0	0	0	0	0	0
1701	PFR_JS23_1701	50S ribosomal protein L24	1893041	1893412	-	PROKKA_01730	50S ribosomal protein L24	1893041	1893412	-		rplX	similar to AA sequence:UniProtKB:P60735		1	0	0	0	0	0	0
1702	PFR_JS23_1702	50S ribosomal protein L14	1893414	1893785	-	PROKKA_01731	50S ribosomal protein L14	1893414	1893785	-		rplN	similar to AA sequence:UniProtKB:A0QSF9		1	0	0	0	0	0	0
1703	PFR_JS23_1703	30S ribosomal protein S17	1893916	1894191	-	PROKKA_01732	30S ribosomal protein S17	1893916	1894191	-		rpsQ	similar to AA sequence:UniProtKB:A0QSE0		1	0	0	0	0	0	0
1704	PFR_JS23_1704	50S ribosomal protein L29	1894188	1894436	-	PROKKA_01733	50S ribosomal protein L29	1894188	1894436	-		rpmC	similar to AA sequence:UniProtKB:P95057		1	0	0	0	0	0	0
1705	PFR_JS23_1705	50S ribosomal protein L16	1894438	1894857	-	PROKKA_01734	50S ribosomal protein L16	1894438	1894857	-		rplP	similar to AA sequence:UniProtKB:A0QSD8		1	0	0	0	0	0	0
1706	PFR_JS23_1706	30S ribosomal protein S3	1894863	1895681	-	PROKKA_01735	30S ribosomal protein S3	1894863	1895681	-		rpsC	similar to AA sequence:UniProtKB:P23309		1	0	0	0	0	0	0
1707	PFR_JS23_1707	50S ribosomal protein L22	1895684	1896169	-	PROKKA_01736	50S ribosomal protein L22	1895684	1896169	-		rplV	similar to AA sequence:UniProtKB:A0QSD6		1	0	0	0	0	0	0
1708	PFR_JS23_1708	30S ribosomal protein S19	1896195	1896476	-	PROKKA_01737	30S ribosomal protein S19	1896195	1896476	-		rpsS	similar to AA sequence:UniProtKB:P0A5X5		1	0	0	0	0	0	0
1709	PFR_JS23_1709	50S ribosomal protein L2	1896494	1897330	-	PROKKA_01738	50S ribosomal protein L2	1896494	1897330	-		rplB	similar to AA sequence:UniProtKB:A0QSD4		1	0	0	0	0	0	0
1710	PFR_JS23_1710	50S ribosomal protein L23	1897369	1897680	-	PROKKA_01739	50S ribosomal protein L23	1897369	1897680	-		rplW	similar to AA sequence:UniProtKB:A0QSD3		1	0	0	0	0	0	0
1711	PFR_JS23_1711	50S ribosomal protein L4	1897677	1898378	-	PROKKA_01740	50S ribosomal protein L4	1897677	1898378	-		rplD	similar to AA sequence:UniProtKB:A0QSD2		1	0	0	0	0	0	0
1712	PFR_JS23_1712	50S ribosomal protein L3	1898375	1899034	-	PROKKA_01741	50S ribosomal protein L3	1898375	1899034	-		rplC	similar to AA sequence:UniProtKB:A0QSD1		1	0	0	0	0	0	0
1713	PFR_JS23_1713	30S ribosomal protein S10	1899046	1899357	-	PROKKA_01742	30S ribosomal protein S10	1899046	1899357	-		rpsJ	similar to AA sequence:UniProtKB:A0QSD0		1	0	0	0	0	0	0
1714	PFR_JS23_1714	Aminotransferase, class IV	1899792	1900664	-	PROKKA_01743	Branched-chain-amino-acid aminotransferase	1899792	1900664	-	2.6.1.42	ilvE_2	similar to AA sequence:UniProtKB:O86428		0	0	0	0	0	0	0
1715	PFR_JS23_1715	Putative insertion element ISCmi2 transposase	1900814	1901809	+	PROKKA_01744	Integrase core domain protein	1900814	1901809	+			protein motif:Pfam:PF00665.20		0	0	0	0	0	0	0
1716	PFR_JS23_1716	Glutamate--tRNA ligase (Precursor)	1901806	1903200	-	PROKKA_01745	Glutamate--tRNA ligase	1901806	1903200	-	6.1.1.17	gltX	similar to AA sequence:UniProtKB:P27000		1	0	0	0	0	0	0
1717	PFR_JS23_1717	Acetyltransferase, gnlAT family	1903426	1904115	-	PROKKA_01746	Acetyltransferase (GNAT) family protein	1903426	1904115	-			protein motif:Pfam:PF00583.18		1	0	0	0	0	0	0
1718	PFR_JS23_1718	Membrane protein, PF09852 family	1904157	1905587	+	PROKKA_01747	hypothetical protein	1904157	1905587	+					1	0	0	0	0	0	0
1719	PFR_JS23_1719	Translation elongation factor Tu	1905781	1906971	-	PROKKA_01748	Elongation factor Tu	1905781	1906971	-		tuf	similar to AA sequence:UniProtKB:A0QS98		1	0	0	0	0	0	0
1720	PFR_JS23_1720	Translation elongation factor G	1907206	1909305	-	PROKKA_01749	Elongation factor G	1907206	1909305	-		fusA	similar to AA sequence:UniProtKB:P0A556		1	0	0	0	0	0	0
1721	PFR_JS23_1721	30S ribosomal protein S7	1909476	1909946	-	PROKKA_01750	30S ribosomal protein S7	1909476	1909946	-		rpsG	similar to AA sequence:UniProtKB:A0QS97		1	0	0	0	0	0	0
1722	PFR_JS23_1722	30S ribosomal protein S12	1909946	1910317	-	PROKKA_01751	30S ribosomal protein S12	1909946	1910317	-		rpsL	similar to AA sequence:UniProtKB:P0A4A5		1	0	0	0	0	0	0
1723	PFR_JS23_1723	DNA-directed RNA polymerase, beta' subunit	1910777	1914667	-	PROKKA_01752	DNA-directed RNA polymerase subunit beta'	1910777	1914667	-	2.7.7.6	rpoC	similar to AA sequence:UniProtKB:A0QS66		1	0	0	0	0	0	0
1724	PFR_JS23_1724	DNA-directed RNA polymerase, beta subunit	1914769	1918245	-	PROKKA_01753	DNA-directed RNA polymerase subunit beta	1914769	1918245	-	2.7.7.6	rpoB	similar to AA sequence:UniProtKB:Q9L0L0		1	0	0	0	0	0	0
1725	PFR_JS23_1725	Hypothetical protein	1918571	1919197	-	PROKKA_01754	hypothetical protein	1918571	1919197	-					1	0	0	0	0	0	0
1726	PFR_JS23_1726	LSU ribosomal protein L7/L12 (P1/P2)	1919468	1919863	-	PROKKA_01755	50S ribosomal protein L7/L12	1919468	1919863	-		rplL	similar to AA sequence:UniProtKB:Q8NT28		1	0	0	0	0	0	0
1727	PFR_JS23_1727	50S ribosomal protein L10	1919880	1920527	-	PROKKA_01756	50S ribosomal protein L10	1919880	1920527	-		rplJ	similar to AA sequence:UniProtKB:A0QS62		1	0	0	0	0	0	0
1728	PFR_JS23_1728	Lipoyl synthase	1920931	1921881	-	PROKKA_01757	Lipoyl synthase	1920931	1921881	-	2.8.1.8	lipA	similar to AA sequence:UniProtKB:A8I4L8		1	0	0	0	0	0	0
1729	PFR_JS23_1729	Octanoyltransferase	1921878	1922750	-	PROKKA_01758	Octanoyltransferase	1921878	1922750	-	2.3.1.181	lipB	similar to AA sequence:UniProtKB:Q10404		1	0	0	0	0	0	0
1730	PFR_JS23_1730	50S ribosomal protein L1	1922917	1923627	-	PROKKA_01759	50S ribosomal protein L1	1922917	1923627	-		rplA	similar to AA sequence:UniProtKB:A0QS46		1	0	0	0	0	0	0
1731	PFR_JS23_1731	50S ribosomal protein L11	1923749	1924177	-	PROKKA_01760	50S ribosomal protein L11	1923749	1924177	-		rplK	similar to AA sequence:UniProtKB:A0QS45		1	0	0	0	0	0	0
1732	PFR_JS23_1732	Transcription antitermination protein nusG	1924287	1925174	-	PROKKA_01761	hypothetical protein	1924287	1925174	-			similar to AA sequence:UniProtKB:P27309	Transcription termination/antitermination protein NusG	1	0	0	0	0	0	0
1733	PFR_JS23_1733	Putative SecE/Sec61-gamma subunit of protein	1925194	1925781	-	PROKKA_01762	preprotein translocase subunit SecE	1925194	1925781	-			protein motif:CLUSTERS:PRK07597		1	0	0	0	0	0	0
						PROKKA_01763	tRNA-Trp(cca)	1925950	1926023	-			COORDINATES:profile:Aragorn:1.2		0					0	0
1734	PFR_JS23_1734	Hypothetical protein	1926214	1927698	-	PROKKA_01764	hypothetical protein	1926214	1927698	-					1	0	0	0	0	0	0
1735	PFR_JS23_1735	UDP-N-acetylenolpyruvoylglucosamine reductase	1927720	1928853	-	PROKKA_01765	UDP-N-acetylenolpyruvoylglucosamine reductase	1927720	1928853	-	1.3.1.98	murB	similar to AA sequence:UniProtKB:Q9HZM7		1	0	0	0	0	0	0
1736	PFR_JS23_1736	MaoC-like protein	1928923	1929354	-	PROKKA_01766	MaoC like domain protein	1928923	1929354	-			protein motif:Pfam:PF01575.13		1	0	0	0	0	0	0
1737	PFR_JS23_1737	UPF0336 protein	1929351	1929785	-	PROKKA_01767	hypothetical protein	1929351	1929785	-					1	0	0	0	0	0	0
1738	PFR_JS23_1738	50S ribosomal protein L33	1929933	1930103	-	PROKKA_01768	50S ribosomal protein L33 1	1929933	1930103	-		rpmGA	similar to AA sequence:UniProtKB:P23375		1	0	0	0	0	0	0
						PROKKA_01769	tRNA-Met(cat)	1930232	1930306	-			COORDINATES:profile:Aragorn:1.2		0					0	0
						PROKKA_01770	tRNA-Thr(ggt)	1930384	1930457	-			COORDINATES:profile:Aragorn:1.2		0					0	0
1739	PFR_JS23_1739	Alkyl hydroperoxide reductase, F subunit	1930502	1932157	-	PROKKA_01771	NADH dehydrogenase	1930502	1932157	-	1.6.99.3	ahpF	similar to AA sequence:UniProtKB:P26829		1	0	0	0	0	0	0
1740	PFR_JS23_1740	Alkyl hydroperoxide reductase, C22 subunit,	1932381	1932944	-	PROKKA_01772	Alkyl hydroperoxide reductase subunit C	1932381	1932944	-	1.11.1.15	ahpC	similar to AA sequence:UniProtKB:P80239		1	0	0	0	0	0	0
						PROKKA_01773	tRNA-Tyr(gta)	1933287	1933370	-			COORDINATES:profile:Aragorn:1.2		0					0	0
1741	PFR_JS23_1741	Hypothetical protein	1933468	1933962	-	PROKKA_01774	hypothetical protein	1933468	1933962	-					1	0	0	0	0	0	0
1742	PFR_JS23_1742	Exodeoxyribonuclease	1934041	1934982	+	PROKKA_01775	Exodeoxyribonuclease	1934041	1934982	+	3.1.11.2	exoA	similar to AA sequence:UniProtKB:P37454		1	0	0	0	0	0	0
1743	PFR_JS23_1743	Hypothetical protein	1935041	1935427	-	PROKKA_01776	hypothetical protein	1935041	1935427	-					1	0	0	0	0	0	0
1744	PFR_JS23_1744	Mannosyltransferase MptA	1935594	1937183	-	PROKKA_01777	hypothetical protein	1935594	1937183	-					1	0	0	0	0	0	0
1745	PFR_JS23_1745	Ferredoxin oxidoreductase, alpha subunit	1937355	1939244	+	PROKKA_01778	2-oxoglutarate oxidoreductase subunit KorA	1937355	1939244	+	1.2.-.-	korA	similar to AA sequence:UniProtKB:O53182		1	0	0	0	0	0	0
1746	PFR_JS23_1746	2-oxoglutarate ferredoxin oxidoreductase subunit	1939241	1940320	+	PROKKA_01779	2-oxoglutarate oxidoreductase subunit KorB	1939241	1940320	+	1.2.-.-	korB	similar to AA sequence:UniProtKB:O53181		1	0	0	0	0	0	0
1747	PFR_JS23_1747	Peptidase family M13	1940450	1942423	+	PROKKA_01780	Neutral endopeptidase	1940450	1942423	+	3.4.24.-	pepO	similar to AA sequence:UniProtKB:Q07744		1	0	0	0	0	0	0
1748	PFR_JS23_1748	Hypothetical protein	1942511	1943716	+	PROKKA_01781	Inner membrane protein YhaI	1942511	1943716	+		yhaI	similar to AA sequence:UniProtKB:P64592		1	0	0	0	0	0	0
1749	PFR_JS23_1749	Inner membrane protein YhaI	1943789	1944244	+	PROKKA_01782	Inner membrane protein YhaH	1943789	1944244	+		yhaH	similar to AA sequence:UniProtKB:P64590		1	0	0	0	0	0	0
1750	PFR_JS23_1750	Polyprenyl synthetase	1944374	1945351	-	PROKKA_01783	Heptaprenyl diphosphate synthase component 2	1944374	1945351	-	2.5.1.30	hepT	similar to AA sequence:UniProtKB:P31114		1	0	0	0	0	0	0
1751	PFR_JS23_1751	NADH-quinone oxidoreductase subunit N	1945365	1946921	-	PROKKA_01784	NADH-quinone oxidoreductase subunit N	1945365	1946921	-	1.6.99.5	nuoN	similar to AA sequence:UniProtKB:P0AFF0		1	0	0	0	0	0	0
1752	PFR_JS23_1752	NADH dehydrogenase subunit M	1946925	1948466	-	PROKKA_01785	NADH-quinone oxidoreductase subunit M	1946925	1948466	-	1.6.99.5	nuoM	similar to AA sequence:UniProtKB:P0AFE8		1	0	0	0	0	0	0
1753	PFR_JS23_1753	NADH dehydrogenase subunit L	1948481	1950388	-	PROKKA_01786	NADH-quinone oxidoreductase subunit 12	1948481	1950388	-	1.6.99.5		similar to AA sequence:UniProtKB:Q56227		1	0	0	0	0	0	0
1754	PFR_JS23_1754	NADH-quinone oxidoreductase subunit K	1950399	1950698	-	PROKKA_01787	NADH-quinone oxidoreductase subunit 11	1950399	1950698	-	1.6.99.5		similar to AA sequence:UniProtKB:Q56226		1	0	0	0	0	0	0
1755	PFR_JS23_1755	NADH-ubiquinone/plastoquinone oxidoreductase	1950695	1951564	-	PROKKA_01788	NADH-quinone oxidoreductase subunit J	1950695	1951564	-	1.6.99.5	nuoJ	similar to AA sequence:UniProtKB:P0AFE0		1	0	0	0	0	0	0
1756	PFR_JS23_1756	NADH-quinone oxidoreductase subunit I	1951561	1952133	-	PROKKA_01789	NADH-quinone oxidoreductase subunit 9	1951561	1952133	-	1.6.99.5	nqo9	similar to AA sequence:UniProtKB:Q56224		1	0	0	0	0	0	0
1757	PFR_JS23_1757	NADH-quinone oxidoreductase subunit H	1952134	1953504	-	PROKKA_01790	NADH-quinone oxidoreductase subunit H	1952134	1953504	-	1.6.99.5	nuoH	similar to AA sequence:UniProtKB:P42032		1	0	0	0	0	0	0
1758	PFR_JS23_1758	NADH dehydrogenase, G subunit	1953501	1955912	-	PROKKA_01791	NADH-quinone oxidoreductase chain 3	1953501	1955912	-	1.6.99.5	nqo3	similar to AA sequence:UniProtKB:P29915		1	0	0	0	0	0	0
1759	PFR_JS23_1759	NADH oxidoreductase, F subunit	1955909	1957249	-	PROKKA_01792	NADH-quinone oxidoreductase subunit 1	1955909	1957249	-	1.6.99.5	nqo1	similar to AA sequence:UniProtKB:Q56222		1	0	0	0	0	0	0
1760	PFR_JS23_1760	NADH dehydrogenase subunit E	1957246	1957977	-	PROKKA_01793	NADH-quinone oxidoreductase subunit E	1957246	1957977	-	1.6.99.5	nuoE	similar to AA sequence:UniProtKB:P65573		1	0	0	0	0	0	0
1761	PFR_JS23_1761	NADH-quinone oxidoreductase subunit D	1958033	1959406	-	PROKKA_01794	NADH-quinone oxidoreductase subunit 4	1958033	1959406	-	1.6.99.5	nqo4	similar to AA sequence:UniProtKB:Q56220		1	0	0	0	0	0	0
1762	PFR_JS23_1762	NADH-quinone oxidoreductase subunit C	1959403	1960170	-	PROKKA_01795	NADH-quinone oxidoreductase subunit C 1	1959403	1960170	-	1.6.99.5	nuoC1	similar to AA sequence:UniProtKB:O68854		1	0	0	0	0	0	0
1763	PFR_JS23_1763	NADH-quinone oxidoreductase subunit B	1960167	1960724	-	PROKKA_01796	NADH-quinone oxidoreductase subunit 6	1960167	1960724	-	1.6.99.5	nqo6	similar to AA sequence:UniProtKB:Q56218		1	0	0	0	0	0	0
1764	PFR_JS23_1764	NADH-quinone oxidoreductase subunit A	1960743	1961108	-	PROKKA_01797	NAD(P)H-quinone oxidoreductase subunit 3	1960743	1961108	-	1.6.5.-	ndhC	similar to AA sequence:UniProtKB:P19045		1	0	0	0	0	0	0
1765	PFR_JS23_1765	Geranylgeranyl reductase family protein	1961165	1962496	-	PROKKA_01798	Putative oxidoreductase/MT0587	1961165	1962496	-	1.-.-.-		similar to AA sequence:UniProtKB:O06427		1	0	0	0	0	0	0
1766	PFR_JS23_1766	Chorismate binding enzyme	1962843	1964081	+	PROKKA_01799	Isochorismate synthase DhbC	1962843	1964081	+	5.4.4.2	dhbC	similar to AA sequence:UniProtKB:P45744		1	0	0	0	0	0	0
1767	PFR_JS23_1767	ABC transporter, permease protein	1964127	1965932	-	PROKKA_01800	hypothetical protein	1964127	1965932	-					1	0	0	0	0	0	0
1768	PFR_JS23_1768	Heme ABC exporter, ATP-binding protein CcmA	1965929	1966621	-	PROKKA_01801	SkfA peptide export ATP-binding protein SkfE	1965929	1966621	-	3.6.3.25	skfE	similar to AA sequence:UniProtKB:O31427		1	0	0	0	0	0	0
1769	PFR_JS23_1769	Demethylmenaquinone methyltransferase	1966857	1967504	+	PROKKA_01802	Ubiquinone/menaquinone biosynthesis C-methyltransferase UbiE	1966857	1967504	+	2.1.1.163	ubiE_2	similar to AA sequence:UniProtKB:P0A887		1	0	0	0	0	0	0
1770	PFR_JS23_1770	Nuclease, RecB family	1967631	1969400	+	PROKKA_01803	hypothetical protein	1967631	1969400	+					1	0	0	0	0	0	0
1771	PFR_JS23_1771	1,4-dihydroxy-2-naphthoate octaprenyltransferase	1969417	1970298	-	PROKKA_01804	14-dihydroxy-2-naphthoate octaprenyltransferase	1969417	1970298	-	2.5.1.74	menA	similar to AA sequence:UniProtKB:P32166		1	0	0	0	0	0	0
1772	PFR_JS23_1772	Hypothetical protein	1970479	1970733	+	PROKKA_01805	hypothetical protein	1970479	1970733	+					1	0	0	0	0	0	0
1773	PFR_JS23_1773	Transporter, major facilitator family protein	1971058	1972344	+	PROKKA_01806	enterobactin exporter EntS	1971058	1972344	+			protein motif:CLUSTERS:PRK10489	Putative antibiotic resistance	1	0	0	0	0	0	0
1774	PFR_JS23_1774	Hypothetical protein	1972507	1972905	+	PROKKA_01807	PRC-barrel domain protein	1972507	1972905	+			protein motif:Pfam:PF05239.10		1	0	0	0	0	0	0
1775	PFR_JS23_1775	Cytidine and deoxycytidylate deaminase	1972931	1973395	-	PROKKA_01808	Riboflavin biosynthesis protein RibD	1972931	1973395	-		ribD_1	similar to AA sequence:UniProtKB:P25539		1	0	0	0	0	0	0
1776	PFR_JS23_1776	Cation diffusion facilitator family transporter	1973424	1974392	-	PROKKA_01809	Ferrous-iron efflux pump FieF	1973424	1974392	-		fieF	similar to AA sequence:UniProtKB:P69380		1	0	0	0	0	0	0
1777	PFR_JS23_1777	Phospholipase, patatin family	1974583	1976172	+	PROKKA_01810	hypothetical protein	1974583	1976172	+			protein motif:CLUSTERS:PRK10279		1	0	0	0	0	0	0
1778	PFR_JS23_1778	Hypothetical protein	1976278	1976625	+	PROKKA_01811	hypothetical protein	1976278	1976625	+					0	0	0	0	0	0	0
1779	PFR_JS23_1779	Uma4 protein	1976806	1978113	-	PROKKA_01812	Transposase	1976806	1978113	-			protein motif:Pfam:PF01610.11		0	0	0	0	0	0	0
1780	PFR_JS23_1780	Hypothetical protein	1978241	1978840	+	PROKKA_01813	hypothetical protein	1978241	1978840	+					1	0	0	0	0	0	0
1781	PFR_JS23_1781	Transaldolase	1979039	1980121	+	PROKKA_01814	Transaldolase	1979039	1980121	+	2.2.1.2	tal_2	similar to AA sequence:UniProtKB:A0QWX9		1	0	0	0	0	0	0
1782	PFR_JS23_1782	Hypothetical protein	1980638	1981018	+	PROKKA_01815	hypothetical protein	1980638	1981018	+					1	0	0	0	0	0	0
1783	PFR_JS23_1783	Zinc-binding dehydrogenase family oxidoreductase	1981336	1982361	+	PROKKA_01816	NADP-dependent isopropanol dehydrogenase	1981336	1982361	+	1.1.1.80	adh	similar to AA sequence:UniProtKB:P14941		1	0	0	0	0	0	0
1784	PFR_JS23_1784	Ketopantoate reductase protein	1982358	1983323	+	PROKKA_01817	2-dehydropantoate 2-reductase	1982358	1983323	+	1.1.1.169	panE_1	similar to AA sequence:UniProtKB:P0A9J4		0	0	0	0	0	0	0
1785	PFR_JS23_1785	Aspartate/tyrosine/aromatic aminotransferase	1983386	1984552	+	PROKKA_01818	Putative N-acetyl-LL-diaminopimelate aminotransferase	1983386	1984552	+	2.6.1.-	patA	similar to AA sequence:UniProtKB:P16524		1	0	0	0	0	0	0
						PROKKA_01819	tRNA-Ala(agc)	1986269	1986360	-			COORDINATES:profile:Aragorn:1.2		0					0	0
1786	PFR_JS23_1786	Putative cation transporting P-type ATPase	1984689	1986560	-											0	0	0	0	0	0
1787	PFR_JS23_1787	HTH-type transcriptional regulator CmtR	1986557	1986982	-	PROKKA_01820	HTH-type transcriptional regulator KmtR	1986557	1986982	-		kmtR	similar to AA sequence:UniProtKB:O53838		1	0	0	0	0	0	0
1788	PFR_JS23_1788	Transposase for IS3514a	1987192	1988397	+	PROKKA_01821	Integrase core domain protein	1987192	1988397	+			protein motif:Pfam:PF00665.20		0	1	0	1	0	0	0
						PROKKA_01822	tRNA-Lys(ttt)	1988679	1988752	-			COORDINATES:profile:Aragorn:1.2		0					0	0
1789	PFR_JS23_1789	Transcriptional regulator	1988892	1989659	-	PROKKA_01823	A-factor receptor protein	1988892	1989659	-		arpA	similar to AA sequence:UniProtKB:Q9ZN78		1	1	0	1	0	0	0
1790	PFR_JS23_1790	ABC transporter related	1989828	1990196	+	PROKKA_01824	Doxorubicin resistance ATP-binding protein DrrA	1989828	1990196	+	3.6.3.-	drrA_2	similar to AA sequence:UniProtKB:P96205		0	1	0	1	0	0	0
1791	PFR_JS23_1791	ABC-type multidrug transport system (Fragment)	1990280	1990867	+	PROKKA_01825	Daunorubicin/doxorubicin resistance ATP-binding protein DrrA	1990280	1990867	+	3.6.3.-	drrA_3	similar to AA sequence:UniProtKB:P32010		0	1	0	1	0	0	0
1792	PFR_JS23_1792	ABC transporter, permease protein	1990864	1991670	+	PROKKA_01826	ABC-2 type transporter	1990864	1991670	+			protein motif:Pfam:PF01061.18		1	1	0	1	0	0	0
1793	PFR_JS23_1793	Hypothetical protein	1992110	1993828	+	PROKKA_01827	putative endopeptidase precursor	1992110	1993828	+	3.4.-.-		similar to AA sequence:UniProtKB:A4QFQ3		0	1	0	1	0	0	0
						PROKKA_01828	tRNA-Glu(ttc)	1993943	1994016	+			COORDINATES:profile:Aragorn:1.2		0					0	0
						PROKKA_01829	tRNA-Asp(gtc)	1994219	1994293	+			COORDINATES:profile:Aragorn:1.2		0					0	0
						PROKKA_01830	tRNA-Phe(gaa)	1994306	1994380	+			COORDINATES:profile:Aragorn:1.2		0					0	0
1794	PFR_JS23_1794	Domain family protein, hydrolase, alpha/beta fold	1994551	1995633	-	PROKKA_01831	Alpha/beta hydrolase family protein	1994551	1995633	-			protein motif:Pfam:PF12697.1		1	0	0	0	0	0	0
1795	PFR_JS23_1795	Hypothetical protein	1995885	1996115	-	PROKKA_01832	hypothetical protein	1995885	1996115	-					1	0	0	0	0	0	0
1796	PFR_JS23_1796	Phosphoribosylformylglycinamidine cyclo-ligase	1996349	1997410	-	PROKKA_01833	Phosphoribosylformylglycinamidine cyclo-ligase	1996349	1997410	-	6.3.3.1	purM	similar to AA sequence:UniProtKB:Q9KPY6		1	0	0	0	0	0	0
1797	PFR_JS23_1797	Amidophosphoribosyltransferase	1997407	1998948	-	PROKKA_01834	Amidophosphoribosyltransferase precursor	1997407	1998948	-	2.4.2.14	purF	similar to AA sequence:UniProtKB:P00497		1	0	0	0	0	0	0
1798	PFR_JS23_1798	Hypothetical protein	1999049	1999888	-	PROKKA_01835	hypothetical protein	1999049	1999888	-					1	0	0	0	0	0	0
1799	PFR_JS23_1799	UPF0237 protein	2000158	2000427	+	PROKKA_01836	hypothetical protein	2000158	2000427	+			protein motif:CLUSTERS:PRK00194		1	0	0	0	0	0	0
1800	PFR_JS23_1800	UPF0210 protein	2000431	2001780	+	PROKKA_01837	hypothetical protein	2000431	2001780	+			protein motif:CLUSTERS:PRK05313		1	0	0	0	0	0	0
1801	PFR_JS23_1801	Chloramphenicol phosphotransferase family	2001839	2002408	+	PROKKA_01838	Chromatin associated protein KTI12	2001839	2002408	+			protein motif:Pfam:PF08433.4		1	0	0	0	0	0	0
1802	PFR_JS23_1802	Formate-tetrahydrofolate ligase	2002510	2004186	-	PROKKA_01839	Formate--tetrahydrofolate ligase	2002510	2004186	-	6.3.4.3	fhs	similar to AA sequence:UniProtKB:Q2RM91		1	0	0	0	0	0	0
1803	PFR_JS23_1803	Hypothetical protein	2004317	2004793	-	PROKKA_01840	hypothetical protein	2004317	2004793	-					1	0	0	0	0	0	0
1804	PFR_JS23_1804	Peptidase dimerization domain protein	2004793	2006139	-	PROKKA_01841	Succinyl-diaminopimelate desuccinylase	2004793	2006139	-	3.5.1.18	dapE_2	similar to AA sequence:UniProtKB:Q9JYL2		0	0	0	0	0	0	0
1805	PFR_JS23_1805	Phosphoribosylformylglycinamidine synthase 2	2006144	2008570	-	PROKKA_01842	Phosphoribosylformylglycinamidine synthase 2	2006144	2008570	-	6.3.5.3	purL	similar to AA sequence:UniProtKB:A6X1J9		1	0	0	0	0	0	0
1806	PFR_JS23_1806	ATPase BadF/BadG/BcrA/BcrD type	2008798	2009664	+	PROKKA_01843	BadF/BadG/BcrA/BcrD ATPase family protein	2008798	2009664	+			protein motif:Pfam:PF01869.14		1	0	0	0	0	0	0
1807	PFR_JS23_1807	Transcriptional regulator HspR	2009823	2010257	-	PROKKA_01844	Putative heat shock protein HspR	2009823	2010257	-		hspR_2	similar to AA sequence:UniProtKB:P40183		1	0	0	0	0	0	0
1808	PFR_JS23_1808	Chaperone protein DnaJ 1	2010350	2011522	-	PROKKA_01845	Chaperone protein DnaJ	2010350	2011522	-		dnaJ_3	similar to AA sequence:UniProtKB:P08622		1	0	0	0	0	0	0
1809	PFR_JS23_1809	Protein GrpE	2011584	2012234	-	PROKKA_01846	heat shock protein GrpE	2011584	2012234	-			protein motif:CLUSTERS:PRK10325		1	0	0	0	0	0	0
1810	PFR_JS23_1810	Chaperone protein DnaK	2012399	2014273	-	PROKKA_01847	Chaperone protein DnaK	2012399	2014273	-		dnaK_3	similar to AA sequence:UniProtKB:Q8NLY6		1	0	0	0	0	0	0
1811	PFR_JS23_1811	6-phosphogluconate dehydrogenase, decarboxylating	2014681	2015571	-	PROKKA_01848	6-phosphogluconate dehydrogenase NAD(+)-dependent decarboxylating	2014681	2015571	-	1.1.1.343	gntZ	similar to AA sequence:UniProtKB:P12013		1	0	0	0	0	0	0
1812	PFR_JS23_1812	Gluconate permease	2015699	2017042	-	PROKKA_01849	Gnt-II system L-idonate transporter	2015699	2017042	-		idnT	similar to AA sequence:UniProtKB:P39344		1	0	0	0	0	0	0
1813	PFR_JS23_1813	Hypothetical protein	2017058	2017186	-	PROKKA_01850	hypothetical protein	2017058	2017186	-					0	0	0	0	0	0	0
1814	PFR_JS23_1814	GntR domain protein	2017391	2018155	+	PROKKA_01851	transcriptional regulator NanR	2017391	2018155	+			protein motif:CLUSTERS:PRK03837		1	0	0	0	0	0	0
1815	PFR_JS23_1815	Cobalt transport protein CbiM	2018465	2019172	+	PROKKA_01852	Cobalt transport protein CbiM	2018465	2019172	+		cbiM	similar to AA sequence:UniProtKB:D5AUZ9		1	0	0	0	0	0	0
1816	PFR_JS23_1816	Cobalt transport protein CbiN	2019165	2019665	+	PROKKA_01853	Cobalt transport protein CbiN	2019165	2019665	+		cbiN	similar to AA sequence:UniProtKB:Q05595		1	0	0	0	0	0	0
1817	PFR_JS23_1817	Cobalt ABC transporter, permease protein CbiQ	2019669	2020463	+	PROKKA_01854	Cobalt transport protein CbiQ	2019669	2020463	+		cbiQ	similar to AA sequence:UniProtKB:D5AUZ7		1	0	0	0	0	0	0
1818	PFR_JS23_1818	Putative ABC transporter ATP-binding protein in	2020460	2021353	+	PROKKA_01855	Energy-coupling factor transporter ATP-binding protein EcfA3	2020460	2021353	+	3.6.3.-	ecfA3	similar to AA sequence:UniProtKB:Q0TUN8		1	0	0	0	0	0	0
1819	PFR_JS23_1819	Putative uroporphyrinogen III methyltransferase	2021350	2022123	+	PROKKA_01856	Siroheme synthase	2021350	2022123	+		cysG	similar to AA sequence:UniProtKB:P25924		1	0	0	0	0	0	0
1820	PFR_JS23_1820	Putative ATP-dependent helicase HrpB	2022162	2024783	+	PROKKA_01857	ATP-dependent RNA helicase HrpB	2022162	2024783	+	3.6.4.13	hrpB_2	similar to AA sequence:UniProtKB:P37024		1	0	0	0	0	0	0
1821	PFR_JS23_1821	Membrane protein, PF10081 family	2024874	2026733	+	PROKKA_01858	hypothetical protein	2024874	2026733	+					1	0	0	0	0	0	0
1822	PFR_JS23_1822	Azoreductase B	2026786	2027397	-	PROKKA_01859	NAD dependent epimerase/dehydratase family protein	2026786	2027397	-			protein motif:Pfam:PF01370.15		1	0	0	0	0	0	0
1823	PFR_JS23_1823	Azoreductase B	2027403	2028014	-	PROKKA_01860	hypothetical protein	2027403	2028014	-					1	0	0	0	0	0	0
1824	PFR_JS23_1824	Hypothetical protein	2028252	2028482	-	PROKKA_01861	hypothetical protein	2028252	2028482	-					1	0	0	0	0	0	0
1825	PFR_JS23_1825	Phosphate transporter family protein	2028479	2029750	-	PROKKA_01862	Low-affinity inorganic phosphate transporter 1	2028479	2029750	-		pitA	similar to AA sequence:UniProtKB:P0AFJ7		1	0	0	0	0	0	0
1826	PFR_JS23_1826	VPDSG-CTERM exosortase interaction domain	2029962	2030708	-	PROKKA_01863	hypothetical protein	2029962	2030708	-					0	0	0	0	0	0	0
1827	PFR_JS23_1827	Transcriptional regulator, MarR family	2031104	2031553	+	PROKKA_01864	MarR family protein	2031104	2031553	+			protein motif:Pfam:PF12802.1		1	0	0	0	0	0	0
1828	PFR_JS23_1828	Hypothetical protein	2031706	2031849	-	PROKKA_01865	hypothetical protein	2031706	2031849	-					1	0	0	0	0	0	0
1829	PFR_JS23_1829	Hypothetical protein	2031821	2032081	-	PROKKA_01866	hypothetical protein	2031821	2032081	-					0	0	0	0	0	0	0
1830	PFR_JS23_1830	Putative monovalent cation/proton antiporter	2032098	2034056	+	PROKKA_01867	Sodium potassium lithium and rubidium/H(+) antiporter	2032098	2034056	+		nhaK	similar to AA sequence:UniProtKB:O32212		1	0	0	0	0	0	0
1831	PFR_JS23_1831	Pyruvate oxidase	2034196	2035953	+	PROKKA_01868	Pyruvate oxidase	2034196	2035953	+	1.2.3.3	pox5	similar to AA sequence:UniProtKB:P37063		1	0	0	0	0	0	0
1832	PFR_JS23_1832	Hypothetical protein	2036338	2036778	+	PROKKA_01869	hypothetical protein	2036338	2036778	+					0	0	0	0	0	0	0
1833	PFR_JS23_1833	Hypothetical protein	2037027	2037686	+	PROKKA_01870	hypothetical protein	2037027	2037686	+					0	0	0	0	0	0	0
1834	PFR_JS23_1834	Hypothetical protein	2037701	2038072	-	PROKKA_01871	hypothetical protein	2037701	2038072	-					1	0	0	0	0	0	0
1835	PFR_JS23_1835	PAS domain S-box	2038310	2040109	-	PROKKA_01872	Aerotaxis receptor	2038310	2040109	-		aer	similar to AA sequence:UniProtKB:P50466		1	0	0	0	0	0	0
1836	PFR_JS23_1836	Adenosine deaminase	2040292	2041509	+	PROKKA_01873	Aminodeoxyfutalosine deaminase	2040292	2041509	+	3.5.4.-	add2	similar to AA sequence:UniProtKB:Q82K09		1	0	0	0	0	0	0
1837	PFR_JS23_1837	Nuclease SbcCD, D subunit	2041460	2042740	+	PROKKA_01874	Nuclease SbcCD subunit D	2041460	2042740	+		sbcD	similar to AA sequence:UniProtKB:P0AG76		1	0	0	0	0	0	0
1838	PFR_JS23_1838	ATP-dependent dsDNA exonuclease SbcC	2042740	2045904	+	PROKKA_01875	Nuclease SbcCD subunit C	2042740	2045904	+		sbcC	similar to AA sequence:UniProtKB:Q7A5S6		1	0	0	0	0	0	0
1839	PFR_JS23_1839	Hypothetical protein	2045929	2046429	-	PROKKA_01876	hypothetical protein	2045929	2046429	-					1	0	0	0	0	0	0
1840	PFR_JS23_1840	Carboxylic ester hydrolase	2046426	2047754	-	PROKKA_01877	Alpha/beta hydrolase family protein	2046426	2047754	-			protein motif:Pfam:PF12697.1	Secreted esterase	1	0	0	0	0	0	0
1841	PFR_JS23_1841	Acyl-CoA dehydrogenase type 2 domain protein	2048139	2049287	+	PROKKA_01878	Putative acyl-CoA dehydrogenase YdbM	2048139	2049287	+	1.3.99.-	ydbM	similar to AA sequence:UniProtKB:P96608		1	0	0	0	0	0	0
1842	PFR_JS23_1842	FAD linked oxidase protein	2049450	2052236	-	PROKKA_01879	putative FAD-linked oxidoreductase	2049450	2052236	-	1.-.-.-		similar to AA sequence:UniProtKB:Q50685		1	0	0	0	0	0	0
1843	PFR_JS23_1843	UPF0214 protein YfeW	2052619	2053842	-	PROKKA_01880	Penicillin-binding protein 4*	2052619	2053842	-		pbpE	similar to AA sequence:UniProtKB:P32959		1	0	0	0	0	0	0
1844	PFR_JS23_1844	OmpA family membrane associated protein	2053839	2054624	-	PROKKA_01881	vancomycin high temperature exclusion protein	2053839	2054624	-			protein motif:CLUSTERS:PRK10834	Putative antibiotic resistance	0	0	0	0	0	0	0
1845	PFR_JS23_1845	Glucose-6-phosphate isomerase 2	2054628	2056310	-	PROKKA_01882	Glucose-6-phosphate isomerase	2054628	2056310	-	5.3.1.9	pgi	similar to AA sequence:UniProtKB:P64192		1	0	0	0	0	0	0
1846	PFR_JS23_1846	Hypothetical protein	2056502	2057506	-	PROKKA_01883	putative endopeptidase precursor	2056502	2057506	-	3.4.-.-		similar to AA sequence:UniProtKB:A4QFQ3		1	0	0	0	0	0	0
1847	PFR_JS23_1847	2-keto-3-deoxy-6-phosphogluconate aldolase	2057732	2058430	-	PROKKA_01884	keto-hydroxyglutarate-aldolase/keto-deoxy-phosphogluconate aldolase	2057732	2058430	-			protein motif:CLUSTERS:PRK07455		1	0	0	0	0	0	0
1848	PFR_JS23_1848	DEAD/DEAH box helicase	2058567	2061119	+	PROKKA_01885	ski2-like helicase	2058567	2061119	+			protein motif:CLUSTERS:PRK02362		0	0	0	0	0	0	0
1849	PFR_JS23_1849	Putative kinase inhibitor protein	2061153	2061617	+	PROKKA_01886	putative kinase inhibitor protein	2061153	2061617	+			protein motif:CLUSTERS:PRK10257		0	0	0	0	0	0	0
1850	PFR_JS23_1850	Cutinase	2061763	2063001	+	PROKKA_01887	Cutinase	2061763	2063001	+			protein motif:Pfam:PF01083.16	Anchored esterase	1	0	0	0	0	0	0
1851	PFR_JS23_1851	Hypothetical protein	2063523	2064221	-	PROKKA_01888	hypothetical protein	2063523	2064221	-					1	0	0	0	0	0	0
						PROKKA_01889	tRNA-Ser(cag)	2064352	2064436	+			COORDINATES:profile:Aragorn:1.2		0					0	0
1852	PFR_JS23_1852	Uma4 protein	2066662	2067969	-	PROKKA_01890	Transposase	2066662	2067969	-			protein motif:Pfam:PF01610.11		0	0	0	0	0	0	0
1853	PFR_JS23_1853	Hypothetical protein	2068533	2069051	+	PROKKA_01891	hypothetical protein	2068533	2069051	+					0	0	0	0	0	0	0
1854	PFR_JS23_1854	Hypothetical protein	2069092	2069322	-	PROKKA_01892	hypothetical protein	2069092	2069322	-					0	0	0	0	0	0	0
1855	PFR_JS23_1855	Hypothetical protein	2069767	2070576	-	PROKKA_01893	hypothetical protein	2069767	2070576	-					0	0	0	0	0	0	0
1856	PFR_JS23_1856	Hypothetical protein	2071004	2071939	+	PROKKA_01894	hypothetical protein	2071004	2071939	+					0	0	0	0	0	0	0
1857	PFR_JS23_1857	Polyol permease	2072025	2073308	-	PROKKA_01895	Alpha-ketoglutarate permease	2072025	2073308	-		csbX	similar to AA sequence:UniProtKB:O05390		1	0	0	0	0	0	0
1858	PFR_JS23_1858	Hypothetical protein	2073660	2074358	+	PROKKA_01896	Host cell surface-exposed lipoprotein	2073660	2074358	+			protein motif:Pfam:PF07553.5		1	0	0	0	0	0	0
1859	PFR_JS23_1859	Phosphoribosylformylglycinamidine synthase 1	2074437	2075114	-	PROKKA_01897	Phosphoribosylformylglycinamidine synthase 1	2074437	2075114	-	6.3.5.3	purQ	similar to AA sequence:UniProtKB:Q8NMI4		1	0	0	0	0	0	0
1860	PFR_JS23_1860	Phosphoribosylformylglycinamidine synthase	2075116	2075367	-	PROKKA_01898	phosphoribosylformylglycinamidine synthase subunit PurS	2075116	2075367	-			protein motif:CLUSTERS:PRK05974		1	0	0	0	0	0	0
1861	PFR_JS23_1861	Phosphoribosylaminoimidazole-succinocarboxamidesy	2075444	2076322	-	PROKKA_01899	Phosphoribosylaminoimidazole-succinocarboxamide synthase	2075444	2076322	-	6.3.2.6	purC	similar to AA sequence:UniProtKB:A0R4I0		1	0	0	0	0	0	0
1862	PFR_JS23_1862	Hypothetical protein	2076420	2077526	+	PROKKA_01900	hypothetical protein	2076420	2077526	+					1	0	0	0	0	0	0
1863	PFR_JS23_1863	Adenylosuccinate lyase	2077536	2078969	-	PROKKA_01901	Adenylosuccinate lyase	2077536	2078969	-	4.3.2.2	purB	similar to AA sequence:UniProtKB:Q9X0I0		1	0	0	0	0	0	0
1864	PFR_JS23_1864	Phosphoribosylamine--glycine ligase (Precursor)	2078998	2080251	-	PROKKA_01902	Phosphoribosylamine--glycine ligase	2078998	2080251	-	6.3.4.13	purD	similar to AA sequence:UniProtKB:Q92RL0		1	0	0	0	0	0	0
1865	PFR_JS23_1865	YidE/YbjL duplication	2080512	2082080	+	PROKKA_01903	Aspartate/alanine antiporter	2080512	2082080	+		aspT	similar to AA sequence:UniProtKB:Q8L3K8		0	0	0	0	0	0	0
1866	PFR_JS23_1866	Hypothetical protein	2082604	2083320	-	PROKKA_01904	hypothetical protein	2082604	2083320	-					0	0	0	0	0	0	0
1867	PFR_JS23_1867	Hypothetical protein	2083369	2084133	-	PROKKA_01905	hypothetical protein	2083369	2084133	-					1	0	0	0	0	0	0
1868	PFR_JS23_1868	Hypothetical protein	2084192	2084884	-	PROKKA_01906	hypothetical protein	2084192	2084884	-					1	0	0	0	0	0	0
1869	PFR_JS23_1869	Protein of hypothetical function DUF894	2085184	2086935	+	PROKKA_01907	enterobactin exporter EntS	2085184	2086935	+			protein motif:CLUSTERS:PRK10489		1	0	0	0	0	0	0
1870	PFR_JS23_1870	Tat pathway signal sequence	2087133	2088671	-	PROKKA_01908	Arginine/agmatine antiporter	2087133	2088671	-		adiC	similar to AA sequence:UniProtKB:P60066		1	0	0	0	0	0	0
1871	PFR_JS23_1871	Fructokinase	2088854	2089819	+	PROKKA_01909	5-dehydro-2-deoxygluconokinase	2088854	2089819	+	2.7.1.92	iolC_2	similar to AA sequence:UniProtKB:P42414		1	0	0	0	0	0	0
1872	PFR_JS23_1872	Hypothetical protein	2089973	2090371	+	PROKKA_01910	hypothetical protein	2089973	2090371	+					1	0	0	0	0	0	0
1873	PFR_JS23_1873	Integral membrane lysyl-tRNA synthetase	2090368	2092500	-	PROKKA_01911	Lysylphosphatidylglycerol biosynthesis bifunctional protein LysX	2090368	2092500	-		lysX_1	similar to AA sequence:UniProtKB:P94974		1	0	0	0	0	0	0
1874	PFR_JS23_1874	Integral membrane protein MviN	2092564	2094507	-	PROKKA_01912	putative peptidoglycan biosynthesis protein MviN	2092564	2094507	-		mviN	similar to AA sequence:UniProtKB:O05435		1	0	0	0	0	0	0
1875	PFR_JS23_1875	Aspartate kinase	2094594	2095868	-	PROKKA_01913	Aspartokinase	2094594	2095868	-	2.7.2.4	ask	similar to AA sequence:UniProtKB:P0A4Z8		1	0	0	0	0	0	0
1876	PFR_JS23_1876	Oxidoreductase, NAD-binding domain protein	2096037	2097023	+	PROKKA_01914	15-anhydro-D-fructose reductase	2096037	2097023	+	1.1.1.292	afr_2	similar to AA sequence:UniProtKB:Q2I8V6		1	0	0	0	0	0	0
1877	PFR_JS23_1877	Isoleucine--tRNA ligase (Precursor)	2097150	2100410	-	PROKKA_01915	Isoleucine--tRNA ligase	2097150	2100410	-	6.1.1.5	ileS	similar to AA sequence:UniProtKB:P56690		1	0	0	0	0	0	0
1878	PFR_JS23_1878	Hypothetical protein	2100731	2101498	+	PROKKA_01916	hypothetical protein	2100731	2101498	+					0	0	0	0	0	0	0
1879	PFR_JS23_1879	Recombination protein RecR	2101524	2102150	-	PROKKA_01917	Recombination protein RecR	2101524	2102150	-		recR	similar to AA sequence:UniProtKB:Q8RDI4		1	0	0	0	0	0	0
1880	PFR_JS23_1880	Hypothetical protein	2102152	2102460	-	PROKKA_01918	Nucleoid-associated protein	2102152	2102460	-			similar to AA sequence:UniProtKB:A3DHB8		1	0	0	0	0	0	0
1881	PFR_JS23_1881	Hypothetical protein	2102711	2106115	-	PROKKA_01919	DNA polymerase III subunit tau	2102711	2106115	-	2.7.7.7	dnaX_2	similar to AA sequence:UniProtKB:P06710		0	0	0	0	0	0	0
1882	PFR_JS23_1882	Peptidase C60, sortase A and B	2106185	2106901	-	PROKKA_01920	Sortase family protein	2106185	2106901	-			protein motif:Pfam:PF04203.7		0	0	0	0	0	0	0
1883	PFR_JS23_1883	Putative cell wall anchor domain protein	2106997	2108376	-	PROKKA_01921	Cna protein B-type domain protein	2106997	2108376	-			protein motif:Pfam:PF05738.7		1	0	0	0	0	0	0
1884	PFR_JS23_1884	Nitrite reductase (NO-forming)	2108530	2111166	-	PROKKA_01922	Copper-containing nitrite reductase precursor	2108530	2111166	-	1.7.2.1	aniA	similar to AA sequence:UniProtKB:Q02219		1	0	0	0	0	0	0
1885	PFR_JS23_1885	Hypothetical protein	2111163	2112467	-	PROKKA_01923	hypothetical protein	2111163	2112467	-					1	0	0	0	0	0	0
1886	PFR_JS23_1886	Transcriptional regulator	2112515	2113525	-	PROKKA_01924	Helix-turn-helix domain protein	2112515	2113525	-			protein motif:Pfam:PF12840.1		0	0	0	0	0	0	0
1887	PFR_JS23_1887	Hemerythrin HHE cation binding region	2113531	2113818	-	PROKKA_01925	hypothetical protein	2113531	2113818	-					1	0	0	0	0	0	0
1888	PFR_JS23_1888	Threonine dehydratase ilvA	2114292	2115566	-	PROKKA_01926	L-threonine dehydratase biosynthetic IlvA	2114292	2115566	-	4.3.1.19	ilvA	similar to AA sequence:UniProtKB:P04968		1	0	0	0	0	0	0
						PROKKA_01927	tRNA-Ser(gga)	2115668	2115755	+			COORDINATES:profile:Aragorn:1.2		0					0	0
1889	PFR_JS23_1889	Putative CRISPR-associated Csb1 family protein	2116099	2117298	+	PROKKA_01928	CRISPR-associated protein (Cas_GSU0053)	2116099	2117298	+			protein motif:Pfam:PF09617.4		0	0	0	0	0	0	0		Cas
1890	PFR_JS23_1890	Putative CRISPR-associated Csb2 family protein	2117300	2118841	+	PROKKA_01929	hypothetical protein	2117300	2118841	+					0	0	0	0	0	0	0		Cas?
1891	PFR_JS23_1891	CRISPR-associated helicase Cas3 family protein	2118838	2121453	+	PROKKA_01930	helicase Cas3	2118838	2121453	+			protein motif:CLUSTERS:PRK09694		0	0	0	0	0	0	0		Cas
1892	PFR_JS23_1892	Putative CRISPR-associated Csb3 family protein	2121450	2122451	+	PROKKA_01931	hypothetical protein	2121450	2122451	+					0	0	0	0	0	0	0		Cas?
1893	PFR_JS23_1893	CRISPR-associated endonuclease Cas1	2122441	2124042	+	PROKKA_01932	CRISPR-associated protein Cas4/endonuclease Cas1 fusion	2122441	2124042	+	3.1.-.-	cas4-cas1	similar to AA sequence:UniProtKB:Q1CW50		0	0	0	0	0	0	0		Cas
1894	PFR_JS23_1894	CRISPR-associated endoribonuclease Cas2	2124039	2124341	+	PROKKA_01933	CRISPR-associated endonuclease Cas2 2	2124039	2124341	+	3.1.-.-	cas2b	similar to AA sequence:UniProtKB:Q746F4		0	0	0	0	0	0	0		Cas
																							Crispr_2
1895	PFR_JS23_1895	Hypothetical protein	2124691	2124813	-											0	0	0	0	0	0		Crispr_2
1896	PFR_JS23_1896	Hypothetical protein	2126145	2126258	-											0	0	0	0	0	0		Crispr_2
																							Crispr_2
1897	PFR_JS23_1897	Hypothetical protein	2127114	2127620	+	PROKKA_01934	hypothetical protein	2127114	2127620	+					1	0	0	0	0	0	0
1898	PFR_JS23_1898	Hypothetical protein	2127655	2128170	-	PROKKA_01935	hypothetical protein	2127655	2128170	-					1	0	0	0	0	0	0
1899	PFR_JS23_1899	Carbamoylphosphate synthase large subunit	2128341	2129567	-	PROKKA_01936	hypothetical protein	2128341	2129567	-			protein motif:CLUSTERS:PRK06849		0	0	0	0	0	0	0
1900	PFR_JS23_1900	Alcohol dehydrogenase	2129624	2130637	-	PROKKA_01937	Zinc-type alcohol dehydrogenase-like protein	2129624	2130637	-			similar to AA sequence:UniProtKB:P99173		0	0	0	0	0	0	0
1901	PFR_JS23_1901	Hypothetical protein	2130772	2131014	-	PROKKA_01938	hypothetical protein	2130772	2131014	-					1	0	0	0	0	0	0
1902	PFR_JS23_1902	PF07510 family protein	2131104	2131853	-	PROKKA_01939	hypothetical protein	2131104	2131853	-					1	0	0	0	0	0	0
1903	PFR_JS23_1903	Hypothetical protein	2132311	2132586	+	PROKKA_01940	hypothetical protein	2132311	2132586	+					0	0	0	0	0	0	0
1904	PFR_JS23_1904	Transporter, anaerobic C4-dicarboxylate uptake	2132983	2134299	+	PROKKA_01941	Anaerobic C4-dicarboxylate transporter DcuA	2132983	2134299	+		dcuA_2	similar to AA sequence:UniProtKB:P0ABN5		0	0	0	0	0	0	0
1905	PFR_JS23_1905	Type III restriction protein res subunit	2134535	2137699	+	PROKKA_01942	ATP-dependent RNA helicase SrmB	2134535	2137699	+	3.6.4.13	srmB	similar to AA sequence:UniProtKB:P21507		0	0	0	0	0	0	0	PfrJS23ORF1905P
1906	PFR_JS23_1906	Hypothetical protein	2137700	2137999	-	PROKKA_01943	hypothetical protein	2137700	2137999	-					0	0	0	0	0	0	0
1907	PFR_JS23_1907	Hypothetical protein	2138180	2138380	-	PROKKA_01944	hypothetical protein	2138180	2138380	-					0	0	0	0	0	0	0
1908	PFR_JS23_1908	Hypothetical protein	2138367	2138786	-	PROKKA_01945	hypothetical protein	2138367	2138786	-					0	0	0	0	0	0	0
1909	PFR_JS23_1909	Hypothetical protein	2139179	2139355	+	PROKKA_01946	hypothetical protein	2139179	2139355	+					0	0	0	0	0	0	0
1910	PFR_JS23_1910	Hypothetical protein	2139588	2139902	+	PROKKA_01947	hypothetical protein	2139588	2139902	+					0	0	0	0	0	0	0
1911	PFR_JS23_1911	Hypothetical protein	2140132	2140305	+	PROKKA_01948	hypothetical protein	2140132	2140305	+					0	0	0	0	0	0	0
1912	PFR_JS23_1912	Hypothetical protein	2140346	2141278	-	PROKKA_01949	hypothetical protein	2140346	2141278	-					0	0	0	0	0	0	0
1913	PFR_JS23_1913	SPFH domain/band 7 family protein	2141662	2142645	+	PROKKA_01950	FtsH protease regulator HflK	2141662	2142645	+			protein motif:CLUSTERS:PRK10930		0	0	0	0	0	0	0
1914	PFR_JS23_1914	Hypothetical protein	2142871	2143425	-	PROKKA_01951	hypothetical protein	2142871	2143425	-					1	0	0	0	0	0	0
1915	PFR_JS23_1915	Oxidoreductase, NAD-binding domain protein	2143752	2144921	+	PROKKA_01952	4-carboxy-2-hydroxymuconate-6-semialdehyde dehydrogenase	2143752	2144921	+	1.1.1.312	ligC	similar to AA sequence:UniProtKB:Q9KWL3		0	0	0	0	0	0	0
1916	PFR_JS23_1916	Ribose operon repressor	2144928	2146001	+	PROKKA_01953	HTH-type transcriptional repressor PurR	2144928	2146001	+		purR	similar to AA sequence:UniProtKB:P0ACP7		0	0	0	0	0	0	0
1917	PFR_JS23_1917	Glyoxal reductase	2146076	2146957	+	PROKKA_01954	Morphine 6-dehydrogenase	2146076	2146957	+	1.1.1.218	morA	similar to AA sequence:UniProtKB:Q02198		0	0	0	0	0	0	0
1918	PFR_JS23_1918	Putative zinc transporter ZitB	2147399	2148349	-	PROKKA_01955	Cadmium cobalt and zinc/H(+)-K(+) antiporter	2147399	2148349	-		czcD	similar to AA sequence:UniProtKB:O07084		1	0	0	0	0	0	0
1919	PFR_JS23_1919	Amino acid permease	2148466	2149860	-	PROKKA_01956	Aromatic amino acid transport protein AroP	2148466	2149860	-		aroP_1	similar to AA sequence:UniProtKB:P15993		1	0	0	0	0	0	0
1920	PFR_JS23_1920	Hydroxyethylthiazole kinase	2150288	2151148	+	PROKKA_01957	Hydroxyethylthiazole kinase	2150288	2151148	+	2.7.1.50	thiM	similar to AA sequence:UniProtKB:P39593		0	0	0	0	0	0	0
1921	PFR_JS23_1921	Thiamine-phosphate pyrophosphorylase (Precursor)	2151181	2151996	+	PROKKA_01958	Thiamine-phosphate synthase	2151181	2151996	+	2.5.1.3	thiE_2	similar to AA sequence:UniProtKB:P66919		0	0	0	0	0	0	0
1922	PFR_JS23_1922	Phosphomethylpyrimidine kinase	2151993	2152859	+	PROKKA_01959	Hydroxymethylpyrimidine/phosphomethylpyrimidine kinase	2151993	2152859	+	2.7.1.49	thiD	similar to AA sequence:UniProtKB:P55882		1	0	0	0	0	0	0
1923	PFR_JS23_1923	Putative hydroxymethylpyrimidine transporter	2152938	2154254	+	PROKKA_01960	Permease for cytosine/purines uracil thiamine allantoin	2152938	2154254	+			protein motif:Pfam:PF02133.9		0	0	0	0	0	0	0
1924	PFR_JS23_1924	Putative unusual protein kinase	2154342	2156039	-	PROKKA_01961	putative protein kinase UbiB	2154342	2156039	-	2.7.-.-	ubiB_1	similar to AA sequence:UniProtKB:P0A6A0		1	0	0	0	0	0	0
1925	PFR_JS23_1925	Transcriptional regulator	2156082	2156654	-	PROKKA_01962	Transcriptional regulator YqjI	2156082	2156654	-		yqjI_2	similar to AA sequence:UniProtKB:P64588		1	0	0	0	0	0	0
1926	PFR_JS23_1926	Hypothetical protein	2157227	2157610	+	PROKKA_01963	hypothetical protein	2157227	2157610	+					0	0	0	0	0	0	0
1927	PFR_JS23_1927	Hypothetical protein	2157683	2159299	+	PROKKA_01964	Cellulosome-anchoring protein precursor	2157683	2159299	+		ancA	similar to AA sequence:UniProtKB:Q06848		0	0	0	0	0	0	0
1928	PFR_JS23_1928	ABC D-methionine transporter, permease component	2159423	2160079	-	PROKKA_01965	Methionine import system permease protein MetP	2159423	2160079	-		metP	similar to AA sequence:UniProtKB:O32168		1	0	0	0	0	0	0
1929	PFR_JS23_1929	Methionine import ATP-binding protein MetN 2	2160076	2161341	-	PROKKA_01966	Methionine import ATP-binding protein MetN	2160076	2161341	-	3.6.3.-	metN	similar to AA sequence:UniProtKB:O32169		1	0	0	0	0	0	0
1930	PFR_JS23_1930	NLPA lipoprotein	2161338	2162303	-	PROKKA_01967	Membrane lipoprotein TpN32 precursor	2161338	2162303	-			similar to AA sequence:UniProtKB:O07950		1	0	0	0	0	0	0
1931	PFR_JS23_1931	Hypothetical protein	2162512	2162631	-	PROKKA_01968	hypothetical protein	2162512	2162631	-					0	0	0	0	0	0	0
1932	PFR_JS23_1932	DNA-binding response regulator TrcR	2162854	2163582	+	PROKKA_01969	putative transcriptional regulatory protein TcrX	2162854	2163582	+		tcrX	similar to AA sequence:UniProtKB:O69730		1	0	0	0	0	0	0
1933	PFR_JS23_1933	Two-component sensor kinase TcrY	2163563	2165428	+	PROKKA_01970	putative sensor histidine kinase TcrY	2163563	2165428	+	2.7.13.3	tcrY	similar to AA sequence:UniProtKB:O69729		1	0	0	0	0	0	0
1934	PFR_JS23_1934	PfkB family sugar kinase	2165624	2166616	-	PROKKA_01971	Ribokinase	2165624	2166616	-	2.7.1.15	rbsK	similar to AA sequence:UniProtKB:P0A9J6		1	0	0	0	0	0	0
1935	PFR_JS23_1935	Hypothetical protein	2166852	2169668	-	PROKKA_01972	FHA domain protein	2166852	2169668	-			protein motif:Pfam:PF00498.20		0	0	0	0	0	0	0
1936	PFR_JS23_1936	Pyruvate, phosphate dikinase	2170168	2172825	-	PROKKA_01973	Pyruvate phosphate dikinase	2170168	2172825	-	2.7.9.1	ppdK	similar to AA sequence:UniProtKB:P22983		1	0	0	0	0	0	0
1937	PFR_JS23_1937	Putative pyruvate, phosphate dikinase regulatory	2173034	2173927	-	PROKKA_01974	Putative pyruvate phosphate dikinase regulatory protein	2173034	2173927	-	2.7.11.32	yqfL	similar to AA sequence:UniProtKB:P54470		1	0	0	0	0	0	0
1938	PFR_JS23_1938	Restriction system protein mrr	2174439	2175380	+	PROKKA_01975	Mrr restriction system protein	2174439	2175380	+		mrr_2	similar to AA sequence:UniProtKB:P24202		0	0	0	0	0	0	0	PfrJS23Mrr2P
1939	PFR_JS23_1939	MATE efflux family protein	2175607	2176971	-	PROKKA_01976	DNA-damage-inducible protein F	2175607	2176971	-		dinF	similar to AA sequence:UniProtKB:P28303		1	0	0	0	0	0	0
1940	PFR_JS23_1940	Methyltransferase small domain protein	2177022	2178011	+	PROKKA_01977	Ribosomal RNA large subunit methyltransferase G	2177022	2178011	+	2.1.1.174	rlmG	similar to AA sequence:UniProtKB:P42596		0	0	0	0	0	0	0
1941	PFR_JS23_1941	Hypothetical protein	2178218	2178991	+	PROKKA_01978	hypothetical protein	2178218	2178991	+					0	0	0	0	0	0	0
1942	PFR_JS23_1942	2,5-diketo-D-gluconic acid reductase	2179222	2180055	+	PROKKA_01979	putative oxidoreductase/MSMEI_2347	2179222	2180055	+	1.-.-.-		similar to AA sequence:UniProtKB:A0QV10		1	0	0	0	0	0	0
1943	PFR_JS23_1943	Hypothetical protein	2180262	2180792	+	PROKKA_01980	hypothetical protein	2180262	2180792	+					0	0	0	0	0	0	0
1944	PFR_JS23_1944	Hypothetical protein	2181044	2181274	-	PROKKA_01981	hypothetical protein	2181044	2181274	-					0	0	0	0	0	0	0
1945	PFR_JS23_1945	Hypothetical protein	2181289	2181534	+	PROKKA_01982	hypothetical protein	2181289	2181534	+					1	0	0	0	0	0	0
1946	PFR_JS23_1946	Hypothetical protein	2181672	2183012	-	PROKKA_01983	hypothetical protein	2181672	2183012	-					1	0	0	0	0	0	0
1947	PFR_JS23_1947	Uncharacterized conserved protein UCP033563	2183325	2184515	+	PROKKA_01984	hypothetical protein	2183325	2184515	+					1	0	0	0	0	0	0
1948	PFR_JS23_1948	Succinate CoA transferase	2184639	2186162	+	PROKKA_01985	Succinyl-CoA:coenzyme A transferase	2184639	2186162	+	2.8.3.-	cat1	similar to AA sequence:UniProtKB:P38946		1	0	0	0	0	0	0
1949	PFR_JS23_1949	2-deoxy-D-gluconate 3-dehydrogenase KduD	2186390	2187202	-	PROKKA_01986	2-dehydro-3-deoxy-D-gluconate 5-dehydrogenase	2186390	2187202	-	1.1.1.127	kduD	similar to AA sequence:UniProtKB:Q05528		0	0	0	0	0	0	0
1950	PFR_JS23_1950	D-isomer specific 2-hydroxyacid dehydrogenase	2187242	2188291	-	PROKKA_01987	D-2-hydroxyisocaproate dehydrogenase	2187242	2188291	-	1.1.1.-		similar to AA sequence:UniProtKB:P17584		0	0	0	0	0	0	0
[truncated: 390 more rows]

## Sheet: LT618793 (phage)
Prodigal ID	product name	gene start	gene end	strand	CRISPR	Annotations derived from Doucette
PH1_1	Hypothetical protein	45	383	-
PH1_2	Probable antirepressor protein (Ant)	694	1470	-
PH1_3	Hypothetical protein	1529	1792	-
PH1_4	Hypothetical protein	1923	2537	+
PH1_5	Hypothetical protein	2497	2607	+
PH1_6	Hypothetical protein	3037	3495	-
PH1_7	Hypothetical protein	3497	3856	+
PH1_8	Hypothetical protein	3964	4623	+
PH1_9	Integrase family protein	4694	5932	-		integrase
PH1_10	Hypothetical protein	6015	6431	-
PH1_11	Hypothetical protein	6506	6757	+
PH1_12	Hypothetical protein	6883	7077	+
PH1_13	Hypothetical protein	7180	7569	+
PH1_14	Hypothetical protein	7923	8030	+
PH1_15	Hypothetical protein	7972	8958	+
PH1_16	Hypothetical protein	9040	9261	-
PH1_17	N-acetylmuramoyl-L-alanine amidase family 2; alanine amidase family 2	9274	10116	-
PH1_18	Hypothetical protein	10166	10441	-
PH1_19	Hypothetical protein	10438	10872	-
PH1_20	Hypothetical protein	10925	12073	-
PH1_21	Hypothetical protein	12077	12685	-
PH1_22	Hypothetical protein	12725	12955	-
PH1_23	Hypothetical protein	12952	14124	-		tail protein
PH1_24	Hypothetical protein	14124	14939	-
PH1_25	Hypothetical protein	14941	19104	-		tape measure protein
PH1_26	Hypothetical protein	19131	19499	-
PH1_27	Hypothetical protein	19499	19852	-
PH1_28	Hypothetical protein	19950	20813	-
PH1_29	Hypothetical protein	20822	21190	-
PH1_30	Hypothetical protein	21187	21435	-
PH1_31	Hypothetical protein	21428	21769	-
PH1_32	Hypothetical protein	21766	22146	-
PH1_33	Hypothetical protein	22133	22333	-
PH1_34	Putative phage major head protein	22359	23339	-		capsid protein
PH1_35	Hypothetical protein	23356	23988	-
PH1_36	Hypothetical protein	24247	25032	-
PH1_37	Phage portal , SPP1 Gp6-like family protein	25019	26530	-		portal protein
PH1_38	Gp8 domain protein	26527	27981	-		terminase large subunit
PH1_39	Hypothetical protein	27935	28231	-
PH1_40	Transposase OrfB	28309	28785	-
PH1_41	Transposase IS6110	28944	29831	-
PH1_42	IS3 family element	29864	30208	-
PH1_43	Transposase, IS605 family (Fragment)	30250	30792	-
PH1_44	Hypothetical protein	30891	31265	-
PH1_45	Hypothetical protein	31975	32268	-
PH1_46	Hypothetical protein	32445	32630	+
PH1_47	Hypothetical protein	32731	33456	-
PH1_48	Hypothetical protein	33490	33720	-
PH1_49	Hypothetical protein	33782	34249	-
PH1_50	Hypothetical protein	34246	34593	-
PH1_51	Hypothetical protein	34760	35155	-
PH1_52	HNH endonuclease domain protein	35133	35708	-
PH1_53	Hypothetical protein	35708	36091	-
PH1_54	Hypothetical protein	36088	36336	-
PH1_55	Hypothetical protein	36554	37114	-
PH1_56	Hypothetical protein	37111	37443	-
PH1_57	RecT protein	37440	38243	-		RecT-like DNA pairing protein
PH1_58	RecE	38240	39169	-		RecE-like exonuclease
PH1_59	Hypothetical protein	39166	39837	-
PH1_60	Hypothetical protein	39834	40286	-	JS23_Crispr_2_19
PH1_61	Hypothetical protein	40665	40811	-
PH1_62	Hypothetical protein	40804	41019	-
PH1_63	Hypothetical protein	41006	41098	-
PH1_64	Hypothetical protein	41184	41540	-
PH1_65	Phage antirepressor protein	41643	42437	-		antirepressor
PH1_66	Hypothetical protein	42625	42723	-
