# Supplementary material for: De novo assembly of genomes from long sequence reads reveals uncharted territories of Propionibacterium freudenreichii
Source: BMC Genomics. 2017 Oct 16;18:790. doi: 10.1186/s12864-017-4165-9 (PMC5644110; doi:10.1186/s12864-017-4165-9)
Supplement: Supplementary file 21 — Annotation file of the strain JS25 (LT618783) and of the putative conjugative plasmid PFR_JS25–1 (LT618784) with the cumulative results of bioinformatics analyses. (XLSX 336 kb) [file 12864_2017_4165_MOESM21_ESM.xlsx]

## Sheet: LT618783
No.	Prodigal ID	product name	gene start	gene stop	strand	PROKKA ID	product name	gene start	gene stop	strand	eC_number	gene_name	database similar protein	note	Core	Island Viewer Predicted by at least one method	IV SIGI	IV Island Path	IV Island Pick	Prophinder	Phaster	Rebase	CRISPR
1	PFR_JS25-1_1	Chromosomal replication initiator protein DnaA	1	1467	+	PROKKA_00001	Chromosomal replication initiator protein DnaA	61	1467	+		dnaA	similar to AA sequence:UniProtKB:Q9ZH75		1	0	0	0	0	0	0
2	PFR_JS25-1_2	Drug resistance transporter, EmrB/QacA subfamily	1442	2911	-	PROKKA_00002	Multidrug export protein EmrB	1442	2911	-		emrB_1	similar to AA sequence:UniProtKB:P0AEJ0	Putative antibiotic resistance	1	0	0	0	0	0	0
3	PFR_JS25-1_3	Transcriptional regulator, MerR family	3153	3770	+	PROKKA_00003	hypothetical protein	3153	3770	+					1	0	0	0	0	0	0
4	PFR_JS25-1_4	SqdX	3767	4951	-	PROKKA_00004	GDP-mannose-dependent alpha-mannosyltransferase	3767	4951	-	2.4.1.-	mgtA_1	similar to AA sequence:UniProtKB:Q8NT41		1	0	0	0	0	0	0
5	PFR_JS25-1_5	Sulfolipid (UDP-sulfoquinovose) biosynthesis	4965	6212	-	PROKKA_00005	NAD dependent epimerase/dehydratase family protein	4965	6212	-			protein motif:Pfam:PF01370.15		1	0	0	0	0	0	0
6	PFR_JS25-1_6	ABC transport system ATP-binding protein	6683	7627	+	PROKKA_00006	ABC transporter ATP-binding protein YxdL	6683	7627	+		yxdL	similar to AA sequence:UniProtKB:P42423		0	0	0	0	0	0	0
7	PFR_JS25-1_7	ABC lipoprotein transporter, permease component	7629	10187	+	PROKKA_00007	ABC transporter permease YtrF precursor	7629	10187	+		ytrF_1	similar to AA sequence:UniProtKB:O35005		0	0	0	0	0	0	0
8	PFR_JS25-1_8	Hypothetical protein	11003	11935	-	PROKKA_00008	hypothetical protein	11003	11935	-					0	0	0	0	0	0	0
9	PFR_JS25-1_9	DNA polymerase III, beta subunit	12063	13223	+	PROKKA_00009	DNA polymerase III subunit beta	12063	13223	+	2.7.7.7	dnaN	similar to AA sequence:UniProtKB:Q50790		1	0	0	0	0	0	0
10	PFR_JS25-1_10	Putative insertion element ISCmi2 transposase	13250	14251	-	PROKKA_00010	IS2 transposase TnpB	13250	14251	-			protein motif:CLUSTERS:PRK09409		0	0	0	0	0	0	0
11	PFR_JS25-1_11	Hypothetical protein	14280	14555	+	PROKKA_00011	hypothetical protein	14280	14555	+					0	0	0	0	0	0	0
12	PFR_JS25-1_12	Uma4 protein	15202	16548	+	PROKKA_00012	Transposase	15202	16548	+			protein motif:Pfam:PF01610.11		0	0	0	0	0	0	0
13	PFR_JS25-1_13	Putative TIM-barrel fold metal-dependent	16548	17189	+	PROKKA_00013	Amidohydrolase	16548	17189	+			protein motif:Pfam:PF04909.8		0	0	0	0	0	0	0
14	PFR_JS25-1_14	Cyclase family protein	17329	17985	+	PROKKA_00014	Kynurenine formamidase	17329	17985	+	3.5.1.9	kynB	similar to AA sequence:UniProtKB:Q81CK1		0	0	0	0	0	0	0
15	PFR_JS25-1_15	Uma4 protein	18083	19390	+	PROKKA_00015	Transposase	18083	19390	+			protein motif:Pfam:PF01610.11		0	0	0	0	0	0	0
16	PFR_JS25-1_16	MFS transporter	19487	20779	+	PROKKA_00016	Putative tartrate transporter	19487	20779	+		ttuB_1	similar to AA sequence:UniProtKB:Q44470		0	0	0	0	0	0	0
17	PFR_JS25-1_17	Propionate catabolism operon transcriptional	20818	21648	-	PROKKA_00017	HTH-type transcriptional regulator LutR	20818	21648	-		lutR	similar to AA sequence:UniProtKB:O07007		0	0	0	0	0	0	0
18	PFR_JS25-1_18	DAK1 domain protein	21796	23514	+	PROKKA_00018	PTS-dependent dihydroxyacetone kinase, dihydroxyacetone-binding subunit DhaK	21796	23514	+	2.7.-.-	dhaK_1	similar to AA sequence:UniProtKB:Q9CIV8		0	0	0	0	0	0	0
19	PFR_JS25-1_19	Triosephosphate isomerase 2	23589	24341	+	PROKKA_00019	Triosephosphate isomerase	23589	24341	+	5.3.1.1	tpiA_1	similar to AA sequence:UniProtKB:Q5XD48		1	0	0	0	0	0	0
20	PFR_JS25-1_20	Transcriptional regulator	24503	25333	+	PROKKA_00020	Glycerol-3-phosphate regulon repressor	24503	25333	+		glpR	similar to AA sequence:UniProtKB:P0ACL0		1	0	0	0	0	0	0
21	PFR_JS25-1_21	Oxidoreductase, short chain	25478	26161	-	PROKKA_00021	putative oxidoreductase	25478	26161	-	1.-.-.-		similar to AA sequence:UniProtKB:Q99RF5		1	0	0	0	0	0	0
22	PFR_JS25-1_22	Transposase for IS3514a	26546	27751	-	PROKKA_00022	Integrase core domain protein	26546	27751	-			protein motif:Pfam:PF00665.20		0	0	0	0	0	0	0
23	PFR_JS25-1_23	Putative ribose 5-phosphate isomerase	28345	28833	+	PROKKA_00023	Putative sugar phosphate isomerase YwlF	28345	28833	+	5.3.1.-	ywlF	similar to AA sequence:UniProtKB:P39156		1	0	0	0	0	0	0
24	PFR_JS25-1_24	Putative membrane protein	29312	30391	+	PROKKA_00024	hypothetical protein	29312	30391	+					1	0	0	0	0	0	0
25	PFR_JS25-1_25	HAD-superfamily hydrolase, subfamily IIA	30451	31323	+	PROKKA_00025	Arabinose operon protein AraL	30451	31323	+		araL	similar to AA sequence:UniProtKB:P94526		1	0	0	0	0	0	0
26	PFR_JS25-1_26	FGGY-family pentulose kinase	31355	32929	+	PROKKA_00026	Ribulokinase	31355	32929	+	2.7.1.16	araB_1	similar to AA sequence:UniProtKB:Q9KBQ3		1	0	0	0	0	0	0
27	PFR_JS25-1_27	Arabinose operon protein AraM	32942	34318	+	PROKKA_00027	Glycerol-1-phosphate dehydrogenase [NAD(P)+]	32942	34318	+	1.1.1.261	egsA	similar to AA sequence:UniProtKB:P94527		1	0	0	0	0	0	0
28	PFR_JS25-1_28	Ribulokinase	34556	36304	+	PROKKA_00028	Ribulokinase	34556	36304	+	2.7.1.16	araB_2	similar to AA sequence:UniProtKB:P94524		1	0	0	0	0	0	0
29	PFR_JS25-1_29	Transketolase	36423	38489	+	PROKKA_00029	Transketolase	36423	38489	+	2.2.1.1	tkt	similar to AA sequence:UniProtKB:O06811		1	0	0	0	0	0	0
30	PFR_JS25-1_30	CHY zinc finger	38618	38929	-	PROKKA_00030	CHY zinc finger	38618	38929	-			protein motif:Pfam:PF05495.6		0	0	0	0	0	0	0
31	PFR_JS25-1_31	Putative excinuclease ABC, A subunit	39106	41394	+	PROKKA_00031	UvrABC system protein A	39106	41394	+		uvrA_1	similar to AA sequence:UniProtKB:Q9WYV0		1	0	0	0	0	0	0
32	PFR_JS25-1_32	Aldose 1-epimerase family protein	41479	42375	-	PROKKA_00032	Putative glucose-6-phosphate 1-epimerase	41479	42375	-	5.1.3.15	yeaD	similar to AA sequence:UniProtKB:P39173		1	0	0	0	0	0	0
33	PFR_JS25-1_33	DNA polymerase beta domain protein region	42490	43323	+	PROKKA_00033	hypothetical protein	42490	43323	+					1	0	0	0	0	0	0
34	PFR_JS25-1_34	Hypothetical protein	43316	44401	+	PROKKA_00034	hypothetical protein	43316	44401	+					1	0	0	0	0	0	0
35	PFR_JS25-1_35	Hypothetical protein	44402	45259	-	PROKKA_00035	hypothetical protein	44402	45259	-					1	0	0	0	0	0	0
36	PFR_JS25-1_36	D-inositol-3-phosphate glycosyltransferase 2	45432	46661	+	PROKKA_00036	D-inositol 3-phosphate glycosyltransferase	45432	46661	+	2.4.1.250	mshA	similar to AA sequence:UniProtKB:A0QQZ8		1	0	0	0	0	0	0
37	PFR_JS25-1_37	1D-myo-inositol	46658	47476	+	PROKKA_00037	1D-myo-inositol 2-acetamido-2-deoxy-alpha-D-glucopyranoside deacetylase	46658	47476	+	3.5.1.103	mshB_1	similar to AA sequence:UniProtKB:Q9F344		1	0	0	0	0	0	0
38	PFR_JS25-1_38	Integral membrane protein	47647	48258	+	PROKKA_00038	acid-resistance membrane protein	47647	48258	+			protein motif:CLUSTERS:PRK10209		1	0	0	0	0	0	0
39	PFR_JS25-1_39	Ribose-phosphate diphosphokinase	48376	49356	-	PROKKA_00039	Ribose-phosphate pyrophosphokinase	48376	49356	-	2.7.6.1	prs_1	similar to AA sequence:UniProtKB:P65235		1	0	0	0	0	0	0
40	PFR_JS25-1_40	Glutamine amidotransferase class-I	49440	50129	-	PROKKA_00040	GMP synthase [glutamine-hydrolyzing]	49440	50129	-	6.3.5.2	guaA_1	similar to AA sequence:UniProtKB:P99105		1	0	0	0	0	0	0
41	PFR_JS25-1_41	Multidrug resistance protein	50155	51402	-	PROKKA_00041	4-hydroxybenzoate transporter PcaK	50155	51402	-		pcaK	similar to AA sequence:UniProtKB:Q51955		1	0	0	0	0	0	0
42	PFR_JS25-1_42	Transcriptional regulator, MerR	51440	51784	+	PROKKA_00042	HTH-type transcriptional regulator HmrR	51440	51784	+		hmrR	similar to AA sequence:UniProtKB:Q9X5X4		1	0	0	0	0	0	0
43	PFR_JS25-1_43	Hypothetical protein	51867	52421	+	PROKKA_00043	hypothetical protein	51867	52421	+					1	0	0	0	0	0	0
44	PFR_JS25-1_44	Hypothetical acetyltransferase YafP	52492	53037	-	PROKKA_00044	putative N-acetyltransferase YafP	52492	53037	-	2.3.1.-	yafP	similar to AA sequence:UniProtKB:Q47158		1	0	0	0	0	0	0
45	PFR_JS25-1_45	Transcriptional regulator	53169	53516	+	PROKKA_00045	HTH-type transcriptional regulator CmtR	53169	53516	+		cmtR	similar to AA sequence:UniProtKB:P67731		1	0	0	0	0	0	0
46	PFR_JS25-1_46	Metal cation transporting P-type ATPase ctpG	53513	55630	+	PROKKA_00046	Zinc-transporting ATPase	53513	55630	+	3.6.3.-	zosA_1	similar to AA sequence:UniProtKB:O31688		1	0	0	0	0	0	0
47	PFR_JS25-1_47	Hypothetical protein	55679	56170	+	PROKKA_00047	hypothetical protein	55679	56170	+					0	0	0	0	0	0	0
48	PFR_JS25-1_48	Hypothetical protein	56288	56893	+	PROKKA_00048	hypothetical protein	56288	56893	+					1	0	0	0	0	0	0
49	PFR_JS25-1_49	ABC-type Fe3-siderophores transport systems	56949	57758	+	PROKKA_00049	hypothetical protein	56949	57758	+					1	0	0	0	0	0	0
50	PFR_JS25-1_50	Hypothetical protein	57831	58055	-	PROKKA_00050	hypothetical protein	57831	58055	-					1	0	0	0	0	0	0
51	PFR_JS25-1_51	Transcriptional Regulator, TetR family	58201	58809	-	PROKKA_00051	HTH-type transcriptional repressor KstR2	58201	58809	-		kstR2_1	similar to AA sequence:UniProtKB:A0R4Z6		1	0	0	0	0	0	0
52	PFR_JS25-1_52	YghA protein	58989	59678	+	PROKKA_00052	hypothetical protein	58989	59678	+			protein motif:CLUSTERS:PRK10578		1	0	0	0	0	0	0
53	PFR_JS25-1_53	SAF domain protein	60222	60932	+	PROKKA_00053	hypothetical protein	60222	60932	+					1	0	0	0	0	0	0
54	PFR_JS25-1_54	Hypothetical protein	60932	61969	+	PROKKA_00054	hypothetical protein	60932	61969	+					1	0	0	0	0	0	0
55	PFR_JS25-1_55	Secretion system protein	61966	63741	+	PROKKA_00055	Putative conjugal transfer protein/MT3759	61966	63741	+			similar to AA sequence:UniProtKB:Q7D547		1	0	0	0	0	0	0
56	PFR_JS25-1_56	Type II secretion system protein (Precursor)	63738	64631	+	PROKKA_00056	Bacterial type II secretion system protein F domain protein	63738	64631	+			protein motif:Pfam:PF00482.17		1	0	0	0	0	0	0
57	PFR_JS25-1_57	Type II secretion system F domain protein	64624	65529	+	PROKKA_00057	hypothetical protein	64624	65529	+					1	0	0	0	0	0	0
58	PFR_JS25-1_58	Hypothetical protein	65614	65838	+	PROKKA_00058	hypothetical protein	65614	65838	+					1	0	0	0	0	0	0
59	PFR_JS25-1_59	Hypothetical protein	65813	66235	+	PROKKA_00059	TadE-like protein	65813	66235	+			protein motif:Pfam:PF07811.6		1	0	0	0	0	0	0
60	PFR_JS25-1_60	Hypothetical protein	66301	66858	+	PROKKA_00060	hypothetical protein	66301	66858	+					1	0	0	0	0	0	0
61						PROKKA_00061	tRNA-His(atg)	67063	67153	+			COORDINATES:profile:Aragorn:1.2		0					0	0
62	PFR_JS25-1_61	Hypothetical protein	66855	70565	+											0	0	0	0	0	0
63	PFR_JS25-1_62	Multiple antibiotic resistance (MarC)-related	70576	71166	-	PROKKA_00062	putative antibiotic transporter	70576	71166	-			protein motif:CLUSTERS:PRK10739	Putative antibiotic resistance	1	0	0	0	0	0	0
64	PFR_JS25-1_63	Transporter, major facilitator family protein	71166	72593	-	PROKKA_00063	2-acyl-glycerophospho-ethanolamine acyltransferase	71166	72593	-			protein motif:CLUSTERS:PRK08633		1	0	0	0	0	0	0
65	PFR_JS25-1_64	Conserved domain protein	72927	73892	-	PROKKA_00064	hypothetical protein	72927	73892	-					1	0	0	0	0	0	0
66	PFR_JS25-1_65	Response regulator receiver domain protein	74246	74908	-	PROKKA_00065	Transcriptional regulatory protein DegU	74246	74908	-		degU	similar to AA sequence:UniProtKB:P13800		1	0	0	0	0	0	0
67	PFR_JS25-1_66	Histidine kinase	74942	76351	-	PROKKA_00066	Sensor histidine kinase DesK	74942	76351	-	2.7.13.3	desK_1	similar to AA sequence:UniProtKB:O34757		1	0	0	0	0	0	0
68	PFR_JS25-1_67	Putative insertion element ISCmi2 transposase	76773	77816	+	PROKKA_00067	IS2 transposase TnpB	76773	77816	+			protein motif:CLUSTERS:PRK09409		0	0	0	0	0	0	0
69	PFR_JS25-1_68	Hypothetical protein	77824	79530	+	PROKKA_00068	hypothetical protein	77824	79530	+					0	0	0	0	0	0	0
70	PFR_JS25-1_69	Hypothetical protein	79617	79745	-	PROKKA_00069	hypothetical protein	79617	79745	-					1	0	0	0	0	0	0
71	PFR_JS25-1_70	Transposase for IS3514a	80232	81437	+	PROKKA_00070	Integrase core domain protein	80232	81437	+			protein motif:Pfam:PF00665.20		0	0	0	0	0	0	0
72	PFR_JS25-1_71	Translation regulator	81611	83107	-	PROKKA_00071	Purine catabolism regulatory protein	81611	83107	-		pucR_1	similar to AA sequence:UniProtKB:O32138		1	0	0	0	0	0	0
73	PFR_JS25-1_72	4-aminobutyrate aminotransferase apoenzyme	83287	84621	+	PROKKA_00072	5-aminovalerate aminotransferase DavT	83287	84621	+	2.6.1.48	davT	similar to AA sequence:UniProtKB:Q9I6M4		1	0	0	0	0	0	0
74	PFR_JS25-1_73	Glyoxylate reductase	84618	85697	+	PROKKA_00073	Glycerate dehydrogenase	84618	85697	+	1.1.1.29	hprA	similar to AA sequence:UniProtKB:Q59516		1	0	0	0	0	0	0
75	PFR_JS25-1_74	Threonine dehydrogenase and related Zn-dependent	85701	86747	+	PROKKA_00074	Formaldehyde dismutase	85701	86747	+	1.2.99.4	fdm	similar to AA sequence:UniProtKB:Q52078		0	0	0	0	0	0	0
76	PFR_JS25-1_75	Transposase, ISlxx5	86869	87903	-	PROKKA_00075	Integrase core domain protein	86869	87903	-			protein motif:Pfam:PF00665.20		0	0	0	0	0	0	0
77	PFR_JS25-1_76	Probable amino-acid ABC transporter permease	87973	88611	+	PROKKA_00076	Inner membrane amino-acid ABC transporter permease protein YecS	87973	88611	+		yecS_1	similar to AA sequence:UniProtKB:P0AFT2		1	0	0	0	0	0	0
78	PFR_JS25-1_77	Amino acid ABC transporter, permease protein	88608	89264	+	PROKKA_00077	L-cystine transport system permease protein TcyB	88608	89264	+		tcyB	similar to AA sequence:UniProtKB:P42200		1	0	0	0	0	0	0
79	PFR_JS25-1_78	Periplasmic component of amino acid ABC-type	89331	90191	+	PROKKA_00078	Lysine-arginine-ornithine-binding periplasmic protein precursor	89331	90191	+		argT	similar to AA sequence:UniProtKB:P02911		1	0	0	0	0	0	0
80	PFR_JS25-1_79	Glutamine ABC transporter, ATP-binding protein	90261	91064	+	PROKKA_00079	Glutamine transport ATP-binding protein GlnQ	90261	91064	+	3.6.3.-	glnQ_1	similar to AA sequence:UniProtKB:O34677		1	0	0	0	0	0	0
81	PFR_JS25-1_80	Translation initiation inhibitor involved in	91072	91455	+	PROKKA_00080	Putative reactive intermediate deaminase TdcF	91072	91455	+	3.5.4.-	tdcF	similar to AA sequence:UniProtKB:P0AGL2		1	0	0	0	0	0	0
82	PFR_JS25-1_81	D-amino acid dehydrogenase	91452	92705	+	PROKKA_00081	D-amino acid dehydrogenase small subunit	91452	92705	+	1.4.99.1	dadA	similar to AA sequence:UniProtKB:P0A6J5		1	0	0	0	0	0	0
83	PFR_JS25-1_82	Asp/Glu/Hydantoin racemase superfamily protein	92702	93478	+	PROKKA_00082	hypothetical protein	92702	93478	+			protein motif:CLUSTERS:PRK07475		1	0	0	0	0	0	0
84	PFR_JS25-1_83	Histidine triad protein	93859	94308	+	PROKKA_00083	HIT-like protein	93859	94308	+	3.-.-.-		similar to AA sequence:UniProtKB:P44956		1	0	0	0	0	0	0
85	PFR_JS25-1_84	Molybdenum cofactor synthesis domain protein	94312	94896	+	PROKKA_00084	Molybdenum cofactor biosynthesis protein B	94312	94896	+		moaB	similar to AA sequence:UniProtKB:P99137		0	0	0	0	0	0	0
86	PFR_JS25-1_85	Molybdenum cofactor biosynthesis protein	94955	95527	-	PROKKA_00085	Cyclic pyranopterin monophosphate synthase accessory protein 2	94955	95527	-		moaC2	similar to AA sequence:UniProtKB:P0A5K6		1	0	0	0	0	0	0
87	PFR_JS25-1_86	Molybdenum cofactor synthesis domain protein	95520	97100	-	PROKKA_00086	Molybdopterin molybdenumtransferase	95520	97100	-	2.10.1.1	moeA_1	similar to AA sequence:UniProtKB:P12281		0	0	0	0	0	0	0
88	PFR_JS25-1_87	Molybdenum cofactor biosynthesis protein moeB1	97097	97972	-	PROKKA_00087	putative adenylyltransferase/sulfurtransferase MoeZ	97097	97972	-		moeZ_1	similar to AA sequence:UniProtKB:Q7D5X9		1	0	0	0	0	0	0
89	PFR_JS25-1_88	Molybdopterin converting factor, subunit 2	97972	98391	-	PROKKA_00088	Molybdopterin synthase catalytic subunit 1	97972	98391	-	2.8.1.12	moaE1	similar to AA sequence:UniProtKB:O05795		1	0	0	0	0	0	0
90	PFR_JS25-1_89	ThiS family protein	98493	99608	-	PROKKA_00089	ThiS family protein	98493	99608	-			protein motif:Pfam:PF02597.14		1	0	0	0	0	0	0
91	PFR_JS25-1_90	Respiratory nitrate reductase, gamma subunit	99737	100456	-	PROKKA_00090	Nitrate reductase-like protein NarX	99737	100456	-	1.7.99.4	narX_1	similar to AA sequence:UniProtKB:P71994		0	0	0	0	0	0	0
92	PFR_JS25-1_91	Nitrate reductase molybdenum cofactor assembly	100462	101256	-	PROKKA_00091	Nitrate reductase-like protein NarX	100462	101256	-	1.7.99.4	narX_2	similar to AA sequence:UniProtKB:P71994		0	0	0	0	0	0	0
93	PFR_JS25-1_92	Nitrate reductase, beta subunit	101256	102767	-	PROKKA_00092	Respiratory nitrate reductase 2 beta chain	101256	102767	-	1.7.99.4	narY	similar to AA sequence:UniProtKB:P19318		1	0	0	0	0	0	0
94	PFR_JS25-1_93	Nitrate reductase, alpha subunit	102767	106564	-	PROKKA_00093	Nitrate reductase alpha subunit	102767	106564	-	1.7.99.4	narG	similar to AA sequence:UniProtKB:O06559		0	0	0	0	0	0	0
95	PFR_JS25-1_94	Transporter, major facilitator family protein	106598	107956	-	PROKKA_00094	Nitrate/nitrite transporter NarK	106598	107956	-		narK	similar to AA sequence:UniProtKB:P10903		0	0	0	0	0	0	0
96	PFR_JS25-1_95	Molybdenum cofactor biosynthesis protein A	108100	109275	-	PROKKA_00095	Cyclic pyranopterin monophosphate synthase	108100	109275	-	4.1.99.18	moaA	similar to AA sequence:UniProtKB:Q44118		0	0	0	0	0	0	0
97	PFR_JS25-1_96	MobA-like NTP transferase domain protein	109374	110048	+	PROKKA_00096	molybdopterin-guanine dinucleotide biosynthesis protein MobA	109374	110048	+			protein motif:CLUSTERS:PRK00317		0	0	0	0	0	0	0
98	PFR_JS25-1_97	Molybdenum cofactor synthesis domain protein	110421	110927	-	PROKKA_00097	Molybdopterin adenylyltransferase	110421	110927	-	2.7.7.75	mog	similar to AA sequence:UniProtKB:P44645		0	0	0	0	0	0	0
99	PFR_JS25-1_98	Molybdate ABC transporter, periplasmic	111147	111923	+	PROKKA_00098	Molybdate-binding periplasmic protein precursor	111147	111923	+		modA	similar to AA sequence:UniProtKB:P45323		0	0	0	0	0	0	0
100	PFR_JS25-1_99	Molybdate ABC transporter, permease protein	111920	114040	+	PROKKA_00099	Glutamine transport ATP-binding protein GlnQ	111920	114040	+		glnQ_2	similar to AA sequence:UniProtKB:P10346		1	0	0	0	0	0	0
101	PFR_JS25-1_100	Putative CoA-substrate-specific enzyme activase	114233	118609	+	PROKKA_00100	Activator of (R)-2-hydroxyglutaryl-CoA dehydratase	114233	118609	+		hgdC	similar to AA sequence:UniProtKB:P11568		1	0	0	0	0	0	0
102	PFR_JS25-1_101	L-aspartate oxidase (LASPO) (Quinolinate	118801	120375	-	PROKKA_00101	L-aspartate oxidase	118801	120375	-	1.4.3.16	nadB_1	similar to AA sequence:UniProtKB:P10902		0	0	0	0	0	0	0
103	PFR_JS25-1_102	Mebrane associated protein	120594	121337	+	PROKKA_00102	VIT family protein	120594	121337	+			protein motif:Pfam:PF01988.13		0	0	0	0	0	0	0
104	PFR_JS25-1_103	Phthiotriol/phenolphthiotriol dimycocerosates	121347	122018	+	PROKKA_00103	Demethylrebeccamycin-D-glucose O-methyltransferase	121347	122018	+	2.1.1.164	rebM	similar to AA sequence:UniProtKB:Q8KZ94		0	0	0	0	0	0	0
105	PFR_JS25-1_104	Hypothetical protein	122372	123142	+	PROKKA_00104	6-carboxyhexanoate--CoA ligase	122372	123142	+	6.2.1.14	bioW	similar to AA sequence:UniProtKB:P22822		0	0	0	0	0	0	0
106	PFR_JS25-1_105	Putative aminotransferase biotin synthesis	123139	124440	+	PROKKA_00105	8-amino-7-oxononanoate synthase	123139	124440	+	2.3.1.47	bioF	similar to AA sequence:UniProtKB:P22806		0	0	0	0	0	0	0
107	PFR_JS25-1_106	Adenosylmethionine-8-amino-7-oxononanoate	124424	125854	+	PROKKA_00106	Adenosylmethionine-8-amino-7-oxononanoate aminotransferase	124424	125854	+	2.6.1.62	bioA	similar to AA sequence:UniProtKB:P0A4X6		0	0	0	0	0	0	0
108	PFR_JS25-1_107	ATP-dependent dethiobiotin synthetase BioD	125904	126635	+	PROKKA_00107	ATP-dependent dethiobiotin synthetase BioD	125904	126635	+	6.3.3.3	bioD	similar to AA sequence:UniProtKB:P46397		0	0	0	0	0	0	0
109	PFR_JS25-1_108	Ribose-5-phosphate isomerase B	126782	127267	+	PROKKA_00108	Ribose-5-phosphate isomerase B	126782	127267	+	5.3.1.6	rpiB_1	similar to AA sequence:UniProtKB:P37351		0	0	0	0	0	0	0
110	PFR_JS25-1_109	Sulfate adenylyltransferase subunit 1	127462	128811	-	PROKKA_00109	Bifunctional enzyme CysN/CysC	127462	128811	-		cysNC	similar to AA sequence:UniProtKB:Q10600		1	0	0	0	0	0	0
111	PFR_JS25-1_110	Sulfate adenylyltransferase subunit 2	128814	129881	-	PROKKA_00110	Sulfate adenylyltransferase subunit 2	128814	129881	-	2.7.7.4	cysD	similar to AA sequence:UniProtKB:P65670		1	0	0	0	0	0	0
112	PFR_JS25-1_111	Phosphoadenosine phosphosulfate reductase	129908	130657	-	PROKKA_00111	Phosphoadenosine phosphosulfate reductase	129908	130657	-	1.8.4.8	cysH	similar to AA sequence:UniProtKB:P94498		1	0	0	0	0	0	0
113	PFR_JS25-1_112	Sulfite reductase	130654	132459	-	PROKKA_00112	Sulfite reductase [ferredoxin]	130654	132459	-	1.8.7.1	sir	similar to AA sequence:UniProtKB:P71753		1	0	0	0	0	0	0
114	PFR_JS25-1_113	SubI	133247	134353	+	PROKKA_00113	Sulfate-binding protein precursor	133247	134353	+		sbpA	similar to AA sequence:UniProtKB:P27366		1	0	0	0	0	0	0
115	PFR_JS25-1_114	Sulfate-transport membrane protein ABC	134350	135414	+	PROKKA_00114	Sulfate transport system permease protein CysT	134350	135414	+		cysT	similar to AA sequence:UniProtKB:P27367		1	0	0	0	0	0	0
116	PFR_JS25-1_115	CysW	135404	136213	+	PROKKA_00115	Sulfate transport system permease protein CysW	135404	136213	+		cysW	similar to AA sequence:UniProtKB:P27370		1	0	0	0	0	0	0
117	PFR_JS25-1_116	Sulfate-transport ATP-binding protein ABC	136210	137262	+	PROKKA_00116	Sulfate/thiosulfate import ATP-binding protein CysA	136210	137262	+	3.6.3.25	cysA	similar to AA sequence:UniProtKB:P0A4W2		1	0	0	0	0	0	0
118	PFR_JS25-1_117	Cobalt-zinc-cadmium efflux permease	137486	138526	-	PROKKA_00117	Cadmium, cobalt and zinc/H(+)-K(+) antiporter	137486	138526	-		czcD_1	similar to AA sequence:UniProtKB:O07084		0	0	0	0	0	0	0
119	PFR_JS25-1_118	Transcriptional regulator, ArsR family	138821	139219	+	PROKKA_00118	putative HTH-type transcriptional regulator/MT0088	138821	139219	+			similar to AA sequence:UniProtKB:O53626		0	0	0	0	0	0	0
120	PFR_JS25-1_119	ABC-transporter transmembrane component	139394	140224	-	PROKKA_00119	Daunorubicin/doxorubicin resistance ABC transporter permease protein DrrB	139394	140224	-		drrB	similar to AA sequence:UniProtKB:P32011		1	0	0	0	0	0	0
121	PFR_JS25-1_120	Daunorubicin resistance ABC transporter ATPase	140221	141291	-	PROKKA_00120	Daunorubicin/doxorubicin resistance ATP-binding protein DrrA	140221	141291	-	3.6.3.-	drrA_1	similar to AA sequence:UniProtKB:P32010		1	0	0	0	0	0	0
122	PFR_JS25-1_121	Transcription regulator	141796	142830	-	PROKKA_00121	MarR family protein	141796	142830	-			protein motif:Pfam:PF01047.16		1	0	0	0	0	0	0
123	PFR_JS25-1_122	NAD(P)( ) transhydrogenase (AB-specific), alpha	143189	144742	+	PROKKA_00122	NAD(P) transhydrogenase subunit alpha	143189	144742	+	1.6.1.2	pntA	similar to AA sequence:UniProtKB:P07001		1	0	0	0	0	0	0
124	PFR_JS25-1_123	NAD(P) transhydrogenase subunit beta	144749	146161	+	PROKKA_00123	NAD(P) transhydrogenase subunit beta	144749	146161	+	1.6.1.2	pntB	similar to AA sequence:UniProtKB:P0AB67		1	0	0	0	0	0	0
125	PFR_JS25-1_124	Hypothetical protein	146369	146746	-	PROKKA_00124	hypothetical protein	146369	146746	-					0	0	0	0	0	0	0
126	PFR_JS25-1_125	4-alpha-glucanotransferase malQ	147421	149376	-	PROKKA_00125	4-alpha-glucanotransferase	147421	149376	-	2.4.1.25	malQ_1	similar to AA sequence:UniProtKB:Q59266		1	0	0	0	0	0	0
127	PFR_JS25-1_126	Hypothetical protein	149447	149929	-	PROKKA_00126	Lactose-specific phosphotransferase enzyme IIA component	149447	149929	-	2.7.1.-	lacF	similar to AA sequence:UniProtKB:P0A0D6		1	0	0	0	0	0	0
128	PFR_JS25-1_127	Hypothetical protein	149987	150346	-	PROKKA_00127	hypothetical protein	149987	150346	-					0	0	0	0	0	0	0
129	PFR_JS25-1_128	Riboflavin biosynthesis protein RibD	150747	151991	+	PROKKA_00128	Riboflavin biosynthesis protein RibD	150747	151991	+		ribD_1	similar to AA sequence:UniProtKB:P25539		0	0	0	0	0	0	0
130	PFR_JS25-1_129	Riboflavin synthase, alpha subunit	152081	152743	+	PROKKA_00129	Riboflavin synthase	152081	152743	+	2.5.1.9	ribE	similar to AA sequence:UniProtKB:P16440		1	0	0	0	0	0	0
131	PFR_JS25-1_130	Riboflavin biosynthesis protein ribA2	152740	154101	+	PROKKA_00130	Riboflavin biosynthesis protein RibBA	152740	154101	+		ribBA	similar to AA sequence:UniProtKB:A5U2B7		1	0	0	0	0	0	0
132	PFR_JS25-1_131	6,7-dimethyl-8-ribityllumazine synthase RibH	154098	154565	+	PROKKA_00131	6,7-dimethyl-8-ribityllumazine synthase	154098	154565	+	2.5.1.78	ribH	similar to AA sequence:UniProtKB:P66034		1	0	0	0	0	0	0
133	PFR_JS25-1_132	Hypothetical protein	154777	154941	-	PROKKA_00132	Putative malate transporter YflS	154777	154941	-		yflS_1	similar to AA sequence:UniProtKB:O34726		0	0	0	0	0	0	0
134	PFR_JS25-1_133	Uma4 protein	155083	156390	+	PROKKA_00133	Transposase	155083	156390	+			protein motif:Pfam:PF01610.11		0	0	0	0	0	0	0
135	PFR_JS25-1_134	Hypothetical protein	156415	156624	+	PROKKA_00134	hypothetical protein	156415	156624	+					0	0	0	0	0	0	0
136	PFR_JS25-1_135	Hypothetical protein	156618	157460	+	PROKKA_00135	hypothetical protein	156618	157460	+					0	0	0	0	0	0	0
137	PFR_JS25-1_136	Hypothetical protein	157457	157618	+	PROKKA_00136	hypothetical protein	157457	157618	+					0	0	0	0	0	0	0
138	PFR_JS25-1_137	Hypothetical protein	157615	158658	+	PROKKA_00137	hypothetical protein	157615	158658	+					0	0	0	0	0	0	0
139	PFR_JS25-1_138	Hypothetical protein	158627	160492	+	PROKKA_00138	macrolide transporter ATP-binding /permease protein	158627	160492	+			protein motif:CLUSTERS:PRK10535		0	0	0	0	0	0	0
140	PFR_JS25-1_139	Substrate-specific component CbrT of predicted	160489	161565	+	PROKKA_00139	hypothetical protein	160489	161565	+					0	0	0	0	0	0	0
141	PFR_JS25-1_140	MoxR family protein	161567	162691	+	PROKKA_00140	ATPase family associated with various cellular activities (AAA)	161567	162691	+			protein motif:Pfam:PF07726.5		0	0	0	0	0	0	0
142	PFR_JS25-1_141	PF01882 family protein	162696	163727	+	PROKKA_00141	hypothetical protein	162696	163727	+					0	0	0	0	0	0	0
143	PFR_JS25-1_142	Hypothetical protein	163711	164331	+	PROKKA_00142	hypothetical protein	163711	164331	+					0	0	0	0	0	0	0
144	PFR_JS25-1_143	Von Willebrand factor type A domain protein	164322	165332	+	PROKKA_00143	von Willebrand factor type A domain protein	164322	165332	+			protein motif:Pfam:PF00092.22		0	0	0	0	0	0	0
145	PFR_JS25-1_144	Von Willebrand factor type A domain protein	165329	166336	+	PROKKA_00144	von Willebrand factor type A domain protein	165329	166336	+			protein motif:Pfam:PF00092.22		0	0	0	0	0	0	0
146	PFR_JS25-1_145	Hypothetical protein	166333	167196	+	PROKKA_00145	Tetratricopeptide repeat protein	166333	167196	+			protein motif:Pfam:PF07719.11		0	0	0	0	0	0	0
147	PFR_JS25-1_146	Hypothetical protein	167218	168054	-	PROKKA_00146	hypothetical protein	167218	168054	-					0	0	0	0	0	0	0
148	PFR_JS25-1_147	Hypothetical protein	168710	168955	+	PROKKA_00147	hypothetical protein	168710	168955	+					0	0	0	0	0	0	0
149	PFR_JS25-1_148	Divalent metal cation transporter MntH	169303	170718	-	PROKKA_00148	Divalent metal cation transporter MntH	169303	170718	-		mntH	similar to AA sequence:UniProtKB:Q93V04		1	0	0	0	0	0	0
150	PFR_JS25-1_149	Transcriptional repressor sirR	170940	171617	+	PROKKA_00149	Iron-dependent repressor IdeR	170940	171617	+		ideR	similar to AA sequence:UniProtKB:P0A672		1	0	0	0	0	0	0
151	PFR_JS25-1_150	Regulator of chromosome condensation	171775	173715	+	PROKKA_00150	Endoglucanase C precursor	171775	173715	+	3.2.1.4	cenC_1	similar to AA sequence:UniProtKB:P14090		0	0	0	0	0	0	0
152	PFR_JS25-1_151	Hypothetical protein	173922	174422	-	PROKKA_00151	hypothetical protein	173922	174422	-					0	0	0	0	0	0	0
153	PFR_JS25-1_152	Toxin secretion/phage lysis holin	174444	176123	-	PROKKA_00152	Sodium/glucose cotransporter	174444	176123	-		sglT	similar to AA sequence:UniProtKB:P96169		0	0	0	0	0	0	0
154	PFR_JS25-1_153	Phosphomethylpyrimidine synthase	176551	178443	+	PROKKA_00153	Phosphomethylpyrimidine synthase	176551	178443	+	4.1.99.17	thiC	similar to AA sequence:UniProtKB:P45740		1	0	0	0	0	0	0
155	PFR_JS25-1_154	PF06224 family protein	178530	179690	-	PROKKA_00154	hypothetical protein	178530	179690	-					1	0	0	0	0	0	0
156	PFR_JS25-1_155	Hypothetical protein	179951	180283	-	PROKKA_00155	Ribbon-helix-helix protein, copG family	179951	180283	-			protein motif:Pfam:PF01402.15		0	0	0	0	0	0	0
157	PFR_JS25-1_156	Hypothetical protein	180802	181371	+	PROKKA_00156	hypothetical protein	180802	181371	+					1	0	0	0	0	0	0
158	PFR_JS25-1_157	UbiE family methyltransferase	181454	182272	-	PROKKA_00157	Demethylmenaquinone methyltransferase	181454	182272	-	2.1.1.163	ubiE_1	similar to AA sequence:UniProtKB:P67062		1	0	0	0	0	0	0
159	PFR_JS25-1_158	Xenobiotic reductase A	182427	183539	+	PROKKA_00158	NADPH dehydrogenase	182427	183539	+	1.6.99.1	namA	similar to AA sequence:UniProtKB:P54550		1	0	0	0	0	0	0
160	PFR_JS25-1_159	Lincomycin resistance protein LmrB	183586	184989	-	PROKKA_00159	Multidrug export protein EmrB	183586	184989	-		emrB_2	similar to AA sequence:UniProtKB:P0AEJ0		1	0	0	0	0	0	0
161	PFR_JS25-1_160	Hypothetical protein	185136	185666	+	PROKKA_00160	MarR family protein	185136	185666	+			protein motif:Pfam:PF12802.1	Putative antibiotic resistance	0	0	0	0	0	0	0
162	PFR_JS25-1_161	Replicative DNA helicase	185795	187150	-	PROKKA_00161	Replicative DNA helicase	185795	187150	-	3.6.4.12	dnaB	similar to AA sequence:UniProtKB:P71715		1	0	0	0	0	0	0
163	PFR_JS25-1_162	Regulated in copper repressor	188052	188465	+	PROKKA_00162	Copper-sensing transcriptional repressor CsoR	188052	188465	+		csoR	similar to AA sequence:UniProtKB:O32222		1	0	0	0	0	0	0
164	PFR_JS25-1_163	Heavy metal transport/detoxification protein	188599	188811	+	PROKKA_00163	Heavy-metal-associated domain protein	188599	188811	+			protein motif:Pfam:PF00403.20		1	0	0	0	0	0	0
165	PFR_JS25-1_164	Copper-transporting ATPase CopA	188922	191411	+	PROKKA_00164	Copper-exporting P-type ATPase A	188922	191411	+	3.6.3.54	copA_1	similar to AA sequence:UniProtKB:Q2FV64		1	0	0	0	0	0	0
166	PFR_JS25-1_165	Hypothetical protein	191628	192407	+	PROKKA_00165	hypothetical protein	191628	192407	+					1	0	0	0	0	0	0
167	PFR_JS25-1_166	Hypothetical protein	192523	192750	-	PROKKA_00166	hypothetical protein	192523	192750	-					1	0	0	0	0	0	0
168	PFR_JS25-1_167	Hypothetical protein	192866	193339	-	PROKKA_00167	hypothetical protein	192866	193339	-					1	0	0	0	0	0	0
169	PFR_JS25-1_168	Na( )/H( ) antiporter NhaA	193674	194897	-	PROKKA_00168	Na(+)/H(+) antiporter NhaA	193674	194897	-		nhaA_1	similar to AA sequence:UniProtKB:P13738		1	0	0	0	0	0	0
170	PFR_JS25-1_169	Conserved domain protein	195268	196017	-	PROKKA_00169	hypothetical protein	195268	196017	-			protein motif:CLUSTERS:PRK08317		1	0	0	0	0	0	0
171	PFR_JS25-1_170	Septum site determining protein	196142	197635	+	PROKKA_00170	hypothetical protein	196142	197635	+					1	0	0	0	0	0	0
172	PFR_JS25-1_171	Helicase/secretion neighborhood ATPase	197622	198773	+	PROKKA_00171	Putative conjugal transfer protein/MT3759	197622	198773	+			similar to AA sequence:UniProtKB:Q7D547		1	0	0	0	0	0	0
173	PFR_JS25-1_172	Type II secretion system protein (Precursor)	198770	199567	+	PROKKA_00172	hypothetical protein	198770	199567	+					1	0	0	0	0	0	0
174	PFR_JS25-1_173	Type II secretion system F domain protein	199564	200307	+	PROKKA_00173	Bacterial type II secretion system protein F domain protein	199564	200307	+			protein motif:Pfam:PF00482.17		1	0	0	0	0	0	0
175	PFR_JS25-1_174	Protein mcbG	200440	201045	-	PROKKA_00174	Secreted effector protein pipB2	200440	201045	-		pipB2	similar to AA sequence:UniProtKB:Q8ZMM8		1	0	0	0	0	0	0
176	PFR_JS25-1_175	Hypothetical protein	201204	201515	+	PROKKA_00175	hypothetical protein	201204	201515	+					1	0	0	0	0	0	0
177	PFR_JS25-1_176	Hypothetical protein	201646	202104	+	PROKKA_00176	hypothetical protein	201646	202104	+					1	0	0	0	0	0	0
178	PFR_JS25-1_177	Hypothetical protein	202266	202598	+	PROKKA_00177	hypothetical protein	202266	202598	+					1	0	0	0	0	0	0
179	PFR_JS25-1_178	Hypothetical protein	202694	202966	-	PROKKA_00178	hypothetical protein	202694	202966	-					1	0	0	0	0	0	0
180	PFR_JS25-1_179	Cytoplasmic chaperone TorD	203048	203914	+	PROKKA_00179	twin-argninine leader-binding protein DmsD	203048	203914	+			protein motif:CLUSTERS:PRK11621		1	0	0	0	0	0	0
181	PFR_JS25-1_180	4Fe-4S ferredoxin iron-sulfur binding domain	204130	205341	+	PROKKA_00180	hypothetical protein	204130	205341	+					1	0	0	0	0	0	0
182	PFR_JS25-1_181	Anaerobic dimethyl sulfoxide reductase subunit A	205403	207073	+	PROKKA_00181	Dimethyl sulfoxide reductase DmsA precursor	205403	207073	+	1.8.5.3	dmsA_1	similar to AA sequence:UniProtKB:P18775		0	0	0	0	0	0	0
183	PFR_JS25-1_182	Uma4 protein	207056	208363	-	PROKKA_00182	Transposase	207056	208363	-			protein motif:Pfam:PF01610.11		0	0	0	0	0	0	0
184	PFR_JS25-1_183	Molybdopterin dinucleotide-binding domain	208379	209521	+	PROKKA_00183	Dimethyl sulfoxide reductase DmsA precursor	208379	209521	+	1.8.5.3	dmsA_2	similar to AA sequence:UniProtKB:P18775		0	0	0	0	0	0	0
185	PFR_JS25-1_184	Dimethylsulfoxide reductase, chain B	209535	210179	+	PROKKA_00184	Anaerobic dimethyl sulfoxide reductase chain B	209535	210179	+		dmsB	similar to AA sequence:UniProtKB:P18776		1	0	0	0	0	0	0
186	PFR_JS25-1_185	Anaerobic dimethyl sulfoxide reductase chain C	210179	211183	+	PROKKA_00185	Anaerobic dimethyl sulfoxide reductase chain C	210179	211183	+		dmsC	similar to AA sequence:UniProtKB:P18777		1	0	0	0	0	0	0
187	PFR_JS25-1_186	DEAD/DEAH box helicase	211180	213642	-	PROKKA_00186	putative ATP-dependent helicase Lhr	211180	213642	-			protein motif:CLUSTERS:PRK09751		0	0	0	0	0	0	0
188	PFR_JS25-1_187	RRNA or tRNA methyltransferase	213892	215409	+	PROKKA_00187	Ribosomal RNA small subunit methyltransferase C	213892	215409	+	2.1.1.172	rsmC_1	similar to AA sequence:UniProtKB:P39406		1	0	0	0	0	0	0
189	PFR_JS25-1_188	DNA topoisomerase	215817	218603	+	PROKKA_00188	DNA topoisomerase 1	215817	218603	+	5.99.1.2	topA	similar to AA sequence:UniProtKB:P0A620		1	0	0	0	0	0	0		PossibleCrispr_1
190	PFR_JS25-1_189	Hypothetical protein	218647	220092	+	PROKKA_00189	hypothetical protein	218647	220092	+					1	0	0	0	0	0	0
191	PFR_JS25-1_190	DTMP kinase	220089	220727	+	PROKKA_00190	Thymidylate kinase	220089	220727	+	2.7.4.9	tmk	similar to AA sequence:UniProtKB:Q97R91		1	0	0	0	0	0	0
192	PFR_JS25-1_191	DNA polymerase III, delta' subunit	220985	222367	+	PROKKA_00191	DNA polymerase III subunit tau	220985	222367	+	2.7.7.7	dnaX_1	similar to AA sequence:UniProtKB:P06710		1	0	0	0	0	0	0
193	PFR_JS25-1_192	Hypothetical protein	222515	224194	+	PROKKA_00192	hypothetical protein	222515	224194	+					0	0	0	0	0	0	0
194	PFR_JS25-1_193	PSP1 domain protein	224324	225373	+	PROKKA_00193	hypothetical protein	224324	225373	+			protein motif:Pfam:PF04468.6	PSP1 C-terminal conserved region	1	0	0	0	0	0	0
195						PROKKA_00194	tRNA-Thr(cgt)	225446	225520	+			COORDINATES:profile:Aragorn:1.2		0					0	0
196	PFR_JS25-1_194	ABC-type transport systems, involved in	225681	226523	-	PROKKA_00195	Lipoprotein-releasing system ATP-binding protein LolD	225681	226523	-	3.6.3.-	lolD	similar to AA sequence:UniProtKB:P75957		1	0	0	0	0	0	0
197	PFR_JS25-1_195	Integral membrane protein	226523	228037	-	PROKKA_00196	Macrolide export ATP-binding/permease protein MacB	226523	228037	-	3.6.3.-	macB_1	similar to AA sequence:UniProtKB:Q2EHL8		0	0	0	0	0	0	0
198	PFR_JS25-1_196	Amino acid permease	228302	229753	+	PROKKA_00197	D-serine/D-alanine/glycine transporter	228302	229753	+		cycA_1	similar to AA sequence:UniProtKB:P0AAE0		1	0	0	0	0	0	0
199	PFR_JS25-1_197	FAD dependent oxidoreductase	229929	231284	+	PROKKA_00198	Putrescine oxidase	229929	231284	+	1.4.3.10	puo	similar to AA sequence:UniProtKB:P40974		1	0	0	0	0	0	0
200	PFR_JS25-1_198	Nitrogen regulatory protein P-II glnB	232094	232432	-	PROKKA_00199	Nitrogen regulatory protein P-II	232094	232432	-		glnB	similar to AA sequence:UniProtKB:P64249		1	0	0	0	0	0	0
201	PFR_JS25-1_199	Ammonium-transport integral membrane protein Amt	232429	233790	-	PROKKA_00200	Ammonia channel precursor	232429	233790	-		amt	similar to AA sequence:UniProtKB:O66515		1	0	0	0	0	0	0
202	PFR_JS25-1_200	Hypothetical protein	233952	235016	-	PROKKA_00201	hypothetical protein	233952	235016	-					1	0	0	0	0	0	0
203	PFR_JS25-1_201	Magnesium transporter, CorA family	235173	236075	-	PROKKA_00202	CorA-like Mg2+ transporter protein	235173	236075	-			protein motif:Pfam:PF01544.12		1	0	0	0	0	0	0
204	PFR_JS25-1_202	Phosphoglycerate mutase family protein	236079	236621	-	PROKKA_00203	Histidine phosphatase superfamily (branch 1)	236079	236621	-			protein motif:Pfam:PF00300.1		1	0	0	0	0	0	0
205	PFR_JS25-1_203	Putative DNA modification methylase	236623	237861	-	PROKKA_00204	hypothetical protein	236623	237861	-					0	0	0	0	0	0	0
206	PFR_JS25-1_204	Inorganic diphosphatase	238073	238630	-	PROKKA_00205	Inorganic pyrophosphatase	238073	238630	-	3.6.1.1	ppa	similar to AA sequence:UniProtKB:O69540		1	0	0	0	0	0	0
207	PFR_JS25-1_205	D-alanyl-D-alanine carboxypeptidase, serine-type,	238692	240062	+	PROKKA_00206	D-alanyl-D-alanine carboxypeptidase precursor	238692	240062	+	3.4.16.4	dac	similar to AA sequence:UniProtKB:P39045		1	0	0	0	0	0	0
208	PFR_JS25-1_206	Coenzyme F420 biosynthesis-associated protein	240224	241315	+	PROKKA_00207	hypothetical protein	240224	241315	+					0	0	0	0	0	0	0
209	PFR_JS25-1_207	Cell cycle protein mesJ	241315	242304	+	PROKKA_00208	tRNA(Ile)-lysidine synthase	241315	242304	+	6.3.4.19	tilS	similar to AA sequence:UniProtKB:Q5L3T3		1	0	0	0	0	0	0
210	PFR_JS25-1_208	Hypoxanthine phosphoribosyltransferase	242483	243034	+	PROKKA_00209	Hypoxanthine-guanine phosphoribosyltransferase	242483	243034	+	2.4.2.8	hpt	similar to AA sequence:UniProtKB:P99085		1	0	0	0	0	0	0
211	PFR_JS25-1_209	PIF1 helicase	243106	245583	+	PROKKA_00210	ATP-dependent RecD-like DNA helicase	243106	245583	+	3.6.4.12	recD2_1	protein motif:HAMAP:MF_01488		0	0	0	0	0	0	0
212	PFR_JS25-1_210	GTP cyclohydrolase 1	245610	246311	+	PROKKA_00211	GTP cyclohydrolase 1	245610	246311	+	3.5.4.16	folE	similar to AA sequence:UniProtKB:P19465		1	0	0	0	0	0	0
213	PFR_JS25-1_211	Transcriptional regulator, GntR family	246322	246789	+	PROKKA_00212	HTH-type transcriptional repressor YtrA	246322	246789	+		ytrA_1	similar to AA sequence:UniProtKB:O34712		0	0	0	0	0	0	0
214	PFR_JS25-1_212	Dihydropteroate synthase FolP1	246926	247759	+	PROKKA_00213	Dihydropteroate synthase 1	246926	247759	+	2.5.1.15	folP1	similar to AA sequence:UniProtKB:P0A578		1	0	0	0	0	0	0
215	PFR_JS25-1_213	Dihydroneopterin aldolase	247906	248280	+	PROKKA_00214	putative dihydroneopterin aldolase	247906	248280	+	4.1.2.25	folB	similar to AA sequence:UniProtKB:P0A580		1	0	0	0	0	0	0
216	PFR_JS25-1_214	2-amino-4-hydroxy-6-hydroxymethyldihydropteridine	248277	248822	+	PROKKA_00215	2-amino-4-hydroxy-6-hydroxymethyldihydropteridine pyrophosphokinase	248277	248822	+	2.7.6.3	folK	similar to AA sequence:UniProtKB:P26281		1	0	0	0	0	0	0
217	PFR_JS25-1_215	Hypothetical protein	248903	249190	-	PROKKA_00216	hypothetical protein	248903	249190	-					0	0	0	0	0	0	0
218	PFR_JS25-1_216	Hypothetical protein	249364	249720	+	PROKKA_00217	Nucleoid-associated protein Lsr2	249364	249720	+		lsr2	similar to AA sequence:UniProtKB:P65648		1	0	0	0	0	0	0
219	PFR_JS25-1_217	Negative regulator of genetic competence	250523	253099	+	PROKKA_00218	ATP-dependent Clp protease ATP-binding subunit ClpC1	250523	253099	+		clpC1	similar to AA sequence:UniProtKB:P0A522		1	0	0	0	0	0	0
220	PFR_JS25-1_218	Hypothetical protein	253250	253936	-	PROKKA_00219	hypothetical protein	253250	253936	-					1	0	0	0	0	0	0
221	PFR_JS25-1_219	3-dehydroquinate dehydratase 2	253933	254688	-	PROKKA_00220	3-dehydroquinate dehydratase	253933	254688	-	4.2.1.10	aroD	similar to AA sequence:UniProtKB:Q5KY94		1	0	0	0	0	0	0
222	PFR_JS25-1_220	Para-aminobenzoate synthase, subunit I	254842	255423	-	PROKKA_00221	hypothetical protein	254842	255423	-			protein motif:CLUSTERS:PRK06547		1	0	0	0	0	0	0
223	PFR_JS25-1_221	Cobalt transport protein CbiQ	255434	256261	-	PROKKA_00222	Putative HMP/thiamine permease protein YkoC	255434	256261	-		ykoC	similar to AA sequence:UniProtKB:O34572		1	0	0	0	0	0	0
224						PROKKA_00223	tRNA-Thr(ggt)	257071	257160	+			COORDINATES:profile:Aragorn:1.2		0					0	0
225	PFR_JS25-1_222	ABC transporter	256258	257928	-											0	0	0	0	0	0
226	PFR_JS25-1_223	HMP/thiamine permease protein ykoE	257954	258589	-	PROKKA_00224	Putative HMP/thiamine permease protein YkoE	257954	258589	-		ykoE	similar to AA sequence:UniProtKB:O34738		1	0	0	0	0	0	0
227	PFR_JS25-1_224	Adenine glycosylase	258821	259699	-	PROKKA_00225	A/G-specific adenine glycosylase	258821	259699	-	3.2.2.-	mutY	similar to AA sequence:UniProtKB:O53574		1	0	0	0	0	0	0
228	PFR_JS25-1_225	DNA integrity scanning protein DisA	259765	260835	-	PROKKA_00226	DNA integrity scanning protein DisA	259765	260835	-	2.7.7.85	disA	similar to AA sequence:UniProtKB:Q9X8L6		1	0	0	0	0	0	0
229	PFR_JS25-1_226	DNA repair protein radA	260873	262267	-	PROKKA_00227	hypothetical protein	260873	262267	-			similar to AA sequence:UniProtKB:A0R563	DNA repair protein RadA homolog	1	0	0	0	0	0	0
230	PFR_JS25-1_227	Hypothetical protein	262383	263021	-	PROKKA_00228	hypothetical protein	262383	263021	-					1	0	0	0	0	0	0
231	PFR_JS25-1_228	AP endonuclease, family 2	263277	264146	+	PROKKA_00229	fructoselysine 3-epimerase	263277	264146	+			protein motif:CLUSTERS:PRK09856		1	0	0	0	0	0	0
232	PFR_JS25-1_229	CAAX amino terminal protease family protein	264220	265029	+	PROKKA_00230	CAAX amino terminal protease self- immunity	264220	265029	+			protein motif:Pfam:PF02517.10		1	0	0	0	0	0	0
233	PFR_JS25-1_230	Hypothetical membrane protein, DUF1211 family	265190	265897	+	PROKKA_00231	hypothetical protein	265190	265897	+					1	0	0	0	0	0	0
234	PFR_JS25-1_231	Aspartate-semialdehyde dehydrogenase asd	265989	267023	+	PROKKA_00232	Aspartate-semialdehyde dehydrogenase	265989	267023	+	1.2.1.11	asd	similar to AA sequence:UniProtKB:P0C1D8		1	0	0	0	0	0	0
235	PFR_JS25-1_232	ProC protein	267027	267887	+	PROKKA_00233	Pyrroline-5-carboxylate reductase	267027	267887	+	1.5.1.2	proC	similar to AA sequence:UniProtKB:P0A9L8		0	0	0	0	0	0	0
236	PFR_JS25-1_233	Uroporphyrin-III C-methyltransferase hemD	268376	269992	+	PROKKA_00234	Uroporphyrinogen-III C-methyltransferase	268376	269992	+	2.1.1.107	nasF	similar to AA sequence:UniProtKB:P42437		1	0	0	0	0	0	0
237	PFR_JS25-1_234	Phosphoglycerate mutase family protein	270047	270706	+	PROKKA_00235	bifunctional RNase H/acid phosphatase	270047	270706	+			protein motif:CLUSTERS:PRK07238		1	0	0	0	0	0	0
238	PFR_JS25-1_235	Mycothione reductase	270822	272342	+	PROKKA_00236	Mycothione reductase	270822	272342	+	1.8.1.15	mtr	similar to AA sequence:UniProtKB:O07927		1	0	0	0	0	0	0
239	PFR_JS25-1_236	Glycosyl hydrolase family 3 protein	272396	273625	+	PROKKA_00237	Beta-hexosaminidase	272396	273625	+	3.2.1.52	nagZ	similar to AA sequence:UniProtKB:Q9KU37		1	0	0	0	0	0	0
240	PFR_JS25-1_237	Arsenical pump-driving ATPase	273708	275483	-	PROKKA_00238	Arsenical pump-driving ATPase	273708	275483	-	3.6.3.16	arsA	similar to AA sequence:UniProtKB:P08690		1	0	0	0	0	0	0
241	PFR_JS25-1_238	Putative arsenic resistance operon repressor	275480	275947	-	PROKKA_00239	Arsenical resistance operon trans-acting repressor ArsD	275480	275947	-		arsD	similar to AA sequence:UniProtKB:P46003		0	0	0	0	0	0	0
242	PFR_JS25-1_239	Toxin-antitoxin system, antitoxin component, ArsR	276044	276418	+	PROKKA_00240	Arsenical resistance operon repressor	276044	276418	+		arsR	similar to AA sequence:UniProtKB:P45949		1	0	0	0	0	0	0
243	PFR_JS25-1_240	Putative heavy metal reductase	276418	276870	+	PROKKA_00241	Arsenate-mycothiol transferase ArsC1	276418	276870	+	2.8.4.2	arsC1	similar to AA sequence:UniProtKB:P0DKS5		1	0	0	0	0	0	0
244	PFR_JS25-1_241	Phosphate ABC transport system ATP-binding	276851	277630	-	PROKKA_00242	Phosphate import ATP-binding protein PstB	276851	277630	-	3.6.3.27	pstB	similar to AA sequence:UniProtKB:B8GYG4		1	0	0	0	0	0	0
245	PFR_JS25-1_242	Phosphate ABC transporter, inner membrane subunit	277635	278795	-	PROKKA_00243	Phosphate transport system permease protein PstA	277635	278795	-		pstA	similar to AA sequence:UniProtKB:P07654		1	0	0	0	0	0	0
246	PFR_JS25-1_243	Phosphate ABC transporter, permease protein PstC	278792	279772	-	PROKKA_00244	Phosphate transport system permease protein PstC	278792	279772	-		pstC	similar to AA sequence:UniProtKB:P0AGH8		1	0	0	0	0	0	0
247	PFR_JS25-1_244	Phosphate-binding transport protein of ABC	279769	280863	-	PROKKA_00245	Phosphate-binding protein PstS 2 precursor	279769	280863	-		pstS2	similar to AA sequence:UniProtKB:O05870		1	0	0	0	0	0	0
248	PFR_JS25-1_245	Hydrolase, NUDIX family	281051	281941	-	PROKKA_00246	Diadenosine hexaphosphate hydrolase	281051	281941	-	3.6.1.61	ndx1	similar to AA sequence:UniProtKB:Q75UV1		1	0	0	0	0	0	0
249	PFR_JS25-1_246	Polyphosphate kinase	281938	284127	-	PROKKA_00247	Polyphosphate kinase	281938	284127	-	2.7.4.1	ppk	similar to AA sequence:UniProtKB:P0A7B1		1	0	0	0	0	0	0
250	PFR_JS25-1_247	Mycothiol acetyltransferase	284124	285062	-	PROKKA_00248	Mycothiol acetyltransferase	284124	285062	-	2.3.1.189	mshD_1	similar to AA sequence:UniProtKB:O53831		1	0	0	0	0	0	0
251	PFR_JS25-1_248	Hypothetical protein	285274	285390	+	PROKKA_00249	hypothetical protein	285274	285390	+					0	0	0	0	0	0	0
252	PFR_JS25-1_249	UDP-glucose 4-epimerase (UDP-galactose	285481	286302	+	PROKKA_00250	UDP-glucose 4-epimerase	285481	286302	+	5.1.3.2	lnpD	similar to AA sequence:UniProtKB:E8MF10		0	0	0	0	0	0	0
253	PFR_JS25-1_250	Carboxymuconolactone decarboxylase family	286334	287059	-	PROKKA_00251	Carboxymuconolactone decarboxylase family protein	286334	287059	-			protein motif:Pfam:PF02627.1		1	0	0	0	0	0	0
254	PFR_JS25-1_251	NAD binding domain of 6-phosphogluconate	287238	288080	-	PROKKA_00252	3-hydroxyisobutyrate dehydrogenase	287238	288080	-	1.1.1.31	mmsB	similar to AA sequence:UniProtKB:P28811		0	0	0	0	0	0	0
255	PFR_JS25-1_252	Inositol 1-phosphate synthase	288463	289542	-	PROKKA_00253	Inositol-3-phosphate synthase	288463	289542	-	5.5.1.4	ino1	similar to AA sequence:UniProtKB:P71703		1	0	0	0	0	0	0
256	PFR_JS25-1_253	Hypothetical protein	290156	290641	+	PROKKA_00254	hypothetical protein	290156	290641	+					0	0	0	0	0	0	0
257	PFR_JS25-1_254	Transcriptional regulatory protein GlnR	290706	291365	-	PROKKA_00255	Transcriptional regulatory protein YycF	290706	291365	-		yycF	similar to AA sequence:UniProtKB:P37478		1	0	0	0	0	0	0
258	PFR_JS25-1_255	D-tyrosyl-tRNA(Tyr) deacylase 1	291530	291961	-	PROKKA_00256	D-tyrosyl-tRNA(Tyr) deacylase	291530	291961	-	3.1.-.-	dtd	similar to AA sequence:UniProtKB:O66742		1	0	0	0	0	0	0
259	PFR_JS25-1_256	UPF0678 fatty acid-binding protein-like protein	292302	292805	+	PROKKA_00257	hypothetical protein	292302	292805	+					1	0	0	0	0	0	0
260	PFR_JS25-1_257	Folate-binding protein YgfZ	292945	293994	+	PROKKA_00258	putative global regulator	292945	293994	+			protein motif:CLUSTERS:PRK09559		1	0	0	0	0	0	0
261	PFR_JS25-1_258	GTP-binding translation elongation factor typA	294084	295967	-	PROKKA_00259	GTP-binding protein TypA/BipA	294084	295967	-		typA	similar to AA sequence:UniProtKB:P32132		1	0	0	0	0	0	0
262	PFR_JS25-1_259	Surface-anchored fimbrial subunit	297297	299885	+	PROKKA_00260	hypothetical protein	297297	299885	+				Pilus 1	0	0	0	0	0	0	0
263	PFR_JS25-1_260	Type-2 fimbrial major subunit	299882	301021	+	PROKKA_00261	Fimbrial subunit type 1 precursor	299882	301021	+			similar to AA sequence:UniProtKB:P18477	Pilus 1	0	0	0	0	0	0	0
264	PFR_JS25-1_261	Hypothetical protein	301114	301386	+	PROKKA_00262	Fimbrial subunit type 1 precursor	301114	301386	+			similar to AA sequence:UniProtKB:P18477	Pilus 1	0	0	0	0	0	0	0
265	PFR_JS25-1_262	Hypothetical protein	301428	302687	-	PROKKA_00263	hypothetical protein	301428	302687	-				Pilus 1	0	0	0	0	0	0	0
266	PFR_JS25-1_263	Putative fimbrial associated sortase-like	302900	303826	+	PROKKA_00264	Sortase family protein	302900	303826	+			protein motif:Pfam:PF04203.7	Pilus 1	1	0	0	0	0	0	0
267	PFR_JS25-1_264	Uracil phosphoribosyltransferase	303769	304410	-	PROKKA_00265	Uracil phosphoribosyltransferase	303769	304410	-	2.4.2.9	upp	similar to AA sequence:UniProtKB:P70881		1	0	0	0	0	0	0
268	PFR_JS25-1_265	Hypothetical protein	304465	305328	+	PROKKA_00266	hypothetical protein	304465	305328	+					1	0	0	0	0	0	0
269	PFR_JS25-1_266	Cytidine and deoxycytidylate deaminase	305400	305831	+	PROKKA_00267	tRNA-specific adenosine deaminase	305400	305831	+	3.5.4.33	tadA	similar to AA sequence:UniProtKB:P68398		1	0	0	0	0	0	0
270						PROKKA_00268	tRNA-Ser(cga)	305889	305976	+			COORDINATES:profile:Aragorn:1.2		0					0	0
271	PFR_JS25-1_267	Hypothetical protein	306307	308226	+	PROKKA_00269	hypothetical protein	306307	308226	+					0	0	0	0	0	0	0
272	PFR_JS25-1_268	Na /H and K /H antiporter	308242	309822	+	PROKKA_00270	K(+)/H(+) antiporter NhaP	308242	309822	+		nhaP	similar to AA sequence:UniProtKB:Q0ZAH6		1	0	0	0	0	0	0
273	PFR_JS25-1_269	Hypothetical protein	309904	310503	-	PROKKA_00271	hypothetical protein	309904	310503	-					1	0	0	0	0	0	0
274	PFR_JS25-1_270	Ferrous iron transport protein A	310867	311226	+	PROKKA_00272	FeoA domain protein	310867	311226	+			protein motif:Pfam:PF04023.8		1	0	0	0	0	0	0
275	PFR_JS25-1_271	Ferrous iron transport protein B	311405	313369	+	PROKKA_00273	Ferrous iron transport protein B	311405	313369	+		feoB	similar to AA sequence:UniProtKB:P33650		1	0	0	0	0	0	0
276	PFR_JS25-1_272	NifU domain protein	313496	314143	+	PROKKA_00274	Fe/S biogenesis protein NfuA	313496	314143	+		nfuA	protein motif:HAMAP:MF_01637		1	0	0	0	0	0	0
277	PFR_JS25-1_273	Galactokinase	314333	315481	+	PROKKA_00275	Galactokinase	314333	315481	+	2.7.1.6	galK_1	similar to AA sequence:UniProtKB:P0A6T3		1	0	0	0	0	0	0
278	PFR_JS25-1_274	Hypothetical protein	315698	317470	-	PROKKA_00276	Serine/threonine-protein kinase PknB	315698	317470	-	2.7.11.1	pknB_1	similar to AA sequence:UniProtKB:A0QNG1		1	0	0	0	0	0	0
279	PFR_JS25-1_275	Protein kinase family protein with PASTA domain	317595	319379	-	PROKKA_00277	Serine/threonine-protein kinase PknB	317595	319379	-	2.7.11.1	pknB_2	similar to AA sequence:UniProtKB:A0QNG1		1	0	0	0	0	0	0
280	PFR_JS25-1_276	Penicillin binding protein transpeptidase domain	319471	320895	-	PROKKA_00278	Penicillin-binding protein A	319471	320895	-		pbpA	similar to AA sequence:UniProtKB:P71586		1	0	0	0	0	0	0
281	PFR_JS25-1_277	Cell cycle protein, FtsW/RodA/SpoVE family	320892	322280	-	PROKKA_00279	Lipid II flippase FtsW	320892	322280	-		ftsW_1	similar to AA sequence:UniProtKB:O07639		1	0	0	0	0	0	0
282	PFR_JS25-1_278	Putative SERINE/THREONINE PHOSPHATASE PPP	322277	323812	-	PROKKA_00280	PP2C-family Ser/Thr phosphatase	322277	323812	-	3.1.3.16	pstP	similar to AA sequence:UniProtKB:P71588		1	0	0	0	0	0	0
283	PFR_JS25-1_279	FHA domain protein	323815	324288	-	PROKKA_00281	FHA domain-containing protein FhaB	323815	324288	-		fhaB	similar to AA sequence:UniProtKB:P71589		1	0	0	0	0	0	0
284	PFR_JS25-1_280	FHA domain protein	324291	325007	-	PROKKA_00282	FHA domain-containing protein FhaA	324291	325007	-		fhaA	similar to AA sequence:UniProtKB:P71590		1	0	0	0	0	0	0
285	PFR_JS25-1_281	Thioredoxin	325178	325606	-	PROKKA_00283	Putative thioredoxin-2	325178	325606	-		trxC_1	similar to AA sequence:UniProtKB:Q9RD25		1	0	0	0	0	0	0
286	PFR_JS25-1_282	Glycoside hydrolase family 2 multidomain protein	325744	327651	-	PROKKA_00284	Beta-glucuronidase	325744	327651	-	3.2.1.31	uidA	similar to AA sequence:UniProtKB:P05804		1	0	0	0	0	0	0
287	PFR_JS25-1_283	Hypothetical protein	327700	328050	+	PROKKA_00285	hypothetical protein	327700	328050	+					0	0	0	0	0	0	0
288	PFR_JS25-1_284	Hypothetical protein	328254	328733	+	PROKKA_00286	hypothetical protein	328254	328733	+					0	0	0	0	0	0	0
289	PFR_JS25-1_285	Hypothetical protein	328730	329866	+	PROKKA_00287	hypothetical protein	328730	329866	+					0	0	0	0	0	0	0
290	PFR_JS25-1_286	Mannosyltransferase PIG-V domain protein	329905	331122	-	PROKKA_00288	Mannosyltransferase (PIG-V))	329905	331122	-			protein motif:Pfam:PF04188.7		1	0	0	0	0	0	0
291	PFR_JS25-1_287	Putative cation transporting P-type ATPase	331254	333899	-	PROKKA_00289	Silver exporting P-type ATPase	331254	333899	-	3.6.3.53	silP	similar to AA sequence:UniProtKB:Q9ZHC7		0	0	0	0	0	0	0
292	PFR_JS25-1_288	Phosphocarrier protein HPr	334013	334279	-	PROKKA_00290	Phosphocarrier protein HPr	334013	334279	-	2.7.11.-	ptsH	similar to AA sequence:UniProtKB:O50515		1	0	0	0	0	0	0
293	PFR_JS25-1_289	Phosphoenolpyruvate-protein phosphotransferase	334518	336263	+	PROKKA_00291	Phosphoenolpyruvate-protein phosphotransferase	334518	336263	+	2.7.3.9	ptsI	similar to AA sequence:UniProtKB:P08838		1	0	0	0	0	0	0
294	PFR_JS25-1_290	S4 domain protein	336367	336720	-	PROKKA_00292	Heat shock protein 15	336367	336720	-		hslR	similar to AA sequence:UniProtKB:P0ACG8		1	0	0	0	0	0	0
295	PFR_JS25-1_291	Hydrolase, NUDIX family	336759	337457	-	PROKKA_00293	putative NUDIX hydrolase	336759	337457	-			protein motif:CLUSTERS:PRK10707		1	0	0	0	0	0	0
296	PFR_JS25-1_292	Endonuclease III	337543	338277	-	PROKKA_00294	Ultraviolet N-glycosylase/AP lyase	337543	338277	-		pdg	similar to AA sequence:UniProtKB:P46303		1	0	0	0	0	0	0
297	PFR_JS25-1_293	Endoribonuclease L-PSP family protein	338303	338758	-	PROKKA_00295	Enamine/imine deaminase	338303	338758	-	3.5.4.-	yabJ	similar to AA sequence:UniProtKB:P37552		1	0	0	0	0	0	0
298	PFR_JS25-1_294	Hypothetical protein	338755	338946	-	PROKKA_00296	hypothetical protein	338755	338946	-					1	0	0	0	0	0	0
299	PFR_JS25-1_295	Transcription factor WhiB	338936	339319	-	PROKKA_00297	Transcriptional regulator WhiB4	338936	339319	-		whiB4	similar to AA sequence:UniProtKB:O69649		1	0	0	0	0	0	0
300	PFR_JS25-1_296	Transglycosylase	339513	341720	+	PROKKA_00298	Penicillin-binding protein 1A/1B	339513	341720	+		ponA	similar to AA sequence:UniProtKB:P39793		1	0	0	0	0	0	0
301	PFR_JS25-1_297	Putative metallophosphoesterase ykuE	341717	342688	+	PROKKA_00299	phosphodiesterase YaeI	341717	342688	+			protein motif:CLUSTERS:PRK11340		1	0	0	0	0	0	0
302						PROKKA_00300	tRNA-Pro(cgg)	342839	342913	+			COORDINATES:profile:Aragorn:1.2		0					0	0
303	PFR_JS25-1_298	Hypothetical protein	343030	343824	-	PROKKA_00301	hypothetical protein	343030	343824	-					1	0	0	0	0	0	0
304	PFR_JS25-1_299	Uma4 protein	343919	345271	+	PROKKA_00302	Transposase	343919	345271	+			protein motif:Pfam:PF01610.11		0	0	0	0	0	0	0
305	PFR_JS25-1_300	Hypothetical protein	345240	346022	-	PROKKA_00303	Cellulose synthase catalytic subunit [UDP-forming]	345240	346022	-	2.4.1.12	bcsA	similar to AA sequence:UniProtKB:P37653		0	0	0	0	0	0	0
306	PFR_JS25-1_301	Transposase IS6110	346079	346966	-	PROKKA_00304	Integrase core domain protein	346079	346966	-			protein motif:Pfam:PF00665.20		0	0	0	0	0	0	0
307	PFR_JS25-1_302	IS3 family element	346999	347343	-	PROKKA_00305	Transposase	346999	347343	-			protein motif:Pfam:PF01527.14		0	0	0	0	0	0	0
308	PFR_JS25-1_303	Multicopper oxidase	347769	349289	-	PROKKA_00306	Copper resistance protein A precursor	347769	349289	-		copA_2	similar to AA sequence:UniProtKB:P12374		1	0	0	0	0	0	0
309	PFR_JS25-1_304	O-6-methylguanine DNA methyltransferase	349510	350145	-	PROKKA_00307	Methylated-DNA--protein-cysteine methyltransferase	349510	350145	-	2.1.1.63	ogt_1	similar to AA sequence:UniProtKB:P0A696		0	0	0	0	0	0	0
310	PFR_JS25-1_305	Methylated-DNA--protein-cysteine	350142	350696	-	PROKKA_00308	Methylated-DNA--protein-cysteine methyltransferase	350142	350696	-	2.1.1.63	ogt_2	similar to AA sequence:UniProtKB:P0A696		1	0	0	0	0	0	0
311	PFR_JS25-1_306	Putative membrane protein	350975	351655	+	PROKKA_00309	hypothetical protein	350975	351655	+			protein motif:CLUSTERS:PRK11212		1	0	0	0	0	0	0
312	PFR_JS25-1_307	Purine nucleosidase	351779	352792	-	PROKKA_00310	Pyrimidine-specific ribonucleoside hydrolase RihA	351779	352792	-	3.2.-.-	rihA	similar to AA sequence:UniProtKB:P41409		1	0	0	0	0	0	0
313	PFR_JS25-1_308	Aldehyde dehydrogenase	353211	354707	+	PROKKA_00311	Putative aldehyde dehydrogenase AldA	353211	354707	+	1.2.1.3	aldA	similar to AA sequence:UniProtKB:Q7A825		1	0	0	0	0	0	0
314	PFR_JS25-1_309	Hypothetical protein	354902	355117	+	PROKKA_00312	hypothetical protein	354902	355117	+					1	0	0	0	0	0	0
315	PFR_JS25-1_310	Adenylosuccinate synthase	355314	356597	+	PROKKA_00313	Adenylosuccinate synthetase	355314	356597	+	6.3.4.4	purA	similar to AA sequence:UniProtKB:P65880		1	0	0	0	0	0	0
316	PFR_JS25-1_311	Amino acid transporter, APC family protein	357132	358787	+	PROKKA_00314	putative amino acid permease YhdG	357132	358787	+		yhdG_1	similar to AA sequence:UniProtKB:O07576		1	0	0	0	0	0	0
317	PFR_JS25-1_312	Glutamate-1-semialdehyde aminotransferase	358929	360296	+	PROKKA_00315	Glutamate-1-semialdehyde 2,1-aminomutase 2	358929	360296	+	5.4.3.8	hemL2	similar to AA sequence:UniProtKB:Q81LD0		1	0	0	0	0	0	0
318	PFR_JS25-1_313	ATP-dependent chaperone protein ClpB	360655	363255	+	PROKKA_00316	Chaperone protein ClpB	360655	363255	+		clpB_1	similar to AA sequence:UniProtKB:Q7WSY8		1	0	0	0	0	0	0
319	PFR_JS25-1_314	Oligopeptide transporter, OPT family	363376	365367	-	PROKKA_00317	OPT oligopeptide transporter protein	363376	365367	-			protein motif:Pfam:PF03169.9		1	0	0	0	0	0	0
320	PFR_JS25-1_315	Spermidine synthase	365563	366480	+	PROKKA_00318	spermidine synthase	365563	366480	+			protein motif:CLUSTERS:PRK04457		1	0	0	0	0	0	0
321	PFR_JS25-1_316	Sortase family protein	366632	367240	+	PROKKA_00319	Sortase family protein	366632	367240	+			protein motif:Pfam:PF04203.7		0	0	0	0	0	0	0
322	PFR_JS25-1_317	Orotate phosphoribosyltransferase	367320	367877	+	PROKKA_00320	Orotate phosphoribosyltransferase	367320	367877	+	2.4.2.10	pyrE	similar to AA sequence:UniProtKB:Q8NM11		1	0	0	0	0	0	0
323	PFR_JS25-1_318	Hypothetical protein	367904	368149	+	PROKKA_00321	hypothetical protein	367904	368149	+					0	0	0	0	0	0	0
324	PFR_JS25-1_319	LemA family protein	368146	369015	+	PROKKA_00322	LemA family protein	368146	369015	+			protein motif:Pfam:PF04011.6		1	0	0	0	0	0	0
325	PFR_JS25-1_320	SNARE associated protein	369223	369966	-	PROKKA_00323	Inner membrane protein YqjA	369223	369966	-		yqjA	similar to AA sequence:UniProtKB:P0AA63		1	0	0	0	0	0	0
326	PFR_JS25-1_321	TRNA/rRNA methyltransferase (SpoU)	370042	370734	+	PROKKA_00324	Putative TrmH family tRNA/rRNA methyltransferase	370042	370734	+	2.1.1.-		similar to AA sequence:UniProtKB:Q7A794		1	0	0	0	0	0	0
327	PFR_JS25-1_322	Hypothetical protein	370740	371366	+	PROKKA_00325	hypothetical protein	370740	371366	+					1	0	0	0	0	0	0
328	PFR_JS25-1_323	Fructose-bisphosphate aldolase, class II	371595	372617	+	PROKKA_00326	Fructose-bisphosphate aldolase	371595	372617	+	4.1.2.13	fba	similar to AA sequence:UniProtKB:Q9ZEM7		1	0	0	0	0	0	0
329	PFR_JS25-1_324	Hypothetical protein	372871	373146	+	PROKKA_00327	hypothetical protein	372871	373146	+					1	0	0	0	0	0	0
330	PFR_JS25-1_325	Hypothetical protein	373107	373274	-	PROKKA_00328	hypothetical protein	373107	373274	-					1	0	0	0	0	0	0
331	PFR_JS25-1_326	Possible alcohol dehydrogenase	373446	374594	-	PROKKA_00329	Alcohol dehydrogenase	373446	374594	-	1.1.1.1	adh_1	similar to AA sequence:UniProtKB:P42327		1	0	0	0	0	0	0
332	PFR_JS25-1_327	Hypothetical protein	374720	376012	-	PROKKA_00330	Sugar (and other) transporter	374720	376012	-			protein motif:Pfam:PF00083.18		1	0	0	0	0	0	0
333	PFR_JS25-1_328	MFS transporter, sugar porter family protein	376195	377793	-	PROKKA_00331	Major myo-inositol transporter IolT	376195	377793	-		iolT_1	similar to AA sequence:UniProtKB:O34718		1	0	0	0	0	0	0
334	PFR_JS25-1_329	Methylmalonic acid semialdehyde dehydrogenase	378131	379636	-	PROKKA_00332	Methylmalonate-semialdehyde dehydrogenase [acylating]	378131	379636	-	1.2.1.27	mmsA	similar to AA sequence:UniProtKB:P28810		1	0	0	0	0	0	0
335	PFR_JS25-1_330	Thiamine pyrophosphate enzyme, TPP binding domain	379898	381805	-	PROKKA_00333	3D-(3,5/4)-trihydroxycyclohexane-1,2-dione hydrolase	379898	381805	-	3.7.1.-	iolD	similar to AA sequence:UniProtKB:P42415		1	0	0	0	0	0	0
336	PFR_JS25-1_331	Myo-inositol catabolism IolB domain protein	381905	382777	-	PROKKA_00334	5-deoxy-glucuronate isomerase	381905	382777	-	5.3.1.-	iolB	similar to AA sequence:UniProtKB:P42413		1	0	0	0	0	0	0
337	PFR_JS25-1_332	Deoxyribose-phosphate aldolase superfamily	382774	383643	-	PROKKA_00335	hypothetical protein	382774	383643	-					1	0	0	0	0	0	0
338	PFR_JS25-1_333	Kinase, PfkB family	383646	384635	-	PROKKA_00336	5-dehydro-2-deoxygluconokinase	383646	384635	-	2.7.1.92	iolC_1	similar to AA sequence:UniProtKB:Q9KAG8		1	0	0	0	0	0	0
339	PFR_JS25-1_334	UbiC transcription regulator-associated	384909	385661	+	PROKKA_00337	HTH-type transcriptional repressor YvoA	384909	385661	+		yvoA	similar to AA sequence:UniProtKB:O34817		1	0	0	0	0	0	0
340	PFR_JS25-1_335	Transaldolase	385855	386931	+	PROKKA_00338	Transaldolase	385855	386931	+	2.2.1.2	tal_1	similar to AA sequence:UniProtKB:Q31C15		1	0	0	0	0	0	0
341	PFR_JS25-1_336	Inositol 2-dehydrogenase IdhA	387245	388234	+	PROKKA_00339	Inositol 2-dehydrogenase	387245	388234	+	1.1.1.18	idhA	similar to AA sequence:UniProtKB:O68965		1	0	0	0	0	0	0
342	PFR_JS25-1_337	Hypothetical protein	388378	388725	+	PROKKA_00340	hypothetical protein	388378	388725	+					1	0	0	0	0	0	0
343	PFR_JS25-1_338	Inosose dehydratase	388900	389823	+	PROKKA_00341	Inosose dehydratase	388900	389823	+	4.2.1.44	iolE_1	similar to AA sequence:UniProtKB:P42416		1	0	0	0	0	0	0
344	PFR_JS25-1_339	Lysine exporter protein (LYSE/YGGA) (Precursor)	390070	390678	+	PROKKA_00342	Arginine exporter protein ArgO	390070	390678	+		argO	similar to AA sequence:UniProtKB:P11667		1	0	0	0	0	0	0
345	PFR_JS25-1_340	Dihydroxy-acid dehydratase 1	390859	392700	-	PROKKA_00343	Dihydroxy-acid dehydratase	390859	392700	-	4.2.1.9	ilvD	similar to AA sequence:UniProtKB:P05791		1	0	0	0	0	0	0
346	PFR_JS25-1_341	Aspartate--ammonia ligase	392833	394743	-	PROKKA_00344	Putative asparagine synthetase [glutamine-hydrolyzing]	392833	394743	-	6.3.5.4	asnB	similar to AA sequence:UniProtKB:P64248		1	0	0	0	0	0	0
347	PFR_JS25-1_342	Glutamyl-tRNA reductase HemA	394952	396205	+	PROKKA_00345	Glutamyl-tRNA reductase	394952	396205	+	1.2.1.70	hemA	similar to AA sequence:UniProtKB:P16618		1	0	0	0	0	0	0
348	PFR_JS25-1_343	Porphobilinogen deaminase 1	396202	397134	+	PROKKA_00346	Porphobilinogen deaminase	396202	397134	+	2.5.1.61	hemC	similar to AA sequence:UniProtKB:P06983		1	0	0	0	0	0	0
349	PFR_JS25-1_344	Uroporphyrinogen decarboxylase	397131	399029	+	PROKKA_00347	Uroporphyrinogen decarboxylase	397131	399029	+	4.1.1.37	hemE	similar to AA sequence:UniProtKB:Q8NT75		1	0	0	0	0	0	0
350	PFR_JS25-1_345	Coenzyme PQQ synthesis protein	399031	400152	+	PROKKA_00348	pyrroloquinoline quinone biosynthesis protein PqqE	399031	400152	+			protein motif:CLUSTERS:PRK05301		1	0	0	0	0	0	0
351	PFR_JS25-1_346	Protoporphyrinogen oxidase	400156	401739	+	PROKKA_00349	Protoporphyrinogen oxidase	400156	401739	+	1.3.3.4	hemY	similar to AA sequence:UniProtKB:P32397		1	0	0	0	0	0	0
352	PFR_JS25-1_347	Ferrochelatase	401736	402794	+	PROKKA_00350	Ferrochelatase	401736	402794	+	4.99.1.1	hemH	similar to AA sequence:UniProtKB:P0A576		1	0	0	0	0	0	0
353	PFR_JS25-1_348	Porphobilinogen synthase	402949	403947	+	PROKKA_00351	Delta-aminolevulinic acid dehydratase	402949	403947	+	4.2.1.24	hemB	similar to AA sequence:UniProtKB:P64334		1	0	0	0	0	0	0
354	PFR_JS25-1_349	Drug resistance transporter, EmrB/QacA subfamily	403976	405436	-	PROKKA_00352	putative transport protein HsrA	403976	405436	-		hsrA_1	similar to AA sequence:UniProtKB:P31474		1	0	0	0	0	0	0
355	PFR_JS25-1_350	Transcriptional regulator	405488	406267	+	PROKKA_00353	Bacterial regulatory proteins, tetR family	405488	406267	+			protein motif:Pfam:PF00440.17		1	0	0	0	0	0	0
356	PFR_JS25-1_351	Glutamate-1-semialdehyde 2,1-aminomutase hemL	406325	407650	+	PROKKA_00354	Glutamate-1-semialdehyde 2,1-aminomutase	406325	407650	+	5.4.3.8	hemL	similar to AA sequence:UniProtKB:Q5SJS4		1	0	0	0	0	0	0
357	PFR_JS25-1_352	Pyruvate carboxylase subunit B	407919	409436	+	PROKKA_00355	Methylmalonyl-CoA carboxyltransferase 5S subunit	407919	409436	+	2.1.3.1		similar to AA sequence:UniProtKB:Q70AC7		1	0	0	0	0	0	0
358	PFR_JS25-1_353	Methylmalonyl-CoA carboxyltransferase 12S	409452	411026	+	PROKKA_00356	Methylmalonyl-CoA carboxyltransferase 12S subunit	409452	411026	+	2.1.3.1		similar to AA sequence:UniProtKB:Q8GBW6		1	0	0	0	0	0	0
359	PFR_JS25-1_354	Hypothetical protein	411042	411290	+	PROKKA_00357	Methylmalonyl-CoA carboxyltransferase 12S subunit	411042	411290	+	2.1.3.1		similar to AA sequence:UniProtKB:Q8GBW6		1	0	0	0	0	0	0
360	PFR_JS25-1_355	Methylmalonyl-CoA carboxyltransferase 1.3S	411307	411678	+	PROKKA_00358	Methylmalonyl-CoA carboxyltransferase 1.3S subunit	411307	411678	+	2.1.3.1		similar to AA sequence:UniProtKB:P02904		1	0	0	0	0	0	0
361	PFR_JS25-1_356	Oxidoreductase, short chain	411809	412528	-	PROKKA_00359	Serine 3-dehydrogenase	411809	412528	-	1.1.1.276	sdh	similar to AA sequence:UniProtKB:Q9KWN1		1	0	0	0	0	0	0
362	PFR_JS25-1_357	Putative transcription regulator TetR/AcrR	412643	413374	-	PROKKA_00360	Bacterial regulatory proteins, tetR family	412643	413374	-			protein motif:Pfam:PF00440.17		1	0	0	0	0	0	0
363	PFR_JS25-1_358	2,3-bisphosphoglycerate-dependent	413705	414454	+	PROKKA_00361	2,3-bisphosphoglycerate-dependent phosphoglycerate mutase	413705	414454	+	5.4.2.11	gpmA	similar to AA sequence:UniProtKB:P33158		1	0	0	0	0	0	0
364	PFR_JS25-1_359	Phosphate transport system regulatory protein	414654	415331	-	PROKKA_00362	hypothetical protein	414654	415331	-			similar to AA sequence:UniProtKB:P65720	Phosphate-specific transport system accessory protein PhoU homolog 2	1	0	0	0	0	0	0
365	PFR_JS25-1_360	ATPase/histidine kinase/DNA gyrase B/HSP90 domain	415565	416812	+	PROKKA_00363	Signal-transduction histidine kinase senX3	415565	416812	+	2.7.13.3	senX3	similar to AA sequence:UniProtKB:A0QR01		1	0	0	0	0	0	0
366	PFR_JS25-1_361	Response regulator	416818	417495	+	PROKKA_00364	Sensory transduction protein regX3	416818	417495	+		regX3	similar to AA sequence:UniProtKB:Q11156		1	0	0	0	0	0	0
367	PFR_JS25-1_362	Transcriptional regulator, CarD family	417636	418121	+	PROKKA_00365	RNA polymerase-binding transcription factor CarD	417636	418121	+		carD	similar to AA sequence:UniProtKB:A0R561		1	0	0	0	0	0	0
368	PFR_JS25-1_363	2-C-methyl-D-erythritol 4-phosphate	418203	418949	+	PROKKA_00366	2-C-methyl-D-erythritol 4-phosphate cytidylyltransferase	418203	418949	+	2.7.7.60	ispD	similar to AA sequence:UniProtKB:P96864		1	0	0	0	0	0	0
369	PFR_JS25-1_364	2-C-methyl-D-erythritol 2,4-cyclodiphosphate	418946	419446	+	PROKKA_00367	2-C-methyl-D-erythritol 2,4-cyclodiphosphate synthase	418946	419446	+	4.6.1.12	ispF	similar to AA sequence:UniProtKB:P65183		1	0	0	0	0	0	0
370	PFR_JS25-1_365	Serine hydroxymethyltransferase (Precursor)	419646	421094	-	PROKKA_00368	Serine hydroxymethyltransferase	419646	421094	-	2.1.2.1	glyA	similar to AA sequence:UniProtKB:A0R2V7		1	0	0	0	0	0	0
371	PFR_JS25-1_366	L-asparaginase, type I	421315	422316	-	PROKKA_00369	L-asparaginase 1	421315	422316	-	3.5.1.1	ansA	similar to AA sequence:UniProtKB:P0A962		1	0	0	0	0	0	0
372	PFR_JS25-1_367	Amino acid permease	422327	423847	-	PROKKA_00370	GABA permease	422327	423847	-		gabP_1	similar to AA sequence:UniProtKB:P46349		1	0	0	0	0	0	0
373	PFR_JS25-1_368	Amino acid permease	424166	425668	-	PROKKA_00371	GABA permease	424166	425668	-		gabP_2	similar to AA sequence:UniProtKB:P46349		1	0	0	0	0	0	0
374	PFR_JS25-1_369	RNA methyltransferase, TrmH family, group 3	425881	426804	-	PROKKA_00372	Putative TrmH family tRNA/rRNA methyltransferase	425881	426804	-	2.1.1.-		similar to AA sequence:UniProtKB:Q7A794		1	0	0	0	0	0	0
375	PFR_JS25-1_370	Cysteinyl-tRNA synthetase CysS	426804	428207	-	PROKKA_00373	Cysteine--tRNA ligase	426804	428207	-	6.1.1.16	cysS	similar to AA sequence:UniProtKB:P21888		1	0	0	0	0	0	0
376	PFR_JS25-1_371	FCD domain protein	428334	429335	-	PROKKA_00374	Putative L-lactate dehydrogenase operon regulatory protein	428334	429335	-		lldR	similar to AA sequence:UniProtKB:P0ACL7		1	0	0	0	0	0	0
377	PFR_JS25-1_372	Transporter, lactate permease family protein	429839	431542	+	PROKKA_00375	Glycolate permease GlcA	429839	431542	+		glcA	similar to AA sequence:UniProtKB:Q46839		1	0	0	0	0	0	0
378	PFR_JS25-1_373	Putative oxididoreductase subunit	431583	432392	+	PROKKA_00376	Lactate utilization protein A	431583	432392	+		lutA	similar to AA sequence:UniProtKB:O07020		1	0	0	0	0	0	0
379	PFR_JS25-1_374	Iron-sulfur cluster-binding protein	432389	433927	+	PROKKA_00377	Lactate utilization protein B	432389	433927	+		lutB	similar to AA sequence:UniProtKB:O07021		1	0	0	0	0	0	0
380	PFR_JS25-1_375	Protein of hypothetical function DUF162	433933	434589	+	PROKKA_00378	Lactate utilization protein C	433933	434589	+		lutC	similar to AA sequence:UniProtKB:O32259		1	0	0	0	0	0	0
381	PFR_JS25-1_376	Hypothetical protein	434831	435232	+	PROKKA_00379	hypothetical protein	434831	435232	+					1	0	0	0	0	0	0
382	PFR_JS25-1_377	Lipopolysaccharide kinase, Kdo/WaaP family	435289	436671	-	PROKKA_00380	Lipopolysaccharide kinase (Kdo/WaaP) family protein	435289	436671	-			protein motif:Pfam:PF06293.8		1	0	0	0	0	0	0
383	PFR_JS25-1_378	Cystathionine gamma-synthase (Cgs)	436785	437972	-	PROKKA_00381	Cystathionine gamma-synthase	436785	437972	-	2.5.1.48	metB	similar to AA sequence:UniProtKB:P00935		1	0	0	0	0	0	0
384	PFR_JS25-1_379	ATP binding protein of ABC transporter for	438239	439348	-	PROKKA_00382	sn-glycerol-3-phosphate import ATP-binding protein UgpC	438239	439348	-	3.6.3.20	ugpC	similar to AA sequence:UniProtKB:P10907		1	0	0	0	0	0	0
385	PFR_JS25-1_380	L-serine dehydratase 1	439564	440955	-	PROKKA_00383	L-serine dehydratase 1	439564	440955	-	4.3.1.17	sdaA	similar to AA sequence:UniProtKB:P16095		1	0	0	0	0	0	0
386	PFR_JS25-1_381	Amidohydrolase	441131	442405	+	PROKKA_00384	putative hydrolase YxeP	441131	442405	+	3.-.-.-	yxeP_1	similar to AA sequence:UniProtKB:P54955		1	0	0	0	0	0	0
387	PFR_JS25-1_382	Hypothetical membrane protein (DedA family)	442476	443489	+	PROKKA_00385	SNARE associated Golgi protein	442476	443489	+			protein motif:Pfam:PF09335.5		1	0	0	0	0	0	0
388	PFR_JS25-1_383	Putative RNase III regulator YmdB	443514	444023	-	PROKKA_00386	O-acetyl-ADP-ribose deacetylase	443514	444023	-	3.5.1.-	ymdB_1	similar to AA sequence:UniProtKB:P0A8D6		1	0	0	0	0	0	0
389	PFR_JS25-1_384	Hypothetical protein	444108	444491	+	PROKKA_00387	hypothetical protein	444108	444491	+					1	0	0	0	0	0	0
390	PFR_JS25-1_385	Ktn nad-binding domain involved with k transport	444498	446639	+	PROKKA_00388	potassium transporter peripheral membrane component	444498	446639	+			protein motif:CLUSTERS:PRK09496		1	0	0	0	0	0	0
391	PFR_JS25-1_386	Conserved transmembrane transport protein MmpL13	446760	449090	-	PROKKA_00389	Membrane protein YdfJ	446760	449090	-		ydfJ_1	similar to AA sequence:UniProtKB:P96687		1	0	0	0	0	0	0
392						PROKKA_00390	tRNA-Thr(tgt)	449370	449445	-			COORDINATES:profile:Aragorn:1.2		0					0	0
393	PFR_JS25-1_387	Mannose-6-phosphate isomerase, class I	449579	450778	-	PROKKA_00391	Mannose-6-phosphate isomerase	449579	450778	-	5.3.1.8	manA	similar to AA sequence:UniProtKB:P00946		1	0	0	0	0	0	0
394	PFR_JS25-1_388	Hypothetical protein	450997	451278	+	PROKKA_00392	hypothetical protein	450997	451278	+					1	0	0	0	0	1	0
395	PFR_JS25-1_389	60 kDa chaperonin 1	451622	453244	+	PROKKA_00393	60 kDa chaperonin 1	451622	453244	+		groL1_1	similar to AA sequence:UniProtKB:A0QQU5		1	0	0	0	0	1	0
396	PFR_JS25-1_390	Hypothetical protein	455816	456811	-	PROKKA_00394	hypothetical protein	455816	456811	-					1	0	0	0	0	1	0
397	PFR_JS25-1_391	NUDIX hydrolase	460031	460591	+	PROKKA_00395	hypothetical protein	460031	460591	+			protein motif:CLUSTERS:PRK08999		1	0	0	0	0	1	0
398	PFR_JS25-1_392	Surface layer protein A (S-layer protein A)	461141	462820	+	PROKKA_00396	hypothetical protein	461141	462820	+			protein motif:Pfam:PF00395.14	S-layer homology domain	0	0	0	0	0	1	0
399	PFR_JS25-1_393	Surface layer protein A (S-layer protein A)	463469	464851	+	PROKKA_00397	Endoglucanase C precursor	463469	464851	+	3.2.1.4	cenC_2	similar to AA sequence:UniProtKB:P14090		1	0	0	0	0	1	0
400	PFR_JS25-1_394	Hypothetical protein	465249	466202	+	PROKKA_00398	hypothetical protein	465249	466202	+					0	0	0	0	0	1	0
401	PFR_JS25-1_395	Hypothetical protein	466227	466736	+	PROKKA_00399	Endoglucanase C precursor	466227	466736	+	3.2.1.4	cenC_3	similar to AA sequence:UniProtKB:P14090		0	0	0	0	0	1	0
402	PFR_JS25-1_396	Transposase, ISlxx5	466667	467701	-	PROKKA_00400	Integrase core domain protein	466667	467701	-			protein motif:Pfam:PF00665.20		0	0	0	0	0	1	0
403	PFR_JS25-1_397	Hypothetical protein	467793	468236	+	PROKKA_00401	Endo-1,4-beta-xylanase A precursor	467793	468236	+	3.2.1.8	xynA1_1	similar to AA sequence:UniProtKB:C6CRV0		0	0	0	0	0	1	0
404	PFR_JS25-1_398	DEAD/DEAH box helicase	468399	470078	-	PROKKA_00402	Type III restriction enzyme, res subunit	468399	470078	-			protein motif:Pfam:PF04851.9		0	0	0	0	0	1	0
405	PFR_JS25-1_399	Conserved protein, putative helicase of DeaD/DeaH	470151	472472	-	PROKKA_00403	hypothetical protein	470151	472472	-					0	0	0	0	0	0	0
406	PFR_JS25-1_400	Hypothetical protein	472469	473497	-	PROKKA_00404	hypothetical protein	472469	473497	-					0	0	0	0	0	0	0
407	PFR_JS25-1_401	Cold shock protein	473724	474110	+	PROKKA_00405	Cold shock-like protein	473724	474110	+		csp	similar to AA sequence:UniProtKB:O54310		1	0	0	0	0	0	0
408	PFR_JS25-1_402	PF11228 family protein	474114	474893	+	PROKKA_00406	hypothetical protein	474114	474893	+					1	0	0	0	0	0	0
409	PFR_JS25-1_403	Hypothetical protein	474971	475312	-	PROKKA_00407	hypothetical protein	474971	475312	-					1	0	0	0	0	0	0
410	PFR_JS25-1_404	Guanine/hypoxanthine permease PbuG	475358	476920	+	PROKKA_00408	Guanine/hypoxanthine permease PbuG	475358	476920	+		pbuG	similar to AA sequence:UniProtKB:O34987		1	0	0	0	0	0	0
411	PFR_JS25-1_405	Hypothetical protein	477082	477468	+	PROKKA_00409	hypothetical protein	477082	477468	+					1	0	0	0	0	0	0
412	PFR_JS25-1_406	Phosphoserine transaminase	477511	478632	-	PROKKA_00410	Phosphoserine aminotransferase	477511	478632	-	2.6.1.52	serC	similar to AA sequence:UniProtKB:P63514		1	0	0	0	0	0	0
413	PFR_JS25-1_407	Iron-dependent repressor and activator IdeR	478809	479486	+	PROKKA_00411	Diphtheria toxin repressor	478809	479486	+		dtxR	similar to AA sequence:UniProtKB:P0DJL7		1	0	0	0	0	0	0
414	PFR_JS25-1_408	Thioredoxin	479602	479937	+	PROKKA_00412	Putative thioredoxin-2	479602	479937	+		trxC_2	similar to AA sequence:UniProtKB:Q9RD25		1	0	0	0	0	0	0
415	PFR_JS25-1_409	Hypothetical protein	480128	480487	-	PROKKA_00413	hypothetical protein	480128	480487	-					1	0	0	0	0	0	0
416	PFR_JS25-1_410	Carboxylic ester hydrolase	480639	481448	+	PROKKA_00414	acetyl esterase	480639	481448	+			protein motif:CLUSTERS:PRK10162		0	0	0	0	0	0	0
417	PFR_JS25-1_411	Isochorismatase family protein	481445	482065	+	PROKKA_00415	nicotinamidase/pyrazinamidase	481445	482065	+			protein motif:CLUSTERS:PRK11609		1	0	0	0	0	0	0
418	PFR_JS25-1_412	Hypothetical protein	482210	482542	-	PROKKA_00416	hypothetical protein	482210	482542	-					1	0	0	0	0	0	0
419						PROKKA_00417	tRNA-Arg(cct)	482639	482714	-			COORDINATES:profile:Aragorn:1.2		0					0	0
420	PFR_JS25-1_413	UDP-glucose pyrophosphorylase 2	483117	484490	+	PROKKA_00418	UTP--glucose-1-phosphate uridylyltransferase	483117	484490	+			protein motif:Pfam:PF01704.12		1	0	0	0	0	0	0
421	PFR_JS25-1_414	Hypothetical protein	484483	484893	+	PROKKA_00419	hypothetical protein	484483	484893	+					1	0	0	0	0	0	0
422	PFR_JS25-1_415	Large conductance mechanosensitive channel	484947	485390	-	PROKKA_00420	Large-conductance mechanosensitive channel	484947	485390	-		mscL	similar to AA sequence:UniProtKB:A5U127		1	0	0	0	0	0	0
423	PFR_JS25-1_416	Hypothetical protein	485483	486124	-	PROKKA_00421	flagellar basal body P-ring biosynthesis protein FlgA	485483	486124	-			protein motif:CLUSTERS:PRK12617		1	0	0	0	0	0	0
424	PFR_JS25-1_417	Type I antifreeze protein	486224	486631	-	PROKKA_00422	Zinc ribbon domain protein	486224	486631	-			protein motif:Pfam:PF09723.4		0	0	0	0	0	0	0
425	PFR_JS25-1_418	Hypothetical protein	486787	487497	-	PROKKA_00423	5-formyltetrahydrofolate cyclo-ligase family protein	486787	487497	-			protein motif:CLUSTERS:PRK10333		1	0	0	0	0	0	0
426	PFR_JS25-1_419	Molybdopterin molybdenumtransferase	487516	488802	+	PROKKA_00424	Molybdopterin molybdenumtransferase	487516	488802	+	2.10.1.1	moeA_2	similar to AA sequence:UniProtKB:P99139		1	0	0	0	0	0	0
427	PFR_JS25-1_420	Acetytransferase	488806	489516	+	PROKKA_00425	Putative ribosomal N-acetyltransferase YdaF	488806	489516	+	2.3.1.-	ydaF	similar to AA sequence:UniProtKB:P96579		1	0	0	0	0	0	0
428	PFR_JS25-1_421	Hypothetical protein	489591	490394	+	PROKKA_00426	hypothetical protein	489591	490394	+					1	0	0	0	0	0	0
429						PROKKA_00427	tRNA-Ala(cgc)	490470	490544	+			COORDINATES:profile:Aragorn:1.2		0					0	0
430	PFR_JS25-1_422	Low similarity to site-specific recombinase	490442	491944	-											0	0	0	0	0	0
431	PFR_JS25-1_423	Hypothetical protein	491950	492195	-	PROKKA_00428	hypothetical protein	491950	492195	-					0	0	0	0	0	0	0
432	PFR_JS25-1_424	Thioredoxin	492556	492981	+	PROKKA_00429	Thioredoxin	492556	492981	+		trxA_1	similar to AA sequence:UniProtKB:P08058		0	0	0	0	0	0	0
433	PFR_JS25-1_425	Hypothetical protein	493086	493820	+	PROKKA_00430	hypothetical protein	493086	493820	+					0	0	0	0	0	0	0
434	PFR_JS25-1_426	ATP-dependent chaperone protein ClpB	493889	496615	-	PROKKA_00431	Chaperone protein ClpB	493889	496615	-		clpB_2	similar to AA sequence:UniProtKB:Q7WSY8		0	0	0	0	0	0	0
435	PFR_JS25-1_427	Hypothetical protein	496838	497605	+	PROKKA_00432	Universal stress protein family protein	496838	497605	+			protein motif:Pfam:PF00582.20		0	0	0	0	0	0	0
436	PFR_JS25-1_428	Sensor kinase	497702	498652	+	PROKKA_00433	Oxygen sensor histidine kinase NreB	497702	498652	+	2.7.13.3	nreB	similar to AA sequence:UniProtKB:Q7WZY5		0	0	0	0	0	0	0
437	PFR_JS25-1_429	Two-component system response regulator	498655	499314	+	PROKKA_00434	Oxygen regulatory protein NreC	498655	499314	+		nreC_1	similar to AA sequence:UniProtKB:Q7WZY4		0	0	0	0	0	0	0
438	PFR_JS25-1_430	Hypothetical protein	499537	500058	+	PROKKA_00435	hypothetical protein	499537	500058	+					0	0	0	0	0	0	0
439	PFR_JS25-1_431	Trypsin	500121	501212	+	PROKKA_00436	Periplasmic pH-dependent serine endoprotease DegQ precursor	500121	501212	+	3.4.21.107	degQ	similar to AA sequence:UniProtKB:P39099		0	0	0	0	0	0	0
440	PFR_JS25-1_432	Chaperone protein DnaK	501592	503421	+	PROKKA_00437	Chaperone protein DnaK	501592	503421	+		dnaK_1	similar to AA sequence:UniProtKB:A0QQC8		0	0	0	0	0	0	0
441	PFR_JS25-1_433	Protein GrpE	503582	504151	+	PROKKA_00438	heat shock protein GrpE	503582	504151	+			protein motif:CLUSTERS:PRK10325		0	0	0	0	0	0	0
442	PFR_JS25-1_434	Chaperone protein DnaJ 1	504148	505245	+	PROKKA_00439	Chaperone protein DnaJ	504148	505245	+		dnaJ_1	similar to AA sequence:UniProtKB:P08622		0	0	0	0	0	0	0
443	PFR_JS25-1_435	Heat shock protein transcriptional repressor	505247	505666	+	PROKKA_00440	Putative heat shock protein HspR	505247	505666	+		hspR_1	similar to AA sequence:UniProtKB:P40183		0	0	0	0	0	0	0
444	PFR_JS25-1_436	Hypothetical protein	506567	507118	-	PROKKA_00441	hypothetical protein	506567	507118	-					0	0	0	0	0	0	0
445	PFR_JS25-1_437	Hypothetical protein	507165	507728	-	PROKKA_00442	hypothetical protein	507165	507728	-					0	0	0	0	0	0	0
446	PFR_JS25-1_438	Integral membrane sensor signal transduction	507879	509066	+	PROKKA_00443	Sensor histidine kinase DesK	507879	509066	+	2.7.13.3	desK_2	similar to AA sequence:UniProtKB:O34757		0	0	0	0	0	0	0
447	PFR_JS25-1_439	Two-component system response regulator	509063	509548	+	PROKKA_00444	Transcriptional regulatory protein LiaR	509063	509548	+		liaR_1	similar to AA sequence:UniProtKB:O32197		0	0	0	0	0	0	0
448	PFR_JS25-1_440	Hypothetical protein	509496	509723	+	PROKKA_00445	Putative HTH-type transcriptional regulator/MT0914	509496	509723	+			similar to AA sequence:UniProtKB:Q10550		0	0	0	0	0	0	0
449	PFR_JS25-1_441	Hypothetical protein	509886	510665	+	PROKKA_00446	hypothetical protein	509886	510665	+					0	0	0	0	0	0	0
450	PFR_JS25-1_442	Hypothetical protein	510713	510922	+	PROKKA_00447	hypothetical protein	510713	510922	+					0	0	0	0	0	0	0
451	PFR_JS25-1_443	Secreted peptidase	511032	511622	+	PROKKA_00448	Glycyl-glycine endopeptidase LytM precursor	511032	511622	+	3.4.24.75	lytM	similar to AA sequence:UniProtKB:O33599		1	0	0	0	0	0	0
452	PFR_JS25-1_444	Lactoylglutathione lyase and lyase	511672	512040	-	PROKKA_00449	Glyoxalase-like domain protein	511672	512040	-			protein motif:Pfam:PF12681.1		0	0	0	0	0	0	0
453	PFR_JS25-1_445	Putative HTH-type transcriptional regulator MarR	512119	512538	+	PROKKA_00450	Transcriptional regulator HosA	512119	512538	+		hosA	similar to AA sequence:UniProtKB:P69782		1	0	0	0	0	0	0
454	PFR_JS25-1_446	Transcriptional regulator	512615	512926	+	PROKKA_00451	Transcriptional repressor SdpR	512615	512926	+		sdpR	similar to AA sequence:UniProtKB:O32242		1	0	0	0	0	0	0
455	PFR_JS25-1_447	Drug resistance transporter, EmrB/QacA subfamily	512966	514432	+	PROKKA_00452	Multidrug export protein EmrB	512966	514432	+		emrB_3	similar to AA sequence:UniProtKB:P0AEJ0	Putative antibiotic resistance	1	0	0	0	0	0	0
456	PFR_JS25-1_448	Proline/glycine betaine transporter	514571	516010	+	PROKKA_00453	Proline/betaine transporter	514571	516010	+		proP	similar to AA sequence:UniProtKB:P0C0L7		1	0	0	0	0	0	0
457	PFR_JS25-1_449	Regulatory protein TetR	516086	516679	-	PROKKA_00454	Bacterial regulatory proteins, tetR family	516086	516679	-			protein motif:Pfam:PF00440.17		1	0	0	0	0	0	0
458	PFR_JS25-1_450	Probable multidrug resistance transporter, MFS	516792	518279	+	PROKKA_00455	Multidrug resistance protein 3	516792	518279	+		bmr3_1	similar to AA sequence:UniProtKB:P96712	Putative antibiotic resistance	1	0	0	0	0	0	0
459	PFR_JS25-1_451	Glutamate dehydrogenase	518434	519798	+	PROKKA_00456	NADP-specific glutamate dehydrogenase	518434	519798	+	1.4.1.4	gdhA	similar to AA sequence:UniProtKB:P00370		1	0	0	0	0	0	0
460	PFR_JS25-1_452	Transcriptional regulatory protein PadR	519918	520391	-	PROKKA_00457	acetyltransferase	519918	520391	-			protein motif:CLUSTERS:PRK07757		1	0	0	0	0	0	0
461	PFR_JS25-1_453	CrcB-like protein	520451	520837	-	PROKKA_00458	Putative fluoride ion transporter CrcB	520451	520837	-		crcB_1	similar to AA sequence:UniProtKB:P37002		1	0	0	0	0	0	0
462	PFR_JS25-1_454	CrcB-like protein	520834	521250	-	PROKKA_00459	Putative fluoride ion transporter CrcB	520834	521250	-		crcB_2	similar to AA sequence:UniProtKB:P37002		1	0	0	0	0	0	0
463	PFR_JS25-1_455	UspA domain protein	521247	521780	-	PROKKA_00460	Universal stress protein family protein	521247	521780	-			protein motif:Pfam:PF00582.20		1	0	0	0	0	0	0
464	PFR_JS25-1_456	Galactokinase	521937	523133	-	PROKKA_00461	Galactokinase	521937	523133	-	2.7.1.6	galK_2	similar to AA sequence:UniProtKB:P0A6T3		1	0	0	0	0	0	0
465	PFR_JS25-1_457	Twin-arginine translocation pathway signal and	523397	523918	+	PROKKA_00462	hypothetical protein	523397	523918	+					1	0	0	0	0	0	0
466	PFR_JS25-1_458	Uracyl permease	523949	525502	-	PROKKA_00463	Putative pyrimidine permease RutG	523949	525502	-		rutG	similar to AA sequence:UniProtKB:P75892		1	0	0	0	0	0	0
467	PFR_JS25-1_459	Integral membrane protein with DUF218 domain	525624	526724	-	PROKKA_00464	hypothetical protein	525624	526724	-					1	0	0	0	0	0	0
468	PFR_JS25-1_460	Dolichyl-phosphate-mannose-protein	526738	528297	-	PROKKA_00465	putative dolichyl-phosphate-mannose--protein mannosyltransferase	526738	528297	-	2.4.1.109	pmt	similar to AA sequence:UniProtKB:O05586		1	0	0	0	0	0	0
469	PFR_JS25-1_461	Glycoside hydrolase family 95	528584	530971	+	PROKKA_00466	hypothetical protein	528584	530971	+					1	0	0	0	0	0	0
470	PFR_JS25-1_462	Ribosomal RNA small subunit methyltransferase I	530985	531935	+	PROKKA_00467	Ribosomal RNA small subunit methyltransferase I	530985	531935	+	2.1.1.198	rsmI	similar to AA sequence:UniProtKB:P0A640		1	0	0	0	0	0	0
471	PFR_JS25-1_463	Hydrolase, TatD family	532140	533096	+	PROKKA_00468	putative deoxyribonuclease YcfH	532140	533096	+	3.1.21.-	ycfH	similar to AA sequence:UniProtKB:P0AFQ7		1	0	0	0	0	0	0
472	PFR_JS25-1_464	Ribosomal RNA small subunit methyltransferase A	533093	533962	+	PROKKA_00469	Ribosomal RNA small subunit methyltransferase A	533093	533962	+	2.1.1.182	rsmA	similar to AA sequence:UniProtKB:P66662		1	0	0	0	0	0	0
473	PFR_JS25-1_465	4-diphosphocytidyl-2-C-methyl-D-erythritol kinase	534039	535016	+	PROKKA_00470	4-diphosphocytidyl-2-C-methyl-D-erythritol kinase	534039	535016	+	2.7.1.148	ispE	similar to AA sequence:UniProtKB:P65178		1	0	0	0	0	0	0
474	PFR_JS25-1_466	Transcriptional regulator, TetR family	535051	535812	-	PROKKA_00471	Biofilm operon icaADBC HTH-type negative transcriptional regulator IcaR	535051	535812	-		icaR	similar to AA sequence:UniProtKB:A6QKF4		1	0	0	0	0	0	0
475	PFR_JS25-1_467	Aspartate carbomyltransferase	535955	537001	-	PROKKA_00472	Aspartate carbamoyltransferase	535955	537001	-	2.1.3.2	pyrB	similar to AA sequence:UniProtKB:Q8ZB39		1	0	0	0	0	0	0
476						PROKKA_00473	tRNA-Gln(ttg)	537163	537242	+			COORDINATES:profile:Aragorn:1.2		0					0	0
477	PFR_JS25-1_468	Bifunctional protein GlmU	537428	538975	+	PROKKA_00474	Bifunctional protein GlmU	537428	538975	+		glmU	similar to AA sequence:UniProtKB:P96382		1	0	0	0	0	0	0
478	PFR_JS25-1_469	Ribose-phosphate diphosphokinase	539009	540004	+	PROKKA_00475	Ribose-phosphate pyrophosphokinase	539009	540004	+	2.7.6.1	prs_2	similar to AA sequence:UniProtKB:P65232		1	0	0	0	0	0	0
479	PFR_JS25-1_470	50S ribosomal protein L25	540382	541041	+	PROKKA_00476	50S ribosomal protein L25	540382	541041	+		rplY	similar to AA sequence:UniProtKB:Q92N68		1	0	0	0	0	0	0
480	PFR_JS25-1_471	Peptidyl-tRNA hydrolase (Precursor)	541249	541839	+	PROKKA_00477	Peptidyl-tRNA hydrolase	541249	541839	+	3.1.1.29	pth	similar to AA sequence:UniProtKB:A0R3D3		1	0	0	0	0	0	0
481	PFR_JS25-1_472	Hypothetical protein	541907	542272	+	PROKKA_00478	hypothetical protein	541907	542272	+					1	0	0	0	0	0	0
482	PFR_JS25-1_473	Transcription-repair coupling factor	542351	546046	+	PROKKA_00479	Transcription-repair-coupling factor	542351	546046	+	3.6.4.-	mfd	similar to AA sequence:UniProtKB:P64326		1	0	0	0	0	0	0
483	PFR_JS25-1_474	Hypothetical protein	546168	546701	+	PROKKA_00480	hypothetical protein	546168	546701	+					1	0	0	0	0	0	0
484	PFR_JS25-1_475	MazG family protein	546701	547372	+	PROKKA_00481	Nucleoside triphosphate pyrophosphohydrolase	546701	547372	+	3.6.1.8	mazG	similar to AA sequence:UniProtKB:P0AEY3		1	0	0	0	0	0	0
485	PFR_JS25-1_476	Phosphopyruvate hydratase	547487	548776	+	PROKKA_00482	Enolase	547487	548776	+	4.2.1.11	eno_1	similar to AA sequence:UniProtKB:A0R3B8		1	0	0	0	0	0	0
486	PFR_JS25-1_477	Hypothetical protein	549054	549695	+											0	0	0	0	0	0
487						PROKKA_00483	tRNA-Pro(tgg)	549632	549714	-			COORDINATES:profile:Aragorn:1.2		0					0	0
488	PFR_JS25-1_478	PF04417 family protein	549775	550290	+	PROKKA_00484	hypothetical protein	549775	550290	+					1	0	0	0	0	0	0
489	PFR_JS25-1_479	Exopolyphosphatase	550287	551243	+	PROKKA_00485	Guanosine-5'-triphosphate,3'-diphosphate pyrophosphatase	550287	551243	+	3.6.1.40	gppA	similar to AA sequence:UniProtKB:P25552		1	0	0	0	0	0	0
490						PROKKA_00486	tRNA-Leu(taa)	551353	551426	+			COORDINATES:profile:Aragorn:1.2		0					0	0
491	PFR_JS25-1_480	Transcriptional regulator	551540	552178	-	PROKKA_00487	Tetracycline repressor protein class A from transposon 1721	551540	552178	-		tetR_1	similar to AA sequence:UniProtKB:P03038	Putative antibiotic resistance	0	0	0	0	0	0	0
492	PFR_JS25-1_481	ABC transporter family protein	552175	552948	-	PROKKA_00488	Inner membrane transport permease YbhR	552175	552948	-		ybhR_1	similar to AA sequence:UniProtKB:P0AFP9		0	0	0	0	0	0	0
493	PFR_JS25-1_482	Nod factor export ATP-binding protein I	553066	553866	-	PROKKA_00489	Daunorubicin/doxorubicin resistance ATP-binding protein DrrA	553066	553866	-	3.6.3.-	drrA_2	similar to AA sequence:UniProtKB:P32010	Putative antibiotic resistance	0	0	0	0	0	0	0
494	PFR_JS25-1_483	Actinorhodin transporter	554014	555441	-	PROKKA_00490	putative transport protein HsrA	554014	555441	-		hsrA_2	similar to AA sequence:UniProtKB:P31474		1	0	0	0	0	0	0
495	PFR_JS25-1_484	Transcriptional regulator	555506	556144	+	PROKKA_00491	Bacterial regulatory proteins, tetR family	555506	556144	+			protein motif:Pfam:PF00440.17		1	0	0	0	0	0	0
496	PFR_JS25-1_485	Phosphopyruvate hydratase	556435	557706	+	PROKKA_00492	Enolase	556435	557706	+	4.2.1.11	eno_2	similar to AA sequence:UniProtKB:P64074		1	0	0	0	0	0	0
497	PFR_JS25-1_486	Cationic amino acid transporter	557764	559227	-	PROKKA_00493	putative amino acid permease YhdG	557764	559227	-		yhdG_2	similar to AA sequence:UniProtKB:O07576		1	0	0	0	0	0	0
498	PFR_JS25-1_487	Similar to Nucleoside-diphosphate-sugar	559444	560217	-	PROKKA_00494	putative sugar epimerase YhfK	559444	560217	-	4.-.-.-	yhfK	similar to AA sequence:UniProtKB:O07609		0	0	0	0	0	0	0
499	PFR_JS25-1_488	Methyltransferase type 11	560520	561269	+	PROKKA_00495	Methyltransferase domain protein	560520	561269	+			protein motif:Pfam:PF08241.6		1	0	0	0	0	0	0
500	PFR_JS25-1_489	Putative CONSERVED TRANSMEMBRANE PROTEIN	561406	562218	+	PROKKA_00496	Bax inhibitor 1 like protein	561406	562218	+			protein motif:Pfam:PF12811.1		1	0	0	0	0	0	0
501	PFR_JS25-1_490	Hydrolase, NUDIX family	562393	563097	-	PROKKA_00497	Nucleoside triphosphatase NudI	562393	563097	-	3.6.1.-	nudI	similar to AA sequence:UniProtKB:P52006		1	0	0	0	0	0	0
502	PFR_JS25-1_491	Hypothetical protein	563146	564111	-	PROKKA_00498	hypothetical protein	563146	564111	-					1	0	0	0	0	0	0
503	PFR_JS25-1_492	Putative 3-methyladenine DNA glycosylase	564320	564970	+	PROKKA_00499	3-methyladenine DNA glycosylase	564320	564970	+			protein motif:CLUSTERS:PRK00802		1	0	0	0	0	0	0
504	PFR_JS25-1_493	Hypothetical protein	564998	565087	+	PROKKA_00500	hypothetical protein	564998	565087	+					0	0	0	0	0	0	0
505	PFR_JS25-1_494	Hypothetical protein	565100	565504	+	PROKKA_00501	hypothetical protein	565100	565504	+			protein motif:Pfam:PF08327.5	Activator of Hsp90 ATPase homolog 1-like protein	1	0	0	0	0	0	0
506	PFR_JS25-1_495	Hypothetical protein	565638	566093	+	PROKKA_00502	hypothetical protein	565638	566093	+					1	0	0	0	0	0	0
507	PFR_JS25-1_496	PF04978 family protein	566119	566625	-	PROKKA_00503	DinB superfamily protein	566119	566625	-			protein motif:Pfam:PF12867.1		1	0	0	0	0	0	0
508	PFR_JS25-1_497	HAD-superfamily hydrolase, subfamily IA,	566622	567236	-	PROKKA_00504	?-D-glucose-1-phosphatase	566622	567236	-			protein motif:CLUSTERS:PRK09456		1	0	0	0	0	0	0
509	PFR_JS25-1_498	FMN-binding split barrel	567414	568061	+	PROKKA_00505	Pyridoxamine 5'-phosphate oxidase	567414	568061	+			protein motif:Pfam:PF12900.1		1	0	0	0	0	0	0
510	PFR_JS25-1_499	Hypothetical protein	568166	568696	-	PROKKA_00506	hypothetical protein	568166	568696	-					1	0	0	0	0	0	0
511	PFR_JS25-1_500	Peptide methionine sulfoxide reductase MsrA	568816	569451	-	PROKKA_00507	Peptide methionine sulfoxide reductase MsrA	568816	569451	-	1.8.4.11	msrA	similar to AA sequence:UniProtKB:Q93S39		1	0	0	0	0	0	0
512	PFR_JS25-1_501	Uracil-DNA glycosylase 2	569563	570252	-	PROKKA_00508	Uracil-DNA glycosylase	569563	570252	-	3.2.2.27	ung	similar to AA sequence:UniProtKB:P67071		1	0	0	0	0	0	0
513	PFR_JS25-1_502	Integral membrane protein	570433	571863	+	PROKKA_00509	pheromone autoinducer 2 transporter	570433	571863	+			protein motif:CLUSTERS:PRK12287		1	0	0	0	0	0	0
514	PFR_JS25-1_503	Hypothetical protein	571949	572911	+	PROKKA_00510	hypothetical protein	571949	572911	+					1	0	0	0	0	0	0
515	PFR_JS25-1_504	DoxX protein	573027	573461	-	PROKKA_00511	DoxX	573027	573461	-			protein motif:Pfam:PF07681.6		1	0	0	0	0	0	0
516	PFR_JS25-1_505	Transcription elongation factor GreA	573548	574051	-	PROKKA_00512	Transcription elongation factor GreA	573548	574051	-		greA	similar to AA sequence:UniProtKB:P64279		1	0	0	0	0	0	0
517	PFR_JS25-1_506	Mycothiol conjugate amidase Mca	574146	575072	+	PROKKA_00513	Mycothiol S-conjugate amidase	574146	575072	+	3.5.1.115	mca	similar to AA sequence:UniProtKB:A0R2W9		1	0	0	0	0	0	0
518	PFR_JS25-1_507	Conserved protein containing thioredoxin domain	575278	577962	+	PROKKA_00514	ASCH domain protein	575278	577962	+			protein motif:Pfam:PF04266.8		1	0	0	0	0	0	0
519	PFR_JS25-1_508	ASCH domain protein	578000	578518	+	PROKKA_00515	ASCH domain protein	578000	578518	+			protein motif:Pfam:PF04266.8		1	0	0	0	0	0	0
520	PFR_JS25-1_509	Isoprenyl transferase 2	578531	579340	-	PROKKA_00516	(2Z,6E)-farnesyl diphosphate synthase	578531	579340	-	2.5.1.68		similar to AA sequence:UniProtKB:Q47SS3		1	0	0	0	0	0	0
521	PFR_JS25-1_510	Channel protein, hemolysin III family protein	579539	580276	+	PROKKA_00517	Haemolysin-III related	579539	580276	+			protein motif:Pfam:PF03006.14		1	0	0	0	0	0	0
522	PFR_JS25-1_511	Exodeoxyribonuclease 7 small subunit	580321	580563	-	PROKKA_00518	Exodeoxyribonuclease 7 small subunit	580321	580563	-	3.1.11.6	xseB	similar to AA sequence:UniProtKB:Q7VV85		1	0	0	0	0	0	0
523	PFR_JS25-1_512	Exodeoxyribonuclease VII, large subunit	580610	581761	-	PROKKA_00519	Exodeoxyribonuclease 7 large subunit	580610	581761	-	3.1.11.6	xseA	similar to AA sequence:UniProtKB:P04994		1	0	0	0	0	0	0
524	PFR_JS25-1_513	4-hydroxy-3-methylbut-2-enyl diphosphate	581778	583016	+	PROKKA_00520	4-hydroxy-3-methylbut-2-enyl diphosphate reductase	581778	583016	+	1.17.1.2	ispH	similar to AA sequence:UniProtKB:P62623		1	0	0	0	0	0	0
525	PFR_JS25-1_514	RmuC family DNA recombination protein	582948	584297	-	PROKKA_00521	DNA recombination protein RmuC	582948	584297	-		rmuC	similar to AA sequence:UniProtKB:P0AG71		1	0	0	0	0	0	0
526	PFR_JS25-1_515	M18 family aminopeptidase	584447	585718	+	PROKKA_00522	putative M18 family aminopeptidase 2	584447	585718	+	3.4.11.-	apeB	similar to AA sequence:UniProtKB:Q9HYZ3		1	0	0	0	0	0	0
527	PFR_JS25-1_516	GTP-dependent nucleic acid-binding protein EngD	585813	586898	+	PROKKA_00523	Ribosome-binding ATPase YchF	585813	586898	+		ychF	similar to AA sequence:UniProtKB:P44681		1	0	0	0	0	0	1
528	PFR_JS25-1_517	Recombinase	586908	588539	+	PROKKA_00524	hypothetical protein	586908	588539	+			protein motif:Pfam:PF00239.15	Island unique to JS4_JS21_JS25	0	0	0	0	0	1	1
529	PFR_JS25-1_518	TIR-like domain-containing protein (DUF1863)	588641	589006	+	PROKKA_00525	hypothetical protein	588641	589006	+				Island unique to JS4_JS21_JS25	0	0	0	0	0	1	1
530	PFR_JS25-1_519	Caspase domain protein	589009	589989	+	PROKKA_00526	Caspase domain protein	589009	589989	+			protein motif:Pfam:PF00656.1	Island unique to JS4_JS21_JS25	0	0	0	0	0	1	1
531	PFR_JS25-1_520	Hypothetical protein	589989	590273	+	PROKKA_00527	hypothetical protein	589989	590273	+				Island unique to JS4_JS21_JS25	0	0	0	0	0	1	1
532	PFR_JS25-1_521	Hypothetical protein	590602	590811	-	PROKKA_00528	hypothetical protein	590602	590811	-					0	0	0	0	0	1	1	M.PfrJS25ORFAP
533	PFR_JS25-1_522	HNH endonuclease domain protein	590838	591254	+	PROKKA_00529	hypothetical protein	590838	591254	+				Island unique to JS4_JS21_JS25	0	0	0	0	0	1	1
534	PFR_JS25-1_523	Hypothetical protein	591271	592503	+	PROKKA_00530	hypothetical protein	591271	592503	+				Island unique to JS4_JS21_JS25	0	0	0	0	0	1	1
535	PFR_JS25-1_524	Uma4 protein	592500	593747	+	PROKKA_00531	Transposase	592500	593747	+			protein motif:Pfam:PF01610.11		0	0	0	0	0	1	1
536	PFR_JS25-1_525	Cobyrinic acid A,C-diamide synthase	593799	595181	+	PROKKA_00532	Cobyrinic acid A,C-diamide synthase	593799	595181	+		cobB_1	similar to AA sequence:UniProtKB:P21632	Island unique to JS4_JS21_JS25	0	0	0	0	0	1	1
537	PFR_JS25-1_526	Putative nitrilase/cyanide hydratase family	595281	597020	-	PROKKA_00533	Aliphatic amidase	595281	597020	-	3.5.1.4		similar to AA sequence:UniProtKB:Q9RQ17	Island unique to JS4_JS21_JS25	0	0	0	0	0	1	1
538	PFR_JS25-1_527	Hypothetical protein	597054	597278	-	PROKKA_00534	hypothetical protein	597054	597278	-				Island unique to JS4_JS21_JS25	0	0	0	0	0	1	1
539	PFR_JS25-1_528	Hypothetical protein	597416	598033	-	PROKKA_00535	hypothetical protein	597416	598033	-				Island unique to JS4_JS21_JS25	0	0	0	0	0	1	1
540	PFR_JS25-1_529	ISMsm7, transposase orfB	598068	598952	-	PROKKA_00536	Integrase core domain protein	598068	598952	-			protein motif:Pfam:PF00665.20		0	0	0	0	0	1	1
541	PFR_JS25-1_530	Transposase of ISAar46, IS3 family, IS3 group,	598949	599242	-	PROKKA_00537	Transposase	598949	599242	-			protein motif:Pfam:PF01527.14		0	0	0	0	0	1	1
542	PFR_JS25-1_531	Mobile element protein	599747	600496	-	PROKKA_00538	Transposase	599747	600496	-			protein motif:Pfam:PF01610.11		0	0	0	0	0	1	1
543	PFR_JS25-1_532	ISMsm7 transposase	600631	600864	-	PROKKA_00539	hypothetical protein	600631	600864	-				Island unique to JS4_JS21_JS25	0	0	0	0	0	1	1
544	PFR_JS25-1_533	Transposase, ISlxx5	600929	602206	-	PROKKA_00540	Integrase core domain protein	600929	602206	-			protein motif:Pfam:PF00665.20	Island unique to JS4_JS21_JS25	0	0	0	0	0	1	1
545	PFR_JS25-1_534	ISMsm7, transposase orfB	602196	602969	-	PROKKA_00541	Integrase core domain protein	602196	602969	-			protein motif:Pfam:PF00665.20		0	0	0	0	0	1	1
546	PFR_JS25-1_535	Transposase of ISAar46, IS3 family, IS3 group,	602966	603259	-	PROKKA_00542	Transposase	602966	603259	-			protein motif:Pfam:PF01527.14		0	0	0	0	0	1	1
547	PFR_JS25-1_536	Hypothetical protein	603298	603558	+	PROKKA_00543	hypothetical protein	603298	603558	+				Island unique to JS4_JS21_JS25	0	0	0	0	0	1	1
548	PFR_JS25-1_537	Antirestriction family protein	603729	604277	+	PROKKA_00544	Antirestriction protein (ArdA)	603729	604277	+			protein motif:Pfam:PF07275.5	Island unique to JS4_JS21_JS25	0	0	0	0	0	1	1
549	PFR_JS25-1_538	Hypothetical protein	604296	604487	+	PROKKA_00545	hypothetical protein	604296	604487	+				Island unique to JS4_JS21_JS25	0	0	0	0	0	1	1
550	PFR_JS25-1_539	Hypothetical protein	604484	604684	+	PROKKA_00546	hypothetical protein	604484	604684	+				Island unique to JS4_JS21_JS25	0	0	0	0	0	1	1
551	PFR_JS25-1_540	Hypothetical protein	604668	604964	-	PROKKA_00547	anaerobic benzoate catabolism transcriptional regulator	604668	604964	-			protein motif:CLUSTERS:PRK08154	Island unique to JS4_JS21_JS25	0	0	0	0	0	1	1
552	PFR_JS25-1_541	Hypothetical protein	605075	605827	+	PROKKA_00548	hypothetical protein	605075	605827	+				Island unique to JS4_JS21_JS25	0	0	0	0	0	1	0
553	PFR_JS25-1_542	Hypothetical protein	605902	606825	-	PROKKA_00549	hypothetical protein	605902	606825	-				Island unique to JS4_JS21_JS25	0	0	0	0	0	1	0
554	PFR_JS25-1_543	Hypothetical protein	607696	608109	-	PROKKA_00550	hypothetical protein	607696	608109	-				Island unique to JS4_JS21_JS25	0	0	0	0	0	1	0
555	PFR_JS25-1_544	Hypothetical protein	608280	608624	-	PROKKA_00551	hypothetical protein	608280	608624	-				Island unique to JS4_JS21_JS25	0	0	0	0	0	1	0
556	PFR_JS25-1_545	Tn21 resolvase	608854	609438	-	PROKKA_00552	Putative transposon Tn552 DNA-invertase bin3	608854	609438	-		bin3	similar to AA sequence:UniProtKB:P20384	Island unique to JS4_JS21_JS25	0	0	0	0	0	1	0
557	PFR_JS25-1_546	RNA helicase	609610	611631	-	PROKKA_00553	Plasmid replication protein	609610	611631	-			protein motif:Pfam:PF01719.11	Island unique to JS4_JS21_JS25	0	0	0	0	0	1	0
558	PFR_JS25-1_547	Excisionase family DNA-binding protein	611628	611936	-	PROKKA_00554	Helix-turn-helix domain protein	611628	611936	-			protein motif:Pfam:PF12728.1	Island unique to JS4_JS21_JS25	0	0	0	0	0	1	0
559	PFR_JS25-1_548	Hypothetical protein	612654	612785	-	PROKKA_00555	hypothetical protein	612654	612785	-					0	0	0	0	0	1	0
560	PFR_JS25-1_549	Abortive infection bacteriophage resistance	613359	614891	+	PROKKA_00556	Abi-like protein	613359	614891	+			protein motif:Pfam:PF07751.5		0	0	0	0	0	1	0
561	PFR_JS25-1_550	Hypothetical protein	615062	615661	+	PROKKA_00557	hypothetical protein	615062	615661	+					0	0	0	0	0	1	0
562	PFR_JS25-1_551	Hypothetical protein	615658	616965	+	PROKKA_00558	hypothetical protein	615658	616965	+					0	0	0	0	0	1	0
563	PFR_JS25-1_552	Abi family protein	617283	618212	+	PROKKA_00559	Abi-like protein	617283	618212	+			protein motif:Pfam:PF07751.5		0	0	0	0	0	1	0
564	PFR_JS25-1_553	Uma4 protein	618802	620109	-	PROKKA_00560	Transposase	618802	620109	-			protein motif:Pfam:PF01610.11		0	0	0	0	0	1	0
565	PFR_JS25-1_554	IS3 family element	620702	621046	+	PROKKA_00561	Transposase	620702	621046	+			protein motif:Pfam:PF01527.14		0	0	0	0	0	0	0
566	PFR_JS25-1_555	Transposase IS6110	621079	621966	+	PROKKA_00562	Integrase core domain protein	621079	621966	+			protein motif:Pfam:PF00665.20		0	0	0	0	0	0	0
567	PFR_JS25-1_556	Hypothetical protein	622611	622835	+	PROKKA_00563	hypothetical protein	622611	622835	+					0	0	0	0	0	0	0
568	PFR_JS25-1_557	Hypothetical protein	622835	623944	+	PROKKA_00564	hypothetical protein	622835	623944	+					0	0	0	0	0	0	0
569	PFR_JS25-1_558	Hypothetical protein	624038	624808	+	PROKKA_00565	hypothetical protein	624038	624808	+					0	0	0	0	0	0	0
570	PFR_JS25-1_559	Transcriptional regulator	624772	625737	-	PROKKA_00566	HTH-type transcriptional regulator GltC	624772	625737	-		gltC	similar to AA sequence:UniProtKB:P20668		0	0	0	0	0	0	0
571	PFR_JS25-1_560	Inner membrane transport protein ynfM	625895	627046	+	PROKKA_00567	Inner membrane transport protein YnfM	625895	627046	+		ynfM	similar to AA sequence:UniProtKB:P43531		0	0	0	0	0	0	0
572	PFR_JS25-1_561	FrnE protein	627453	628148	+	PROKKA_00568	DSBA-like thioredoxin domain protein	627453	628148	+			protein motif:Pfam:PF01323.14		0	0	0	0	0	0	0
573	PFR_JS25-1_562	Hypothetical protein	628721	629593	+	PROKKA_00569	Pentapeptide repeats (8 copies)	628721	629593	+			protein motif:Pfam:PF00805.16		0	0	0	0	0	0	0
574	PFR_JS25-1_563	Hypothetical protein	629672	629938	+	PROKKA_00570	anaerobic benzoate catabolism transcriptional regulator	629672	629938	+			protein motif:CLUSTERS:PRK08154		0	0	0	0	0	0	0
575	PFR_JS25-1_564	GlpP family transcriptional regulator	629917	630576	-	PROKKA_00571	Glycerol-3-phosphate responsive antiterminator	629917	630576	-			protein motif:Pfam:PF04309.6		0	0	0	0	0	0	0
576	PFR_JS25-1_565	Alkylglycerone-phosphate synthase	630665	632197	-	PROKKA_00572	putative FAD-linked oxidoreductase	630665	632197	-	1.-.-.-		similar to AA sequence:UniProtKB:Q50685		0	0	0	0	0	0	0
577	PFR_JS25-1_566	Glycerol-3-phosphate dehydrogenase glpD2	632194	633879	-	PROKKA_00573	Aerobic glycerol-3-phosphate dehydrogenase	632194	633879	-	1.1.5.3	glpD	similar to AA sequence:UniProtKB:P18158		0	0	0	0	0	0	0
578	PFR_JS25-1_567	Bile acid:sodium symporter	634019	635107	+	PROKKA_00574	Sodium Bile acid symporter family protein	634019	635107	+			protein motif:Pfam:PF01758.10		0	0	0	0	0	0	0
579	PFR_JS25-1_568	UPF0324 membrane protein	635190	636353	-	PROKKA_00575	hypothetical protein	635190	636353	-					0	0	0	0	0	0	0
580	PFR_JS25-1_569	Hypothetical protein	636350	636523	-	PROKKA_00576	hypothetical protein	636350	636523	-					0	0	0	0	0	0	0
581	PFR_JS25-1_570	Thiamine-phosphate diphosphorylase	637020	637667	-	PROKKA_00577	Thiamine-phosphate synthase	637020	637667	-	2.5.1.3	thiE_1	similar to AA sequence:UniProtKB:P66916		0	0	0	0	0	0	0
582	PFR_JS25-1_571	Glycine oxidase ThiO	637843	639096	+	PROKKA_00578	Hydrogen cyanide synthase subunit HcnC precursor	637843	639096	+	1.4.99.5	hcnC	similar to AA sequence:UniProtKB:G3XD12		0	0	0	0	0	0	0
583	PFR_JS25-1_572	Thiamine biosynthesis protein	639093	639326	+	PROKKA_00579	sulfur carrier protein ThiS	639093	639326	+			protein motif:CLUSTERS:PRK05863		0	0	0	0	0	0	0
584	PFR_JS25-1_573	Thiazole synthase	639329	640159	+	PROKKA_00580	Thiazole synthase	639329	640159	+	2.8.1.10	thiG	similar to AA sequence:UniProtKB:A0QQL0		0	0	0	0	0	0	0
585	PFR_JS25-1_574	Molybdenum cofactor biosynthesis protein moeB2	640168	641379	+	PROKKA_00581	putative adenylyltransferase/sulfurtransferase MoeZ	640168	641379	+		moeZ_2	similar to AA sequence:UniProtKB:Q7D5X9		0	0	0	0	0	0	0
586	PFR_JS25-1_575	UPF0324 membrane protein	641448	642530	-	PROKKA_00582	hypothetical protein	641448	642530	-					0	0	0	0	0	0	0
587	PFR_JS25-1_576	Transcriptional regulator	642600	643520	+	PROKKA_00583	HTH-type transcriptional regulator CysL	642600	643520	+		cysL	similar to AA sequence:UniProtKB:P39647		0	0	0	0	0	0	0
588	PFR_JS25-1_577	Hypothetical protein	643524	643739	-	PROKKA_00584	hypothetical protein	643524	643739	-					0	0	0	0	0	0	0
589	PFR_JS25-1_578	Carbon starvation protein	643729	646290	-	PROKKA_00585	Carbon starvation protein A	643729	646290	-		cstA	similar to AA sequence:UniProtKB:P15078		0	0	0	0	0	0	0
590	PFR_JS25-1_579	DeoR ramily regulatory protein	646478	647317	+	PROKKA_00586	Glucitol operon repressor	646478	647317	+		srlR_1	similar to AA sequence:UniProtKB:P15082		0	0	0	0	0	0	0
591	PFR_JS25-1_580	Type III effector Hrp-dependent outer protein	647539	648810	+	PROKKA_00587	hypothetical protein	647539	648810	+					0	0	0	0	0	0	0
592	PFR_JS25-1_581	4-hydroxythreonine-4-phosphate dehydrogenase	648897	649934	+	PROKKA_00588	4-hydroxythreonine-4-phosphate dehydrogenase 2	648897	649934	+	1.1.1.262	pdxA2_1	similar to AA sequence:UniProtKB:P58718		0	0	0	0	0	0	0
593	PFR_JS25-1_582	MFS transporter, anion:cation symporter (ACS)	650010	651320	+	PROKKA_00589	Putative tartrate transporter	650010	651320	+		ttuB_2	similar to AA sequence:UniProtKB:Q44470		0	0	0	0	0	0	0
594	PFR_JS25-1_583	Glycerate kinase	651355	652470	+	PROKKA_00590	Glycerate 2-kinase	651355	652470	+	2.7.1.165	garK	similar to AA sequence:UniProtKB:P23524		0	0	0	0	0	0	0
595	PFR_JS25-1_584	Putative insertion element ISCmi2 transposase	652526	653569	+	PROKKA_00591	IS2 transposase TnpB	652526	653569	+			protein motif:CLUSTERS:PRK09409		0	0	0	0	0	0	0
596	PFR_JS25-1_585	MFS transporter	653579	655303	-	PROKKA_00592	Antiseptic resistance protein	653579	655303	-		qacA_1	similar to AA sequence:UniProtKB:P0A0J9		0	0	0	0	0	0	0
597	PFR_JS25-1_586	Uncharacterized conserved protein, phnB family	655536	656033	-	PROKKA_00593	3-demethylubiquinone-9 3-methyltransferase	655536	656033	-			protein motif:Pfam:PF06983.7		0	0	0	0	0	0	0
598	PFR_JS25-1_587	Hypothetical protein	656070	656429	-	PROKKA_00594	3-demethylubiquinone-9 3-methyltransferase	656070	656429	-			protein motif:Pfam:PF06983.7		0	0	0	0	0	0	0
599	PFR_JS25-1_588	Peptidyl-tRNA hydrolase PTH2	656569	657264	+	PROKKA_00595	hypothetical protein	656569	657264	+					0	0	0	0	0	0	0
600	PFR_JS25-1_589	ABC transporter, quaternary amine uptake	657302	658201	+	PROKKA_00596	Putative osmoprotectant uptake system substrate-binding protein OsmF precursor	657302	658201	+		osmF_1	similar to AA sequence:UniProtKB:P33362		0	0	0	0	0	0	0
601	PFR_JS25-1_590	Cyanate permease	658332	659609	+	PROKKA_00597	putative transporter YycB	658332	659609	+		yycB	similar to AA sequence:UniProtKB:P37482		0	0	0	0	0	0	0
602	PFR_JS25-1_591	Hypothetical protein	659799	660047	-	PROKKA_00598	hypothetical protein	659799	660047	-					0	0	0	0	0	0	0
603	PFR_JS25-1_592	SPFH domain/Band 7	660061	661032	-	PROKKA_00599	SPFH domain / Band 7 family protein	660061	661032	-			protein motif:Pfam:PF01145.19		0	0	0	0	0	0	0
604	PFR_JS25-1_593	Cysteine synthase	661249	662217	-	PROKKA_00600	Cysteine synthase	661249	662217	-	2.5.1.47	cysK	similar to AA sequence:UniProtKB:P63871		1	0	0	0	0	0	0
605	PFR_JS25-1_594	Diacylglycerol kinase catalytic region	662662	663717	+	PROKKA_00601	Diacylglycerol kinase	662662	663717	+	2.7.1.107	dagK_1	similar to AA sequence:UniProtKB:O31502		0	0	0	0	0	0	0
606	PFR_JS25-1_595	Hypothetical protein	663808	664986	-	PROKKA_00602	hypothetical protein	663808	664986	-					0	0	0	0	0	0	0
607	PFR_JS25-1_596	Peptidase M20D, amidohydrolase	665147	666316	+	PROKKA_00603	putative hydrolase YxeP	665147	666316	+	3.-.-.-	yxeP_2	similar to AA sequence:UniProtKB:P54955		1	0	0	0	0	0	0
608	PFR_JS25-1_597	Phosphoribosyl transferase domain protein	666412	666918	-	PROKKA_00604	Xanthine phosphoribosyltransferase	666412	666918	-	2.4.2.22	gpt	similar to AA sequence:UniProtKB:P0A9M5		0	0	0	0	0	0	0
609	PFR_JS25-1_598	N-acetyltransferase yncA	666978	667490	-	PROKKA_00605	N-acyltransferase YncA	666978	667490	-	2.3.1.-	yncA	similar to AA sequence:UniProtKB:P76112		0	0	0	0	0	0	0
610	PFR_JS25-1_599	Regulatory protein, MarR	667631	668176	+	PROKKA_00606	DNA-binding transcriptional repressor MarR	667631	668176	+			protein motif:CLUSTERS:PRK11512		0	0	0	0	0	0	0
611	PFR_JS25-1_600	Major facilitator superfamily (MFS) multidrug	668173	669510	+	PROKKA_00607	enterobactin exporter EntS	668173	669510	+			protein motif:CLUSTERS:PRK10489		0	0	0	0	0	0	0
612	PFR_JS25-1_601	Aspartate racemase	669614	670336	-	PROKKA_00608	Aspartate racemase	669614	670336	-	5.1.1.13		similar to AA sequence:UniProtKB:H8L901		0	0	0	0	0	0	0
613	PFR_JS25-1_602	Transposase, ISlxx5	670473	671507	+	PROKKA_00609	Integrase core domain protein	670473	671507	+			protein motif:Pfam:PF00665.20		0	0	0	0	0	0	0
614	PFR_JS25-1_603	Transporter, anaerobic C4-dicarboxylate uptake	671754	672752	-	PROKKA_00610	Anaerobic C4-dicarboxylate transporter DcuA	671754	672752	-		dcuA_1	similar to AA sequence:UniProtKB:P0ABN5		0	0	0	0	0	0	0
615	PFR_JS25-1_604	Aspartate ammonia-lyase (Aspartase)	672757	674229	-	PROKKA_00611	Aspartate ammonia-lyase	672757	674229	-	4.3.1.1	aspA	similar to AA sequence:UniProtKB:P0AC38		1	0	0	0	0	0	0
616	PFR_JS25-1_605	Hypothetical protein	674357	674800	-	PROKKA_00612	hypothetical protein	674357	674800	-					1	0	0	0	0	0	0
617	PFR_JS25-1_606	Fumarate hydratase class II	674964	676388	-	PROKKA_00613	Fumarate hydratase class II	674964	676388	-	4.2.1.2	fumC	similar to AA sequence:UniProtKB:Q92PB6		1	0	0	0	0	0	0
618	PFR_JS25-1_607	Putative glyoxylate reductase	676552	677520	-	PROKKA_00614	Putative 2-hydroxyacid dehydrogenase	676552	677520	-	1.1.1.-		similar to AA sequence:UniProtKB:Q99RW8		1	0	0	0	0	0	0
619	PFR_JS25-1_608	Putative FERREDOXIN FDXC	677756	678076	+	PROKKA_00615	Ferredoxin	677756	678076	+			similar to AA sequence:UniProtKB:P13279		1	0	0	0	0	0	0
620	PFR_JS25-1_609	Succinyldiaminopimelate transaminase	678073	679164	+	PROKKA_00616	LL-diaminopimelate aminotransferase	678073	679164	+	2.6.1.83	dapL	similar to AA sequence:UniProtKB:Q7NDX4		1	0	0	0	0	0	0
621	PFR_JS25-1_610	Conserved hypothetical secreted protein	679192	680037	-	PROKKA_00617	hypothetical protein	679192	680037	-					1	0	0	0	0	0	0
622	PFR_JS25-1_611	2,3,4,5-tetrahydropyridine-2-carboxylateN-succiny	680044	680982	-	PROKKA_00618	2,3,4,5-tetrahydropyridine-2,6-dicarboxylate N-succinyltransferase	680044	680982	-	2.3.1.117	dapD	similar to AA sequence:UniProtKB:O05302		1	0	0	0	0	0	0
623	PFR_JS25-1_612	Succinyl-diaminopimelate desuccinylase	681082	682170	+	PROKKA_00619	Succinyl-diaminopimelate desuccinylase	681082	682170	+	3.5.1.18	dapE_1	similar to AA sequence:UniProtKB:Q59284		1	0	0	0	0	0	0
624	PFR_JS25-1_613	Rossmann fold nucleotide-binding protein	682332	683168	+	PROKKA_00620	LOG family protein ORF6 in fasciation locus	682332	683168	+		fas6	similar to AA sequence:UniProtKB:P46378		1	0	0	0	0	0	0
625	PFR_JS25-1_614	Chloride transporter, chloride channel family	683260	684708	+	PROKKA_00621	H(+)/Cl(-) exchange transporter ClcA	683260	684708	+		clcA	similar to AA sequence:UniProtKB:Q8ZRP8		1	0	0	0	0	0	0
626	PFR_JS25-1_615	Hypothetical protein	684731	685123	+	PROKKA_00622	hypothetical protein	684731	685123	+					1	0	0	0	0	0	0
627	PFR_JS25-1_616	Hypothetical protein	685183	685350	+	PROKKA_00623	hypothetical protein	685183	685350	+					1	0	0	0	0	0	0
628	PFR_JS25-1_617	Starch synthase	685528	686745	-	PROKKA_00624	Capsular glucan synthase	685528	686745	-	2.4.1.21	glgA	similar to AA sequence:UniProtKB:O05313		1	0	0	0	0	0	0
629	PFR_JS25-1_618	Glucose-1-phosphate adenylyltransferase 2	686900	688090	+	PROKKA_00625	Glucose-1-phosphate adenylyltransferase	686900	688090	+	2.7.7.27	glgC	similar to AA sequence:UniProtKB:P64241		1	0	0	0	0	0	0
630	PFR_JS25-1_619	O-methyltransferase mdmC	688228	688893	-	PROKKA_00626	Putative O-methyltransferase/MSMEI_4947	688228	688893	-	2.1.1.-		similar to AA sequence:UniProtKB:A0R2D5		1	0	0	0	0	0	0
631	PFR_JS25-1_620	Dihydrodipicolinate synthase	689037	689918	+	PROKKA_00627	4-hydroxy-tetrahydrodipicolinate synthase	689037	689918	+	4.3.3.7	dapA_1	similar to AA sequence:UniProtKB:P63945		1	0	0	0	0	0	0
632	PFR_JS25-1_621	Sec-independent protein translocase protein TatB	690010	690459	+	PROKKA_00628	sec-independent translocase	690010	690459	+			protein motif:CLUSTERS:PRK01371		1	0	0	0	0	0	0
633	PFR_JS25-1_622	Mrp ATPase family protein	690656	691813	-	PROKKA_00629	Flagellum site-determining protein YlxH	690656	691813	-		ylxH	similar to AA sequence:UniProtKB:P40742		1	0	0	0	0	0	0
634	PFR_JS25-1_623	PF06210 family protein	691957	692520	-	PROKKA_00630	hypothetical protein	691957	692520	-					1	0	0	0	0	0	0
635	PFR_JS25-1_624	CBS domain pair protein	692517	693794	-	PROKKA_00631	Magnesium transporter MgtE	692517	693794	-			similar to AA sequence:UniProtKB:Q5SMG8		1	0	0	0	0	0	0
636	PFR_JS25-1_625	Citrate lyase beta chain citrase beta chain	693975	694838	+	PROKKA_00632	(3S)-malyl-CoA thioesterase	693975	694838	+	3.1.2.-	mcl2	similar to AA sequence:UniProtKB:D3JV05		1	0	0	0	0	0	0
637	PFR_JS25-1_626	Hypothetical protein	694983	695858	+	PROKKA_00633	hypothetical protein	694983	695858	+					1	0	0	0	0	0	0
638	PFR_JS25-1_627	Peptidase, M24 family	695985	697439	-	PROKKA_00634	Xaa-Pro aminopeptidase 1	695985	697439	-	3.4.11.9	pepPI	similar to AA sequence:UniProtKB:P0A3Z2		1	0	0	0	0	0	0
639	PFR_JS25-1_628	Zn-ribbon protein, possibly nucleic acid-binding	697612	698355	+	PROKKA_00635	Chromosome partition protein Smc	697612	698355	+		smc_1	protein motif:HAMAP:MF_01894		1	0	0	0	0	0	0
640	PFR_JS25-1_629	Hypothetical protein	698946	699167	+	PROKKA_00636	hypothetical protein	698946	699167	+					1	0	0	0	0	0	0
641	PFR_JS25-1_630	Uma4 protein	699254	700561	+	PROKKA_00637	Transposase	699254	700561	+			protein motif:Pfam:PF01610.11		0	0	0	0	0	0	0
642	PFR_JS25-1_631	Serine protease, subtilase family (Fragment)	700503	701234	+	PROKKA_00638	Cellulosome-anchoring protein precursor	700503	701234	+		ancA_1	similar to AA sequence:UniProtKB:Q06848		0	0	0	0	0	0	0
643	PFR_JS25-1_632	Methionyl aminopeptidase	701373	702281	-	PROKKA_00639	Methionine aminopeptidase 2	701373	702281	-	3.4.11.18	map_1	similar to AA sequence:UniProtKB:P0A5J2		1	0	0	0	0	0	0
644	PFR_JS25-1_633	Hypothetical protein	702360	703304	-	PROKKA_00640	hypothetical protein	702360	703304	-					0	0	0	0	0	0	0
645	PFR_JS25-1_634	Hypothetical protein	703389	704270	-	PROKKA_00641	hypothetical protein	703389	704270	-					0	0	0	0	0	0	0
646	PFR_JS25-1_635	Glutamine synthetase, type I	704476	705810	+	PROKKA_00642	putative glutamine synthetase 2	704476	705810	+	6.3.1.2	glnA_1	similar to AA sequence:UniProtKB:A0R083		1	0	0	0	0	0	0
647	PFR_JS25-1_636	Hypothetical protein	705867	706604	-	PROKKA_00643	hypothetical protein	705867	706604	-					1	0	0	0	0	0	0
648	PFR_JS25-1_637	Glutamate-ammonia-ligase adenylyltransferase	706845	709811	+	PROKKA_00644	Glutamate-ammonia-ligase adenylyltransferase	706845	709811	+	2.7.7.42	glnE	similar to AA sequence:UniProtKB:P30870		1	0	0	0	0	0	0
649	PFR_JS25-1_638	Putative oxidoreductase in MprA 5'region	709808	710623	+	PROKKA_00645	putative oxidoreductase	709808	710623	+	1.-.-.-		similar to AA sequence:UniProtKB:Q99RF5		1	0	0	0	0	0	0
650	PFR_JS25-1_639	Transcriptional regulator, TetR family	710644	711237	-	PROKKA_00646	Tetracycline repressor protein class A from transposon 1721	710644	711237	-		tetR_2	similar to AA sequence:UniProtKB:P03038	Putative antibiotic resistance	1	0	0	0	0	0	0
651	PFR_JS25-1_640	Hypothetical protein	711316	711906	-	PROKKA_00647	hypothetical protein	711316	711906	-					1	0	0	0	0	0	0
652	PFR_JS25-1_641	Glutamate--ammonia ligase	712158	713579	-	PROKKA_00648	Glutamine synthetase	712158	713579	-	6.3.1.2	glnA_2	similar to AA sequence:UniProtKB:P15106		1	0	0	0	0	0	0
653	PFR_JS25-1_642	Oleandomycin resistance ATPase	713773	715584	-	PROKKA_00649	putative ABC transporter ATP-binding protein	713773	715584	-			similar to AA sequence:UniProtKB:P45127		1	0	0	0	0	0	0
654	PFR_JS25-1_643	Integral membrane protein	715617	716387	-	PROKKA_00650	hypothetical protein	715617	716387	-					1	0	0	0	0	0	0
655	PFR_JS25-1_644	Hypothetical protein	716623	718359	-	PROKKA_00651	Dihydrolipoyllysine-residue acetyltransferase component of pyruvate dehydrogenase complex	716623	718359	-	2.3.1.12	aceF	similar to AA sequence:UniProtKB:Q8NNJ2		1	0	0	0	0	0	0
656	PFR_JS25-1_645	Aminomethyltransferase	718660	719781	+	PROKKA_00652	Aminomethyltransferase	718660	719781	+	2.1.2.10	gcvT	similar to AA sequence:UniProtKB:P54378		1	0	0	0	0	0	0
657	PFR_JS25-1_646	Hypothetical protein	719936	720151	-	PROKKA_00653	hypothetical protein	719936	720151	-					1	0	0	0	0	0	0
658	PFR_JS25-1_647	Integral membrane protein	720151	720705	-	PROKKA_00654	hypothetical protein	720151	720705	-					1	0	0	0	0	0	0
659	PFR_JS25-1_648	Phage shock protein A, PspA	721005	721799	+	PROKKA_00655	hypothetical protein	721005	721799	+			similar to AA sequence:UniProtKB:P54617	Phage shock protein A homolog	1	0	0	0	0	0	0
660	PFR_JS25-1_649	Hypothetical protein	721796	722086	+	PROKKA_00656	hypothetical protein	721796	722086	+					1	0	0	0	0	0	0
661	PFR_JS25-1_650	Hypothetical protein	722090	723022	+	PROKKA_00657	glycerate kinase I	722090	723022	+			protein motif:CLUSTERS:PRK10342		1	0	0	0	0	0	0
662	PFR_JS25-1_651	Iron-sulfur cluster assembly accessory protein	723180	723530	+	PROKKA_00658	Iron-sulfur cluster insertion protein ErpA	723180	723530	+		erpA	similar to AA sequence:UniProtKB:P45344		1	0	0	0	0	0	0
663	PFR_JS25-1_652	IMP dehydrogenase family protein	723669	725132	-	PROKKA_00659	Inosine-5'-monophosphate dehydrogenase	723669	725132	-	1.1.1.205	guaB_1	similar to AA sequence:UniProtKB:P99106		1	0	0	0	0	0	0
664	PFR_JS25-1_653	Response regulator	725345	725869	+	PROKKA_00660	putative response regulatory protein/MT3230	725345	725869	+			similar to AA sequence:UniProtKB:P95183		1	0	0	0	0	0	0
665	PFR_JS25-1_654	Anthranilate phosphoribosyltransferase	725869	726918	+	PROKKA_00661	Anthranilate phosphoribosyltransferase	725869	726918	+	2.4.2.18	trpD	similar to AA sequence:UniProtKB:A0R048		1	0	0	0	0	0	0
666	PFR_JS25-1_655	Hypothetical protein	726959	727384	-	PROKKA_00662	hypothetical protein	726959	727384	-					1	0	0	0	0	0	0
667	PFR_JS25-1_656	Peptidase, A24 type IV prepilin peptidase family	727524	728207	-	PROKKA_00663	hypothetical protein	727524	728207	-					1	0	0	0	0	0	0
668	PFR_JS25-1_657	Hypothetical protein	728233	728883	-	PROKKA_00664	hypothetical protein	728233	728883	-					1	0	0	0	0	0	0
669	PFR_JS25-1_658	Acetyltransferase, GNAT family	728975	730072	-	PROKKA_00665	Phosphoribosyl-ATP pyrophosphohydrolase	728975	730072	-			protein motif:Pfam:PF01503.11		1	0	0	0	0	0	0
670	PFR_JS25-1_659	Hypothetical protein	730261	731277	-	PROKKA_00666	hypothetical protein	730261	731277	-					1	0	0	0	0	0	0
671	PFR_JS25-1_660	Peptidylprolyl isomerase	731604	732116	+	PROKKA_00667	Peptidyl-prolyl cis-trans isomerase B	731604	732116	+	5.2.1.8	cypB	similar to AA sequence:UniProtKB:P77949		1	0	0	0	0	0	0
672	PFR_JS25-1_661	Transcriptional regulator, AsnC family	732326	732595	-	PROKKA_00668	AsnC family protein	732326	732595	-			protein motif:Pfam:PF01037.15		1	0	0	0	0	0	0
673	PFR_JS25-1_662	Peptidase M23B family / metalloendopeptidase	732855	733976	+	PROKKA_00669	Murein DD-endopeptidase MepM	732855	733976	+	3.4.24.-	mepM_1	similar to AA sequence:UniProtKB:P0AFS9		1	0	0	0	0	0	0
674	PFR_JS25-1_663	Acyltransferase PlsC	734093	734938	+	PROKKA_00670	1-acyl-sn-glycerol-3-phosphate acyltransferase	734093	734938	+	2.3.1.51	plsC	similar to AA sequence:UniProtKB:P26647		1	0	0	0	0	0	0
675	PFR_JS25-1_664	1-acyl-sn-glycerol-3-phosphate acyltransferase	734931	735872	+	PROKKA_00671	Acyltransferase	734931	735872	+			protein motif:Pfam:PF01553.15		1	0	0	0	0	0	0
676	PFR_JS25-1_665	3-deoxy-7-phosphoheptulonate synthase	736021	737367	+	PROKKA_00672	Phospho-2-dehydro-3-deoxyheptonate aldolase	736021	737367	+	2.5.1.54	aroH	similar to AA sequence:UniProtKB:P80574		1	0	0	0	0	0	0
677	PFR_JS25-1_666	Zn-dependent hydrolase of the beta-lactamase	737398	738141	+	PROKKA_00673	metal-dependent hydrolase	737398	738141	+			protein motif:CLUSTERS:PRK00685		1	0	0	0	0	0	0
678	PFR_JS25-1_667	Membrane spanning protein DUF6	738154	739077	-	PROKKA_00674	EamA-like transporter family protein	738154	739077	-			protein motif:Pfam:PF00892.14		1	0	0	0	0	0	0
679	PFR_JS25-1_668	Hypothetical protein	739120	741387	-	PROKKA_00675	Serine/threonine-protein kinase PK-1	739120	741387	-	2.7.11.1	spk1	similar to AA sequence:UniProtKB:Q9KIG4		1	0	0	0	0	0	0
680	PFR_JS25-1_669	Polyprenyl synthetase	741510	742580	-	PROKKA_00676	(2E,6E)-farnesyl diphosphate synthase	741510	742580	-	2.5.1.10		similar to AA sequence:UniProtKB:P0A5H8		1	0	0	0	0	0	0
681	PFR_JS25-1_670	Methylenetetrahydrofolate reductase (NAD(P)H)	742626	743567	+	PROKKA_00677	5,10-methylenetetrahydrofolate reductase	742626	743567	+	1.5.1.20	metF	similar to AA sequence:UniProtKB:P0AEZ1		1	0	0	0	0	0	0
682	PFR_JS25-1_671	DNA or RNA helicase, Superfamily I family	743521	745731	-	PROKKA_00678	Helicase IV	743521	745731	-	3.6.4.12	helD	similar to AA sequence:UniProtKB:O32215		1	0	0	0	0	0	0
683	PFR_JS25-1_672	Hypothetical protein	745945	746346	+	PROKKA_00679	hypothetical protein	745945	746346	+					1	0	0	0	0	0	0
684	PFR_JS25-1_673	DNA polymerase III, alpha subunit	746358	749978	+	PROKKA_00680	DNA polymerase III subunit alpha	746358	749978	+	2.7.7.7	dnaE_1	similar to AA sequence:UniProtKB:P10443		1	0	0	0	0	0	0
685	PFR_JS25-1_674	DNA polymerase IV	750005	751246	+	PROKKA_00681	DNA polymerase IV	750005	751246	+	2.7.7.7	dinB_1	similar to AA sequence:UniProtKB:Q47155		1	0	0	0	0	0	0
686	PFR_JS25-1_675	Hypothetical protein	751286	751669	+	PROKKA_00682	hypothetical protein	751286	751669	+					1	0	0	0	0	0	0
687	PFR_JS25-1_676	Protein MraZ	751892	752329	+	PROKKA_00683	cell division protein MraZ	751892	752329	+			protein motif:CLUSTERS:PRK00326		1	0	0	0	0	0	0
688	PFR_JS25-1_677	Ribosomal RNA small subunit methyltransferase H	752508	753536	+	PROKKA_00684	Ribosomal RNA small subunit methyltransferase H	752508	753536	+	2.1.1.199	rsmH	similar to AA sequence:UniProtKB:P60392		1	0	0	0	0	0	0
689	PFR_JS25-1_678	Hypothetical protein	753533	754051	+	PROKKA_00685	Cell division protein FtsL	753533	754051	+		ftsL	protein motif:HAMAP:MF_00910		1	0	0	0	0	0	0
690	PFR_JS25-1_679	Penicillin binding protein transpeptidase domain	754048	756111	+	PROKKA_00686	Penicillin-binding protein PbpB	754048	756111	+	2.4.1.129	pbpB	similar to AA sequence:UniProtKB:A0R022		1	0	0	0	0	0	0
691	PFR_JS25-1_680	UDP-N-acetylmuramoyl-L-alanyl-D-glutamate--2,6-di	756111	757700	+	PROKKA_00687	UDP-N-acetylmuramoyl-L-alanyl-D-glutamate--2,6-diaminopimelate ligase	756111	757700	+	6.3.2.13	murE	similar to AA sequence:UniProtKB:P65477		1	0	0	0	0	0	0
692	PFR_JS25-1_681	UDP-N-acetylmuramoyl-tripeptide--D-alanyl-D-alani	757702	759186	+	PROKKA_00688	UDP-N-acetylmuramoyl-tripeptide--D-alanyl-D-alanine ligase	757702	759186	+	6.3.2.10	murF	similar to AA sequence:UniProtKB:P11880		1	0	0	0	0	0	0
693	PFR_JS25-1_682	Phospho-N-acetylmuramoyl-pentappeptidetransferase	759183	760259	+	PROKKA_00689	Phospho-N-acetylmuramoyl-pentapeptide-transferase	759183	760259	+	2.7.8.13	mraY	similar to AA sequence:UniProtKB:P0A6W3		1	0	0	0	0	0	0
694	PFR_JS25-1_683	UDP-N-acetylmuramoylalanine--D-glutamate ligase	760319	761740	+	PROKKA_00690	UDP-N-acetylmuramoylalanine--D-glutamate ligase	760319	761740	+	6.3.2.9	murD	similar to AA sequence:UniProtKB:A5U4I2		1	0	0	0	0	0	0
695	PFR_JS25-1_684	Cell division protein FtsW	761933	763198	+	PROKKA_00691	Lipid II flippase FtsW	761933	763198	+		ftsW_2	similar to AA sequence:UniProtKB:P63762		1	0	0	0	0	0	0
696	PFR_JS25-1_685	UDP-N-acetylglucosamine--N-acetylmuramyl-(Pentape	763198	764298	+	PROKKA_00692	UDP-N-acetylglucosamine--N-acetylmuramyl-(pentapeptide) pyrophosphoryl-undecaprenol N-acetylglucosamine transferase	763198	764298	+	2.4.1.227	murG	similar to AA sequence:UniProtKB:P17443		1	0	0	0	0	0	0
697	PFR_JS25-1_686	UDP-N-acetylmuramate--L-alanine ligase MurC	764295	765737	+	PROKKA_00693	UDP-N-acetylmuramate--L-alanine ligase	764295	765737	+	6.3.2.8	murC	similar to AA sequence:UniProtKB:P45066		1	0	0	0	0	0	0
698	PFR_JS25-1_687	POTRA domain protein, FtsQ-type	765734	766465	+	PROKKA_00694	Cell division protein FtsQ	765734	766465	+		ftsQ	similar to AA sequence:UniProtKB:P64168		1	0	0	0	0	0	0
699	PFR_JS25-1_688	Cell division protein FtsZ	766683	767924	+	PROKKA_00695	Cell division protein FtsZ	766683	767924	+		ftsZ	similar to AA sequence:UniProtKB:P94337		1	0	0	0	0	0	0
700	PFR_JS25-1_689	YfiH family protein	767934	768722	+	PROKKA_00696	Laccase domain protein YfiH	767934	768722	+		yfiH	similar to AA sequence:UniProtKB:P33644		1	0	0	0	0	0	0
701	PFR_JS25-1_690	Cell division protein sepF	768874	769395	+	PROKKA_00697	Cell division protein SepF	768874	769395	+		sepF	similar to AA sequence:UniProtKB:O31728		1	0	0	0	0	0	0
702	PFR_JS25-1_691	Hypothetical protein	769399	769692	+	PROKKA_00698	YGGT family protein	769399	769692	+			protein motif:Pfam:PF02325.11		1	0	0	0	0	0	0
703	PFR_JS25-1_692	DivIVA domain protein	769829	770827	+	PROKKA_00699	Cell wall synthesis protein Wag31	769829	770827	+			similar to AA sequence:UniProtKB:P0A5N2		1	0	0	0	0	0	0
704	PFR_JS25-1_693	C4-type zinc finger protein, DksA/TraR family	770902	771330	+	PROKKA_00700	RNA polymerase-binding transcription factor DksA	770902	771330	+		dksA	similar to AA sequence:UniProtKB:P0ABS1		1	0	0	0	0	0	0
705	PFR_JS25-1_694	Signal peptidase II	771387	771932	+	PROKKA_00701	lipoprotein signal peptidase	771387	771932	+			protein motif:CLUSTERS:PRK00376		1	0	0	0	0	0	0
706	PFR_JS25-1_695	Pseudouridylate synthase	771929	772849	+	PROKKA_00702	Ribosomal large subunit pseudouridine synthase D	771929	772849	+	5.4.99.23	rluD	similar to AA sequence:UniProtKB:P33643		1	0	0	0	0	0	0
707	PFR_JS25-1_696	Pyruvate kinase	773165	774598	+	PROKKA_00703	Pyruvate kinase	773165	774598	+	2.7.1.40	pyk	similar to AA sequence:UniProtKB:Q46078		1	0	0	0	0	0	0
708						PROKKA_00704	tRNA-Leu(caa)	774786	774870	-			COORDINATES:profile:Aragorn:1.2		0					0	0
709	PFR_JS25-1_697	Response regulator	775090	775713	+	PROKKA_00705	putative transcriptional regulatory protein pdtaR	775090	775713	+		pdtaR	similar to AA sequence:UniProtKB:O06143		1	0	0	0	0	0	0
710	PFR_JS25-1_698	DNA-directed DNA polymerase	775820	778498	+	PROKKA_00706	DNA polymerase I	775820	778498	+	2.7.7.7	polA	similar to AA sequence:UniProtKB:P52026		1	0	0	0	0	0	0
711	PFR_JS25-1_699	Sortase family protein	778518	779207	-	PROKKA_00707	hypothetical protein	778518	779207	-					1	0	0	0	0	0	0
712	PFR_JS25-1_700	Succinate-semialdehyde dehydrogenase [NADP( )]	779437	780903	+	PROKKA_00708	Succinate-semialdehyde dehydrogenase [NADP(+)] GabD	779437	780903	+	1.2.1.79	gabD	similar to AA sequence:UniProtKB:P25526		1	0	0	0	0	0	0
713	PFR_JS25-1_701	30S ribosomal protein S1	781266	782720	+	PROKKA_00709	30S ribosomal protein S1	781266	782720	+		rpsA	similar to AA sequence:UniProtKB:P0AG67		1	0	0	0	0	0	0
714	PFR_JS25-1_702	Phosphorylase family protein	782837	783613	+	PROKKA_00710	Purine nucleoside phosphorylase DeoD-type	782837	783613	+	2.4.2.1	deoD	similar to AA sequence:UniProtKB:Q5EEL8		1	0	0	0	0	0	0
715	PFR_JS25-1_703	Dephospho-CoA kinase	783617	784285	+	PROKKA_00711	Dephospho-CoA kinase	783617	784285	+	2.7.1.24	coaE	similar to AA sequence:UniProtKB:O67792		1	0	0	0	0	0	0
716	PFR_JS25-1_704	UvrABC system protein B	784360	786444	+	PROKKA_00712	UvrABC system protein B	784360	786444	+		uvrB	similar to AA sequence:UniProtKB:P56981		1	0	0	0	0	0	0
717	PFR_JS25-1_705	Integral membrane protein, TerC family	786635	787669	+	PROKKA_00713	Inner membrane protein alx	786635	787669	+		alx_1	similar to AA sequence:UniProtKB:P42601		1	0	0	0	0	0	0
718	PFR_JS25-1_706	Zn-dependent hydrolases	787704	788297	-	PROKKA_00714	hydroxyacylglutathione hydrolase	787704	788297	-			protein motif:CLUSTERS:PRK10241		1	0	0	0	0	0	0
719	PFR_JS25-1_707	TIGR03083 family protein	788299	789045	-	PROKKA_00715	mycothiol-dependent maleylpyruvate isomerase	788299	789045	-			protein motif:CLUSTERS:PRK09583		1	0	0	0	0	0	0
720	PFR_JS25-1_708	UvrABC system protein A	789257	792322	+	PROKKA_00716	UvrABC system protein A	789257	792322	+		uvrA_2	similar to AA sequence:UniProtKB:P63380		1	0	0	0	0	0	0
721	PFR_JS25-1_709	GNAT family acetyltransferase	792337	792873	-	PROKKA_00717	hypothetical protein	792337	792873	-					1	0	0	0	0	0	0
722	PFR_JS25-1_710	ABC-type Na efflux pump permease component	793015	794181	-	PROKKA_00718	ABC-2 family transporter protein	793015	794181	-			protein motif:Pfam:PF12698.1		1	0	0	0	0	0	0
723	PFR_JS25-1_711	YhaQ	794178	795059	-	PROKKA_00719	putative ABC transporter ATP-binding protein YxlF	794178	795059	-	3.6.3.-	yxlF	similar to AA sequence:UniProtKB:P94374		0	0	0	0	0	0	0
724	PFR_JS25-1_712	Two-component system response regulator	795162	795815	-	PROKKA_00720	Response regulator protein VraR	795162	795815	-		vraR	similar to AA sequence:UniProtKB:Q7A4R9		1	0	0	0	0	0	0
725	PFR_JS25-1_713	Histidine kinase	795818	797233	-	PROKKA_00721	Sensor histidine kinase DesK	795818	797233	-	2.7.13.3	desK_3	similar to AA sequence:UniProtKB:O34757		1	0	0	0	0	0	0
726	PFR_JS25-1_714	UvrABC system protein C	797278	799272	+	PROKKA_00722	UvrABC system protein C	797278	799272	+		uvrC	similar to AA sequence:UniProtKB:P0A8G0		1	0	0	0	0	0	0
727	PFR_JS25-1_715	P-loop ATP-binding domain protein, PF03668	799441	800325	+	PROKKA_00723	glmZ(sRNA)-inactivating NTPase	799441	800325	+			protein motif:CLUSTERS:PRK05416		1	0	0	0	0	0	0
728	PFR_JS25-1_716	UPF0052 protein ML0564	800322	801290	+	PROKKA_00724	Putative gluconeogenesis factor	800322	801290	+			similar to AA sequence:UniProtKB:P71691		1	0	0	0	0	0	0
729	PFR_JS25-1_717	Putative sporulation transcription regulator	801334	802317	+	PROKKA_00725	Putative sporulation transcription regulator WhiA	801334	802317	+		whiA	similar to AA sequence:UniProtKB:A0QWV9		1	0	0	0	0	0	0
730	PFR_JS25-1_718	ATP-binding protein of ABC transporter system	802383	803105	+	PROKKA_00726	Bacitracin export ATP-binding protein BceA	802383	803105	+		bceA	similar to AA sequence:UniProtKB:O34697		0	0	0	0	0	0	0
731	PFR_JS25-1_719	Efflux ABC transporter, permease protein	803102	804481	+	PROKKA_00727	hypothetical protein	803102	804481	+					0	0	0	0	0	0	0
732	PFR_JS25-1_720	Glyceraldehyde 3-phosphate dehydrogenase gap	804553	805599	+	PROKKA_00728	Glyceraldehyde-3-phosphate dehydrogenase	804553	805599	+	1.2.1.12	gap	similar to AA sequence:UniProtKB:Q01651		1	0	0	0	0	0	0
733	PFR_JS25-1_721	Phosphoglycerate kinase	805763	806974	+	PROKKA_00729	Phosphoglycerate kinase	805763	806974	+	2.7.2.3	pgk	similar to AA sequence:UniProtKB:Q01655		1	0	0	0	0	0	0
734	PFR_JS25-1_722	Triosephosphate isomerase 1	806977	807765	+	PROKKA_00730	Triosephosphate isomerase	806977	807765	+	5.3.1.1	tpiA_2	similar to AA sequence:UniProtKB:P66940		1	0	0	0	0	0	0
735	PFR_JS25-1_723	Hypothetical protein	807888	808148	+	PROKKA_00731	preprotein translocase subunit SecG	807888	808148	+			protein motif:CLUSTERS:PRK06870		1	0	0	0	0	0	0
736	PFR_JS25-1_724	Electron transport protein	808221	808577	+	PROKKA_00732	RNA polymerase-binding protein RbpA	808221	808577	+		rbpA_1	similar to AA sequence:UniProtKB:Q9RKY0		1	0	0	0	0	0	0
737	PFR_JS25-1_725	6-phosphogluconolactonase devB	808894	809652	-	PROKKA_00733	6-phosphogluconolactonase	808894	809652	-	3.1.1.31	pgl_1	similar to AA sequence:UniProtKB:P63338		1	0	0	0	0	0	0
738	PFR_JS25-1_726	Putative OpcA protein	809649	810551	-	PROKKA_00734	Glucose-6-phosphate dehydrogenase subunit	809649	810551	-			protein motif:Pfam:PF10128.3		1	0	0	0	0	0	0
739	PFR_JS25-1_727	Glucose-6-phosphate 1-dehydrogenase Zwf	810562	812181	-	PROKKA_00735	Glucose-6-phosphate 1-dehydrogenase	810562	812181	-	1.1.1.49	zwf	similar to AA sequence:UniProtKB:P0AC53		1	0	0	0	0	0	0
740	PFR_JS25-1_728	HTH-type pyridoxine biosynthesis transcriptional	812334	813764	-	PROKKA_00736	HTH-type transcriptional regulatory protein GabR	812334	813764	-		gabR	similar to AA sequence:UniProtKB:P94426		1	0	0	0	0	0	0
741	PFR_JS25-1_729	Pyridoxal biosynthesis lyase PdxS	813860	814750	+	PROKKA_00737	Pyridoxal biosynthesis lyase PdxS	813860	814750	+	4.-.-.-	pdxS	similar to AA sequence:UniProtKB:P82134		1	0	0	0	0	0	0
742	PFR_JS25-1_730	Glutamine amidotransferase subunit PdxT	814755	815375	+	PROKKA_00738	Glutamine amidotransferase subunit PdxT	814755	815375	+	2.6.-.-	pdxT	similar to AA sequence:UniProtKB:A0QWH0		1	0	0	0	0	0	0
743	PFR_JS25-1_731	Conserved domain protein	815527	816342	-	PROKKA_00739	hypothetical protein	815527	816342	-					1	0	0	0	0	0	0
744	PFR_JS25-1_732	ABC transporter family protein	816339	817037	-	PROKKA_00740	ABC-type transporter ATP-binding protein EcsA	816339	817037	-		ecsA	similar to AA sequence:UniProtKB:P55339		1	0	0	0	0	0	0
745	PFR_JS25-1_733	Transcriptional regulator, GntR family	817034	817408	-	PROKKA_00741	HTH-type transcriptional repressor YtrA	817034	817408	-		ytrA_2	similar to AA sequence:UniProtKB:O34712		1	0	0	0	0	0	0
746	PFR_JS25-1_734	Transcriptional regulator, ArsR family	817677	818441	+	PROKKA_00742	hypothetical protein	817677	818441	+					1	0	0	0	0	0	0
747	PFR_JS25-1_735	FeS assembly protein SufB	818438	819895	+	PROKKA_00743	FeS cluster assembly protein SufB	818438	819895	+		sufB	similar to AA sequence:UniProtKB:P77522		1	0	0	0	0	0	0
748	PFR_JS25-1_736	FeS assembly protein SufD	819895	821112	+	PROKKA_00744	FeS cluster assembly protein SufD	819895	821112	+		sufD	similar to AA sequence:UniProtKB:P77689		1	0	0	0	0	0	0
749	PFR_JS25-1_737	Putative ferredoxin subunit of phenylpropionate	821109	821456	+	PROKKA_00745	Benzene 1,2-dioxygenase system ferredoxin subunit	821109	821456	+		bnzC	similar to AA sequence:UniProtKB:P08086		1	0	0	0	0	0	0
750	PFR_JS25-1_738	FeS assembly ATPase SufC	821461	822210	+	PROKKA_00746	Vegetative protein 296	821461	822210	+		yurY	similar to AA sequence:UniProtKB:P80866		1	0	0	0	0	0	0
751	PFR_JS25-1_739	Cysteine desulfurase, SufS family protein	822200	823456	+	PROKKA_00747	putative cysteine desulfurase	822200	823456	+	2.8.1.7	csd	similar to AA sequence:UniProtKB:O32164		1	0	0	0	0	0	0
752	PFR_JS25-1_740	SUF system FeS assembly protein, NifU family	823453	823905	+	PROKKA_00748	NifU-like protein	823453	823905	+		nifU	similar to AA sequence:UniProtKB:O32163		1	0	0	0	0	0	0
753	PFR_JS25-1_741	Metal-sulfur cluster biosynthetic protein	823902	824372	+	PROKKA_00749	hypothetical protein	823902	824372	+					1	0	0	0	0	0	0
754	PFR_JS25-1_742	ABC transporter related protein	824646	826244	+	PROKKA_00750	putative ABC transporter ATP-binding protein YheS	824646	826244	+		yheS_1	similar to AA sequence:UniProtKB:P63389		1	0	0	0	0	0	0
755	PFR_JS25-1_743	Mycinamicin-resistance protein MyrA	826363	827196	-	PROKKA_00751	23S rRNA (guanine(748)-N(1))-methyltransferase	826363	827196	-	2.1.1.188	rlmAII	similar to AA sequence:UniProtKB:Q9S1M6		1	0	0	0	0	0	0
756	PFR_JS25-1_744	Short-chain dehydrogenase/reductase SDR	827204	827950	-	PROKKA_00752	Rhamnolipids biosynthesis 3-oxoacyl-[acyl-carrier-protein] reductase	827204	827950	-	1.1.1.100	rhlG	similar to AA sequence:UniProtKB:Q9RPT1		1	0	0	0	0	0	0
757	PFR_JS25-1_745	3-oxoacyl-[acyl-carrier protein] reductase fabG1	828059	828754	+	PROKKA_00753	3-oxoacyl-[acyl-carrier-protein] reductase FabG1	828059	828754	+	1.1.1.100	fabG1	similar to AA sequence:UniProtKB:P0A5Y4		1	0	0	0	0	0	0
758	PFR_JS25-1_746	Enoyl-(Acyl carrier protein) reductase	828844	829617	+	PROKKA_00754	Enoyl-[acyl-carrier-protein] reductase [NADH]	828844	829617	+	1.3.1.9	inhA	similar to AA sequence:UniProtKB:P0A5Y6		1	0	0	0	0	0	0
759	PFR_JS25-1_747	Hypothetical protein	829692	830441	-	PROKKA_00755	hypothetical protein	829692	830441	-					1	0	0	0	0	0	0
760	PFR_JS25-1_748	ABC-type molybdenum transport system, ATPase	830594	831388	+	PROKKA_00756	putative ABC transporter ATP-binding protein YlmA	830594	831388	+	3.6.3.-	ylmA	similar to AA sequence:UniProtKB:O31723		1	0	0	0	0	0	0
761	PFR_JS25-1_749	Sodium Bile acid symporter family protein	831336	832514	-	PROKKA_00757	Sodium Bile acid symporter family protein	831336	832514	-			protein motif:Pfam:PF01758.10		1	0	0	0	0	0	0
762	PFR_JS25-1_750	RNA methyltransferase, TrmH family	832655	833464	+	PROKKA_00758	Putative TrmH family tRNA/rRNA methyltransferase	832655	833464	+	2.1.1.-		similar to AA sequence:UniProtKB:Q7A794		1	0	0	0	0	0	0
763	PFR_JS25-1_751	Peptide deformylase	833498	834118	-	PROKKA_00759	Peptide deformylase	833498	834118	-	3.5.1.88	def	similar to AA sequence:UniProtKB:Q9I7A8		1	0	0	0	0	0	0
764	PFR_JS25-1_752	Tyrosine recombinase XerC 1	834267	835193	+	PROKKA_00760	Tyrosine recombinase XerC	834267	835193	+		xerC_1	similar to AA sequence:UniProtKB:O31207		1	0	0	0	0	0	0
765	PFR_JS25-1_753	Peptidase, M23 family	835237	836421	-	PROKKA_00761	Murein DD-endopeptidase MepM	835237	836421	-	3.4.24.-	mepM_2	similar to AA sequence:UniProtKB:P0AFS9		1	0	0	0	0	0	0
766	PFR_JS25-1_754	30S ribosomal protein S2	836715	837692	+	PROKKA_00762	30S ribosomal protein S2	836715	837692	+		rpsB	similar to AA sequence:UniProtKB:P66544		1	0	0	0	0	0	0
767	PFR_JS25-1_755	Translation elongation factor Ts	837731	838543	+	PROKKA_00763	Elongation factor Ts	837731	838543	+		tsf	similar to AA sequence:UniProtKB:A0QVB9		1	0	0	0	0	0	0
768	PFR_JS25-1_756	UMP kinase	838716	839429	+	PROKKA_00764	Uridylate kinase	838716	839429	+	2.7.4.22	pyrH	similar to AA sequence:UniProtKB:A0QVD9		1	0	0	0	0	0	0
769	PFR_JS25-1_757	Ribosome recycling factor	839502	840059	+	PROKKA_00765	Ribosome-recycling factor	839502	840059	+		frr	similar to AA sequence:UniProtKB:Q8NP03		1	0	0	0	0	0	0
770	PFR_JS25-1_758	Phosphatidate cytidylyltransferase	840068	840913	+	PROKKA_00766	Phosphatidate cytidylyltransferase	840068	840913	+	2.7.7.41	cdsA	similar to AA sequence:UniProtKB:P0ABG1		1	0	0	0	0	0	0
771	PFR_JS25-1_759	Ribosomal RNA large subunit methyltransferase N	840910	842046	+	PROKKA_00767	putative dual-specificity RNA methyltransferase RlmN	840910	842046	+	2.1.1.-	rlmN	similar to AA sequence:UniProtKB:Q7A600		1	0	0	0	0	0	0
772	PFR_JS25-1_760	1-deoxy-D-xylulose 5-phosphate reductoisomerase	842117	843310	+	PROKKA_00768	1-deoxy-D-xylulose 5-phosphate reductoisomerase	842117	843310	+	1.1.1.267	dxr	similar to AA sequence:UniProtKB:P64012		1	0	0	0	0	0	0
773	PFR_JS25-1_761	4-hydroxy-3-methylbut-2-en-1-yl diphosphate	843383	844549	+	PROKKA_00769	4-hydroxy-3-methylbut-2-en-1-yl diphosphate synthase	843383	844549	+	1.17.7.1	ispG	similar to AA sequence:UniProtKB:Q81LV7		1	0	0	0	0	0	0
774	PFR_JS25-1_762	Acetyltransferase, GNAT family	844689	845531	+	PROKKA_00770	Mycothiol acetyltransferase	844689	845531	+	2.3.1.189	mshD_2	protein motif:HAMAP:MF_01698		1	0	0	0	0	0	0
775	PFR_JS25-1_763	Prolyl-tRNA synthetase ProS	845616	847436	+	PROKKA_00771	Proline--tRNA ligase	845616	847436	+	6.1.1.15	proS	similar to AA sequence:UniProtKB:A0QVM0		1	0	0	0	0	0	0
776	PFR_JS25-1_764	Hypothetical protein	847495	848481	-	PROKKA_00772	hypothetical protein	847495	848481	-					1	0	0	0	0	0	0
777	PFR_JS25-1_765	Ribosome maturation factor RimP	848701	849174	+	PROKKA_00773	Ribosome maturation factor RimP	848701	849174	+		rimP	similar to AA sequence:UniProtKB:P67220		1	0	0	0	0	0	0
778	PFR_JS25-1_766	Transcription termination factor NusA	849176	850234	+	PROKKA_00774	hypothetical protein	849176	850234	+			similar to AA sequence:UniProtKB:P0A5M2	Transcription termination/antitermination protein NusA	1	0	0	0	0	0	0
779	PFR_JS25-1_767	Hypothetical protein	850381	850578	+	PROKKA_00775	hypothetical protein	850381	850578	+			protein motif:CLUSTERS:PRK09190		0	0	0	0	0	0	0
780	PFR_JS25-1_768	Translation initiation factor IF-2	850774	853695	+	PROKKA_00776	Translation initiation factor IF-2	850774	853695	+		infB	similar to AA sequence:UniProtKB:P04766		1	0	0	0	0	0	0
781	PFR_JS25-1_769	Ribosome-binding factor A	853695	854135	+	PROKKA_00777	Ribosome-binding factor A	853695	854135	+		rbfA	similar to AA sequence:UniProtKB:P65967		1	0	0	0	0	0	0
782	PFR_JS25-1_770	TRNA pseudouridine synthase B	854132	855028	+	PROKKA_00778	tRNA pseudouridine synthase B	854132	855028	+	5.4.99.25	truB	similar to AA sequence:UniProtKB:P62190		1	0	0	0	0	0	0
783	PFR_JS25-1_771	Putative glycerol uptake facilitator	855273	856064	+	PROKKA_00779	putative glycerol uptake facilitator protein	855273	856064	+		glpF	similar to AA sequence:UniProtKB:P19255		1	0	0	0	0	0	0
784	PFR_JS25-1_772	Glycerol kinase	856122	857648	+	PROKKA_00780	Glycerol kinase	856122	857648	+	2.7.1.30	glpK_1	similar to AA sequence:UniProtKB:Q5HGD2		1	0	0	0	0	0	0
785	PFR_JS25-1_773	Riboflavin biosynthesis protein RibF	857974	858951	+	PROKKA_00781	Riboflavin biosynthesis protein RibF	857974	858951	+		ribF	similar to AA sequence:UniProtKB:Q59263		1	0	0	0	0	0	0
786	PFR_JS25-1_774	30S ribosomal protein S15	859055	859318	+	PROKKA_00782	30S ribosomal protein S15	859055	859318	+		rpsO	similar to AA sequence:UniProtKB:P05766		1	0	0	0	0	0	0
787	PFR_JS25-1_775	Polyribonucleotide nucleotidyltransferase	859643	861865	+	PROKKA_00783	Polyribonucleotide nucleotidyltransferase	859643	861865	+	2.7.7.8	pnp	similar to AA sequence:UniProtKB:Q53597		1	0	0	0	0	0	0
788	PFR_JS25-1_776	Dihydrodipicolinate reductase	862070	862810	+	PROKKA_00784	4-hydroxy-tetrahydrodipicolinate reductase	862070	862810	+	1.17.1.8	dapB	similar to AA sequence:UniProtKB:P72024		1	0	0	0	0	0	0
789	PFR_JS25-1_777	Hypothetical protein	862816	863541	+	PROKKA_00785	hypothetical protein	862816	863541	+					1	0	0	0	0	0	0
790	PFR_JS25-1_778	Acetyltransferase, GNAT family	863569	864057	-	PROKKA_00786	Acetyltransferase (GNAT) family protein	863569	864057	-			protein motif:Pfam:PF00583.18		1	0	0	0	0	0	0
791	PFR_JS25-1_779	Putative hydrolase of the metallo-beta-lactamase	864145	865896	+	PROKKA_00787	Putative ribonuclease J	864145	865896	+	3.1.-.-		similar to AA sequence:UniProtKB:O33294		1	0	0	0	0	0	0
792	PFR_JS25-1_780	50S ribosomal protein L28 2	866031	866216	+	PROKKA_00788	50S ribosomal protein L28	866031	866216	+		rpmB	similar to AA sequence:UniProtKB:Q9WY96		1	0	0	0	0	0	0
793	PFR_JS25-1_781	Putative ATP-dependent DNA helicase RecG	866347	868626	+	PROKKA_00789	ATP-dependent DNA helicase RecG	866347	868626	+	3.6.4.12	recG	similar to AA sequence:UniProtKB:P24230		1	0	0	0	0	0	0
794	PFR_JS25-1_782	Pyridoxamine 5'-phosphate oxidase family protein	868716	869138	-	PROKKA_00790	Pyridoxamine 5'-phosphate oxidase	868716	869138	-			protein motif:Pfam:PF12900.1		1	0	0	0	0	0	0
795	PFR_JS25-1_783	RNA methyltransferase, RsmD family	869214	869813	+	PROKKA_00791	Ribosomal RNA small subunit methyltransferase D	869214	869813	+	2.1.1.171	rsmD	similar to AA sequence:UniProtKB:P0ADX9		1	0	0	0	0	0	0
796	PFR_JS25-1_784	Pantetheine-phosphate adenylyltransferase	869806	870291	+	PROKKA_00792	Phosphopantetheine adenylyltransferase	869806	870291	+	2.7.7.3	coaD	similar to AA sequence:UniProtKB:O34797		1	0	0	0	0	0	0
797	PFR_JS25-1_785	Protein of hypothetical function DUF177	870451	870939	+	PROKKA_00793	hypothetical protein	870451	870939	+					1	0	0	0	0	0	0
798	PFR_JS25-1_786	Hypothetical protein	871090	871302	+	PROKKA_00794	50S ribosomal protein L32	871090	871302	+		rpmF	similar to AA sequence:UniProtKB:P80339		1	0	0	0	0	0	0
799	PFR_JS25-1_787	Ribonuclease III	871289	872011	+	PROKKA_00795	Ribonuclease 3	871289	872011	+	3.1.26.3	rnc	similar to AA sequence:UniProtKB:Q9ZBQ7		1	0	0	0	0	0	0
800	PFR_JS25-1_788	Formamidopyrimidine-DNA glycosylase 2	872035	872916	+	PROKKA_00796	Formamidopyrimidine-DNA glycosylase 1	872035	872916	+	3.2.2.23	fpg1	similar to AA sequence:UniProtKB:P64150		1	0	0	0	0	0	0
801	PFR_JS25-1_789	GtrA family protein	872928	873542	+	PROKKA_00797	GtrA-like protein	872928	873542	+			protein motif:Pfam:PF04138.8		1	0	0	0	0	0	0
802	PFR_JS25-1_790	Chromosome partition protein Smc (Precursor)	873580	877125	+	PROKKA_00798	Chromosome partition protein Smc	873580	877125	+		smc_2	similar to AA sequence:UniProtKB:P51834		1	0	0	0	0	0	0
803	PFR_JS25-1_791	Hypothetical protein	877206	877403	+	PROKKA_00799	hypothetical protein	877206	877403	+					1	0	0	0	0	0	0
804	PFR_JS25-1_792	Signal recognition particle receptor FtsY	877494	878648	+	PROKKA_00800	Signal recognition particle receptor FtsY	877494	878648	+		ftsY	similar to AA sequence:UniProtKB:P51835		1	0	0	0	0	0	0
805	PFR_JS25-1_793	Signal recognition particle protein	878775	880346	+	PROKKA_00801	Signal recognition particle protein	878775	880346	+		ffh	similar to AA sequence:UniProtKB:P66844		1	0	0	0	0	0	0
806	PFR_JS25-1_794	Amidohydrolase family protein	880411	881469	+	PROKKA_00802	hypothetical protein	880411	881469	+					1	0	0	0	0	0	0
807	PFR_JS25-1_795	30S ribosomal protein S16	881647	882138	+	PROKKA_00803	30S ribosomal protein S16	881647	882138	+		rpsP	similar to AA sequence:UniProtKB:A0QV37		1	0	0	0	0	0	0
808	PFR_JS25-1_796	UPF0109 protein PPA1442	882141	882395	+	PROKKA_00804	hypothetical protein	882141	882395	+			protein motif:CLUSTERS:PRK02821		1	0	0	0	0	0	0
809	PFR_JS25-1_797	Ribosome maturation factor RimM	882404	882955	+	PROKKA_00805	Ribosome maturation factor RimM	882404	882955	+		rimM	similar to AA sequence:UniProtKB:A0QV39		1	0	0	0	0	0	0
810	PFR_JS25-1_798	TRNA (guanine-N(1)-)-methyltransferase	883021	883746	+	PROKKA_00806	tRNA (guanine-N(1)-)-methyltransferase	883021	883746	+	2.1.1.228	trmD	similar to AA sequence:UniProtKB:Q2GIL5		1	0	0	0	0	0	0
811	PFR_JS25-1_799	Putative xylan esterase	883754	884452	-	PROKKA_00807	Acetylxylan esterase precursor	883754	884452	-	3.1.1.72	axeA1_1	similar to AA sequence:UniProtKB:D5EV35		1	0	0	0	0	0	0
812	PFR_JS25-1_800	Succinate dehydrogenase cytochrome B-558 subunit	884550	885311	+	PROKKA_00808	hypothetical protein	884550	885311	+					1	0	0	0	0	0	0
813	PFR_JS25-1_801	Succinate dehydrogenase flavoprotein subunit	885308	887329	+	PROKKA_00809	Fumarate reductase flavoprotein subunit	885308	887329	+	1.3.5.4	frdA_1	similar to AA sequence:UniProtKB:P00363		1	0	0	0	0	0	0
814	PFR_JS25-1_802	Succinate dehydrogenase/fumarate reductase	887326	888090	+	PROKKA_00810	Fumarate reductase iron-sulfur subunit	887326	888090	+	1.3.99.1	frdB_1	similar to AA sequence:UniProtKB:P0AC47		1	0	0	0	0	0	0
815	PFR_JS25-1_803	50S ribosomal protein L19	888364	888720	+	PROKKA_00811	50S ribosomal protein L19	888364	888720	+		rplS	similar to AA sequence:UniProtKB:P66083		1	0	0	0	0	0	0
816	PFR_JS25-1_804	Signal peptidase I	888732	889556	+	PROKKA_00812	Signal peptidase I	888732	889556	+	3.4.21.89	lepB	similar to AA sequence:UniProtKB:Q10789		1	0	0	0	0	0	0
817	PFR_JS25-1_805	Ribonuclease HII	889562	890197	+	PROKKA_00813	Ribonuclease HII	889562	890197	+	3.1.26.4	rnhB	similar to AA sequence:UniProtKB:P10442		1	0	0	0	0	0	0
818	PFR_JS25-1_806	Protein often found in Actinomycetes clustered	890194	890508	+	PROKKA_00814	hypothetical protein	890194	890508	+					1	0	0	0	0	0	0
819	PFR_JS25-1_807	UPF0102 protein	890662	891024	+	PROKKA_00815	hypothetical protein	890662	891024	+			protein motif:CLUSTERS:PRK12497		1	0	0	0	0	0	0
820	PFR_JS25-1_808	Mg-chelatase subunit D/I family protein, ComM	891021	892559	+	PROKKA_00816	Competence protein ComM	891021	892559	+		comM	similar to AA sequence:UniProtKB:P45049		1	0	0	0	0	0	0
821	PFR_JS25-1_809	DNA processing Smf-protein	893040	893717	+	PROKKA_00817	hypothetical protein	893040	893717	+			protein motif:CLUSTERS:PRK10736		1	0	0	0	0	0	0
822	PFR_JS25-1_810	Tryptophan synthase beta chain 2	893879	895201	+	PROKKA_00818	Tryptophan synthase beta chain	893879	895201	+	4.2.1.20	trpB_1	similar to AA sequence:UniProtKB:Q81TL8		1	0	0	0	0	0	0
823	PFR_JS25-1_811	Hypothetical protein	895204	895590	+	PROKKA_00819	Dinitrogenase iron-molybdenum cofactor	895204	895590	+			protein motif:Pfam:PF02579.11		1	0	0	0	0	0	0
824	PFR_JS25-1_812	Undecaprenyl-diphosphatase UppP	895661	896497	-	PROKKA_00820	Undecaprenyl-diphosphatase	895661	896497	-	3.6.1.27	uppP	similar to AA sequence:UniProtKB:P60932		1	0	0	0	0	0	0
825	PFR_JS25-1_813	Hypothetical protein	897012	897509	-	PROKKA_00821	hypothetical protein	897012	897509	-					0	0	0	0	0	0	0
826	PFR_JS25-1_814	Hypothetical protein	897556	897879	-	PROKKA_00822	hypothetical protein	897556	897879	-					0	0	0	0	0	0	0
827						PROKKA_00823	tRNA-Leu(gag)	898481	898569	-			COORDINATES:profile:Aragorn:1.2		0					0	0
828	PFR_JS25-1_815	Hypothetical protein	898784	899035	+	PROKKA_00824	hypothetical protein	898784	899035	+					1	0	0	0	0	0	0
829	PFR_JS25-1_816	Aldo/keto reductase family oxidoreductase	899053	900042	-	PROKKA_00825	General stress protein 69	899053	900042	-	1.1.1.-	yhdN	similar to AA sequence:UniProtKB:P80874		1	0	0	0	0	0	0
830	PFR_JS25-1_817	Cysteine--tRNA ligase 3	900109	901365	+	PROKKA_00826	L-cysteine:1D-myo-inositol 2-amino-2-deoxy-alpha-D-glucopyranoside ligase	900109	901365	+	6.3.1.13	mshC	similar to AA sequence:UniProtKB:A0QZY0		1	0	0	0	0	0	0
831	PFR_JS25-1_818	ATP-dependent zinc metalloprotease FtsH	901475	903625	-	PROKKA_00827	ATP-dependent zinc metalloprotease FtsH	901475	903625	-	3.4.24.-	ftsH	similar to AA sequence:UniProtKB:P0AAI3		1	0	0	0	0	0	0
832	PFR_JS25-1_819	Phosphoribosyl-AMP pyrophosphatase hisE	903798	904064	+	PROKKA_00828	Phosphoribosyl-ATP pyrophosphatase	903798	904064	+	3.6.1.31	hisE	similar to AA sequence:UniProtKB:P0A5B1		1	0	0	0	0	0	0
833	PFR_JS25-1_820	ATP phosphoribosyltransferase	904131	904994	+	PROKKA_00829	ATP phosphoribosyltransferase	904131	904994	+	2.4.2.17	hisG	similar to AA sequence:UniProtKB:P60759		1	0	0	0	0	0	0
834	PFR_JS25-1_821	Hypothetical protein	905058	905540	-	PROKKA_00830	hypothetical protein	905058	905540	-					1	0	0	0	0	0	0
835	PFR_JS25-1_822	Translation initiation factor IF-3	905846	906574	+	PROKKA_00831	Translation initiation factor IF-3	905846	906574	+		infC	similar to AA sequence:UniProtKB:Q5SKU2		1	0	0	0	0	0	0
836	PFR_JS25-1_823	50S ribosomal protein L35	906642	906836	+	PROKKA_00832	50S ribosomal protein L35	906642	906836	+		rpmI	similar to AA sequence:UniProtKB:P80341		1	0	0	0	0	0	0
837	PFR_JS25-1_824	50S ribosomal protein L20	906882	907253	+	PROKKA_00833	50S ribosomal protein L20	906882	907253	+		rplT	similar to AA sequence:UniProtKB:A0QYU6		1	0	0	0	0	0	0
838	PFR_JS25-1_825	RNA 2'-O ribose methyltransferase substrate	907264	908124	+	PROKKA_00834	23S rRNA (uridine(2479)-2'-O)-methyltransferase	907264	908124	+	2.1.1.208	aviRb	similar to AA sequence:UniProtKB:Q9F5K6		1	0	0	0	0	0	0
839	PFR_JS25-1_826	Hypothetical protein	908124	908300	+	PROKKA_00835	hypothetical protein	908124	908300	+					1	0	0	0	0	0	0
840	PFR_JS25-1_827	Phenylalanine--tRNA ligase alpha subunit	908456	909550	+	PROKKA_00836	Phenylalanine--tRNA ligase alpha subunit	908456	909550	+	6.1.1.20	pheS	similar to AA sequence:UniProtKB:Q8NQN7		1	0	0	0	0	0	0
841	PFR_JS25-1_828	Phenylalanine--tRNA ligase beta subunit	909547	912075	+	PROKKA_00837	Phenylalanine--tRNA ligase beta subunit	909547	912075	+	6.1.1.20	pheT	similar to AA sequence:UniProtKB:P67041		1	0	0	0	0	0	0
842	PFR_JS25-1_829	Aminotransferase AlaT	912203	913417	-	PROKKA_00838	Glutamate-pyruvate aminotransferase AlaA	912203	913417	-	2.6.1.2	alaA	similar to AA sequence:UniProtKB:P0A959		1	0	0	0	0	0	0
843	PFR_JS25-1_830	N-acetyl-gamma-glutamyl-phosphate reductase ArgC	913582	914613	+	PROKKA_00839	N-acetyl-gamma-glutamyl-phosphate reductase	913582	914613	+	1.2.1.38	argC	similar to AA sequence:UniProtKB:P63562		1	0	0	0	0	0	0
844	PFR_JS25-1_831	Arginine biosynthesis bifunctional protein ArgJ	914610	915761	+	PROKKA_00840	Arginine biosynthesis bifunctional protein ArgJ	914610	915761	+		argJ	similar to AA sequence:UniProtKB:Q8CK24		1	0	0	0	0	0	0
845	PFR_JS25-1_832	Acetylglutamate kinase	915758	916669	+	PROKKA_00841	Acetylglutamate kinase	915758	916669	+	2.7.2.8	argB	similar to AA sequence:UniProtKB:A0QYT0		1	0	0	0	0	0	0
846	PFR_JS25-1_833	Acetylornithine transaminase	916662	917885	+	PROKKA_00842	Acetylornithine aminotransferase	916662	917885	+	2.6.1.11	argD	similar to AA sequence:UniProtKB:A0QYS9		0	0	0	0	0	0	0
847	PFR_JS25-1_834	Arginine repressor	917882	918436	+	PROKKA_00843	Arginine repressor	917882	918436	+		argR	similar to AA sequence:UniProtKB:P0A4Y8		1	0	0	0	0	0	0
848	PFR_JS25-1_835	Argininosuccinate lyase	918440	919861	+	PROKKA_00844	Argininosuccinate lyase	918440	919861	+	4.3.2.1	argH	similar to AA sequence:UniProtKB:A0QYS5		1	0	0	0	0	0	0
849	PFR_JS25-1_836	Tyrosyl-tRNA synthase tyrS	919989	921257	+	PROKKA_00845	Tyrosine--tRNA ligase	919989	921257	+	6.1.1.1	tyrS	similar to AA sequence:UniProtKB:P67611		1	0	0	0	0	0	0
850	PFR_JS25-1_837	Hypothetical protein	923210	924205	-	PROKKA_00846	hypothetical protein	923210	924205	-					0	0	0	0	0	0	0
851	PFR_JS25-1_838	Hypothetical protein	927137	928195	+	PROKKA_00847	hypothetical protein	927137	928195	+					0	0	0	0	0	0	0
852	PFR_JS25-1_839	Hypothetical protein	928270	929295	+	PROKKA_00848	hypothetical protein	928270	929295	+					0	0	0	0	0	0	0
853	PFR_JS25-1_840	HAD-superfamily hydrolase, subfamily IIA	929292	930323	+	PROKKA_00849	putative hydrolase YutF	929292	930323	+	3.-.-.-	yutF	similar to AA sequence:UniProtKB:O32125		1	0	0	0	0	0	0
854	PFR_JS25-1_841	BioY family protein	930512	931141	+	PROKKA_00850	Biotin transporter BioY	930512	931141	+		bioY	similar to AA sequence:UniProtKB:Q2KBP7		1	0	0	0	0	0	0
855	PFR_JS25-1_842	Biotin ABC transport system ATP-binding protein	931155	931883	+	PROKKA_00851	Biotin transport ATP-binding protein BioM	931155	931883	+	3.6.3.-	bioM	similar to AA sequence:UniProtKB:Q2KBP5		1	0	0	0	0	0	0
856	PFR_JS25-1_843	Cobalt transport protein	931880	932488	+	PROKKA_00852	Energy-coupling factor transporter transmembrane protein BioN	931880	932488	+		bioN	similar to AA sequence:UniProtKB:Q2KBP6		1	0	0	0	0	0	0
857	PFR_JS25-1_844	Hypothetical protein	932561	932800	+	PROKKA_00853	hypothetical protein	932561	932800	+					1	0	0	0	0	0	0
858	PFR_JS25-1_845	Probable inorganic polyphosphate/ATP-NAD kinase	932865	933788	+	PROKKA_00854	Inorganic polyphosphate/ATP-NAD kinase	932865	933788	+	2.7.1.23	ppnK	similar to AA sequence:UniProtKB:P0A5S6		1	0	0	0	0	0	0
859	PFR_JS25-1_846	DNA repair protein RecN	933782	935473	+	PROKKA_00855	DNA repair protein RecN	933782	935473	+		recN	similar to AA sequence:UniProtKB:Q9WXF2		1	0	0	0	0	0	0
860	PFR_JS25-1_847	CTP synthase	935560	937314	+	PROKKA_00856	CTP synthase	935560	937314	+	6.3.4.2	pyrG	similar to AA sequence:UniProtKB:A0QYQ7		1	0	0	0	0	0	0
861	PFR_JS25-1_848	Hydrolase, NUDIX family	937307	937969	+	PROKKA_00857	ADP-ribose pyrophosphatase	937307	937969	+	3.6.1.13	nudF	similar to AA sequence:UniProtKB:P54570		1	0	0	0	0	0	0
862	PFR_JS25-1_849	Tyrosine recombinase XerC 2	937962	938957	+	PROKKA_00858	Tyrosine recombinase XerD	937962	938957	+		xerD_1	similar to AA sequence:UniProtKB:P0A0P0		1	0	0	0	0	0	0
863	PFR_JS25-1_850	Sporulation initiation inhibitor protein Soj	939078	939974	+	PROKKA_00859	Sporulation initiation inhibitor protein Soj	939078	939974	+	3.6.-.-	soj_1	similar to AA sequence:UniProtKB:P37522		1	0	0	0	0	0	0
864	PFR_JS25-1_851	Hypothetical protein	939959	940234	+	PROKKA_00860	hypothetical protein	939959	940234	+					1	0	0	0	0	0	0
865	PFR_JS25-1_852	Condensin subunit ScpA	940215	941129	+	PROKKA_00861	Segregation and condensation protein A	940215	941129	+		scpA	similar to AA sequence:UniProtKB:P35154		1	0	0	0	0	0	0
866	PFR_JS25-1_853	Transcriptional regulator	941126	941881	+	PROKKA_00862	Segregation and condensation protein B	941126	941881	+		scpB	similar to AA sequence:UniProtKB:C1CMI5		1	0	0	0	0	0	0
867	PFR_JS25-1_854	Pseudouridylate synthase	941874	942656	+	PROKKA_00863	Ribosomal large subunit pseudouridine synthase B	941874	942656	+	5.4.99.22	rluB	similar to AA sequence:UniProtKB:P35159		1	0	0	0	0	0	0
868	PFR_JS25-1_855	Hypothetical protein	942722	943150	+	PROKKA_00864	hypothetical protein	942722	943150	+					1	0	0	0	0	0	0
869	PFR_JS25-1_856	Hypothetical protein	943125	943364	+	PROKKA_00865	Peptidyl-prolyl cis-trans isomerase Mip precursor	943125	943364	+	5.2.1.8	mip	similar to AA sequence:UniProtKB:P51752		0	0	0	0	0	0	0
870	PFR_JS25-1_857	Peptidylprolyl isomerase	943450	944508	+	PROKKA_00866	FK506-binding protein	943450	944508	+	5.2.1.8	fkbP_1	similar to AA sequence:UniProtKB:P28725		1	0	0	0	0	0	0
871	PFR_JS25-1_858	TRNA synthetase class I, catalytic domain	944651	945610	-	PROKKA_00867	Glutamyl-Q tRNA(Asp) synthetase	944651	945610	-	6.1.1.-	gluQ	similar to AA sequence:UniProtKB:P27305		1	0	0	0	0	0	0
872	PFR_JS25-1_859	Protein pafB	945679	946647	+	PROKKA_00868	hypothetical protein	945679	946647	+					1	0	0	0	0	0	0
873	PFR_JS25-1_860	Protein pafC	946634	947593	+	PROKKA_00869	hypothetical protein	946634	947593	+					1	0	0	0	0	0	0
874	PFR_JS25-1_861	Sec-independent protein translocase protein TatA	947695	948003	+	PROKKA_00870	Sec-independent protein translocase protein TatAy	947695	948003	+		tatAy	similar to AA sequence:UniProtKB:O05522		1	0	0	0	0	0	0
875	PFR_JS25-1_862	Twin arginine-targeting protein translocase TatC	948022	948894	+	PROKKA_00871	Sec-independent protein translocase protein TatC	948022	948894	+		tatC	similar to AA sequence:UniProtKB:O67305		1	0	0	0	0	0	0
876	PFR_JS25-1_863	Diacylglycerol kinase	948910	949923	+	PROKKA_00872	Diacylglycerol kinase	948910	949923	+	2.7.1.107	dagK_2	similar to AA sequence:UniProtKB:O53526		1	0	0	0	0	0	0
877	PFR_JS25-1_864	Phosphatase YidA	949964	950821	-	PROKKA_00873	Sugar phosphatase YidA	949964	950821	-	3.1.3.23	yidA	similar to AA sequence:UniProtKB:P0A8Y5		1	0	0	0	0	0	0
878	PFR_JS25-1_865	DSH domain protein	950957	953758	+	PROKKA_00874	ski2-like helicase	950957	953758	+			protein motif:CLUSTERS:PRK02362		1	0	0	0	0	0	0
879	PFR_JS25-1_866	Antibiotic biosynthesis monooxygenase	953770	954147	+	PROKKA_00875	Putative monooxygenase YcnE	953770	954147	+	1.-.-.-	ycnE	similar to AA sequence:UniProtKB:P94425		1	0	0	0	0	0	0
880	PFR_JS25-1_867	Potassium channel beta chain	954217	955233	-	PROKKA_00876	L-glyceraldehyde 3-phosphate reductase	954217	955233	-	1.1.1.-	gpr_1	similar to AA sequence:UniProtKB:Q46851		1	0	0	0	0	0	0
881	PFR_JS25-1_868	Imidazole glycerol phosphate synthase subunit	955318	956082	+	PROKKA_00877	Imidazole glycerol phosphate synthase subunit HisF	955318	956082	+	4.1.3.-	hisF	similar to AA sequence:UniProtKB:O31139		1	0	0	0	0	0	0
882	PFR_JS25-1_869	Hypothetical protein	956267	957292	+	PROKKA_00878	hypothetical protein	956267	957292	+					1	0	0	0	0	0	0
883	PFR_JS25-1_870	Acetolactate synthase	957591	959351	+	PROKKA_00879	Acetolactate synthase large subunit	957591	959351	+	2.2.1.6	ilvB	similar to AA sequence:UniProtKB:P42463		1	0	0	0	0	0	0
884	PFR_JS25-1_871	Acetolactate synthase, small subunit	959348	959875	+	PROKKA_00880	Putative acetolactate synthase small subunit	959348	959875	+	2.2.1.6	ilvH	similar to AA sequence:UniProtKB:P65161		1	0	0	0	0	0	0
885	PFR_JS25-1_872	Ketol-acid reductoisomerase 2	959920	960951	+	PROKKA_00881	Ketol-acid reductoisomerase	959920	960951	+	1.1.1.86	ilvC	similar to AA sequence:UniProtKB:A0QUX8		1	0	0	0	0	0	0
886	PFR_JS25-1_873	Hypothetical protein	961112	961975	-	PROKKA_00882	hypothetical protein	961112	961975	-					1	0	0	0	0	0	0
887	PFR_JS25-1_874	Hypothetical protein	961957	962544	-	PROKKA_00883	hypothetical protein	961957	962544	-					0	0	0	0	0	0	0
888	PFR_JS25-1_875	Tartrate dehydrogenase	962832	963896	-	PROKKA_00884	3-isopropylmalate dehydrogenase	962832	963896	-	1.1.1.85	leuB	similar to AA sequence:UniProtKB:P95313		1	0	0	0	0	0	0
889	PFR_JS25-1_876	Branched-chain-amino-acid transaminase	964062	965147	+	PROKKA_00885	Branched-chain-amino-acid aminotransferase	964062	965147	+	2.6.1.42	ilvE_1	similar to AA sequence:UniProtKB:A0R066		1	0	0	0	0	0	0
890	PFR_JS25-1_877	Putative alpha-isopropylmalate/homocitrate	965179	966777	+	PROKKA_00886	2-isopropylmalate synthase	965179	966777	+	2.3.3.13	leuA_1	similar to AA sequence:UniProtKB:P09151		1	0	0	0	0	0	0
891	PFR_JS25-1_878	FAH family protein	966837	967682	+	PROKKA_00887	Ureidoglycolate lyase	966837	967682	+	4.3.2.3		similar to AA sequence:UniProtKB:Q39BA7		1	0	0	0	0	0	0
892	PFR_JS25-1_879	CAAX amino terminal protease family protein	967690	968784	+	PROKKA_00888	CAAX amino terminal protease self- immunity	967690	968784	+			protein motif:Pfam:PF02517.10		1	0	0	0	0	0	0
893						PROKKA_00889	tRNA-Gln(ctg)	968849	968921	+			COORDINATES:profile:Aragorn:1.2		0					0	0
894						PROKKA_00890	tRNA-Glu(ctc)	969014	969087	+			COORDINATES:profile:Aragorn:1.2		0					0	0
895	PFR_JS25-1_880	Transcriptional regulator, IclR family protein	969186	969914	-	PROKKA_00891	HTH-type transcriptional regulator KipR	969186	969914	-		kipR	similar to AA sequence:UniProtKB:P42968		1	0	0	0	0	0	0
896	PFR_JS25-1_881	3-isopropylmalate dehydratase large subunit	969958	971367	+	PROKKA_00892	3-isopropylmalate dehydratase large subunit	969958	971367	+	4.2.1.33	leuC	similar to AA sequence:UniProtKB:Q7TXH6		1	0	0	0	0	0	0
897	PFR_JS25-1_882	3-isopropylmalate dehydratase small subunit	971381	971977	+	PROKKA_00893	3-isopropylmalate dehydratase small subunit	971381	971977	+	4.2.1.33	leuD	similar to AA sequence:UniProtKB:Q8NQV7		1	0	0	0	0	0	0
898	PFR_JS25-1_883	1-acylglycerol-3-phosphate O-acyltransferase,	972107	972910	+	PROKKA_00894	2-acyl-glycerophospho-ethanolamine acyltransferase	972107	972910	+			protein motif:CLUSTERS:PRK08633		1	0	0	0	0	0	0
899	PFR_JS25-1_884	D-alanine-D-alanine ligase A	972983	974110	+	PROKKA_00895	D-alanine--D-alanine ligase	972983	974110	+	6.3.2.4	ddl	similar to AA sequence:UniProtKB:P95114		1	0	0	0	0	0	0
900	PFR_JS25-1_885	Conserved hypothetical membrane spanning protein	974149	975150	-	PROKKA_00896	hypothetical protein	974149	975150	-					1	0	0	0	0	0	0
901	PFR_JS25-1_886	Putative dihydroxyacetone kinase regulator	975254	975988	+	PROKKA_00897	hypothetical protein	975254	975988	+					1	0	0	0	0	0	0
902	PFR_JS25-1_887	Thiamine monophosphate kinase	975999	976982	+	PROKKA_00898	Thiamine-monophosphate kinase	975999	976982	+	2.7.4.16	thiL	similar to AA sequence:UniProtKB:O67883		1	0	0	0	0	0	0
903	PFR_JS25-1_888	FtsK	977216	979537	+	PROKKA_00899	DNA translocase SpoIIIE	977216	979537	+		spoIIIE	similar to AA sequence:UniProtKB:P21458		1	0	0	0	0	0	0
904	PFR_JS25-1_889	Ribosomal protein S12 methylthiotransferase RimO	979617	981050	+	PROKKA_00900	Ribosomal protein S12 methylthiotransferase RimO	979617	981050	+	2.-.-.-	rimO	similar to AA sequence:UniProtKB:Q9X2H6		1	0	0	0	0	0	0
905	PFR_JS25-1_890	Phosphatidylglycerophosphate synthase pgsA3	981055	981708	+	PROKKA_00901	Putative CDP-diacylglycerol--glycerol-3-phosphate 3-phosphatidyl-transferase 2	981055	981708	+	2.7.8.5	pgsA2_1	similar to AA sequence:UniProtKB:O33288		1	0	0	0	0	0	0
906	PFR_JS25-1_891	CinA domain protein	981701	982204	+	PROKKA_00902	Nicotinamide-nucleotide amidohydrolase PncC	981701	982204	+	3.5.1.42	pncC	similar to AA sequence:UniProtKB:P0A6G3		1	0	0	0	0	0	0
907	PFR_JS25-1_892	Transcriptional regulator	982372	982677	+	PROKKA_00903	Transcriptional regulator ClgR	982372	982677	+		clgR	similar to AA sequence:UniProtKB:A0QVU1		1	0	0	0	0	0	0
908	PFR_JS25-1_893	Putative ATP-DEPENDENT HELICASE LHR	982899	987578	-	PROKKA_00904	putative ATP-dependent helicase Lhr	982899	987578	-			protein motif:CLUSTERS:PRK09751		1	0	0	0	0	0	0
909	PFR_JS25-1_894	Hypothetical protein	987682	987849	-	PROKKA_00905	hypothetical protein	987682	987849	-					1	0	0	0	0	0	0
910	PFR_JS25-1_895	Protein RecA 2	988158	989276	+	PROKKA_00906	recombinase A	988158	989276	+			protein motif:CLUSTERS:PRK09354		1	0	0	0	0	0	0
911	PFR_JS25-1_896	Regulatory protein RecX	989279	989893	+	PROKKA_00907	Regulatory protein RecX	989279	989893	+		recX	similar to AA sequence:UniProtKB:P0A5U8		1	0	0	0	0	0	0
912	PFR_JS25-1_897	Ribonuclease Y	990055	991590	+	PROKKA_00908	Ribonuclease Y	990055	991590	+	3.1.-.-	rny	similar to AA sequence:UniProtKB:P67278		1	0	0	0	0	0	0
913	PFR_JS25-1_898	Glutamate uptake system ATP-binding protein	991600	992415	-	PROKKA_00909	Glutamine transport ATP-binding protein GlnQ	991600	992415	-		glnQ_3	similar to AA sequence:UniProtKB:P27675		1	0	0	0	0	0	0
914	PFR_JS25-1_899	(Dimethylallyl)adenosine tRNA	992519	994033	+	PROKKA_00910	(Dimethylallyl)adenosine tRNA methylthiotransferase MiaB	992519	994033	+	2.-.-.-	miaB	similar to AA sequence:UniProtKB:O31778		1	0	0	0	0	0	0
915	PFR_JS25-1_900	TRNA dimethylallyltransferase	994030	995016	+	PROKKA_00911	tRNA dimethylallyltransferase	994030	995016	+	2.5.1.75	miaA	similar to AA sequence:UniProtKB:Q9KAC3		1	0	0	0	0	0	0
916	PFR_JS25-1_901	Diaminopimelate epimerase	995031	995873	+	PROKKA_00912	Diaminopimelate epimerase	995031	995873	+	5.1.1.7	dapF	similar to AA sequence:UniProtKB:A4QEV1		1	0	0	0	0	0	0
917	PFR_JS25-1_902	GTPase HflX	995917	997353	+	PROKKA_00913	GTPase HflX	995917	997353	+		hflX	similar to AA sequence:UniProtKB:P25519		1	0	0	0	0	0	0
918	PFR_JS25-1_903	ATP-dependent helicase DinG	997520	999583	+	PROKKA_00914	putative ATP-dependent helicase DinG	997520	999583	+	3.6.4.12	dinG	similar to AA sequence:UniProtKB:P27296		1	0	0	0	0	0	0
919	PFR_JS25-1_904	LexA repressor	999587	1000429	-	PROKKA_00915	LexA repressor	999587	1000429	-	3.4.21.88	lexA	similar to AA sequence:UniProtKB:Q50765		1	0	0	0	0	0	0
920	PFR_JS25-1_905	Hypothetical protein	1000699	1001502	+	PROKKA_00916	hypothetical protein	1000699	1001502	+					1	0	0	0	0	0	0
921	PFR_JS25-1_906	Transcriptional repressor NrdR	1001821	1002318	+	PROKKA_00917	Transcriptional repressor NrdR	1001821	1002318	+		nrdR	similar to AA sequence:UniProtKB:O69980		1	0	0	0	0	0	0
922	PFR_JS25-1_907	Vitamin B12-dependent ribonucleotide reductase	1002504	1005395	+	PROKKA_00918	Vitamin B12-dependent ribonucleotide reductase	1002504	1005395	+	1.17.4.1	nrdJ	similar to AA sequence:UniProtKB:O69981		1	0	0	0	0	0	0
923	PFR_JS25-1_908	Phospholipase, patatin family	1005504	1006445	-	PROKKA_00919	NTE family protein RssA	1005504	1006445	-		rssA	similar to AA sequence:UniProtKB:P0AFR0		1	0	0	0	0	0	0
924	PFR_JS25-1_909	Glycerol-3-phosphate dehydrogenase [NAD(P) ] A	1006637	1008265	+	PROKKA_00920	Anaerobic glycerol-3-phosphate dehydrogenase subunit A	1006637	1008265	+	1.1.5.3	glpA	similar to AA sequence:UniProtKB:P0A9C0		1	0	0	0	0	0	0
925	PFR_JS25-1_910	Glycerol-3-phosphate dehydrogenase [NAD(P) ] B	1008262	1009572	+	PROKKA_00921	Anaerobic glycerol-3-phosphate dehydrogenase subunit B	1008262	1009572	+	1.1.5.3	glpB	similar to AA sequence:UniProtKB:P13033		1	0	0	0	0	0	0
926	PFR_JS25-1_911	Anaerobic glycerol-3-phosphate dehydrogenase	1009569	1010960	+	PROKKA_00922	Anaerobic glycerol-3-phosphate dehydrogenase subunit C	1009569	1010960	+		glpC	similar to AA sequence:UniProtKB:P0A996		1	0	0	0	0	0	0
927	PFR_JS25-1_912	Sugar-binding family transcriptional regulator	1011043	1012011	-	PROKKA_00923	Deoxyribonucleoside regulator	1011043	1012011	-		deoR	similar to AA sequence:UniProtKB:P39140		1	0	0	0	0	0	0
928	PFR_JS25-1_913	Putative AEC family transporter	1012177	1013112	+	PROKKA_00924	Membrane transport protein	1012177	1013112	+			protein motif:Pfam:PF03547.12		1	0	0	0	0	0	0
929	PFR_JS25-1_914	Probable phosphoketolase	1013205	1015802	+	PROKKA_00925	Xylulose-5-phosphate phosphoketolase	1013205	1015802	+	4.1.2.9	xpkA	similar to AA sequence:UniProtKB:Q937F6		1	0	0	0	0	0	0
930	PFR_JS25-1_915	ATP-dependent helicase HrpA	1015940	1019908	+	PROKKA_00926	ATP-dependent RNA helicase HrpB	1015940	1019908	+	3.6.4.13	hrpB_1	similar to AA sequence:UniProtKB:P37024		0	0	0	0	0	0	0
931	PFR_JS25-1_916	Putative acyl-CoA thioesterase II	1020016	1020891	+	PROKKA_00927	Acyl-CoA thioesterase 2	1020016	1020891	+	3.1.2.-	tesB	similar to AA sequence:UniProtKB:P0AGG2		1	0	0	0	0	0	0
932	PFR_JS25-1_917	Probable solute binding protein of ABC	1020906	1022246	-	PROKKA_00928	Lactose-binding protein precursor	1020906	1022246	-		lacE	similar to AA sequence:UniProtKB:P29822		0	0	0	0	0	0	0
933	PFR_JS25-1_918	Transcriptional regulator	1022543	1023532	+	PROKKA_00929	Catabolite control protein A	1022543	1023532	+		ccpA_1	similar to AA sequence:UniProtKB:P46828		1	0	0	0	0	0	0
934	PFR_JS25-1_919	RNA polymerase sigma factor SigB	1023635	1024564	-	PROKKA_00930	RNA polymerase sigma factor SigB	1023635	1024564	-		sigB_1	similar to AA sequence:UniProtKB:Q59563		1	0	0	0	0	0	0
935	PFR_JS25-1_920	RNA polymerase sigma factor	1024923	1026452	+	PROKKA_00931	RNA polymerase principal sigma factor HrdB	1024923	1026452	+		hrdB	similar to AA sequence:UniProtKB:P18183		1	0	0	0	0	0	0
936	PFR_JS25-1_921	L-lactate dehydrogenase 1 (Precursor)	1026542	1027507	-	PROKKA_00932	L-lactate dehydrogenase 2	1026542	1027507	-	1.1.1.27	ldh2	similar to AA sequence:UniProtKB:P0CW93		1	0	0	0	0	0	0
937	PFR_JS25-1_922	Hypothetical protein	1027653	1027844	-	PROKKA_00933	hypothetical protein	1027653	1027844	-					1	0	0	0	0	0	0
938	PFR_JS25-1_923	DNA gyrase, B subunit	1028007	1030127	+	PROKKA_00934	DNA topoisomerase 4 subunit B	1028007	1030127	+	5.99.1.3	parE	similar to AA sequence:UniProtKB:P66939		1	0	0	0	0	0	0
939	PFR_JS25-1_924	2-dehydropantoate 2-reductase (Ketopantoate	1030152	1031069	-	PROKKA_00935	2-dehydropantoate 2-reductase	1030152	1031069	-			protein motif:CLUSTERS:PRK06522		1	0	0	0	0	0	0
940	PFR_JS25-1_925	DNA gyrase/topoisomerase IV, A subunit	1031174	1033636	-	PROKKA_00936	DNA gyrase subunit A	1031174	1033636	-	5.99.1.3	gyrA_1	similar to AA sequence:UniProtKB:Q2G2Q0		1	0	0	0	0	0	0
941	PFR_JS25-1_926	PF09949 family protein	1033762	1034847	-	PROKKA_00937	hypothetical protein	1033762	1034847	-					1	0	0	0	0	0	0
942	PFR_JS25-1_927	Phosphodiesterase I	1034903	1035496	+	PROKKA_00938	hypothetical protein	1034903	1035496	+					1	0	0	0	0	0	0
943	PFR_JS25-1_928	Type I phosphodiesterase / nucleotide	1035500	1036651	+	PROKKA_00939	Type I phosphodiesterase / nucleotide pyrophosphatase	1035500	1036651	+			protein motif:Pfam:PF01663.16		1	0	0	0	0	0	0
944	PFR_JS25-1_929	Hypothetical protein	1036754	1038082	-	PROKKA_00940	hypothetical protein	1036754	1038082	-					1	0	0	0	0	0	0
945	PFR_JS25-1_930	PF13834 domain protein	1038298	1038672	+	PROKKA_00941	hypothetical protein	1038298	1038672	+					1	0	0	0	0	0	0
946	PFR_JS25-1_931	Hypothetical protein	1038784	1039104	-	PROKKA_00942	hypothetical protein	1038784	1039104	-					1	0	0	0	0	0	0
947	PFR_JS25-1_932	PF12502 family protein	1039394	1040215	+	PROKKA_00943	hypothetical protein	1039394	1040215	+					1	0	0	0	0	0	0
948	PFR_JS25-1_933	Nucleic acid-binding domain protein	1040212	1040592	+	PROKKA_00944	hypothetical protein	1040212	1040592	+					1	0	0	0	0	0	0
949	PFR_JS25-1_934	TrkB	1040599	1041267	-	PROKKA_00945	Trk system potassium uptake protein TrkA	1040599	1041267	-		trkA_1	similar to AA sequence:UniProtKB:P0AGI8		1	0	0	0	0	0	0
950	PFR_JS25-1_935	Trk system potassium uptake protein TrkA	1041281	1041943	-	PROKKA_00946	Trk system potassium uptake protein TrkA	1041281	1041943	-		trkA_2	similar to AA sequence:UniProtKB:P0AGI8		1	0	0	0	0	0	0
951	PFR_JS25-1_936	Conserved alanine, valine and leucine rich	1042116	1044110	+	PROKKA_00947	hypothetical protein	1042116	1044110	+					1	0	0	0	0	0	0
952	PFR_JS25-1_937	Putative 23S rRNA (Uracil-5-)-methyltransferase	1044107	1045285	+	PROKKA_00948	putative RNA methyltransferase/cg2084	1044107	1045285	+	2.1.1.-		similar to AA sequence:UniProtKB:Q6M4B7		1	0	0	0	0	0	0
953	PFR_JS25-1_938	Hypothetical protein	1045282	1045542	+	PROKKA_00949	hypothetical protein	1045282	1045542	+					1	0	0	0	0	0	0
954	PFR_JS25-1_939	Glutathione S-transferase domain protein	1045577	1046650	-	PROKKA_00950	Glutathionyl-hydroquinone reductase YqjG	1045577	1046650	-	1.8.-.-	yqjG_1	similar to AA sequence:UniProtKB:P42620		1	0	0	0	0	0	0
955	PFR_JS25-1_940	GCN5 N-acetyltransferase	1046647	1047297	-	PROKKA_00951	putative acetyltransferase	1046647	1047297	-			protein motif:CLUSTERS:PRK03624		1	0	0	0	0	0	0
956	PFR_JS25-1_941	Cysteine synthase	1047294	1048127	-	PROKKA_00952	O-acetylserine sulfhydrylase	1047294	1048127	-	2.5.1.47	cysK1_1	similar to AA sequence:UniProtKB:P0A534		0	0	0	0	0	0	0
957	PFR_JS25-1_942	Hypothetical protein	1048149	1048268	-	PROKKA_00953	hypothetical protein	1048149	1048268	-					0	0	0	0	0	0	0
958	PFR_JS25-1_943	Glutathione S-transferase domain protein	1048760	1049788	+	PROKKA_00954	Glutathionyl-hydroquinone reductase YqjG	1048760	1049788	+	1.8.-.-	yqjG_2	similar to AA sequence:UniProtKB:P42620		0	0	0	0	0	0	0
959	PFR_JS25-1_944	Alpha-ketoglutarate transporter, MFS super	1049896	1051326	+	PROKKA_00955	Alpha-ketoglutarate permease	1049896	1051326	+		kgtP_1	similar to AA sequence:UniProtKB:P0AEX3		1	0	0	0	0	0	0
960	PFR_JS25-1_945	Aconitate hydratase 1	1051580	1054252	+	PROKKA_00956	Aconitate hydratase	1051580	1054252	+	4.2.1.3	acnA	similar to AA sequence:UniProtKB:A0QX20		1	0	0	0	0	0	0
961	PFR_JS25-1_946	Hypothetical protein	1054364	1054666	+	PROKKA_00957	hypothetical protein	1054364	1054666	+					1	0	0	0	0	0	0
962	PFR_JS25-1_947	Hypothetical protein	1054816	1055346	+	PROKKA_00958	hypothetical protein	1054816	1055346	+					1	0	0	0	0	0	0
963	PFR_JS25-1_948	1-deoxy-D-xylulose 5-phosphate synthase dxs1	1055397	1057412	+	PROKKA_00959	1-deoxy-D-xylulose-5-phosphate synthase	1055397	1057412	+	2.2.1.7	dxs	similar to AA sequence:UniProtKB:Q9RBN6		1	0	0	0	0	0	0
964	PFR_JS25-1_949	Ribonuclease D	1057464	1058729	-	PROKKA_00960	Ribonuclease D	1057464	1058729	-	3.1.13.5	rnd	similar to AA sequence:UniProtKB:P09155		1	0	0	0	0	0	0
965	PFR_JS25-1_950	Outer membrane receptor protein	1058798	1059397	-	PROKKA_00961	hypothetical protein	1058798	1059397	-					1	0	0	0	0	0	0
966	PFR_JS25-1_951	Conserved hypothetical protein	1059483	1060007	-	PROKKA_00962	hypothetical protein	1059483	1060007	-			protein motif:CLUSTERS:PRK10670		1	0	0	0	0	0	0
967	PFR_JS25-1_952	Peptide methionine sulfoxide reductase MsrB	1060031	1060483	-	PROKKA_00963	Peptide methionine sulfoxide reductase MsrB	1060031	1060483	-	1.8.4.12	msrB	similar to AA sequence:UniProtKB:Q3JRF0		1	0	0	0	0	0	0
968	PFR_JS25-1_953	Polyphosphate:nucleotide phosphotransferase, PPK2	1060863	1061507	+	PROKKA_00964	Polyphosphate kinase 2 (PPK2)	1060863	1061507	+			protein motif:Pfam:PF03976.8		1	0	0	0	0	0	0
969	PFR_JS25-1_954	Cobalamin biosynthesis protein CbiX	1061633	1062475	-	PROKKA_00965	sirohydrochlorin cobaltochelatase	1061633	1062475	-			protein motif:CLUSTERS:PRK00923		1	0	0	0	0	0	0
970						PROKKA_00966	tRNA-Val(cac)	1063134	1063207	-			COORDINATES:profile:Aragorn:1.2		0					0	0
971						PROKKA_00967	tRNA-Gly(gcc)	1063611	1063684	+			COORDINATES:profile:Aragorn:1.2		0					0	0
972						PROKKA_00968	tRNA-Cys(gca)	1063745	1063816	+			COORDINATES:profile:Aragorn:1.2		0					0	0
973						PROKKA_00969	tRNA-Val(gac)	1063817	1063889	+			COORDINATES:profile:Aragorn:1.2		0					0	0
974	PFR_JS25-1_955	Threonine--tRNA ligase (Precursor)	1064203	1066245	+	PROKKA_00970	Threonine--tRNA ligase	1064203	1066245	+	6.1.1.3	thrS	similar to AA sequence:UniProtKB:P56881		1	0	0	0	0	0	0
975	PFR_JS25-1_956	Histidine triad domain protein	1066238	1066843	+	PROKKA_00971	AP-4-A phosphorylase	1066238	1066843	+	2.7.7.53		similar to AA sequence:UniProtKB:O06201		1	0	0	0	0	0	0
976	PFR_JS25-1_957	Putative CDP-diacylglycerol--inositol	1066836	1067465	+	PROKKA_00972	CDP-diacylglycerol--inositol 3-phosphatidyltransferase	1066836	1067465	+	2.7.8.11	pgsA	similar to AA sequence:UniProtKB:Q9F7Y9		1	0	0	0	0	0	0
977	PFR_JS25-1_958	Lipid A biosynthesis lauroyl acyltransferase	1067498	1068340	+	PROKKA_00973	Phosphatidylinositol mannoside acyltransferase	1067498	1068340	+	2.3.1.-		similar to AA sequence:UniProtKB:A0QWG5		1	0	0	0	0	0	0
978	PFR_JS25-1_959	Alpha-mannosyltransferase pimA	1068337	1069482	+	PROKKA_00974	GDP-mannose-dependent alpha-(1-2)-phosphatidylinositol mannosyltransferase	1068337	1069482	+	2.4.1.57	pimA	similar to AA sequence:UniProtKB:A0QWG6		1	0	0	0	0	0	0
979	PFR_JS25-1_960	Putative phosphatidylglycerophosphate synthase	1069522	1070199	+	PROKKA_00975	Putative CDP-diacylglycerol--glycerol-3-phosphate 3-phosphatidyl-transferase 2	1069522	1070199	+	2.7.8.5	pgsA2_2	similar to AA sequence:UniProtKB:O33288		1	0	0	0	0	0	0
980	PFR_JS25-1_961	PF05949 family protein	1070250	1071047	+	PROKKA_00976	hypothetical protein	1070250	1071047	+					1	0	0	0	0	0	0
981	PFR_JS25-1_962	Small basic protein	1071075	1071407	+	PROKKA_00977	hypothetical protein	1071075	1071407	+					1	0	0	0	0	0	0
982	PFR_JS25-1_963	Division initiation protein	1071400	1072134	+	PROKKA_00978	hypothetical protein	1071400	1072134	+					1	0	0	0	0	0	0
983	PFR_JS25-1_964	Glycine cleavage system H protein	1072246	1072629	+	PROKKA_00979	Glycine cleavage system H protein	1072246	1072629	+		gcvH	similar to AA sequence:UniProtKB:P0A6T9		1	0	0	0	0	0	0
984	PFR_JS25-1_965	FHA domain protein	1072795	1073283	+	PROKKA_00980	Glycogen accumulation regulator GarA	1072795	1073283	+		garA	similar to AA sequence:UniProtKB:A0QYG2		1	0	0	0	0	0	0
985	PFR_JS25-1_966	Transcriptional regulator, MerR family	1073283	1074017	+	PROKKA_00981	zinc-responsive transcriptional regulator	1073283	1074017	+			protein motif:CLUSTERS:PRK09514		1	0	0	0	0	0	0
986	PFR_JS25-1_967	Protein of hypothetical function DUF151	1074019	1074480	+	PROKKA_00982	hypothetical protein	1074019	1074480	+					1	0	0	0	0	0	0
987	PFR_JS25-1_968	Transcriptional regulator	1074661	1075236	+	PROKKA_00983	HTH-type transcriptional regulator GlnR	1074661	1075236	+		glnR	similar to AA sequence:UniProtKB:P37582		1	0	0	0	0	0	0
988	PFR_JS25-1_969	Glycine dehydrogenase	1075388	1078303	+	PROKKA_00984	Glycine dehydrogenase (decarboxylating)	1075388	1078303	+	1.4.4.2	gcvP	similar to AA sequence:UniProtKB:P74416		1	0	0	0	0	0	0
989	PFR_JS25-1_970	Inner membrane protein yhjD	1078339	1079769	+	PROKKA_00985	Inner membrane protein YhjD	1078339	1079769	+		yhjD	similar to AA sequence:UniProtKB:P37642		1	0	0	0	0	0	0
990	PFR_JS25-1_971	Phage infection protein	1079742	1081949	-	PROKKA_00986	ABC-2 family transporter protein	1079742	1081949	-			protein motif:Pfam:PF12698.1		1	0	0	0	0	0	0
991	PFR_JS25-1_972	ABC transporter related protein	1081954	1082766	-	PROKKA_00987	L-arabinose transporter ATP-binding protein	1081954	1082766	-			protein motif:CLUSTERS:PRK11288		1	0	0	0	0	0	0
992	PFR_JS25-1_973	Transcriptional regulator, TetR family	1082763	1083377	-	PROKKA_00988	HTH-type transcriptional regulator TtgR	1082763	1083377	-		ttgR	similar to AA sequence:UniProtKB:Q9AIU0		1	0	0	0	0	0	0
993	PFR_JS25-1_974	Adenosylcobinamide-GDP ribazoletransferase	1083471	1084292	-	PROKKA_00989	Cobalamin synthase	1083471	1084292	-	2.-.-.-	cobS	similar to AA sequence:UniProtKB:P36561		1	0	0	0	0	0	0
994	PFR_JS25-1_975	Bifunctional cobalamin biosynthesis protein cobU	1084252	1084923	-	PROKKA_00990	Bifunctional adenosylcobalamin biosynthesis protein CobU	1084252	1084923	-	2.7.1.156	cobU	similar to AA sequence:UniProtKB:P0AE76		1	0	0	0	0	0	0
995	PFR_JS25-1_976	Cobyrinic acid a,c-diamide synthase	1084920	1087505	-	PROKKA_00991	Cobyrinic acid A,C-diamide synthase	1084920	1087505	-		cobB_2	similar to AA sequence:UniProtKB:P21632		1	0	0	0	0	0	0
996	PFR_JS25-1_977	Cob(I)yrinic acid a,c-diamide	1087499	1088101	-	PROKKA_00992	Cob(I)yrinic acid a,c-diamide adenosyltransferase	1087499	1088101	-	2.5.1.17	cobO	similar to AA sequence:UniProtKB:P29930		1	0	0	0	0	0	0
997	PFR_JS25-1_978	Adenosylcobyric acid synthase	1088098	1089543	-	PROKKA_00993	Cobyric acid synthase	1088098	1089543	-		cobQ_1	similar to AA sequence:UniProtKB:P29932		1	0	0	0	0	0	0
998	PFR_JS25-1_979	Cobalamin biosynthesis protein CobD	1089540	1090571	-	PROKKA_00994	cobalamin biosynthesis protein	1089540	1090571	-			protein motif:CLUSTERS:PRK01209		1	0	0	0	0	0	0
999	PFR_JS25-1_980	Phosphoglycerate mutase family protein	1090575	1091153	+	PROKKA_00995	Phosphoserine phosphatase 1	1090575	1091153	+	3.1.3.3	pspA	similar to AA sequence:UniProtKB:D3DFG8		1	0	0	0	0	0	0
1000	PFR_JS25-1_981	Alpha, alpha-trehalose-phosphate synthase otsA	1091412	1092893	-	PROKKA_00996	Trehalose-phosphate synthase	1091412	1092893	-	2.4.1.-	otsA	similar to AA sequence:UniProtKB:A0R4M9		1	0	0	0	0	0	0
1001	PFR_JS25-1_982	Trehalose-phosphatase OtsB	1093055	1093912	+	PROKKA_00997	Trehalose-6-phosphate phosphatase	1093055	1093912	+	3.1.3.12	otsB	similar to AA sequence:UniProtKB:P31678		1	0	0	0	0	0	0
1002						PROKKA_00998	tRNA-Met(cat)	1093988	1094062	+			COORDINATES:profile:Aragorn:1.2		0					0	0
1003	PFR_JS25-1_983	Hypothetical protein	1094224	1094883	-	PROKKA_00999	hypothetical protein	1094224	1094883	-					0	0	0	0	0	0	0
1004	PFR_JS25-1_984	Hypothetical protein	1094991	1095416	-	PROKKA_01000	hypothetical protein	1094991	1095416	-					0	0	0	0	0	0	0
1005	PFR_JS25-1_985	Hypothetical protein	1095570	1096229	-	PROKKA_01001	hypothetical protein	1095570	1096229	-					0	0	0	0	0	0	0
1006	PFR_JS25-1_986	Hypothetical protein	1096229	1096825	-	PROKKA_01002	hypothetical protein	1096229	1096825	-					0	0	0	0	0	0	0
1007	PFR_JS25-1_987	Transposase of ISAar43, IS3 family, IS407 group,	1097176	1097460	+	PROKKA_01003	Transposase	1097176	1097460	+			protein motif:Pfam:PF01527.14		0	0	0	0	0	0	0
1008	PFR_JS25-1_988	Insertion sequence IS407 OrfB	1097511	1098326	+	PROKKA_01004	Integrase core domain protein	1097511	1098326	+			protein motif:Pfam:PF00665.20		0	0	0	0	0	0	0
1009	PFR_JS25-1_989	Hypothetical protein	1098732	1099124	-	PROKKA_01005	Glyoxalase-like domain protein	1098732	1099124	-			protein motif:Pfam:PF12681.1		1	0	0	0	0	0	0
1010	PFR_JS25-1_990	Transcriptional activator, TenA family	1099162	1099857	-	PROKKA_01006	Thiaminase-2	1099162	1099857	-	3.5.99.2	tenA	similar to AA sequence:UniProtKB:P25052		1	0	0	0	0	0	0
1011	PFR_JS25-1_991	DNA primase	1100027	1101895	+	PROKKA_01007	DNA primase	1100027	1101895	+	2.7.7.-	dnaG	similar to AA sequence:UniProtKB:P74893		1	0	0	0	0	0	0
1012	PFR_JS25-1_992	RNA polymerase sigma factor	1101968	1102822	+	PROKKA_01008	RNA polymerase sigma factor SigB	1101968	1102822	+		sigB_2	similar to AA sequence:UniProtKB:Q59563		1	0	0	0	0	0	0
1013	PFR_JS25-1_993	Hypothetical protein	1102902	1103468	+	PROKKA_01009	hypothetical protein	1102902	1103468	+					1	0	0	0	0	0	0
1014						PROKKA_01010	tRNA-Asn(gtt)	1103552	1103627	+			COORDINATES:profile:Aragorn:1.2		0					0	0
1015	PFR_JS25-1_994	Phosphofructokinase (Precursor)	1103799	1105013	-	PROKKA_01011	Pyrophosphate--fructose 6-phosphate 1-phosphotransferase	1103799	1105013	-	2.7.1.90	pfp	similar to AA sequence:UniProtKB:P29495		1	0	0	0	0	0	0
1016	PFR_JS25-1_995	Hypothetical protein	1105237	1105659	+	PROKKA_01012	hypothetical protein	1105237	1105659	+					1	0	0	0	0	0	0
1017	PFR_JS25-1_996	Translation factor SUA5	1105728	1106345	+	PROKKA_01013	Threonylcarbamoyl-AMP synthase	1105728	1106345	+	2.7.7.87	ywlC_1	similar to AA sequence:UniProtKB:P39153		1	0	0	0	0	0	0
1018	PFR_JS25-1_997	Hypothetical protein	1106395	1107294	-	PROKKA_01014	intramembrane serine protease GlpG	1106395	1107294	-			protein motif:CLUSTERS:PRK10907		1	0	0	0	0	0	0
1019	PFR_JS25-1_998	LmbE family protein	1107460	1108260	+	PROKKA_01015	1D-myo-inositol 2-acetamido-2-deoxy-alpha-D-glucopyranoside deacetylase	1107460	1108260	+	3.5.1.103	mshB_2	similar to AA sequence:UniProtKB:Q9F344		1	0	0	0	0	0	0
1020	PFR_JS25-1_999	Proteasome assembly chaperones 2	1108399	1109436	-	PROKKA_01016	PAC2 family protein	1108399	1109436	-			protein motif:Pfam:PF09754.3		1	0	0	0	0	0	0
1021	PFR_JS25-1_1000	ABC-type uncharacterized transport system, ATPase	1109602	1110393	-	PROKKA_01017	Methionine import ATP-binding protein MetN 2	1109602	1110393	-	3.6.3.-	metN2	similar to AA sequence:UniProtKB:Q831K6		1	0	0	0	0	0	0
1022	PFR_JS25-1_1001	ABC transporter, permease protein	1110395	1111348	-	PROKKA_01018	ribose ABC transporter permease protein	1110395	1111348	-			protein motif:CLUSTERS:PRK09512		1	0	0	0	0	0	0
1023	PFR_JS25-1_1002	ABC transporter permease protein	1111355	1112335	-	PROKKA_01019	ABC transporter substrate binding protein	1111355	1112335	-			protein motif:Pfam:PF04392.6		1	0	0	0	0	0	0
1024	PFR_JS25-1_1003	Phosphoglycerate mutase family protein	1112524	1113147	+	PROKKA_01020	Glucosyl-3-phosphoglycerate phosphatase	1112524	1113147	+	3.1.3.-	gpgP_1	similar to AA sequence:UniProtKB:A1TC01		1	0	0	0	0	0	0
1025	PFR_JS25-1_1004	Glutamine--tRNA ligase (Precursor)	1113169	1114881	+	PROKKA_01021	Glutamine--tRNA ligase	1113169	1114881	+	6.1.1.18	glnS	similar to AA sequence:UniProtKB:P00962		1	0	0	0	0	0	0
1026	PFR_JS25-1_1005	TIGR03085 family protein	1114926	1115672	-	PROKKA_01022	hypothetical protein	1114926	1115672	-					1	0	0	0	0	0	0
1027	PFR_JS25-1_1006	Phosphoribosyl-AMP cyclohydrolase (Precursor)	1115688	1116140	+	PROKKA_01023	phosphoribosyl-AMP cyclohydrolase	1115688	1116140	+			protein motif:CLUSTERS:PRK00051		1	0	0	0	0	0	0
1028	PFR_JS25-1_1007	Anthranilate synthase component I	1116137	1117669	+	PROKKA_01024	Anthranilate synthase component 1	1116137	1117669	+	4.1.3.27	trpE	similar to AA sequence:UniProtKB:A0QX93		1	0	0	0	0	0	0
1029	PFR_JS25-1_1008	Indole-3-glycerol phosphate synthase 1	1117666	1118526	+	PROKKA_01025	Indole-3-glycerol phosphate synthase	1117666	1118526	+	4.1.1.48	trpC	similar to AA sequence:UniProtKB:A0QX95		1	0	0	0	0	0	0
1030	PFR_JS25-1_1009	Tryptophan synthase beta chain	1118519	1119772	+	PROKKA_01026	Tryptophan synthase beta chain	1118519	1119772	+	4.2.1.20	trpB_2	similar to AA sequence:UniProtKB:P66984		1	0	0	0	0	0	0
1031	PFR_JS25-1_1010	Tryptophan synthase alpha chain	1119769	1120665	+	PROKKA_01027	Tryptophan synthase alpha chain	1119769	1120665	+	4.2.1.20	trpA	similar to AA sequence:UniProtKB:O67502		1	0	0	0	0	0	0
1032	PFR_JS25-1_1011	Prolipoprotein diacylglyceryl transferase	1120662	1121633	+	PROKKA_01028	Prolipoprotein diacylglyceryl transferase	1120662	1121633	+	2.4.99.-	lgt	similar to AA sequence:UniProtKB:O34752		1	0	0	0	0	0	0
1033	PFR_JS25-1_1012	Class II glutamine amidotransferase	1121777	1126285	+	PROKKA_01029	Glutamate synthase [NADPH] large chain	1121777	1126285	+	1.4.1.13	gltB_1	similar to AA sequence:UniProtKB:P96218		1	0	0	0	0	0	0
1034	PFR_JS25-1_1013	Glutamate synthase subunit beta	1126278	1127747	+	PROKKA_01030	Glutamate synthase [NADPH] small chain	1126278	1127747	+	1.4.1.13	gltB_2	similar to AA sequence:UniProtKB:O34399		1	0	0	0	0	0	0
1035	PFR_JS25-1_1014	Hypothetical protein	1127767	1128438	-	PROKKA_01031	hypothetical protein	1127767	1128438	-					1	0	0	0	0	0	0
1036	PFR_JS25-1_1015	DNA polymerase III, alpha subunit	1128664	1132236	+	PROKKA_01032	DNA polymerase III subunit alpha	1128664	1132236	+	2.7.7.7	dnaE_2	similar to AA sequence:UniProtKB:Q9XDH5		0	0	0	0	0	0	0
1037	PFR_JS25-1_1016	Hypothetical protein	1132309	1133034	+	PROKKA_01033	hypothetical protein	1132309	1133034	+					0	0	0	0	0	0	0
1038	PFR_JS25-1_1017	Cys-tRNA(Pro)/Cys-tRNA(Cys) deacylase ybaK	1133071	1133589	-	PROKKA_01034	Cys-tRNA(Pro)/Cys-tRNA(Cys) deacylase YbaK	1133071	1133589	-	4.2.-.-	ybaK	similar to AA sequence:UniProtKB:P0AAR3		0	0	0	0	0	0	0
1039	PFR_JS25-1_1018	Uncharacterized membrane protein, possible Na	1133635	1134435	-	PROKKA_01035	putative membrane protein YdfK	1133635	1134435	-		ydfK	similar to AA sequence:UniProtKB:P96689		0	0	0	0	0	0	0
1040	PFR_JS25-1_1019	Histidinol dehydrogenase	1134513	1135826	+	PROKKA_01036	Histidinol dehydrogenase	1134513	1135826	+	1.1.1.23	hisD	similar to AA sequence:UniProtKB:P63950		1	0	0	0	0	0	0
1041	PFR_JS25-1_1020	Histidinol-phosphate aminotransferase 2	1135826	1137046	+	PROKKA_01037	Histidinol-phosphate aminotransferase	1135826	1137046	+	2.6.1.9	hisC	similar to AA sequence:UniProtKB:Q9KJU4		1	0	0	0	0	0	0
1042	PFR_JS25-1_1021	Imidazoleglycerol-phosphate dehydratase	1137043	1137651	+	PROKKA_01038	Imidazoleglycerol-phosphate dehydratase	1137043	1137651	+	4.2.1.19	hisB	similar to AA sequence:UniProtKB:P64368		1	0	0	0	0	0	0
1043	PFR_JS25-1_1022	Imidazole glycerol phosphate synthase subunit	1137648	1138325	+	PROKKA_01039	Imidazole glycerol phosphate synthase subunit HisH	1137648	1138325	+	2.4.2.-	hisH	similar to AA sequence:UniProtKB:P59957		1	0	0	0	0	0	0
1044	PFR_JS25-1_1023	Phosphoribosyl isomerase A	1138394	1139119	+	PROKKA_01040	Phosphoribosyl isomerase A	1138394	1139119	+	5.3.1.16	priA_1	similar to AA sequence:UniProtKB:P16250		1	0	0	0	0	0	0
1045	PFR_JS25-1_1024	Acetyltransferase, GNAT family	1139116	1140153	+	PROKKA_01041	putative acetyltransferase	1139116	1140153	+			protein motif:CLUSTERS:PRK03624		1	0	0	0	0	0	0
1046	PFR_JS25-1_1025	Probable transcriptional regulatory protein yebC	1140317	1141117	+	PROKKA_01042	putative transcriptional regulatory protein/MSMEI_2866	1140317	1141117	+			similar to AA sequence:UniProtKB:A0QWH1		1	0	0	0	0	0	0
1047	PFR_JS25-1_1026	Crossover junction endodeoxyribonuclease RuvC	1141369	1141980	+	PROKKA_01043	Crossover junction endodeoxyribonuclease RuvC	1141369	1141980	+	3.1.22.4	ruvC	similar to AA sequence:UniProtKB:Q5SJC4		1	0	0	0	0	0	0
1048	PFR_JS25-1_1027	Holliday junction ATP-dependent DNA helicase	1141977	1142588	+	PROKKA_01044	Holliday junction ATP-dependent DNA helicase RuvA	1141977	1142588	+	3.6.4.12	ruvA	similar to AA sequence:UniProtKB:A0QWH5		1	0	0	0	0	0	0
1049	PFR_JS25-1_1028	Holliday junction ATP-dependent DNA helicase	1142652	1143677	+	PROKKA_01045	Holliday junction ATP-dependent DNA helicase RuvB	1142652	1143677	+	3.6.4.12	ruvB	similar to AA sequence:UniProtKB:A0QWH6		1	0	0	0	0	0	0
1050	PFR_JS25-1_1029	Preprotein translocase, YajC subunit	1143788	1144291	+	PROKKA_01046	preprotein translocase subunit YajC	1143788	1144291	+			protein motif:CLUSTERS:PRK05585		1	0	0	0	0	0	0
1051	PFR_JS25-1_1030	Protein translocase subunit SecD	1144319	1146037	+	PROKKA_01047	preprotein translocase subunit SecD	1144319	1146037	+			protein motif:CLUSTERS:PRK05812		1	0	0	0	0	0	0
1052	PFR_JS25-1_1031	Protein translocase subunit SecF	1146037	1147284	+	PROKKA_01048	preprotein translocase subunit SecF	1146037	1147284	+			protein motif:CLUSTERS:PRK13022		1	0	0	0	0	0	0
1053	PFR_JS25-1_1032	Adenine phosphoribosyltransferase	1147287	1147826	+	PROKKA_01049	Adenine phosphoribosyltransferase	1147287	1147826	+	2.4.2.7	apt	similar to AA sequence:UniProtKB:Q66DQ2		1	0	0	0	0	0	0
1054	PFR_JS25-1_1033	GTP diphosphokinase	1147889	1150240	+	PROKKA_01050	Bifunctional (p)ppGpp synthase/hydrolase relA	1147889	1150240	+		relA_1	similar to AA sequence:UniProtKB:P66014		1	0	0	0	0	0	0
1055	PFR_JS25-1_1034	Conserved alanine and arginine rich protein	1150321	1151505	-	PROKKA_01051	hypothetical protein	1150321	1151460	-					1	0	0	0	0	0	0
1056	PFR_JS25-1_1035	Zn-dependent hydrolases, including glyoxylases	1151564	1152283	+	PROKKA_01052	putative metallo-hydrolase	1151564	1152283	+	3.-.-.-		similar to AA sequence:UniProtKB:Q5XD24		1	0	0	0	0	0	0
1057	PFR_JS25-1_1036	HisS Histidyl-tRNA synthetase	1152283	1153614	+	PROKKA_01053	Histidine--tRNA ligase	1152283	1153614	+	6.1.1.21	hisS	similar to AA sequence:UniProtKB:Q8YMC2		1	0	0	0	0	0	0
1058	PFR_JS25-1_1037	Alpha-acetolactate decarboxylase AldC	1153728	1154543	+	PROKKA_01054	Alpha-acetolactate decarboxylase	1153728	1154543	+	4.1.1.5	alsD	similar to AA sequence:UniProtKB:Q04777		1	0	0	0	0	0	0
1059	PFR_JS25-1_1038	Hypothetical protein	1154752	1155825	+	PROKKA_01055	hypothetical protein	1154752	1155825	+					1	0	0	0	0	0	0
1060	PFR_JS25-1_1039	Aspartyl-tRNA synthetase aspS	1156025	1157872	+	PROKKA_01056	Aspartate--tRNA ligase	1156025	1157872	+	6.1.1.12	aspS	similar to AA sequence:UniProtKB:P21889		1	0	0	0	0	0	0
1061	PFR_JS25-1_1040	Recombination factor protein RarA	1157997	1159421	+	PROKKA_01057	Replication-associated recombination protein A	1157997	1159421	+		rarA	similar to AA sequence:UniProtKB:P0AAZ4		1	0	0	0	0	0	0
1062	PFR_JS25-1_1041	Lactate/malate dehydrogenase, NAD binding domain	1159476	1160456	+	PROKKA_01058	L-lactate dehydrogenase	1159476	1160456	+	1.1.1.27	ldh	similar to AA sequence:UniProtKB:Q9EVR0		1	0	0	0	0	0	0
1063	PFR_JS25-1_1042	Alanyl-tRNA synthetase AlaS	1160621	1163308	+	PROKKA_01059	Alanine--tRNA ligase	1160621	1163308	+	6.1.1.7	alaS	similar to AA sequence:UniProtKB:A0QWQ4		1	0	0	0	0	0	0
1064	PFR_JS25-1_1043	Putative crossover junction	1163292	1163837	+	PROKKA_01060	Putative Holliday junction resolvase	1163292	1163837	+	3.1.-.-	yrrK	similar to AA sequence:UniProtKB:O34634		1	0	0	0	0	0	0
1065	PFR_JS25-1_1044	Aminodeoxychorismate lyase	1163812	1165044	+	PROKKA_01061	putative aminodeoxychorismate lyase	1163812	1165044	+			protein motif:CLUSTERS:PRK10270		1	0	0	0	0	0	0
1066	PFR_JS25-1_1045	Chorismate synthase	1165199	1166401	+	PROKKA_01062	Chorismate synthase	1165199	1166401	+	4.2.3.5	aroC	similar to AA sequence:UniProtKB:P63611		1	0	0	0	0	0	0
1067	PFR_JS25-1_1046	Bifunctional shikimate kinase/3-dehydroquinate	1166398	1168047	+	PROKKA_01063	3-dehydroquinate synthase	1166398	1168047	+	4.2.3.4	aroB	similar to AA sequence:UniProtKB:P0A4Z4		1	0	0	0	0	0	0
1068	PFR_JS25-1_1047	Translation elongation factor P	1168206	1168787	+	PROKKA_01064	Elongation factor P	1168206	1168787	+		efp	similar to AA sequence:UniProtKB:A0QWR4		1	0	0	0	0	0	0
1069	PFR_JS25-1_1048	N utilization substance protein B homolog	1168787	1169413	+	PROKKA_01065	hypothetical protein	1168787	1169413	+			similar to AA sequence:UniProtKB:P95020	N utilization substance protein B homolog	1	0	0	0	0	0	0
1070	PFR_JS25-1_1049	Carbamoyl-phosphate synthase small chain	1169592	1170776	+	PROKKA_01066	Carbamoyl-phosphate synthase small chain	1169592	1170776	+	6.3.5.5	carA	similar to AA sequence:UniProtKB:P0A6F1		1	0	0	0	0	0	0
1071	PFR_JS25-1_1050	Carbamoyl-phosphate synthase large chain	1170776	1174117	+	PROKKA_01067	Carbamoyl-phosphate synthase large chain	1170776	1174117	+	6.3.5.5	carB_1	similar to AA sequence:UniProtKB:P00968		1	0	0	0	0	0	0
1072	PFR_JS25-1_1051	Dihydroorotate dehydrogenase (quinone)	1174199	1175299	+	PROKKA_01068	Dihydroorotate dehydrogenase (quinone)	1174199	1175299	+	1.3.5.2	pyrD	similar to AA sequence:UniProtKB:P0A7E1		1	0	0	0	0	0	0
1073	PFR_JS25-1_1052	Orotidine 5'-phosphate decarboxylase	1175296	1176105	+	PROKKA_01069	orotidine 5'-phosphate decarboxylase	1175296	1176105	+			protein motif:CLUSTERS:PRK00125		1	0	0	0	0	0	0
1074	PFR_JS25-1_1053	Integration host factor family protein	1176268	1176579	+	PROKKA_01070	hypothetical protein	1176268	1176579	+					1	0	0	0	0	0	0
1075	PFR_JS25-1_1054	Guanylate kinase	1176583	1177203	+	PROKKA_01071	Guanylate kinase	1176583	1177203	+	2.7.4.8	gmk	similar to AA sequence:UniProtKB:P0A5I4		1	0	0	0	0	0	0
1076	PFR_JS25-1_1055	DNA-directed RNA polymerase, omega subunit	1177263	1177631	+	PROKKA_01072	DNA-directed RNA polymerase subunit omega	1177263	1177631	+	2.7.7.6	rpoZ	similar to AA sequence:UniProtKB:Q9KXS1		1	0	0	0	0	0	0
1077	PFR_JS25-1_1056	S-adenosylmethionine synthase MetK	1177697	1178887	+	PROKKA_01073	S-adenosylmethionine synthase	1177697	1178887	+	2.5.1.6	metK	similar to AA sequence:UniProtKB:A0QWT3		1	0	0	0	0	0	0
1078	PFR_JS25-1_1057	Primosomal protein N' PriA	1178998	1181019	+	PROKKA_01074	Primosomal protein N'	1178998	1181019	+	3.6.4.-	priA_2	similar to AA sequence:UniProtKB:P17888		1	0	0	0	0	0	0
1079	PFR_JS25-1_1058	Methionyl-tRNA formyltransferase Fmt	1181097	1182044	+	PROKKA_01075	Methionyl-tRNA formyltransferase	1181097	1182044	+	2.1.2.9	fmt	similar to AA sequence:UniProtKB:A0QWU2		1	0	0	0	0	0	0
1080	PFR_JS25-1_1059	Putative ribosomal RNA small subunit	1182037	1183506	+	PROKKA_01076	Ribosomal RNA small subunit methyltransferase B	1182037	1183506	+	2.1.1.176	rsmB	similar to AA sequence:UniProtKB:P36929		1	0	0	0	0	0	0
1081	PFR_JS25-1_1060	Ribulose-phosphate 3-epimerase Rpe	1183541	1184203	+	PROKKA_01077	Ribulose-phosphate 3-epimerase	1183541	1184203	+	5.1.3.1	rpe	similar to AA sequence:UniProtKB:P0AG07		1	0	0	0	0	0	0
1082	PFR_JS25-1_1061	Aminopeptidase C	1184263	1185594	+	PROKKA_01078	Aminopeptidase C	1184263	1185594	+	3.4.22.40	pepC_1	similar to AA sequence:UniProtKB:Q04723		1	0	0	0	0	0	0
1083	PFR_JS25-1_1062	Proteasome assembly chaperones 2	1185695	1186504	-	PROKKA_01079	PAC2 family protein	1185695	1186504	-			protein motif:Pfam:PF09754.3		1	0	0	0	0	0	0
1084	PFR_JS25-1_1063	5-methyltetrahydrofolate-homocysteine	1186677	1190144	+	PROKKA_01080	Methionine synthase	1186677	1190144	+	2.1.1.13	metH	similar to AA sequence:UniProtKB:P13009		1	0	0	0	0	0	0
1085	PFR_JS25-1_1064	Signal peptide peptidase SppA	1190436	1191692	-	PROKKA_01081	Putative signal peptide peptidase SppA	1190436	1191692	-	3.4.21.-	sppA	similar to AA sequence:UniProtKB:O34525		1	0	0	0	0	0	0
1086	PFR_JS25-1_1065	HAD-superfamily hydrolase, subfamily IA, variant	1191876	1192601	+	PROKKA_01082	Phosphorylated carbohydrates phosphatase	1191876	1192601	+	3.1.3.-		similar to AA sequence:UniProtKB:Q9X0Y1		1	0	0	0	0	0	0
1087	PFR_JS25-1_1066	TRNA (Adenine-58-N(1)-) methyltransferase	1192598	1193668	+	PROKKA_01083	tRNA (adenine(58)-N(1))-methyltransferase TrmI	1192598	1193668	+	2.1.1.220	trmI	similar to AA sequence:UniProtKB:O33253		1	0	0	0	0	0	0
1088	PFR_JS25-1_1067	Proteasome subunit beta	1193661	1194527	+	PROKKA_01084	Proteasome subunit beta precursor	1193661	1194527	+	3.4.25.1	prcB	similar to AA sequence:UniProtKB:Q7AKQ5		1	0	0	0	0	0	0
1089	PFR_JS25-1_1068	Proteasome subunit alpha	1194524	1195249	+	PROKKA_01085	Proteasome subunit alpha	1194524	1195249	+	3.4.25.1	prcA	similar to AA sequence:UniProtKB:Q7AKQ6		1	0	0	0	0	0	0
1090	PFR_JS25-1_1069	Prephenate dehydrogenase	1195251	1196345	+	PROKKA_01086	T-protein	1195251	1196345	+		tyrA_1	similar to AA sequence:UniProtKB:P07023		1	0	0	0	0	0	0
1091	PFR_JS25-1_1070	Putative cytidylate kinase	1196385	1197056	+	PROKKA_01087	Cytidylate kinase	1196385	1197056	+	2.7.4.25	cmk	similar to AA sequence:UniProtKB:P63803		1	0	0	0	0	0	0
1092	PFR_JS25-1_1071	GTPase Der	1197171	1198520	+	PROKKA_01088	GTPase Der	1197171	1198520	+		der	similar to AA sequence:UniProtKB:P50743		1	0	0	0	0	0	0
1093	PFR_JS25-1_1072	Protein of hypothetical function DUF1706	1198555	1198953	-	PROKKA_01089	hypothetical protein	1198555	1198953	-					1	0	0	0	0	0	0
1094	PFR_JS25-1_1073	Putative methyl viologen resistance protein	1199188	1200222	+	PROKKA_01090	Antiseptic resistance protein	1199188	1200222	+		qacA_2	similar to AA sequence:UniProtKB:P0A0J9		1	0	0	0	0	0	0
1095	PFR_JS25-1_1074	Permease of the major facilitator family protein	1200162	1200689	+	PROKKA_01091	Antiseptic resistance protein	1200162	1200689	+		qacA_3	similar to AA sequence:UniProtKB:P0A0J9		0	0	0	0	0	0	0
1096	PFR_JS25-1_1075	TetR-family transcription regulator	1200715	1201293	+	PROKKA_01092	HTH-type transcriptional regulator RutR	1200715	1201293	+		rutR	similar to AA sequence:UniProtKB:P0ACU2		1	0	0	0	0	0	0
1097	PFR_JS25-1_1076	Zinc-containing alcohol dehydrogenase (ADH)	1201339	1202289	-	PROKKA_01093	ethanol-active dehydrogenase/acetaldehyde-active reductase	1201339	1202289	-			protein motif:CLUSTERS:PRK09422		0	0	0	0	0	0	0
1098	PFR_JS25-1_1077	PecM protein	1202398	1203273	-	PROKKA_01094	Threonine/homoserine exporter RhtA	1202398	1203273	-		rhtA	similar to AA sequence:UniProtKB:P0AA67		0	0	0	0	0	0	0
1099	PFR_JS25-1_1078	Hypothetical protein	1203444	1203965	+	PROKKA_01095	hypothetical protein	1203444	1203965	+					1	0	0	0	0	0	0
1100	PFR_JS25-1_1079	Transcriptional regulator	1203958	1204263	+	PROKKA_01096	Helix-turn-helix domain protein	1203958	1204263	+			protein motif:Pfam:PF12840.1		1	0	0	0	0	0	0
1101	PFR_JS25-1_1080	Transposase of ISAar20, ISL3 family	1205175	1206251	-	PROKKA_01097	Transposase	1205175	1206251	-			protein motif:Pfam:PF01610.11		0	0	0	0	0	0	0
1102	PFR_JS25-1_1081	Hypothetical protein	1206587	1208239	-	PROKKA_01098	hypothetical protein	1206587	1208239	-					0	0	0	0	0	0	0
1103	PFR_JS25-1_1082	Hypothetical protein	1208321	1209820	-	PROKKA_01099	hypothetical protein	1208321	1209820	-					0	0	0	0	0	0	0
1104	PFR_JS25-1_1083	Peptidase, S8A	1209873	1212263	-	PROKKA_01100	hypothetical protein	1209873	1212263	-					0	0	0	0	0	0	0
1105	PFR_JS25-1_1084	AAA ATPase central domain protein	1212482	1213438	-	PROKKA_01101	ATP-dependent zinc metalloprotease FtsH 3	1212482	1213438	-	3.4.24.-	ftsH3	similar to AA sequence:UniProtKB:P72991		0	0	0	0	0	0	0
1106	PFR_JS25-1_1085	Sulfate permease	1213535	1213858	-	PROKKA_01102	hypothetical protein	1213535	1213858	-					0	0	0	0	0	0	0
1107	PFR_JS25-1_1086	Hypothetical protein	1214010	1214942	-	PROKKA_01103	hypothetical protein	1214010	1214942	-					0	0	0	0	0	0	0
1108	PFR_JS25-1_1087	PhiRv1 integrase	1215068	1216639	+	PROKKA_01104	hypothetical protein	1215068	1216639	+			protein motif:Pfam:PF00239.15	Resolvase, N terminal domain	0	0	0	0	0	0	0
1109	PFR_JS25-1_1088	Serine/arginine repetitive matrix protein 2	1216953	1217816	-	PROKKA_01105	hypothetical protein	1216953	1217816	-					0	0	0	0	0	0	0
1110	PFR_JS25-1_1089	Putative lantibiotic ABC transporter, permease	1218135	1218881	-	PROKKA_01106	ABC-2 family transporter protein	1218135	1218881	-			protein motif:Pfam:PF12730.1		0	0	0	0	0	0	0
1111	PFR_JS25-1_1090	ABC superfamily ATP binding cassette transporter	1218888	1219640	-	PROKKA_01107	ABC-2 family transporter protein	1218888	1219640	-			protein motif:Pfam:PF12730.1		0	0	0	0	0	0	0
1112	PFR_JS25-1_1091	Probable ABC transporter, ATP-binding protein,	1219637	1220554	-	PROKKA_01108	Daunorubicin/doxorubicin resistance ATP-binding protein DrrA	1219637	1220554	-	3.6.3.-	drrA_3	similar to AA sequence:UniProtKB:P32010		0	0	0	0	0	0	0
1113	PFR_JS25-1_1092	Histidine kinase	1220766	1221878	+	PROKKA_01109	Sensor histidine kinase DesK	1220766	1221878	+	2.7.13.3	desK_4	similar to AA sequence:UniProtKB:O34757		0	0	0	0	0	0	0
1114	PFR_JS25-1_1093	Response regulator	1221875	1222546	+	PROKKA_01110	Transcriptional regulatory protein LiaR	1221875	1222546	+		liaR_2	similar to AA sequence:UniProtKB:O32197		0	0	0	0	0	0	0
1115	PFR_JS25-1_1094	TrwC relaxase	1222626	1226081	+	PROKKA_01111	exonuclease V subunit alpha	1222626	1226081	+			protein motif:CLUSTERS:PRK10875		0	0	0	0	0	0	0
1116	PFR_JS25-1_1095	Na /H antiporter NhaA	1226089	1227342	-	PROKKA_01112	Na(+)/H(+) antiporter NhaA	1226089	1227342	-		nhaA_2	similar to AA sequence:UniProtKB:Q56725		0	0	0	0	0	0	0
1117	PFR_JS25-1_1096	TrwC relaxase	1227516	1229531	-	PROKKA_01113	ATP-dependent RecD-like DNA helicase	1227516	1229531	-	3.6.4.12	recD2_2	protein motif:HAMAP:MF_01488		0	0	0	0	0	0	0
1118	PFR_JS25-1_1097	Hypothetical protein	1229587	1230201	+	PROKKA_01114	TraM recognition site of TraD and TraG	1229587	1230201	+			protein motif:Pfam:PF12696.1		0	0	0	0	0	0	0
1119	PFR_JS25-1_1098	Hypothetical protein	1230273	1230755	+	PROKKA_01115	hypothetical protein	1230273	1230755	+					0	0	0	0	0	0	0
1120	PFR_JS25-1_1099	Hypothetical protein	1230766	1231347	+	PROKKA_01116	hypothetical protein	1230766	1231347	+					0	0	0	0	0	0	0
1121	PFR_JS25-1_1100	Hypothetical protein	1231328	1231543	+	PROKKA_01117	hypothetical protein	1231328	1231543	+					0	0	0	0	0	0	0
1122	PFR_JS25-1_1101	Prophage integrase	1231536	1232726	+	PROKKA_01118	Transposase from transposon Tn916	1231536	1232726	+		Int-Tn	similar to AA sequence:UniProtKB:P22886		0	0	0	0	0	0	0
1123						PROKKA_01119	tRNA-Pro(ggg)	1232960	1233034	-			COORDINATES:profile:Aragorn:1.2		0					0	0
1124	PFR_JS25-1_1102	S-ribosylhomocysteinase LuxS	1233287	1233751	+	PROKKA_01120	S-ribosylhomocysteine lyase	1233287	1233751	+	4.4.1.21	luxS	similar to AA sequence:UniProtKB:Q9ZMW8		1	0	0	0	0	0	0
1125	PFR_JS25-1_1103	Antiseptic resistance protein	1233943	1235523	+	PROKKA_01121	Antiseptic resistance protein	1233943	1235523	+		qacA_4	similar to AA sequence:UniProtKB:P0A0J9		1	0	0	0	0	0	0
1126	PFR_JS25-1_1104	Nitrate/sulfonate/bicarbonate ABC transporter,	1235830	1236720	+	PROKKA_01122	Carnitine transport permease protein OpuCD	1235830	1236720	+		opuCD	similar to AA sequence:UniProtKB:Q9KHT6		1	0	0	0	0	0	0
1127	PFR_JS25-1_1105	ABC-type nitrate/sulfonate/bicarbonate transport	1236717	1237724	+	PROKKA_01123	Putative thiamine biosynthesis protein	1236717	1237724	+			similar to AA sequence:UniProtKB:P44658		1	0	0	0	0	0	0
1128	PFR_JS25-1_1106	Homoserine O-acetyltransferase (Precursor)	1237906	1239159	+	PROKKA_01124	Homoserine O-acetyltransferase	1237906	1239159	+	2.3.1.31	metX	similar to AA sequence:UniProtKB:Q8F4I0		1	0	0	0	0	0	0
1129	PFR_JS25-1_1107	Methionine biosynthesis protein MetW	1239156	1239842	+	PROKKA_01125	hypothetical protein	1239156	1239842	+			protein motif:CLUSTERS:PRK08317		1	0	0	0	0	0	0
1130	PFR_JS25-1_1108	Transcriptional regulator, AsnC family	1239978	1240391	+	PROKKA_01126	HTH-type transcriptional regulator LrpC	1239978	1240391	+		lrpC	similar to AA sequence:UniProtKB:P96582		1	0	0	0	0	0	0
1131	PFR_JS25-1_1109	Hypothetical protein	1240485	1242119	+	PROKKA_01127	Apolipoprotein N-acyltransferase	1240485	1242119	+	2.3.1.-	lnt	similar to AA sequence:UniProtKB:P23930		1	0	0	0	0	0	0
1132	PFR_JS25-1_1110	ApolipoproteiN n-acyltransferase	1242206	1243012	+	PROKKA_01128	Undecaprenyl-phosphate mannosyltransferase	1242206	1243012	+	2.4.1.54		similar to AA sequence:UniProtKB:C5CBV8		1	0	0	0	0	0	0
1133	PFR_JS25-1_1111	PF13397 domain protein	1243108	1243446	-	PROKKA_01129	RNA polymerase-binding protein RbpA	1243108	1243446	-		rbpA_2	similar to AA sequence:UniProtKB:Q9RKY0		1	0	0	0	0	0	0
1134	PFR_JS25-1_1112	Glycerophosphodiester phosphodiesterase family	1243553	1244350	-	PROKKA_01130	Glycerophosphoryl diester phosphodiesterase	1243553	1244350	-	3.1.4.46	ugpQ_1	similar to AA sequence:UniProtKB:P10908		1	0	0	0	0	0	0
1135	PFR_JS25-1_1113	Hypothetical protein	1244395	1244919	-	PROKKA_01131	Putative transmembrane protein (PGPGW)	1244395	1244919	-			protein motif:Pfam:PF09656.4		1	0	0	0	0	0	0
1136	PFR_JS25-1_1114	Pyridoxal kinase	1245057	1245926	+	PROKKA_01132	Pyridoxamine kinase	1245057	1245926	+	2.7.1.35	pdxY	similar to AA sequence:UniProtKB:Q7CIR8		1	0	0	0	0	0	0
1137	PFR_JS25-1_1115	UDP-N-acetylglucosamine 1-carboxyvinyltransferase	1246017	1247486	-	PROKKA_01133	UDP-N-acetylglucosamine 1-carboxyvinyltransferase	1246017	1247486	-	2.5.1.7	murA	similar to AA sequence:UniProtKB:Q3KHZ4		1	0	0	0	0	0	0
1138	PFR_JS25-1_1116	Dihydrolipoyl dehydrogenase	1247699	1249099	+	PROKKA_01134	Dihydrolipoyl dehydrogenase	1247699	1249099	+	1.8.1.4	lpdC	similar to AA sequence:UniProtKB:P66004		1	0	0	0	0	0	0
1139	PFR_JS25-1_1117	Extracellular ligand-binding receptor	1249295	1250458	+	PROKKA_01135	hypothetical protein	1249295	1250458	+			similar to AA sequence:UniProtKB:Q8YEE8	Leu/Ile/Val-binding protein homolog 3 precursor	1	0	0	0	0	0	0
1140	PFR_JS25-1_1118	High-affinity branched-chain amino acid transport	1250555	1251439	+	PROKKA_01136	High-affinity branched-chain amino acid transport system permease protein LivH	1250555	1251439	+		livH_1	similar to AA sequence:UniProtKB:P0AEX7		1	0	0	0	0	0	0
1141	PFR_JS25-1_1119	Branched-chain amino acid ABC transporter,	1251436	1252455	+	PROKKA_01137	High-affinity branched-chain amino acid transport system permease protein LivH	1251436	1252455	+		livH_2	similar to AA sequence:UniProtKB:P0AEX7		1	0	0	0	0	0	0
1142	PFR_JS25-1_1120	Branched-chain amino acid ABC superfamily ATP	1252452	1253243	+	PROKKA_01138	Lipopolysaccharide export system ATP-binding protein LptB	1252452	1253243	+	3.6.3.-	lptB	similar to AA sequence:UniProtKB:P45073		1	0	0	0	0	0	0
1143	PFR_JS25-1_1121	Branched-chain amino acid ABC transporter,	1253236	1253940	+	PROKKA_01139	High-affinity branched-chain amino acid transport ATP-binding protein LivF	1253236	1253940	+		livF	similar to AA sequence:UniProtKB:P22731		1	0	0	0	0	0	0
1144	PFR_JS25-1_1122	CBS domain protein/ACT domain-containing protein	1253942	1254592	+	PROKKA_01140	Hypoxic response protein 1	1253942	1254592	+		hrp1	similar to AA sequence:UniProtKB:O06186		1	0	0	0	0	0	0
1145	PFR_JS25-1_1123	PTS system fructose IIA component	1254624	1255046	-	PROKKA_01141	PTS system mannose-specific EIIAB component	1254624	1255046	-		manX	similar to AA sequence:UniProtKB:P69797		1	0	0	0	0	0	0
1146	PFR_JS25-1_1124	Dipeptidase pepE	1255519	1256652	+	PROKKA_01142	Xaa-Pro dipeptidase	1255519	1256652	+	3.4.13.9	pepQ	similar to AA sequence:UniProtKB:Q9S6S1		0	0	0	0	0	0	0
1147	PFR_JS25-1_1125	Putative integral membrane esterase	1256682	1257998	-	PROKKA_01143	Putative esterase	1256682	1257998	-			protein motif:Pfam:PF00756.14		0	0	0	0	0	0	0
1148	PFR_JS25-1_1126	Hypothetical protein	1257995	1260478	-	PROKKA_01144	Phosphatidylglycerol lysyltransferase	1257995	1260478	-	2.3.2.3	mprF	similar to AA sequence:UniProtKB:C0H3X7		0	0	0	0	0	0	0
1149	PFR_JS25-1_1127	Aspartyl/glutamyl-tRNA(Asn/Gln) amidotransferase	1260687	1262198	-	PROKKA_01145	Aspartyl/glutamyl-tRNA(Asn/Gln) amidotransferase subunit B	1260687	1262198	-	6.3.5.-	gatB	similar to AA sequence:UniProtKB:O66766		1	0	0	0	0	0	0
1150	PFR_JS25-1_1128	Glutamyl-tRNA(Gln) amidotransferase subunit A	1262195	1263727	-	PROKKA_01146	Glutamyl-tRNA(Gln) amidotransferase subunit A	1262195	1263727	-	6.3.5.-	gatA	similar to AA sequence:UniProtKB:Q8NR17		1	0	0	0	0	0	0
1151	PFR_JS25-1_1129	Aspartyl/glutamyl-tRNA(Asn/Gln) amidotransferase	1263735	1264037	-	PROKKA_01147	Aspartyl/glutamyl-tRNA(Asn/Gln) amidotransferase subunit C	1263735	1264037	-	6.3.5.-	gatC	similar to AA sequence:UniProtKB:P68808		1	0	0	0	0	0	0
1152	PFR_JS25-1_1130	Amino acid-binding ACT domain protein	1264258	1264884	+	PROKKA_01148	hypothetical protein	1264258	1264884	+					1	0	0	0	0	0	0
1153	PFR_JS25-1_1131	Hypothetical membrane anchored protein	1264905	1265108	-	PROKKA_01149	hypothetical protein	1264905	1265108	-					1	0	0	0	0	0	0
1154	PFR_JS25-1_1132	Methionine synthase, vitamin-B12 independent	1265177	1266163	-	PROKKA_01150	Cobalamin-independent synthase, Catalytic domain	1265177	1266163	-			protein motif:Pfam:PF01717.12		1	0	0	0	0	0	0
1155	PFR_JS25-1_1133	TRNA	1266209	1267282	-	PROKKA_01151	tRNA-specific 2-thiouridylase MnmA	1266209	1267282	-	2.8.1.-	mnmA	similar to AA sequence:UniProtKB:Q99TM8		1	0	0	0	0	0	0
1156	PFR_JS25-1_1134	Glycogen debranching enzyme GlgX	1267539	1269731	+	PROKKA_01152	Glycogen debranching enzyme	1267539	1269731	+	3.2.1.-	glgX_1	similar to AA sequence:UniProtKB:P15067		1	0	0	0	0	0	0
1157	PFR_JS25-1_1135	Hypothetical protein	1269949	1270536	+	PROKKA_01153	hypothetical protein	1269949	1270536	+					0	0	0	0	0	0	0
1158	PFR_JS25-1_1136	Hypothetical protein	1270518	1271390	+	PROKKA_01154	hypothetical protein	1270518	1271390	+					0	0	0	0	0	0	0
1159	PFR_JS25-1_1137	Phosphorylase	1271554	1274145	-	PROKKA_01155	Maltodextrin phosphorylase	1271554	1274145	-	2.4.1.1	malP	similar to AA sequence:UniProtKB:P00490		1	0	0	0	0	0	0
1160	PFR_JS25-1_1138	Alpha-1,4-glucan:maltose-1-phosphate	1274271	1276385	+	PROKKA_01156	Alpha-1,4-glucan:maltose-1-phosphate maltosyltransferase 2	1274271	1276385	+	2.4.99.16	glgE2	similar to AA sequence:UniProtKB:Q9KY04		1	0	0	0	0	0	0
1161	PFR_JS25-1_1139	Maltose alpha-D-glucosyltransferase	1276471	1278270	+	PROKKA_01157	Trehalose synthase/amylase TreS	1276471	1278270	+	3.2.1.1	treS	similar to AA sequence:UniProtKB:A0R6E0		1	0	0	0	0	0	0
1162	PFR_JS25-1_1140	Maltokinase	1278286	1279623	+	PROKKA_01158	Maltokinase	1278286	1279623	+	2.7.1.175	mak1	similar to AA sequence:UniProtKB:Q7WUM3		1	0	0	0	0	0	0
1163	PFR_JS25-1_1141	1,4-alpha-glucan branching enzyme GlgB	1279616	1281520	+	PROKKA_01159	1,4-alpha-glucan branching enzyme GlgB	1279616	1281520	+	2.4.1.18	glgB	similar to AA sequence:UniProtKB:Q10625		1	0	0	0	0	0	0
1164	PFR_JS25-1_1142	Hydrolase, NUDIX family	1281556	1282341	+	PROKKA_01160	hypothetical protein	1281556	1282341	+			protein motif:CLUSTERS:PRK08999		0	0	0	0	0	0	0
1165	PFR_JS25-1_1143	Putative insertion element ISCmi2 transposase	1282338	1283381	-	PROKKA_01161	IS2 transposase TnpB	1282338	1283381	-			protein motif:CLUSTERS:PRK09409		0	0	0	0	0	0	0
1166	PFR_JS25-1_1144	Phosphoglucomutase PgmA	1283555	1285186	-	PROKKA_01162	Phosphoglucomutase	1283555	1285186	-	5.4.2.2	pgm	similar to AA sequence:UniProtKB:P36938		1	0	0	0	0	0	0
1167	PFR_JS25-1_1145	Thioredoxin	1285319	1286311	+	PROKKA_01163	hypothetical protein	1285319	1286311	+					1	0	0	0	0	0	0
1168	PFR_JS25-1_1146	4-hydroxyphenylpyruvate dioxygenase C domain	1286543	1286989	+	PROKKA_01164	Glyoxalase/Bleomycin resistance protein/Dioxygenase superfamily protein	1286543	1286989	+			protein motif:Pfam:PF00903.19		1	0	0	0	0	0	0
1169	PFR_JS25-1_1147	Putative phosphate acyltransferase	1287145	1287720	+	PROKKA_01165	hypothetical protein	1287145	1287720	+					1	0	0	0	0	0	0
1170	PFR_JS25-1_1148	Hypothetical protein	1287879	1289672	+	PROKKA_01166	hypothetical protein	1287879	1289672	+					1	0	0	0	0	0	0
1171	PFR_JS25-1_1149	Endonuclease NucS	1289713	1290360	-	PROKKA_01167	hypothetical protein	1289713	1290360	-			protein motif:CLUSTERS:PRK03298		1	0	0	0	0	0	0
1172	PFR_JS25-1_1150	Hypothetical protein	1290517	1290795	+	PROKKA_01168	hypothetical protein	1290517	1290795	+					1	0	0	0	0	0	0
1173	PFR_JS25-1_1151	Abhydrolase domain-containing protein 11	1290792	1291622	+	PROKKA_01169	Esterase YbfF	1290792	1291622	+	3.1.-.-	ybfF	similar to AA sequence:UniProtKB:P75736		1	0	0	0	0	0	0
1174	PFR_JS25-1_1152	ATP:cob(I)alamin adenosyltransferase	1291701	1292309	+	PROKKA_01170	Cob(I)yrinic acid a,c-diamide adenosyltransferase	1291701	1292309	+	2.5.1.17		similar to AA sequence:UniProtKB:P64803		1	0	0	0	0	0	0
1175	PFR_JS25-1_1153	Lipoate-protein ligase LplJ	1292447	1293511	-	PROKKA_01171	putative lipoate-protein ligase A	1292447	1293511	-	2.7.7.63	lplA	similar to AA sequence:UniProtKB:P75394		1	0	0	0	0	0	0
1176	PFR_JS25-1_1154	Hypothetical protein	1293535	1293993	-	PROKKA_01172	hypothetical protein	1293535	1293993	-					1	0	0	0	0	0	0
1177	PFR_JS25-1_1155	ATP synthase F1, epsilon subunit	1294035	1294502	-	PROKKA_01173	ATP synthase epsilon chain	1294035	1294502	-		atpC	similar to AA sequence:UniProtKB:P0A2Z7		1	0	0	0	0	0	0
1178	PFR_JS25-1_1156	ATP synthase subunit beta	1294502	1295953	-	PROKKA_01174	ATP synthase subunit beta	1294502	1295953	-	3.6.3.14	atpD	similar to AA sequence:UniProtKB:A0R200		1	0	0	0	0	0	0
1179	PFR_JS25-1_1157	ATP synthase gamma chain	1295954	1296889	-	PROKKA_01175	ATP synthase gamma chain	1295954	1296889	-		atpG	similar to AA sequence:UniProtKB:P50007		1	0	0	0	0	0	0
1180	PFR_JS25-1_1158	ATP synthase subunit alpha	1296892	1298529	-	PROKKA_01176	ATP synthase subunit alpha	1296892	1298529	-	3.6.3.14	atpA	similar to AA sequence:UniProtKB:P50001		1	0	0	0	0	0	0
1181	PFR_JS25-1_1159	ATP synthase F1, delta subunit	1298604	1299383	-	PROKKA_01177	ATP synthase subunit delta	1298604	1299383	-		atpH	similar to AA sequence:UniProtKB:P50008		1	0	0	0	0	0	0
1182	PFR_JS25-1_1160	ATP synthase subunit b	1299380	1299934	-	PROKKA_01178	ATP synthase subunit b	1299380	1299934	-		atpF	similar to AA sequence:UniProtKB:P80285		1	0	0	0	0	0	0
1183	PFR_JS25-1_1161	ATP synthase C chain (F1F0-ATPase subunit c )	1299945	1300163	-	PROKKA_01179	ATP synthase subunit c	1299945	1300163	-		atpE	similar to AA sequence:UniProtKB:Q2RFX4		1	0	0	0	0	0	0
1184	PFR_JS25-1_1162	ATP synthase subunit a	1300209	1301090	-	PROKKA_01180	ATP synthase subunit a	1300209	1301090	-		atpB	similar to AA sequence:UniProtKB:O05330		1	0	0	0	0	0	0
1185	PFR_JS25-1_1163	Hypothetical protein	1301083	1301307	-	PROKKA_01181	Putative F0F1-ATPase subunit (ATPase_gene1)	1301083	1301307	-			protein motif:Pfam:PF09527.4		1	0	0	0	0	0	0
1186	PFR_JS25-1_1164	Hypothetical protein	1301304	1301705	-	PROKKA_01182	hypothetical protein	1301304	1301705	-					1	0	0	0	0	0	0
1187	PFR_JS25-1_1165	Glycosyltransferase, group 4 family	1301819	1302955	-	PROKKA_01183	Decaprenyl-phosphate N-acetylglucosaminephosphotransferase	1301819	1302955	-	2.7.8.35	wecA	similar to AA sequence:UniProtKB:Q10606		1	0	0	0	0	0	0
1188	PFR_JS25-1_1166	TRNA threonylcarbamoyladenosine biosynthesis	1302964	1303842	-	PROKKA_01184	Threonylcarbamoyl-AMP synthase	1302964	1303842	-	2.7.7.87	ywlC_2	similar to AA sequence:UniProtKB:P39153		1	0	0	0	0	0	0
1189	PFR_JS25-1_1167	Release factor glutamine methyltransferase	1303839	1304717	-	PROKKA_01185	Release factor glutamine methyltransferase	1303839	1304717	-	2.1.1.-	prmC	similar to AA sequence:UniProtKB:P0ACC1		1	0	0	0	0	0	0
1190	PFR_JS25-1_1168	Peptide chain release factor 1	1304714	1305793	-	PROKKA_01186	Peptide chain release factor 1	1304714	1305793	-		prfA	similar to AA sequence:UniProtKB:P96077		1	0	0	0	0	0	0
1191	PFR_JS25-1_1169	50S ribosomal protein L31	1305901	1306125	-	PROKKA_01187	50S ribosomal protein L31	1305901	1306125	-		rpmE	similar to AA sequence:UniProtKB:Q9K4E5		1	0	0	0	0	0	0
1192	PFR_JS25-1_1170	Transcription termination factor Rho	1306262	1308232	-	PROKKA_01188	hypothetical protein	1306262	1308232	-			similar to AA sequence:UniProtKB:P52157	Transcription termination factor Rho	1	0	0	0	0	0	0
1193	PFR_JS25-1_1171	Phosphoserine phosphatase/homoserine	1308626	1309249	-	PROKKA_01189	haloacid dehalogenase-like hydrolase	1308626	1309249	-			protein motif:Pfam:PF12710.1		1	0	0	0	0	0	0
1194	PFR_JS25-1_1172	Homoserine dehydrogenase	1309258	1310583	-	PROKKA_01190	Homoserine dehydrogenase	1309258	1310583	-	1.1.1.3	hom	similar to AA sequence:UniProtKB:P08499		1	0	0	0	0	0	0
1195	PFR_JS25-1_1173	Diaminopimelate decarboxylase	1310594	1311988	-	PROKKA_01191	Diaminopimelate decarboxylase	1310594	1311988	-	4.1.1.20	lysA	similar to AA sequence:UniProtKB:P0A5M4		0	0	0	0	0	0	0
1196						PROKKA_01192	tRNA-Arg(ccg)	1312127	1312200	+			COORDINATES:profile:Aragorn:1.2		0					0	0
1197	PFR_JS25-1_1174	LigA	1313253	1314671	+	PROKKA_01193	hypothetical protein	1313253	1314671	+					0	0	0	0	0	0	0
1198	PFR_JS25-1_1175	LigA	1314812	1316107	+	PROKKA_01194	hypothetical protein	1314812	1316107	+					1	0	0	0	0	0	0
1199	PFR_JS25-1_1176	Hypothetical protein	1316100	1317506	+	PROKKA_01195	hypothetical protein	1316100	1317506	+					1	0	0	0	0	0	0
1200	PFR_JS25-1_1177	Oxoglutarate dehydrogenase	1317576	1321361	+	PROKKA_01196	Multifunctional 2-oxoglutarate metabolism enzyme	1317576	1321361	+	2.2.1.5	kgd	similar to AA sequence:UniProtKB:A0R2B1		1	0	0	0	0	0	0
1201	PFR_JS25-1_1178	Transcription factor WhiB	1321606	1321854	+	PROKKA_01197	Transcriptional regulator WhiB1	1321606	1321854	+		whiB1	similar to AA sequence:UniProtKB:O05847		1	0	0	0	0	0	0
1202	PFR_JS25-1_1179	Sensor histidine kinase	1321959	1323467	-	PROKKA_01198	putative sensor histidine kinase pdtaS	1321959	1323467	-	2.7.13.3	pdtaS	similar to AA sequence:UniProtKB:O05846		1	0	0	0	0	0	0
1203	PFR_JS25-1_1180	Hypothetical protein	1323953	1324264	-	PROKKA_01199	Anti-sigma factor RsrA	1323953	1324264	-		rsrA	similar to AA sequence:UniProtKB:Q7AKG8		1	0	0	0	0	0	0
1204	PFR_JS25-1_1181	RNA polymerase sigma factor	1324257	1324844	-	PROKKA_01200	ECF RNA polymerase sigma factor SigR	1324257	1324844	-		sigR	similar to AA sequence:UniProtKB:Q7AKG9		1	0	0	0	0	0	0
1205	PFR_JS25-1_1182	UPF0361 protein yoqW	1324985	1325737	-	PROKKA_01201	Putative SOS response-associated peptidase YedK	1324985	1325737	-	3.4.-.-	yedK	similar to AA sequence:UniProtKB:P76318		1	0	0	0	0	0	0
1206	PFR_JS25-1_1183	3-phosphoshikimate 1-carboxyvinyltransferase	1325885	1327237	+	PROKKA_01202	3-phosphoshikimate 1-carboxyvinyltransferase	1325885	1327237	+	2.5.1.19	aroA	similar to AA sequence:UniProtKB:P22487		1	0	0	0	0	0	0
1207	PFR_JS25-1_1184	Putative ribosome biogenesis GTPase RsgA	1327234	1328304	+	PROKKA_01203	Putative ribosome biogenesis GTPase RsgA	1327234	1328304	+	3.6.1.-	rsgA	similar to AA sequence:UniProtKB:Q8ZKB0		1	0	0	0	0	0	0
1208	PFR_JS25-1_1185	Putative histidinol-phosphate phosphatase,	1328358	1329173	+	PROKKA_01204	Histidinol-phosphatase	1328358	1329173	+	3.1.3.15	hisN	similar to AA sequence:UniProtKB:Q9K4B1		1	0	0	0	0	0	0
1209	PFR_JS25-1_1186	PF14262 domain protein	1329227	1330960	-	PROKKA_01205	hypothetical protein	1329227	1330960	-					1	0	0	0	0	0	0
1210	PFR_JS25-1_1187	VTC domain protein	1330957	1331769	-	PROKKA_01206	VTC domain protein	1330957	1331769	-			protein motif:Pfam:PF09359.4		1	0	0	0	0	0	0
1211	PFR_JS25-1_1188	Conserved domain protein	1331766	1332401	-	PROKKA_01207	hypothetical protein	1331766	1332401	-					1	0	0	0	0	0	0
1212	PFR_JS25-1_1189	Exopolysaccharide biosynthesis protein related to	1332558	1333505	+	PROKKA_01208	hypothetical protein	1332558	1333505	+					1	0	0	0	0	0	0
1213	PFR_JS25-1_1190	Hypothetical protein	1333515	1333673	+	PROKKA_01209	hypothetical protein	1333515	1333673	+					0	0	0	0	0	0	0
1214	PFR_JS25-1_1191	Uma4 protein	1333645	1334952	-	PROKKA_01210	Transposase	1333645	1334952	-			protein motif:Pfam:PF01610.11		0	0	0	0	0	0	0
1215	PFR_JS25-1_1192	GtrA family protein	1335210	1336121	+	PROKKA_01211	GtrA-like protein	1335210	1336121	+			protein motif:Pfam:PF04138.8		0	0	0	0	0	0	0
1216	PFR_JS25-1_1193	Putative phosphoglycerate dehydrogenase	1336111	1337331	-	PROKKA_01212	D-3-phosphoglycerate dehydrogenase	1336111	1337331	-	1.1.1.95	serA	similar to AA sequence:UniProtKB:P0A9T0		1	0	0	0	0	0	0
1217	PFR_JS25-1_1194	Dipeptide ABC transporter ATP-binding protein	1337365	1338192	-	PROKKA_01213	Glutathione import ATP-binding protein GsiA	1337365	1338192	-	3.6.3.-	gsiA_1	similar to AA sequence:UniProtKB:P75796		1	0	0	0	0	0	0
1218	PFR_JS25-1_1195	Oligopeptide transport protein of the ABC	1338185	1339042	-	PROKKA_01214	Oligopeptide transport ATP-binding protein OppD	1338185	1339042	-		oppD	similar to AA sequence:UniProtKB:P24136		1	0	0	0	0	0	0
1219	PFR_JS25-1_1196	Putative oligopeptide ABC transport system	1339044	1339859	-	PROKKA_01215	Glutathione transport system permease protein GsiD	1339044	1339859	-		gsiD	similar to AA sequence:UniProtKB:P75799		1	0	0	0	0	0	0
1220	PFR_JS25-1_1197	Putative glutathione ABC transporter, permease	1339856	1340809	-	PROKKA_01216	Glutathione transport system permease protein GsiC	1339856	1340809	-		gsiC	similar to AA sequence:UniProtKB:P75798		1	0	0	0	0	0	0
1221	PFR_JS25-1_1198	ABC transporter, substrate-binding protein,	1340831	1342354	-	PROKKA_01217	Glutathione-binding protein GsiB precursor	1340831	1342354	-		gsiB	similar to AA sequence:UniProtKB:P75797		1	0	0	0	0	0	0
1222						PROKKA_01218	tRNA-Met(cat)	1342563	1342637	+			COORDINATES:profile:Aragorn:1.2		0					0	0
1223	PFR_JS25-1_1199	Biotin synthase	1342722	1343867	-	PROKKA_01219	Biotin synthase	1342722	1343867	-	2.8.1.6	bioB	similar to AA sequence:UniProtKB:P19206		1	0	0	0	0	0	0
1224	PFR_JS25-1_1200	Hypothetical protein	1344030	1344320	-	PROKKA_01220	hypothetical protein	1344030	1344320	-					1	0	0	0	0	0	0
1225	PFR_JS25-1_1201	Prolyl aminopeptidase	1344487	1345701	-	PROKKA_01221	Proline iminopeptidase	1344487	1345701	-	3.4.11.5	pip_1	similar to AA sequence:UniProtKB:P46547		1	0	0	0	0	0	0
1226	PFR_JS25-1_1202	Peptidase M16 inactive domain protein	1345846	1347120	+	PROKKA_01222	Protease 3 precursor	1345846	1347120	+	3.4.24.55	ptrA	similar to AA sequence:UniProtKB:P05458		1	0	0	0	0	0	0
1227	PFR_JS25-1_1203	Peptidase M16 inactive domain protein	1347117	1348481	+	PROKKA_01223	Peptidase M16 inactive domain protein	1347117	1348481	+			protein motif:Pfam:PF05193.15		1	0	0	0	0	0	0
1228	PFR_JS25-1_1204	UPF0182 protein	1348565	1351504	-	PROKKA_01224	hypothetical protein	1348565	1351504	-			protein motif:CLUSTERS:PRK00068		1	0	0	0	0	0	0
1229	PFR_JS25-1_1205	Hypothetical protein	1351501	1352100	-	PROKKA_01225	hypothetical protein	1351501	1352100	-					1	0	0	0	0	0	0
1230	PFR_JS25-1_1206	Lon protease proteolytic domain protein	1352217	1353260	-	PROKKA_01226	serine endoprotease	1352217	1353260	-			protein motif:CLUSTERS:PRK10942		1	0	0	0	0	0	0
1231	PFR_JS25-1_1207	UbiD family decarboxylase	1353501	1354904	+	PROKKA_01227	hypothetical protein	1353501	1354904	+					1	0	0	0	0	0	0
1232	PFR_JS25-1_1208	Similar to metal-dependent hydrolase	1354936	1355583	-	PROKKA_01228	hypothetical protein	1354936	1355583	-					1	0	0	0	0	0	0
1233	PFR_JS25-1_1209	Hypothetical protein	1356020	1356181	+	PROKKA_01229	hypothetical protein	1356020	1356181	+					1	0	0	0	0	0	0
1234	PFR_JS25-1_1210	Hypothetical protein	1356338	1357465	+	PROKKA_01230	hypothetical protein	1356338	1357465	+					1	0	0	0	0	0	0
1235	PFR_JS25-1_1211	HRDC domain protein	1357522	1359678	-	PROKKA_01231	ATP-dependent DNA helicase UvrD2	1357522	1359678	-	3.6.4.12	uvrD2	similar to AA sequence:UniProtKB:P64320		1	0	0	0	0	0	0
1236	PFR_JS25-1_1212	Exonuclease subunit V gamma recC	1359781	1363155	+	PROKKA_01232	RecBCD enzyme subunit RecC	1359781	1363155	+	3.1.11.5	recC	similar to AA sequence:UniProtKB:P07648		1	0	0	0	0	0	0
1237	PFR_JS25-1_1213	Putative exodeoxyribonuclease V, beta subunit	1363152	1366514	+	PROKKA_01233	RecBCD enzyme subunit RecB	1363152	1366514	+	3.1.11.5	recB	similar to AA sequence:UniProtKB:P08394		1	0	0	0	0	0	0
1238	PFR_JS25-1_1214	Exonuclease subunit V alpha recD	1366501	1368354	+	PROKKA_01234	RecBCD enzyme subunit RecD	1366501	1368354	+	3.1.11.5	recD	similar to AA sequence:UniProtKB:P04993		1	0	0	0	0	0	0
1239	PFR_JS25-1_1215	Hydrolase, NUDIX family	1368406	1369296	-	PROKKA_01235	NADH pyrophosphatase	1368406	1369296	-	3.6.1.22	nudC	similar to AA sequence:UniProtKB:P32664		1	0	0	0	0	0	0
1240	PFR_JS25-1_1216	ATP-dependent DNA helicase	1369306	1372662	-	PROKKA_01236	ATP-dependent DNA helicase PcrA	1369306	1372662	-	3.6.4.12	pcrA	similar to AA sequence:UniProtKB:Q53727		1	0	0	0	0	0	0
1241	PFR_JS25-1_1217	ATP-dependent DNA helicase	1372659	1376030	-	PROKKA_01237	ATP-dependent DNA helicase UvrD1	1372659	1376030	-	3.6.4.12	uvrD1_1	similar to AA sequence:UniProtKB:P0A5A3		1	0	0	0	0	0	0
1242	PFR_JS25-1_1218	Cold shock-like protein CspA	1376370	1376576	+	PROKKA_01238	Cold shock-like protein 7.0	1376370	1376576	+			similar to AA sequence:UniProtKB:Q01761		1	0	0	0	0	0	0
1243	PFR_JS25-1_1219	Serine/threonine phosphatase stp	1376742	1377614	+	PROKKA_01239	Serine/threonine phosphatase stp	1376742	1377614	+	3.1.3.16	stp_1	similar to AA sequence:UniProtKB:Q8Y678		1	0	0	0	0	0	0
1244	PFR_JS25-1_1220	Hypothetical protein	1377671	1377955	+	PROKKA_01240	hypothetical protein	1377671	1377955	+					1	0	0	0	0	0	0
1245	PFR_JS25-1_1221	Hydroxylase for synthesis of	1378142	1378897	-	PROKKA_01241	hypothetical protein	1378142	1378897	-					1	0	0	0	0	0	0
1246	PFR_JS25-1_1222	DEAD/DEAH box helicase	1379173	1380678	+	PROKKA_01242	DEAD-box ATP-dependent RNA helicase CshA	1379173	1380678	+	3.6.4.13	cshA	similar to AA sequence:UniProtKB:P96614		1	0	0	0	0	0	0
1247	PFR_JS25-1_1223	Tryptophanyl-tRNA synthetase II	1380816	1381988	-	PROKKA_01243	Tryptophan--tRNA ligase 2	1380816	1381988	-	6.1.1.2	trpS2	similar to AA sequence:UniProtKB:Q9RVD6		1	0	0	0	0	0	0
1248	PFR_JS25-1_1224	PHP domain protein	1381957	1382838	-	PROKKA_01244	hypothetical protein	1381957	1382838	-			protein motif:CLUSTERS:PRK06361		1	0	0	0	0	0	0
1249	PFR_JS25-1_1225	Hypothetical protein	1382970	1383446	+	PROKKA_01245	hypothetical protein	1382970	1383446	+					1	0	0	0	0	0	0
1250	PFR_JS25-1_1226	Hypothetical protein	1383505	1383708	-	PROKKA_01246	hypothetical protein	1383505	1383708	-					1	0	0	0	0	0	0
1251	PFR_JS25-1_1227	Hypothetical protein	1383710	1384219	-	PROKKA_01247	hypothetical protein	1383710	1384219	-					0	0	0	0	0	0	0
1252	PFR_JS25-1_1228	Hypothetical protein	1384300	1384842	+	PROKKA_01248	hypothetical protein	1384300	1384842	+					1	0	0	0	0	0	0
1253	PFR_JS25-1_1229	Protein translocase subunit SecA	1384882	1387731	-	PROKKA_01249	preprotein translocase subunit SecA	1384882	1387731	-			protein motif:CLUSTERS:PRK12904		1	0	0	0	0	0	0
1254	PFR_JS25-1_1230	Putative ribosomal S30AE, sigma 54 modulation	1387976	1388572	-	PROKKA_01250	Light-repressed protein A	1387976	1388572	-		lrtA	similar to AA sequence:UniProtKB:P47908		1	0	0	0	0	0	0
1255	PFR_JS25-1_1231	Phosphoribosyl transferase domain protein	1388728	1389537	-	PROKKA_01251	DNA utilization protein GntX	1388728	1389537	-			protein motif:CLUSTERS:PRK11595		1	0	0	0	0	0	0
1256	PFR_JS25-1_1232	DNA-binding response regulator MtrA	1389619	1390359	-	PROKKA_01252	DNA-binding response regulator MtrA	1389619	1390359	-		mtrA	similar to AA sequence:UniProtKB:P0A5Z4		1	0	0	0	0	0	0
1257	PFR_JS25-1_1233	Conserved protein, DUF179	1390495	1391061	-	PROKKA_01253	hypothetical protein	1390495	1391061	-			protein motif:CLUSTERS:PRK00228		1	0	0	0	0	0	0
1258						PROKKA_01254	transfer-messenger RNA, SsrA	1391275	1391642	-		ssrA	COORDINATES:profile:Aragorn:1.2		0					0	0
1259	PFR_JS25-1_1234	Hypothetical protein	1391767	1392408	-	PROKKA_01255	hypothetical protein	1391767	1392408	-					1	0	0	0	0	0	0
1260	PFR_JS25-1_1235	TmRNA-binding protein SmpB	1392498	1392980	-	PROKKA_01256	SsrA-binding protein	1392498	1392980	-		smpB	similar to AA sequence:UniProtKB:A0QU63		1	0	0	0	0	0	0
1261	PFR_JS25-1_1236	MutG family lantibiotic protection ABC	1393131	1395083	-	PROKKA_01257	hypothetical protein	1393131	1395083	-					1	0	0	0	0	0	0
1262	PFR_JS25-1_1237	Hypothetical protein	1395267	1396586	-	PROKKA_01258	Murein DD-endopeptidase MepM	1395267	1396586	-	3.4.24.-	mepM_3	similar to AA sequence:UniProtKB:P0AFS9		1	0	0	0	0	0	0
1263	PFR_JS25-1_1238	Efflux ABC transporter, permease protein	1396653	1397570	-	PROKKA_01259	Cell division protein FtsX	1396653	1397570	-		ftsX	similar to AA sequence:UniProtKB:A5U7B6		1	0	0	0	0	0	0
1264	PFR_JS25-1_1239	Cell division ATP-binding protein FtsE	1397609	1398295	-	PROKKA_01260	Cell division ATP-binding protein FtsE	1397609	1398295	-		ftsE	similar to AA sequence:UniProtKB:O34814		1	0	0	0	0	0	0
1265	PFR_JS25-1_1240	Peptide chain release factor 2	1398447	1399556	-	PROKKA_01261	Peptide chain release factor 2	1398447	1399556	-		prfB	similar to AA sequence:UniProtKB:A0QU58		1	0	0	0	0	0	0
1266	PFR_JS25-1_1241	YqeY family protein	1399651	1400112	+	PROKKA_01262	Yqey-like protein	1399651	1400112	+			protein motif:Pfam:PF09424.4		1	0	0	0	0	0	0
1267						PROKKA_01263	tRNA-Val(tac)	1400153	1400228	+			COORDINATES:profile:Aragorn:1.2		0					0	0
1268	PFR_JS25-1_1242	Fructosamine kinase	1400301	1401332	-	PROKKA_01264	Fructosamine kinase	1400301	1401332	-			protein motif:Pfam:PF03881.8		1	0	0	0	0	0	0
1269	PFR_JS25-1_1243	4-aminobutyrate aminotransferase gabT	1401411	1402748	+	PROKKA_01265	4-aminobutyrate aminotransferase PuuE	1401411	1402748	+	2.6.1.19	puuE	similar to AA sequence:UniProtKB:P50457		1	0	0	0	0	0	0
1270	PFR_JS25-1_1244	Aliphatic amidase	1402927	1403787	-	PROKKA_01266	Aliphatic amidase	1402927	1403787	-	3.5.1.4	amiE	similar to AA sequence:UniProtKB:P11436		1	0	0	0	0	0	0
1271	PFR_JS25-1_1245	Putrescine importer	1403784	1405175	-	PROKKA_01267	Putrescine importer PuuP	1403784	1405175	-		puuP	similar to AA sequence:UniProtKB:P76037		1	0	0	0	0	0	0
1272	PFR_JS25-1_1246	Hsp20/alpha crystallin family protein	1405448	1405900	-	PROKKA_01268	18 kDa heat shock protein	1405448	1405900	-			similar to AA sequence:UniProtKB:Q53595		1	0	0	0	0	0	0
1273	PFR_JS25-1_1247	Putative ATP-binding/permease fusionABC	1406150	1407943	+	PROKKA_01269	putative ABC transporter ATP-binding protein	1406150	1407943	+			similar to AA sequence:UniProtKB:Q9WYC4		1	0	0	0	0	0	0
1274	PFR_JS25-1_1248	PF11253 family protein	1407978	1408403	-	PROKKA_01270	hypothetical protein	1407978	1408403	-					1	0	0	0	0	0	0
1275	PFR_JS25-1_1249	Hypothetical protein	1408408	1408542	-	PROKKA_01271	hypothetical protein	1408408	1408542	-					0	0	0	0	0	0	0
1276	PFR_JS25-1_1250	Pyruvate dehydrogenase E1 component	1408505	1411252	-	PROKKA_01272	Pyruvate dehydrogenase E1 component	1408505	1411252	-	1.2.4.1	aceE	similar to AA sequence:UniProtKB:A0R0B0		1	0	0	0	0	0	0
1277	PFR_JS25-1_1251	Aromatic-amino-acid transaminase	1411507	1412703	+	PROKKA_01273	Aromatic-amino-acid aminotransferase	1411507	1412703	+	2.6.1.57	tyrB	similar to AA sequence:UniProtKB:P04693		1	0	0	0	0	0	0
1278	PFR_JS25-1_1252	Transcriptional regulator, PucR family	1412789	1414003	+	PROKKA_01274	Purine catabolism regulatory protein	1412789	1414003	+		pucR_2	similar to AA sequence:UniProtKB:O32138		1	0	0	0	0	0	0
1279	PFR_JS25-1_1253	Malonyl CoA:acyl carrier protein	1414160	1415116	+	PROKKA_01275	Malonyl CoA-acyl carrier protein transacylase	1414160	1415116	+	2.3.1.39	fabD	similar to AA sequence:UniProtKB:P63458		1	0	0	0	0	0	0
1280	PFR_JS25-1_1254	3-oxoacyl-[acyl-carrier-protein] synthase 3 2	1415120	1416124	+	PROKKA_01276	3-oxoacyl-[acyl-carrier-protein] synthase 3	1415120	1416124	+	2.3.1.180	fabH	similar to AA sequence:UniProtKB:Q9F6D4		1	0	0	0	0	0	0
1281	PFR_JS25-1_1255	Acyl carrier protein	1416186	1416437	+	PROKKA_01277	Acyl carrier protein	1416186	1416437	+		acpP	similar to AA sequence:UniProtKB:P80921		1	0	0	0	0	0	0
1282	PFR_JS25-1_1256	3-oxoacyl-[acyl-carrier-protein] synthase II	1416489	1417748	+	PROKKA_01278	3-oxoacyl-[acyl-carrier-protein] synthase 2	1416489	1417748	+	2.3.1.179	fabF	similar to AA sequence:UniProtKB:P73283		1	0	0	0	0	0	0
1283	PFR_JS25-1_1257	PF11343 family protein	1417932	1418426	-	PROKKA_01279	hypothetical protein	1417932	1418426	-					1	0	0	0	0	0	0
1284	PFR_JS25-1_1258	Peptidase, S9C (Acylaminoacyl-peptidase) family	1418577	1420556	+	PROKKA_01280	Prolyl tripeptidyl peptidase precursor	1418577	1420556	+	3.4.14.12	ptpA_1	similar to AA sequence:UniProtKB:Q7MUW6		1	0	0	0	0	0	0
1285	PFR_JS25-1_1259	Pyridoxal phosphate enzyme, YggS family	1420605	1421357	-	PROKKA_01281	hypothetical protein	1420605	1421357	-			protein motif:Pfam:PF01168.14	Alanine racemase, N-terminal domain	1	0	0	0	0	0	0
1286	PFR_JS25-1_1260	Von Willebrand factor type A domain protein	1421354	1422319	-	PROKKA_01282	von Willebrand factor type A domain protein	1421354	1422319	-			protein motif:Pfam:PF00092.22		1	0	0	0	0	0	0
1287	PFR_JS25-1_1261	Von Willebrand factor type A domain protein	1422319	1423293	-	PROKKA_01283	von Willebrand factor type A domain protein	1422319	1423293	-			protein motif:Pfam:PF00092.22		1	0	0	0	0	0	0
1288	PFR_JS25-1_1262	Protein containing DUF58	1423293	1424357	-	PROKKA_01284	hypothetical protein	1423293	1424357	-					1	0	0	0	0	0	0
1289	PFR_JS25-1_1263	Transcriptional regulator moxR1	1424354	1425406	-	PROKKA_01285	ATPase family associated with various cellular activities (AAA)	1424354	1425406	-			protein motif:Pfam:PF07726.5		1	0	0	0	0	0	0
1290	PFR_JS25-1_1264	Hypothetical protein	1425651	1426577	+	PROKKA_01286	hypothetical protein	1425651	1426577	+					1	0	0	0	0	0	0
1291	PFR_JS25-1_1265	HAD-superfamily hydrolase, subfamily IIB	1426585	1427427	+	PROKKA_01287	Putative phosphatase	1426585	1427427	+	3.1.3.-		similar to AA sequence:UniProtKB:Q5XD45		1	0	0	0	0	0	0
1292	PFR_JS25-1_1266	Mercuric reductase/transcriptional regulator,	1427448	1428878	-	PROKKA_01288	Dihydrolipoyl dehydrogenase	1427448	1428878	-	1.8.1.4	lpd	similar to AA sequence:UniProtKB:P85207		1	0	0	0	0	0	0
1293	PFR_JS25-1_1267	Transposase of ISAar43, IS3 family, IS407 group,	1429525	1429809	+	PROKKA_01289	Transposase	1429525	1429809	+			protein motif:Pfam:PF01527.14		0	0	0	0	0	0	0
1294	PFR_JS25-1_1268	Insertion sequence IS407 OrfB	1429872	1430675	+	PROKKA_01290	Integrase core domain protein	1429872	1430675	+			protein motif:Pfam:PF00665.20		0	0	0	0	0	0	0
1295	PFR_JS25-1_1269	Hypothetical protein	1430739	1431179	+	PROKKA_01291	hypothetical protein	1430739	1431179	+					1	0	0	0	0	0	0
1296	PFR_JS25-1_1270	TIGR00245 family protein	1431187	1431945	+	PROKKA_01292	hypothetical protein	1431187	1431945	+					0	0	0	0	0	0	0
1297	PFR_JS25-1_1271	Putative dGTPase	1431962	1433095	-	PROKKA_01293	Deoxyguanosinetriphosphate triphosphohydrolase	1431962	1433095	-	3.1.5.1	dgt	similar to AA sequence:UniProtKB:Q59827		1	0	0	0	0	0	0
1298	PFR_JS25-1_1272	TIM-barrel protein, nifR3 family	1433158	1434345	-	PROKKA_01294	tRNA-dihydrouridine synthase C	1433158	1434345	-	1.-.-.-	dusC	similar to AA sequence:UniProtKB:P33371		1	0	0	0	0	0	0
1299	PFR_JS25-1_1273	Succinate dehydrogenase/fumarate reductase	1434422	1435180	-	PROKKA_01295	Fumarate reductase iron-sulfur subunit	1434422	1435180	-	1.3.99.1	frdB_2	similar to AA sequence:UniProtKB:P0AC47		1	0	0	0	0	0	0
1300	PFR_JS25-1_1274	Succinate dehydrogenase flavoprotein subunit	1435177	1437261	-	PROKKA_01296	Fumarate reductase flavoprotein subunit	1435177	1437261	-	1.3.5.4	frdA_2	similar to AA sequence:UniProtKB:P17412		1	0	0	0	0	0	0
1301	PFR_JS25-1_1275	Succinate dehydrogenase cytochrome B subunit,	1437258	1438013	-	PROKKA_01297	Succinate dehydrogenase/Fumarate reductase transmembrane subunit	1437258	1438013	-			protein motif:Pfam:PF01127.16		1	0	0	0	0	0	0
1302	PFR_JS25-1_1276	NUDIX hydrolase	1438261	1439013	-	PROKKA_01298	NUDIX domain protein	1438261	1439013	-			protein motif:Pfam:PF00293.1		1	0	0	0	0	0	0
1303	PFR_JS25-1_1277	Quinolinate synthase A	1439080	1440060	+	PROKKA_01299	Quinolinate synthase A	1439080	1440060	+	2.5.1.72	nadA	similar to AA sequence:UniProtKB:P11458		1	0	0	0	0	0	0
1304	PFR_JS25-1_1278	L-aspartate oxidase NadB	1440057	1441739	+	PROKKA_01300	L-aspartate oxidase	1440057	1441739	+	1.4.3.16	nadB_2	similar to AA sequence:UniProtKB:P10902		1	0	0	0	0	0	0
1305	PFR_JS25-1_1279	Nicotinate-nucleotide pyrophosphatase nadC	1441736	1442656	+	PROKKA_01301	Nicotinate-nucleotide pyrophosphorylase [carboxylating]	1441736	1442656	+	2.4.2.19	nadC	similar to AA sequence:UniProtKB:O06594		1	0	0	0	0	0	0
1306	PFR_JS25-1_1280	Glycyl-tRNA synthetase glyS	1442781	1444169	-	PROKKA_01302	Glycine--tRNA ligase	1442781	1444169	-	6.1.1.14	glyQS	similar to AA sequence:UniProtKB:P99129		1	0	0	0	0	0	0
1307	PFR_JS25-1_1281	Metal transport system ABC transporter	1444402	1445349	+	PROKKA_01303	High-affinity zinc uptake system binding-protein ZnuA precursor	1444402	1445349	+		znuA	similar to AA sequence:UniProtKB:O34966		1	0	0	0	0	0	0
1308	PFR_JS25-1_1282	Metal transport ABC transporter	1445444	1446232	+	PROKKA_01304	High-affinity zinc uptake system ATP-binding protein ZnuC	1445444	1446232	+	3.6.3.-	znuC	similar to AA sequence:UniProtKB:O34946		1	0	0	0	0	0	0
1309	PFR_JS25-1_1283	Metal transport ABC transporter	1446234	1447241	+	PROKKA_01305	High-affinity zinc uptake system membrane protein ZnuB	1446234	1447241	+		znuB	similar to AA sequence:UniProtKB:O34610		1	0	0	0	0	0	0
1310	PFR_JS25-1_1284	Fe(3 ) uptake regulation protein	1447207	1447719	+	PROKKA_01306	Zinc uptake regulation protein	1447207	1447719	+		zur	similar to AA sequence:UniProtKB:O05839		1	0	0	0	0	0	0
1311	PFR_JS25-1_1285	Phage integrase	1447972	1448646	+	PROKKA_01307	hypothetical protein	1447972	1448646	+					1	0	0	0	0	0	0
1312	PFR_JS25-1_1286	CoA-dependent propionaldehyde dehydrogenase	1448860	1450269	-	PROKKA_01308	Aldehyde-alcohol dehydrogenase	1448860	1450269	-		adhE	similar to AA sequence:UniProtKB:P0A9Q7		0	0	0	0	0	0	0
1313	PFR_JS25-1_1287	PduO	1450266	1451351	-	PROKKA_01309	Cob(I)yrinic acid a,c-diamide adenosyltransferase	1450266	1451351	-	2.5.1.17	yvqK	similar to AA sequence:UniProtKB:O34899		0	0	0	0	0	0	0
1314	PFR_JS25-1_1288	Propanediol utilization protein PduN	1451354	1451626	-	PROKKA_01310	Carbon dioxide concentrating mechanism protein CcmL	1451354	1451626	-		ccmL	similar to AA sequence:UniProtKB:P72759		0	0	0	0	0	0	0
1315	PFR_JS25-1_1289	Ethanolamine utilization flavoprotein	1451628	1452512	-	PROKKA_01311	Flavoprotein	1451628	1452512	-			protein motif:Pfam:PF02441.13		0	0	0	0	0	0	0
1316	PFR_JS25-1_1290	Ethanolamine utilization protein EutJ	1452509	1453366	-	PROKKA_01312	Chaperone protein DnaK	1452509	1453366	-		dnaK_2	similar to AA sequence:UniProtKB:A0QQC8		0	0	0	0	0	0	0
1317	PFR_JS25-1_1291	Propanediol utilization protein PduJ	1453513	1453791	-	PROKKA_01313	Propanediol utilization protein PduA	1453513	1453791	-		pduA_1	similar to AA sequence:UniProtKB:P0A1C7		0	0	0	0	0	0	0
1318	PFR_JS25-1_1292	Propanediol utilization protein PduK	1453836	1454453	-	PROKKA_01314	hypothetical protein	1453836	1454453	-			similar to AA sequence:UniProtKB:P72761	Carbon dioxide-concentrating mechanism protein CcmK homolog 2	0	0	0	0	0	0	0
1319	PFR_JS25-1_1293	Glycerol dehydratase reactivation factor DhaG	1454470	1454814	-	PROKKA_01315	hypothetical protein	1454470	1454814	-					0	0	0	0	0	0	0
1320	PFR_JS25-1_1294	Putative dioal dehydratase-reactivating factor,	1454811	1456625	-	PROKKA_01316	Diol dehydratase-reactivating factor alpha subunit	1454811	1456625	-		ddrA	similar to AA sequence:UniProtKB:O68195		0	0	0	0	0	0	0
1321	PFR_JS25-1_1295	Dehydratase small subunit	1456661	1457194	-	PROKKA_01317	Propanediol dehydratase small subunit	1456661	1457194	-	4.2.1.28	pduE	similar to AA sequence:UniProtKB:O31042		0	0	0	0	0	0	0
1322	PFR_JS25-1_1296	Dehydratase medium subunit	1457203	1457886	-	PROKKA_01318	Propanediol dehydratase medium subunit	1457203	1457886	-	4.2.1.28	pduD	similar to AA sequence:UniProtKB:O31041		0	0	0	0	0	0	0
1323	PFR_JS25-1_1297	Glycerol dehydratase large subunit	1457897	1459558	-	PROKKA_01319	Glycerol dehydratase large subunit	1457897	1459558	-	4.2.1.30	dhaB	similar to AA sequence:UniProtKB:P45514		0	0	0	0	0	0	0
1324	PFR_JS25-1_1298	Propanediol utilization protein PduB	1459573	1460382	-	PROKKA_01320	Propanediol utilization protein PduB	1459573	1460382	-		pduB	similar to AA sequence:UniProtKB:P37449		0	0	0	0	0	0	0
1325	PFR_JS25-1_1299	Carbon dioxide concentrating	1460397	1460681	-	PROKKA_01321	Propanediol utilization protein PduA	1460397	1460681	-		pduA_2	similar to AA sequence:UniProtKB:P0A1C7		0	0	0	0	0	0	0
1326	PFR_JS25-1_1300	PduU protein	1461008	1461349	+	PROKKA_01322	Propanediol utilization protein PduU	1461008	1461349	+		pduU	similar to AA sequence:UniProtKB:P0A1D1		0	0	0	0	0	0	0
1327	PFR_JS25-1_1301	Ethanolamine utilization protein, EutP	1461346	1461771	+	PROKKA_01323	Propanediol utilization protein PduV	1461346	1461771	+		pduV	similar to AA sequence:UniProtKB:Q9XDM6		0	0	0	0	0	0	0
1328	PFR_JS25-1_1302	PduQ	1461824	1462954	-	PROKKA_01324	NAD-dependent methanol dehydrogenase	1461824	1462954	-	1.1.1.244	mdh_1	similar to AA sequence:UniProtKB:P31005		0	0	0	0	0	0	0
1329	PFR_JS25-1_1303	Transcriptional regulator	1462911	1464299	-	PROKKA_01325	Arabinose operon regulatory protein	1462911	1464299	-		araC	similar to AA sequence:UniProtKB:P0A9E0		0	0	0	0	0	0	0
1330	PFR_JS25-1_1304	DNA repair protein RecO	1464463	1465206	-	PROKKA_01326	DNA repair protein RecO	1464463	1465206	-		recO	similar to AA sequence:UniProtKB:P42095		1	0	0	0	0	0	0
1331	PFR_JS25-1_1305	Isoprenyl transferase 2	1465390	1466079	+	PROKKA_01327	Trans,polycis-polyprenyl diphosphate synthase ((2Z,6E)-farnesyl diphosphate specific)	1465390	1466079	+	2.5.1.88		similar to AA sequence:UniProtKB:Q47RM6		1	0	0	0	0	0	0
1332	PFR_JS25-1_1306	Protein of hypothetical function DUF488	1466140	1466502	+	PROKKA_01328	hypothetical protein	1466140	1466502	+					1	0	0	0	0	0	0
1333	PFR_JS25-1_1307	2-isopropylmalate synthase LeuA	1466617	1468383	-	PROKKA_01329	2-isopropylmalate synthase	1466617	1468383	-	2.3.3.13	leuA_2	similar to AA sequence:UniProtKB:P96420		1	0	0	0	0	0	0
1334	PFR_JS25-1_1308	Hypothetical protein	1468729	1469172	+	PROKKA_01330	Amidohydrolase family protein	1468729	1469172	+			protein motif:Pfam:PF07969.5		0	0	0	0	0	0	0
1335	PFR_JS25-1_1309	Insertion sequence IS407 OrfB	1469130	1469945	-	PROKKA_01331	Integrase core domain protein	1469130	1469945	-			protein motif:Pfam:PF00665.20		0	0	0	0	0	0	0
1336	PFR_JS25-1_1310	Transposase of ISAar43, IS3 family, IS407 group,	1469996	1470280	-	PROKKA_01332	Transposase	1469996	1470280	-			protein motif:Pfam:PF01527.14		0	0	0	0	0	0	0
1337	PFR_JS25-1_1311	Amidohydrolase family protein	1470406	1471371	+	PROKKA_01333	Amidohydrolase family protein	1470406	1471371	+			protein motif:Pfam:PF07969.5		0	0	0	0	0	0	0
1338	PFR_JS25-1_1312	Hypothetical protein	1471500	1471634	-	PROKKA_01334	hypothetical protein	1471500	1471634	-					1	0	0	0	0	0	0
1339	PFR_JS25-1_1313	Hypothetical protein	1471745	1472353	-	PROKKA_01335	hypothetical protein	1471745	1472353	-					1	0	0	0	0	0	0
1340	PFR_JS25-1_1314	GTPase Era	1472403	1473347	-	PROKKA_01336	GTPase Era	1472403	1473347	-		era	similar to AA sequence:UniProtKB:P0A562		1	0	0	0	0	0	0
1341	PFR_JS25-1_1315	CBS domain pair protein	1473340	1474650	-	PROKKA_01337	Magnesium and cobalt efflux protein CorC	1473340	1474650	-		corC	similar to AA sequence:UniProtKB:P0A2L3		1	0	0	0	0	0	0
1342	PFR_JS25-1_1316	Probable rRNA maturation factor	1474804	1475262	-	PROKKA_01338	Endoribonuclease YbeY	1474804	1475262	-	3.1.-.-	ybeY	similar to AA sequence:UniProtKB:A0R0T0		1	0	0	0	0	0	0
1343	PFR_JS25-1_1317	PhoH family protein	1475302	1476309	-	PROKKA_01339	PhoH-like protein	1475302	1476309	-		ybeZ	similar to AA sequence:UniProtKB:P0A9K3		1	0	0	0	0	0	0
1344	PFR_JS25-1_1318	Inner membrane metabolite transport protein YhjE	1476441	1477547	-	PROKKA_01340	Inner membrane metabolite transport protein YhjE	1476441	1477547	-		yhjE	similar to AA sequence:UniProtKB:P37643		1	0	0	0	0	0	0
1345	PFR_JS25-1_1319	Hypothetical protein	1477993	1478487	-	PROKKA_01341	hypothetical protein	1477993	1478487	-					0	0	0	0	0	0	0
1346	PFR_JS25-1_1320	Prolyl aminopeptidase	1478543	1479601	-	PROKKA_01342	Proline iminopeptidase	1478543	1479601	-	3.4.11.5	pip_2	similar to AA sequence:UniProtKB:P52279		1	0	0	0	0	0	0
1347	PFR_JS25-1_1321	Hypothetical protein	1479683	1480234	-	PROKKA_01343	hypothetical protein	1479683	1480234	-					1	0	0	0	0	0	0
1348	PFR_JS25-1_1322	TRNA-guanine transglycosylase	1480347	1481615	-	PROKKA_01344	Queuine tRNA-ribosyltransferase	1480347	1481615	-	2.4.2.29	tgt	similar to AA sequence:UniProtKB:P66905		1	0	0	0	0	0	0
1349	PFR_JS25-1_1323	Putative Tat (Twin-arginine translocation)	1481735	1483063	+	PROKKA_01345	Calcineurin-like phosphoesterase	1481735	1483063	+			protein motif:Pfam:PF00149.22		1	0	0	0	0	0	0
1350	PFR_JS25-1_1324	Ribosomal RNA small subunit methyltransferase E	1483052	1483801	-	PROKKA_01346	Ribosomal RNA small subunit methyltransferase E	1483052	1483801	-	2.1.1.193	rsmE	similar to AA sequence:UniProtKB:P0AGL7		1	0	0	0	0	0	0
1351	PFR_JS25-1_1325	Chaperone protein DnaJ 2	1483798	1485006	-	PROKKA_01347	Chaperone protein DnaJ	1483798	1485006	-		dnaJ_2	similar to AA sequence:UniProtKB:Q6RSN5		1	0	0	0	0	0	0
1352	PFR_JS25-1_1326	Heat-inducible transcription repressor hrcA	1485019	1486029	-	PROKKA_01348	Heat-inducible transcription repressor HrcA	1485019	1486029	-		hrcA	similar to AA sequence:UniProtKB:A0R0T9		1	0	0	0	0	0	0
1353	PFR_JS25-1_1327	Inositol monophosphatase family protein	1486287	1487063	-	PROKKA_01349	Inositol-1-monophosphatase	1486287	1487063	-	3.1.3.25	suhB	similar to AA sequence:UniProtKB:O33832		1	0	0	0	0	0	0
1354	PFR_JS25-1_1328	PF11296 family protein	1487141	1488022	-	PROKKA_01350	hypothetical protein	1487141	1488022	-					1	0	0	0	0	0	0
1355	PFR_JS25-1_1329	Putative coproporphyrinogen dehydrogenase	1488117	1489316	-	PROKKA_01351	Oxygen-independent coproporphyrinogen-III oxidase 1	1488117	1489316	-	1.3.99.22	hemN	similar to AA sequence:UniProtKB:P54304		1	0	0	0	0	0	0
1356	PFR_JS25-1_1330	Elongation factor 4	1489319	1491148	-	PROKKA_01352	Elongation factor 4	1489319	1491148	-	3.6.5.-	lepA	similar to AA sequence:UniProtKB:Q2FXY7		1	0	0	0	0	0	0
1357	PFR_JS25-1_1331	Hypothetical protein	1491484	1492104	-	PROKKA_01353	hypothetical protein	1491484	1492104	-					1	0	0	0	0	0	0
1358	PFR_JS25-1_1332	30S ribosomal protein S20	1492359	1492619	+	PROKKA_01354	30S ribosomal protein S20	1492359	1492619	+		rpsT	similar to AA sequence:UniProtKB:A0R102		1	0	0	0	0	0	0
1359	PFR_JS25-1_1333	Hypothetical protein	1492753	1493415	+	PROKKA_01355	hypothetical protein	1492753	1493415	+					1	0	0	0	0	0	0
1360	PFR_JS25-1_1334	DNA polymerase III, delta subunit	1493429	1494427	-	PROKKA_01356	hypothetical protein	1493429	1494427	-			protein motif:CLUSTERS:PRK07914		1	0	0	0	0	0	0
1361	PFR_JS25-1_1335	DNA internalization competence protein	1494510	1496831	-	PROKKA_01357	ComEC family competence protein	1494510	1496831	-			protein motif:CLUSTERS:PRK11539		0	0	0	0	0	0	0
1362	PFR_JS25-1_1336	Putative competence protein ComEA	1496950	1497861	-	PROKKA_01358	ComE operon protein 1	1496950	1497861	-		comEA	similar to AA sequence:UniProtKB:P39694		1	0	0	0	0	0	0
1363	PFR_JS25-1_1337	Malic enzyme, NAD binding domain protein	1498046	1499800	-	PROKKA_01359	putative NAD-dependent malic enzyme 2	1498046	1499800	-	1.1.1.38	maeA	similar to AA sequence:UniProtKB:P45868		1	0	0	0	0	0	0
1364	PFR_JS25-1_1338	Dihydroorotase	1499818	1501110	-	PROKKA_01360	Dihydroorotase	1499818	1501110	-	3.5.2.3	pyrC	similar to AA sequence:UniProtKB:Q81WF0		1	0	0	0	0	0	0
1365	PFR_JS25-1_1339	Leucine--tRNA ligase (Precursor)	1501167	1503695	-	PROKKA_01361	Leucine--tRNA ligase	1501167	1503695	-	6.1.1.4	leuS	similar to AA sequence:UniProtKB:Q9JXT2		1	0	0	0	0	0	0
1366	PFR_JS25-1_1340	Hypothetical protein	1504012	1505070	-	PROKKA_01362	hypothetical protein	1504012	1505070	-					1	0	0	0	0	0	0
1367	PFR_JS25-1_1341	Hypothetical protein	1505239	1505979	+	PROKKA_01363	hypothetical protein	1505239	1505979	+					1	0	0	0	0	0	0
1368						PROKKA_01364	tRNA-Ala(ggc)	1506082	1506155	+			COORDINATES:profile:Aragorn:1.2		0					0	0
1369	PFR_JS25-1_1342	PhiRv2 phage integrase	1506298	1507497	+	PROKKA_01365	Putative prophage phiRv2 integrase	1506298	1507497	+			similar to AA sequence:UniProtKB:P71956		0	0	0	0	0	0	0
1370	PFR_JS25-1_1343	Hypothetical protein	1507475	1507732	+	PROKKA_01366	hypothetical protein	1507475	1507732	+					0	0	0	0	0	0	0
1371	PFR_JS25-1_1344	Hypothetical protein	1507876	1508100	+	PROKKA_01367	hypothetical protein	1507876	1508100	+					0	0	0	0	0	0	0
1372	PFR_JS25-1_1345	Hypothetical protein	1508187	1508477	+	PROKKA_01368	hypothetical protein	1508187	1508477	+					0	0	0	0	0	0	0
1373	PFR_JS25-1_1346	PhiRv2 phage protein	1508474	1510045	+	PROKKA_01369	hypothetical protein	1508474	1510045	+					0	0	0	0	0	0	0
1374	PFR_JS25-1_1347	Hypothetical protein	1510066	1510290	+	PROKKA_01370	hypothetical protein	1510066	1510290	+					0	0	0	0	0	0	0
1375	PFR_JS25-1_1348	Phage major capsid protein, HK97 family	1510539	1511744	+	PROKKA_01371	Phage capsid family protein	1510539	1511744	+			protein motif:Pfam:PF05065.7		0	0	0	0	0	0	0
1376	PFR_JS25-1_1349	Hypothetical protein	1512293	1513378	+	PROKKA_01372	hypothetical protein	1512293	1513378	+			protein motif:Pfam:PF02498.11	BRO family, N-terminal domain	0	0	0	0	0	0	0
1377	PFR_JS25-1_1350	Hypothetical protein	1513375	1514124	+	PROKKA_01373	hypothetical protein	1513375	1514124	+					0	0	0	0	0	0	0
1378	PFR_JS25-1_1351	Hypothetical protein	1514238	1514486	-	PROKKA_01374	hypothetical protein	1514238	1514486	-					0	0	0	0	0	0	0
1379	PFR_JS25-1_1352	NADPH-dependent glutamate synthase beta chain and	1514715	1515635	-	PROKKA_01375	NAD dependent epimerase/dehydratase family protein	1514715	1515635	-			protein motif:Pfam:PF01370.15		1	0	0	0	0	0	0
1380	PFR_JS25-1_1353	Hypothetical protein	1515750	1516187	-	PROKKA_01376	hypothetical protein	1515750	1516187	-					0	0	0	0	0	0	0
1381	PFR_JS25-1_1354	Phosphoglycerate mutase family protein	1516247	1516855	-	PROKKA_01377	Glucosyl-3-phosphoglycerate phosphatase	1516247	1516855	-	3.1.3.-	gpgP_2	similar to AA sequence:UniProtKB:P71724		1	0	0	0	0	0	0
1382	PFR_JS25-1_1355	Ribosome-associated protein, iojap family	1516855	1517238	-	PROKKA_01378	Ribosomal silencing factor RsfS	1516855	1517238	-		rsfS	similar to AA sequence:UniProtKB:Q9KD89		1	0	0	0	0	0	0
1383	PFR_JS25-1_1356	Nicotinate (Nicotinamide) nucleotide	1517235	1518005	-	PROKKA_01379	Nicotinate-nucleotide adenylyltransferase	1517235	1518005	-	2.7.7.18	nadD	similar to AA sequence:UniProtKB:P54455		1	0	0	0	0	0	0
1384	PFR_JS25-1_1357	Gamma-glutamyl phosphate reductase 2	1518079	1519323	-	PROKKA_01380	Gamma-glutamyl phosphate reductase	1518079	1519323	-	1.2.1.41	proA	similar to AA sequence:UniProtKB:Q9WYC9		1	0	0	0	0	0	0
1385	PFR_JS25-1_1358	Hypothetical protein	1519330	1519998	-	PROKKA_01381	hypothetical protein	1519330	1519998	-					1	0	0	0	0	0	0
1386	PFR_JS25-1_1359	Glutamate 5-kinase ProB	1520031	1521200	-	PROKKA_01382	Glutamate 5-kinase	1520031	1521200	-	2.7.2.11	proB	similar to AA sequence:UniProtKB:A0R148		1	0	0	0	0	0	0
1387	PFR_JS25-1_1360	GTPase obg	1521193	1522794	-	PROKKA_01383	GTPase Obg	1521193	1522794	-		obg	similar to AA sequence:UniProtKB:P95722		1	0	0	0	0	0	0
1388	PFR_JS25-1_1361	50S ribosomal protein L27	1522943	1523206	-	PROKKA_01384	50S ribosomal protein L27	1522943	1523206	-		rpmA	similar to AA sequence:UniProtKB:A0R150		1	0	0	0	0	0	0
1389	PFR_JS25-1_1362	50S ribosomal protein L21	1523220	1523567	-	PROKKA_01385	50S ribosomal protein L21	1523220	1523567	-		rplU	similar to AA sequence:UniProtKB:A0R151		1	0	0	0	0	0	0
1390	PFR_JS25-1_1363	Hypothetical protein	1523764	1526550	-	PROKKA_01386	Ribonuclease G	1523764	1526550	-	3.1.26.-	rng	similar to AA sequence:UniProtKB:P0A9J0		1	0	0	0	0	0	0
1391	PFR_JS25-1_1364	Radical SAM domain protein	1526804	1527556	-	PROKKA_01387	hypothetical protein	1526804	1527556	-					1	0	0	0	0	0	0
1392	PFR_JS25-1_1365	Hypothetical protein	1527620	1528075	-	PROKKA_01388	MarR family protein	1527620	1528075	-			protein motif:Pfam:PF12802.1		1	0	0	0	0	0	0
1393	PFR_JS25-1_1366	Integral membrane protein TerC	1528290	1529546	+	PROKKA_01389	Inner membrane protein alx	1528290	1529546	+		alx_2	similar to AA sequence:UniProtKB:P42601		1	0	0	0	0	0	0
1394	PFR_JS25-1_1367	Ionic transporter membrane protein chaA	1529543	1530643	+	PROKKA_01390	Sodium/proton antiporter ChaA	1529543	1530643	+		chaA	similar to AA sequence:UniProtKB:P31801		1	0	0	0	0	0	0
1395	PFR_JS25-1_1368	Radical SAM domain protein	1530707	1532650	-	PROKKA_01391	Radical SAM superfamily protein	1530707	1532650	-			protein motif:Pfam:PF04055.15		1	0	0	0	0	0	0
1396	PFR_JS25-1_1369	Hypothetical protein	1532727	1533857	-	PROKKA_01392	CAAX amino terminal protease self- immunity	1532727	1533857	-			protein motif:Pfam:PF02517.10		0	0	0	0	0	0	0
1397	PFR_JS25-1_1370	Nucleoside diphosphate kinase	1534064	1534540	-	PROKKA_01393	Nucleoside diphosphate kinase	1534064	1534540	-	2.7.4.6	ndkA	similar to AA sequence:UniProtKB:P84284		0	0	0	0	0	0	0
1398	PFR_JS25-1_1371	Protein FolC	1534651	1536156	-	PROKKA_01394	Folylpolyglutamate synthase	1534651	1536156	-	6.3.2.17	fgs	similar to AA sequence:UniProtKB:P15925		1	0	0	0	0	0	0
1399	PFR_JS25-1_1372	Putative type IV conjugative transfer system	1536271	1536882	+	PROKKA_01395	DoxX	1536271	1536882	+			protein motif:Pfam:PF07681.6		1	0	0	0	0	0	0
1400	PFR_JS25-1_1373	DSBA oxidoreductase	1536918	1537712	+	PROKKA_01396	hypothetical protein	1536918	1537712	+					1	0	0	0	0	0	0
1401	PFR_JS25-1_1374	DSBA-like thioredoxin domain protein	1537976	1538770	+	PROKKA_01397	DSBA-like thioredoxin domain protein	1537976	1538770	+			protein motif:Pfam:PF01323.14		0	0	0	0	0	0	0
1402	PFR_JS25-1_1375	Valyl tRNA synthetase	1538869	1541487	+	PROKKA_01398	Valine--tRNA ligase	1538869	1541487	+	6.1.1.9	valS	similar to AA sequence:UniProtKB:P96142		1	0	0	0	0	0	0
1403	PFR_JS25-1_1376	Haloacid dehalogenase superfamily enzyme,	1541594	1542301	-	PROKKA_01399	(S)-2-haloacid dehalogenase 4A	1541594	1542301	-	3.8.1.2	hdl IVa	similar to AA sequence:UniProtKB:Q51645		1	0	0	0	0	0	0
1404	PFR_JS25-1_1377	Phosphofructokinase	1542428	1543549	-	PROKKA_01400	6-phosphofructokinase	1542428	1543549	-	2.7.1.11	pfkA	similar to AA sequence:UniProtKB:Q8NR14		1	0	0	0	0	0	0
1405	PFR_JS25-1_1378	Threonine synthase	1543628	1545070	-	PROKKA_01401	Threonine synthase	1543628	1545070	-	4.2.3.1	thrC	similar to AA sequence:UniProtKB:P23669		1	0	0	0	0	0	0
1406	PFR_JS25-1_1379	Hypothetical protein	1545159	1545503	+	PROKKA_01402	hypothetical protein	1545159	1545503	+					0	0	0	0	0	0	0
1407						PROKKA_01403	tRNA-Pro(ggg)	1546670	1546751	+			COORDINATES:profile:Aragorn:1.2		0					0	0
1408	PFR_JS25-1_1380	ATP-dependent Clp protease ATP-binding subunit	1545615	1546892	-											0	0	0	0	0	0
1409	PFR_JS25-1_1381	ATP-dependent Clp protease proteolytic subunit 1	1547014	1547703	-	PROKKA_01404	ATP-dependent Clp protease proteolytic subunit 2	1547014	1547703	-	3.4.21.92	clpP2_1	similar to AA sequence:UniProtKB:Q9ZH58		1	0	0	0	0	0	0
1410	PFR_JS25-1_1382	ATP-dependent Clp protease proteolytic subunit 2	1547727	1548362	-	PROKKA_01405	ATP-dependent Clp protease proteolytic subunit 2	1547727	1548362	-	3.4.21.92	clpP2_2	similar to AA sequence:UniProtKB:Q8NN01		1	0	0	0	0	0	0
1411	PFR_JS25-1_1383	Pheromone autoinducer 2 transporter	1548449	1549681	-	PROKKA_01406	AI-2 transport protein TqsA	1548449	1549681	-		tqsA_1	similar to AA sequence:UniProtKB:P0AFS5		1	0	0	0	0	0	0
1412	PFR_JS25-1_1384	Inner membrane protein YhhT	1549914	1551107	-	PROKKA_01407	AI-2 transport protein TqsA	1549914	1551107	-		tqsA_2	similar to AA sequence:UniProtKB:P0AFS5		1	0	0	0	0	0	0
1413	PFR_JS25-1_1385	Trigger factor	1551332	1552915	-	PROKKA_01408	Trigger factor	1551332	1552915	-	5.2.1.8	tig	similar to AA sequence:UniProtKB:A0R199		1	0	0	0	0	0	0
1414						PROKKA_01409	tRNA-Gly(tcc)	1553046	1553119	-			COORDINATES:profile:Aragorn:1.2		0					0	0
1415						PROKKA_01410	tRNA-Pro(tgg)	1553379	1553453	+			COORDINATES:profile:Aragorn:1.2		0					0	0
1416	PFR_JS25-1_1386	Quaternary ammonium compound-resistance protein	1553650	1553964	-	PROKKA_01411	Quaternary ammonium compound-resistance protein SugE	1553650	1553964	-		sugE	similar to AA sequence:UniProtKB:P69937		1	0	0	0	0	0	0
1417	PFR_JS25-1_1387	Hypothetical protein	1554092	1554283	+	PROKKA_01412	hypothetical protein	1554092	1554283	+					1	0	0	0	0	0	0
1418	PFR_JS25-1_1388	Hypothetical protein	1554518	1556041	+	PROKKA_01413	hypothetical protein	1554518	1556041	+					1	0	0	0	0	0	0
1419	PFR_JS25-1_1389	DNA ligase	1556038	1558332	-	PROKKA_01414	DNA ligase	1556038	1558332	-	6.5.1.2	ligA	similar to AA sequence:UniProtKB:A0QUW7		1	0	0	0	0	0	0
1420	PFR_JS25-1_1390	Hypothetical protein	1558409	1559203	-	PROKKA_01415	hypothetical protein	1558409	1559203	-					1	0	0	0	0	0	0
1421	PFR_JS25-1_1391	DSBA oxidoreductase	1559428	1560042	-	PROKKA_01416	hypothetical protein	1559428	1560042	-					0	0	0	0	0	0	0
1422	PFR_JS25-1_1392	Aminopeptidase	1560385	1562988	+	PROKKA_01417	Aminopeptidase N	1560385	1562988	+	3.4.11.2	pepN	similar to AA sequence:UniProtKB:Q11010		1	0	0	0	0	0	0
1423	PFR_JS25-1_1393	6-phosphogluconate dehydrogenase, decarboxylating	1563189	1564646	+	PROKKA_01418	6-phosphogluconate dehydrogenase, decarboxylating	1563189	1564646	+	1.1.1.44	gnd	similar to AA sequence:UniProtKB:P00350		1	0	0	0	0	0	0
1424	PFR_JS25-1_1394	Putative phosphomethylpyrimidine kinase	1564776	1565597	+	PROKKA_01419	Pyridoxine kinase	1564776	1565597	+	2.7.1.35	pdxK	similar to AA sequence:UniProtKB:P39610		0	0	0	0	0	0	0
1425	PFR_JS25-1_1395	Acyl-CoA thioester hydrolase, YbgC/YbaW family	1565744	1566625	-	PROKKA_01420	Thioesterase superfamily protein	1565744	1566625	-			protein motif:Pfam:PF03061.16		1	0	0	0	0	0	0
1426	PFR_JS25-1_1396	AMP-dependent synthetase/ligase	1566631	1568520	-	PROKKA_01421	Long-chain-fatty-acid--CoA ligase FadD15	1566631	1568520	-	6.2.1.3		similar to AA sequence:UniProtKB:O53521		1	0	0	0	0	0	0
1427	PFR_JS25-1_1397	Transcriptional regulator, MarR family	1568697	1569155	+	PROKKA_01422	Transcriptional repressor MprA	1568697	1569155	+		mprA_1	similar to AA sequence:UniProtKB:P0ACR9		1	0	0	0	0	0	0
1428	PFR_JS25-1_1398	FAD linked oxidase protein	1569161	1571989	+	PROKKA_01423	putative FAD-linked oxidoreductase	1569161	1571989	+	1.-.-.-		similar to AA sequence:UniProtKB:Q50685		1	0	0	0	0	0	0
1429	PFR_JS25-1_1399	Peptidyl-dipeptidase Dcp	1572110	1574146	-	PROKKA_01424	Peptidyl-dipeptidase dcp	1572110	1574146	-	3.4.15.5	dcp	similar to AA sequence:UniProtKB:P24171		1	0	0	0	0	0	0
1430	PFR_JS25-1_1400	Hypothetical protein	1574203	1575573	+	PROKKA_01425	hypothetical protein	1574203	1575573	+					1	0	0	0	0	0	0
1431	PFR_JS25-1_1401	Dihydroxyacetone kinase subunit M	1575560	1577080	-	PROKKA_01426	PTS-dependent dihydroxyacetone kinase, phosphotransferase subunit DhaM	1575560	1577080	-		dhaM	similar to AA sequence:UniProtKB:P37349		1	0	0	0	0	0	0
1432	PFR_JS25-1_1402	Dihydroxyacetone kinase, L subunit	1577093	1577722	-	PROKKA_01427	PTS-dependent dihydroxyacetone kinase, ADP-binding subunit DhaL	1577093	1577722	-	2.7.-.-	dhaL	similar to AA sequence:UniProtKB:P76014		1	0	0	0	0	0	0
1433	PFR_JS25-1_1403	Dihydroxyacetone kinase, DhaK subunit	1577722	1578717	-	PROKKA_01428	PTS-dependent dihydroxyacetone kinase, dihydroxyacetone-binding subunit DhaK	1577722	1578717	-	2.7.-.-	dhaK_2	similar to AA sequence:UniProtKB:P76015		1	0	0	0	0	0	0
1434	PFR_JS25-1_1404	ATP-binding cassette protein, ChvD family	1578889	1580577	-	PROKKA_01429	putative ABC transporter ATP-binding protein/MT2552	1578889	1580577	-			similar to AA sequence:UniProtKB:O53204		1	0	0	0	0	0	0
1435	PFR_JS25-1_1405	Hypothetical protein	1580773	1581273	-	PROKKA_01430	Single-stranded DNA-binding protein 1	1580773	1581273	-		ssb1	similar to AA sequence:UniProtKB:Q9KYI9		1	0	0	0	0	0	0
1436	PFR_JS25-1_1406	Hypothetical protein	1581490	1582152	-	PROKKA_01431	hypothetical protein	1581490	1582152	-					1	0	0	0	0	0	0
1437	PFR_JS25-1_1407	Dynamin domain protein	1582149	1583792	-	PROKKA_01432	GTPase Era	1582149	1583792	-			protein motif:CLUSTERS:PRK00089		0	0	0	0	0	0	0
1438	PFR_JS25-1_1408	ATP-binding protein SCC61A06c	1583789	1585636	-	PROKKA_01433	Dynamin family protein	1583789	1585636	-			protein motif:Pfam:PF00350.17		1	0	0	0	0	0	0
1439	PFR_JS25-1_1409	Protease PrsW family protein	1585706	1587208	-	PROKKA_01434	hypothetical protein	1585706	1587208	-					1	0	0	0	0	0	0
1440						PROKKA_01435	tRNA-Arg(tct)	1587280	1587354	-			COORDINATES:profile:Aragorn:1.2		0					0	0
1441	PFR_JS25-1_1410	Transporter, major facilitator family protein	1587262	1588713	+											0	0	0	0	0	0
1442	PFR_JS25-1_1411	Oligoribonuclease	1588725	1589405	+	PROKKA_01436	Oligoribonuclease	1588725	1589405	+	3.1.-.-	orn	similar to AA sequence:UniProtKB:P57666		1	0	0	0	0	0	0
1443						PROKKA_01437	tRNA-His(gtg)	1589481	1589556	+			COORDINATES:profile:Aragorn:1.2		0					0	0
1444	PFR_JS25-1_1412	Metal dependent phosphohydrolase	1590131	1590637	-	PROKKA_01438	Bifunctional (p)ppGpp synthase/hydrolase RelA	1590131	1590637	-		relA_2	similar to AA sequence:UniProtKB:Q54089		1	0	0	0	0	0	0
1445	PFR_JS25-1_1413	Putative excision nuclease ABC subunit	1590712	1593045	+	PROKKA_01439	UvrABC system protein A	1590712	1593045	+		uvrA_3	similar to AA sequence:UniProtKB:Q9WYV0		1	0	0	0	0	0	0
1446						PROKKA_01440	Tyrosine-protein phosphatase precursor	1593116	1593931	+	3.1.3.48	iphP	similar to AA sequence:UniProtKB:Q05918		1					0	0
1447	PFR_JS25-1_1415	Mur ligase middle domain protein	1594035	1595357	+	PROKKA_01441	UDP-N-acetylmuramoylalanyl-D-glutamate--2,6-diaminopimelate ligase	1594035	1595357	+			protein motif:CLUSTERS:PRK00139		1	0	0	0	0	0	0
1448	PFR_JS25-1_1416	CobB/CobQ-like glutamine amidotransferase domain	1595351	1596124	+	PROKKA_01442	Cobyric acid synthase	1595351	1596124	+		cobQ_2	similar to AA sequence:UniProtKB:P29932		1	0	0	0	0	0	0
1449						PROKKA_01443	tRNA-Lys(ctt)	1596255	1596328	-			COORDINATES:profile:Aragorn:1.2		0					0	0
1450	PFR_JS25-1_1417	10 kDa chaperonin	1596386	1596835	-	PROKKA_01444	10 kDa chaperonin 5	1596386	1596835	-		groS5	similar to AA sequence:UniProtKB:P35474		1	0	0	0	0	0	0
1451	PFR_JS25-1_1418	Hypothetical protein	1596862	1597161	-	PROKKA_01445	hypothetical protein	1596862	1597161	-					1	0	0	0	0	0	0
1452	PFR_JS25-1_1419	Bacterioferritin comigratory protein	1597335	1597823	+	PROKKA_01446	Putative peroxiredoxin/MT2597	1597335	1597823	+	1.11.1.15	bcp	similar to AA sequence:UniProtKB:O53226		1	0	0	0	0	0	0
1453						PROKKA_01447	tRNA-Leu(tag)	1597966	1598049	+			COORDINATES:profile:Aragorn:1.2		0					0	0
1454	PFR_JS25-1_1420	Class II aldolase/adducin family protein	1598115	1598807	+	PROKKA_01448	L-ribulose-5-phosphate 4-epimerase UlaF	1598115	1598807	+	5.1.3.4	ulaF	similar to AA sequence:UniProtKB:P39306		1	0	0	0	0	0	0
1455	PFR_JS25-1_1421	Precorrin-6x reductase cobK	1598788	1599555	+	PROKKA_01449	Precorrin-6A reductase	1598788	1599555	+	1.3.1.54	cobK	similar to AA sequence:UniProtKB:P21920		1	0	0	0	0	0	0
1456	PFR_JS25-1_1422	Precorrin-6Y C5,15-methyltransferase, CbiT	1599628	1600218	+	PROKKA_01450	Precorrin-6Y C(5,15)-methyltransferase [decarboxylating]	1599628	1600218	+	2.1.1.132	cobL	similar to AA sequence:UniProtKB:P21921		1	0	0	0	0	0	0
1457	PFR_JS25-1_1423	Precorrin-8X methylmutase	1600315	1600965	+	PROKKA_01451	Precorrin-8X methylmutase	1600315	1600965	+	5.4.1.2	cobH	similar to AA sequence:UniProtKB:P21638		1	0	0	0	0	0	0
1458	PFR_JS25-1_1424	Cobalamin biosynthesis protein CbiD (Precursor)	1600965	1602257	+	PROKKA_01452	cobalt-precorrin-6A synthase	1600965	1602257	+			protein motif:CLUSTERS:PRK00075		1	0	0	0	0	0	0
1459	PFR_JS25-1_1425	Cobalamin synthesis protein, fusion CysG CbiX	1602289	1603530	-	PROKKA_01453	Sirohydrochlorin cobaltochelatase	1602289	1603530	-	4.99.1.3	cbiX	similar to AA sequence:UniProtKB:O87690		1	0	0	0	0	0	0
1460	PFR_JS25-1_1426	Bifunctional cbiH protein and precorrin-3B	1603523	1606168	-	PROKKA_01454	Cobalt-precorrin-3B C(17)-methyltransferase	1603523	1606168	-	2.1.1.-	cbiH	similar to AA sequence:UniProtKB:Q05590		0	0	0	0	0	0	0
1461	PFR_JS25-1_1427	Tetrapyrrole methylase, precorrin-3 methylase,	1606165	1607124	-	PROKKA_01455	Cobalt-precorrin-4 C(11)-methyltransferase	1606165	1607124	-	2.1.1.271	cbiF	similar to AA sequence:UniProtKB:P0A2G9		1	0	0	0	0	0	0
1462	PFR_JS25-1_1428	Precorrin-2 C20-methyltransferase CbiL	1607154	1607927	-	PROKKA_01456	Precorrin-2 C(20)-methyltransferase	1607154	1607927	-	2.1.1.130	cobI	similar to AA sequence:UniProtKB:P21639		1	0	0	0	0	0	0
1463	PFR_JS25-1_1429	Hypothetical protein	1608502	1608765	+	PROKKA_01457	hypothetical protein	1608502	1608765	+					1	0	0	0	0	0	0
1464	PFR_JS25-1_1430	Methylmalonyl-CoA mutase small subunit mutA	1608762	1610678	+	PROKKA_01458	Methylmalonyl-CoA mutase small subunit	1608762	1610678	+	5.4.99.2	mutA	similar to AA sequence:UniProtKB:P11652		1	0	0	0	0	0	0
1465	PFR_JS25-1_1431	Methylmalonyl-CoA mutase large subunit mutB	1610675	1612861	+	PROKKA_01459	Methylmalonyl-CoA mutase large subunit	1610675	1612861	+	5.4.99.2	mutB	similar to AA sequence:UniProtKB:P11653		1	0	0	0	0	0	0
1466	PFR_JS25-1_1432	LAO/AO transport system ATPase	1612854	1613867	+	PROKKA_01460	putative GTPase/MT1543	1612854	1613867	+	3.6.-.-		similar to AA sequence:UniProtKB:P63577		1	0	0	0	0	0	0
1467	PFR_JS25-1_1433	DNA polymerase IV	1614071	1615522	-	PROKKA_01461	DNA polymerase IV	1614071	1615522	-	2.7.7.7	dinB_2	similar to AA sequence:UniProtKB:Q47155		1	0	0	0	0	0	0
1468	PFR_JS25-1_1434	Dihydrofolate reductase	1615526	1616128	-	PROKKA_01462	Dihydrofolate reductase	1615526	1616128	-	1.5.1.3	folA	similar to AA sequence:UniProtKB:P04174		1	0	0	0	0	0	0
1469	PFR_JS25-1_1435	Thymidylate synthase	1616243	1617055	-	PROKKA_01463	Thymidylate synthase	1616243	1617055	-	2.1.1.45	thyA	similar to AA sequence:UniProtKB:P67042		1	0	0	0	0	0	0
1470	PFR_JS25-1_1436	Non-canonical purine NTP pyrophosphatase	1617057	1617863	-	PROKKA_01464	dITP/XTP pyrophosphatase	1617057	1617863	-	3.6.1.19	rdgB	similar to AA sequence:UniProtKB:P52061		1	0	0	0	0	0	0
1471	PFR_JS25-1_1437	TRNA nucleotidyltransferase	1617860	1618621	-	PROKKA_01465	Ribonuclease PH	1617860	1618621	-	2.7.7.56	rph	similar to AA sequence:UniProtKB:P50597		1	0	0	0	0	0	0
1472	PFR_JS25-1_1438	Glutamate racemase	1618775	1619593	-	PROKKA_01466	Glutamate racemase	1618775	1619593	-	5.1.1.3	murI	similar to AA sequence:UniProtKB:O31332		1	0	0	0	0	0	0
1473	PFR_JS25-1_1439	Hypothetical protein	1619681	1620289	-	PROKKA_01467	hypothetical protein	1619681	1620289	-					1	0	0	0	0	0	0
1474	PFR_JS25-1_1440	ATP-dependent Clp protease adapter protein ClpS	1620286	1620579	-	PROKKA_01468	ATP-dependent Clp protease adaptor protein ClpS	1620286	1620579	-			protein motif:CLUSTERS:PRK00033		1	0	0	0	0	0	0
1475	PFR_JS25-1_1441	Nicotinate phosphoribosyltransferase	1620706	1622061	+	PROKKA_01469	Nicotinate phosphoribosyltransferase pncB1	1620706	1622061	+	6.3.4.21	pncB1	similar to AA sequence:UniProtKB:Q10641		1	0	0	0	0	0	0
1476	PFR_JS25-1_1442	Naphthoate synthase	1622143	1623228	+	PROKKA_01470	1,4-Dihydroxy-2-naphthoyl-CoA synthase	1622143	1623228	+	4.1.3.36	menB	similar to AA sequence:UniProtKB:A0QRD3		1	0	0	0	0	0	0
1477	PFR_JS25-1_1443	O-succinylbenzoic acid-CoA ligase menE	1623301	1624533	+	PROKKA_01471	2-succinylbenzoate--CoA ligase	1623301	1624533	+	6.2.1.26	menE	similar to AA sequence:UniProtKB:P63526		1	0	0	0	0	0	0
1478	PFR_JS25-1_1444	Isochorismate synthase	1624645	1625868	+	PROKKA_01472	Isochorismate synthase EntC	1624645	1625868	+	5.4.4.2	entC	similar to AA sequence:UniProtKB:P0AEJ2		1	0	0	0	0	0	0
1479	PFR_JS25-1_1445	Hypothetical protein	1626032	1626508	-	PROKKA_01473	hypothetical protein	1626032	1626508	-					0	0	0	0	0	0	0
1480	PFR_JS25-1_1446	Putative excinuclease ABC, A subunit	1626715	1629285	-	PROKKA_01474	UvrABC system protein A	1626715	1629285	-		uvrA_4	similar to AA sequence:UniProtKB:P63383		0	0	0	0	0	0	0
1481	PFR_JS25-1_1447	2-succinyl-5-enolpyruvyl-6-hydroxy-3-cyclohexene-1-carboxylate	1629393	1631048	-	PROKKA_01475	2-succinyl-5-enolpyruvyl-6-hydroxy-3-cyclohexene-1-carboxylate synthase	1629393	1631048	-	2.2.1.9	menD	similar to AA sequence:UniProtKB:Q99V50		1	0	0	0	0	0	0
1482	PFR_JS25-1_1448	Mandelate racemase/muconate lactonizing protein	1631173	1632171	-	PROKKA_01476	L-Ala-D/L-Glu epimerase	1631173	1632171	-	5.1.1.-		similar to AA sequence:UniProtKB:Q97MK4		1	0	0	0	0	0	0
1483	PFR_JS25-1_1449	4-alpha-glucanotransferase malQ	1632168	1634357	-	PROKKA_01477	4-alpha-glucanotransferase	1632168	1634357	-	2.4.1.25	malQ_2	similar to AA sequence:UniProtKB:Q59266		1	0	0	0	0	0	0
1484	PFR_JS25-1_1450	Hypothetical protein	1634488	1635666	-	PROKKA_01478	RDD family protein	1634488	1635666	-			protein motif:Pfam:PF06271.6		1	0	0	0	0	0	0
1485	PFR_JS25-1_1451	Multidrug resistance efflux protein	1635715	1637226	-	PROKKA_01479	Multidrug resistance protein 3	1635715	1637226	-		bmr3_2	similar to AA sequence:UniProtKB:P96712	Putative antibiotic resistance	1	0	0	0	0	0	0
1486	PFR_JS25-1_1452	PF11238 family protein	1637285	1637548	+	PROKKA_01480	hypothetical protein	1637285	1637548	+					1	0	0	0	0	0	0
1487	PFR_JS25-1_1453	Cation diffusion facilitator family transporter	1637703	1638743	-	PROKKA_01481	ferrous iron efflux protein F	1637703	1638743	-			protein motif:CLUSTERS:PRK09509		1	0	0	0	0	0	0
1488	PFR_JS25-1_1454	SIS regulatory protein	1638855	1639871	-	PROKKA_01482	hypothetical protein	1638855	1639871	-			protein motif:Pfam:PF10432.3	Bacterial phospho-glucose isomerase C-terminal region	1	0	0	0	0	0	0
1489	PFR_JS25-1_1455	Hypothetical protein	1639879	1640079	-	PROKKA_01483	hypothetical protein	1639879	1640079	-			protein motif:CLUSTERS:PRK11827		1	0	0	0	0	0	0
1490	PFR_JS25-1_1456	HAD-superfamily hydrolase, subfamily IIB	1640140	1640955	-	PROKKA_01484	Eukaryotic phosphomannomutase	1640140	1640955	-			protein motif:Pfam:PF03332.7		1	0	0	0	0	0	0
1491	PFR_JS25-1_1457	Hypothetical protein	1641071	1641571	-	PROKKA_01485	hypothetical protein	1641071	1641571	-					1	0	0	0	0	0	0
1492	PFR_JS25-1_1458	Hypothetical protein	1641638	1642078	+	PROKKA_01486	Possibl zinc metallo-peptidase	1641638	1642078	+			protein motif:Pfam:PF06262.5		1	0	0	0	0	0	0
1493	PFR_JS25-1_1459	Hypothetical protein	1642184	1643536	-	PROKKA_01487	hypothetical protein	1642184	1643536	-					1	0	0	0	0	0	0
1494	PFR_JS25-1_1460	Putative glycosyltransferase	1643533	1646784	-	PROKKA_01488	hypothetical protein	1643533	1646784	-					1	0	0	0	0	0	0
1495	PFR_JS25-1_1461	Transcription factor WhiB	1646981	1647241	-	PROKKA_01489	Transcriptional regulator WhiB	1646981	1647241	-		whiB	similar to AA sequence:UniProtKB:Q7AKN0		1	0	0	0	0	0	0
1496	PFR_JS25-1_1462	Hypothetical protein	1647574	1648656	-	PROKKA_01490	hypothetical protein	1647574	1648656	-					0	0	0	0	0	0	0
1497	PFR_JS25-1_1463	Mannose-1-phosphate guanylyltransferase (GDP)	1648653	1649732	-	PROKKA_01491	Mannose-1-phosphate guanylyltransferase RfbM	1648653	1649732	-	2.7.7.13	rfbM	similar to AA sequence:UniProtKB:P26404		1	0	0	0	0	0	0
1498	PFR_JS25-1_1464	Cell envelope function transcriptional attenuator	1649858	1651216	+	PROKKA_01492	Regulatory protein MsrR	1649858	1651216	+		msrR	similar to AA sequence:UniProtKB:Q99Q02		1	0	0	0	0	0	0
1499	PFR_JS25-1_1465	Phosphoribosylaminoimidazole carboxylase,	1651254	1651814	-	PROKKA_01493	N5-carboxyaminoimidazole ribonucleotide mutase	1651254	1651814	-	5.4.99.18	purE	similar to AA sequence:UniProtKB:P96880		1	0	0	0	0	0	0
1500	PFR_JS25-1_1466	Phosphoribosylaminoimidazole carboxylase, ATPase	1651807	1652979	-	PROKKA_01494	N5-carboxyaminoimidazole ribonucleotide synthase	1651807	1652979	-	6.3.4.18	purK	similar to AA sequence:UniProtKB:O66608		1	0	0	0	0	0	0
1501	PFR_JS25-1_1467	Peptidase family S51	1653057	1653773	+	PROKKA_01495	Peptidase family S51	1653057	1653773	+			protein motif:Pfam:PF03575.1		1	0	0	0	0	0	0
1502	PFR_JS25-1_1468	Transcriptional regulator	1653801	1654874	-	PROKKA_01496	HTH-type transcriptional regulator AscG	1653801	1654874	-		ascG_1	similar to AA sequence:UniProtKB:P24242		0	0	0	0	0	0	0
1503	PFR_JS25-1_1469	Dihydrodipicolinate synthase	1655015	1655950	-	PROKKA_01497	4-hydroxy-tetrahydrodipicolinate synthase	1655015	1655950	-	4.3.3.7	dapA_2	similar to AA sequence:UniProtKB:Q04796		0	0	0	0	0	0	0
1504	PFR_JS25-1_1470	CitT protein	1655947	1657428	-	PROKKA_01498	Putative malate transporter YflS	1655947	1657428	-		yflS_2	similar to AA sequence:UniProtKB:O34726		0	0	0	0	0	0	0
1505	PFR_JS25-1_1471	3-carboxy-cis,cis-muconate cycloisomerase	1657452	1658843	-	PROKKA_01499	3-carboxy-cis,cis-muconate cycloisomerase	1657452	1658843	-	5.5.1.2	pcaB	similar to AA sequence:UniProtKB:Q59092		0	0	0	0	0	0	0
1506	PFR_JS25-1_1472	Transcriptional regulator, TetR family	1658988	1659572	-	PROKKA_01500	Bacterial regulatory proteins, tetR family	1658988	1659572	-			protein motif:Pfam:PF00440.17		1	0	0	0	0	0	0
1507	PFR_JS25-1_1473	Hypothetical protein	1659654	1660157	-	PROKKA_01501	Bacterial membrane flanked domain protein	1659654	1660157	-			protein motif:Pfam:PF03703.8		1	0	0	0	0	0	0
1508	PFR_JS25-1_1474	Biotin apo-protein ligase	1660191	1660982	-	PROKKA_01502	Bifunctional ligase/repressor BirA	1660191	1660982	-	6.3.4.15	birA	similar to AA sequence:UniProtKB:P0CI75		1	0	0	0	0	0	0
1509	PFR_JS25-1_1475	Transcriptional regulator	1661132	1661737	+	PROKKA_01503	DNA-binding transcriptional repressor AcrR	1661132	1661737	+			protein motif:CLUSTERS:PRK10668		1	0	0	0	0	0	0
1510	PFR_JS25-1_1476	Transcription regulator	1661751	1662329	-	PROKKA_01504	MarR family protein	1661751	1662329	-			protein motif:Pfam:PF01047.16		1	0	0	0	0	0	0
1511	PFR_JS25-1_1477	Hypothetical protein	1662444	1662962	-	PROKKA_01505	hypothetical protein	1662444	1662962	-					1	0	0	0	0	0	0
1512	PFR_JS25-1_1478	Tetronasin ABC transporter ATP-binding protein	1663067	1664011	+	PROKKA_01506	Daunorubicin/doxorubicin resistance ATP-binding protein DrrA	1663067	1664011	+	3.6.3.-	drrA_4	similar to AA sequence:UniProtKB:P32010		1	0	0	0	0	0	0
1513	PFR_JS25-1_1479	Tetronasin-transport membrane protein ABC	1664008	1665648	+	PROKKA_01507	ABC-2 family transporter protein	1664008	1665648	+			protein motif:Pfam:PF12730.1		1	0	0	0	0	0	0
1514	PFR_JS25-1_1480	Integral membrane protein	1665756	1667102	-	PROKKA_01508	Inner membrane protein YjjP	1665756	1667102	-		yjjP	similar to AA sequence:UniProtKB:P0ADD5		1	0	0	0	0	0	0
1515	PFR_JS25-1_1481	Carboxyl transferase domain protein	1667234	1668808	+	PROKKA_01509	putative propionyl-CoA carboxylase beta chain 5	1667234	1668808	+	6.4.1.3	accD5	similar to AA sequence:UniProtKB:P96885		1	0	0	0	0	0	0
1516	PFR_JS25-1_1482	Hypothetical protein	1668814	1669068	+	PROKKA_01510	hypothetical protein	1668814	1669068	+					1	0	0	0	0	0	0
1517	PFR_JS25-1_1483	Septum formation protein Maf	1669119	1669847	+	PROKKA_01511	Maf-like protein YceF	1669119	1669847	+		yceF	similar to AA sequence:UniProtKB:P0A729		1	0	0	0	0	0	0
1518	PFR_JS25-1_1484	Hydrolase, NUDIX family	1669851	1670351	+	PROKKA_01512	dihydroneopterin triphosphate pyrophosphatase	1669851	1670351	+			protein motif:CLUSTERS:PRK09438		0	0	0	0	0	0	0
1519	PFR_JS25-1_1485	Hypothetical protein	1670442	1670921	-	PROKKA_01513	hypothetical protein	1670442	1670921	-					1	0	0	0	0	0	0
1520	PFR_JS25-1_1486	Hypothetical protein	1671202	1671417	+	PROKKA_01514	hypothetical protein	1671202	1671417	+					1	0	0	0	0	0	0
1521	PFR_JS25-1_1487	Endonuclease VIII and DNA N-glycosylase with an	1671568	1672383	+	PROKKA_01515	Endonuclease 8 1	1671568	1672383	+	3.2.2.-	nei1	similar to AA sequence:UniProtKB:P64158		1	0	0	0	0	0	0
1522	PFR_JS25-1_1488	Phosphoribosylglycinamide synthetase, ATP-grasp	1672539	1674320	+	PROKKA_01516	2-oxoglutarate carboxylase small subunit	1672539	1674320	+	6.4.1.7	cfiB	similar to AA sequence:UniProtKB:D3DJ42		1	0	0	0	0	0	0
1523	PFR_JS25-1_1489	Hypothetical protein	1674400	1674915	+	PROKKA_01517	hypothetical protein	1674400	1674915	+					1	0	0	0	0	0	0
1524	PFR_JS25-1_1490	Genome sequencing data, contig C257	1674943	1675950	-	PROKKA_01518	NAD-dependent dihydropyrimidine dehydrogenase subunit PreA	1674943	1675950	-	1.3.1.1	preA_1	similar to AA sequence:UniProtKB:P25889		1	0	0	0	0	0	0
1525	PFR_JS25-1_1491	Pyruvate-flavodoxin oxidoreductase (Precursor)	1675954	1679673	-	PROKKA_01519	Pyruvate-flavodoxin oxidoreductase	1675954	1679673	-	1.2.7.-	nifJ_1	similar to AA sequence:UniProtKB:Q06879		1	0	0	0	0	0	0
1526	PFR_JS25-1_1492	Hypothetical protein	1679985	1681772	+	PROKKA_01520	hypothetical protein	1679985	1681772	+					1	0	0	0	0	0	0
1527	PFR_JS25-1_1493	Chlorophyll synthesis pathway protein BchC	1681910	1682953	+	PROKKA_01521	Alcohol dehydrogenase	1681910	1682953	+	1.1.1.1	adhT	similar to AA sequence:UniProtKB:P12311		1	0	0	0	0	0	0
1528	PFR_JS25-1_1494	Hypothetical protein	1683085	1683483	-	PROKKA_01522	hypothetical protein	1683085	1683483	-					0	0	0	0	0	0	0
1529	PFR_JS25-1_1495	Puromycin N-acetyltransferase	1683802	1684422	+	PROKKA_01523	Acetyltransferase (GNAT) family protein	1683802	1684422	+			protein motif:Pfam:PF00583.18		1	0	0	0	0	0	0
1530	PFR_JS25-1_1496	Hypothetical protein	1685554	1685724	-	PROKKA_01524	NAD-dependent protein deacetylase	1685554	1685724	-		cobB_3	protein motif:HAMAP:MF_01968		0	0	0	0	0	0	0
1531	PFR_JS25-1_1497	Carboxymuconolactone decarboxylase	1685721	1686128	-	PROKKA_01525	Carboxymuconolactone decarboxylase family protein	1685721	1686128	-			protein motif:Pfam:PF02627.1		1	0	0	0	0	0	0
1532	PFR_JS25-1_1498	Transcriptional regulator, MerR family	1686241	1686606	+	PROKKA_01526	HTH-type transcriptional regulator AdhR	1686241	1686606	+		adhR	similar to AA sequence:UniProtKB:O06008		1	0	0	0	0	0	0
1533	PFR_JS25-1_1499	Hypothetical protein	1686779	1687234	+	PROKKA_01527	hypothetical protein	1686779	1687234	+					0	0	0	0	0	0	0
1534	PFR_JS25-1_1500	PF04239 family protein	1687231	1687875	+	PROKKA_01528	hypothetical protein	1687231	1687875	+					1	0	0	0	0	0	0
1535	PFR_JS25-1_1501	Silent information regulator protein Sir2	1687894	1688817	-	PROKKA_01529	NAD-dependent protein deacetylase	1687894	1688817	-	3.5.1.-	cobB_4	similar to AA sequence:UniProtKB:Q9WYW0		1	0	0	0	0	0	0
1536	PFR_JS25-1_1502	Methionyl-tRNA synthetase (Methionine--tRNA	1689059	1691005	-	PROKKA_01530	Methionine--tRNA ligase	1689059	1691005	-	6.1.1.10	metG	similar to AA sequence:UniProtKB:P00959		1	0	0	0	0	0	0
1537	PFR_JS25-1_1503	Enoyl-CoA hydratase echA9	1691046	1691978	+	PROKKA_01531	putative enoyl-CoA hydratase	1691046	1691978	+	4.2.1.17	fadB	similar to AA sequence:UniProtKB:P94549		1	0	0	0	0	0	0
1538	PFR_JS25-1_1504	Hypothetical protein	1692054	1692569	-	PROKKA_01532	hypothetical protein	1692054	1692569	-					1	0	0	0	0	0	0
1539	PFR_JS25-1_1505	Ribonuclease H	1692646	1693677	-	PROKKA_01533	Ribonuclease HI	1692646	1693677	-	3.1.26.4	rnhA	similar to AA sequence:UniProtKB:P0A7Y4		1	0	0	0	0	0	0
1540	PFR_JS25-1_1506	Basic membrane protein	1693749	1694693	-	PROKKA_01534	Basic membrane protein	1693749	1694693	-			protein motif:Pfam:PF02608.8		1	0	0	0	0	0	0
1541	PFR_JS25-1_1507	Phosphotransferase family protein	1694943	1696232	-	PROKKA_01535	Phosphotransferase enzyme family protein	1694943	1696232	-			protein motif:Pfam:PF01636.17		1	0	0	0	0	0	0
1542	PFR_JS25-1_1508	CBS domain pair protein	1696313	1697833	-	PROKKA_01536	Hemolysin C	1696313	1697833	-		tlyC	similar to AA sequence:UniProtKB:O05961		1	0	0	0	0	0	0
1543	PFR_JS25-1_1509	AzlC family protein	1698127	1698795	+	PROKKA_01537	AzlC protein	1698127	1698795	+			protein motif:Pfam:PF03591.8		0	0	0	0	0	0	0
1544	PFR_JS25-1_1510	Hypothetical protein	1698792	1699103	+	PROKKA_01538	hypothetical protein	1698792	1699103	+					1	0	0	0	0	0	0
1545	PFR_JS25-1_1511	Isocitrate dehydrogenase [NADP]	1699295	1700512	-	PROKKA_01539	Isocitrate dehydrogenase [NADP]	1699295	1700512	-	1.1.1.42	icd	similar to AA sequence:UniProtKB:P65097		1	0	0	0	0	0	0
1546	PFR_JS25-1_1512	Malate dehydrogenase	1700690	1701676	+	PROKKA_01540	Malate dehydrogenase	1700690	1701676	+	1.1.1.37	mdh_2	similar to AA sequence:UniProtKB:P10584		1	0	0	0	0	0	0
1547	PFR_JS25-1_1513	Hypothetical protein	1701858	1702181	-	PROKKA_01541	hypothetical protein	1701858	1702181	-					1	0	0	0	0	0	0
1548	PFR_JS25-1_1514	Bifunctional protein FolD	1702187	1703047	-	PROKKA_01542	Bifunctional protein FolD protein	1702187	1703047	-		folD	similar to AA sequence:UniProtKB:A0QSY5		1	0	0	0	0	0	0
1549	PFR_JS25-1_1515	Bifunctional purine biosynthesis protein PurH	1703121	1704674	-	PROKKA_01543	Bifunctional purine biosynthesis protein PurH	1703121	1704674	-		purH	similar to AA sequence:UniProtKB:Q8NS21		1	0	0	0	0	0	0
1550	PFR_JS25-1_1516	Phosphoribosylglycinamide formyltransferase	1704796	1705407	-	PROKKA_01544	Phosphoribosylglycinamide formyltransferase	1704796	1705407	-	2.1.2.2	purN	similar to AA sequence:UniProtKB:P71554		1	0	0	0	0	0	0
1551	PFR_JS25-1_1517	Hypothetical protein	1705418	1706896	-	PROKKA_01545	hypothetical protein	1705418	1706896	-					1	0	0	0	0	0	0
1552	PFR_JS25-1_1518	ATP-dependent DNA helicase PcrA	1706990	1709479	-	PROKKA_01546	ATP-dependent DNA helicase UvrD1	1706990	1709479	-	3.6.4.12	uvrD1_2	similar to AA sequence:UniProtKB:P0A5A3		1	0	0	0	0	0	0
1553	PFR_JS25-1_1519	Phospholipase D domain protein	1709616	1710869	+	PROKKA_01547	Cardiolipin synthase	1709616	1710869	+	2.7.8.-	cls	similar to AA sequence:UniProtKB:P63801		1	0	0	0	0	0	0
1554	PFR_JS25-1_1520	Fe(3 ) dicitrate transport ATP-binding protein	1710718	1711695	-	PROKKA_01548	putative siderophore transport system ATP-binding protein YusV	1710718	1711695	-		yusV_1	similar to AA sequence:UniProtKB:O32188		1	0	0	0	0	0	0
1555	PFR_JS25-1_1521	ABC-type cobalamin/Fe3-siderophores transport	1711692	1712732	-	PROKKA_01549	Iron-uptake system permease protein FeuC	1711692	1712732	-		feuC	similar to AA sequence:UniProtKB:P40411		1	0	0	0	0	0	0
1556	PFR_JS25-1_1522	ABC-type enterochelin transport system, permease	1712802	1713833	-	PROKKA_01550	Iron-uptake system permease protein FeuB	1712802	1713833	-		feuB	similar to AA sequence:UniProtKB:P40410		1	0	0	0	0	0	0
1557	PFR_JS25-1_1523	Iron compound ABC transporter, iron	1713830	1714846	-	PROKKA_01551	putative ABC transporter solute-binding protein YclQ precursor	1713830	1714846	-		yclQ	similar to AA sequence:UniProtKB:P94421		1	0	0	0	0	0	0
1558	PFR_JS25-1_1524	Hypothetical protein	1715136	1715387	+	PROKKA_01552	hypothetical protein	1715136	1715387	+			protein motif:CLUSTERS:PRK10457		1	0	0	0	0	0	0
1559	PFR_JS25-1_1525	Response regulator	1715625	1716323	-	PROKKA_01553	Transcriptional regulatory protein LiaR	1715625	1716323	-		liaR_3	similar to AA sequence:UniProtKB:O32197		1	0	0	0	0	0	0
1560	PFR_JS25-1_1526	Sensor histidine kinase	1716320	1717663	-	PROKKA_01554	Sensor histidine kinase LiaS	1716320	1717663	-	2.7.13.3	liaS	similar to AA sequence:UniProtKB:O32198		1	0	0	0	0	0	0
1561	PFR_JS25-1_1527	Possible stress-response transcriptional	1717905	1718195	+	PROKKA_01555	PspC domain protein	1717905	1718195	+			protein motif:Pfam:PF04024.6		1	0	0	0	0	0	0
1562	PFR_JS25-1_1528	NADPH:quinone reductase and related Zn-dependent	1718492	1719436	+	PROKKA_01556	Phthiocerol synthesis polyketide synthase type I PpsC	1718492	1719436	+	2.3.1.41	ppsC	similar to AA sequence:UniProtKB:P96202		1	0	0	0	0	0	0
1563	PFR_JS25-1_1529	Protein containing DUF1963	1719487	1720374	-	PROKKA_01557	hypothetical protein	1719487	1720374	-					1	0	0	0	0	0	0
1564	PFR_JS25-1_1530	GMP synthase (glutamine-hydrolyzing)	1720579	1722018	-	PROKKA_01558	GMP synthase [glutamine-hydrolyzing]	1720579	1722018	-	6.3.5.2	guaA_2	similar to AA sequence:UniProtKB:P0A5A1		1	0	0	0	0	0	0
1565	PFR_JS25-1_1531	ABC transporter, permease protein YjfF	1722427	1723455	-	PROKKA_01559	Inner membrane ABC transporter permease protein YjfF	1722427	1723455	-		yjfF	similar to AA sequence:UniProtKB:P37772		1	0	0	0	0	0	0
1566	PFR_JS25-1_1532	Permease component of	1723452	1724510	-	PROKKA_01560	Inner membrane ABC transporter permease protein YtfT	1723452	1724510	-		ytfT	similar to AA sequence:UniProtKB:P39328		1	0	0	0	0	0	0
1567	PFR_JS25-1_1533	Putative sugar ABC transport system, ATP-binding	1724507	1725397	-	PROKKA_01561	Ribose import ATP-binding protein RbsA	1724507	1725397	-	3.6.3.17	rbsA	similar to AA sequence:UniProtKB:P04983		0	0	0	0	0	0	0
1568	PFR_JS25-1_1534	Putative sugar ABC transport system, ATP-binding	1725419	1726039	-	PROKKA_01562	Arabinose import ATP-binding protein AraG	1725419	1726039	-	3.6.3.17	araG	similar to AA sequence:UniProtKB:P0AAF3		0	0	0	0	0	0	0
1569	PFR_JS25-1_1535	Hypothetical protein	1726177	1726332	-	PROKKA_01563	hypothetical protein	1726177	1726332	-					0	0	0	0	0	0	0
1570	PFR_JS25-1_1536	Transposase, ISlxx5	1726411	1727445	+	PROKKA_01564	Integrase core domain protein	1726411	1727445	+			protein motif:Pfam:PF00665.20		0	0	0	0	0	0	0
1571	PFR_JS25-1_1537	ABC transporter periplasmic-binding protein ytfQ	1727376	1728266	-	PROKKA_01565	ABC transporter periplasmic-binding protein YtfQ precursor	1727376	1728266	-		ytfQ	similar to AA sequence:UniProtKB:P39325		0	0	0	0	0	0	0
1572	PFR_JS25-1_1538	Transcriptional regulator	1728510	1729547	-	PROKKA_01566	Lactose operon repressor	1728510	1729547	-		lacI	similar to AA sequence:UniProtKB:P03023		1	0	0	0	0	0	0
1573	PFR_JS25-1_1539	L-arabinose isomerase 2	1729574	1731094	-	PROKKA_01567	L-arabinose isomerase	1729574	1731094	-	5.3.1.4	araA	similar to AA sequence:UniProtKB:Q9S467		1	0	0	0	0	0	0
1574	PFR_JS25-1_1540	Hypothetical protein	1731164	1731262	-	PROKKA_01568	hypothetical protein	1731164	1731262	-					0	0	0	0	0	0	0
1575	PFR_JS25-1_1541	Class II aldolase/adducin family protein	1731222	1731869	-	PROKKA_01569	L-ribulose-5-phosphate 4-epimerase	1731222	1731869	-	5.1.3.4	araD	similar to AA sequence:UniProtKB:P94525		1	0	0	0	0	0	0
1576	PFR_JS25-1_1542	Ribulokinase	1731866	1733635	-	PROKKA_01570	Ribulokinase	1731866	1733635	-	2.7.1.16	araB_3	similar to AA sequence:UniProtKB:P94524		0	0	0	0	0	0	0
1577	PFR_JS25-1_1543	Cysteine synthase	1733839	1734765	+	PROKKA_01571	O-acetylserine sulfhydrylase	1733839	1734765	+	2.5.1.47	cysK1_2	similar to AA sequence:UniProtKB:P0A534		1	0	0	0	0	0	0
1578	PFR_JS25-1_1544	Serine acetyltransferase	1734762	1735313	+	PROKKA_01572	Serine acetyltransferase	1734762	1735313	+	2.3.1.30	cysE	similar to AA sequence:UniProtKB:Q06750		1	0	0	0	0	0	0
1579	PFR_JS25-1_1545	Hypothetical protein	1735348	1736265	-	PROKKA_01573	N-acetylmuramoyl-L-alanine amidase	1735348	1736265	-			protein motif:Pfam:PF01520.12		1	0	0	0	0	0	0
1580	PFR_JS25-1_1546	Hypothetical protein	1736255	1737325	-	PROKKA_01574	hypothetical protein	1736255	1737325	-					0	0	0	0	0	0	0
1581	PFR_JS25-1_1547	Hypothetical protein	1737338	1739050	-	PROKKA_01575	hypothetical protein	1737338	1739050	-					0	0	0	0	0	0	0
1582	PFR_JS25-1_1548	Transcription initiation factor	1739075	1740391	-	PROKKA_01576	hypothetical protein	1739075	1740391	-					0	0	0	0	0	0	0
1583	PFR_JS25-1_1549	Chorismate mutase	1740695	1741024	-	PROKKA_01577	T-protein	1740695	1741024	-		tyrA_2	similar to AA sequence:UniProtKB:P07023		1	0	0	0	0	0	0
1584	PFR_JS25-1_1550	IMP dehydrogenase family protein	1741056	1742159	-	PROKKA_01578	putative oxidoreductase/MSMEI_1564	1741056	1742159	-	1.-.-.-		similar to AA sequence:UniProtKB:A0QSU4		1	0	0	0	0	0	0
1585	PFR_JS25-1_1551	Inosine-5'-monophosphate dehydrogenase GuaB	1742311	1743831	-	PROKKA_01579	Inosine-5'-monophosphate dehydrogenase	1742311	1743831	-	1.1.1.205	guaB_2	similar to AA sequence:UniProtKB:P65167		1	0	0	0	0	0	0
1586	PFR_JS25-1_1552	60 kDa chaperonin 2	1743978	1745570	-	PROKKA_01580	60 kDa chaperonin 1	1743978	1745570	-		groL1_2	similar to AA sequence:UniProtKB:Q00767		1	0	0	0	0	0	0
1587	PFR_JS25-1_1553	10 kDa chaperonin	1745592	1745888	-	PROKKA_01581	10 kDa chaperonin	1745592	1745888	-		groS	similar to AA sequence:UniProtKB:Q8NSS1		1	0	0	0	0	0	0
1588	PFR_JS25-1_1554	ProXL	1746125	1747156	-	PROKKA_01582	Putative osmoprotectant uptake system substrate-binding protein OsmF precursor	1746125	1747156	-		osmF_2	similar to AA sequence:UniProtKB:P33362		1	0	0	0	0	0	0
1589	PFR_JS25-1_1555	ProWL	1747160	1747897	-	PROKKA_01583	Glycine betaine/carnitine/choline transport system permease protein OpuCB	1747160	1747897	-		opuCB_1	similar to AA sequence:UniProtKB:O34878		1	0	0	0	0	0	0
1590	PFR_JS25-1_1556	Osmoprotectant transport ATP-binding protein ABC	1747894	1749228	-	PROKKA_01584	Choline transport ATP-binding protein OpuBA	1747894	1749228	-		opuBA_1	similar to AA sequence:UniProtKB:Q45460		1	0	0	0	0	0	0
1591	PFR_JS25-1_1557	ABC transporter, permease protein OpuCB	1749225	1749866	-	PROKKA_01585	Choline transport system permease protein OpuBB	1749225	1749866	-		opuBB	similar to AA sequence:UniProtKB:Q45461		1	0	0	0	0	0	0
1592	PFR_JS25-1_1558	RNA cap guanine-N2 methyltransferase	1750080	1751468	-	PROKKA_01586	Methyltransferase domain protein	1750080	1751468	-			protein motif:Pfam:PF12847.1		0	0	0	0	0	0	0
1593	PFR_JS25-1_1559	Transmembrane efflux protein	1751493	1752788	-	PROKKA_01587	enterobactin exporter EntS	1751493	1752788	-			protein motif:CLUSTERS:PRK10489		1	0	0	0	0	0	0
1594	PFR_JS25-1_1560	Hydrolase, NUDIX family	1752931	1753416	-	PROKKA_01588	8-oxo-dGTP diphosphatase	1752931	1753416	-	3.6.1.55	mutX	similar to AA sequence:UniProtKB:P41354		1	0	0	0	0	0	0
1595	PFR_JS25-1_1561	Aminopeptidase C	1753471	1754919	-	PROKKA_01589	Aminopeptidase C	1753471	1754919	-	3.4.22.40	pepC_2	similar to AA sequence:UniProtKB:Q04723		1	0	0	0	0	0	0
1596	PFR_JS25-1_1562	Nicotinate-nucleotide--dimethylbenzimidazole	1755103	1756983	-	PROKKA_01590	5,6-dimethylbenzimidazole synthase	1755103	1756983	-	1.14.99.40	bluB	similar to AA sequence:UniProtKB:Q92PC8		1	0	0	0	0	0	0
1597	PFR_JS25-1_1563	Probable tRNA threonylcarbamoyladenosine	1757057	1758130	-	PROKKA_01591	tRNA N6-adenosine threonylcarbamoyltransferase	1757057	1758130	-	2.3.1.-	tsaD	similar to AA sequence:UniProtKB:Q2FWL2		1	0	0	0	0	0	0
1598	PFR_JS25-1_1564	Hypothetical protein	1758127	1758648	-	PROKKA_01592	ribosomal-protein-alanine N-acetyltransferase	1758127	1758648	-			protein motif:CLUSTERS:PRK09491		1	0	0	0	0	0	0
1599	PFR_JS25-1_1565	Universal bacterial protein YeaZ	1758645	1759331	-	PROKKA_01593	tRNA threonylcarbamoyladenosine biosynthesis protein TsaB	1758645	1759331	-		tsaB	similar to AA sequence:UniProtKB:Q7CQE0		1	0	0	0	0	0	0
1600	PFR_JS25-1_1566	Putative ATPase or kinase	1759328	1760323	-	PROKKA_01594	tRNA threonylcarbamoyladenosine biosynthesis protein TsaE	1759328	1760323	-		tsaE	similar to AA sequence:UniProtKB:O05515		1	0	0	0	0	0	0
1601	PFR_JS25-1_1567	Hypothetical protein	1760586	1763744	-	PROKKA_01595	ATP-dependent RNA helicase DeaD	1760586	1763744	-	3.6.4.13	deaD	similar to AA sequence:UniProtKB:P0A9P6		1	0	0	0	0	0	0
1602	PFR_JS25-1_1568	Glycosyltransferase, group 1 family	1764022	1765167	+	PROKKA_01596	GDP-mannose-dependent alpha-mannosyltransferase	1764022	1765167	+	2.4.1.-	mgtA_2	similar to AA sequence:UniProtKB:O06423		1	0	0	0	0	0	0
1603	PFR_JS25-1_1569	YjeF protein	1765196	1766614	-	PROKKA_01597	Bifunctional NAD(P)H-hydrate repair enzyme Nnr	1765196	1766614	-		nnr	similar to AA sequence:UniProtKB:P31806		1	0	0	0	0	0	0
1604	PFR_JS25-1_1570	Holo-[acyl-carrier-protein] synthase AcpS	1766616	1767083	-	PROKKA_01598	Holo-[acyl-carrier-protein] synthase	1766616	1767083	-	2.7.8.7	acpS	similar to AA sequence:UniProtKB:O86785		0	0	0	0	0	0	0
1605	PFR_JS25-1_1571	Glucosamine--fructose-6-phosphate	1767124	1768974	-	PROKKA_01599	Glutamine--fructose-6-phosphate aminotransferase [isomerizing]	1767124	1768974	-	2.6.1.16	glmS	similar to AA sequence:UniProtKB:P17169		1	0	0	0	0	0	0
1606	PFR_JS25-1_1572	Pantothenate kinase	1769123	1770205	+	PROKKA_01600	Pantothenate kinase	1769123	1770205	+	2.7.1.33	coaA_1	similar to AA sequence:UniProtKB:P63810		1	0	0	0	0	0	0
1607	PFR_JS25-1_1573	Putative insertion element ISCmi2 transposase	1770403	1771446	+	PROKKA_01601	IS2 transposase TnpB	1770403	1771446	+			protein motif:CLUSTERS:PRK09409		0	0	0	0	0	0	0
1608	PFR_JS25-1_1574	Phosphoglucosamine mutase	1771443	1772786	-	PROKKA_01602	Phosphoglucosamine mutase	1771443	1772786	-	5.4.2.10	glmM	similar to AA sequence:UniProtKB:P99087		1	0	0	0	0	0	0
1609	PFR_JS25-1_1575	30S ribosomal protein S9	1772938	1773489	-	PROKKA_01603	30S ribosomal protein S9	1772938	1773489	-		rpsI	similar to AA sequence:UniProtKB:A0QSP9		1	0	0	0	0	0	0
1610	PFR_JS25-1_1576	50S ribosomal protein L13	1773486	1773929	-	PROKKA_01604	50S ribosomal protein L13	1773486	1773929	-		rplM	similar to AA sequence:UniProtKB:A0QSP8		1	0	0	0	0	0	0
1611	PFR_JS25-1_1577	Elongation factor G fusA2	1774230	1776326	+	PROKKA_01605	Elongation factor G	1774230	1776326	+		fus	similar to AA sequence:UniProtKB:Q5XDW4		1	0	0	0	0	0	0
1612	PFR_JS25-1_1578	PF03733 domain protein	1776458	1776853	-	PROKKA_01606	Inner membrane protein YccF	1776458	1776853	-		yccF	similar to AA sequence:UniProtKB:P0AB12		1	0	0	0	0	0	0
1613	PFR_JS25-1_1579	TRNA (guanine-N(7)-)-methyltransferase	1777066	1777920	+	PROKKA_01607	tRNA (guanine-N(7)-)-methyltransferase	1777066	1777920	+	2.1.1.33	trmB	similar to AA sequence:UniProtKB:P44648		1	0	0	0	0	0	0
1614	PFR_JS25-1_1580	TRNA pseudouridine synthase A	1777913	1778788	+	PROKKA_01608	tRNA pseudouridine synthase A	1777913	1778788	+	5.4.99.12	truA	similar to AA sequence:UniProtKB:P07649		1	0	0	0	0	0	0
1615	PFR_JS25-1_1581	Methyltransferase small domain protein	1778826	1779425	+	PROKKA_01609	Ribosomal RNA small subunit methyltransferase C	1778826	1779425	+	2.1.1.172	rsmC_2	similar to AA sequence:UniProtKB:P39406		1	0	0	0	0	0	0
1616	PFR_JS25-1_1582	Hypothetical protein	1779717	1780259	+	PROKKA_01610	hypothetical protein	1779717	1780259	+					1	0	0	0	0	0	0
1617	PFR_JS25-1_1583	Cobalt transport protein	1780305	1781405	+	PROKKA_01611	Energy-coupling factor transporter transmembrane protein EcfT	1780305	1781405	+		ecfT	similar to AA sequence:UniProtKB:Q03ZL4		1	0	0	0	0	0	0
1618	PFR_JS25-1_1584	ABC transporter	1781402	1783018	+	PROKKA_01612	Putative HMP/thiamine import ATP-binding protein YkoD	1781402	1783018	+	3.6.3.-	ykoD	similar to AA sequence:UniProtKB:O34362		1	0	0	0	0	0	0
1619	PFR_JS25-1_1585	Substrate-specific component CbrT of predicted	1783015	1783866	+	PROKKA_01613	hypothetical protein	1783015	1783866	+					1	0	0	0	0	0	0
1620	PFR_JS25-1_1586	Putative integral membrane transport protein	1783881	1785473	-	PROKKA_01614	hypothetical protein	1783881	1785473	-					1	0	0	0	0	0	0
1621	PFR_JS25-1_1587	ABC transporter domain-containing ATP-binding	1785443	1786483	-	PROKKA_01615	Fluoroquinolones export ATP-binding protein/MT2762	1785443	1786483	-	3.6.3.-		similar to AA sequence:UniProtKB:O07190		1	0	0	0	0	0	0
1622	PFR_JS25-1_1588	Superoxide dismutase	1786682	1787290	+	PROKKA_01616	Superoxide dismutase [Mn/Fe]	1786682	1787290	+	1.15.1.1	sodA	similar to AA sequence:UniProtKB:P80293		1	0	0	0	0	0	0
1623	PFR_JS25-1_1589	Resuscitation-promoting factor RpfB	1787585	1788670	+	PROKKA_01617	Resuscitation-promoting factor Rpf2 precursor	1787585	1788670	+	3.-.-.-	rpf2	similar to AA sequence:UniProtKB:Q6M6N7		1	0	0	0	0	0	0
1624	PFR_JS25-1_1590	Glycosyltransferase, group 1 family	1788780	1789961	-	PROKKA_01618	GDP-mannose-dependent alpha-(1-6)-phosphatidylinositol dimannoside mannosyltransferase	1788780	1789961	-	2.4.1.57	pimC	similar to AA sequence:UniProtKB:P0CF99		1	0	0	0	0	0	0
1625	PFR_JS25-1_1591	50S ribosomal protein L17	1790062	1790649	-	PROKKA_01619	50S ribosomal protein L17	1790062	1790649	-		rplQ	similar to AA sequence:UniProtKB:A0QSL9		1	0	0	0	0	0	0
1626	PFR_JS25-1_1592	DNA-directed RNA polymerase, alpha subunit	1790693	1791712	-	PROKKA_01620	DNA-directed RNA polymerase subunit alpha	1790693	1791712	-	2.7.7.6	rpoA	similar to AA sequence:UniProtKB:P66701		1	0	0	0	0	0	0
1627	PFR_JS25-1_1593	30S ribosomal protein S4	1791837	1792442	-	PROKKA_01621	30S ribosomal protein S4	1791837	1792442	-		rpsD	similar to AA sequence:UniProtKB:A0QSL7		1	0	0	0	0	0	0
1628	PFR_JS25-1_1594	30S ribosomal protein S11	1792473	1792880	-	PROKKA_01622	30S ribosomal protein S11	1792473	1792880	-		rpsK	similar to AA sequence:UniProtKB:P66357		1	0	0	0	0	0	0
1629	PFR_JS25-1_1595	30S ribosomal protein S13	1792926	1793300	-	PROKKA_01623	30S ribosomal protein S13	1792926	1793300	-		rpsM	similar to AA sequence:UniProtKB:A0QSL5		1	0	0	0	0	0	0
1630	PFR_JS25-1_1596	Hypothetical protein	1793553	1793666	-	PROKKA_01624	50S ribosomal protein L36	1793553	1793666	-		rpmJ	similar to AA sequence:UniProtKB:P07841		0	0	0	0	0	0	0
1631	PFR_JS25-1_1597	Translation initiation factor IF-1	1793759	1793980	-	PROKKA_01625	Translation initiation factor IF-1	1793759	1793980	-		infA	similar to AA sequence:UniProtKB:P0A5H5		1	0	0	0	0	0	0
1632	PFR_JS25-1_1598	Hypothetical protein	1794339	1794623	+	PROKKA_01626	YciI-like protein	1794339	1794623	+			protein motif:CLUSTERS:PRK12863		1	0	0	0	0	0	0
1633	PFR_JS25-1_1599	Hypothetical protein	1794656	1795042	-	PROKKA_01627	hypothetical protein	1794656	1795042	-					1	0	0	0	0	0	0
1634	PFR_JS25-1_1600	Methionyl aminopeptidase	1795068	1795898	-	PROKKA_01628	Methionine aminopeptidase 1	1795068	1795898	-	3.4.11.18	map_2	similar to AA sequence:UniProtKB:P19994		1	0	0	0	0	0	0
1635	PFR_JS25-1_1601	Adenylate kinase	1795910	1796470	-	PROKKA_01629	Adenylate kinase	1795910	1796470	-	2.7.4.3	adk	similar to AA sequence:UniProtKB:A0QSH8		1	0	0	0	0	0	0
1636	PFR_JS25-1_1602	Protein translocase subunit SecY	1796482	1797795	-	PROKKA_01630	preprotein translocase subunit SecY	1796482	1797795	-			protein motif:CLUSTERS:PRK09204		1	0	0	0	0	0	0
1637	PFR_JS25-1_1603	Dipeptide/oligopeptide ABC superfamily ATP	1798095	1799168	+	PROKKA_01631	Dipeptide transport system permease protein DppB	1798095	1799168	+		dppB_1	similar to AA sequence:UniProtKB:P0AEF8		0	0	0	0	0	0	0
1638	PFR_JS25-1_1604	Oligopeptide transport system permease protein	1799170	1800156	+	PROKKA_01632	Oligopeptide transport system permease protein OppC	1799170	1800156	+		oppC	similar to AA sequence:UniProtKB:P08006		1	0	0	0	0	0	0
1639	PFR_JS25-1_1605	Oligopeptide transport ATP-binding protein	1800153	1802252	+	PROKKA_01633	Glutathione import ATP-binding protein GsiA	1800153	1802252	+	3.6.3.-	gsiA_2	similar to AA sequence:UniProtKB:P75796		1	0	0	0	0	0	0
1640	PFR_JS25-1_1606	Putative extracellular solute-binding dependent	1802323	1804041	+	PROKKA_01634	putative monoacyl phosphatidylinositol tetramannoside-binding protein LpqW precursor	1802323	1804041	+			similar to AA sequence:UniProtKB:A0R2I8		0	0	0	0	0	0	0
1641	PFR_JS25-1_1607	Putative luciferase-like monooxygenase,	1804293	1805489	+	PROKKA_01635	hypothetical protein	1804293	1805489	+			protein motif:CLUSTERS:PRK10508		1	0	0	0	0	0	0
1642	PFR_JS25-1_1608	FMN reductase	1805600	1806247	+	PROKKA_01636	NAD(P)H-dependent FAD/FMN reductase	1805600	1806247	+	1.5.1.45		similar to AA sequence:UniProtKB:A4IT49		1	0	0	0	0	0	0
1643	PFR_JS25-1_1609	50S ribosomal protein L15	1806604	1807047	-	PROKKA_01637	50S ribosomal protein L15	1806604	1807047	-		rplO	similar to AA sequence:UniProtKB:P19946		1	0	0	0	0	0	0
1644	PFR_JS25-1_1610	50S ribosomal protein L30	1807049	1807231	-	PROKKA_01638	50S ribosomal protein L30	1807049	1807231	-		rpmD	similar to AA sequence:UniProtKB:P0AG51		1	0	0	0	0	0	0
1645	PFR_JS25-1_1611	30S ribosomal protein S5	1807231	1807842	-	PROKKA_01639	30S ribosomal protein S5	1807231	1807842	-		rpsE	similar to AA sequence:UniProtKB:Q6A6P3		1	0	0	0	0	0	0
1646	PFR_JS25-1_1612	50S ribosomal protein L18	1807865	1808248	-	PROKKA_01640	50S ribosomal protein L18	1807865	1808248	-		rplR	similar to AA sequence:UniProtKB:P46899		1	0	0	0	0	0	0
1647	PFR_JS25-1_1613	50S ribosomal protein L6	1808251	1808793	-	PROKKA_01641	50S ribosomal protein L6	1808251	1808793	-		rplF	similar to AA sequence:UniProtKB:A0QSG4		1	0	0	0	0	0	0
1648	PFR_JS25-1_1614	30S ribosomal protein S8	1808824	1809231	-	PROKKA_01642	30S ribosomal protein S8	1808824	1809231	-		rpsH	similar to AA sequence:UniProtKB:A0QSG3		1	0	0	0	0	0	0
1649	PFR_JS25-1_1615	30S ribosomal protein S14 type Z	1809391	1809576	-	PROKKA_01643	30S ribosomal protein S14 type Z	1809391	1809576	-		rpsZ	similar to AA sequence:UniProtKB:P54798		1	0	0	0	0	0	0
1650	PFR_JS25-1_1616	50S ribosomal protein L5	1809585	1810247	-	PROKKA_01644	50S ribosomal protein L5	1809585	1810247	-		rplE	similar to AA sequence:UniProtKB:A0QSG1		1	0	0	0	0	0	0
1651	PFR_JS25-1_1617	50S ribosomal protein L24	1810247	1810618	-	PROKKA_01645	50S ribosomal protein L24	1810247	1810618	-		rplX	similar to AA sequence:UniProtKB:P60735		1	0	0	0	0	0	0
1652	PFR_JS25-1_1618	50S ribosomal protein L14	1810620	1810991	-	PROKKA_01646	50S ribosomal protein L14	1810620	1810991	-		rplN	similar to AA sequence:UniProtKB:A0QSF9		1	0	0	0	0	0	0
1653	PFR_JS25-1_1619	30S ribosomal protein S17	1811122	1811397	-	PROKKA_01647	30S ribosomal protein S17	1811122	1811397	-		rpsQ	similar to AA sequence:UniProtKB:A0QSE0		1	0	0	0	0	0	0
1654	PFR_JS25-1_1620	50S ribosomal protein L29	1811394	1811642	-	PROKKA_01648	50S ribosomal protein L29	1811394	1811642	-		rpmC	similar to AA sequence:UniProtKB:P95057		1	0	0	0	0	0	0
1655	PFR_JS25-1_1621	50S ribosomal protein L16	1811644	1812063	-	PROKKA_01649	50S ribosomal protein L16	1811644	1812063	-		rplP	similar to AA sequence:UniProtKB:A0QSD8		1	0	0	0	0	0	0
1656	PFR_JS25-1_1622	30S ribosomal protein S3	1812069	1812887	-	PROKKA_01650	30S ribosomal protein S3	1812069	1812887	-		rpsC	similar to AA sequence:UniProtKB:P23309		1	0	0	0	0	0	0
1657	PFR_JS25-1_1623	50S ribosomal protein L22	1812890	1813375	-	PROKKA_01651	50S ribosomal protein L22	1812890	1813375	-		rplV	similar to AA sequence:UniProtKB:A0QSD6		1	0	0	0	0	0	0
1658	PFR_JS25-1_1624	30S ribosomal protein S19	1813401	1813682	-	PROKKA_01652	30S ribosomal protein S19	1813401	1813682	-		rpsS	similar to AA sequence:UniProtKB:P0A5X5		1	0	0	0	0	0	0
1659	PFR_JS25-1_1625	50S ribosomal protein L2	1813700	1814536	-	PROKKA_01653	50S ribosomal protein L2	1813700	1814536	-		rplB	similar to AA sequence:UniProtKB:A0QSD4		1	0	0	0	0	0	0
1660	PFR_JS25-1_1626	50S ribosomal protein L23	1814575	1814886	-	PROKKA_01654	50S ribosomal protein L23	1814575	1814886	-		rplW	similar to AA sequence:UniProtKB:A0QSD3		1	0	0	0	0	0	0
1661	PFR_JS25-1_1627	50S ribosomal protein L4	1814883	1815584	-	PROKKA_01655	50S ribosomal protein L4	1814883	1815584	-		rplD	similar to AA sequence:UniProtKB:A0QSD2		1	0	0	0	0	0	0
1662	PFR_JS25-1_1628	50S ribosomal protein L3	1815581	1816240	-	PROKKA_01656	50S ribosomal protein L3	1815581	1816240	-		rplC	similar to AA sequence:UniProtKB:A0QSD1		1	0	0	0	0	0	0
1663	PFR_JS25-1_1629	30S ribosomal protein S10	1816252	1816563	-	PROKKA_01657	30S ribosomal protein S10	1816252	1816563	-		rpsJ	similar to AA sequence:UniProtKB:A0QSD0		1	0	0	0	0	0	0
1664	PFR_JS25-1_1630	Aminotransferase, class IV	1816998	1817870	-	PROKKA_01658	Branched-chain-amino-acid aminotransferase	1816998	1817870	-	2.6.1.42	ilvE_2	similar to AA sequence:UniProtKB:O86428		0	0	0	0	0	0	0
1665	PFR_JS25-1_1631	Glutamate--tRNA ligase (Precursor)	1817917	1819311	-	PROKKA_01659	Glutamate--tRNA ligase	1817917	1819311	-	6.1.1.17	gltX	similar to AA sequence:UniProtKB:P27000		1	0	0	0	0	0	0
1666	PFR_JS25-1_1632	Acetyltransferase, gnlAT family	1819550	1820239	-	PROKKA_01660	Acetyltransferase (GNAT) family protein	1819550	1820239	-			protein motif:Pfam:PF00583.18		1	0	0	0	0	0	0
1667	PFR_JS25-1_1633	Membrane protein, PF09852 family	1820281	1821711	+	PROKKA_01661	hypothetical protein	1820281	1821711	+					1	0	0	0	0	0	0
1668	PFR_JS25-1_1634	Translation elongation factor Tu	1821888	1823078	-	PROKKA_01662	Elongation factor Tu	1821888	1823078	-		tuf	similar to AA sequence:UniProtKB:A0QS98		1	0	0	0	0	0	0
1669	PFR_JS25-1_1635	Translation elongation factor G	1823313	1825412	-	PROKKA_01663	Elongation factor G	1823313	1825412	-		fusA	similar to AA sequence:UniProtKB:P0A556		1	0	0	0	0	0	0
1670	PFR_JS25-1_1636	30S ribosomal protein S7	1825583	1826053	-	PROKKA_01664	30S ribosomal protein S7	1825583	1826053	-		rpsG	similar to AA sequence:UniProtKB:A0QS97		1	0	0	0	0	0	0
1671	PFR_JS25-1_1637	30S ribosomal protein S12	1826053	1826424	-	PROKKA_01665	30S ribosomal protein S12	1826053	1826424	-		rpsL	similar to AA sequence:UniProtKB:P0A4A5		1	0	0	0	0	0	0
1672	PFR_JS25-1_1638	DNA-directed RNA polymerase, beta' subunit	1826884	1830774	-	PROKKA_01666	DNA-directed RNA polymerase subunit beta'	1826884	1830774	-	2.7.7.6	rpoC	similar to AA sequence:UniProtKB:A0QS66		1	0	0	0	0	0	0
1673	PFR_JS25-1_1639	DNA-directed RNA polymerase, beta subunit	1830876	1834352	-	PROKKA_01667	DNA-directed RNA polymerase subunit beta	1830876	1834352	-	2.7.7.6	rpoB	similar to AA sequence:UniProtKB:Q9L0L0		1	0	0	0	0	0	0
1674	PFR_JS25-1_1640	Hypothetical protein	1834678	1835304	-	PROKKA_01668	hypothetical protein	1834678	1835304	-					1	0	0	0	0	0	0
1675	PFR_JS25-1_1641	LSU ribosomal protein L7/L12 (P1/P2)	1835575	1835970	-	PROKKA_01669	50S ribosomal protein L7/L12	1835575	1835970	-		rplL	similar to AA sequence:UniProtKB:Q8NT28		1	0	0	0	0	0	0
1676	PFR_JS25-1_1642	50S ribosomal protein L10	1835987	1836634	-	PROKKA_01670	50S ribosomal protein L10	1835987	1836634	-		rplJ	similar to AA sequence:UniProtKB:A0QS62		1	0	0	0	0	0	0
1677	PFR_JS25-1_1643	Lipoyl synthase	1837003	1837953	-	PROKKA_01671	Lipoyl synthase	1837003	1837953	-	2.8.1.8	lipA	similar to AA sequence:UniProtKB:A8I4L8		1	0	0	0	0	0	0
1678	PFR_JS25-1_1644	Octanoyltransferase	1837950	1838822	-	PROKKA_01672	Octanoyltransferase	1837950	1838822	-	2.3.1.181	lipB	similar to AA sequence:UniProtKB:Q10404		1	0	0	0	0	0	0
1679	PFR_JS25-1_1645	50S ribosomal protein L1	1838989	1839699	-	PROKKA_01673	50S ribosomal protein L1	1838989	1839699	-		rplA	similar to AA sequence:UniProtKB:A0QS46		1	0	0	0	0	0	0
1680	PFR_JS25-1_1646	50S ribosomal protein L11	1839821	1840249	-	PROKKA_01674	50S ribosomal protein L11	1839821	1840249	-		rplK	similar to AA sequence:UniProtKB:A0QS45		1	0	0	0	0	0	0
1681	PFR_JS25-1_1647	Transcription antitermination protein nusG	1840359	1841237	-	PROKKA_01675	hypothetical protein	1840359	1841237	-			similar to AA sequence:UniProtKB:P65589	Transcription termination/antitermination protein NusG	1	0	0	0	0	0	0
1682	PFR_JS25-1_1648	Putative SecE/Sec61-gamma subunit of protein	1841257	1841844	-	PROKKA_01676	preprotein translocase subunit SecE	1841257	1841844	-			protein motif:CLUSTERS:PRK07597		1	0	0	0	0	0	0
1683						PROKKA_01677	tRNA-Trp(cca)	1842013	1842086	-			COORDINATES:profile:Aragorn:1.2		0					0	0
1684	PFR_JS25-1_1649	Hypothetical protein	1842277	1843761	-	PROKKA_01678	hypothetical protein	1842277	1843761	-					1	0	0	0	0	0	0
1685	PFR_JS25-1_1650	UDP-N-acetylenolpyruvoylglucosamine reductase	1843783	1844916	-	PROKKA_01679	UDP-N-acetylenolpyruvoylglucosamine reductase	1843783	1844916	-	1.3.1.98	murB	similar to AA sequence:UniProtKB:Q9HZM7		1	0	0	0	0	0	0
1686	PFR_JS25-1_1651	MaoC-like protein	1844986	1845417	-	PROKKA_01680	MaoC like domain protein	1844986	1845417	-			protein motif:Pfam:PF01575.13		1	0	0	0	0	0	0
1687	PFR_JS25-1_1652	UPF0336 protein	1845414	1845848	-	PROKKA_01681	hypothetical protein	1845414	1845848	-					1	0	0	0	0	0	0
1688	PFR_JS25-1_1653	50S ribosomal protein L33	1845996	1846166	-	PROKKA_01682	50S ribosomal protein L33 1	1845996	1846166	-		rpmGA	similar to AA sequence:UniProtKB:P23375		1	0	0	0	0	0	0
1689						PROKKA_01683	tRNA-Met(cat)	1846295	1846369	-			COORDINATES:profile:Aragorn:1.2		0					0	0
1690						PROKKA_01684	tRNA-Thr(ggt)	1846447	1846520	-			COORDINATES:profile:Aragorn:1.2		0					0	0
1691	PFR_JS25-1_1654	Alkyl hydroperoxide reductase, F subunit	1846565	1848220	-	PROKKA_01685	NADH dehydrogenase	1846565	1848220	-	1.6.99.3	ahpF	similar to AA sequence:UniProtKB:P26829		1	0	0	0	0	0	0
1692	PFR_JS25-1_1655	Alkyl hydroperoxide reductase, C22 subunit,	1848444	1849007	-	PROKKA_01686	Alkyl hydroperoxide reductase subunit C	1848444	1849007	-	1.11.1.15	ahpC	similar to AA sequence:UniProtKB:P80239		1	0	0	0	0	0	0
1693						PROKKA_01687	tRNA-Tyr(gta)	1849350	1849433	-			COORDINATES:profile:Aragorn:1.2		0					0	0
1694	PFR_JS25-1_1656	Hypothetical protein	1849531	1850025	-	PROKKA_01688	hypothetical protein	1849531	1850025	-					1	0	0	0	0	0	0
1695	PFR_JS25-1_1657	Exodeoxyribonuclease	1850104	1851045	+	PROKKA_01689	Exodeoxyribonuclease	1850104	1851045	+	3.1.11.2	exoA	similar to AA sequence:UniProtKB:P37454		1	0	0	0	0	0	0
1696	PFR_JS25-1_1658	Hypothetical protein	1851104	1851490	-	PROKKA_01690	hypothetical protein	1851104	1851490	-					1	0	0	0	0	0	0
1697	PFR_JS25-1_1659	Mannosyltransferase MptA	1851657	1853291	-	PROKKA_01691	hypothetical protein	1851657	1853291	-					1	0	0	0	0	0	0
1698	PFR_JS25-1_1660	Ferredoxin oxidoreductase, alpha subunit	1853418	1855307	+	PROKKA_01692	2-oxoglutarate oxidoreductase subunit KorA	1853418	1855307	+	1.2.-.-	korA	similar to AA sequence:UniProtKB:O53182		1	0	0	0	0	0	0
1699	PFR_JS25-1_1661	2-oxoglutarate ferredoxin oxidoreductase subunit	1855304	1856383	+	PROKKA_01693	2-oxoglutarate oxidoreductase subunit KorB	1855304	1856383	+	1.2.-.-	korB	similar to AA sequence:UniProtKB:O53181		1	0	0	0	0	0	0
1700	PFR_JS25-1_1662	Peptidase family M13	1856513	1858486	+	PROKKA_01694	Neutral endopeptidase	1856513	1858486	+	3.4.24.-	pepO	similar to AA sequence:UniProtKB:Q07744		1	0	0	0	0	0	0
1701	PFR_JS25-1_1663	Hypothetical protein	1858574	1859779	+	PROKKA_01695	Inner membrane protein YhaI	1858574	1859779	+		yhaI	similar to AA sequence:UniProtKB:P64592		1	0	0	0	0	0	0
1702	PFR_JS25-1_1664	Inner membrane protein YhaI	1859852	1860307	+	PROKKA_01696	Inner membrane protein YhaH	1859852	1860307	+		yhaH	similar to AA sequence:UniProtKB:P64590		1	0	0	0	0	0	0
1703	PFR_JS25-1_1665	Polyprenyl synthetase	1860438	1861415	-	PROKKA_01697	Heptaprenyl diphosphate synthase component 2	1860438	1861415	-	2.5.1.30	hepT	similar to AA sequence:UniProtKB:P31114		1	0	0	0	0	0	0
1704	PFR_JS25-1_1666	NADH-quinone oxidoreductase subunit N	1861429	1862985	-	PROKKA_01698	NADH-quinone oxidoreductase subunit N	1861429	1862985	-	1.6.99.5	nuoN	similar to AA sequence:UniProtKB:P0AFF0		1	0	0	0	0	0	0
1705	PFR_JS25-1_1667	NADH dehydrogenase subunit M	1862989	1864530	-	PROKKA_01699	NADH-quinone oxidoreductase subunit M	1862989	1864530	-	1.6.99.5	nuoM	similar to AA sequence:UniProtKB:P0AFE8		1	0	0	0	0	0	0
1706	PFR_JS25-1_1668	NADH dehydrogenase subunit L	1864545	1866452	-	PROKKA_01700	NADH-quinone oxidoreductase subunit 12	1864545	1866452	-	1.6.99.5		similar to AA sequence:UniProtKB:Q56227		1	0	0	0	0	0	0
1707	PFR_JS25-1_1669	NADH-quinone oxidoreductase subunit K	1866463	1866762	-	PROKKA_01701	NADH-quinone oxidoreductase subunit 11	1866463	1866762	-	1.6.99.5		similar to AA sequence:UniProtKB:Q56226		1	0	0	0	0	0	0
1708	PFR_JS25-1_1670	NADH-ubiquinone/plastoquinone oxidoreductase	1866759	1867628	-	PROKKA_01702	NADH-quinone oxidoreductase subunit J	1866759	1867628	-	1.6.99.5	nuoJ	similar to AA sequence:UniProtKB:P0AFE0		1	0	0	0	0	0	0
1709	PFR_JS25-1_1671	NADH-quinone oxidoreductase subunit I	1867625	1868197	-	PROKKA_01703	NADH-quinone oxidoreductase subunit 9	1867625	1868197	-	1.6.99.5	nqo9	similar to AA sequence:UniProtKB:Q56224		1	0	0	0	0	0	0
1710	PFR_JS25-1_1672	NADH-quinone oxidoreductase subunit H	1868198	1869568	-	PROKKA_01704	NADH-quinone oxidoreductase subunit H	1868198	1869568	-	1.6.99.5	nuoH	similar to AA sequence:UniProtKB:P42032		1	0	0	0	0	0	0
1711	PFR_JS25-1_1673	NADH dehydrogenase, G subunit	1869565	1871976	-	PROKKA_01705	NADH-quinone oxidoreductase chain 3	1869565	1871976	-	1.6.99.5	nqo3	similar to AA sequence:UniProtKB:P29915		1	0	0	0	0	0	0
1712	PFR_JS25-1_1674	NADH oxidoreductase, F subunit	1871973	1873313	-	PROKKA_01706	NADH-quinone oxidoreductase subunit 1	1871973	1873313	-	1.6.99.5	nqo1	similar to AA sequence:UniProtKB:Q56222		1	0	0	0	0	0	0
1713	PFR_JS25-1_1675	NADH dehydrogenase subunit E	1873310	1874041	-	PROKKA_01707	NADH-quinone oxidoreductase subunit E	1873310	1874041	-	1.6.99.5	nuoE	similar to AA sequence:UniProtKB:P65573		1	0	0	0	0	0	0
1714	PFR_JS25-1_1676	NADH-quinone oxidoreductase subunit D	1874097	1875470	-	PROKKA_01708	NADH-quinone oxidoreductase subunit 4	1874097	1875470	-	1.6.99.5	nqo4	similar to AA sequence:UniProtKB:Q56220		1	0	0	0	0	0	0
1715	PFR_JS25-1_1677	NADH-quinone oxidoreductase subunit C	1875467	1876234	-	PROKKA_01709	NADH-quinone oxidoreductase subunit C 1	1875467	1876234	-	1.6.99.5	nuoC1	similar to AA sequence:UniProtKB:O68854		1	0	0	0	0	0	0
1716	PFR_JS25-1_1678	NADH-quinone oxidoreductase subunit B	1876231	1876788	-	PROKKA_01710	NADH-quinone oxidoreductase subunit 6	1876231	1876788	-	1.6.99.5	nqo6	similar to AA sequence:UniProtKB:Q56218		1	0	0	0	0	0	0
1717	PFR_JS25-1_1679	NADH-quinone oxidoreductase subunit A	1876807	1877172	-	PROKKA_01711	NAD(P)H-quinone oxidoreductase subunit 3	1876807	1877172	-	1.6.5.-	ndhC	similar to AA sequence:UniProtKB:P19045		1	0	0	0	0	0	0
1718	PFR_JS25-1_1680	Geranylgeranyl reductase family protein	1877229	1878560	-	PROKKA_01712	Putative oxidoreductase/MT0587	1877229	1878560	-	1.-.-.-		similar to AA sequence:UniProtKB:O06427		1	0	0	0	0	0	0
1719	PFR_JS25-1_1681	Chorismate binding enzyme	1878906	1880144	+	PROKKA_01713	Isochorismate synthase DhbC	1878906	1880144	+	5.4.4.2	dhbC	similar to AA sequence:UniProtKB:P45744		1	0	0	0	0	0	0
1720	PFR_JS25-1_1682	ABC transporter, permease protein	1880190	1881995	-	PROKKA_01714	hypothetical protein	1880190	1881995	-					1	0	0	0	0	0	0
1721	PFR_JS25-1_1683	Heme ABC exporter, ATP-binding protein CcmA	1881992	1882675	-	PROKKA_01715	SkfA peptide export ATP-binding protein SkfE	1881992	1882675	-	3.6.3.25	skfE	similar to AA sequence:UniProtKB:O31427		1	0	0	0	0	0	0
1722	PFR_JS25-1_1684	Demethylmenaquinone methyltransferase	1882886	1883533	+	PROKKA_01716	Ubiquinone/menaquinone biosynthesis C-methyltransferase UbiE	1882886	1883533	+	2.1.1.163	ubiE_2	similar to AA sequence:UniProtKB:P0A887		1	0	0	0	0	0	0
1723	PFR_JS25-1_1685	Nuclease, RecB family	1883660	1885429	+	PROKKA_01717	hypothetical protein	1883660	1885429	+					1	0	0	0	0	0	0
1724	PFR_JS25-1_1686	1,4-dihydroxy-2-naphthoate octaprenyltransferase	1885446	1886327	-	PROKKA_01718	1,4-dihydroxy-2-naphthoate octaprenyltransferase	1885446	1886327	-	2.5.1.74	menA	similar to AA sequence:UniProtKB:P32166		1	0	0	0	0	0	0
1725	PFR_JS25-1_1687	Hypothetical protein	1886508	1886762	+	PROKKA_01719	hypothetical protein	1886508	1886762	+					1	0	0	0	0	0	0
1726	PFR_JS25-1_1688	Transporter, major facilitator family protein	1887099	1887923	+	PROKKA_01720	Tetracycline resistance protein, class C	1887099	1887923	+		tetA	similar to AA sequence:UniProtKB:P02981	Putative antibiotic resistance	1	0	0	0	0	0	0
1727	PFR_JS25-1_1689	Membrane efflux protein MFS	1887957	1888385	+	PROKKA_01721	enterobactin exporter EntS	1887957	1888385	+			protein motif:CLUSTERS:PRK10489		0	0	0	0	0	0	0
1728	PFR_JS25-1_1690	Hypothetical protein	1888548	1888946	+	PROKKA_01722	PRC-barrel domain protein	1888548	1888946	+			protein motif:Pfam:PF05239.10		1	0	0	0	0	0	0
1729	PFR_JS25-1_1691	Cytidine and deoxycytidylate deaminase	1888972	1889436	-	PROKKA_01723	Riboflavin biosynthesis protein RibD	1888972	1889436	-		ribD_2	similar to AA sequence:UniProtKB:P25539		1	0	0	0	0	0	0
1730	PFR_JS25-1_1692	Cation diffusion facilitator family transporter	1889465	1890433	-	PROKKA_01724	Ferrous-iron efflux pump FieF	1889465	1890433	-		fieF	similar to AA sequence:UniProtKB:P69380		1	0	0	0	0	0	0
1731	PFR_JS25-1_1693	Phospholipase, patatin family	1890624	1892213	+	PROKKA_01725	hypothetical protein	1890624	1892213	+			protein motif:CLUSTERS:PRK10279		1	0	0	0	0	0	0
1732	PFR_JS25-1_1694	Hypothetical protein	1892319	1892666	+	PROKKA_01726	hypothetical protein	1892319	1892666	+					0	0	0	0	0	0	0
1733	PFR_JS25-1_1695	Hypothetical protein	1892787	1893446	+	PROKKA_01727	hypothetical protein	1892787	1893446	+					1	0	0	0	0	0	0
1734	PFR_JS25-1_1696	Transaldolase	1893645	1894727	+	PROKKA_01728	Transaldolase	1893645	1894727	+	2.2.1.2	tal_2	similar to AA sequence:UniProtKB:A0QWX9		1	0	0	0	0	0	0
1735	PFR_JS25-1_1697	Hypothetical protein	1894994	1895419	+	PROKKA_01729	hypothetical protein	1894994	1895419	+					1	0	0	0	0	0	0
1736	PFR_JS25-1_1698	Zinc-binding dehydrogenase family oxidoreductase	1895737	1896762	+	PROKKA_01730	NADP-dependent isopropanol dehydrogenase	1895737	1896762	+	1.1.1.80	adh_2	similar to AA sequence:UniProtKB:P14941		1	0	0	0	0	0	0
1737	PFR_JS25-1_1699	Ketopantoate reductase protein	1896759	1897724	+	PROKKA_01731	2-dehydropantoate 2-reductase	1896759	1897724	+	1.1.1.169	panE_1	similar to AA sequence:UniProtKB:P0A9J4		0	0	0	0	0	0	0
1738	PFR_JS25-1_1700	Putative insertion element ISCmi2 transposase	1897784	1898785	-	PROKKA_01732	IS2 transposase TnpB	1897784	1898785	-			protein motif:CLUSTERS:PRK09409		0	0	0	0	0	0	0
1739	PFR_JS25-1_1701	Aspartate/tyrosine/aromatic aminotransferase	1898814	1900052	+	PROKKA_01733	Putative N-acetyl-LL-diaminopimelate aminotransferase	1898814	1900052	+	2.6.1.-	patA	similar to AA sequence:UniProtKB:P16524		1	0	0	0	0	0	0
1740						PROKKA_01734	tRNA-Ala(agc)	1901770	1901861	-			COORDINATES:profile:Aragorn:1.2		0					0	0
1741	PFR_JS25-1_1702	Heavy metal-transporting ATPase	1900190	1902061	-											0	0	0	0	0	0
1742																				0	0
1743	PFR_JS25-1_1703	HTH-type transcriptional regulator CmtR	1902058	1902483	-	PROKKA_01735	HTH-type transcriptional regulator KmtR	1902058	1902483	-		kmtR	similar to AA sequence:UniProtKB:O53838		1	0	0	0	0	0	0
1744						PROKKA_01736	tRNA-Lys(ttt)	1902837	1902910	-			COORDINATES:profile:Aragorn:1.2		0					0	0
1745	PFR_JS25-1_1704	Transcriptional regulator	1903049	1903816	-	PROKKA_01737	HTH-type transcriptional regulator MtrR	1903049	1903816	-		mtrR	similar to AA sequence:UniProtKB:P39897		1	0	0	0	0	0	0
1746	PFR_JS25-1_1705	ABC transport ATP-binding subunit	1903985	1904761	+	PROKKA_01738	Daunorubicin/doxorubicin resistance ATP-binding protein DrrA	1903985	1904761	+	3.6.3.-	drrA_5	similar to AA sequence:UniProtKB:P32010		0	0	0	0	0	0	0
1747	PFR_JS25-1_1706	Hypothetical protein	1904778	1905026	+	PROKKA_01739	hypothetical protein	1904778	1905026	+					0	0	0	0	0	0	0
1748	PFR_JS25-1_1707	ABC transporter, permease protein	1905023	1905829	+	PROKKA_01740	ABC-2 type transporter	1905023	1905829	+			protein motif:Pfam:PF01061.18		1	0	0	0	0	0	0
1749	PFR_JS25-1_1708	Hypothetical protein	1906267	1907985	+	PROKKA_01741	putative endopeptidase precursor	1906267	1907985	+	3.4.-.-		similar to AA sequence:UniProtKB:A4QFQ3		0	0	0	0	0	0	0
1750						PROKKA_01742	tRNA-Glu(ttc)	1908100	1908173	+			COORDINATES:profile:Aragorn:1.2		0					0	0
1751						PROKKA_01743	tRNA-Asp(gtc)	1908376	1908450	+			COORDINATES:profile:Aragorn:1.2		0					0	0
1752						PROKKA_01744	tRNA-Phe(gaa)	1908463	1908537	+			COORDINATES:profile:Aragorn:1.2		0					0	0
1753						PROKKA_01745	Alpha/beta hydrolase family protein	1908708	1909790	-			protein motif:Pfam:PF12697.1		1					0	0
1754	PFR_JS25-1_1710	IS3 family element	1910020	1910364	+	PROKKA_01746	Transposase	1910020	1910364	+			protein motif:Pfam:PF01527.14		0	0	0	0	0	0	0
1755	PFR_JS25-1_1711	Transposase IS6110	1910397	1911284	+	PROKKA_01747	Integrase core domain protein	1910397	1911284	+			protein motif:Pfam:PF00665.20		0	0	0	0	0	0	0
1756	PFR_JS25-1_1712	Hypothetical protein	1911395	1911625	-	PROKKA_01748	hypothetical protein	1911395	1911625	-					1	0	0	0	0	0	0
1757	PFR_JS25-1_1713	Phosphoribosylformylglycinamidine cyclo-ligase	1911859	1912920	-	PROKKA_01749	Phosphoribosylformylglycinamidine cyclo-ligase	1911859	1912920	-	6.3.3.1	purM	similar to AA sequence:UniProtKB:Q9KPY6		1	0	0	0	0	0	0
1758	PFR_JS25-1_1714	Amidophosphoribosyltransferase	1912917	1914458	-	PROKKA_01750	Amidophosphoribosyltransferase precursor	1912917	1914458	-	2.4.2.14	purF	similar to AA sequence:UniProtKB:P00497		1	0	0	0	0	0	0
1759	PFR_JS25-1_1715	Hypothetical protein	1914559	1915398	-	PROKKA_01751	hypothetical protein	1914559	1915398	-					1	0	0	0	0	0	0
1760	PFR_JS25-1_1716	UPF0237 protein	1915668	1915937	+	PROKKA_01752	hypothetical protein	1915668	1915937	+			protein motif:CLUSTERS:PRK00194		1	0	0	0	0	0	0
1761	PFR_JS25-1_1717	UPF0210 protein	1915941	1917290	+	PROKKA_01753	hypothetical protein	1915941	1917290	+			protein motif:CLUSTERS:PRK05313		1	0	0	0	0	0	0
1762	PFR_JS25-1_1718	Chloramphenicol phosphotransferase family	1917349	1917918	+	PROKKA_01754	Chromatin associated protein KTI12	1917349	1917918	+			protein motif:Pfam:PF08433.4		1	0	0	0	0	0	0
1763	PFR_JS25-1_1719	Formate-tetrahydrofolate ligase	1918020	1919696	-	PROKKA_01755	Formate--tetrahydrofolate ligase	1918020	1919696	-	6.3.4.3	fhs	similar to AA sequence:UniProtKB:Q2RM91		1	0	0	0	0	0	0
1764	PFR_JS25-1_1720	Hypothetical protein	1919827	1920315	-	PROKKA_01756	hypothetical protein	1919827	1920315	-					1	0	0	0	0	0	0
1765	PFR_JS25-1_1721	Peptidase dimerization domain protein	1920315	1921661	-	PROKKA_01757	Succinyl-diaminopimelate desuccinylase	1920315	1921661	-	3.5.1.18	dapE_2	similar to AA sequence:UniProtKB:Q9JYL2		0	0	0	0	0	0	0
1766	PFR_JS25-1_1722	Phosphoribosylformylglycinamidine synthase 2	1921666	1924092	-	PROKKA_01758	Phosphoribosylformylglycinamidine synthase 2	1921666	1924092	-	6.3.5.3	purL	similar to AA sequence:UniProtKB:A6X1J9		1	0	0	0	0	0	0
1767	PFR_JS25-1_1723	ATPase BadF/BadG/BcrA/BcrD type	1924230	1925186	+	PROKKA_01759	BadF/BadG/BcrA/BcrD ATPase family protein	1924230	1925186	+			protein motif:Pfam:PF01869.14		1	0	0	0	0	0	0
1768	PFR_JS25-1_1724	Transcriptional regulator HspR	1925292	1925774	-	PROKKA_01760	Putative heat shock protein HspR	1925292	1925774	-		hspR_2	similar to AA sequence:UniProtKB:P40183		1	0	0	0	0	0	0
1769	PFR_JS25-1_1725	Chaperone protein DnaJ 1	1925885	1927057	-	PROKKA_01761	Chaperone protein DnaJ	1925885	1927057	-		dnaJ_3	similar to AA sequence:UniProtKB:P08622		1	0	0	0	0	0	0
1770	PFR_JS25-1_1726	Protein GrpE	1927119	1927769	-	PROKKA_01762	heat shock protein GrpE	1927119	1927769	-			protein motif:CLUSTERS:PRK10325		1	0	0	0	0	0	0
1771	PFR_JS25-1_1727	Chaperone protein DnaK	1927934	1929808	-	PROKKA_01763	Chaperone protein DnaK	1927934	1929808	-		dnaK_3	similar to AA sequence:UniProtKB:Q8NLY6		1	0	0	0	0	0	0
1772	PFR_JS25-1_1728	6-phosphogluconate dehydrogenase, decarboxylating	1930216	1931106	-	PROKKA_01764	6-phosphogluconate dehydrogenase, NAD(+)-dependent, decarboxylating	1930216	1931106	-	1.1.1.343	gntZ	similar to AA sequence:UniProtKB:P12013		1	0	0	0	0	0	0
1773	PFR_JS25-1_1729	Gluconate permease	1931264	1932607	-	PROKKA_01765	Gnt-II system L-idonate transporter	1931264	1932607	-		idnT	similar to AA sequence:UniProtKB:P39344		1	0	0	0	0	0	0
1774	PFR_JS25-1_1730	Hypothetical protein	1932623	1932751	-	PROKKA_01766	hypothetical protein	1932623	1932751	-					0	0	0	0	0	0	0
1775	PFR_JS25-1_1731	GntR domain protein	1932956	1933720	+	PROKKA_01767	transcriptional regulator NanR	1932956	1933720	+			protein motif:CLUSTERS:PRK03837		1	0	0	0	0	0	0
1776	PFR_JS25-1_1732	Cobalt transport protein CbiM	1934030	1934737	+	PROKKA_01768	Cobalt transport protein CbiM	1934030	1934737	+		cbiM	similar to AA sequence:UniProtKB:D5AUZ9		1	0	0	0	0	0	0
1777	PFR_JS25-1_1733	Cobalt transport protein CbiN	1934730	1935230	+	PROKKA_01769	Cobalt transport protein CbiN	1934730	1935230	+		cbiN	similar to AA sequence:UniProtKB:Q05595		1	0	0	0	0	0	0
1778	PFR_JS25-1_1734	Cobalt ABC transporter, permease protein CbiQ	1935234	1936028	+	PROKKA_01770	Cobalt transport protein CbiQ	1935234	1936028	+		cbiQ	similar to AA sequence:UniProtKB:D5AUZ7		1	0	0	0	0	0	0
1779	PFR_JS25-1_1735	Putative ABC transporter ATP-binding protein in	1936025	1936918	+	PROKKA_01771	Energy-coupling factor transporter ATP-binding protein EcfA3	1936025	1936918	+	3.6.3.-	ecfA3	similar to AA sequence:UniProtKB:Q0TUN8		1	0	0	0	0	0	0
1780	PFR_JS25-1_1736	Putative uroporphyrinogen III methyltransferase	1936915	1937688	+	PROKKA_01772	Siroheme synthase	1936915	1937688	+		cysG	similar to AA sequence:UniProtKB:P25924		1	0	0	0	0	0	0
1781	PFR_JS25-1_1737	Putative ATP-dependent helicase HrpB	1937727	1940348	+	PROKKA_01773	ATP-dependent RNA helicase HrpB	1937727	1940348	+	3.6.4.13	hrpB_2	similar to AA sequence:UniProtKB:P37024		1	0	0	0	0	0	0
1782	PFR_JS25-1_1738	Membrane protein, PF10081 family	1940439	1942298	+	PROKKA_01774	hypothetical protein	1940439	1942298	+					1	0	0	0	0	0	0
1783	PFR_JS25-1_1739	Azoreductase B	1942350	1942961	-	PROKKA_01775	NmrA-like family protein	1942350	1942961	-			protein motif:Pfam:PF05368.7		1	0	0	0	0	0	0
1784	PFR_JS25-1_1740	Azoreductase B	1942967	1943578	-	PROKKA_01776	hypothetical protein	1942967	1943578	-					1	0	0	0	0	0	0
1785	PFR_JS25-1_1741	Hypothetical protein	1943834	1944064	-	PROKKA_01777	hypothetical protein	1943834	1944064	-					1	0	0	0	0	0	0
1786	PFR_JS25-1_1742	Phosphate transporter family protein	1944061	1945332	-	PROKKA_01778	Low-affinity inorganic phosphate transporter 1	1944061	1945332	-		pitA	similar to AA sequence:UniProtKB:P0AFJ7		1	0	0	0	0	0	0
1787	PFR_JS25-1_1743	VPDSG-CTERM exosortase interaction domain	1945544	1946290	-	PROKKA_01779	hypothetical protein	1945544	1946290	-					0	0	0	0	0	0	0
1788	PFR_JS25-1_1744	Transcriptional regulator, MarR family	1946686	1947144	+	PROKKA_01780	MarR family protein	1946686	1947144	+			protein motif:Pfam:PF12802.1		1	0	0	0	0	0	0
1789	PFR_JS25-1_1745	Hypothetical protein	1947328	1947702	-	PROKKA_01781	SnoaL-like domain protein	1947328	1947702	-			protein motif:Pfam:PF12680.1		1	0	0	0	0	0	0
1790	PFR_JS25-1_1746	Putative monovalent cation/proton antiporter	1947820	1949676	+	PROKKA_01782	Sodium, potassium, lithium and rubidium/H(+) antiporter	1947820	1949676	+		nhaK	similar to AA sequence:UniProtKB:O32212		1	0	0	0	0	0	0
1791	PFR_JS25-1_1747	Pyruvate oxidase	1949816	1951573	+	PROKKA_01783	Pyruvate oxidase	1949816	1951573	+	1.2.3.3	pox5	similar to AA sequence:UniProtKB:P37063		1	0	0	0	0	0	0
1792	PFR_JS25-1_1748	Hypothetical protein	1951958	1952398	+	PROKKA_01784	hypothetical protein	1951958	1952398	+					0	0	0	0	0	0	0
1793	PFR_JS25-1_1749	Hypothetical protein	1952647	1953306	+	PROKKA_01785	hypothetical protein	1952647	1953306	+					0	0	0	0	0	0	0
1794	PFR_JS25-1_1750	Hypothetical protein	1953321	1953692	-	PROKKA_01786	hypothetical protein	1953321	1953692	-					1	0	0	0	0	0	0
1795	PFR_JS25-1_1751	Hypothetical protein	1953930	1955102	-	PROKKA_01787	hypothetical protein	1953930	1955102	-					1	0	0	0	0	0	0
1796	PFR_JS25-1_1752	Adenosine deaminase	1955784	1957001	+	PROKKA_01788	Aminodeoxyfutalosine deaminase	1955784	1957001	+	3.5.4.-		similar to AA sequence:UniProtKB:O86737		1	0	0	0	0	0	0
1797	PFR_JS25-1_1753	Nuclease SbcCD, D subunit	1956952	1958232	+	PROKKA_01789	Nuclease SbcCD subunit D	1956952	1958232	+		sbcD	similar to AA sequence:UniProtKB:P0AG76		1	0	0	0	0	0	0
1798	PFR_JS25-1_1754	ATP-dependent dsDNA exonuclease SbcC	1958232	1961396	+	PROKKA_01790	Nuclease SbcCD subunit C	1958232	1961396	+		sbcC	similar to AA sequence:UniProtKB:Q7A5S6		1	0	0	0	0	0	0
1799	PFR_JS25-1_1755	Hypothetical protein	1961421	1961894	-	PROKKA_01791	hypothetical protein	1961421	1961894	-					1	0	0	0	0	0	0
1800	PFR_JS25-1_1756	Carboxylic ester hydrolase	1961918	1963246	-	PROKKA_01792	Alpha/beta hydrolase family protein	1961918	1963246	-			protein motif:Pfam:PF12697.1	Secreted esterase	1	0	0	0	0	0	0
1801	PFR_JS25-1_1757	Acyl-CoA dehydrogenase type 2 domain protein	1963630	1964778	+	PROKKA_01793	Putative acyl-CoA dehydrogenase YdbM	1963630	1964778	+	1.3.99.-	ydbM	similar to AA sequence:UniProtKB:P96608		1	0	0	0	0	0	0
1802	PFR_JS25-1_1758	FAD linked oxidase protein	1964941	1967727	-	PROKKA_01794	putative FAD-linked oxidoreductase	1964941	1967727	-	1.-.-.-		similar to AA sequence:UniProtKB:Q50685		1	0	0	0	0	0	0
1803	PFR_JS25-1_1759	UPF0214 protein YfeW	1968121	1969398	-	PROKKA_01795	Penicillin-binding protein 4*	1968121	1969398	-		pbpE	similar to AA sequence:UniProtKB:P32959		1	0	0	0	0	0	0
1804	PFR_JS25-1_1760	OmpA family membrane associated protein	1969395	1970180	-	PROKKA_01796	vancomycin high temperature exclusion protein	1969395	1970180	-			protein motif:CLUSTERS:PRK10834	Putative antibiotic resistance	0	0	0	0	0	0	0
1805	PFR_JS25-1_1761	Glucose-6-phosphate isomerase 2	1970184	1971866	-	PROKKA_01797	Glucose-6-phosphate isomerase	1970184	1971866	-	5.3.1.9	pgi	similar to AA sequence:UniProtKB:P64192		1	0	0	0	0	0	0
1806	PFR_JS25-1_1762	Hypothetical protein	1972058	1972903	-	PROKKA_01798	putative endopeptidase precursor	1972058	1972903	-	3.4.-.-		similar to AA sequence:UniProtKB:A4QFQ3		1	0	0	0	0	0	0
1807	PFR_JS25-1_1763	KDPG and KHG aldolase	1973288	1973986	-	PROKKA_01799	keto-hydroxyglutarate-aldolase/keto-deoxy-phosphogluconate aldolase	1973288	1973986	-			protein motif:CLUSTERS:PRK07455		1	0	0	0	0	0	0
1808	PFR_JS25-1_1764	DEAD/DEAH box helicase	1974123	1976675	+	PROKKA_01800	ski2-like helicase	1974123	1976675	+			protein motif:CLUSTERS:PRK02362		0	0	0	0	0	0	0
1809	PFR_JS25-1_1765	Putative kinase inhibitor protein	1976709	1977173	+	PROKKA_01801	putative kinase inhibitor protein	1976709	1977173	+			protein motif:CLUSTERS:PRK10257		0	0	0	0	0	0	0
1810	PFR_JS25-1_1766	Cutinase	1977319	1978557	+	PROKKA_01802	Cutinase	1977319	1978557	+			protein motif:Pfam:PF01083.16	Anchored esterase	1	0	0	0	0	0	0
1811	PFR_JS25-1_1767	Hypothetical protein	1979078	1979776	-	PROKKA_01803	hypothetical protein	1979078	1979776	-					1	0	0	0	0	0	0
1812						PROKKA_01804	tRNA-Ser(cag)	1979907	1979991	+			COORDINATES:profile:Aragorn:1.2		0					0	0
1813	PFR_JS25-1_1768	Transposase, ISlxx5	1980827	1981861	-	PROKKA_01805	Integrase core domain protein	1980827	1981861	-			protein motif:Pfam:PF00665.20		0	0	0	0	0	0	0
1814	PFR_JS25-1_1769	Hypothetical protein	1983762	1984280	+	PROKKA_01806	hypothetical protein	1983762	1984280	+					0	0	0	0	0	0	0
1815	PFR_JS25-1_1770	Hypothetical protein	1984321	1984551	-	PROKKA_01807	hypothetical protein	1984321	1984551	-					0	0	0	0	0	0	0
1816	PFR_JS25-1_1771	Hypothetical protein	1984996	1985805	-	PROKKA_01808	hypothetical protein	1984996	1985805	-					0	0	0	0	0	0	0
1817	PFR_JS25-1_1772	Hypothetical protein	1986233	1987168	+	PROKKA_01809	hypothetical protein	1986233	1987168	+					0	0	0	0	0	0	0
1818	PFR_JS25-1_1773	Polyol permease	1987254	1988537	-	PROKKA_01810	Alpha-ketoglutarate permease	1987254	1988537	-		csbX	similar to AA sequence:UniProtKB:O05390		1	0	0	0	0	0	0
1819	PFR_JS25-1_1774	Prophage Lp2 protein 6	1989002	1990099	+	PROKKA_01811	hypothetical protein	1989002	1990099	+			protein motif:Pfam:PF04313.8	Type I restriction enzyme R protein N terminus (HSDR_N)	0	0	0	0	0	0	0
1820	PFR_JS25-1_1775	Hypothetical protein	1990278	1990937	+	PROKKA_01812	Host cell surface-exposed lipoprotein	1990278	1990937	+			protein motif:Pfam:PF07553.5		1	0	0	0	0	0	0
1821	PFR_JS25-1_1776	Phosphoribosylformylglycinamidine synthase 1	1991055	1991732	-	PROKKA_01813	Phosphoribosylformylglycinamidine synthase 1	1991055	1991732	-	6.3.5.3	purQ	similar to AA sequence:UniProtKB:Q8NMI4		1	0	0	0	0	0	0
1822	PFR_JS25-1_1777	Phosphoribosylformylglycinamidine synthase	1991734	1991985	-	PROKKA_01814	phosphoribosylformylglycinamidine synthase subunit PurS	1991734	1991985	-			protein motif:CLUSTERS:PRK05974		1	0	0	0	0	0	0
1823	PFR_JS25-1_1778	Phosphoribosylaminoimidazole-succinocarboxamidesy	1992062	1992940	-	PROKKA_01815	Phosphoribosylaminoimidazole-succinocarboxamide synthase	1992062	1992940	-	6.3.2.6	purC	similar to AA sequence:UniProtKB:A0R4I0		1	0	0	0	0	0	0
1824	PFR_JS25-1_1779	Hypothetical protein	1993038	1994144	+	PROKKA_01816	hypothetical protein	1993038	1994144	+					1	0	0	0	0	0	0
1825	PFR_JS25-1_1780	Adenylosuccinate lyase	1994154	1995587	-	PROKKA_01817	Adenylosuccinate lyase	1994154	1995587	-	4.3.2.2	purB	similar to AA sequence:UniProtKB:Q9X0I0		1	0	0	0	0	0	0
1826	PFR_JS25-1_1781	Phosphoribosylamine--glycine ligase (Precursor)	1995616	1996869	-	PROKKA_01818	Phosphoribosylamine--glycine ligase	1995616	1996869	-	6.3.4.13	purD	similar to AA sequence:UniProtKB:Q92RL0		1	0	0	0	0	0	0
1827	PFR_JS25-1_1782	YidE/YbjL duplication	1997130	1998698	+	PROKKA_01819	Aspartate/alanine antiporter	1997130	1998698	+		aspT	similar to AA sequence:UniProtKB:Q8L3K8		0	0	0	0	0	0	0
1828	PFR_JS25-1_1783	Hypothetical protein	1999255	1999830	-	PROKKA_01820	hypothetical protein	1999255	1999830	-					0	0	0	0	0	0	0
1829	PFR_JS25-1_1784	Hypothetical protein	1999892	2000656	-	PROKKA_01821	hypothetical protein	1999892	2000656	-					1	0	0	0	0	0	0
1830	PFR_JS25-1_1785	Hypothetical protein	2000715	2001407	-	PROKKA_01822	hypothetical protein	2000715	2001407	-					1	0	0	0	0	0	0
1831	PFR_JS25-1_1786	Protein of hypothetical function DUF894	2001707	2003458	+	PROKKA_01823	enterobactin exporter EntS	2001707	2003458	+			protein motif:CLUSTERS:PRK10489		1	0	0	0	0	0	0
1832	PFR_JS25-1_1787	Tat pathway signal sequence	2003657	2005195	-	PROKKA_01824	Arginine/agmatine antiporter	2003657	2005195	-		adiC	similar to AA sequence:UniProtKB:P60066		1	0	0	0	0	0	0
1833	PFR_JS25-1_1788	Fructokinase	2005378	2006343	+	PROKKA_01825	5-dehydro-2-deoxygluconokinase	2005378	2006343	+	2.7.1.92	iolC_2	similar to AA sequence:UniProtKB:P42414		1	0	0	0	0	0	0
1834	PFR_JS25-1_1789	Hypothetical protein	2006497	2006895	+	PROKKA_01826	hypothetical protein	2006497	2006895	+					1	0	0	0	0	0	0
1835	PFR_JS25-1_1790	Integral membrane lysyl-tRNA synthetase	2006892	2008967	-	PROKKA_01827	Lysylphosphatidylglycerol biosynthesis bifunctional protein LysX	2006892	2008967	-		lysX_1	similar to AA sequence:UniProtKB:P94974		1	0	0	0	0	0	0
1836	PFR_JS25-1_1791	Integral membrane protein MviN	2009031	2010974	-	PROKKA_01828	putative peptidoglycan biosynthesis protein MviN	2009031	2010974	-		mviN	similar to AA sequence:UniProtKB:O05435		1	0	0	0	0	0	0
1837	PFR_JS25-1_1792	Aspartate kinase	2011061	2012335	-	PROKKA_01829	Aspartokinase	2011061	2012335	-	2.7.2.4	ask	similar to AA sequence:UniProtKB:P0A4Z8		1	0	0	0	0	0	0
1838	PFR_JS25-1_1793	Oxidoreductase, NAD-binding domain protein	2012504	2013490	+	PROKKA_01830	1,5-anhydro-D-fructose reductase	2012504	2013490	+	1.1.1.292	afr_1	similar to AA sequence:UniProtKB:Q2I8V6		1	0	0	0	0	0	0
1839	PFR_JS25-1_1794	Isoleucine--tRNA ligase (Precursor)	2013617	2016877	-	PROKKA_01831	Isoleucine--tRNA ligase	2013617	2016877	-	6.1.1.5	ileS	similar to AA sequence:UniProtKB:P56690		1	0	0	0	0	0	0
1840	PFR_JS25-1_1795	Hypothetical protein	2017198	2017950	+	PROKKA_01832	hypothetical protein	2017198	2017950	+					0	0	0	0	0	0	0
1841	PFR_JS25-1_1796	Recombination protein RecR	2017974	2018600	-	PROKKA_01833	Recombination protein RecR	2017974	2018600	-		recR	similar to AA sequence:UniProtKB:Q8RDI4		1	0	0	0	0	0	0
1842	PFR_JS25-1_1797	Hypothetical protein	2018602	2018910	-	PROKKA_01834	Nucleoid-associated protein	2018602	2018910	-			similar to AA sequence:UniProtKB:A3DHB8		1	0	0	0	0	0	0
1843	PFR_JS25-1_1798	Hypothetical protein	2019161	2022565	-	PROKKA_01835	DNA polymerase III subunit tau	2019161	2022565	-	2.7.7.7	dnaX_2	similar to AA sequence:UniProtKB:P06710		0	0	0	0	0	0	0
1844	PFR_JS25-1_1799	Peptidase C60, sortase A and B	2022635	2023351	-	PROKKA_01836	Sortase family protein	2022635	2023351	-			protein motif:Pfam:PF04203.7		0	0	0	0	0	0	0
1845	PFR_JS25-1_1800	Putative cell wall anchor domain protein	2023447	2024826	-	PROKKA_01837	Cna protein B-type domain protein	2023447	2024826	-			protein motif:Pfam:PF05738.7		1	0	0	0	0	0	0
1846	PFR_JS25-1_1801	Copper-containing nitrite reductase (Major outer	2024980	2027616	-	PROKKA_01838	Copper-containing nitrite reductase precursor	2024980	2027616	-	1.7.2.1	aniA_1	similar to AA sequence:UniProtKB:Q02219		1	0	0	0	0	0	0
1847	PFR_JS25-1_1802	Hypothetical protein	2027613	2028935	-	PROKKA_01839	hypothetical protein	2027613	2028935	-					1	0	0	0	0	0	0
1848	PFR_JS25-1_1803	Transcriptional regulator	2028983	2029993	-	PROKKA_01840	Helix-turn-helix domain protein	2028983	2029993	-			protein motif:Pfam:PF12840.1		0	0	0	0	0	0	0
1849	PFR_JS25-1_1804	Hemerythrin HHE cation binding region	2029999	2030286	-	PROKKA_01841	hypothetical protein	2029999	2030286	-					1	0	0	0	0	0	0
1850	PFR_JS25-1_1805	Putative insertion element ISCmi2 transposase	2030760	2031803	-	PROKKA_01842	IS2 transposase TnpB	2030760	2031803	-			protein motif:CLUSTERS:PRK09409		0	0	0	0	0	0	0
1851	PFR_JS25-1_1806	Threonine dehydratase ilvA	2031859	2033133	-	PROKKA_01843	L-threonine dehydratase biosynthetic IlvA	2031859	2033133	-	4.3.1.19	ilvA	similar to AA sequence:UniProtKB:P04968		1	0	0	0	0	0	0
1852						PROKKA_01844	tRNA-Ser(gga)	2033235	2033322	+			COORDINATES:profile:Aragorn:1.2		0					0	0
1853	PFR_JS25-1_1807	Putative CRISPR-associated Csb1 family protein	2033666	2034865	+	PROKKA_01845	CRISPR-associated protein (Cas_GSU0053)	2033666	2034865	+			protein motif:Pfam:PF09617.4		0	0	0	0	0	0	0		Cas
1854	PFR_JS25-1_1808	Putative CRISPR-associated Csb2 family protein	2034867	2036408	+	PROKKA_01846	hypothetical protein	2034867	2036408	+					0	0	0	0	0	0	0		Cas
1855	PFR_JS25-1_1809	CRISPR-associated HD domain protein	2036405	2039017	+	PROKKA_01847	helicase Cas3	2036405	2039017	+			protein motif:CLUSTERS:PRK09694		0	0	0	0	0	0	0		Cas
1856	PFR_JS25-1_1810	Putative CRISPR-associated Csb3 family protein	2039014	2040012	+	PROKKA_01848	hypothetical protein	2039014	2040012	+					0	0	0	0	0	0	0		Cas
1857	PFR_JS25-1_1811	CRISPR-associated endonuclease Cas1	2040002	2041603	+	PROKKA_01849	CRISPR-associated protein Cas4/endonuclease Cas1 fusion	2040002	2041603	+	3.1.-.-	cas4-cas1	similar to AA sequence:UniProtKB:Q1CW50		0	0	0	0	0	0	0		Cas
1858	PFR_JS25-1_1812	CRISPR-associated endoribonuclease Cas2	2041600	2041902	+	PROKKA_01850	CRISPR-associated endonuclease Cas2 2	2041600	2041902	+	3.1.-.-	cas2b	similar to AA sequence:UniProtKB:Q746F4		0	0	0	0	0	0	0		Cas
																							Crispr_2
1859	PFR_JS25-1_1813	Hypothetical protein	2042356	2042517	-											0	0	0	0	0	0		Crispr_2
1860	PFR_JS25-1_1814	Hypothetical protein	2043136	2043387	-											0	0	0	0	0	0		Crispr_2
1861	PFR_JS25-1_1815	Hypothetical protein	2044068	2044187	-											0	0	0	0	0	0		Crispr_2
																							Crispr_2
1862	PFR_JS25-1_1816	Transposase of ISAar20, ISL3 family	2045046	2045993	-	PROKKA_01851	Transposase	2045046	2045993	-			protein motif:Pfam:PF01610.11		0	0	0	0	0	0	0
																							Crispr_3
1863	PFR_JS25-1_1817	Transposase of ISAar20, ISL3 family	2047003	2048040	-	PROKKA_01852	Transposase	2047003	2048040	-			protein motif:Pfam:PF01610.11		0	0	0	0	0	0	0
1864	PFR_JS25-1_1818	Hypothetical protein	2048062	2048310	-	PROKKA_01853	hypothetical protein	2048062	2048310	-					0	0	0	0	0	0	0
1865	PFR_JS25-1_1819	HsdM N-terminal domain protein	2049145	2049498	+	PROKKA_01854	hypothetical protein	2049145	2049498	+			protein motif:Pfam:PF12161.2	HsdM N-terminal domain	0	0	0	0	0	0	0
1866	PFR_JS25-1_1820	Transposase of ISAar20, ISL3 family	2049470	2050777	-	PROKKA_01855	Transposase	2049470	2050777	-			protein motif:Pfam:PF01610.11		0	0	0	0	0	0	0
																							Crispr_4
1867	PFR_JS25-1_1821	Hypothetical protein	2052121	2052627	+	PROKKA_01856	hypothetical protein	2052121	2052627	+					1	0	0	0	0	0	0
1868	PFR_JS25-1_1822	Hypothetical protein	2052662	2053177	-	PROKKA_01857	hypothetical protein	2052662	2053177	-					1	0	0	0	0	0	0
1869	PFR_JS25-1_1823	Carbamoylphosphate synthase large subunit	2053348	2054574	-	PROKKA_01858	Carbamoyl-phosphate synthase large chain	2053348	2054574	-	6.3.5.5	carB_2	similar to AA sequence:UniProtKB:O32771		0	0	0	0	0	0	0
1870	PFR_JS25-1_1824	Bifunctional oxidoreductase/alginate lyase	2054631	2055497	-	PROKKA_01859	Zinc-type alcohol dehydrogenase-like protein	2054631	2055497	-			similar to AA sequence:UniProtKB:P99173		0	0	0	0	0	0	0
1871	PFR_JS25-1_1825	Hypothetical protein	2055507	2055644	-	PROKKA_01860	hypothetical protein	2055507	2055644	-					0	0	0	0	0	0	0
1872	PFR_JS25-1_1826	Hypothetical protein	2055758	2056000	-	PROKKA_01861	hypothetical protein	2055758	2056000	-					1	0	0	0	0	0	0
1873	PFR_JS25-1_1827	PF07510 family protein	2056090	2056839	-	PROKKA_01862	hypothetical protein	2056090	2056839	-					1	0	0	0	0	0	0
1874	PFR_JS25-1_1828	Hypothetical protein	2057297	2057572	+	PROKKA_01863	hypothetical protein	2057297	2057572	+					0	0	0	0	0	0	0
1875	PFR_JS25-1_1829	Transporter, anaerobic C4-dicarboxylate uptake	2057969	2059285	+	PROKKA_01864	Anaerobic C4-dicarboxylate transporter DcuA	2057969	2059285	+		dcuA_2	similar to AA sequence:UniProtKB:P0ABN5		0	0	0	0	0	0	0
1876	PFR_JS25-1_1830	Type III restriction protein res subunit	2059521	2062685	+	PROKKA_01865	ATP-dependent RNA helicase SrmB	2059521	2062685	+	3.6.4.13	srmB	similar to AA sequence:UniProtKB:P21507		0	0	0	0	0	0	0	PfrJS25ORF1830P
1877	PFR_JS25-1_1831	Hypothetical protein	2062686	2062985	-	PROKKA_01866	hypothetical protein	2062686	2062985	-					0	0	0	0	0	0	0
1878	PFR_JS25-1_1832	Putative insertion element ISCmi2 transposase	2063225	2064268	+	PROKKA_01867	IS2 transposase TnpB	2063225	2064268	+			protein motif:CLUSTERS:PRK09409		0	0	0	0	0	0	0
1879	PFR_JS25-1_1833	Hypothetical protein	2064265	2064465	-	PROKKA_01868	hypothetical protein	2064265	2064465	-					0	0	0	0	0	0	0
1880	PFR_JS25-1_1834	Hypothetical protein	2064452	2064871	-	PROKKA_01869	hypothetical protein	2064452	2064871	-					0	0	0	0	0	0	0
1881	PFR_JS25-1_1835	Hypothetical protein	2065264	2065440	+	PROKKA_01870	hypothetical protein	2065264	2065440	+					0	0	0	0	0	0	0
1882	PFR_JS25-1_1836	Hypothetical protein	2065673	2065987	+	PROKKA_01871	hypothetical protein	2065673	2065987	+					0	0	0	0	0	0	0
1883	PFR_JS25-1_1837	Hypothetical protein	2066217	2066390	+	PROKKA_01872	hypothetical protein	2066217	2066390	+					0	0	0	0	0	0	0
1884	PFR_JS25-1_1838	Hypothetical protein	2066431	2067363	-	PROKKA_01873	hypothetical protein	2066431	2067363	-					0	0	0	0	0	0	0
1885	PFR_JS25-1_1839	SPFH domain/band 7 family protein	2067746	2068729	+	PROKKA_01874	FtsH protease regulator HflK	2067746	2068729	+			protein motif:CLUSTERS:PRK10930		0	0	0	0	0	0	0
1886	PFR_JS25-1_1840	Hypothetical protein	2068955	2069509	-	PROKKA_01875	hypothetical protein	2068955	2069509	-					1	0	0	0	0	0	0
1887	PFR_JS25-1_1841	Transposase of ISAar20, ISL3 family	2070254	2071330	+	PROKKA_01876	Transposase	2070254	2071330	+			protein motif:Pfam:PF01610.11		0	0	0	0	0	0	0
1888	PFR_JS25-1_1842	Putative zinc transporter ZitB	2071437	2072387	-	PROKKA_01877	Cadmium, cobalt and zinc/H(+)-K(+) antiporter	2071437	2072387	-		czcD_2	similar to AA sequence:UniProtKB:O07084		1	0	0	0	0	0	0
1889	PFR_JS25-1_1843	Amino acid permease	2072504	2073898	-	PROKKA_01878	Aromatic amino acid transport protein AroP	2072504	2073898	-		aroP_1	similar to AA sequence:UniProtKB:P15993		1	0	0	0	0	0	0
1890	PFR_JS25-1_1844	Hydroxyethylthiazole kinase	2074326	2075186	+	PROKKA_01879	Hydroxyethylthiazole kinase	2074326	2075186	+	2.7.1.50	thiM	similar to AA sequence:UniProtKB:P39593		0	0	0	0	0	0	0
1891	PFR_JS25-1_1845	Thiamine-phosphate pyrophosphorylase (Precursor)	2075219	2076034	+	PROKKA_01880	Thiamine-phosphate synthase	2075219	2076034	+	2.5.1.3	thiE_2	similar to AA sequence:UniProtKB:P66919		0	0	0	0	0	0	0
1892	PFR_JS25-1_1846	Phosphomethylpyrimidine kinase	2076031	2076897	+	PROKKA_01881	Hydroxymethylpyrimidine/phosphomethylpyrimidine kinase	2076031	2076897	+	2.7.1.49	thiD	similar to AA sequence:UniProtKB:P55882		1	0	0	0	0	0	0
1893	PFR_JS25-1_1847	Putative hydroxymethylpyrimidine transporter	2076976	2078292	+	PROKKA_01882	Permease for cytosine/purines, uracil, thiamine, allantoin	2076976	2078292	+			protein motif:Pfam:PF02133.9		0	0	0	0	0	0	0
1894	PFR_JS25-1_1848	Putative unusual protein kinase	2078380	2080077	-	PROKKA_01883	putative protein kinase UbiB	2078380	2080077	-	2.7.-.-	ubiB_1	similar to AA sequence:UniProtKB:P0A6A0		1	0	0	0	0	0	0
1895	PFR_JS25-1_1849	Transcriptional regulator	2080120	2080692	-	PROKKA_01884	Transcriptional regulator YqjI	2080120	2080692	-		yqjI_1	similar to AA sequence:UniProtKB:P64588		1	0	0	0	0	0	0
1896	PFR_JS25-1_1850	Hypothetical protein	2081107	2081649	+	PROKKA_01885	hypothetical protein	2081107	2081649	+					0	0	0	0	0	0	0
1897	PFR_JS25-1_1851	Hypothetical protein	2081722	2083338	+	PROKKA_01886	Cellulosome-anchoring protein precursor	2081722	2083338	+		ancA_2	similar to AA sequence:UniProtKB:Q06848		0	0	0	0	0	0	0
1898	PFR_JS25-1_1852	ABC D-methionine transporter, permease component	2083462	2084118	-	PROKKA_01887	Methionine import system permease protein MetP	2083462	2084118	-		metP	similar to AA sequence:UniProtKB:O32168		1	0	0	0	0	0	0
1899	PFR_JS25-1_1853	Methionine import ATP-binding protein MetN 2	2084115	2085380	-	PROKKA_01888	Methionine import ATP-binding protein MetN	2084115	2085380	-	3.6.3.-	metN_1	similar to AA sequence:UniProtKB:O32169		1	0	0	0	0	0	0
1900	PFR_JS25-1_1854	NLPA lipoprotein	2085377	2086342	-	PROKKA_01889	Membrane lipoprotein TpN32 precursor	2085377	2086342	-			similar to AA sequence:UniProtKB:O07950		1	0	0	0	0	0	0
1901	PFR_JS25-1_1855	DNA-binding response regulator TrcR	2086893	2087621	+	PROKKA_01890	putative transcriptional regulatory protein TcrX	2086893	2087621	+		tcrX	similar to AA sequence:UniProtKB:O69730		1	0	0	0	0	0	0
1902	PFR_JS25-1_1856	Two-component sensor kinase TcrY	2087602	2089467	+	PROKKA_01891	putative sensor histidine kinase TcrY	2087602	2089467	+	2.7.13.3	tcrY	similar to AA sequence:UniProtKB:O69729		1	0	0	0	0	0	0
1903	PFR_JS25-1_1857	PfkB family sugar kinase	2089732	2090724	-	PROKKA_01892	Ribokinase	2089732	2090724	-	2.7.1.15	rbsK_1	similar to AA sequence:UniProtKB:P0A9J6		1	0	0	0	0	0	0
1904	PFR_JS25-1_1858	Hypothetical protein	2090994	2093765	-	PROKKA_01893	FHA domain protein	2090994	2093765	-			protein motif:Pfam:PF00498.20		0	0	0	0	0	0	0
1905	PFR_JS25-1_1859	Pyruvate, phosphate dikinase	2094266	2096923	-	PROKKA_01894	Pyruvate, phosphate dikinase	2094266	2096923	-	2.7.9.1	ppdK	similar to AA sequence:UniProtKB:P22983		1	0	0	0	0	0	0
1906	PFR_JS25-1_1860	Putative pyruvate, phosphate dikinase regulatory	2097132	2098025	-	PROKKA_01895	Putative pyruvate, phosphate dikinase regulatory protein	2097132	2098025	-	2.7.11.32	yqfL	similar to AA sequence:UniProtKB:P54470		1	0	0	0	0	0	0
1907	PFR_JS25-1_1861	Restriction system protein mrr	2098537	2099478	+	PROKKA_01896	Mrr restriction system protein	2098537	2099478	+		mrr	similar to AA sequence:UniProtKB:P24202		0	0	0	0	0	0	0	PfrJS25MrrP
1908	PFR_JS25-1_1862	MATE efflux family protein	2099705	2101027	-	PROKKA_01897	DNA-damage-inducible protein F	2099705	2101027	-		dinF	similar to AA sequence:UniProtKB:P28303		1	0	0	0	0	0	0
1909	PFR_JS25-1_1863	Methyltransferase small domain protein	2101136	2102125	+	PROKKA_01898	Ribosomal RNA large subunit methyltransferase G	2101136	2102125	+	2.1.1.174	rlmG	similar to AA sequence:UniProtKB:P42596		0	0	0	0	0	0	0
1910	PFR_JS25-1_1864	Hypothetical protein	2102332	2103105	+	PROKKA_01899	hypothetical protein	2102332	2103105	+					0	0	0	0	0	0	0
1911	PFR_JS25-1_1865	2,5-diketo-D-gluconic acid reductase	2103255	2104088	+	PROKKA_01900	putative oxidoreductase/MSMEI_2347	2103255	2104088	+	1.-.-.-		similar to AA sequence:UniProtKB:A0QV10		1	0	0	0	0	0	0
1912	PFR_JS25-1_1866	Hypothetical protein	2104354	2104824	+	PROKKA_01901	hypothetical protein	2104354	2104824	+					0	0	0	0	0	0	0
1913	PFR_JS25-1_1867	Hypothetical protein	2105076	2105306	-	PROKKA_01902	hypothetical protein	2105076	2105306	-					0	0	0	0	0	0	0
1914	PFR_JS25-1_1868	Hypothetical protein	2105321	2105566	+	PROKKA_01903	hypothetical protein	2105321	2105566	+					1	0	0	0	0	0	0
1915	PFR_JS25-1_1869	Hypothetical protein	2105705	2107045	-	PROKKA_01904	hypothetical protein	2105705	2107045	-					1	0	0	0	0	0	0
1916	PFR_JS25-1_1870	Uncharacterized conserved protein UCP033563	2107358	2108548	+	PROKKA_01905	hypothetical protein	2107358	2108548	+					1	0	0	0	0	0	0
1917	PFR_JS25-1_1871	Succinate CoA transferase	2108672	2110195	+	PROKKA_01906	Succinyl-CoA:coenzyme A transferase	2108672	2110195	+	2.8.3.-	cat1	similar to AA sequence:UniProtKB:P38946		1	0	0	0	0	0	0
1918	PFR_JS25-1_1872	2-deoxy-D-gluconate 3-dehydrogenase KduD	2110423	2111235	-	PROKKA_01907	2-dehydro-3-deoxy-D-gluconate 5-dehydrogenase	2110423	2111235	-	1.1.1.127	kduD	similar to AA sequence:UniProtKB:Q05528		0	0	0	0	0	0	0
1919	PFR_JS25-1_1873	D-isomer specific 2-hydroxyacid dehydrogenase	2111275	2112324	-	PROKKA_01908	D-2-hydroxyisocaproate dehydrogenase	2111275	2112324	-	1.1.1.-		similar to AA sequence:UniProtKB:P17584		0	0	0	0	0	0	0
1920	PFR_JS25-1_1874	Pyrophosphatase PpaX	2112403	2113056	-	PROKKA_01909	Pyrophosphatase PpaX	2112403	2113056	-	3.6.1.1	ppaX	similar to AA sequence:UniProtKB:Q9JMQ2		1	0	0	0	0	0	0
1921	PFR_JS25-1_1875	Uma4 protein	2113772	2115079	+	PROKKA_01910	Transposase	2113772	2115079	+			protein motif:Pfam:PF01610.11		0	0	0	0	0	0	0
1922	PFR_JS25-1_1876	Hypothetical protein	2115076	2116563	+	PROKKA_01911	hypothetical protein	2115076	2116563	+					0	0	0	0	0	0	0
1923	PFR_JS25-1_1877	Hypothetical protein	2116748	2117440	+	PROKKA_01912	hypothetical protein	2116748	2117440	+					1	0	0	0	0	0	0
1924						PROKKA_01913	tRNA-Gly(ccc)	2117527	2117600	+			COORDINATES:profile:Aragorn:1.2		0					0	0
1925	PFR_JS25-1_1878	Transposase for IS3514a	2117889	2119094	+	PROKKA_01914	Integrase core domain protein	2117889	2119094	+			protein motif:Pfam:PF00665.20		0	0	0	0	0	0	0
1926	PFR_JS25-1_1879	Hypothetical protein	2119351	2120148	+	PROKKA_01915	hypothetical protein	2119351	2120148	+					0	0	0	0	0	0	0
1927	PFR_JS25-1_1880	Starvation-induced DNA protecting protein	2120617	2121144	-	PROKKA_01916	DNA protection during starvation protein 2	2120617	2121144	-	1.16.-.-	dps2	similar to AA sequence:UniProtKB:Q9RZN1		1	0	0	0	0	0	0
1928	PFR_JS25-1_1881	CAAX amino terminal protease self-immunity	2121302	2122333	-	PROKKA_01917	CAAX amino terminal protease self- immunity	2121302	2122333	-			protein motif:Pfam:PF02517.10		0	0	0	0	0	0	0
1929	PFR_JS25-1_1882	Hypothetical protein	2122521	2122739	-	PROKKA_01918	CsbD-like protein	2122521	2122739	-			protein motif:Pfam:PF05532.6		0	0	0	0	0	0	0
1930	PFR_JS25-1_1883	Putative long chain fatty acid-CoA ligase VraA	2122909	2123967	+	PROKKA_01919	putative acyl--CoA ligase YhfT	2122909	2123967	+	6.2.1.-	yhfT	similar to AA sequence:UniProtKB:O07619		0	0	0	0	0	0	0
1931	PFR_JS25-1_1884	Acetyl-CoA C-acetyltransferase vraB	2123964	2125118	+	PROKKA_01920	Acetyl-CoA acetyltransferase	2123964	2125118	+	2.3.1.9	thlA	similar to AA sequence:UniProtKB:P45359		1	0	0	0	0	0	0
1932	PFR_JS25-1_1885	Sugar phosphate antiporter	2125513	2126961	+	PROKKA_01921	Hexose phosphate transport protein	2125513	2126961	+		uhpT	similar to AA sequence:UniProtKB:P0AGC0		0	0	0	0	0	0	0
1933	PFR_JS25-1_1886	YktC (Inositol monophosphatase SuhB)	2126954	2127805	+	PROKKA_01922	Inositol-1-monophosphatase ImpA	2126954	2127805	+	3.1.3.25	impA	similar to AA sequence:UniProtKB:A0QX86		1	0	0	0	0	0	0
1934	PFR_JS25-1_1887	Permease, cytosine/purine, uracil, thiamine,	2127983	2129503	+	PROKKA_01923	Permease for cytosine/purines, uracil, thiamine, allantoin	2127983	2129503	+			protein motif:Pfam:PF02133.9		1	0	0	0	0	0	0
1935	PFR_JS25-1_1888	Carbohydrate kinase, PfkB family	2129500	2130504	+	PROKKA_01924	Ribokinase	2129500	2130504	+	2.7.1.15	rbsK_2	similar to AA sequence:UniProtKB:P0A9J6		0	0	0	0	0	0	0
1936	PFR_JS25-1_1889	Transposase IS6110	2130686	2131573	-	PROKKA_01925	Integrase core domain protein	2130686	2131573	-			protein motif:Pfam:PF00665.20		0	0	0	0	0	0	0
1937	PFR_JS25-1_1890	IS3 family element	2131606	2131950	-	PROKKA_01926	Transposase	2131606	2131950	-			protein motif:Pfam:PF01527.14		0	0	0	0	0	0	0
1938	PFR_JS25-1_1891	Modification methylase (Cytosine-specific	2132084	2133664	+	PROKKA_01927	Modification methylase HaeIII	2132084	2133664	+	2.1.1.37	haeIIIM	similar to AA sequence:UniProtKB:P20589		0	0	0	0	0	0	0	M.PfrJS25ORF1891P
1939	PFR_JS25-1_1892	Hypothetical protein	2133661	2135772	+	PROKKA_01928	hypothetical protein	2133661	2135772	+					0	0	0	0	0	0	0
1940	PFR_JS25-1_1893	Hypothetical protein	2135762	2137213	+	PROKKA_01929	hypothetical protein	2135762	2137213	+					0	0	0	0	0	0	0
1941	PFR_JS25-1_1894	Hypothetical protein	2137287	2142923	+	PROKKA_01930	AAA-like domain protein	2137287	2142923	+			protein motif:Pfam:PF12846.1		0	0	0	0	0	0	0
1942	PFR_JS25-1_1895	Putative DNA mismatch endonuclease	2142907	2143341	+	PROKKA_01931	Very short patch repair protein	2142907	2143341	+	3.1.-.-	vsr	similar to AA sequence:UniProtKB:P09184		0	0	0	0	0	0	0
1943	PFR_JS25-1_1896	NUDIX hydrolase	2143425	2143868	+	PROKKA_01932	CTP pyrophosphohydrolase	2143425	2143868	+	3.6.1.65	nudG	similar to AA sequence:UniProtKB:P77788		0	0	0	0	0	0	0
1944	PFR_JS25-1_1897	Hypothetical protein	2143961	2144164	+	PROKKA_01933	hypothetical protein	2143961	2144164	+					0	0	0	0	0	0	0
1945	PFR_JS25-1_1898	Putative insertion element ISCmi2 transposase	2144359	2145354	-	PROKKA_01934	Integrase core domain protein	2144359	2145354	-			protein motif:Pfam:PF00665.20		0	0	0	0	0	0	0
1946	PFR_JS25-1_1899	Sn-glycerol-3-phosphate transporter GlpT	2145570	2146988	-	PROKKA_01935	Glycerol-3-phosphate transporter	2145570	2146988	-		glpT	similar to AA sequence:UniProtKB:P08194		1	0	0	0	0	0	0
1947	PFR_JS25-1_1900	Mg2 transporter-C, MgtC family	2147278	2148006	-	PROKKA_01936	putative Mg(2+) transport ATPase	2147278	2148006	-			protein motif:CLUSTERS:PRK09977		1	0	0	0	0	0	0
1948	PFR_JS25-1_1901	Metallophosphoesterase	2148013	2149689	-	PROKKA_01937	hypothetical protein	2148013	2149689	-					1	0	0	0	0	0	0
1949	PFR_JS25-1_1902	Putative metabolite transport protein YaaU	2149682	2151070	-	PROKKA_01938	Inner membrane metabolite transport protein YgcS	2149682	2151070	-		ygcS_1	similar to AA sequence:UniProtKB:Q46909		1	0	0	0	0	0	0
1950	PFR_JS25-1_1903	Hypothetical protein	2151229	2151591	+	PROKKA_01939	hypothetical protein	2151229	2151591	+					0	0	0	0	0	0	0
1951	PFR_JS25-1_1904	Thermostable beta-glucosidase B	2151472	2153871	-	PROKKA_01940	Thermostable beta-glucosidase B	2151472	2153871	-	3.2.1.21	bglB	similar to AA sequence:UniProtKB:P14002		1	0	0	0	0	0	0
1952	PFR_JS25-1_1905	Transcriptional regulator TetR	2154196	2154888	+	PROKKA_01941	HTH-type transcriptional repressor KstR2	2154196	2154888	+		kstR2_2	similar to AA sequence:UniProtKB:Q0S7V2		0	0	0	0	0	0	0
1953	PFR_JS25-1_1906	UDP-glucose 4-epimerase, galE	2154945	2155919	-	PROKKA_01942	UDP-glucose 4-epimerase	2154945	2155919	-	5.1.3.2	galE	similar to AA sequence:UniProtKB:Q7WTB1		1	0	0	0	0	0	0
1954	PFR_JS25-1_1907	Putative Sodium:sulfate symportert	2156231	2157628	+	PROKKA_01943	Citrate carrier	2156231	2157628	+		citT	similar to AA sequence:UniProtKB:P0AE74		1	0	0	0	0	0	0
1955	PFR_JS25-1_1908	Polyphosphate glucokinase/transcriptional	2157722	2158525	+	PROKKA_01944	Polyphosphate glucokinase	2157722	2158525	+	2.7.1.63	ppgK	similar to AA sequence:UniProtKB:A5U654		1	0	0	0	0	0	0
1956	PFR_JS25-1_1909	ABC-type Fe3-siderophores transport systems,	2158704	2159699	-	PROKKA_01945	putative siderophore-binding lipoprotein YfiY precursor	2158704	2159699	-		yfiY	similar to AA sequence:UniProtKB:O31567		1	0	0	0	0	0	0
1957	PFR_JS25-1_1910	Ferric enterobactin transport system permease	2159947	2161005	+	PROKKA_01946	Ferric enterobactin transport system permease protein FepD	2159947	2161005	+		fepD	similar to AA sequence:UniProtKB:P23876		1	0	0	0	0	0	0
1958	PFR_JS25-1_1911	Ferric enterobactin transport system permease	2161002	2162084	+	PROKKA_01947	Ferric enterobactin transport system permease protein FepG	2161002	2162084	+		fepG	similar to AA sequence:UniProtKB:P23877		1	0	0	0	0	0	0
1959	PFR_JS25-1_1912	Iron-siderophore uptake system ATP-binding	2162081	2162971	+	PROKKA_01948	putative siderophore transport system ATP-binding protein YusV	2162081	2162971	+		yusV_2	similar to AA sequence:UniProtKB:O32188		1	0	0	0	0	0	0
1960	PFR_JS25-1_1913	Arginine--tRNA ligase 1 (Precursor)	2163149	2164741	-	PROKKA_01949	Arginine--tRNA ligase	2163149	2164741	-	6.1.1.19	argS	similar to AA sequence:UniProtKB:P11875		1	0	0	0	0	0	0
1961	PFR_JS25-1_1914	UDP-glucose 6-dehydrogenase udgA	2164782	2166308	+	PROKKA_01950	UDP-glucose 6-dehydrogenase YwqF	2164782	2166308	+	1.1.1.22	ywqF	similar to AA sequence:UniProtKB:P96718		1	0	0	0	0	0	0
1962	PFR_JS25-1_1915	TnpC protein	2166499	2167788	-	PROKKA_01951	hypothetical protein	2166499	2167788	-					0	0	0	0	0	0	0
1963	PFR_JS25-1_1916	Putative NLPA family lipoprotein	2167785	2168651	-	PROKKA_01952	D-methionine-binding lipoprotein MetQ precursor	2167785	2168651	-		metQ	similar to AA sequence:UniProtKB:P28635		0	0	0	0	0	0	0
1964	PFR_JS25-1_1917	D-and L-methionine ABC transporter, membrane	2168865	2169554	-	PROKKA_01953	D-methionine transport system permease protein MetI	2168865	2169554	-		metI_1	similar to AA sequence:UniProtKB:P31547		0	0	0	0	0	0	0
1965	PFR_JS25-1_1918	DL-methionine transporter subunit , ATP-binding	2170014	2170931	+	PROKKA_01954	Methionine import ATP-binding protein MetN	2170014	2170931	+	3.6.3.-	metN_2	similar to AA sequence:UniProtKB:P30750		0	0	0	0	0	0	0
1966	PFR_JS25-1_1919	Binding-protein-dependent transporters inner	2170989	2171792	+	PROKKA_01955	D-methionine transport system permease protein MetI	2170989	2171792	+		metI_2	similar to AA sequence:UniProtKB:P31547		0	0	0	0	0	0	0
1967	PFR_JS25-1_1920	( )-trans-carveol dehydrogenase	2172036	2172872	+	PROKKA_01956	(-)-trans-carveol dehydrogenase	2172036	2172872	+	1.1.1.-	limC	similar to AA sequence:UniProtKB:Q9RA05		0	0	0	0	0	0	0
1968	PFR_JS25-1_1921	Amidase family protein	2172885	2174486	+	PROKKA_01957	Acylamidase	2172885	2174486	+	3.5.1.13	aam	similar to AA sequence:UniProtKB:K9NBS6		0	0	0	0	0	0	0
1969	PFR_JS25-1_1922	Copper-transporting ATPase CopB	2174772	2176898	+	PROKKA_01958	Copper-exporting P-type ATPase B	2174772	2176898	+	3.6.3.54	copB	similar to AA sequence:UniProtKB:P05425		0	0	0	0	0	0	0
1970	PFR_JS25-1_1923	Peptidase S10 serine carboxypeptidase	2176961	2178859	-	PROKKA_01959	Serine carboxypeptidase	2176961	2178859	-			protein motif:Pfam:PF00450.16		0	0	0	0	0	0	0
1971	PFR_JS25-1_1924	TnpC protein	2179113	2180402	+	PROKKA_01960	hypothetical protein	2179113	2180402	+					0	0	0	0	0	0	0
1972	PFR_JS25-1_1925	SanA protein	2180615	2181430	-	PROKKA_01961	vancomycin high temperature exclusion protein	2180615	2181430	-			protein motif:CLUSTERS:PRK10834		1	0	0	0	0	0	0
1973	PFR_JS25-1_1926	Protein involving differentiation	2181537	2183309	-	PROKKA_01962	Type III restriction enzyme, res subunit	2181537	2183309	-			protein motif:Pfam:PF04851.9		1	0	0	0	0	0	0
1974	PFR_JS25-1_1927	Hypothetical protein	2183313	2183555	+	PROKKA_01963	hypothetical protein	2183313	2183555	+					0	0	0	0	0	0	0
1975	PFR_JS25-1_1928	Putative insertion element ISCmi2 transposase	2183680	2184723	+	PROKKA_01964	IS2 transposase TnpB	2183680	2184723	+			protein motif:CLUSTERS:PRK09409		0	0	0	0	0	0	0
1976	PFR_JS25-1_1929	Ferredoxin-like protein fixX	2186438	2186731	-	PROKKA_01965	hypothetical protein	2186438	2186731	-					1	0	0	0	0	0	0
1977	PFR_JS25-1_1930	FAD dependent oxidoreductase	2186745	2188049	-	PROKKA_01966	Electron transfer flavoprotein-ubiquinone oxidoreductase	2186745	2188049	-	1.5.5.1		similar to AA sequence:UniProtKB:Q9HZP5		1	0	0	0	0	0	0
1978	PFR_JS25-1_1931	Electron transfer flavoprotein FAD-binding domain	2188052	2188924	-	PROKKA_01967	Electron transfer flavoprotein subunit alpha	2188052	2188924	-		etfA	similar to AA sequence:UniProtKB:P38974		1	0	0	0	0	0	0
1979	PFR_JS25-1_1932	Electron transfer flavoprotein	2188961	2189716	-	PROKKA_01968	Electron transfer flavoprotein subunit beta	2188961	2189716	-		etfB	similar to AA sequence:UniProtKB:P38975		1	0	0	0	0	0	0
1980	PFR_JS25-1_1933	YcbL	2189900	2190544	-	PROKKA_01969	putative metallo-hydrolase	2189900	2190544	-	3.-.-.-		similar to AA sequence:UniProtKB:Q5XD24		0	0	0	0	0	0	0
1981	PFR_JS25-1_1934	Metabolite transport protein YaaU	2190549	2191907	-	PROKKA_01970	Inner membrane metabolite transport protein YgcS	2190549	2191907	-		ygcS_2	similar to AA sequence:UniProtKB:Q46909		0	0	0	0	0	0	0
1982	PFR_JS25-1_1935	UfaA2 protein	2192118	2192996	-	PROKKA_01971	MaoC like domain protein	2192118	2192996	-			protein motif:Pfam:PF01575.13		0	0	0	0	0	0	0
1983	PFR_JS25-1_1936	AMP-dependent synthetase/ligase	2192993	2194588	-	PROKKA_01972	putative sulfoacetate--CoA ligase	2192993	2194588	-	6.2.1.-	sauT	similar to AA sequence:UniProtKB:Q0K844		0	0	0	0	0	0	0
1984	PFR_JS25-1_1937	Hypothetical protein	2194619	2195845	-	PROKKA_01973	Crotonobetainyl-CoA:carnitine CoA-transferase	2194619	2195845	-	2.8.3.-	caiB	similar to AA sequence:UniProtKB:Q8GB19		0	0	0	0	0	0	0
1985	PFR_JS25-1_1938	Probable carnitine operon oxidoreductase	2195915	2197051	-	PROKKA_01974	Crotonobetainyl-CoA dehydrogenase	2195915	2197051	-	1.3.99.-	caiA	similar to AA sequence:UniProtKB:P60584		0	0	0	0	0	0	0
1986	PFR_JS25-1_1939	Acetyl esterase	2197181	2198188	-	PROKKA_01975	Acetyl esterase	2197181	2198188	-	3.1.1.-	aes	similar to AA sequence:UniProtKB:P23872		0	0	0	0	0	0	0
1987	PFR_JS25-1_1940	Inner membrane protein yqcE	2198196	2199512	-	PROKKA_01976	Inner membrane protein YqcE	2198196	2199512	-		yqcE	similar to AA sequence:UniProtKB:P77031		0	0	0	0	0	0	0
1988	PFR_JS25-1_1941	Trypsin-like serine protease	2200062	2201357	+	PROKKA_01977	putative periplasmic serine endoprotease DegP-like precursor	2200062	2201357	+	3.4.21.107	degP1	similar to AA sequence:UniProtKB:Q52894		0	0	0	0	0	0	0
1989	PFR_JS25-1_1942	Secreted serine protease, trypsin-like serine	2201910	2203352	+	PROKKA_01978	putative periplasmic serine endoprotease DegP-like precursor	2201910	2203352	+	3.4.21.107	mucD	similar to AA sequence:UniProtKB:Q4KGQ4		1	0	0	0	0	0	0
1990	PFR_JS25-1_1943	Hypothetical protein	2203356	2204096	-	PROKKA_01979	hypothetical protein	2203356	2204096	-					1	0	0	0	0	0	0
1991	PFR_JS25-1_1944	Hypothetical protein	2204253	2207648	+	PROKKA_01980	hypothetical protein	2204253	2207648	+					1	0	0	0	0	0	0
1992	PFR_JS25-1_1945	YeaE protein	2207738	2208631	+	PROKKA_01981	2,5-diketo-D-gluconic acid reductase B	2207738	2208631	+	1.1.1.346	dkgB	similar to AA sequence:UniProtKB:P30863		1	0	0	0	0	0	0
1993	PFR_JS25-1_1946	Para-aminobenzoate synthase	2208673	2209317	-	PROKKA_01982	Aminodeoxychorismate synthase component 2	2208673	2209317	-	2.6.1.85	pabA	similar to AA sequence:UniProtKB:P00903		1	0	0	0	0	0	0
1994	PFR_JS25-1_1947	Putative insertion element ISCmi2 transposase	2209489	2210532	+	PROKKA_01983	IS2 transposase TnpB	2209489	2210532	+			protein motif:CLUSTERS:PRK09409		0	0	0	0	0	0	0
1995	PFR_JS25-1_1948	Membrane spanning protein DUF881	2210529	2211263	-	PROKKA_01984	hypothetical protein	2210529	2211263	-					1	0	0	0	0	0	0
[truncated: 395 more rows]

## Sheet: LT618784 (plasmid)
Prodigal ID	product name	gene start	gene end	strand	CDD-derived potential annotations				Specific hits
PFR_JS25-2_1	Hypothetical protein	1	180	+
PFR_JS25-2_2	Hypothetical protein	225	641	-
PFR_JS25-2_3	Hypothetical protein	697	1326	+
PFR_JS25-2_4	Hypothetical protein	1344	1799	+
PFR_JS25-2_5	Hypothetical protein	1786	2136	+
PFR_JS25-2_6	Hypothetical protein	2066	2230	-
PFR_JS25-2_7	Hypothetical protein	2664	6674	+	TrwC relaxase (Conjugal transfer protein)
PFR_JS25-2_8	Hypothetical protein	6669	7160	-
PFR_JS25-2_9	TraG-family bacterial conjugation protein	7153	8826	-	TraG_VirD4 (bacterial conjugation proteins involved in type IV secretion)
PFR_JS25-2_10	Hypothetical protein	8847	9503	-
PFR_JS25-2_11	CobQ/CobB/MinD/ParA nucleotide binding domain protein	9500	10783	-	ParA (partitioning protein involved in chrmomosme segregation)
PFR_JS25-2_12	Hypothetical protein	10780	11421	-
PFR_JS25-2_13	Immunogenic secreted protein	11443	12369	-	lysozyme_like superfamily
PFR_JS25-2_14	Hypothetical protein	12370	12978	+
PFR_JS25-2_15	Tn5252, Orf26	12923	15286	-	TraC-F-type (bacterial conjugation proteins involved in type IV secretion)
PFR_JS25-2_16	Hypothetical protein	15333	15779	-	PrgI (Type IV secretion- associated, uncharacterised protein)
PFR_JS25-2_17	TrbL/VirB6 plasmid conjugal transfer protein	15781	16617	-	TrbL (Conjugal transfer protein)
PFR_JS25-2_18	Hypothetical protein	16628	16831	-
PFR_JS25-2_19	Hypothetical protein	17223	17510	-	Sortase_E
PFR_JS25-2_20	Cell wall surface anchor family protein (LPXTG motif)	17947	19593	-	Cna_B collagen binding
PFR_JS25-2_21	Hypothetical protein	19619	20488	-	YkuD superfamily ; L,D-peptidoglycan transpeptidase
PFR_JS25-2_22	Hypothetical protein	20714	21145	+	HTH_XRE xenobiotic response element
PFR_JS25-2_23	Hypothetical protein	21149	21589	+
PFR_JS25-2_24	Hypothetical protein	21616	22623	+
PFR_JS25-2_25	Hypothetical protein	22598	23206	+
PFR_JS25-2_26	Hypothetical protein	23895	24773	+
PFR_JS25-2_27	Plasmid partition protein ParA	24881	25474	+	ParA (partitioning protein involved in chrmomosme segregation)
PFR_JS25-2_28	Hypothetical protein	25474	25698	+
PFR_JS25-2_29	Hypothetical protein	25855	26385	-
PFR_JS25-2_30	Hypothetical protein	26443	26691	-
PFR_JS25-2_31	Hypothetical protein	26731	26892	+
PFR_JS25-2_32	Hypothetical protein	26896	27252	+
PFR_JS25-2_33	Hypothetical protein	27263	27541	-
PFR_JS25-2_34	Hypothetical protein	27612	27833	-
PFR_JS25-2_35	Hypothetical protein	28202	29272	-	HTH_7 resolvase
PFR_JS25-2_36	Hypothetical protein	29737	29931	+
PFR_JS25-2_37	Hypothetical protein	29962	30330	+
PFR_JS25-2_38	Hypothetical protein	30348	31040	-
PFR_JS25-2_39	Hypothetical protein	31343	31786	+		88% id to Propionibacterium phage PFR1, PFR2 and G4
PFR_JS25-2_40	Hypothetical protein	31855	32295	+		88% id to Propionibacterium phage PFR1, PFR2 and G4
PFR_JS25-2_41	Conserved domain protein	32423	33223	+		88% id to Propionibacterium phage PFR1, PFR2 and G4
PFR_JS25-2_42	Hypothetical protein	33204	33788	-
PFR_JS25-2_43	Hypothetical protein	33785	34642	-
PFR_JS25-2_44	Hypothetical protein	34658	34924	-
PFR_JS25-2_45	Hypothetical protein	34931	35377	-
PFR_JS25-2_46	Hypothetical protein	35398	35640	+
