# Supplementary material for: De novo assembly of genomes from long sequence reads reveals uncharted territories of Propionibacterium freudenreichii
Source: BMC Genomics. 2017 Oct 16;18:790. doi: 10.1186/s12864-017-4165-9 (PMC5644110; doi:10.1186/s12864-017-4165-9)
Supplement: Supplementary file 25 — Self-immunity: the table of spacers conferring self-immunity; Candidate proteins: the summary of the candidate proteins for Anti-CRISPR elements on the invading DNA elements. (XLSX 13 kb) [file 12864_2017_4165_MOESM25_ESM.xlsx]

## Sheet: Self-immunity
Self-immunity
Strain	Spacer	Identified phage	Self immunity
JS17_1_Crispr_2_36	TCCTTTCCTGCCGGCCGGGGCACTCAAGACAACCGGGG	Doucette	JS17 prophage
JS7_1_Crispr_2_7	ATGCGGGGCTGCACCTGCTGGCGTTGCAGGCCC	B22, G4, PFR1, PFR2	phage_JS7
JS7_1_Crispr_2_53	CCCTTGATCTCGGTGTCCACATCGTCGAGGGCC	PFR1, PFR2	phage_JS7
JS7_1_Crispr_2_59	TCACCGGGCTGCATCCACACCGGCGGCCACCCAG	PFR1, PFR2	phage_JS7
JS23_Crispr_2_19	CCCGACAAATTTCCTCGCAAGCGGGCCGCGCACGCG	Anatole, B22, B3, E1, E6, G4
JS25_Crispr_2_6	TTGCATGCGCAAGACAACCAGAGCCATCGCGGCTGCC	-	pJS25
JS25_Crispr_2_7	CTGCCCCGACACCCCCGAAGGATGCGGTGAACGAGCCG	-	pJS25

## Sheet: Candidate proteins (CDD)
The candidate proteins identified on the basis of presence of either single-stranded DNA binding domain or helix-turn-helix domain. Two coandidates with similarity to Cas proteins are also included.
JS23 phage
>JS23_3	1529	1792	-1										HTH_XRE - cl22854 Q
MSSRTTIAIHGPAIREIRKRSGVGVAQLAVEVGVQRAYIAKIELGHSRRVSPAVFEGIVA
ALSIDDRRAILANPYGAAADLRAAEAA*
>JS23_12	6883	7077	1										RHH_1 superfamily C - Q
MSQTHARGADKGPERGPGQPPIGPVVKANLPPAMIKQLDRMVADGAADSRADAIRQLLAQ
GLGN*
>JS23_41	28944	29831	-1										HTH_21 - cl16206 Q
MDGRRLGVELICRLLQVAPSSYYAAKTRAPSARALRDEELIPQLVEIWEANYRVYGVRKL
WKAARRGGIMIGRDQTARLMRVAGIEGARRSKRVKTTRPDPASSRHPDLVKREFTATAPN
RLWVTDLTFVPTWAGVAYVCFIIDAFSRMIVGWRVASHMRTEMVLDAIEMARWSRGAHHE
DLRCHSDAGCQFTSIRYGERLAEIGATPSIGTVGDSYDNALAETVNGYYKAELVRGPTRS
GPWKTVEDLELATLGWVHWHNTQRLHGYLGDVPPAEFENAFYAVPNDSNLLIGIK*
>JS23_42	29864	30208	-1										HTH_Tnp_1 - cl21459 Q
MPKELANGKPTTRRYSVEEKAAAVRMVRTLRAELGVTQGTVQRVATQLGYGVESVRMWVK
QADVDDGVVPGVSSAEEQRVKELEQENRELRRANEVLKRAASFFGAELDRHYRK*
>JS23_43	30250	30792	-1										HTH_OrfB_IS605 - cl13722 Q
MRRAYKYRFYPTPEQAEQLSQTFGCVRYVYNRALAERTRAWTQEQRRITHAETDRMLTGW
KRDPDTGWLAEPSKGPLQAALRNLQSAFDKFWRKQNRYPKFKKKGKTRDSATYFRGCFTF
RGGKLKLAKQSEPLDIRWSRPLPDGADPSQVTVSRDAAGRWFVSLLIESEVAPYVPTEAP
*
>JS23_49	33782	34249	-1										PSSMID 223702	SSB
MTTPITIVGALGADPEIRFTPSGKAVASFQVAVNKRRKDQSGNWVDDGADWHSVQAWGTL
AENVAESLTKGIRVVVTGRLESREWEDREGNRRTSWEITAQAVGVDLSFATATVTRNQRA
DEQRRPAQQARPTRQDARQEPPADPWANAQSEAPF*
>JS23_58	38240	39169	-1										Cas4_I-A_I-B_I-C_I-D_II-B superfamily - - Q
MSTIIDKPCAVKDMPEGEYHSDPCVEPSLSSTMAKTIVSGEAGPARLREIMSHGQEHKAV
FDFGSAVHEKVLGRGAGVEVLDFPAWTTKASREARQAVWDAGGTPVLAKDAAQVDAMAEA
ILSNPVAGELFTRGKGAPELSMFTIDEVTGRWQRGRLDFLADRHTIVDFKTTSQSAERSQ
WIKHSWDYGYHLQAADYLDMAISLDLVDEDAVFLHVVQETKPPYLLAIYQVSADQLAEGR
RLMRRALDLWDRCLTNDEWPAIPAVIQLSQLPDWVRTPGAEAPDSIPAEDVSDGIADALA
ATLTWKESA*
JS17
>JS17_2061	2319495	2319959	-1										PSSMID 236092	SSB
MTTPITIIGALGADPELRFTPSGKAVASFQVAANRRKRDQSGGWIDDGADWFSVQAWGTL
AENVAESLTKGTRVVVTGRLESREWEDREGNRRTSWEITAQAVGVDLSFATAKVTRSGPK
RPPQQAQGSQFAATPPQGEPPSDPWANAQSEAPF*
>JS17_2079	2327919	2328845	-1										Cas4_I-A_I-B_I-C_I-D_II-B superfamily - - Q
MMPITKPCAVPDMPEATYHSDPCAEPSLSSTMAKTIVSGEAGPARLREVMAHGGEHKAVF
DFGSAAHEKVLGRGAGVEVLDFPAWTTKASREARQAVWDAGGTPVLAKDAAQVDAMAEAI
LSNPVAGELFTRGAGSPELSMFTIDEVTGRWQRGRLDFLADRKTIVDFKTSGQSVELPDW
IKHSWQFGYHLQAADYLDMAISLDLVDEDAIFLHVVQETKPPYLLAIYQVSADQLAEGRR
LMRRALDLWDRCLTNDEWPAIPAVIQLSQLPDWVRTPGAEAPDSIPAEDVSDGIADALAA
TLTWKESA*
>JS17_2088	2333089	2333286	-1										HTH_XRE N cl22854 Q
MGVAQLAVEVGVQRAYIAKIELGHSRRVSPAVFEGIVAALSIDDRRAILANPYGAAADLR
AAEAA*
JS7 phage
>JS7_3	1162	1866	-1										PSSMID 133390	HTH_MerR-SF
MERTDTLGQLRRLPELAAEVWLTRRHPNPVERPLVGGRRADPPAPARLDVIDALRLDEHG
QLFALSQAVRAVCEETKTAQAECDTWTGVCGWLISQADVWRADPWLAEYVAGQVWDVWRA
LTRAAREPDSPSIPCAVEGCHGRITALDDGTGGWLWPDVCTDGHRVDRAELVRRWKATQP
APLADVAQTVGRSPRTLARWVAAGWLKPAAQDGRTPLYRADEAHRVAGLMERAA*
>JS7_8	3022	3495	-1										PSSMID 223702	SSB
MSSETPITIVGNLTADPELRYTNSGIAVANFTVASTPRTFDRQANEWKDGEALFLPCSVW
RQPAENVAESLAKGMRVIVQGRLRARSYDDRDGNRRTVIGIEVDDVGPALKFATATVTRA
AASATGQPPAAPRGNAPAKAAPPSDPWTAAKTDEPPF*
>JS7_30	12705	12938	-1										PSSMID 289498	HTH	S
MDDVTELALRLESLDRQIPGQDMLTVQQVGQVAKIPTATIYDALRDGRLKGTRQGTGWRV
SKIAYLRWQIARGDGQP*
>JS7_59	37814	37936	-1										PSSMID 226794	HTH	YmfN phage terminase
QFNAANKPDKPAVRTKPATAVVSKDAPVDELAKRRSWRTA*
JS25 plasmid
>JS25_22	20714	21145	1										HTH_XRE PSSMID 290179
MTDDGQIKPPPGEEIADVFTRRFAAAVEWYQQRNGKLSSAALARWLTDQGYDASPSYISR
LRKGVVRTPSFKVLEGIAKFFELDPAYFMASNDANAAAMMEAVTDSEVRRLALRAGELST
ENLDALTRIIIRIKADDEEEEGS*
>JS25_35	28202	29272	-1										HTH_7	PSSMID 280890	SF
MSQVRSTTVRWPVPRPLAAWLLLRGAGLGDPGGLSSRVATEMAVWRAASVTDMAAAGWRL
DELDVCMAAEGASRWSDTDFALGNGGPVGSVLAGQTGDVEARALRKLLGLSGAGLVGFHH
ALRHRRRLEPGNRPDWASVGVWVGDPQPPRRVVLISDVVPTVPTRPPMTRLSATWRPPLV
MAQWMQDRAADTDATQGLTARTRVEMSLWQRVQAFDRDAAQWGDAELDVCARALRPGQIS
DEDPAWVASVMAVDLQEHVNAAPSPLVDKVRGLSMSGSVALLHAAIARRGGVEVDPALVP
EGMDLSADGPVVTAAERRRQRDEHIRQMHAAGMPAKQIMEETQLARATVYKVLSEG*
