# Supplementary material for: De novo assembly of genomes from long sequence reads reveals uncharted territories of Propionibacterium freudenreichii
Source: BMC Genomics. 2017 Oct 16;18:790. doi: 10.1186/s12864-017-4165-9 (PMC5644110; doi:10.1186/s12864-017-4165-9)
Supplement: Supplementary file 27 — Protein sequence alignments of the proteins involved in biosynthesis of vitamin B12. (XLSX 131 kb) [file 12864_2017_4165_MOESM27_ESM.xlsx]

## Sheet: Sheet1
	Note:	CbiH, HemL and CbiD different in JS4. CbiD longer in JS14
		HemA
	JS14	PROKKA_00437___14489	VRIHLVGVDYLTAPLTVLASLAPADELALTVMGREPGIAGAALLSTCNRYELIVDATDAV
	JS12	PROKKA_00436___5361	VRIHLVGVDYLTAPLTALASLAPADELALTVMGREPGIAGAALLSTCNRYELIVDATDAV
	JS16	PROKKA_01809___26408	VRIHLVGVDYLTAPLTALASLAPADELALTVMGREPGIAGAALLSTCNRYELIVDATDAV
	JS23	PROKKA_00412___52420	VRIHLVGVDYLTAPLTALASLAPADELALTVMGREPGIAGAALLSTCNRYELIVDATDAV
	JS8	PROKKA_00465___76456	VRIHLVGVDYLTAPLTALASLAPADELALTVMGREPGIAGAALLSTCNRYELIVDATDAV
	JS9	PROKKA_00496___81245	VRIHLVGVDYLTAPLTALASLAPADELALTVMGREPGIAGAALLSTCNRYELIVDATDAV
	JS7	PROKKA_00463___71547	VRIHLVGVDYLTAPLTALASLAPADELALTVMGREPGIAGAALLSTCNRYELIVDATDAV
	JS4	PROKKA_01881___69567	VRIHLVGVDYLTAPLTALASLAPADELALTVMGREPGIAGAALLSTCNRYELIVDATDAV
	JS25	PROKKA_00345___57039	VRIHLVGVDYLTAPLTALASLAPADELALTVMGREPGIAGAALLSTCNRYELIVDATDAV
	JS21	PROKKA_00487___43092	VRIHLVGVDYLTAPLTALASLAPADELALTVMGREPGIAGAALLSTCNRYELIVDATDAV
	JS20	PROKKA_00323___37931	VRIHLVGVDYLTAPLTALASLAPADELALTVMGREPGIAGAALLSTCNRYELIVDATDAV
	JS18	PROKKA_00470___33431	VRIHLVGVDYLTAPLTALASLAPADELALTVMGREPGIAGAALLSTCNRYELIVDATDAV
	JS2	PROKKA_00458___62020	VRIHLVGVDYLTAPLTALASLAPADELALTVMGREPGIAGAALLSTCNRYELIVDATDAV
	JS15	PROKKA_01844___21752	VRIHLVGVDYLTAPLTALASLAPADELALTVMGREPGIAGAALLSTCNRYELIVDATDAV
	JS13	PROKKA_00442___10007	VRIHLVGVDYLTAPLTVLASLAPADELALTVMGREPGIAGAALLSTCNRYELIVDATDAV
	JS11	PROKKA_00442___883	VRIHLVGVDYLTAPLTVLASLAPADELALTVMGREPGIAGAALLSTCNRYELIVDATDAV
	JS10	PROKKA_00359	VRIHLVGVDYLTAPLTALASLAPADELALTVMGREPGIAGAALLSTCNRYELIVDATDAV
	JS	PROKKA_01726___88587	VRIHLVGVDYLTAPLTALASLAPADELALTVMGREPGIAGAALLSTCNRYELIVDATDAV
	JS17	PROKKA_00488___28486	VRIHLVGVDYLTAPLTALASLAPADELALTVMGREPGIAGAALLSTCNRYELIVDATDAV
	JS22	PROKKA_00488___47835	VRIHLVGVDYLTAPLTALASLAPADELALTVMGREPGIAGAALLSTCNRYELIVDATDAV
			****************.*******************************************
	JS14	PROKKA_00437___14489	DPDRLLGLAKAGIRELAPDVDPRALAGLEVRSDDTAICHLFEVGAALCSAVVGDKQVAGQ
	JS12	PROKKA_00436___5361	DPDRLLGLAKAGIRELAPDVDPRALAGLEVRSDDTAICHLFEVGAGLCSAVVGDKQVAGQ
	JS16	PROKKA_01809___26408	DPDRLLGLAKAGIRELAPDVDPRALAGLEVRSDDTAICHLFEVGAGLCSAVVGDKQVAGQ
	JS23	PROKKA_00412___52420	DPDRLLGLAKAGIRELAPDVDPRALAGLEVRSDDTAICNLFEVGAGLCSAVVGDKQVAGQ
	JS8	PROKKA_00465___76456	DPDRLLGLAKAGIRELAPDVDPRALAGLEVRSDDTAICNLFEVGAGLCSAVVGDKQVAGQ
	JS9	PROKKA_00496___81245	DPDRLLGLAKAGIRELAPDVDPRALAGLEVRSDDTAICHLFEVGAGLCSAVVGDKQVAGQ
	JS7	PROKKA_00463___71547	DPDRLLGLAKAGIRELAPDVDPRALAGLEVRSDDTAICHLFEVGAGLCSAVVGDKQVAGQ
	JS4	PROKKA_01881___69567	DPDRLLGLAKAGIRELAPDVDPRALAGLEVRSDDTAICHLFEVGAGLCSAVVGDKQVAGQ
	JS25	PROKKA_00345___57039	DPDRLLGLAKAGIRELAPDVDPRALAGLEVRSDDTAICHLFEVGAGLCSAVVGDKQVAGQ
	JS21	PROKKA_00487___43092	DPDRLLGLAKAGIRELAPDVDPRALAGLEVRSDDTAICHLFEVGAGLCSAVVGDKQVAGQ
	JS20	PROKKA_00323___37931	DPDRLLGLAKAGIRELAPDVDPRALAGLEVRSDDTAICHLFEVGAGLCSAVVGDKQVAGQ
	JS18	PROKKA_00470___33431	DPDRLLGLAKAGIRELAPDVDPRALAGLEVRSDDTAICHLFEVGAGLCSAVVGDKQVAGQ
	JS2	PROKKA_00458___62020	DPDRLLGLAKAGIRELAPDVDPRALAGLEVRSDDTAICNLFEVGAGLCSAVVGDKQVAGQ
	JS15	PROKKA_01844___21752	DPDRLLGLAKAGIRELAPDVDPRALAGLEVRSDDTAICNLFEVGAGLCSAVVGDKQVAGQ
	JS13	PROKKA_00442___10007	DPDRLLGLAKAGIRELAPDVDPRALAGLEVRSDDTAICHLFEVGAALCSAVVGDKQVAGQ
	JS11	PROKKA_00442___883	DPDRLLGLAKAGIRELAPDVDPRALAGLEVRSDDTAICHLFEVGAALCSAVVGDKQVAGQ
	JS10	PROKKA_00359	DPDRLLGLAKAGIRELAPDVDPRALAGLEVRSDDTAICNLFEVGAGLCSAVVGDKQVAGQ
	JS	PROKKA_01726___88587	DPDRLLGLAKAGIRELAPDVDPRALAGLEVRSDDTAICNLFEVGAGLCSAVVGDKQVAGQ
	JS17	PROKKA_00488___28486	DPDRLLGLAKAGIRELAPDVDPRALAGLEVRSDDTAICNLFEVGAGLCSAVVGDKQVAGQ
	JS22	PROKKA_00488___47835	DPDRLLGLAKAGIRELAPDVDPRALAGLEVRSDDTAICNLFEVGAGLCSAVVGDKQVAGQ
			**************************************:******.**************
	JS14	PROKKA_00437___14489	LRRAYELASDRGQCTARLHRLFHDCLRVSRTVASSTSLGAVGRSAAGVGLDLAMGRGGLR
	JS12	PROKKA_00436___5361	LRRAYELASDRGQCTARLHRLFHDCLRVSRTVASSTSLGAVGRSAAGVGLDLAMGRGGLR
	JS16	PROKKA_01809___26408	LRRAYELASDRGQCTARLHRLFHDCLRVSRTVASSTSLGAVGRSAAGVGLDLAMGRGGLR
	JS23	PROKKA_00412___52420	LRRAYELASDRGQCTARLHRLFHDCLRVSRTVASSTSLGAVGRSAAGVGLDLAMGRGGLR
	JS8	PROKKA_00465___76456	LRRAYELASDRGQCTARLHRLFHDCLRVSRTVASSTSLGAVGRSAAGVGLDLAMGRGGLR
	JS9	PROKKA_00496___81245	LRRAYELASDRGQCTARLHRLFHDCLRVSRTVASSTSLGAVGRSAAGVGLDLAMGRGGLR
	JS7	PROKKA_00463___71547	LRRAYELASDRGQCTARLHRLFHDCLRVSRTVASSTSLGAVGRSAAGVGLDLAMGRGGLR
	JS4	PROKKA_01881___69567	LRRAYELASDRGQCTARLHRLFHDCLRVSRTVASSTSLGAVGRSAAGVGLDLAMGRGGLR
	JS25	PROKKA_00345___57039	LRRAYELASDRGQCTARLHRLFHDCLRVSRTVASSTSLGAVGRSAAGVGLDLAMGRGGLR
	JS21	PROKKA_00487___43092	LRRAYELASDRGQCTARLHRLFHDCLRVSRTVASSTSLGAVGRSAAGVGLDLAMGRGGLR
	JS20	PROKKA_00323___37931	LRRAYELASDRGQCTARLHRLFHDCLRVSRTVASSTSLGAVGRSAAGVGLDLAMGRGGLR
	JS18	PROKKA_00470___33431	LRRAYELASDRGQCTARLHRLFHDCLRVSRTVASSTSLGAVGRSAAGVGLDLAMGRGGLR
	JS2	PROKKA_00458___62020	LRRAYELASDRGQCTARLHRLFHDCLRVSRTVASSTSLGAVGRSAAGVGLDLAMGRGGLR
	JS15	PROKKA_01844___21752	LRRAYELASDRGQCTARLHRLFHDCLRVSRTVASSTSLGAVGRSAAGVGLDLAMGRGGLR
	JS13	PROKKA_00442___10007	LRRAYELASDRGQCTARLHRLFHDCLRVSRTVASSTSLGAVGRSAAGVGLDLAMGRGGLR
	JS11	PROKKA_00442___883	LRRAYELASDRGQCTARLHRLFHDCLRVSRTVASSTSLGAVGRSAAGVGLDLAMGRGGLR
	JS10	PROKKA_00359	LRRAYELASDRGQCTARLHRLFHDCLRVSRTVASSTSLGAVGRSAAGVGLDLAMGRGGLR
	JS	PROKKA_01726___88587	LRRAYELASDRGQCTARLHRLFHDCLRVSRTVASSTSLGAVGRSAAGVGLDLAMGRGGLR
	JS17	PROKKA_00488___28486	LRRAYELASDRGQCTARLHRLFHDCLRVSRTVASSTSLGAVGRSAAGVGLDLAMGRGGLR
	JS22	PROKKA_00488___47835	LRRAYELASDRGQCTARLHRLFHDCLRVSRTIASSTSLGAVGRSAAGVGLDLAMGRGGLR
			*******************************:****************************
	JS14	PROKKA_00437___14489	GARVLLMGTGSFARVVVAELTDRRVGEIECWSASGRAEEFAAHHPVTPVSSDGLDRALQS
	JS12	PROKKA_00436___5361	GARVLLMGTGSFARVVVAELTDRRVGEIECWSASGRAEEFAAHHPVTPVSSDGLDRALQS
	JS16	PROKKA_01809___26408	GARVLLMGTGSFARVVVAELTDRRVGEIECWSASGRAEEFAAHHPVTPVSSDGLDRALQS
	JS23	PROKKA_00412___52420	GARVLLMGTGSFARVVVAELTDRRVGEIECWSASGRAEEFAAHHPVTPVPSDGLDRALQS
	JS8	PROKKA_00465___76456	GARVLLMGTGSFARVVVAELTDRRVGEIECWSASGRAEEFAAHHPVTPVPSDGLDRALQS
	JS9	PROKKA_00496___81245	GARVLLMGTGSFARVVVAELTDRRVGEIECWSASGRAEEFAAHHPVTPVSSDGLDRALQS
	JS7	PROKKA_00463___71547	GARVLLMGTGSFARVVVAELTDRRVGEIECWSASGRAEEFAAHHPVTPVSSDGLDRALQS
	JS4	PROKKA_01881___69567	GARVLLMGTGSFARVVVAELTDRRVGEIECWSASGRAEEFAAHHPVTPVSSDGLDRALQS
	JS25	PROKKA_00345___57039	GARVLLMGTGSFARVVVAELTDRRVGEIECWSASGRAEEFAAHHPVTPVSSDGLDRALQS
	JS21	PROKKA_00487___43092	GARVLLMGTGSFARVVVAELTDRRVGEIECWSASGRAEEFAAHHPVTPVSSDGLDRALQS
	JS20	PROKKA_00323___37931	GARVLLMGTGSFARVVVAELTDRRVGEIECWSASGRAEEFAAHHPVTPVSSDGLDRALQS
	JS18	PROKKA_00470___33431	GARVLLMGTGSFARVVVAELTDRRVGEIECWSASGRAEEFAAHHPVTPVSSDGLDRALQS
	JS2	PROKKA_00458___62020	GARVLLMGTGSFARVVVAELTDRRVGEIECWSASGRAEEFAAHHPVTPVPSDGLDRALQS
	JS15	PROKKA_01844___21752	GARVLLMGTGSFARVVVAELTDRRVGEIECWSASGRAEEFAAHHPVTPVPSDGLDRALQS
	JS13	PROKKA_00442___10007	GARVLLMGTGSFARVVVAELTDRRVGEIECWSASGRAEEFAAHHPVTPVSSDGLDRALQS
	JS11	PROKKA_00442___883	GARVLLMGTGSFARVVVAELTDRRVGEIECWSASGRAEEFAAHHPVTPVSSDGLDRALQS
	JS10	PROKKA_00359	GARVLLMGTGSFARVVVAELTDRRVGEIECWSASGRAEEFAAHHPVTPVPSDGLDRALQS
	JS	PROKKA_01726___88587	GARVLLMGTGSFARVVVAELTDRRVGEIECWSASGRAEEFAAHHPVTPVPSDGLDRALQS
	JS17	PROKKA_00488___28486	GARVLLMGTGSFARVVVAELTDRRVGEIECWSASGRAEEFAAHHPVTPVSSDGLDRALQS
	JS22	PROKKA_00488___47835	GARVLLMGTGSFARVVVAELTDRRVGEIECWSASGRAEEFAAHHPVTPVPSDGLDRALQS
			************************************************* **********
	JS14	PROKKA_00437___14489	ADLVITCSGNGVVLSGTTLSAARPELARNADRQLSVIDLSLGGDVDEAAAELPGVHLVRL
	JS12	PROKKA_00436___5361	ADLVITCSGNGVVLSGTTLSAARPELARNADRQLSVIDLSLGGDVDEAAAELPGVHLVRL
	JS16	PROKKA_01809___26408	ADLVITCSGNGVVLSGTTLSAARPELARNADRQLSVIDLSLGGDVDEAAAELPGVHLVRL
	JS23	PROKKA_00412___52420	ADLVITCSGNGVVLSGAELSAARPELARNADRQLSVIDLSLGGDVDEAAAELPGVHLVRL
	JS8	PROKKA_00465___76456	ADLVITCSGNGVVLSGAELSVARPELARNADRQLSVIDLSLGGDVDEAAAELPGVHLVRL
	JS9	PROKKA_00496___81245	ADLVITCSGNGVVLSGTTLSAARPELARNADRQLSVIDLSLGGDVDEAAAELPGVHLVRL
	JS7	PROKKA_00463___71547	ADLVITCSGNGVVLSGTTLSAARPELARNADRQLSVIDLSLGGDVDEAAAELPGVHLVRL
	JS4	PROKKA_01881___69567	ADLVITCSGNGVVLSGTTLSAARPELARNADRQLSVIDLSLGGDVDEAAAELPGVHLVRL
	JS25	PROKKA_00345___57039	ADLVITCSGNGVVLSGTTLSAARPELARNADRQLSVIDLSLGGDVDEAAAELPGVHLVRL
	JS21	PROKKA_00487___43092	ADLVITCSGNGVVLSGTTLSAARPELARNADRQLSVIDLSLGGDVDEAAAELPGVHLVRL
	JS20	PROKKA_00323___37931	ADLVITCSGNGVVLSGTTLSAARPELARNADRQLSVIDLSLGGDVDEAAAELPGVHLVRL
	JS18	PROKKA_00470___33431	ADLVITCSGNGVVLSGTTLSAARPELARNADRQLSVIDLSLGGDVDEAAAELPGVHLVRL
	JS2	PROKKA_00458___62020	ADLVITCSGNGVVLSGAELSVARPELARNADRQLSVIDLSLGGDVDEAAAELPGVHLVRL
	JS15	PROKKA_01844___21752	ADLVITCSGNGVVLSGAELSVARPELARNADRQLSVIDLSLGGDVDEAAAELPGVHLVRL
	JS13	PROKKA_00442___10007	ADLVITCSGNGVVLSGTTLSAARPELARNADRQLSVIDLSLGGDVDEAAAELPGVHLVRL
	JS11	PROKKA_00442___883	ADLVITCSGNGVVLSGTTLSAARPELARNADRQLSVIDLSLGGDVDEAAAELPGVHLVRL
	JS10	PROKKA_00359	ADLVITCSGNGVVLSGAELSVARPELARNADRQLSVIDLSLGGDVDEAAAELPGVHLVRL
	JS	PROKKA_01726___88587	ADLVITCSGNGVVLSGAELSVARPELARNADRQLSVIDLSLGGDVDEAAAELPGVHLVRL
	JS17	PROKKA_00488___28486	ADLVITCSGNGVVLSGAELSVARPELARNADRQLSVIDLSLGGDVDEAAAELPGVHLVRL
	JS22	PROKKA_00488___47835	ADLVITCSGNGVVLSGAELSVARPELARNADRQLSVIDLSLGGDVDEAAAELPGVHLVRL
			****************: **.***************************************
	JS14	PROKKA_00437___14489	DDVSSRTAQLQSAVIEEAQRVVTQGVAAHLSKERARAADPLVTALRQHAKVLVDDELARV
	JS12	PROKKA_00436___5361	DDVSSRTAQLQSAVIEEAQRVVTQGVAAHLSKERARAADPLVTALRQHAKVLVDDELARV
	JS16	PROKKA_01809___26408	DDVSSRTAQLQSAVIEEAQRVVTQGVAAHLSKERARVADPLVTALRQHAKVLVDDELARV
	JS23	PROKKA_00412___52420	DDVSSRTGQLQSAVIEEAQRVVTQGVAAHLSKERARAADPLVTALRQHAKVLVDDELARV
	JS8	PROKKA_00465___76456	DDVSSRTAQLQSAVIEEAQRVVTQGVAAHLSKERARAADPLVTALRQHAKVLVDDELARV
	JS9	PROKKA_00496___81245	DDVSSRTAQLQSAVIEEAQRVVTQGVAAHLSKERARAADPLVTALRQHAKVLVDDELARV
	JS7	PROKKA_00463___71547	DDVSSRTAQLQSAVIEEAQRVVTQGVAAHLSKERARAADPLVTALRQHAKVLVDDELARV
	JS4	PROKKA_01881___69567	DDVSSRTAQLQSAVIEEAQRVVTQGVAAHLSKERARAADPLVTALRQHAKVLVDDELARV
	JS25	PROKKA_00345___57039	DDVSSRTAQLQSAVIEEAQRVVTQGVAAHLSKERARAADPLVTALRQHAKVLVDDELARV
	JS21	PROKKA_00487___43092	DDVSSRTAQLQSAVIEEAQRVVTQGVAAHLSKERARAADPLVTALRQHAKVLVDDELARV
	JS20	PROKKA_00323___37931	DDVSSRTAQLQSAVIEEAQRVVTQGVAAHLSKERARAADPLVTALRQHAKVLVDDELARV
	JS18	PROKKA_00470___33431	DDVSSRTAQLQSAVIEEAQRVVTQGVAAHLSKERARAADPLVTALRQHAKVLVDDELARV
	JS2	PROKKA_00458___62020	DDVSSRTAQLQSAVIEEAQRVVTQGVAAHLSKERARAADPLVTALRQHAKVLVDDELARV
	JS15	PROKKA_01844___21752	DDVSSRTAQLQSAVIEEAQRVVTQGVAAHLSKERARAADPLVTALRQHAKVLVDDELARV
	JS13	PROKKA_00442___10007	DDVSSRTAQLQSAVIEEAQRVVTQGVAAHLSKERARAADPLVTALRQHAKVLVDDELARV
	JS11	PROKKA_00442___883	DDVSSRTAQLQSAVIEEAQRVVTQGVAAHLSKERARAADPLVTALRQHAKVLVDDELARV
	JS10	PROKKA_00359	DDVSSRTAQLQSAVIEEAQRVVTQGVAAHLSKERARAADPLVTALRQHAKVLVDDELARV
	JS	PROKKA_01726___88587	DDVSSRTAQLQSAVIEEAQRVVTQGVAAHLSKERARAADPLVTALRQHAKVLVDDELARV
	JS17	PROKKA_00488___28486	DDVSSRTAQLQSAVIEEAQRVVTQGVAAHLSKERARAADPLVTALRQHAKVLVDDELARV
	JS22	PROKKA_00488___47835	DDVSSRTAQLQSAVIEEAQRVVTQGVAAHLSKERARAADPLVTALRQHAKVLVDDELARV
			*******.****************************.***********************
	JS14	PROKKA_00437___14489	RENESPEVVQAVERSLRHAIGVMMHTPTVRFSQLAEEGKLEDCRTALDVLFGVEVEA*
	JS12	PROKKA_00436___5361	RENESPEVVQAVERSLRHAIGVMMHTPTVRFSQLAEEGKLEDCRTALDVLFGVEVEA*
	JS16	PROKKA_01809___26408	RENESPEVVQAVERSLRHAIGVMMHTPTVRFSQLAEEGKLEDCRTALDVLFGVEVEA*
	JS23	PROKKA_00412___52420	RENESPEVVQAVERSLRHAIGVMMHTPTVRFSQLAEEGKLEDCRTALDVLFGVEVEA*
	JS8	PROKKA_00465___76456	RENESPEVVQAVERSLRHAIGVMMHTPTVRFSQLAEEGRLEDCRTALDVLFGVEVEA*
	JS9	PROKKA_00496___81245	RENESPEVVQAVERSLRHAIGVMMHTPTVRFSQLAEEGKLEDCRTALDVLFGVEVEA*
	JS7	PROKKA_00463___71547	RENESPEVVQAVERSLRHAIGVMMHTPTVRFSQLAEEGKLEDCRTALDVLFGVEVEA*
	JS4	PROKKA_01881___69567	RENESPEVVQAVERSLRHAIGVMMHTPTVRFSQLAEEGKLEDCRTALDVLFGVEVEA*
	JS25	PROKKA_00345___57039	RENESPEVVQAVERSLRHAIGVMMHTPTVRFSQLAEEGKLEDCRTALDVLFGVEVEA*
	JS21	PROKKA_00487___43092	RENESPEVVQAVERSLRHAIGVMMHTPTVRFSQLAEEGKLEDCRTALDVLFGVEVEA*
	JS20	PROKKA_00323___37931	RENESPEVVQAVERSLRHAIGVMMHTPTVRFSQLAEEGKLEDCRTALDVLFGVEVEA*
	JS18	PROKKA_00470___33431	RENESPEVVQAVERSLRHAIGVMMHTPTVRFSQLAEEGKLEDCRTALDVLFGVEVEA*
	JS2	PROKKA_00458___62020	RENESPEVVQAVERSLRHAIGVMMHTPTVRFSQLAEEGRLEDCRTALDVLFGVEVEA*
	JS15	PROKKA_01844___21752	RENESPEVVQAVERSLRHAIGVMMHTPTVRFSQLAEEGRLEDCRTALDVLFGVEVEA*
	JS13	PROKKA_00442___10007	RENESPEVVQAVERSLRHAIGVMMHTPTVRFSQLAEEGRLEDCRTALDVLFGVEVEA*
	JS11	PROKKA_00442___883	RENESPEVVQAVERSLRHAIGVMMHTPTVRFSQLAEEGRLEDCRTALDVLFGVEVEA*
	JS10	PROKKA_00359	RENESPEVVQAVERSLRHAIGVMMHTPTVRFSQLAEEGRLEDCRTALDVLFGVEVEA*
	JS	PROKKA_01726___88587	RENESPEVVQAVERSLRHAIGVMMHTPTVRFSQLAEEGRLEDCRTALDVLFGVEVEA*
	JS17	PROKKA_00488___28486	RENESPEVVQAVERSLRHAIGVMMHTPTVRFSQLAEEGRLEDCRTALDVLFGVEVEA*
	JS22	PROKKA_00488___47835	RENESPEVVQAVERSLRHAIGVMMHTPTVRFSQLAEEGRLEDCRTALDVLFGVEVEA*
			**************************************:*******************
		HemL JS4 missing n-temrinus
	JS20	PROKKA_00332___37949	MSVSDELFAEALKVMPGGVSSPVRAYRSVGGTPRFVKRALGSHIVDVDDKRYVDLVCSWG
	JS22	PROKKA_00497___47853	MSVSDELFAEALKVMPGGVSSPVRAYRSVGGTPRFVKRALGSHIVDVDDKRYVDLVCSWG
	JS23	PROKKA_00421___52438	MSVSDELFAEALKVMPGGVSSPVRAYRSVGGTPRFVKRALGSHIVDVDDKRYVDLVCSWG
	JS25	PROKKA_00354___57057	MSVSDELFAEALKVMPGGVSSPVRAYRSVGGTPRFVKRALGSHIVDVDDKRYVDLVCSWG
	JS21	PROKKA_00496___43110	MSVSDELFAEALKVMPGGVSSPVRAYRSVGGTPRFVKRALGSHIVDVDDKRYVDLVCSWG
	JS4	PROKKA_01872___69549JS4	----------------------VRAYRSVGGTPRFVKRALGSHIVDVDDKRYVDLVCSWG
	JS16	PROKKA_01800___26390	MSVSDELFAEALKVMPGGVSSPVRAYRSVGGTPRFVKRALGSHIVDVDDKRYVDLVCSWG
	JS7	PROKKA_00472___71565	MSVSDELFAEALKVMPGGVSSPVRAYRSVGGTPRFVKRALGSHIVDVDDKRYVDLVCSWG
	JS	PROKKA_01717___88569	MSVSDELFAEALKVMPGGVSSPVRAYRSVGGTPRFVKRALGSHIVDVDDKRYVDLVCSWG
	JS10	PROKKA_00368	MSVSDELFAEALKVMPGGVSSPVRAYRSVGGTPRFVKRALGSHIVDVDDKRYVDLVCSWG
	JS11	PROKKA_00451___901	MSVSDELFAEALKVMPGGVSSPVRAYRSVGGTPRFVKRALGSHIVDVDDKRYVDLVCSWG
	JS12	PROKKA_00445___5379	MSVSDELFAEALKVMPGGVSSPVRAYRSVGGTPRFVKRALGSHIVDVDDKRYVDLVCSWG
	JS13	PROKKA_00451___10025	MSVSDELFAEALKVMPGGVSSPVRAYRSVGGTPRFVKRALGSHIVDVDDKRYVDLVCSWG
	JS14	PROKKA_00446___14507	MSVSDELFAEALKVMPGGVSSPVRAYRSVGGTPRFVKRALGSHIVDVDDKRYVDLVCSWG
	JS15	PROKKA_01835___21734	MSVSDELFAEALKVMPGGVSSPVRAYRSVGGTPRFVKRALGSHIVDVDDKRYVDLVCSWG
	JS18	PROKKA_00480___33451	MSVSDELFAEALKVMPGGVSSPVRAYRSVGGTPRFVKRALGSHIVDVDDKRYVDLVCSWG
	JS2	PROKKA_00467___62038	MSVSDELFAEALKVMPGGVSSPVRAYRSVGGTPRFVKRALGSHIVDVDDKRYVDLVCSWG
	JS8	PROKKA_00474___76474	MSVSDELFAEALKVMPGGVSSPVRAYRSVGGTPRFVKRALGSHIVDVDDKRYVDLVCSWG
	JS9	PROKKA_00505___81263	MSVSDELFAEALKVMPGGVSSPVRAYRSVGGTPRFVKRALGSHIVDVDDKRYVDLVCSWG
	JS17	PROKKA_00497___28504	MSVSDELFAEALKVMPGGVSSPVRAYRSVGGTPRFVKRALGSHIVDVDDKRYVDLVCSWG
			**************************************
	JS20	PROKKA_00332___37949	PMIAGHAHPEVVAAVQQAVADSTSFGAPSEVELRLAQAVVARMGGAIDKVRFTCSGTEAV
	JS22	PROKKA_00497___47853	PMIAGHAHPEVVAAVQQAVADSTSFGAPSEVELRLAQAVVARMGGAIDKVRFTCSGTEAV
	JS23	PROKKA_00421___52438	PMIAGHAHPEVVAAVQQAVADSTSFGAPSEVELRLAQAVVARMGGAIDKVRFTCSGTEAV
	JS25	PROKKA_00354___57057	PMIAGHAHPEVVAAVQQAVADSTSFGAPSEVELRLAQAVVARMGGAIDKVRFTCSGTEAV
	JS21	PROKKA_00496___43110	PMIAGHAHPEVVAAVQQAVADSTSFGAPSEVELRLAQAVVARMGGAIDKVRFTCSGTEAV
	JS4	PROKKA_01872___69549	PMIAGHAHPEVVAAVQQAVADSTSFGAPSEVELRLAQAVVARMGGAIDKVRFTCSGTEAV
	JS16	PROKKA_01800___26390	PMIAGHAHPEVVAAVLQAVADSTSFGAPSEVELRLAQAVVARMGGAIDKVRFTCSGTEAV
	JS7	PROKKA_00472___71565	PMIAGHAHPEVVAAVQQAVADSTSFGAPSEVELRLAQAVVARMGGAIDKVRFTCSGTEAV
	JS	PROKKA_01717___88569	PMIAGHAHPEVVAAVQQAVADSTSFGAPSEVELRLAQAVVARMGGAIDKVRFTCSGTEAV
	JS10	PROKKA_00368	PMIAGHAHPEVVAAVQQAVADSTSFGAPSEVELRLAQAVVARMGGAIDKVRFTCSGTEAV
	JS11	PROKKA_00451___901	PMIAGHAHPEVVAAVQQAVADSTSFGAPSEVELRLAQAVVARMGGAIDKVRFTCSGTEAV
	JS12	PROKKA_00445___5379	PMIAGHAHPEVVAAVQQAVADSTSFGAPSEVELRLAQAVVARMGGAIDKVRFTCSGTEAV
	JS13	PROKKA_00451___10025	PMIAGHAHPEVVAAVQQAVADSTSFGAPSEVELRLAQAVVARMGGAIDKVRFTCSGTEAV
	JS14	PROKKA_00446___14507	PMIAGHAHPEVVAAVQQAVADSTSFGAPSEVELRLAQAVVARMGGAIDKVRFTCSGTEAV
	JS15	PROKKA_01835___21734	PMIAGHAHPEVVAAVQQAVADSTSFGAPSEVELRLAQAVVARMGGAIDKVRFTCSGTEAV
	JS18	PROKKA_00480___33451	PMIAGHAHPEVVAAVQQAVADSTSFGAPSEVELRLAQAVVARMGGAIDKVRFTCSGTEAV
	JS2	PROKKA_00467___62038	PMIAGHAHPEVVAAVQQAVADSTSFGAPSEVELRLAQAVVARMGGAIDKVRFTCSGTEAV
	JS8	PROKKA_00474___76474	PMIAGHAHPEVVAAVQQAVADSTSFGAPSEVELRLAQAVVARMGGAIDKVRFTCSGTEAV
	JS9	PROKKA_00505___81263	PMIAGHAHPEVVAAVQQAVADSTSFGAPSEVELRLAQAVVARMGGAIDKVRFTCSGTEAV
	JS17	PROKKA_00497___28504	PMIAGHAHPEVVAAVQQAVADSTSFGAPSEVELRLAQAVVARMGGAIDKVRFTCSGTEAV
			*************** ********************************************
	JS20	PROKKA_00332___37949	MTAARLARGITKRPLLVKFVGCYHGHSDSFLVAAGSGVASLGLPDSPGVPKEVAGDTVAL
	JS22	PROKKA_00497___47853	MTAARLARGITKRPLLVKFVGCYHGHSDSFLVSAGSGVASLGLPDSPGVPKEVAGDTVAL
	JS23	PROKKA_00421___52438	MTAARLARGITKRPLLVKFVGCYHGHSDSFLVAAGSGVASLGLPDSPGVPKEVAGDTVAL
	JS25	PROKKA_00354___57057	MTAARLARGITKRPLLVKFVGCYHGHSDSFLVAAGSGVASLGLPDSPGVPKEVAGDTVAL
	JS21	PROKKA_00496___43110	MTAARLARGITKRPLLVKFVGCYHGHSDSFLVAAGSGVASLGLPDSPGVPKEVAGDTVAL
	JS4	PROKKA_01872___69549	MTAARLARGITKRPLLVKFVGCYHGHSDSFLVAAGSGVASLGLPDSPGVPKEVAGDTVAL
	JS16	PROKKA_01800___26390	MTAARLARGITKRPLLVKFVGCYHGHSDSFLVSAGSGVASLGLPDSPGVPKEVAGDTVAL
	JS7	PROKKA_00472___71565	MTAARLARGITKRPLMVKFVGCYHGHSDSFLVAAGSGVASLGLPDSPGVPKEVAGDTVAL
	JS	PROKKA_01717___88569	MTAARLARGITKRPLLVKFVGCYHGHSDSFLVAAGSGVASLGLPDSPGVPKEVAGDTVAL
	JS10	PROKKA_00368	MTAARLARGITKRPLLVKFVGCYHGHSDSFLVAAGSGVASLGLPDSPGVPKEVAGDTVAL
	JS11	PROKKA_00451___901	MTAARLARGITKRPLLVKFVGCYHGHSDSFLVAAGSGVASLGLPDSPGVPKEVAGDTVAL
	JS12	PROKKA_00445___5379	MTAARLARGITKRPLLVKFVGCYHGHSDSFLVAAGSGVASLGLPDSPGVPKEVAGDTVAL
	JS13	PROKKA_00451___10025	MTAARLARGITKRPLLVKFVGCYHGHSDSFLVAAGSGVASLGLPDSPGVPKEVAGDTVAL
	JS14	PROKKA_00446___14507	MTAARLARGITKRPLLVKFVGCYHGHSDSFLVAAGSGVASLGLPDSPGVPKEVAGDTVAL
	JS15	PROKKA_01835___21734	MTAARLARGITKRPLLVKFVGCYHGHSDSFLVAAGSGVASLGLPDSPGVPKEVAGDTVAL
	JS18	PROKKA_00480___33451	MTAARLARGITKRPLLVKFVGCYHGHSDSFLVAAGSGVASLGLPDSPGVPKEVAGDTVAL
	JS2	PROKKA_00467___62038	MTAARLARGITKRPLLVKFVGCYHGHSDSFLVAAGSGVASLGLPDSPGVPKEVAGDTVAL
	JS8	PROKKA_00474___76474	MTAARLARGITKRPLLVKFVGCYHGHSDSFLVAAGSGVASLGLPDSPGVPKEVAGDTVAL
	JS9	PROKKA_00505___81263	MTAARLARGITKRPLLVKFVGCYHGHSDSFLVAAGSGVASLGLPDSPGVPKEVAGDTVAL
	JS17	PROKKA_00497___28504	MTAARLARGITKRPLLVKFVGCYHGHSDSFLVAAGSGVASLGLPDSPGVPKEVAGDTVAL
			***************:****************:***************************
	JS20	PROKKA_00332___37949	PYGRIDLVEELFAERGDQVAAIVTEGVPANMGVIVPPEGFNRRLHEIAHAHGALLIQDEV
	JS22	PROKKA_00497___47853	PYGRIDLVEELFAERGDQVAAIVTEGVPANMGVIVPPEGFNRRLHDIAHAHGALLIQDEV
	JS23	PROKKA_00421___52438	PYGRIDLVEELFAERGDQVAAIVTEGVPANMGVIVPPEGFNRRLHDIAHAHGALLIQDEV
	JS25	PROKKA_00354___57057	PYGRIDLVEELFAERGDQVAAIVTEGVPANMGVIVPPEGFNRRLHDIAHAHGALLIQDEV
	JS21	PROKKA_00496___43110	PYGRIDLVEELFAERGDQVAAIVTEGVPANMGVIVPPEGFNRRLHDIAHAHGALLIQDEV
	JS4	PROKKA_01872___69549	PYGRIDLVEELFAERGDQVAAIVTEGVPANMGVIVPPEGFNRRLHDIAHAHGALLIQDEV
	JS16	PROKKA_01800___26390	PYGRIDMVEELFAERGDQVAAIVTEGVPANMGVIVPPEGFNRRLHDIAHAHGALLIQDEV
	JS7	PROKKA_00472___71565	PYGRIDLVEELFAERGDQVAAIVTEGVPANMGVIVPPEGFNRRLHDIAHAHGALLIQDEV
	JS	PROKKA_01717___88569	PYGRIDLVEELFAERGDQVAAIVTEGVPANMGVIVPPEGFNRRLHDIAHAHGALLIQDEV
	JS10	PROKKA_00368	PYGRIDLVEELFAERGDQVAAIVTEGVPANMGVIVPPEGFNRRLHDIAHAHGALLIQDEV
	JS11	PROKKA_00451___901	PYGRIDLVEELFAERGDQVAAIVTEGVPANMGVIVPPEGFNRRLHDIAHAHGALLIQDEV
	JS12	PROKKA_00445___5379	PYGRIDLVEELFAERGDQVAAIVTEGVPANMGVIVPPEGFNRRLHDIAHAHGALLIQDEV
	JS13	PROKKA_00451___10025	PYGRIDLVEELFAERGDQVAAIVTEGVPANMGVIVPPEGFNRRLHDIAHAHGALLIQDEV
	JS14	PROKKA_00446___14507	PYGRIDLVEELFAERGDQVAAIVTEGVPANMGVIVPPEGFNRRLHDIAHAHGALLIQDEV
	JS15	PROKKA_01835___21734	PYGRIDLVEELFAERGDQVAAIVTEGVPANMGVIVPPEGFNRRLHDIAHAHGALLIQDEV
	JS18	PROKKA_00480___33451	PYGRIDLVEELFAERGDQVAAIVTEGVPANMGVIVPPEGFNRRLHDIAHAHGALLIQDEV
	JS2	PROKKA_00467___62038	PYGRIDLVEELFAERGDQVAAIVTEGVPANMGVIVPPEGFNRRLHDIAHAHGALLIQDEV
	JS8	PROKKA_00474___76474	PYGRIDLVEELFAERGDQVAAIVTEGVPANMGVIVPPEGFNRRLHDIAHAHGALLIQDEV
	JS9	PROKKA_00505___81263	PYGRIDLVEELFAERGDQVAAIVTEGVPANMGVIVPPEGFNRRLHDIAHAHGALLIQDEV
	JS17	PROKKA_00497___28504	PYGRIDLVEELFAERGDQVAAIVTEGVPANMGVIVPPEGFNRRLHDIAHAHGALLIQDEV
			******:**************************************:**************
	JS20	PROKKA_00332___37949	LTGFRLSPTGAWGLQGAKEEWTPDLFTFGKVIGGGMPLAAVGGSAQLMDYLAPEGPVYQA
	JS22	PROKKA_00497___47853	LTGFRLSPTGAWGLQGAKEGWTPDLFTFGKVIGGGMPLAAVGGSAQLMDYLAPEGPVYQA
	JS23	PROKKA_00421___52438	LTGFRLSPTGAWGLQGAKEEWTPDLFTFGKVIGGGMPLAAVGGSAQLMDYLAPEGPVYQA
	JS25	PROKKA_00354___57057	LTGFRLSPTGAWGLQGAKEEWTPDLFTFGKVIGGGMPLAAVGGSAQLMDYLAPEGPVYQA
	JS21	PROKKA_00496___43110	LTGFRLSPTGAWGLQGAKEEWTPDLFTFGKVIGGGMPLAAVGGSAQLMDYLAPEGPVYQA
	JS4	PROKKA_01872___69549	LTGFRLSPTGAWGLQGAKEEWTPDLFTFGKVIGGGMPLAAVGGSAQLMDYLAPEGPVYQA
	JS16	PROKKA_01800___26390	LTGFRLSPTGAWGLQGAKEGWTPDLFTFGKVIGGGMPLAAVGGSAQLMDYLAPEGPVYQA
	JS7	PROKKA_00472___71565	LTGFRLSPTGAWGLQGAKEEWTPDLFTFGKVIGGGMPLAAVGGSAQLMDYLAPEGPVYQA
	JS	PROKKA_01717___88569	LTGFRLSPTGAWGLQGAKEGWTPDLFTFGKVIGGGMPLAAVGGSAQLMDYLAPEGPVYQA
	JS10	PROKKA_00368	LTGFRLSPTGAWGLQGAKEGWTPDLFTFGKVIGGGMPLAAVGGSAQLMDYLAPEGPVYQA
	JS11	PROKKA_00451___901	LTGFRLSPTGAWGLQGAKEGWTPDLFTFGKVIGGGMPLAAVGGSAQLMDYLAPEGPVYQA
	JS12	PROKKA_00445___5379	LTGFRLSPTGAWGLQGAKEGWTPDLFTFGKVIGGGMPLAAVGGSAQLMDYLAPEGPVYQA
	JS13	PROKKA_00451___10025	LTGFRLSPTGAWGLQGAKEGWTPDLFTFGKVIGGGMPLAAVGGSAQLMDYLAPEGPVYQA
	JS14	PROKKA_00446___14507	LTGFRLSPTGAWGLQGAKEGWTPDLFTFGKVIGGGMPLAAVGGSAQLMDYLAPEGPVYQA
	JS15	PROKKA_01835___21734	LTGFRLSPTGAWGLQGAKEGWTPDLFTFGKVIGGGMPLAAVGGSAQLMDYLAPEGPVYQA
	JS18	PROKKA_00480___33451	LTGFRLSPTGAWGLQGAKEGWTPDLFTFGKVIGGGMPLAAVGGSAQLMDYLAPEGPVYQA
	JS2	PROKKA_00467___62038	LTGFRLSPTGAWGLQGAKEGWTPDLFTFGKVIGGGMPLAAVGGSAQLMDYLAPEGPVYQA
	JS8	PROKKA_00474___76474	LTGFRLSPTGAWGLQGAKEGWTPDLFTFGKVIGGGMPLAAVGGSAQLMDYLAPEGPVYQA
	JS9	PROKKA_00505___81263	LTGFRLSPTGAWGLQGAKEGWTPDLFTFGKVIGGGMPLAAVGGSAQLMDYLAPEGPVYQA
	JS17	PROKKA_00497___28504	LTGFRLSPTGAWGLQGAKEEWTPDLFTFGKVIGGGMPLAAVGGSAQLMDYLAPEGPVYQA
			******************* ****************************************
	JS20	PROKKA_00332___37949	GTLSGNPAACAAGLATLALMDDAAYSRLDATADRVSAMADAALESAGVPHRINKVSNLFS
	JS22	PROKKA_00497___47853	GTLSGNPAACAAGLATLALMDDAAYSRLDATADRVSAMADAALESAGVPHRINKVSNLFS
	JS23	PROKKA_00421___52438	GTLSGNPAACAAGLATLALMDDAAYSRLDATADRVSAMADAALESAGVPHRINKVSNLFS
	JS25	PROKKA_00354___57057	GTLSGNPAACAAGLATLALMDDAAYSRLDATADQVSAMADAALESAGVPHRINKVSNLFS
	JS21	PROKKA_00496___43110	GTLSGNPAACAAGLATLALMDDAAYSRLDATADQVSAMADAALESAGVPHRINKVSNLFS
	JS4	PROKKA_01872___69549	GTLSGNPAACAAGLATLALMDDAAYSRLDATADQVSAMADAALESAGVPHRINKVSNLFS
	JS16	PROKKA_01800___26390	GTLSGNPAACAAGLATLALMDDAAYSRLDATADRVSAMADAALESAGVPHRINKVSNLFS
	JS7	PROKKA_00472___71565	GTLSGNPAACAAGLATLALMDDAAYSRLDATADRVSAMADEALESAGVPHRINKVSNLFS
	JS	PROKKA_01717___88569	GTLSGNPAACAAGLATLALMDDAAYSRLDATADRVSAMADEALESAGVPHRINKVSNLFS
	JS10	PROKKA_00368	GTLSGNPAACAAGLATLALMDDAAYSRLDATADRVSAMADEALESAGVPHRINKVSNLFS
	JS11	PROKKA_00451___901	GTLSGNPAACAAGLATLALMDDAAYSRLDATADRVSAMADEALESAGVPHRINKVSNLFS
	JS12	PROKKA_00445___5379	GTLSGNPAACAAGLATLALMDDAAYSRLDATADRVSAMADEALESAGVPHRINKVSNLFS
	JS13	PROKKA_00451___10025	GTLSGNPAACAAGLATLALMDDAAYSRLDATADRVSAMADEALESAGVPHRINKVSNLFS
	JS14	PROKKA_00446___14507	GTLSGNPAACAAGLATLALMDDAAYSRLDATADRVSAMADEALESAGVPHRINKVSNLFS
	JS15	PROKKA_01835___21734	GTLSGNPAACAAGLATLALMDDAAYSRLDATADRVSAMADEALESAGVPHRINKVSNLFS
	JS18	PROKKA_00480___33451	GTLSGNPAACAAGLATLALMDDAAYSRLDATADRVSAMADEALESAGVPHRINKVSNLFS
	JS2	PROKKA_00467___62038	GTLSGNPAACAAGLATLALMDDAAYSRLDATADRVSAMADEALESAGVPHRINKVSNLFS
	JS8	PROKKA_00474___76474	GTLSGNPAACAAGLATLALMDDAAYSRLDATADRVSAMADEALESAGVPHRINKVSNLFS
	JS9	PROKKA_00505___81263	GTLSGNPAACAAGLATLALMDDAAYSRLDATADRVSAMADEALESAGVPHRINKVSNLFS
	JS17	PROKKA_00497___28504	GTLSGNPAACAAGLATLALMDDAAYSRLDATADRVSAMADEALESAGVPHRINKVSNLFS
			*********************************:****** *******************
	JS20	PROKKA_00332___37949	VFLTDAPVTDFASASKQDTKAFSRFFHAALDAGLWLAPSGFEAWFCSTALDDDDLEVIDA
	JS22	PROKKA_00497___47853	VFLTDAPVTDFASASKQDTKAFSRFFHAALDAGLWLAPSGFEAWFCSTALDDDDLEVIDA
	JS23	PROKKA_00421___52438	VFLTDAPVTDFASASKQDTKAFSRFFHAALDAGLWLAPSGFEAWFCSTALDDDDLEVIDA
	JS25	PROKKA_00354___57057	VFLTDAPVTDFASASKQDTKAFSRFFHAALDAGLWLAPSGFEAWFCSTALDDDDLEVIDA
	JS21	PROKKA_00496___43110	VFLTDAPVTDFASASKQDTKAFSRFFHAALDAGLWLAPSGFEAWFCSTALDDDDLEVIDA
	JS4	PROKKA_01872___69549	VFLTDAPVTDFASASKQDTKAFSRFFHAALDAGLWLAPSGFEAWFCSTALDDDDLEVIDA
	JS16	PROKKA_01800___26390	VFLTDAPVTDFASASKQDTKAFSRFFHAALDAGLWLAPSGFEAWFCSTALDDDDLEVIDA
	JS7	PROKKA_00472___71565	VFLTDAPVTDFASASKQDTKAFSRFFHAALDAGLWLAPSGFEAWFCSTALDDDDLEVIDA
	JS	PROKKA_01717___88569	VFLTDAPVTDFASASKQDTKAFSRFFHAALDAGLWLAPSGFEAWFCSTALDDDDLEVIDA
	JS10	PROKKA_00368	VFLTDAPVTDFASASKQDTKAFSRFFHAALDAGLWLAPSGFEAWFCSTALDDDDLEVIDA
	JS11	PROKKA_00451___901	VFLTDAPVTDFASASKQDTKAFSRFFHAALDAGLWLAPSGFEAWFCSTALDDDDLEVIDA
	JS12	PROKKA_00445___5379	VFLTDAPVTDFASASKQDTKAFSRFFHAALDAGLWLAPSGFEAWFCSTALDDDDLEVIDA
	JS13	PROKKA_00451___10025	VFLTDAPVTDFASASKQDTKAFSRFFHAALDAGLWLAPSGFEAWFCSTALDDDDLEVIDA
	JS14	PROKKA_00446___14507	VFLTDAPVTDFASASKQDTKAFSRFFHAALDAGLWLAPSGFEAWFCSTALDDDDLEVIDA
	JS15	PROKKA_01835___21734	VFLTDAPVTDFASASKQDTKAFSRFFHAALDAGLWLAPSGFEAWFCSTALDDDDLEVIDA
	JS18	PROKKA_00480___33451	VFLTDAPVTDFASASKQDTKAFSRFFHAALDAGLWLAPSGFEAWFCSTALDDDDLEVIDA
	JS2	PROKKA_00467___62038	VFLTDAPVTDFASASKQDTKAFSRFFHAALDAGLWLAPSGFEAWFCSTALDDDDLEVIDA
	JS8	PROKKA_00474___76474	VFLTDAPVTDFASASKQDTKAFSRFFHAALDAGLWLAPSGFEAWFCSTALDDDDLEVIDA
	JS9	PROKKA_00505___81263	VFLTDAPVTDFASASKQDTKAFSRFFHAALDAGLWLAPSGFEAWFCSTALDDDDLEVIDA
	JS17	PROKKA_00497___28504	VFLTDAPVTDFASASKQDTKAFSRFFHAALDAGLWLAPSGFEAWFCSTALDDDDLEVIDA
			************************************************************
	JS20	PROKKA_00332___37949	GLHKAAQAAAQGLSSLEDVRR*
	JS22	PROKKA_00497___47853	GLHKAAQAAAQGLSSLEDVRR*
	JS23	PROKKA_00421___52438	GLHKAAQAAAQGLSSLEDVRR*
	JS25	PROKKA_00354___57057	GLHKAAQAAAQGLSSLEDVRR*
	JS21	PROKKA_00496___43110	GLHKAAQAAAQGLSSLEDVRR*
	JS4	PROKKA_01872___69549	GLHKAAQAAAQGLSSLEDVRR*
	JS16	PROKKA_01800___26390	GLHKAAQAAAQGLSSLEDVRR*
	JS7	PROKKA_00472___71565	GLHKAAQAAAQGLSSLEDVRR*
	JS	PROKKA_01717___88569	GLHKAAQAAAQGLSSLEDVRR*
	JS10	PROKKA_00368	GLHKAAQAAAQGLSSLEDVRR*
	JS11	PROKKA_00451___901	GLHKAAQAAAQGLSSLEDVRR*
	JS12	PROKKA_00445___5379	GLHKAAQAAAQGLSSLEDVRR*
	JS13	PROKKA_00451___10025	GLHKAAQAAAQGLSSLEDVRR*
	JS14	PROKKA_00446___14507	GLHKAAQAAAQGLSSLEDVRR*
	JS15	PROKKA_01835___21734	GLHKAAQAAAQGLSSLEDVRR*
	JS18	PROKKA_00480___33451	GLHKAAQAAAQGLSSLEDVRR*
	JS2	PROKKA_00467___62038	GLHKAAQAAAQGLSSLEDVRR*
	JS8	PROKKA_00474___76474	GLHKAAQAAAQGLSSLEDVRR*
	JS9	PROKKA_00505___81263	GLHKAAQAAAQGLSSLEDVRR*
	JS17	PROKKA_00497___28504	GLHKAAQAAAQGLSSLEDVRR*
			**********************
		HemL2
	JS	PROKKA_01755___88645	MPINRQRVAELTEAEGAQLNANTTASKAMYASASQHLAGGVSSSYQLRDPWPIYIDRGHQ
	JS10	PROKKA_00330	MPINRQRVAELTEAEGAQLNANTTASKAMYASASQHLAGGVSSSYQLRDPWPIYIDRGHQ
	JS11	PROKKA_00413___825	MPINRQRVAELTEAEGAQLNANTTASKAMYASASQHLAGGVSSSYQLRDPWPIYIDRGHQ
	JS12	PROKKA_00406___5301	MPINRQRVAELTEAEGAQLNANTTASKAMYASASQHLAGGVSSSYQLRDPWPIYIDRGHQ
	JS13	PROKKA_00413___9949	MPINRQRVAELTEAEGAQLNANTTASKAMYASASQHLAGGVSSSYQLRDPWPIYIDRGHQ
	JS14	PROKKA_00408___14431	MPINRQRVAELTEAEGAQLNANTTASKAMYASASQHLAGGVSSSYQLRDPWPIYIDRGHQ
	JS15	PROKKA_01873___21810	MPINRQRVAELTEAEGAQLNANTTASKAMYASASQHLAGGVSSSYQLRDPWPIYIDRGHQ
	JS16	PROKKA_01838___26466	MPINRQRVAELTEAEGAQLNANTTASKAMYASASQHLAGGVSSSYQLRDPWPIYIDRGHQ
	JS17	PROKKA_00459___28428	MPINRQRVAELTEAEGAQLNANTTASKAMYASASQHLAGGVSSSYQLRDPWPIYIDRGHQ
	JS18	PROKKA_00441___33373	MPINRQRVAELTEAEGAQLNANTTASKAMYASASQHLAGGVSSSYQLRDPWPIYIDRGHQ
	JS2	PROKKA_00429___61962	MPINRQRVAELTEAEGAQLNANTTASKAMYASASQHLAGGVSSSYQLRDPWPIYIDRGHQ
	JS20	PROKKA_00292___37869	MPINRQRVAELTEAEGAQLNANTTASKAMYASASQHLAGGVSSSYQLRDPWPIYIDRGHQ
	JS21	PROKKA_00457___43032	MPINRQRVAELTEAEGAQLNANTTASKAMYASASQHLAGGVSSSYQLRDPWPIYIDRGHQ
	JS22	PROKKA_00459___47777	MPINRQRVAELTEAEGAQLNANTTASKAMYASASQHLAGGVSSSYQLRDPWPIYIDRGHQ
	JS23	PROKKA_00383___52362	MPINRQRVAELTEAEGAQLNANTTASKAMYASASQHLAGGVSSSYQLRDPWPIYIDRGHQ
	JS25	PROKKA_00315___56979	MPINRQRVAELTEAEGAQLNANTTASKAMYASASQHLAGGVSSSYQLRDPWPIYIDRGHQ
	JS4	PROKKA_01912___69629	MPINRQRVAELTEAEGAQLNANTTASKAMYASASQHLAGGVSSSYQLRDPWPIYIDRGHQ
	JS7	PROKKA_00434___71489	MPINRQRVAELTEAEGAQLNANTTASKAMYASASQHLAGGVSSSYQLRDPWPIYIDRGHQ
	JS8	PROKKA_00436___76398	MPINRQRVAELTEAEGAQLNANTTASKAMYASASQHLAGGVSSSYQLRDPWPIYIDRGHQ
	JS9	PROKKA_00467___81187	MPINRQRVAELTEAEGAQLNANTTASKAMYASASQHLAGGVSSSYQLRDPWPIYIDRGHQ
			************************************************************
	JS	PROKKA_01755___88645	QTIIDVDGNEYIDFHNGYGSMVQGHANPAIGEAVAARFPLGTHFGMATEDSSIVASELAE
	JS10	PROKKA_00330	QTIIDVDGNEYIDFHNGYGSMVQGHANPAIGEAVAARFPLGTHFGMATEDSSIVASELAE
	JS11	PROKKA_00413___825	QTIIDVDGNEYIDFHNGYGSMVQGHANPAIGEAVAARFPLGTHFGMATEDSSIVASELAE
	JS12	PROKKA_00406___5301	QTIIDVDGNEYIDFHNGYGSMVQGHANPAIGEAVAARFPLGTHFGMATEDSSIVASELAE
	JS13	PROKKA_00413___9949	QTIIDVDGNEYIDFHNGYGSMVQGHANPAIGEAVAARFPLGTHFGMATEDSSIVASELAE
	JS14	PROKKA_00408___14431	QTIIDVDGNEYIDFHNGYGSMVQGHANPAIGEAVAARFPLGTHFGMATEDSSIVASELAE
	JS15	PROKKA_01873___21810	QTIIDVDGNEYIDFHNGYGSMVQGHANPAIGEAVAARFPLGTHFGMATEDSSIVASELAE
	JS16	PROKKA_01838___26466	QTIIDVDGNEYIDFHNGYGSMVQGHANPAIGEAVAARFPLGTHFGMATEDSSIVASELAE
	JS17	PROKKA_00459___28428	QTIIDVDGNEYIDFHNGYGSMVQGHANPAIGEAVAARFPLGTHFGMATEDSSIVASELAE
	JS18	PROKKA_00441___33373	QTIIDVDGNEYIDFHNGYGSMVQGHANPAIGEAVAARFPLGTHFGMATEDSSIVASELAE
	JS2	PROKKA_00429___61962	QTIIDVDGNEYIDFHNGYGSMVQGHANPAIGEAVAARFPLGTHFGMATEDSSIVASELAE
	JS20	PROKKA_00292___37869	QTIIDVDGNEYIDFHNGYGSMVQGHANPAIGEAVAARFPLGTHFGMATEDSSIVASELAE
	JS21	PROKKA_00457___43032	QTIIDVDGNEYIDFHNGYGSMVQGHANPAIGEAVAARFPLGTHFGMATEDSSIVASELAE
	JS22	PROKKA_00459___47777	QTIIDVDGNEYIDFHNGYGSMVQGHANPAIGEAVAARFPLGTHFGMATEDSSIVASELAE
	JS23	PROKKA_00383___52362	QTIIDVDGNEYIDFHNGYGSMVQGHANPAIGEAVAARFPLGTHFGMATEDSSIVASELAE
	JS25	PROKKA_00315___56979	QTIIDVDGNEYIDFHNGYGSMVQGHANPAIGEAVAARFPLGTHFGMATEDSSIVASELAE
	JS4	PROKKA_01912___69629	QTIIDVDGNEYIDFHNGYGSMVQGHANPAIGEAVAARFPLGTHFGMATEDSSIVASELAE
	JS7	PROKKA_00434___71489	QTIIDVDGNEYIDFHNGYGSMVQGHANPAIGEAVAARFPLGTHFGMATEDSSIVASELAE
	JS8	PROKKA_00436___76398	QTIIDVDGNEYIDFHNGYGSMVQGHANPAIGEAVAARFPLGTHFGMATEDSSIVASELAE
	JS9	PROKKA_00467___81187	QTIIDVDGNEYIDFHNGYGSMVQGHANPAIGEAVAARFPLGTHFGMATEDSSIVASELAE
			************************************************************
	JS	PROKKA_01755___88645	RWGLAKWRFTNSGSESTMDAIRIARAYTGRDTIMKIFGSYHGHHDAVMVSIGVEYDKIGP
	JS10	PROKKA_00330	RWGLAKWRFTNSGSESTMDAIRIARAYTGRDTIMKIFGSYHGHHDAVMVSIGVEYDKIGP
	JS11	PROKKA_00413___825	RWGLAKWRFTNSGSESTMDAIRIARAYTGRDTIMKIFGSYHGHHDAVMVSIGVEYDKIGP
	JS12	PROKKA_00406___5301	RWGLAKWRFTNSGSESTMDAIRIARAYTGRDTIMKIFGSYHGHHDAVMVSIGVEYDKIGP
	JS13	PROKKA_00413___9949	RWGLAKWRFTNSGSESTMDAIRIARAYTGRDTIMKIFGSYHGHHDAVMVSIGVEYDKIGP
	JS14	PROKKA_00408___14431	RWGLAKWRFTNSGSESTMDAIRIARAYTGRDTIMKIFGSYHGHHDAVMVSIGVEYDKIGP
	JS15	PROKKA_01873___21810	RWGLAKWRFTNSGSESTMDAIRIARAYTGRDTIMKIFGSYHGHHDAVMVSIGVEYDKIGP
	JS16	PROKKA_01838___26466	RWGLAKWRFTNSGSESTMDAIRIARAYTGRDTIMKIFGSYHGHHDAVMVSIGVEYDKIGP
	JS17	PROKKA_00459___28428	RWGLAKWRFTNSGSESTMDAIRIARAYTGRDTIMKIFGSYHGHHDAVMVSIGVEYDKIGP
	JS18	PROKKA_00441___33373	RWGLAKWRFTNSGSESTMDAIRIARAYTGRDTIMKIFGSYHGHHDAVMVSIGVEYDKIGP
	JS2	PROKKA_00429___61962	RWGLAKWRFTNSGSESTMDAIRIARAYTGRDTIMKIFGSYHGHHDAVMVSIGVEYDKIGP
	JS20	PROKKA_00292___37869	RWGLAKWRFTNSGSESTMDAIRIARAYTGRDTIMKIFGSYHGHHDAVMVSIGVEYDKIGP
	JS21	PROKKA_00457___43032	RWGLAKWRFTNSGSESTMDAIRIARAYTGRDTIMKIFGSYHGHHDAVMVSIGVEYDKIGP
	JS22	PROKKA_00459___47777	RWGLAKWRFTNSGSESTMDAIRIARAYTGRDTIMKIFGSYHGHHDAVMVSIGVEYDKIGP
	JS23	PROKKA_00383___52362	RWGLAKWRFTNSGSESTMDAIRIARAYTGRDTIMKIFGSYHGHHDAVMVSIGVEYDKIGP
	JS25	PROKKA_00315___56979	RWGLAKWRFTNSGSESTMDAIRIARAYTGRDTIMKIFGSYHGHHDAVMVSIGVEYDKIGP
	JS4	PROKKA_01912___69629	RWGLAKWRFTNSGSESTMDAIRIARAYTGRDTIMKIFGSYHGHHDAVMVSIGVEYDKIGP
	JS7	PROKKA_00434___71489	RWGLAKWRFTNSGSESTMDAIRIARAYTGRDTIMKIFGSYHGHHDAVMVSIGVEYDKIGP
	JS8	PROKKA_00436___76398	RWGLAKWRFTNSGSESTMDAIRIARAYTGRDTIMKIFGSYHGHHDAVMVSIGVEYDKIGP
	JS9	PROKKA_00467___81187	RWGLAKWRFTNSGSESTMDAIRIARAYTGRDTIMKIFGSYHGHHDAVMVSIGVEYDKIGP
			************************************************************
	JS	PROKKA_01755___88645	REHPASLAYGGGIPQAIVDLTIPVHFNDAETMEKRIVELEAEGRKPACVIMEAVMMNLGV
	JS10	PROKKA_00330	REHPASLAYGGGIPQAIVDLTIPVHFNDAETMEKRIVELEAEGRKPACVIMEAVMMNLGV
	JS11	PROKKA_00413___825	REHPASLAYGGGIPQAIVDLTIPVHFNDAETMEKRIVELEAEGRKPACVIMEAVMMNLGV
	JS12	PROKKA_00406___5301	REHPASLAYGGGIPQAIVDLTIPVHFNDAETMEKRIVELEAEGRKPACVIMEAVMMNLGV
	JS13	PROKKA_00413___9949	REHPASLAYGGGIPQAIVDLTIPVHFNDAETMEKRIVELEAEGRKPACVIMEAVMMNLGV
	JS14	PROKKA_00408___14431	REHPASLAYGGGIPQAIVDLTIPVHFNDAETMEKRIVELEAEGRKPACVIMEAVMMNLGV
	JS15	PROKKA_01873___21810	REHPASLAYGGGIPQAIVDLTIPVHFNDAETMEKRIVELEAEGRKPACVIMEAVMMNLGV
	JS16	PROKKA_01838___26466	REHPASLAYGGGIPQAIVDLTIPVHFNDAETMEKRIVELEAEGRKPACVIMEAVMMNLGV
	JS17	PROKKA_00459___28428	REHPASLAYGGGIPQAIVDLTIPVHFNDAETMEKRIVELEAEGRKPACVIMEAVMMNLGV
	JS18	PROKKA_00441___33373	REHPASLAYGGGIPQAIVDLTIPVHFNDAETMEKRIVELEAEGRKPACVIMEAVMMNLGV
	JS2	PROKKA_00429___61962	REHPASLAYGGGIPQAIVDLTIPVHFNDAETMEKRIVELEAEGRKPACVIMEAVMMNLGV
	JS20	PROKKA_00292___37869	REHPASLAYGGGIPQAIVDLTIPVHFNDAETMEKRIVELEAEGRKPACVIMEAVMMNLGV
	JS21	PROKKA_00457___43032	REHPASLAYGGGIPQAIVDLTIPVHFNDAETMEKRIVELEAEGRKPACVIMEAVMMNLGV
	JS22	PROKKA_00459___47777	REHPASLAYGGGIPQAIVDLTIPVHFNDAETMEKRIVELEAEGRKPACVIMEAVMMNLGV
	JS23	PROKKA_00383___52362	REHPASLAYGGGIPQAIVDLTIPVHFNDAETMEKRIVELEAEGRKPACVIMEAVMMNLGV
	JS25	PROKKA_00315___56979	REHPASLAYGGGIPQAIVDLTIPVHFNDAETMEKRIVELEAEGRKPACVIMEAVMMNLGV
	JS4	PROKKA_01912___69629	REHPASLAYGGGIPQAIVDLTIPVHFNDAETMEKRIVELEAEGRKPACVIMEAVMMNLGV
	JS7	PROKKA_00434___71489	REHPASLAYGGGIPQAIVDLTIPVHFNDAETMEKRIVELEAEGRKPACVIMEAVMMNLGV
	JS8	PROKKA_00436___76398	REHPASLAYGGGIPQAIVDLTIPVHFNDAETMEKRIVELEAEGRKPACVIMEAVMMNLGV
	JS9	PROKKA_00467___81187	REHPASLAYGGGIPQAIVDLTIPVHFNDAETMEKRIVELEAEGRKPACVIMEAVMMNLGV
			************************************************************
	JS	PROKKA_01755___88645	VLPEPGYLEAVREITRKHGIVLIFDEVKTGLTIAAGGATERFGVKPDLVTLAKALGGGLP
	JS10	PROKKA_00330	VLPEPGYLEAVREITRKHGIVLIFDEVKTGLTIAAGGATERFGVKPDLVTLAKALGGGLP
	JS11	PROKKA_00413___825	VLPEPGYLEAVREITRKHGIVLIFDEVKTGLTIAAGGATERFGVKPDLVTLAKALGGGLP
	JS12	PROKKA_00406___5301	VLPEPGYLEAVREITRKHGIVLIFDEVKTGLTIAAGGATERFGVKPDLVTLAKALGGGLP
	JS13	PROKKA_00413___9949	VLPEPGYLEAVREITRKHGIVLIFDEVKTGLTIAAGGATERFGVKPDLVTLAKALGGGLP
	JS14	PROKKA_00408___14431	VLPEPGYLEAVREITRKHGIVLIFDEVKTGLTIAAGGATERFGVKPDLVTLAKALGGGLP
	JS15	PROKKA_01873___21810	VLPEPGYLEAVREITRKHGIVLIFDEVKTGLTIAAGGATERFGVKPDLVTLAKALGGGLP
	JS16	PROKKA_01838___26466	VLPEPGYLEAVREITRKHGIVLIFDEVKTGLTIAAGGATERFGVKPDLVTLAKALGGGLP
	JS17	PROKKA_00459___28428	VLPEPGYLEAVREITRKHGIVLIFDEVKTGLTIAAGGATERFGVKPDLVTLAKALGGGLP
	JS18	PROKKA_00441___33373	VLPEPGYLEAVREITRKHGIVLIFDEVKTGLTIAAGGATERFGVKPDLVTLAKALGGGLP
	JS2	PROKKA_00429___61962	VLPEPGYLEAVREITRKHGIVLIFDEVKTGLTIAAGGATERFGVKPDLVTLAKALGGGLP
	JS20	PROKKA_00292___37869	VLPEPGYLEAVREITRKHGIVLIFDEVKTGLTIAAGGATERFGVKPDLVTLAKALGGGLP
	JS21	PROKKA_00457___43032	VLPEPGYLEAVREITRKHGIVLIFDEVKTGLTIAAGGATERFGVKPDLVTLAKALGGGLP
	JS22	PROKKA_00459___47777	VLPEPGYLEAVREITRKHGIVLIFDEVKTGLTIAAGGATERFGVKPDLVTLAKALGGGLP
	JS23	PROKKA_00383___52362	VLPEPGYLEAVREITRKHGIVLIFDEVKTGLTIAAGGATERFGVKPDLVTLAKALGGGLP
	JS25	PROKKA_00315___56979	VLPEPGYLEAVREITRKHGIVLIFDEVKTGLTIAAGGATERFGVKPDLVTLAKALGGGLP
	JS4	PROKKA_01912___69629	VLPEPGYLEAVREITRKHGIVLIFDEVKTGLTIAAGGATERFGVKPDLVTLAKALGGGLP
	JS7	PROKKA_00434___71489	VLPEPGYLEAVREITRKHGIVLIFDEVKTGLTIAAGGATERFGVKPDLVTLAKALGGGLP
	JS8	PROKKA_00436___76398	VLPEPGYLEAVREITRKHGIVLIFDEVKTGLTIAAGGATERFGVKPDLVTLAKALGGGLP
	JS9	PROKKA_00467___81187	VLPEPGYLEAVREITRKHGIVLIFDEVKTGLTIAAGGATERFGVKPDLVTLAKALGGGLP
			************************************************************
	JS	PROKKA_01755___88645	AGAVGGTEEVMRVVEDHTVYQVGTYSGNPLSMAAARASLEKVLVPSAYEHLNHLNERLLA
	JS10	PROKKA_00330	AGAVGGTEEVMRVVEDHTVYQVGTYSGNPLSMAAARASLEKVLVPSAYEHLNHLNERLLA
	JS11	PROKKA_00413___825	AGAVGGTEEVMRVVEDHTVYQVGTYSGNPLSMAAARASLEKVLVPSAYEHLNHLNERLLA
	JS12	PROKKA_00406___5301	AGAVGGTEEVMRVVEDHTVYQVGTYSGNPLSMAAARASLEKVLVPSAYEHLNHLNERLLA
	JS13	PROKKA_00413___9949	AGAVGGTEEVMRVVEDHTVYQVGTYSGNPLSMAAARASLEKVLVPSAYEHLNHLNERLLA
	JS14	PROKKA_00408___14431	AGAVGGTEEVMRVVEDHTVYQVGTYSGNPLSMAAARASLEKVLVPSAYEHLNHLNERLLA
	JS15	PROKKA_01873___21810	AGAVGGTEEVMRVVEDHTVYQVGTYSGNPLSMAAARASLEKVLVPSAYEHLNHLNERLLA
	JS16	PROKKA_01838___26466	AGAVGGTEEVMRVVEDHTVYQVGTYSGNPLSMAAARASLEKVLVPSAYEHLNHLNERLLA
	JS17	PROKKA_00459___28428	AGAVGGTEEVMRVVEDHTVYQVGTYSGNPLSMAAARASLEKVLVPSAYEHLNHLNERLLA
	JS18	PROKKA_00441___33373	AGAVGGTEEVMRVVEDHTVYQVGTYSGNPLSMAAARASLEKVLVPSAYEHLNHLNERLLA
	JS2	PROKKA_00429___61962	AGAVGGTEEVMRVVEDHTVYQVGTYSGNPLSMAAARASLEKVLVPSAYEHLNHLNERLLA
	JS20	PROKKA_00292___37869	AGAVGGTEEVMRVVEDHTVYQVGTYSGNPLSMAAARASLEKVLVPSAYEHLNHLNERLLA
	JS21	PROKKA_00457___43032	AGAVGGTEEVMRVVEDHTVYQVGTYSGNPLSMAAARASLEKVLVPSAYEHLNHLNERLLA
	JS22	PROKKA_00459___47777	AGAVGGTEEVMRVVEDHTVYQVGTYSGNPLSMAAARASLEKVLVPSAYEHLNHLNERLLA
	JS23	PROKKA_00383___52362	AGAVGGTEEVMRVVEDHTVYQVGTYSGNPLSMAAARASLEKVLVPSAYEHLNHLNERLLA
	JS25	PROKKA_00315___56979	AGAVGGTEEVMRVVEDHTVYQVGTYSGNPLSMAAARASLEKVLVPSAYEHLNHLNERLLA
	JS4	PROKKA_01912___69629	AGAVGGTEEVMRVVEDHTVYQVGTYSGNPLSMAAARASLEKVLVPSAYEHLNHLNERLLA
	JS7	PROKKA_00434___71489	AGAVGGTEEVMRVVEDHTVYQVGTYSGNPLSMAAARASLEKVLVPSAYEHLNHLNERLLA
	JS8	PROKKA_00436___76398	AGAVGGTEEVMRVVEDHTVYQVGTYSGNPLSMAAARASLEKVLVPSAYEHLNHLNERLLA
	JS9	PROKKA_00467___81187	AGAVGGTEEVMRVVEDHTVYQVGTYSGNPLSMAAARASLEKVLVPSAYEHLNHLNERLLA
			************************************************************
	JS	PROKKA_01755___88645	GCQNVIDKYGLPGYSVGIGAKGCVTFSPTKIIDYPSFKENQDVELSELAWLWNMNRGIYM
	JS10	PROKKA_00330	GCQNVIDKYGLPGYSVGIGAKGCVTFSPTKIIDYPSFKENQDVELSELAWLWNMNRGIYM
	JS11	PROKKA_00413___825	GCQNVIDKYGLPGYSVGIGAKGCVTFSPTKIIDYPSFKENQDVELSELAWLWNMNRGIYM
	JS12	PROKKA_00406___5301	GCQNVIDKYGLPGYSVGIGAKGCVTFSPTKIIDYPSFKENQDVELSELAWLWNMNRGIYM
	JS13	PROKKA_00413___9949	GCQNVIDKYGLPGYSVGIGAKGCVTFSPTKIIDYPSFKENQDVELSELAWLWNMNRGIYM
	JS14	PROKKA_00408___14431	GCQNVIDKYGLPGYSVGIGAKGCVTFSPTKIIDYPSFKENQDVELSELAWLWNMNRGIYM
	JS15	PROKKA_01873___21810	GCQNVIDKYGLPGYSVGIGAKGCVTFSPTKIIDYPSFKENQDVELSELAWLWNMNRGIYM
	JS16	PROKKA_01838___26466	GCQNVIDKYGLPGYSVGIGAKGCVTFSPTKIIDYPSFKENQDVELSELAWLWNMNRGIYM
	JS17	PROKKA_00459___28428	GCQNVIDKYGLPGYSVGIGAKGCVTFSPTKIIDYPSFKENQDVELSELAWLWNMNRGIYM
	JS18	PROKKA_00441___33373	GCQNVIDKYGLPGYSVGIGAKGCVTFSPTKIIDYPSFKENQDVELSELAWLWNMNRGIYM
	JS2	PROKKA_00429___61962	GCQNVIDKYGLPGYSVGIGAKGCVTFSPTKIIDYPSFKENQDVELSELAWLWNMNRGIYM
	JS20	PROKKA_00292___37869	GCQNVIDKYGLPGYSVGIGAKGCVTFSPTKIIDYPSFKENQDVELSELAWLWNMNRGIYM
	JS21	PROKKA_00457___43032	GCQNVIDKYGLPGYSVGIGAKGCVTFSPTKIIDYPSFKENQDVELSELAWLWNMNRGIYM
	JS22	PROKKA_00459___47777	GCQNVIDKYGLPGYSVGIGAKGCVTFSPTKIIDYPSFKENQDVELSELAWLWNMNRGIYM
	JS23	PROKKA_00383___52362	GCQNVIDKYGLPGYSVGIGAKGCVTFSPTKIIDYPSFKENQDVELSELAWLWNMNRGIYM
	JS25	PROKKA_00315___56979	GCQNVIDKYGLPGYSVGIGAKGCVTFSPTKIIDYPSFKENQDVELSELAWLWNMNRGIYM
	JS4	PROKKA_01912___69629	GCQNVIDKYGLPGYSVGIGAKGCVTFSPTKIIDYPSFKENQDVELSELAWLWNMNRGIYM
	JS7	PROKKA_00434___71489	GCQNVIDKYGLPGYSVGIGAKGCVTFSPTKIIDYPSFKENQDVELSELAWLWNMNRGIYM
	JS8	PROKKA_00436___76398	GCQNVIDKYGLPGYSVGIGAKGCVTFSPTKIIDYPSFKENQDVELSELAWLWNMNRGIYM
	JS9	PROKKA_00467___81187	GCQNVIDKYGLPGYSVGIGAKGCVTFSPTKIIDYPSFKENQDVELSELAWLWNMNRGIYM
			************************************************************
	JS	PROKKA_01755___88645	TPGREEEWTLSVTHQDADVDRYIEVFDEMAAAITK*
	JS10	PROKKA_00330	TPGREEEWTLSVTHQDADVDRYIEVFDEMAAAITK*
	JS11	PROKKA_00413___825	TPGREEEWTLSVTHQDADVDRYIEVFDEMAAAITK*
	JS12	PROKKA_00406___5301	TPGREEEWTLSVTHQDADVDRYIEVFDEMAAAITK*
	JS13	PROKKA_00413___9949	TPGREEEWTLSVTHQDADVDRYIEVFDEMAAAITK*
	JS14	PROKKA_00408___14431	TPGREEEWTLSVTHQDADVDRYIEVFDEMAAAITK*
	JS15	PROKKA_01873___21810	TPGREEEWTLSVTHQDADVDRYIEVFDEMAAAITK*
	JS16	PROKKA_01838___26466	TPGREEEWTLSVTHQDADVDRYIEVFDEMAAAITK*
	JS17	PROKKA_00459___28428	TPGREEEWTLSVTHQDADVDRYIEVFDEMAAAITK*
	JS18	PROKKA_00441___33373	TPGREEEWTLSVTHQDADVDRYIEVFDEMAAAITK*
	JS2	PROKKA_00429___61962	TPGREEEWTLSVTHQDADVDRYIEVFDEMAAAITK*
	JS20	PROKKA_00292___37869	TPGREEEWTLSVTHQDADVDRYIEVFDEMAAAITK*
	JS21	PROKKA_00457___43032	TPGREEEWTLSVTHQDADVDRYIEVFDEMAAAITK*
	JS22	PROKKA_00459___47777	TPGREEEWTLSVTHQDADVDRYIEVFDEMAAAITK*
	JS23	PROKKA_00383___52362	TPGREEEWTLSVTHQDADVDRYIEVFDEMAAAITK*
	JS25	PROKKA_00315___56979	TPGREEEWTLSVTHQDADVDRYIEVFDEMAAAITK*
	JS4	PROKKA_01912___69629	TPGREEEWTLSVTHQDADVDRYIEVFDEMAAAITK*
	JS7	PROKKA_00434___71489	TPGREEEWTLSVTHQDADVDRYIEVFDEMAAAITK*
	JS8	PROKKA_00436___76398	TPGREEEWTLSVTHQDADVDRYIEVFDEMAAAITK*
	JS9	PROKKA_00467___81187	TPGREEEWTLSVTHQDADVDRYIEVFDEMAAAITK*
			************************************
		HemB
	JS11	PROKKA_00448___895	MADISIDPIVQRPRRLRRTPAIRRMVAETRLDPADLVLPMFAVEGLTEPREIATMPGVWQ
	JS12	PROKKA_00442___5373	MADISIDPIVQRPRRLRRTPAIRRMVAETRLDPADLVLPMFAVEGLTEPREIATMPGVWQ
	JS13	PROKKA_00448___10019	MADISIDPIVQRPRRLRRTPAIRRMVAETRLDPADLVLPMFAVEGLTEPREIATMPGVWQ
	JS16	PROKKA_01803___26396	MADISIDPIVQRPRRLRRTPAIRRMVAETRLDPADLVLPMFAVEGLTEPREIATMPGVWQ
	JS20	PROKKA_00329___37943	MADISIDPIVQRPRRLRRTPAIRRMVAETRLDPADLVLPMFAVEGLTEPREIATMPGVWQ
	JS9	PROKKA_00502___81257	MADISIDPIVQRPRRLRRTPAIRRMVAETRLDPADLVLPMFAVEGLTEPREIATMPGVWQ
	JS18	PROKKA_00476___33443	MADISIDPIVQRPRRLRRTPAIRRMVAETRLDPADLVLPMFAVEGLTEPREIATMPGVWQ
	JS17	PROKKA_00494___28498	MADISIDPIVQRPRRLRRTPAIRRMVAETRLDPADLVLPMFAVEGLTEPREIATMPGVWQ
	JS22	PROKKA_00494___47847	MADISIDPIVQRPRRLRRTPAIRRMVAETRLDPADLVLPMFAVEGLTEPREIATMPGVWQ
	JS23	PROKKA_00418___52432	MADISIDPIVQRPRRLRRTPAIRRMVAETRLDPADLVLPMFAVEGLTEPREIATMPGVWQ
	JS	PROKKA_01720___88575	MADISIDPIVQRPRRLRRTPAIRRMVAETRLDPADLVLPMFAVEGLTEPREIATMPGVWQ
	JS10	PROKKA_00365	MADISIDPIVQRPRRLRRTPAIRRMVAETRLDPADLVLPMFAVEGLTEPREIATMPGVWQ
	JS7	PROKKA_00469___71559	MADISIDPIVQRPRRLRRTPAIRRMVAETRLDPADLVLPMFAVEGLTEPREIATMPGVWQ
	JS14	PROKKA_00443___14501	MADISIDPIVQRPRRLRRTPAIRRMVAETRLDPADLVLPMFAVEGLTEPREIATMPGVWQ
	JS15	PROKKA_01838___21740	MADISIDPIVQRPRRLRRTPAIRRMVAETRLDPADLVLPMFAVEGLTEPREIATMPGVWQ
	JS2	PROKKA_00464___62032	MADISIDPIVQRPRRLRRTPAIRRMVAETRLDPADLVLPMFAVEGLTEPREIATMPGVWQ
	JS21	PROKKA_00493___43104	MADISIDPIVQRPRRLRRTPAIRRMVAETRLDPADLVLPMFAVEGLTEPREIATMPGVWQ
	JS25	PROKKA_00351___57051	MADISIDPIVQRPRRLRRTPAIRRMVAETRLDPADLVLPMFAVEGLTEPREIATMPGVWQ
	JS4	PROKKA_01875___69555	MADISIDPIVQRPRRLRRTPAIRRMVAETRLDPADLVLPMFAVEGLTEPREIATMPGVWQ
	JS8	PROKKA_00471___76468	MADISIDPIVQRPRRLRRTPAIRRMVAETRLDPADLVLPMFAVEGLTEPREIATMPGVWQ
			************************************************************
	JS11	PROKKA_00448___895	HTKESLQKAVHDAADAGVGAVMLFGTPLERDPIGYQAWNPHGILANAVRWAVEAEPELPV
	JS12	PROKKA_00442___5373	HTKESLQKAVHDAADAGVGAVMLFGTPLERDPIGYQAWNPHGILANAVRWAVEAEPELPV
	JS13	PROKKA_00448___10019	HTKESLQKAVHDAADAGVGAVMLFGTPLERDPIGYQAWNPHGILANAVRWAVEAEPELPV
	JS16	PROKKA_01803___26396	HTKESLQKAVHDAADAGVGAVMLFGTPLERDPIGSQAWNPHGILANAVRWAVEAEPELPV
	JS20	PROKKA_00329___37943	HTKESLQKAVHDAADAGVGAVMLFGTPLERDPIGSQAWNPHGILANAVRWAVEAEPELPV
	JS9	PROKKA_00502___81257	HTKESLQKAVHDAADAGVGAVMLFGTPLERDPIGSQAWNPHGILANAVRWAVEAEPELPV
	JS18	PROKKA_00476___33443	HTKESLQKAVHDAADAGVGAVMLFGTPLERDPIGSQAWNPHGILANAVRWAVEAEPELPV
	JS17	PROKKA_00494___28498	HTKESLQKAVHDAADAGVGAVMLFGTPLERDPIGSQAWNPHGILANAVRWAVEAEPELPV
	JS22	PROKKA_00494___47847	HTKESLQKAVHDAADAGVGAVMLFGTPLERDPIGSQAWNPHGILANAVRWAVEAEPELPV
	JS23	PROKKA_00418___52432	HTKESLQKAVHDAADAGVGAVMLFGTPLERDPIGSQAWNPHGILANAVRWAVEAEPELPV
	JS	PROKKA_01720___88575	HTKESLQKAVHDAADAGVGAVMLFGTPLERDPIGSQAWNPHGILANAVRWAVEAEPELPV
	JS10	PROKKA_00365	HTKESLQKAVHDAADAGVGAVMLFGTPLERDPIGSQAWNPHGILANAVRWAVEAEPELPV
	JS7	PROKKA_00469___71559	HTKESLQKAVHDAADAGVGAVMLFGTPLERDPIGSQAWNPHGILANAVRWAVEAEPELPV
	JS14	PROKKA_00443___14501	HTKESLQKAVHDAADAGVGAVMLFGTPLERDPIGSQAWNPHGILANAVRWAVEAEPELPV
	JS15	PROKKA_01838___21740	HTKESLQKAVHDAADAGVGAVMLFGTPLERDPIGSQAWNPHGILANAVRWAVEAEPELPV
	JS2	PROKKA_00464___62032	HTKESLQKAVHDAADAGVGAVMLFGTPLERDPIGSQAWNPHGILANAVRWAVEAEPELPV
	JS21	PROKKA_00493___43104	HTKESLQKAVHDAADAGVGAVMLFGTPLERDPIGSQAWNPHGILANAVRWAVEAEPELPV
	JS25	PROKKA_00351___57051	HTKESLQKAVHDAADAGVGAVMLFGTPLERDPIGSQAWNPHGILANAVRWAVEAEPELPV
	JS4	PROKKA_01875___69555	HTKESLQKAVHDAADAGVGAVMLFGTPLERDPIGSQAWNPHGILANAVRWAVEAEPELPV
	JS8	PROKKA_00471___76468	HTKESLQKAVHDAADAGVGAVMLFGTPLERDPIGSQAWNPHGILANAVRWAVEAEPELPV
			********************************** *************************
	JS11	PROKKA_00448___895	IADVCLDEFTDHGHCGVLAPDGTVDNDATLPLYAKMSVVLADAGAAMLGPSGMMDGQIAV
	JS12	PROKKA_00442___5373	IADVCLDEFTDHGHCGVLAPDGTVDNDATLPLYAKMSVVLADAGAAMLGPSGMMDGQIAV
	JS13	PROKKA_00448___10019	IADVCLDEFTDHGHCGVLAPDGTVDNDATLPLYAKMSVVLADAGAAMLGPSGMMDGQIAV
	JS16	PROKKA_01803___26396	IADVCLDEFTDHGHCGVLAPDGTVDNDATLPLYAKMSVVLADAGAAMLGPSGMMDGQIAV
	JS20	PROKKA_00329___37943	IADVCLDEFTDHGHCGVLAPDGTVDNDATLPLYAKMSVVLADAGAAMLGPSGMMDGQIAV
	JS9	PROKKA_00502___81257	IADVCLDEFTDHGHCGVLAPDGTVDNDATLPLYAKMSVVLADAGAAMLGPSGMMDGQIAV
	JS18	PROKKA_00476___33443	IADVCLDEFTDHGHCGVLAPDGTVDNDATLPLYAKMSVVLADAGAAMLGPSGMMDGQIAV
	JS17	PROKKA_00494___28498	IADVCLDEFTDHGHCGVLAPDGTVDNDATLPLYAKMSVVLADAGAAMLGPSGMMDGQIAV
	JS22	PROKKA_00494___47847	IADVCLDEFTDHGHCGVLAPDGTVDNDATLPLYAKMSVVLADAGAAMLGPSGMMDGQIAV
	JS23	PROKKA_00418___52432	IADVCLDEFTDHGHCGVLAPDGTVDNDATLPLYAKMSVVLADAGAAMLGPSGMMDGQIAV
	JS	PROKKA_01720___88575	IADVCLDEFTDHGHCGVLAPDGTVDNDATLPLYAKMSVVLADAGAAMLGPSGMMDGQIAV
	JS10	PROKKA_00365	IADVCLDEFTDHGHCGVLAPDGTVDNDATLPLYAKMSVVLADAGAAMLGPSGMMDGQIAV
	JS7	PROKKA_00469___71559	IADVCLDEFTDHGHCGVLAPDGTVDNDATLPLYAKMSVVLADAGAAMLGPSGMMDGQIAV
	JS14	PROKKA_00443___14501	IADVCLDEFTDHGHCGVLAPDGTVDNDATLPLYAKMSVVLADAGAAMLGPSGMMDGQIAV
	JS15	PROKKA_01838___21740	IADVCLDEFTDHGHCGVLAPDGTVDNDATLPLYAKMSVVLADAGAAMLGPSGMMDGQIAV
	JS2	PROKKA_00464___62032	IADVCLDEFTDHGHCGVLAPDGTVDNDATLPLYAKMSVVLADAGAAMLGPSGMMDGQIAV
	JS21	PROKKA_00493___43104	IADVCLDEFTDHGHCGVLAPDGTVDNDATLPLYAKMSVVLADAGAAMLGPSGMMDGQIAV
	JS25	PROKKA_00351___57051	IADVCLDEFTDHGHCGVLAPDGTVDNDATLPLYAKMSVVLADAGAAMLGPSGMMDGQIAV
	JS4	PROKKA_01875___69555	IADVCLDEFTDHGHCGVLAPDGTVDNDATLPLYAKMSVVLADAGAAMLGPSGMMDGQIAV
	JS8	PROKKA_00471___76468	IADVCLDEFTDHGHCGVLAPDGTVDNDATLPLYAKMSVVLADAGAAMLGPSGMMDGQIAV
			************************************************************
	JS11	PROKKA_00448___895	IRKALDDAGHTDTVLMAYSAKYASGFFGPFREAVDSQLKGDRRAYQQDPANAIESLREIE
	JS12	PROKKA_00442___5373	IRKALDDAGHTDTVLMAYSAKYASGFFGPFREAVDSQLKGDRRAYQQDPANAIESLREIE
	JS13	PROKKA_00448___10019	IRKALDDAGHTDTVLMAYSAKYASGFFGPFREAVDSQLKGDRRAYQQDPANAIESLREIE
	JS16	PROKKA_01803___26396	IRKALDDAGHTDTVLMAYSAKYASGFFGPFREAVDSQLKGDRRAYQQDPANAIESLREIE
	JS20	PROKKA_00329___37943	IRKALDDAGHTDIVLMAYSAKYASGFFGPFREAVDSQLKGDRRAYQQDPANAIESLREIE
	JS9	PROKKA_00502___81257	IRKALDDAGHTDIVLMAYSAKYASGFFGPFREAVDSQLKGDRRAYQQDPANAIESLREIE
	JS18	PROKKA_00476___33443	IRKALDDAGHTDTVLMAYSAKYASGFFGPFREAVDSQLKGDRRAYQQDPANAIESLREIE
	JS17	PROKKA_00494___28498	IRKALDDAGHTDTVLMAYSAKYASGFFGPFREAVDSQLKGDRRAYQQDPANAIESLREIE
	JS22	PROKKA_00494___47847	IRKALDDAGHTDTVLMAYSAKYASGFFGPFREAVDSQLKGDRRAYQQDPANAIESLREIE
	JS23	PROKKA_00418___52432	IRKALDDAGHTDTVLMAYSAKYASGFFGPFREAVDSQLKGDRRAYQQDPANAIESLREIE
	JS	PROKKA_01720___88575	IRKALDDAGHTDTVLMAYSAKYASGFFGPFREAVDSQLKGDRRAYQQDPANAIESLREIE
	JS10	PROKKA_00365	IRKALDDAGHTDTVLMAYSAKYASGFFGPFREAVDSQLKGDRRAYQQDPANAIESLREIE
	JS7	PROKKA_00469___71559	IRKALDDAGHTDTVLMAYSAKYASGFFGPFREAVDSQLKGDRRAYQQDPANAIESLREIE
	JS14	PROKKA_00443___14501	IRKALDDAGHTDTVLMAYSAKYASGFFGPFREAVDSQLKGDRRAYQQDPANAIESLREIE
	JS15	PROKKA_01838___21740	IRKALDDAGHTDTVLMAYSAKYASGFFGPFREAVDSQLKGDRRAYQQDPANAIESLREIE
	JS2	PROKKA_00464___62032	IRKALDDAGHTDTVLMAYSAKYASGFFGPFREAVDSQLKGDRRAYQQDPANAIESLREIE
	JS21	PROKKA_00493___43104	IRKALDDAGHTDTVLMAYSAKYASGFFGPFREAVDSQLKGDRRAYQQDPANAIESLREIE
	JS25	PROKKA_00351___57051	IRKALDDAGHTDTVLMAYSAKYASGFFGPFREAVDSQLKGDRRAYQQDPANAIESLREIE
	JS4	PROKKA_01875___69555	IRKALDDAGHTDTVLMAYSAKYASGFFGPFREAVDSQLKGDRRAYQQDPANAIESLREIE
	JS8	PROKKA_00471___76468	IRKALDDAGHTDTVLMAYSAKYASGFFGPFREAVDSQLKGDRRAYQQDPANAIESLREIE
			************ ***********************************************
	JS11	PROKKA_00448___895	LDLEQGADFVMVKPAMAYLDVLAAARAISNVPVAAYVVSGEYSMIEFAAKAGALDRKRCI
	JS12	PROKKA_00442___5373	LDLEQGADFVMVKPAMAYLDVLAAARAISNVPVAAYVVSGEYSMIEFAAKAGALDRKRCI
	JS13	PROKKA_00448___10019	LDLEQGADFVMVKPAMAYLDVLAAARAISNVPVAAYVVSGEYSMIEFAAKAGALDRKRCI
	JS16	PROKKA_01803___26396	LDLEQGADFVMVKPAMAYLDVLAAARAISNVPVAAYVVSGEYSMIEFAAKAGALDRKRCI
	JS20	PROKKA_00329___37943	LDLEQGADFVMVKPAMAYLDVLAAARAISNVPVAAYVVSGEYSMIEFAARAGALDRKRCI
	JS9	PROKKA_00502___81257	LDLEQGADFVMVKPAMAYLDVLAAARAISNVPVAAYVVSGEYSMIEFAARAGALDRKRCI
	JS18	PROKKA_00476___33443	LDLEQGADFVMVKPAMAYLDVLAAARAISNVPVAAYVVSGEYSMIEFAARAGALDRKRCI
	JS17	PROKKA_00494___28498	LDLEQGADFVMVKPAMAYLDVLAAARAISNVPVAAYVVSGEYSMIEFAAKAGALDRKRCI
	JS22	PROKKA_00494___47847	LDLEQGADFVMVKPAMAYLDVLAAARAISNVPVAAYVVSGEYSMIEFAAKAGALDRKRCI
	JS23	PROKKA_00418___52432	LDLEQGADFVMVKPAMAYLDVLAAARAISNVPVAAYVVSGEYSMIEFAAKAGALDRKRCI
	JS	PROKKA_01720___88575	LDLEQGADFVMVKPAMAYLDVLAAARAISNVPVAAYVVSGEYSMIEFAARAGALDRKRCI
	JS10	PROKKA_00365	LDLEQGADFVMVKPAMAYLDVLAAARAISNVPVAAYVVSGEYSMIEFAARAGALDRKRCI
	JS7	PROKKA_00469___71559	LDLEQGADFVMVKPAMAYLDVLAAARAISNVPVAAYVVSGEYSMIEFAARAGALDRKRCI
	JS14	PROKKA_00443___14501	LDLEQGADFVMVKPAMAYLDVLAAARAISNVPVAAYVVSGEYSMIEFAARAGALDRKRCI
	JS15	PROKKA_01838___21740	LDLEQGADFVMVKPAMAYLDVLAAARAISNVPVAAYVVSGEYSMIEFAARAGALDRKRCI
	JS2	PROKKA_00464___62032	LDLEQGADFVMVKPAMAYLDVLAAARAISNVPVAAYVVSGEYSMIEFAARAGALDRKRCI
	JS21	PROKKA_00493___43104	LDLEQGADFVMVKPAMAYLDVLAAARAISNVPVAAYVVSGEYSMIEFAARAGALDRKRCI
	JS25	PROKKA_00351___57051	LDLEQGADFVMVKPAMAYLDVLAAARAISNVPVAAYVVSGEYSMIEFAARAGALDRKRCI
	JS4	PROKKA_01875___69555	LDLEQGADFVMVKPAMAYLDVLAAARAISNVPVAAYVVSGEYSMIEFAARAGALDRKRCI
	JS8	PROKKA_00471___76468	LDLEQGADFVMVKPAMAYLDVLAAARAISNVPVAAYVVSGEYSMIEFAARAGALDRKRCI
			*************************************************:**********
	JS11	PROKKA_00448___895	MEALTSVKRAGASTIVTYWATEVAIWLNEVRS*
	JS12	PROKKA_00442___5373	MEALTSVKRAGASTIVTYWATEVAIWLNEVRS*
	JS13	PROKKA_00448___10019	MEALTSVKRAGASTIVTYWATEVAIWLNEVRS*
	JS16	PROKKA_01803___26396	MEALTSVKRAGASTIVTYWATEVAIWLNEVRS*
	JS20	PROKKA_00329___37943	MEALTSVKRAGASTIVTYWATEVATWLNEVRS*
	JS9	PROKKA_00502___81257	MEALTSVKRAGASTIVTYWATEVATWLNEVRS*
	JS18	PROKKA_00476___33443	MEALTSVKRAGASTIVTYWATEVAIWLNEVRS*
	JS17	PROKKA_00494___28498	MEALTSVKRAGASTIVTYWATEVATWLNEVRS*
	JS22	PROKKA_00494___47847	MEALTSVKRAGASTIVTYWATEVATWLNEVRS*
	JS23	PROKKA_00418___52432	MEALTSVKRAGASTIVTYWATEVATWLNEVRS*
	JS	PROKKA_01720___88575	MEALTSVKRAGASTIVTYWATEVATWLNEVRS*
	JS10	PROKKA_00365	MEALTSVKRAGASTIVTYWATEVATWLNEVRS*
	JS7	PROKKA_00469___71559	MEALTSVKRAGASTIVTYWATEVATWLNEVRS*
	JS14	PROKKA_00443___14501	MEALTSAKRAGASTIVTYWATEVATWLNEVRS*
	JS15	PROKKA_01838___21740	MEALTSAKRAGASTIVTYWATEVATWLNEVRS*
	JS2	PROKKA_00464___62032	MEALTSAKRAGASTIVTYWATEVATWLNEVRS*
	JS21	PROKKA_00493___43104	MEALTSAKRAGASTIVTYWATEVATWLNEVRS*
	JS25	PROKKA_00351___57051	MEALTSAKRAGASTIVTYWATEVATWLNEVRS*
	JS4	PROKKA_01875___69555	MEALTSAKRAGASTIVTYWATEVATWLNEVRS*
	JS8	PROKKA_00471___76468	MEALTSAKRAGASTIVTYWATEVATWLNEVRS*
			******.***************** ********
		HemC
	JS9	PROKKA_00497___81247	VSQTPQGASGDRRVLKIGTRGSRLARSQSAMTAALIEQVTGLPTELVIVRTDGDDLSIPL
	JS	PROKKA_01725___88585	VSQTPQGASGDRRVLKIGTRGSRLARSQSAMTAALIEQVTGLPTELVIVHTDGDDLSIPL
	JS10	PROKKA_00360	VSQTPQGASGDRRVLKIGTRGSRLARSQSAMTAALIEQVTGLPTELVIVHTDGDDLSIPL
	JS14	PROKKA_00438___14491	VSQTPQGASGDRRVLKIGTRGSRLARSQSAMTAALIEQVTGLPTELVIVRTDGDDLSIPL
	JS13	PROKKA_00443___10009	VSQTPQGASGDRRVLKIGTRGSRLARSQSAMTAALIEQVTGLPTELVIVRTDGDDLSIPL
	JS12	PROKKA_00437___5363	VSQTPQGASGDRRVLKIGTRGSRLARSQSAMTAALIEQVTGLPTELVIVRTDGDDLSIPL
	JS11	PROKKA_00443___885	VSQTPQGASGDRRVLKIGTRGSRLARSQSAMTAALIEQVTGLPTELVIVRTDGDDLSIPL
	JS15	PROKKA_01843___21750	VSQTPQGASGDRRVLKIGTRGSRLARSQSAMTAALIEQVTGLPTELVIVHTDGDDLSIPL
	JS16	PROKKA_01808___26406	VSQTPQGASGDRRVLKIGTRGSRLARSQSAMTAALIEQVTGLPTELVIVRTDGDDLSIPL
	JS17	PROKKA_00489___28488	VSQTPQGASGDRRVLKIGTRGSRLARSQSAMTAALIEQVTGLPTELVIVHTDGDDLSIPL
	JS18	PROKKA_00471___33433	VSQTPQGASGDRRVLKIGTRGSRLARSQSAMTAALIEQVTGLPTELVIVRTDGDDLSIPL
	JS2	PROKKA_00459___62022	VSQTPQGASGDRRVLKIGTRGSRLARSQSAMTAALIEQVTGLPTELVIVHTDGDDLSIPL
	JS21	PROKKA_00488___43094	VSQTPQGASGDRRVLKIGTRGSRLARSQSAMTAALIEQVTGLPTELVIVRTDGDDLSIPL
	JS20	PROKKA_00324___37933	VSQTPQGASGDRRVLKIGTRGSRLARSQSAMTAALIEQVTGLPTELVIVRTDGDDLSIPL
	JS22	PROKKA_00489___47837	VSQTPQGASGDRRVLKIGTRGSRLARSQSAMTAALIEQVTGLPTELVIVHTDGDDLSIPL
	JS7	PROKKA_00464___71549	VSQTPQGASGDRRVLKIGTRGSRLARSQSAMTAALIEQVTGLPTELVIVRTDGDDLSIPL
	JS4	PROKKA_01880___69565	VSQTPQGASGDRRVLKIGTRGSRLARSQSAMTAALIEQVTGLPTELVIVRTDGDDLSIPL
	JS25	PROKKA_00346___57041	VSQTPQGASGDRRVLKIGTRGSRLARSQSAMTAALIEQVTGLPTELVIVRTDGDDLSIPL
	JS23	PROKKA_00413___52422	VSQTPQGASGDRRVLKIGTRGSRLARSQSAMTAALIEQVTGLPTELVIVRTDGDDLSIPL
	JS8	PROKKA_00466___76458	VSQTPQGASGDRRVLKIGTRGSRLARSQSAMTAALIEQVTGLPTELVIVHTDGDDLSIPL
			*************************************************:**********
	JS9	PROKKA_00497___81247	SAPPRPGAFVARLRDVLLDGEVDIAVHSFKDLPFAPMPGLSVVAVPQRAAAFDALVSRDA
	JS	PROKKA_01725___88585	SAPPRPGAFVARLRDVLLDGEVDIAVHSFKDLPFAPMPGLSVVAVPQRAAALDALVSRDA
	JS10	PROKKA_00360	SAPPRPGAFVARLRDVLLDGEVDIAVHSFKDLPFAPMPGLSVVAVPQRAAALDALVSRDA
	JS14	PROKKA_00438___14491	SAPPRPGAFVARLRDVLLDGEVDIAVHSFKDLPFAPMPGLSVVAVPQRAAAFDALVSRDA
	JS13	PROKKA_00443___10009	SAPPRPGAFVARLRDVLLDGEVDIAVHSFKDLPFAPMPGLSVVAVPQRAAAFDALVSRDA
	JS12	PROKKA_00437___5363	SAPPRPGAFVARLRDVLLDGEVDIAVHSFKDLPFAPMPGLSVVAVPQRAAAFDALVSRDA
	JS11	PROKKA_00443___885	SAPPRPGAFVARLRDVLLDGEVDIAVHSFKDLPFAPMPGLSVVAVPQRAAAFDALVSRDA
	JS15	PROKKA_01843___21750	SAPPRPGAFVARLRDVLLDGEVDIAVHSFKDLPFAPMPGLSVVAVPQRAAALDALVSRDA
	JS16	PROKKA_01808___26406	SAPPRPGAFVARLRDVLLDGEVDIAVHSFKDLPFAPMPGLSVVAVPQRAAAFDALVSRDA
	JS17	PROKKA_00489___28488	SAPPRPGAFVARLRDVLLDGEVDIAVHSFKDLPFAPMPGLSVVAVPQRAAALDALVSRDA
	JS18	PROKKA_00471___33433	SAPPRPGAFVARLRDVLLDGEVDIAVHSFKDLPFAPMPGLSVVAVPQRAAAFDALVSRDA
	JS2	PROKKA_00459___62022	SAPPRPGAFVARLRDVLLDGEVDIAVHSFKDLPFAPMPGLSVVAVPQRAAALDALVSRDA
	JS21	PROKKA_00488___43094	SAPPRPGAFVARLRDVLLDGEVDIAVHSFKDLPFAPMPGLSVVAVPQRAAAFDALVSRDA
	JS20	PROKKA_00324___37933	SAPPRPGAFVARLRDVLLDGEVDIAVHSFKDLPFAPMPGLSVVAVPQRAAAFDALVSRDA
	JS22	PROKKA_00489___47837	SAPPRPGAFVARLRDVLLDGEVDIAVHSFKDLPFAPMPGLSVVAVPQRAAALDALVSRDA
	JS7	PROKKA_00464___71549	SAPPRPGAFVARLRDVLLDGEVDIAVHSFKDLPFAPMPGLSVVAVPQRAAAFDALVSRDA
	JS4	PROKKA_01880___69565	SAPPRPGAFVARLRDVLLDGEVDIAVHSFKDLPFAPMPGLSVVAVPQRAAAFDALVSRDA
	JS25	PROKKA_00346___57041	SAPPRPGAFVARLRDVLLDGEVDIAVHSFKDLPFAPMPGLSVVAVPQRAAAFDALVSRDA
	JS23	PROKKA_00413___52422	SAPPRPGAFVARLRDVLLDGEVDIAVHSFKDLPFAPMPGLSVVAVPQRAAAFDALVSRDA
	JS8	PROKKA_00466___76458	SAPPRPGAFVARLRDVLLDGEVDIAVHSFKDLPFAPMPGLSVVAVPQRAAALDALVSRDA
			***************************************************:********
	JS9	PROKKA_00497___81247	LGLDELPAGSKVGTSSPRRASALLRYRDDLEIVPIRGNVDTRIRKVREGRVDAAVLAAAG
	JS	PROKKA_01725___88585	LGLDELPAGSKVGTSSPRRASALLRYRDDLEIVPIRGNVDTRIRKVREGRVDAAVLAAAG
	JS10	PROKKA_00360	LGLDELPAGSKVGTSSPRRASALLRYRDDLEIVPIRGNVDTRIRKVREGRVDAAVLAAAG
	JS14	PROKKA_00438___14491	LGLDELPAGSKVGTSSPRRASALLRYRDDLEIVPIRGNVDTRIRKVREGRVDAAVLAAAG
	JS13	PROKKA_00443___10009	LGLDELPAGSKVGTSSPRRASALLRYRDDLEIVPIRGNVDTRIRKVREGRVDAAVLAAAG
	JS12	PROKKA_00437___5363	LGLDELPAGSKVGTSSPRRASALLRYRDDLEIVPIRGNVDTRIRKVREGRVDAAVLAAAG
	JS11	PROKKA_00443___885	LGLDELPAGSKVGTSSPRRASALLRYRDDLEIVPIRGNVDTRIRKVREGRVDAAVLAAAG
	JS15	PROKKA_01843___21750	LGLDELPAGSKVGTSSPRRASALLRYRDDLEIVPIRGNVDTRIRKVREGRVDAAVLAAAG
	JS16	PROKKA_01808___26406	LGLDELPAGSKVGTSSPRRASALLRYRDDLEIVPIRGNVDTRIRKVREGRVDAAVLAAAG
	JS17	PROKKA_00489___28488	LGLDELPAGSKVGTSSPRRASALLRYRDDLEIVPIRGNVDTRIRKVREGRVDAAVLAAAG
	JS18	PROKKA_00471___33433	LGLDELPAGSKVGTSSPRRASALLRYRDDLEIVPIRGNVDTRIRKVREGRVDAAVLAAAG
	JS2	PROKKA_00459___62022	LGLDELPAGSKVGTSSPRRASALLRYRDDLEIVPIRGNVDTRIRKVREGRVDAAVLAAAG
	JS21	PROKKA_00488___43094	LGLDELPAGSKVGTSSPRRASALLRYRDDLEIVPIRGNVDTRIRKVREGRVDAAVLAAAG
	JS20	PROKKA_00324___37933	LGLDELPAGSKVGTSSPRRASALLRYRDDLEIVPIRGNVDTRIRKVREGRVDAAVLAAAG
	JS22	PROKKA_00489___47837	LGLDELPAGSKVGTSSPRRASALLRYRDDLEIVPIRGNVDTRIRKVREGRVDAAVLAAAG
	JS7	PROKKA_00464___71549	LGLDELPAGSKVGTSSPRRASALLRYRDDLEIVPIRGNVDTRIRKVREGRVDAAVLAAAG
	JS4	PROKKA_01880___69565	LGLDELPAGSKVGTSSPRRASALLRYRDDLEIVPIRGNVDTRIRKVREGRVDAAVLAAAG
	JS25	PROKKA_00346___57041	LGLDELPAGSKVGTSSPRRASALLRYRDDLEIVPIRGNVDTRIRKVREGRVDAAVLAAAG
	JS23	PROKKA_00413___52422	LGLDELPAGSKVGTSSPRRASALLRYRDDLEIVPIRGNVDTRIRKVREGRVDAAVLAAAG
	JS8	PROKKA_00466___76458	LGLDELPAGSKVGTSSPRRASALLRYRDDLEIVPIRGNVDTRIRKVREGRVDAAVLAAAG
			************************************************************
	JS9	PROKKA_00497___81247	LERLGLHDEITELIDPKVIVPAPAQGALAVEMRTDDPLAATVAQINDHDTRIQVAAERQV
	JS	PROKKA_01725___88585	LERLGLHDEITELIDPKVIVPAPAQGALAVEMRTDDPLAATVAQINDHDTRIQVAAERQV
	JS10	PROKKA_00360	LERLGLHDEITELIDPKVIVPAPAQGALAVEMRTDDPLAATVAQINDHDTRIQVAAERQV
	JS14	PROKKA_00438___14491	LERLGLHDEITELIDPKVIVPAPAQGALAVEMRTDDPLAATVAQINDHDTRIQVAAERQV
	JS13	PROKKA_00443___10009	LERLGLHDEITELIDPKVIVPAPAQGALAVEMRTDDPLAATVAQINDHDTRIQVAAERQV
	JS12	PROKKA_00437___5363	LERLGLHDEITELIDPKVIVPAPAQGALAVEMRTDDPLAATVAQINDHDTRIQVAAERQV
	JS11	PROKKA_00443___885	LERLGLHDEITELIDPKVIVPAPAQGALAVEMRTDDPLAATVAQINDHDTRIQVAAERQV
	JS15	PROKKA_01843___21750	LERLGLHDEITELIDPKVIVPAPAQGALAVEMRTDDPLAATVAQINDHDTRIQVAAERQV
	JS16	PROKKA_01808___26406	LERLGLHDEITELIDPKVIVPAPAQGALAVEMRTDDPLAATVAQINDHDTRIQVAAERQV
	JS17	PROKKA_00489___28488	LERLGLHDEITELIDPKVIVPAPAQGALAVEMRTDDPLAATVAQINDHDTRIQVAAERQV
	JS18	PROKKA_00471___33433	LERLGLHDEITELIDPKVIVPAPAQGALAVEMRTDDPLAATVAQINDHDTRIQVAAERQV
	JS2	PROKKA_00459___62022	LERLGLHDEITELIDPKVIVPAPAQGALAVEMRTDDPLAATVAQINDHDTRIQVAAERQV
	JS21	PROKKA_00488___43094	LERLGLHDEITELIDPKVIVPAPAQGALAVEMRTDDPLAATVAQINDHDTRIQVAAERQV
	JS20	PROKKA_00324___37933	LERLGLHDEITELIDPKVIVPAPAQGALAVEMRTDDPLAATVAQINDHDTRIQVAAERQV
	JS22	PROKKA_00489___47837	LERLGLHDEITELIDPKVIVPAPAQGALAVEMRTDDPLAATVAQINDHDTRIQVAAERQV
	JS7	PROKKA_00464___71549	LERLGLHDEITELIDPKVIVPAPAQGALAVEMRTDDPLAATVAQINDHDTRIQVAAERQV
	JS4	PROKKA_01880___69565	LERLGLHDEITELIDPKVIVPAPAQGALAVEMRTDDPLAATVAQINDHDTRIQVAAERQV
	JS25	PROKKA_00346___57041	LERLGLHDEITELIDPKVIVPAPAQGALAVEMRTDDPLAATVAQINDHDTRIQVAAERQV
	JS23	PROKKA_00413___52422	LERLGLHDEITELIDPKVIVPAPAQGALAVEMRTDDPLAATVAQINDHDTRIQVAAERQV
	JS8	PROKKA_00466___76458	LERLGLHDEITELIDPKVIVPAPAQGALAVEMRTDDPLAATVAQINDHDTRIQVAAERQV
			************************************************************
	JS9	PROKKA_00497___81247	LTGVQATCTTAIGAHSVLQGYSLTLMADLTDHMGVAHAHVARTIGLRRGDPTDDARALGE
	JS	PROKKA_01725___88585	LTGVQATCTTAIGAHSVLQGYSLTLMADLTDHMGVAHAHVARTIGLRRGDPTDDARALGE
	JS10	PROKKA_00360	LTGVQATCTTAIGAHSVLQGYSLTLMADLTDHMGVAHAHVARTIGLRRGDPTDDARALGE
	JS14	PROKKA_00438___14491	LTGVQATCTTAIGAHSVLQGYSLTLMADLTDHMGVAHAHVARTIGLRRGDPTDDARALGE
	JS13	PROKKA_00443___10009	LTGVQATCTTAIGAHSVLQGYSLTLMADLTDHMGVAHAHVARTIGLRRGDPTDDARALGE
	JS12	PROKKA_00437___5363	LTGVQATCTTAIGAHSVLQGYSLTLMADLTDHMGVAHAHVARTIGLRRGDPTDDARALGE
	JS11	PROKKA_00443___885	LTGVQATCTTAIGAHSVLQGYSLTLMADLTDHMGVAHAHVARTIGLRRGDPTDDARALGE
	JS15	PROKKA_01843___21750	LTGVQATCTTAIGAHSVLQGYSLTLMADLTDHMGVAHAHVARTIGLRRGDPTDDARALGE
	JS16	PROKKA_01808___26406	LTGVQATCTTAIGAHSVLQGYSLTLMADLTDHMGVAHAHVARTIGLRRGDPTDDARALGE
	JS17	PROKKA_00489___28488	LTGVQATCTTAIGAHSVLQGYSLTLMADLTDHMGVAHAHVARTIGLRRGDPTDDARALGE
	JS18	PROKKA_00471___33433	LTGVQATCTTAIGAHSVLQGYSLTLMADLTDHMGVAHAHVARTIGLRRGDPTDDARALGE
	JS2	PROKKA_00459___62022	LTGVQATCTTAIGAHSVLQGYSLTLMADLTDHMGVAHAHVARTIGLRRGDPTDDARALGE
	JS21	PROKKA_00488___43094	LTGVQATCTTAIGAHSVLQGYSLTLMADLTDHMGVAHAHVARTIGLRRGDPTDDARALGE
	JS20	PROKKA_00324___37933	LTGVQATCTTAIGAHSVLQGYSLTLMADLTDHMGVAHAHVARTIGLRRGDPTDDARALGE
	JS22	PROKKA_00489___47837	LTGVQATCTTAIGAHSVLQGYSLTLMADLTDHMGVAHAHVARTIGLRRGDPTDDARALGE
	JS7	PROKKA_00464___71549	LTGVQATCTTAIGAHSVLQGYSLTLMADLTDHMGVAHAHVARTIGLRRGDPTDDARALGE
	JS4	PROKKA_01880___69565	LTGVQATCTTAIGAHSVLQGYSLTLMADLTDHMGVAHAHVARTIGLRRGDPTDDARALGE
	JS25	PROKKA_00346___57041	LTGVQATCTTAIGAHSVLQGYSLTLMADLTDHMGVAHAHVARTIGLRRGDPTDDARALGE
	JS23	PROKKA_00413___52422	LTGVQATCTTAIGAHSVLQGYSLTLMADLTDHMGVAHAHVARTIGLRRGDPTDDARALGE
	JS8	PROKKA_00466___76458	LTGVQATCTTAIGAHSVLQGYSLTLMADLTDHMGVAHAHVARTIGLRRGDPTDDARALGE
			************************************************************
	JS9	PROKKA_00497___81247	SVAEQLLERP*
	JS	PROKKA_01725___88585	SVAEQLLERP*
	JS10	PROKKA_00360	SVAEQLLERP*
	JS14	PROKKA_00438___14491	SVAEQLLERP*
	JS13	PROKKA_00443___10009	SVAEQLLERP*
	JS12	PROKKA_00437___5363	SVAEQLLERP*
	JS11	PROKKA_00443___885	SVAEQLLERP*
	JS15	PROKKA_01843___21750	SVAEQLLERP*
	JS16	PROKKA_01808___26406	SVAEQLLERP*
	JS17	PROKKA_00489___28488	SVAEQLLERP*
	JS18	PROKKA_00471___33433	SVAEQLLERP*
	JS2	PROKKA_00459___62022	SVAEQLLERP*
	JS21	PROKKA_00488___43094	SVAEQLLERP*
	JS20	PROKKA_00324___37933	SVAEQLLERP*
	JS22	PROKKA_00489___47837	SVAEQLLERP*
	JS7	PROKKA_00464___71549	SVAEQLLERP*
	JS4	PROKKA_01880___69565	SVAEQLLERP*
	JS25	PROKKA_00346___57041	SVAEQLLERP*
	JS23	PROKKA_00413___52422	SVAEQLLERP*
	JS8	PROKKA_00466___76458	SVAEQLLERP*
			***********
		HemD (NasF, NasF_2)
	JS2	PROKKA_00352___61808	MSQRVDVEAPDNAGPDDVAGRLCHGRVVFVGSGLSSADQLTRAGLRALSSATMLVTTPEL
	JS	PROKKA_00280___85695	MSQRVDVEAPDNAGPDDVAGRLCHGRVVFVGSGLSSADQLTRAGLRALSSATMLVTTPEL
	JS10	PROKKA_02358___89852	MSQRVDVEAPDNAGPDDVAGRLCHGRVVFVGSGLSSADQLTRAGLRALSSATMLVTTPEL
	JS18	PROKKA_00360___33211	MSQRVDVEAPDNAGPDDVAGRLCHGRVVFVGSGLSSADQLTRAGLRALSSATMLVTTPEL
	JS7	PROKKA_00355___71331	MSQRVDVEAPDNAGPDDVAGRLCHGRVVFVGSGLSSADQLTRAGLRALSSATMLVTTPEL
	JS23	PROKKA_00304___52204	MSQRVDVEAPDNAGPDDVAGRLCHGRVVFVGSGLSSADQLTRAGLRALSSATMLVTTPEL
	JS22	PROKKA_00376___47611	MSQRVDVEAPDNAGPDDVAGRLCHGRVVFVGSGLSSADQLTRAGLRALSSATMLVTTPEL
	JS17	PROKKA_00380___28270	MSQRVDVEAPDNAGPDDVAGRLCHGRVVFVGSGLSSADQLTRAGLRALSSATMLVTTPEL
	JS11	PROKKA_00336___671	MSQRVDVEAPDNAGPDDVAGRLCHGRVVFVGSGLSSADQLTRAGLRALSSATMLVTTPEL
	JS12	PROKKA_00327___5143	MSQRVDVEAPDNAGPDDVAGRLCHGRVVFVGSGLSSADQLTRAGLRALSSATMLVTTPEL
	JS13	PROKKA_00336___9795	MSQRVDVEAPDNAGPDDVAGRLCHGRVVFVGSGLSSADQLTRAGLRALSSATMLVTTPEL
	JS14	PROKKA_00328___14271	MSQRVDVEAPDNAGPDDVAGRLCHGRVVFVGSGLSSADQLTRAGLRALSSATMLVTTPEL
	JS21	PROKKA_00376___42870	MSQRVDVEAPDNAGPDDVAGRLCHGRVVFVGSGLSSADQLTRAGLRALSSATMLVTTPEL
	JS25	PROKKA_00234___56817	MSQRVDVEAPDNAGPDDVAGRLCHGRVVFVGSGLSSADQLTRAGLRALSSATMLVTTPEL
	JS4	PROKKA_01994___69793	MSQRVDVEAPDNAGPDDVAGRLCHGRVVFVGSGLSSADQLTRAGLRALSSATMLVTTPEL
	JS8	PROKKA_00355___76236	MSQRVDVEAPDNAGPDDVAGRLCHGRVVFVGSGLSSADQLTRAGLRALSSATMLVTTPEL
	JS15	PROKKA_01952___21968	MSQRVDVEAPDNAGPDDVAGRLCHGRVVFVGSGLSSADQLTRAGLRALSSATMLVTTPEL
	JS16	PROKKA_01920___26630	MSQRVDVEAPDNAGPDDVAGRLCHGRVVFVGSGLSSADQLTRAGLRALSSATMLVTTPEL
	JS20	PROKKA_02046___41380	MSQRVDVEAPDNAGPDDVAGRLCHGRVVFVGSGLSSADQLTRAGLRALSSATMLVTTPEL
	JS9	PROKKA_00381___81015	MSQRVDVEAPDNAGPDDVAGRLCHGRVVFVGSGLSSADQLTRAGLRALSSATMLVTTPEL
			************************************************************
	JS2	PROKKA_00352___61808	REMLDEAGVEVPDKDATRFVGDLPDVARFVVEAAGDDQSVARFVRGDPLLEGNIADEVSA
	JS	PROKKA_00280___85695	REMLDEAGVEVPDKDATRFVGDLPDVARFVVEAAGDDQSVARFVRGDPLLEGNIADEVSA
	JS10	PROKKA_02358___89852	REMLDEAGVEVPDKDATRFVGDLPDVARFVVEAAGDDQSVARFVRGDPLLEGNIADEVSA
	JS18	PROKKA_00360___33211	REMLDEAGVEVPDKDATRFVGDLPDVARFVVEAAGDDQSVARFVRGDPLLEGNIADEVSA
	JS7	PROKKA_00355___71331	REMLDEAGVEVPDKDATRFVGDLPDVARFVVEAAGDDQSVARFVRGDPLLEGNIADEVSA
	JS23	PROKKA_00304___52204	REMLDEAGVEVPDKDATRFVGDLPDVARFVVEAAGDDQSVARFVRGDPLLEGNIADEVSA
	JS22	PROKKA_00376___47611	REMLDEAGVEVPDKDATRFVGDLPDVARFVVEAAGDDQSVARFVRGDPLLEGNIADEVSA
	JS17	PROKKA_00380___28270	REMLDEAGVEVPDKDATRFVGDLPDVARFVVEATGDDQSVARFVRGDPLLEGNIADEVSA
	JS11	PROKKA_00336___671	REMLDEAGVEVPDKDATRFVGDLPDVARFVVEAAGDDQSVARFVRGDPLLEGNIADEVSA
	JS12	PROKKA_00327___5143	REMLDEAGVEVPDKDATRFVGDLPDVARFVVEAAGDDQSVARFVRGDPLLEGNIADEVSA
	JS13	PROKKA_00336___9795	REMLDEAGVEVPDKDATRFVGDLPDVARFVVEAAGDDQSVARFVRGDPLLEGNIADEVSA
	JS14	PROKKA_00328___14271	REMLDEAGVEVPDKDATRFVGDLPDVARFVVEAAGDDQSVARFVRGDPLLEGNIADEVSA
	JS21	PROKKA_00376___42870	REMLDEAGVEVPDKDATRFVGDLPDVARFVVEAAGDDQSVARFVRGDPLLEGNIADEVSA
	JS25	PROKKA_00234___56817	REMLDEAGVEVPDKDATRFVGDLPDVARFVVEAAGDDQSVARFVRGDPLLEGNIADEVSA
	JS4	PROKKA_01994___69793	REMLDEAGVEVPDKDATRFVGDLPDVARFVVEAAGDDQSVARFVRGDPLLEGNIADEVSA
	JS8	PROKKA_00355___76236	REMLDEAGVEVPDKDATRFVGDLPDVARFVVEAAGDDQSVARFVRGDPLLEGNIADEVSA
	JS15	PROKKA_01952___21968	REMLDEAGVEVPDKDATRFVGDLPDVARFVVEAAGDDQSVARFVRGDPLLEGNIADEVSA
	JS16	PROKKA_01920___26630	REMLDEAGVEVPDKDATRFVGDLPDVARFVVEAAGDDQSVARFVRGDPLLEGNIADEVSA
	JS20	PROKKA_02046___41380	REMLDEAGVEVPDKDATRFVGDLPDVARFVVEAAGDDQSVARFVRGDPLLEGNIADEVSA
	JS9	PROKKA_00381___81015	REMLDEAGVEVPDKDATRFVGDLPDVARFVVEAAGDDQSVARFVRGDPLLEGNIADEVSA
			*********************************:**************************
	JS2	PROKKA_00352___61808	YIDADLMLDIVPGVPSLTSVTTLAGVSFPGQSVQLISLPYRAKTAEIPAAGSLAVGCYSS
	JS	PROKKA_00280___85695	YIDADLMLDIVPGVPSLTSVTTLAGVSFPGQSVQLISLPYRAKTAEIPAAGSLAVGCYSS
	JS10	PROKKA_02358___89852	YIDADLMLDIVPGVPSLTSVTTLAGVSFPGQSVQLISLPYRAKTAEIPAAGSLAVGCYSS
	JS18	PROKKA_00360___33211	YIDADLMLDIVPGVPSLTSVTTLAGVSFPGQSVQLISLPYRAKTAEIPAAGSLAVGCYSS
	JS7	PROKKA_00355___71331	YIDADLMLDIVPGVPSLTSVTTLAGVSFPGQSVQLISLPYRAKTAEIPAAGSLAVGCYSS
	JS23	PROKKA_00304___52204	YIDADLMLDIVPGVPSLTSVTTLAGVSFPGQSVQLISLPYRAKTAEIPAAGSLAVGCYSS
	JS22	PROKKA_00376___47611	YIDADLMLDIVPGVPSLTSVTTLAGVSFPGQSVQLISLPYRAKTAEIPAAGSLAVGCYSS
	JS17	PROKKA_00380___28270	YIDADLMLDIVPGVPSLTSVTTLAGVSFPGQSVQLISLPYRAKTAEIPAAGSLAVGCYSS
	JS11	PROKKA_00336___671	YIDADLMLDIVPGVPSLTSVTTLAGVSFPGQSVQLISLPYRAKTAEIPAAGSLAVGCYSS
	JS12	PROKKA_00327___5143	YIDADLMLDIVPGVPSLTSVTTLAGVSFPGQSVQLISLPYRAKTAEIPAAGSLAVGCYSS
	JS13	PROKKA_00336___9795	YIDADLMLDIVPGVPSLTSVTTLAGVSFPGQSVQLISLPYRAKTAEIPAAGSLAVGCYSS
	JS14	PROKKA_00328___14271	YIDADLMLDIVPGVPSLTSVTTLAGVSFPGQSVQLISLPYRAKTAEIPAAGSLAVGCYSS
	JS21	PROKKA_00376___42870	YIDADLMLDIVPGVPSLTSVTTLAGVSFPGQSVQLISLPYRAKTAEIPAAGSLAVGCYSS
	JS25	PROKKA_00234___56817	YIDADLMLDIVPGVPSLTSVTTLAGVSFPGQSVQLISLPYRAKTAEIPAAGSLAVGCYSS
	JS4	PROKKA_01994___69793	YIDADLMLDIVPGVPSLTSVTTLAGVSFPGQSVQLISLPYRAKTAEIPAAGSLAVGCYSS
	JS8	PROKKA_00355___76236	YIDADLMLDIVPGVPSLTSVTTLAGVSFPGQSVQLISLPYRAKTAEIPAAGSLAVGCYSS
	JS15	PROKKA_01952___21968	YIDADLMLDIVPGVPSLTSVTTLAGVSFPGQSVQLISLPYRAKTAEIPAAGSLAVGCYSS
	JS16	PROKKA_01920___26630	YIDADLMLDIVPGVPSLTSVTTLAGVSFPGQSVQLISLPYRAKTAEIPAAGSLAVGCYSS
	JS20	PROKKA_02046___41380	YIDADLMLDIVPGVPSLTSVTTLAGVSFPGQSVQLISLPYRAKTAEIPAAGSLAVGCYSS
	JS9	PROKKA_00381___81015	YIDADLMLDIVPGVPSLTSVTTLAGVSFPGQSVQLISLPYRAKTAEIPAAGSLAVGCYSS
			************************************************************
	JS2	PROKKA_00352___61808	QAAMVARAAVEAARTPDEDVLITFHGGTLRQHSEMSTIGTLMGKKSPIEPGDDRVSIVFG
	JS	PROKKA_00280___85695	QAAMVARAAVEAGRTPDEDVLITFHGGTLRQHSEMSTIGTLMGKKSPIEPGDDRVSIVFG
	JS10	PROKKA_02358___89852	QAAMVARAAVEAGRTPDEDVLITFHGGTLRQHSEMSTIGTLMGKKSPIEPGDDRVSIVFG
	JS18	PROKKA_00360___33211	QAAMVARAAVEAGRTPDEDVLITFHGGTLRQHSEMSTIGTLMGKKSPIEPGDDRVSIVFG
	JS7	PROKKA_00355___71331	QAAMVARAAVEAARTPDEDVLITFHGGTLRQHSEMSTIGTLMGKKSPIEPGDDRVSIVFG
	JS23	PROKKA_00304___52204	QAAMVARAAVEAGRTPDEDVLITFHGGTLRQHSEMSTIGTLMGKKSPIEPGDDRVSIVFG
	JS22	PROKKA_00376___47611	QAAMVARAAVEAARTPDEDVLITFHGGTLRQHSEMSTIGTLMGKKSPIEPGDDRVSIVFG
	JS17	PROKKA_00380___28270	QAAMVARAAVEAGRTPDEDVLITFHGGTLRQHSEMSTIGTLMGKKSPIEPGDDRVSIVFG
	JS11	PROKKA_00336___671	QAAMVARAAVEAGRTPDEDVLITFHGGTLRQHSEMSTIGTLMGKKSPIEPGDDRVSIVFG
	JS12	PROKKA_00327___5143	QAAMVARAAVEAGRTPDEDVLITFHGGTLRQHSEMSTIGTLMGKKSPIEPGDDRVSIVFG
	JS13	PROKKA_00336___9795	QAAMVARAAVEAGRTPDEDVLITFHGGTLRQHSEMSTIGTLMGKKSPIEPGDDRVSIVFG
	JS14	PROKKA_00328___14271	QAAMVARAAVEAGRTPDEDVLITFHGGTLRQHSEMSTIGTLMGKKSPIEPGDDRVSIVFG
	JS21	PROKKA_00376___42870	QAAMVARAAVEAGRTPDEDVLITFHGGTLRQHSEMSTIGTLMGKKSPIEPGDDRVSIVFG
	JS25	PROKKA_00234___56817	QAAMVARAAVEAGRTPDEDVLITFHGGTLRQHSEMSTIGTLMGKKSPIEPGDDRVSIVFG
	JS4	PROKKA_01994___69793	QAAMVARAAVEAGRTPDEDVLITFHGGTLRQHSEMSTIGTLMGKKSPIEPGDDRVSIVFG
	JS8	PROKKA_00355___76236	QAAMVARAAVEAGRTPDEDVLITFHGGTLRQHSEMSTIGTLMGKKSPIEPGDDRVSIVFG
	JS15	PROKKA_01952___21968	QAAMVARAAVEAARTPDEDVLITFHGGTLRQHSEMSTIGTLMGKKSPIEPGDDRVSIVFG
	JS16	PROKKA_01920___26630	QAAMVARAAVEAARTPDEDVLITFHGGTLRQHSEMSTIGTLMGKKSPIEPGDDRVSIVFG
	JS20	PROKKA_02046___41380	QAAMVARAAVEAARTPDEDVLITFHGGTLRQHSEMSTIGTLMGKKSPIEPGDDRVSIVFG
	JS9	PROKKA_00381___81015	QAAMVARAAVEAARTPDEDVLITFHGGTLRQHSEMSTIGTLMGKKSPIEPGDDRVSIVFG
			************.***********************************************
	JS2	PROKKA_00352___61808	KASHRPGGMNWYESKPLFGWQVLVPLTRDRNEELIERLSLHGAHCTEVPTIDVEPPRNAA
	JS	PROKKA_00280___85695	KASHRPGGMNWYESKPLFGWQVLVPLTRDRNEELIERLSLHGAHCTEVPTIDVEPPRNAA
	JS10	PROKKA_02358___89852	KASHRPGGMNWYESKPLFGWQVLVPLTRDRNEELIERLSLHGAHCTEVPTIDVEPPRNAA
	JS18	PROKKA_00360___33211	KASHRPGGMNWYESKPLFGWQVLVPLTRDRNEELIERLSLHGAHCTEVPTIDVEPPRNAA
	JS7	PROKKA_00355___71331	KASHRPEGMNWYESKPLFGWQVLVPLTRDRNEELIERLSLHGAHCTEVPTIDVEPPRNAA
	JS23	PROKKA_00304___52204	KASHRPEGMNWYESKPLFGWQVLVPLTRDRNEELIERLSLHGAHCTEVPTIDVEPPRNAA
	JS22	PROKKA_00376___47611	KASHRPEGMNWYESKPLFGWQVLVPLTRDRNEELIERLSLHGAHCTEVPTIDVEPPRNAA
	JS17	PROKKA_00380___28270	KASHRPEGMNWYESKPLFGWQVLVPLTRDRNEELIERLSLHGAHCTEVPTIDVEPPRNAA
	JS11	PROKKA_00336___671	KASHRPEGMNWYESKPLFGWQVLVPLTRDRNEELIERLSLHGAHCTEVPTIDVEPPRNAA
	JS12	PROKKA_00327___5143	KASHRPEGMNWYESKPLFGWQVLVPLTRDRNEELIERLSLHGAHCTEVPTIDVEPPRNAA
	JS13	PROKKA_00336___9795	KASHRPEGMNWYESKPLFGWQVLVPLTRDRNEELIERLSLHGAHCTEVPTIDVEPPRNAA
	JS14	PROKKA_00328___14271	KASHRPEGMNWYESKPLFGWQVLVPLTRDRNEELIERLSLHGAHCTEVPTIDVEPPRNAA
	JS21	PROKKA_00376___42870	KASHRPEGMNWYESKPLFGWQVLVPLTRDRNEELIERLSLHGAHCTEVPTIDVEPPRNAA
	JS25	PROKKA_00234___56817	KASHRPEGMNWYESKPLFGWQVLVPLTRDRNEELIERLSLHGAHCTEVPTIDVEPPRNAA
	JS4	PROKKA_01994___69793	KASHRPEGMNWYESKPLFGWQVLVPLTRDRNEELIERLSLHGAHCTEVPTIDVEPPRNAA
	JS8	PROKKA_00355___76236	KASHRPEGMNWYESKPLFGWQVLVPLTRDRNEELIERLSLHGAHCTEVPTIDVEPPRNAA
	JS15	PROKKA_01952___21968	KASHRPEGMNWYESKPLFGWQVLVPLTRDRNEELIERLSLHGAHCTEVPTIDVEPPRNAA
	JS16	PROKKA_01920___26630	KASHRPEGMNWYESKPLFGWQVLVPLTRDRNEELIERLSLHGAHCTEVPTIDVEPPRNAA
	JS20	PROKKA_02046___41380	KASHRPEGMNWYESKPLFGWQVLVPLTRDRNEELIERLSLHGAHCTEVPTIDVEPPRNAA
	JS9	PROKKA_00381___81015	KASHRPEGMNWYESKPLFGWQVLVPLTRDRNEELIERLSLHGAHCTEVPTIDVEPPRNAA
			****** *****************************************************
	JS2	PROKKA_00352___61808	QLDRAIRGLVDGHYQWVIFTSVNAVRAVAAKVAEYGLDARSLSGLQIAAVGDGTREYLST
	JS	PROKKA_00280___85695	QLDRAIRGLVDGHYQWVIFTSVNAVRAVAAKVAEYGLDARSLSGLQIAAVGDGTREYLST
	JS10	PROKKA_02358___89852	QLDRAIRGLVDGHYQWVIFTSVNAVRAVAAKVAEYGLDARSLSGLQIAAVGDGTREYLST
	JS18	PROKKA_00360___33211	QLDRAIRGLVDGHYQWVIFTSVNAVRAVAAKVAEYGLDARSLSGLQIAAVGDGTREYLST
	JS7	PROKKA_00355___71331	QLDRAIRGLVDGHYQWVIFTSVNAVRAVAAKVAEYGLDARSLSGLQIAAVGDGTREYLST
	JS23	PROKKA_00304___52204	QLDRAIRGLVDGHYQWVIFTSVNAVRAVAAKVAEYGLDARSLSGLQIAAVGDGTREYLST
	JS22	PROKKA_00376___47611	QLDRAIRGLVDGHYQWVIFTSVNAVRAVAAKVAEYGLDARSLSGLQIAAVGDGTREYLST
	JS17	PROKKA_00380___28270	QLDRAIRGLVDGHYQWVIFTSVNAVRAVAAKVAEYGLDARSLSGLQIAAVGDGTREYLST
	JS11	PROKKA_00336___671	QLDRAIRGLVDGHYQWVIFTSVNAVRAVAAKVAEYGLDARSLSGLQIAAVGDGTREYLST
	JS12	PROKKA_00327___5143	QLDRAIRGLVDGHYQWVIFTSVNAVRAVAAKVAEYGLDARSLSGLQIAAVGDGTREYLST
	JS13	PROKKA_00336___9795	QLDRAIRGLVDGHYQWVIFTSVNAVRAVAAKVAEYGLDARSLSGLQIAAVGDGTREYLST
	JS14	PROKKA_00328___14271	QLDRAIRGLVDGHYQWVIFTSVNAVRAVAAKVAEYGLDARSLSGLQIAAVGDGTREYLST
	JS21	PROKKA_00376___42870	QLDRAIRGLVDGHYQWVIFTSVNAVRAVAAKVAEYGLDARSLSGLQIAAVGDGTREYLST
	JS25	PROKKA_00234___56817	QLDRAIRGLVDGHYQWVIFTSVNAVRAVAAKVAEYGLDARSLSGLQIAAVGDGTREYLST
	JS4	PROKKA_01994___69793	QLDRAIRGLVDGHYQWVIFTSVNAVRAVAAKVAEYGLDARSLSGLQIAAVGDGTREYLST
	JS8	PROKKA_00355___76236	QLDRAIRGLVDGHYQWVIFTSVNAVRAVAAKVAEYGLDARSLSGLQIAAVGDGTREYLST
	JS15	PROKKA_01952___21968	QLDRAIRGLVDGHYQWVIFTSVNAVRAVAAKVAEYGLDARSLSGLQIAAVGDGTREYLST
	JS16	PROKKA_01920___26630	QLDRAIRGLVDGHYQWVIFTSVNAVRAVAAKVAEYGLDARSLSGLQIAAVGDGTREYLST
	JS20	PROKKA_02046___41380	QLDRAIRGLVDGHYQWVIFTSVNAVRAVAAKVAEYGLDARSLSGLQIAAVGDGTREYLST
	JS9	PROKKA_00381___81015	QLDRAIRGLVDGHYQWVIFTSVNAVRAVAAKVAEYGLDARSLSGLQIAAVGDGTREYLST
			************************************************************
	JS2	PROKKA_00352___61808	WGLIPDLAPTDVHTVAGLAAEFPAYDDIVDPMNSVLVPRAEIATEPLSEGLAELGWEVDD
	JS	PROKKA_00280___85695	WGLIPDLAPTDVHTVAGLAAEFPAYDDIVDPMNSVLVPRAEIATEPLSEGLAELGWEVDD
	JS10	PROKKA_02358___89852	WGLIPDLAPTDVHTVAGLAAEFPAYDDIVDPMNSVLVPRAEIATEPLSEGLAELGWEVDD
	JS18	PROKKA_00360___33211	WGLIPDLAPTDVHTVAGLAAEFPAYDDIVDPMNSVLVPRAEIATEPLSEGLAELGWEVDD
	JS7	PROKKA_00355___71331	WGLIPDLAPTDVHTVAGLAAEFPAYDDIVDPMNSVLVPRAEIATEPLSEGLAELGWEVDD
	JS23	PROKKA_00304___52204	WGLIPDLAPTDVHTVAGLAAEFPAYDDIVDPMNSVLVPRAEIATEPLSEGLAELGWEVDD
	JS22	PROKKA_00376___47611	WGLIPDLAPTDVHTVAGLAAEFPAYDDIVDPMNSVLVPRAEIATEPLSEGLAELGWEVDD
	JS17	PROKKA_00380___28270	WGLIPDLAPTDVHTVAGLAAEFPAYDDIVDPMNSVLVPRAEIATEPLSEGLAELGWEVDD
	JS11	PROKKA_00336___671	WGLIPDLAPTDVHTVAGLAAEFPAYDDIVDPMNSVLVPRAEIATEPLSEGLAELGWEVDD
	JS12	PROKKA_00327___5143	WGLIPDLAPTDVHTVAGLAAEFPAYDDIVDPMNSVLVPRAEIATEPLSEGLAELGWEVDD
	JS13	PROKKA_00336___9795	WGLIPDLAPTDVHTVAGLAAEFPAYDDIVDPMNSVLVPRAEIATEPLSEGLAELGWEVDD
	JS14	PROKKA_00328___14271	WGLIPDLAPTDVHTVAGLAAEFPAYDDIVDPMNSVLVPRAEIATEPLSEGLAELGWEVDD
	JS21	PROKKA_00376___42870	WGLIPDLAPTDVHTVAGLAAEFPAYDDIVDPMNSVLVPRAEIATEPLSEGLAELGWEVDD
	JS25	PROKKA_00234___56817	WGLIPDLAPTDVHTVAGLAAEFPAYDDIVDPMNSVLVPRAEIATEPLSEGLAELGWEVDD
	JS4	PROKKA_01994___69793	WGLIPDLAPTDVHTVAGLAAEFPAYDDIVDPMNSVLVPRAEIATEPLSEGLAELGWEVDD
	JS8	PROKKA_00355___76236	WGLIPDLAPTDVHTVAGLAAEFPAYDDIVDPMNSVLVPRAEIATEPLSEGLAELGWEVDD
	JS15	PROKKA_01952___21968	WGLIPDLAPTDVHTVAGLAAEFPAYDDIVDPMNSVLVPRAEIATEPLSEGLAELGWEVDD
	JS16	PROKKA_01920___26630	WGLIPDLAPTDVHTVAGLAAEFPAYDDIVDPMNSVLVPRAEIATEPLSEGLAELGWEVDD
	JS20	PROKKA_02046___41380	WGLIPDLAPTDVHTVAGLAAEFPAYDDIVDPMNSVLVPRAEIATEPLSEGLAELGWEVDD
	JS9	PROKKA_00381___81015	WGLIPDLAPTDVHTVAGLAAEFPAYDDIVDPMNSVLVPRAEIATEPLSEGLAELGWEVDD
			************************************************************
	JS2	PROKKA_00352___61808	VTAYRTVRASPPPAPIREAIKSGDFDAVVFTSSTTVRNLIGIAGKPHAATMVAAIGPATA
	JS	PROKKA_00280___85695	VTAYRTVRASPPPAPIREAIKSGDFDAVVFTSSTTVRNLIGIAGKPHAATMVAAIGPATA
	JS10	PROKKA_02358___89852	VTAYRTVRASPPPAPIREAIKSGDFDAVVFTSSTTVRNLIGIAGKPHAATMVAAIGPATA
	JS18	PROKKA_00360___33211	VTAYRTVRASPPPAPIREAIKSGDFDAVVFTSSTTVRNLIGIAGKPHAATMVAAIGPATA
	JS7	PROKKA_00355___71331	VTAYRTVRASPPPAPIREAIKSGDFDAVVFTSSTTVRNLIGIAGKPHAATMVAAIGPATA
	JS23	PROKKA_00304___52204	VTAYRTVRASPPPAPIREAIKSGDFDAVVFTSSTTVRNLIGIAGKPHAATMVAAIGPATA
	JS22	PROKKA_00376___47611	VTAYRTVRASPPPAPIREAIKSGDFDAVVFTSSTTVRNLIGIAGKPHAATMVAAIGPATA
	JS17	PROKKA_00380___28270	VTAYRTVRASPPPAPIREAIKSGDFDAVVFTSSTTVRNLIGIAGKPHAATMVAAIGPATA
	JS11	PROKKA_00336___671	VTAYRTVRASPPPAPIREAIKSGDFDAVVFTSSTTVRNLIGIAGKPHAATMVAAIGPATA
	JS12	PROKKA_00327___5143	VTAYRTVRASPPPAPIREAIKSGDFDAVVFTSSTTVRNLIGIAGKPHAATMVAAIGPATA
	JS13	PROKKA_00336___9795	VTAYRTVRASPPPAPIREAIKSGDFDAVVFTSSTTVRNLIGIAGKPHAATMVAAIGPATA
	JS14	PROKKA_00328___14271	VTAYRTVRASPPPAPIREAIKSGDFDAVVFTSSTTVRNLIGIAGKPHAATMVAAIGPATA
	JS21	PROKKA_00376___42870	VTAYRTVRASPPPAPIREAIKSGDFDAVVFTSSTTVRNLIGIAGKPHAATMVAAIGPATA
	JS25	PROKKA_00234___56817	VTAYRTVRASPPPAPIREAIKSGDFDAVVFTSSTTVRNLIGIAGKPHAATMVAAIGPATA
	JS4	PROKKA_01994___69793	VTAYRTVRASPPPAPIREAIKSGDFDAVVFTSSTTVRNLIGIAGKPHAATMVAAIGPATA
	JS8	PROKKA_00355___76236	VTAYRTVRASPPPAPIREAIKSGDFDAVVFTSSTTVRNLIGIAGKPHAATMVAAIGPATA
	JS15	PROKKA_01952___21968	VTAYRTVRASPPPAPIREAIKSGDFDAVVFTSSTTVRNLIGIAGKPHAATMVAAIGPATA
	JS16	PROKKA_01920___26630	VTAYRTVRASPPPAPIREAIKSGDFDAVVFTSSTTVRNLIGIAGKPHAATMVAAIGPATA
	JS20	PROKKA_02046___41380	VTAYRTVRASPPPAPIREAIKSGDFDAVVFTSSTTVRNLIGIAGKPHAATMVAAIGPATA
	JS9	PROKKA_00381___81015	VTAYRTVRASPPPAPIREAIKSGDFDAVVFTSSTTVRNLIGIAGKPHAATMVAAIGPATA
			************************************************************
	JS2	PROKKA_00352___61808	VTCEEHGLDVAVISDAPGQIELADSLAYGARRRAKALVEAGKPVKRPSQRRRRRTNKS*
	JS	PROKKA_00280___85695	VTCEEHGLDVAVISDAPGQIELADSLAYGARRRAKALVEAGKPVKRPSQRRRRRTNKS*
	JS10	PROKKA_02358___89852	VTCEEHGLDVAVISDAPGQIELADSLAYGARRRAKALVEAGKPVKRPSQRRRRRTNKS*
	JS18	PROKKA_00360___33211	VTCEEHGLDVAVISDAPGQIELADSLAYGARRRAKALVEAGKPVKRPSQRRRRRTNKS*
	JS7	PROKKA_00355___71331	VTCEEHGLDVAVISVAPGQIELADSLAYGARRRAKALVEAGKPVKRPSQRRRRRTNKS*
	JS23	PROKKA_00304___52204	VTCEEHGLDVAVISGAPGQIELADSLAYGARRRAKALVEAGKPVKRPSQRRRRRTNKS*
	JS22	PROKKA_00376___47611	VTCEEHGLDVAVISGAPGQIELADSLAYGARRRAKALVEAGKPVKRPSQRRRRRTNKS*
	JS17	PROKKA_00380___28270	VTCEEHGLDVAVISDAPGQIELADSLAYGARRRAKALVEAGKPVKRPSQRRRRRTNKS*
	JS11	PROKKA_00336___671	VTCEEHGLDVAVISDAPGQIELADSLAYGARRRAKALVEAGKPVKRPSQRRRRRTNKS*
	JS12	PROKKA_00327___5143	VTCEEHGLDVAVISDAPGQIELADSLAYGARRRAKALVEAGKPVKRPSQRRRRRTNKS*
	JS13	PROKKA_00336___9795	VTCEEHGLDVAVISDAPGQIELADSLAYGARRRAKALVEAGKPVKRPSQRRRRRTNKS*
	JS14	PROKKA_00328___14271	VTCEEHGLDVAVISDAPGQIELADSLAYGARRRAKALVEAGKPVKRPSQRRRRRTNKS*
	JS21	PROKKA_00376___42870	VTCEEHGLDVAVISDAPGQIELADSLAYGARRRAKALVEAGKPVKRPSQRRRRRTNKS*
	JS25	PROKKA_00234___56817	VTCEEHGLDVAVISDAPGQIELADSLAYGARRRAKALVEAGKPVKRPSQRRRRRTNKS*
	JS4	PROKKA_01994___69793	VTCEEHGLDVAVISDAPGQIELADSLAYGARRRAKALVEAGKPVKRPSQRRRRRTNKS*
	JS8	PROKKA_00355___76236	VTCEEHGLDVAVISDAPGQIELADSLAYGARRRAKALVEAGKPVKRPSQRRRRRTNKS*
	JS15	PROKKA_01952___21968	VTCEEHGLDVAVISDAPGQIELADSLAYGARRRAKALVEAGKPVKRPSQRRRRRTNKS*
	JS16	PROKKA_01920___26630	VTCEEHGLDVAVISDAPGQIELADSLAYGARRRAKALVEAGKPVKRPSQRRRRRTNKS*
	JS20	PROKKA_02046___41380	VTCEEHGLDVAVISDAPGQIELADSLAYGARRRAKALVEAGKPVKRPSQRRRRRTNKS*
	JS9	PROKKA_00381___81015	VTCEEHGLDVAVISDAPGQIELADSLAYGARRRAKALVEAGKPVKRPSQRRRRRTNKS*
			************** *******************************************
		CysG
	JS20	PROKKA_01778___40841	MTTTLLPGTVTLVGAGPGDPELVTVAGLRAVQQAEVILYDRLAPQDLLSEASDDAELVPV
	JS9	PROKKA_01986___84225	MTTTLLPGTVTLVGAGPGDPELVTVAGLRAVQQAEVILYDRLAPQDLLSEASDDAELVPV
	JS	PROKKA_02078___89291	MTTTLLPGTVTLVGAGPGDPELVTVAGLRAVQQAEVILYDRLAPQDLLSEASDDAELVPV
	JS10	PROKKA_01761	MTTTLLPGTVTLVGAGPGDPELVTVAGLRAVQQAEVILYDRLAPQDLLSEASDDAELVPV
	JS11	PROKKA_01828___3655	MTTTLLPGTVTLVGAGPGDPELVTVAGLRAVQQAEVILYDRLAPQDLLSEASDDAELVPV
	JS13	PROKKA_01830___12783	MTTTLLPGTVTLVGAGPGDPELVTVAGLRAVQQAEVILYDRLAPQDLLSEASDDAELVPV
	JS14	PROKKA_01789___17193	MTTTLLPGTVTLVGAGPGDPELVTVAGLRAVQQAEVILYDRLAPQDLLSEASDDAELVPV
	JS15	PROKKA_00462___18988	MTTTLLPGTVTLVGAGPGDPELVTVAGLRAVQQAEVILYDRLAPQDLLSEASDDAELVPV
	JS16	PROKKA_00420___23630	MTTTLLPGTVTLVGAGPGDPELVTVAGLRAVQQAEVILYDRLAPQDLLSEASDDAELVPV
	JS17	PROKKA_01917___31344	MTTTLLPGTVTLVGAGPGDPELVTVAGLRAVQQAEVILYDRLAPQDLLSEASDDAELVPV
	JS18	PROKKA_00861___34213	MTTTLLPGTVTLVGAGPGDPELVTVAGLRAVQQAEVILYDRLAPQDLLSEASDDAELVPV
	JS2	PROKKA_01798___64700	MTTTLLPGTVTLVGAGPGDPELVTVAGLRAVQQAEVILYDRLAPQDLLSEASDDAELVPV
	JS21	PROKKA_01912___45942	MTTTLLPGTVTLVGAGPGDPELVTVAGLRAVQQAEVILYDRLAPQDLLSEASDDAELVPV
	JS22	PROKKA_01848___50555	MTTTLLPGTVTLVGAGPGDPELVTVAGLRAVQQAEVILYDRLAPQDLLSEASDDAELVPV
	JS23	PROKKA_01856___55308	MTTTLLPGTVTLVGAGPGDPELVTVAGLRAVQQAEVILYDRLAPQDLLSEASDDAELVPV
	JS25	PROKKA_01772___59893	MTTTLLPGTVTLVGAGPGDPELVTVAGLRAVQQAEVILYDRLAPQDLLSEASDDAELVPV
	JS4	PROKKA_01597___68996	MTTTLLPGTVTLVGAGPGDPELVTVAGLRAVQQAEVILYDRLAPQDLLSEASDDAELVPV
	JS7	PROKKA_01935___74491	MTTTLLPGTVTLVGAGPGDPELVTVAGLRAVQQAEVILYDRLAPQDLLSEASDDAELVPV
	JS8	PROKKA_01888___79302	MTTTLLPGTVTLVGAGPGDPELVTVAGLRAVQQAEVILYDRLAPQDLLSEASDDAELVPV
	JS12	PROKKA_01873___8235	MTTTLLPGTVTLVGAGPGDPELVTVAGLRAVQQAEVILYDRLAPQDLLSEASDDAELVPV
			************************************************************
	JS20	PROKKA_01778___40841	GKIPRGHYVPQEEINQLLVAHAREGRKVVRLKGGDSFVFGRGGEEWQACAEAGIPVRVIP
	JS9	PROKKA_01986___84225	GKIPRGHYVPQEEINQLLVAHAREGRKVVRLKGGDSFVFGRGGEEWQACAEAGIPVRVIP
	JS	PROKKA_02078___89291	GKIPRGHYVPQEEINQLLVAHAREGRKVVRLKGGDSFVFGRGGEEWQACAEAGIPVRVIP
	JS10	PROKKA_01761	GKIPRGHYVPQEEINQLLVAHAREGRKVVRLKGGDSFVFGRGGEEWQACAEAGIPVRVIP
	JS11	PROKKA_01828___3655	GKIPRGHYVPQEEINQLLVAHAREGRKVVRLKGGDSFVFGRGGEEWQACAEAGIPVRVIP
	JS13	PROKKA_01830___12783	GKIPRGHYVPQEEINQLLVAHAREGRKVVRLKGGDSFVFGRGGEEWQACAEAGIPVRVIP
	JS14	PROKKA_01789___17193	GKIPRGHYVPQEEINQLLVAHAREGRKVVRLKGGDSFVFGRGGEEWQACAEAGIPVRVIP
	JS15	PROKKA_00462___18988	GKIPRGHYVPQEEINQLLVAHAREGRKVVRLKGGDSFVFGRGGEEWQACAEAGIPVRVIP
	JS16	PROKKA_00420___23630	GKIPRGHYVPQEEINQLLVAHAREGRKVVRLKGGDSFVFGRGGEEWQACAEAGIPVRVIP
	JS17	PROKKA_01917___31344	GKIPRGHYVPQEEINQLLVAHAREGRKVVRLKGGDSFVFGRGGEEWQACAEAGIPVRVIP
	JS18	PROKKA_00861___34213	GKIPRGHYVPQEEINQLLVAHAREGRKVVRLKGGDSFVFGRGGEEWQACAEAGIPVRVIP
	JS2	PROKKA_01798___64700	GKIPRGHYVPQEEINQLLVAHAREGRKVVRLKGGDSFVFGRGGEEWQACAEAGIPVRVIP
	JS21	PROKKA_01912___45942	GKIPRGHYVPQEEINQLLVAHAREGRKVVRLKGGDSFVFGRGGEEWQACAEAGIPVRVIP
	JS22	PROKKA_01848___50555	GKIPRGHYVPQEEINQLLVAHAREGRKVVRLKGGDSFVFGRGGEEWQACAEAGIPVRVIP
	JS23	PROKKA_01856___55308	GKIPRGHYVPQEEINQLLVAHAREGRKVVRLKGGDSFVFGRGGEEWQACAEAGIPVRVIP
	JS25	PROKKA_01772___59893	GKIPRGHYVPQEEINQLLVAHAREGRKVVRLKGGDSFVFGRGGEEWQACAEAGIPVRVIP
	JS4	PROKKA_01597___68996	GKIPRGHYVPQEEINQLLVAHAREGRKVVRLKGGDSFVFGRGGEEWQACAEAGIPVRVIP
	JS7	PROKKA_01935___74491	GKIPRGHYVPQEEINQLLVAHAREGRKVVRLKGGDSFVFGRGGEEWQACAEAGIPVRVIP
	JS8	PROKKA_01888___79302	GKIPRGHYVPQEEINQLLVAHAREGRKVVRLKGGDSFVFGRGGEEWQACAEAGIPVRVIP
	JS12	PROKKA_01873___8235	GKIPRGHYVPQEEINQLLVAHAREGCKVVRLKGGDSFVFGRGGEEWQACAEAGIPVRVIP
			************************* **********************************
	JS20	PROKKA_01778___40841	GVSSATAGPALAGIPLTHRHLVQGFTVVSGHVSPSDERSEVPWRQLAKDRLMLVILMGVA
	JS9	PROKKA_01986___84225	GVSSATAGPALAGIPLTHRHLVQGFTVVSGHVSPSDERSEVPWRQLAKDRLMLVILMGVA
	JS	PROKKA_02078___89291	GVSSATAGPALAGIPLTHRHLVQGFTVVSGHVSPSDERSEVPWRQLAKDRLTLVILMGVA
	JS10	PROKKA_01761	GVSSATAGPALAGIPLTHRHLVQGFTVVSGHVSPSDERSEVPWRQLAKDRLTLVILMGVA
	JS11	PROKKA_01828___3655	GVSSATAGPALAGIPLTHRHLVQGFTVVSGHVSPSDERSEVPWRQLAKDRLTLVILMGVA
	JS13	PROKKA_01830___12783	GVSSATAGPALAGIPLTHRHLVQGFTVVSGHVSPSDERSEVPWRQLAKDRLTLVILMGVA
	JS14	PROKKA_01789___17193	GVSSATAGPALAGIPLTHRHLVQGFTVVSGHVSPSDERSEVPWRQLAKDRLTLVILMGVA
	JS15	PROKKA_00462___18988	GVSSATAGPALAGIPLTHRHLVQGFTVVSGHVSPSDERSEVPWRQLAKDRLTLVILMGVA
	JS16	PROKKA_00420___23630	GVSSATAGPALAGIPLTHRHLVQGFTVVSGHVSPSDERSEVPWRQLAKDRLTLVILMGVA
	JS17	PROKKA_01917___31344	GVSSATAGPALAGIPLTHRHLVQGFTVVSGHVSPSDERSEVPWRQLAKDRLTLVILMGVA
	JS18	PROKKA_00861___34213	GVSSATAGPALAGIPLTHRHLVQGFTVVSGHVSPSDERSEVPWRQLAKDRLTLVILMGVA
	JS2	PROKKA_01798___64700	GVSSATAGPALAGIPLTHRHLVQGFTVVSGHVSPSDERSEVPWRQLAKDRLTLVILMGVA
	JS21	PROKKA_01912___45942	GVSSATAGPALAGIPLTHRHLVQGFTVVSGHVSPSDERSEVPWRQLAKDRLTLVILMGVA
	JS22	PROKKA_01848___50555	GVSSATAGPALAGIPLTHRHLVQGFTVVSGHVSPSDERSEVPWRQLAKDRLTLVILMGVA
	JS23	PROKKA_01856___55308	GVSSATAGPALAGIPLTHRHLVQGFTVVSGHVSPSDERSEVPWRQLAKDRLTLVILMGVA
	JS25	PROKKA_01772___59893	GVSSATAGPALAGIPLTHRHLVQGFTVVSGHVSPSDERSEVPWRQLAKDRLTLVILMGVA
	JS4	PROKKA_01597___68996	GVSSATAGPALAGIPLTHRHLVQGFTVVSGHVSPSDERSEVPWRQLAKDRLTLVILMGVA
	JS7	PROKKA_01935___74491	GVSSATAGPALAGIPLTHRHLVQGFTVVSGHVSPSDERSEVPWRQLAKDRLTLVILMGVA
	JS8	PROKKA_01888___79302	GVSSATAGPALAGIPLTHRHLVQGFTVVSGHVSPSDERSEVPWRQLAKDRLTLVILMGVA
	JS12	PROKKA_01873___8235	GVSSATAGPALAGIPLTHRHLVQGFTVVSGHVSPSDERSEVPWRQLAKDRLTLVILMGVA
			*************************************************** ********
	JS20	PROKKA_01778___40841	HMRDIAPELMAGGLPADTPVRVVSNASLASQESWRTTLGDAVADMDAHHVRPPALVVVGT
	JS9	PROKKA_01986___84225	HMRDIAPELMAGGLPADTPVRVVSNASLASQESWRTTLGDAVADMDAHHVRPPALVVVGT
	JS	PROKKA_02078___89291	HMRDIAPELMAGGLPADTPVRVVSNASLASQESWRTTLGDAVADMDAHHVRPPALVVVGT
	JS10	PROKKA_01761	HMRDIAPELMAGGLPADTPVRVVSNASLASQESWRTTLGDAVADMDAHHVRPPALVVVGT
	JS11	PROKKA_01828___3655	HMRDIAPELMAGGLPADTPVRVVSNASLASQESWRTTLGDAVADMDAHHVRPPALVVVGT
	JS13	PROKKA_01830___12783	HMRDIAPELMAGGLPADTPVRVVSNASLASQESWRTTLGDAVADMDAHHVRPPALVVVGT
	JS14	PROKKA_01789___17193	HMRDIAPELMAGGLPADTPVRVVSNASLASQESWRTTLGDAVADMDAHHVRPPALVVVGT
	JS15	PROKKA_00462___18988	HMRDIAPELMAGGLPADTPVRVVSNASLASQESWRTTLGDAVADMDAHHVRPPALVVVGT
	JS16	PROKKA_00420___23630	HMRDIAPELMAGGLPADTPVRVVSNASLASQESWRTTLGDAVADMDAHHVRPPALVVVGT
	JS17	PROKKA_01917___31344	HMRDIAPELMAGGLPADTPVRVVSNASLASQESWRTTLGDAVADMDAHHVRPPALVVVGT
	JS18	PROKKA_00861___34213	HMRDIAPELMAGGLPADTPVRVVSNASLASQESWRTTLGDAVADMDAHHVRPPALVVVGT
	JS2	PROKKA_01798___64700	HMRDIAPELMAGGLPADTPVRVVSNASLASQESWRTTLGDAVADMDAHHVRPPALVVVGT
	JS21	PROKKA_01912___45942	HMRDIAPELMAGGLPADTPVRVVSNASLASQESWRTTLGDAVADMDAHHVRPPALVVVGT
	JS22	PROKKA_01848___50555	HMRDIAPELMAGGLPADTPVRVVSNASLASQESWRTTLGDAVADMDAHHVRPPALVVVGT
	JS23	PROKKA_01856___55308	HMRDIAPELMAGGLPADTPVRVVSNASLASQESWRTTLGDAVADMDAHHVRPPALVVVGT
	JS25	PROKKA_01772___59893	HMRDIAPELMAGGLPADTPVRVVSNASLASQESWRTTLGDAVADMDAHHVRPPALVVVGT
	JS4	PROKKA_01597___68996	HMRDIAPELMAGGLPADTPVRVVSNASLASQESWRTTLGDAVADMDAHHVRPPALVVVGT
	JS7	PROKKA_01935___74491	HMRDIAPELMAGGLPADTPVRVVSNASLASQESWRTTLGDAVADMDAHHVRPPALVVVGT
	JS8	PROKKA_01888___79302	HMRDIAPELMAGGLPADTPVRVVSNASLASQESWRTTLGDAVADMDAHHVRPPALVVVGT
	JS12	PROKKA_01873___8235	HMRDIAPELMAGGLPADTPVRVVSNASLASQESWRTTLGDAVADMDAHHVRPPALVVVGT
			************************************************************
	JS20	PROKKA_01778___40841	LAGVDLSHPDHRAPSDH*
	JS9	PROKKA_01986___84225	LAGVDLSHPDHRAPSDH*
	JS	PROKKA_02078___89291	LAGVDLSHPDHRAPSDH*
	JS10	PROKKA_01761	LAGVDLSHPDHRAPSDH*
	JS11	PROKKA_01828___3655	LAGVDLSHPDHRAPSDH*
	JS13	PROKKA_01830___12783	LAGVDLSHPDHRAPSDH*
	JS14	PROKKA_01789___17193	LAGVDLSHPDHRAPSDH*
	JS15	PROKKA_00462___18988	LAGVDLSHPDHRAPSDH*
	JS16	PROKKA_00420___23630	LAGVDLSHPDHRAPSDH*
	JS17	PROKKA_01917___31344	LAGVDLSHPDHRAPSDH*
	JS18	PROKKA_00861___34213	LAGVDLSHPDHRAPSDH*
	JS2	PROKKA_01798___64700	LAGVDLSHPDHRAPSDH*
	JS21	PROKKA_01912___45942	LAGVDLSHPDHRAPSDH*
	JS22	PROKKA_01848___50555	LAGVDLSHPDHRAPSDH*
	JS23	PROKKA_01856___55308	LAGVDLSHPDHRAPSDH*
	JS25	PROKKA_01772___59893	LAGVDLSHPDHRAPSDH*
	JS4	PROKKA_01597___68996	LAGVDLSHPDHRAPSDH*
	JS7	PROKKA_01935___74491	LAGVDLSHPDHRAPSDH*
	JS8	PROKKA_01888___79302	LAGVDLSHPDHRAPSDH*
	JS12	PROKKA_01873___8235	LAGVDLSHPDHRAPSDH*
			******************
		CbiX
	JS8	PROKKA_01570___78666	---------------------------------------MTDLVPLVIAAHGTRDAQGLA
	JS	PROKKA_00658___86451	---------------------------------------MTDLVPLVIAAHGTRDAQGLA
	JS10	PROKKA_01448	---------------------------------------MTDLVPLVIAAHGTRDAQGLA
	JS11	PROKKA_01520___3039	---------------------------------------MTDLVPLVIAAHGTRDAQGLA
	JS13	PROKKA_01520___12163	---------------------------------------MTDLVPLVIAAHGTRDAQGLA
	JS16	PROKKA_00740___24270	---------------------------------------MTDLVPLVIAAHGTRDAQGLA
	JS21	PROKKA_01593___45304	---------------------------------------MTDLVPLVIAAHGTRDAQGLA
	JS25	PROKKA_01453___59255	---------------------------------------MTDLVPLVIAAHGTRDAQGLA
	JS7	PROKKA_01567___73755	---------------------------------------MTDLVPLVIAAHGTRDAQGLA
	JS4	PROKKA_01275___68352	GQAAPQADAAQPSPPCPRSPSPGPRLPSPAPMSPPRRIPMTDLVPLVIAAHGTRDAQGLA
	JS18	PROKKA_01176___34843	---------------------------------------MTDLVPLVIAAHGTRDAQGLA
	JS22	PROKKA_01537___49933	---------------------------------------MTDLVPLVIAAHGTRDAQGLA
	JS12	PROKKA_01563___7615	---------------------------------------MTDLVPLVIAAHGTRDAQGLA
	JS15	PROKKA_00780___19624	---------------------------------------MTDLVPLVIAAHGTRDAQGLA
	JS17	PROKKA_01607___30724	---------------------------------------MTDLVPLVIAAHGTRDAQGLA
	JS2	PROKKA_01488___64080	---------------------------------------MTDLVPLVIAAHGTRDAQGLA
	JS23	PROKKA_01541___54678	---------------------------------------MTDLVPLVIAAHGTRDAQGLA
	JS14	PROKKA_01481___16577	---------------------------------------MTDLVPLVIAAHGTRDAQGLA
	JS20	PROKKA_00899___39083	---------------------------------------MTDLVPLVIAAHGTRDAQGLA
	JS9	PROKKA_01667___83587	---------------------------------------MTDLVPLVIAAHGTRDAQGLA
			*********************
	JS8	PROKKA_01570___78666	QTRAFADEVRAALPGVHVELGFVELAEPDVAGAVHNALAHIPDAVPSDEPELVVLPLMLN
	JS	PROKKA_00658___86451	QTRAFADEVRAALPGVHVELGFVELAEPDVAGAVHNALAHIPHAVPSDEPELVVLPLMLN
	JS10	PROKKA_01448	QTRAFADEVRAALPGVHVELGFVELAEPDVAGAVHNALAHIPHAVPSDEPELVVLPLMLN
	JS11	PROKKA_01520___3039	QTRAFADEVRAALPGVHVELGFVELAEPDVAGAVHNALAHIPHAVPSDEPELVVLPLMLN
	JS13	PROKKA_01520___12163	QTRAFADEVRAALPGVHVELGFVELAEPDVAGAVHNALAHIPHAVPSDEPELVVLPLMLN
	JS16	PROKKA_00740___24270	QTRAFADEVRAALPGVHVELGFVELAEPDVAGAVHNALAHIPHAVPSDEPELVVLPLMLN
	JS21	PROKKA_01593___45304	QTRAFADEVRAALPGVHVELGFVELAEPDVAGAVHNALAHIPHAVPSDEPELVVLPLMLN
	JS25	PROKKA_01453___59255	QTRAFADEVRAALPGVHVELGFVELAEPDVAGAVHNALAHIPHAVPSDEPELVVLPLMLN
	JS7	PROKKA_01567___73755	QTRAFADEVRAALPGVHVELGFVELAEPDVAGAVHNALAHIPHAVPSDEPELVVLPLMLN
	JS4	PROKKA_01275___68352	QTRAFADEVRAALPGVHVELGFVELAEPDVAGAVHNALAHIPHAVPSDEPELVVLPLMLN
	JS18	PROKKA_01176___34843	QTRAFADEVRAALPGVHVELGFVELAEPDVAGAVHNALAHIPDAVPSDEPELVVLPLMLN
	JS22	PROKKA_01537___49933	QTRAFADEVRAALPGVHVELGFVELAEPDVAGAVHNALAHIPDAVPSDEPELVVLPLMLN
	JS12	PROKKA_01563___7615	QTRAFADEVRAALPGVHVELGFVELAEPDVAGAVHNALAHIPDAVPSDEPELVVLPLMLN
	JS15	PROKKA_00780___19624	QTRAFADEVRAALPGVHVELGFVELAEPDVAGAVHNALAHIPDAVPSDEPELVVLPLMLN
	JS17	PROKKA_01607___30724	QTRAFADEVRAALPGVHVELGFVELAEPDVAGAVHNALAHIPDAVPSDEPELVVLPLMLN
	JS2	PROKKA_01488___64080	QTRAFADEVRAALPGVHVELGFVELAEPDVAGAVHNALAHIPDAVPSDEPELVVLPLMLN
	JS23	PROKKA_01541___54678	QTRAFADEVRAALPGVHVELGFVELAEPDVAGAVHNALAHIPDAVPSDEPELVVLPLMLN
	JS14	PROKKA_01481___16577	QTRAFADEVRAALPGVHVELGFVELAEPDVAGAVHNALAHIPDAVPSDEPELVVLPLMLN
	JS20	PROKKA_00899___39083	QTRAFADEVRAALPGVHVELGFVELAEPDVAGAVHNALAHIPDAVPSDEPELVVLPLMLN
	JS9	PROKKA_01667___83587	QTRAFADEVRAALPGVHVELGFVELAEPDVAGAVHNALAHIPDAVPSDEPELVVLPLMLN
			******************************************.*****************
	JS8	PROKKA_01570___78666	TGGHVNSDIPEFIEAGRDGHRVSYGGPLLPDPRVRQVLEKRINTALAPADGPAWRADDTS
	JS	PROKKA_00658___86451	TGGHVNSDIPEFIEAGRDGHRVSYGGPLLPDPRVRQVLEERINTALAPADGPAWRADDTS
	JS10	PROKKA_01448	TGGHVNSDIPEFIEAGRDGHRVSYGGPLLPDPRVRQVLEERINTALAPADGPAWRADDTS
	JS11	PROKKA_01520___3039	TGGHVNSDIPEFIEAGRDGHRVSYGGPLLPDPRVRQVLEKRINTALAPADGPAWRADDTS
	JS13	PROKKA_01520___12163	TGGHVNSDIPEFIEAGRDGHRVSYGGPLLPDPRVRQVLEKRINTALAPADGPAWRADDTS
	JS16	PROKKA_00740___24270	TGGHVNSDIPEFIEAGRDGHRVSYGGPLLPDPRVRQVLEKRINTALAPADGPAWRADDTS
	JS21	PROKKA_01593___45304	TGGHVNSDIPEFIEAGRDGHRVSYGGPLLPDPRVRQVLEKRINTALAPADGPAWRADDTS
	JS25	PROKKA_01453___59255	TGGHVNSDIPEFIEAGRDGHRVSYGGPLLPDPRVRQVLEKRINTALAPADGPAWRADDTS
	JS7	PROKKA_01567___73755	TGGHVNSDIPEFIEAGRDGHRVSYGGPLLPDPRVRQVLEKRINTALAPADGPAWRADDTS
	JS4	PROKKA_01275___68352	TGGHVNSDIPEFIEAGRDGHRVSYGGPLLPDPRVRQVLEKRINTALAPADGPAWRADDTS
	JS18	PROKKA_01176___34843	TGGHVNSDIPEFIEAGRDGHRVSYGGPLLPDPRVRQVLEKRINTALAPADGPAWRADDTS
	JS22	PROKKA_01537___49933	TGGHVNSDIPEFIEAGRDGHRVSYGGPLLPDPRVRQVLEERINAALAPADGPAWRADDTS
	JS12	PROKKA_01563___7615	TGGHVNSDIPEFIEAGRDGHRVSYGGPLLPDPRVRQVLEERINAALAPADGPAWRADDTS
	JS15	PROKKA_00780___19624	TGGHVNSDIPEFIEAGRDGHRVSYGGPLLPDPRVRQVLEERINAALAPADGPAWRADDTS
	JS17	PROKKA_01607___30724	TGGHVNSDIPEFIEAGRDGHRVSYGGPLLPDPRVRQVLEERINAALAPADGPAWRADDTS
	JS2	PROKKA_01488___64080	TGGHVNSDIPEFIEAGRDGHRVSYGGPLLPDPRVRQVLEERINAALAPADGPAWRADDTS
	JS23	PROKKA_01541___54678	TGGHVNSDIPEFIEAGRDGHRVSYGGPLLPDPRVRQVLEERINAALAPADGPAWRADDTS
	JS14	PROKKA_01481___16577	TGGHVNSDIPEFIEAGRDGHRVSYGGPLLPDPRVRQVLEERINAALAPADGPAWRADDTS
	JS20	PROKKA_00899___39083	TGGHVNSDIPEFIEAGRDGHRVSYGGPLLPDPRVRQVLEERINAALAPADGPAWRADDTS
	JS9	PROKKA_01667___83587	TGGHVNSDIPEFIEAGRDGHRVSYGGPLLPDPRVRQVLEERINAALAPADGPAWRADDTS
			***************************************:***:****************
	JS8	PROKKA_01570___78666	LVLVGRGALTTRANAEHYRLTRYVGEEVGFAGAFPSFIQVVRPSVPEALTMAVDAGATQI
	JS	PROKKA_00658___86451	LVLVGRGALTTRANAEHYRLTRYVGEEVGFAGAFPSFIQVVRPSVPEALTMAVDAGATQI
	JS10	PROKKA_01448	LVLVGRGALTTRANAEHYRLTRYVGEEVGFAGAFPSFIQVVRPSVPEALTMAVDAGATQI
	JS11	PROKKA_01520___3039	LVLVGRGALTTRANAEHYRLTRYVGEEVGFAGAFPSFIQVVRPSVPEALTMAVDAGATQI
	JS13	PROKKA_01520___12163	LVLVGRGALTTRANAEHYRLTRYVGEEVGFAGAFPSFIQVVRPSVPEALTMAVDAGATQI
	JS16	PROKKA_00740___24270	LVLVGRGALTTRANAEHYRLTRYVGEEVGFAGAFPSFIQVVRPSVPEALTMAVDAGATQI
	JS21	PROKKA_01593___45304	LVLVGRGALTTRANAEHYRLTRYVGEEVGFAGAFPSFIQVVRPSVPEALTMAVDAGATQI
	JS25	PROKKA_01453___59255	LVLVGRGALTTRANAEHYRLTRYVGEEVGFAGAFPSFIQVVRPSVPEALTMAVDAGATQI
	JS7	PROKKA_01567___73755	LVLVGRGALTTRANAEHYRLTRYVGEEVGFAGAFPSFIQVVRPSVPEALTMAVDAGATQI
	JS4	PROKKA_01275___68352	LVLVGRGALTTRANAEHYRLTRYVGEEVGFAGAFPSFIQVVRPSVPEALTMAVDAGATQI
	JS18	PROKKA_01176___34843	LVLVGRGALTTRANAEHYRLTRYVGEEVGFAGAFPSFIQVVRPSVPEALTMAVDAGATQL
	JS22	PROKKA_01537___49933	LVLVGRGALTTRANAEHYRLTRYVGEEVGFAGAFPSFIQVVRPSVPEALTMAVDAGATQL
	JS12	PROKKA_01563___7615	LVLVGRGALTTRANAEHYRLTRYVGEEVGFAGAFPSFIQVVRPSVPEALTMAVDAGATQL
	JS15	PROKKA_00780___19624	LVLVGRGALTTRANAEHYRLTRYVGEEVGFAGAFPSFIQVVRPSVPEALTMAVDAGATQL
	JS17	PROKKA_01607___30724	LVLVGRGALTTRANAEHYRLTRYVGEEVGFAGAFPSFIQVVRPSVPEALTMAVDAGATQL
	JS2	PROKKA_01488___64080	LVLVGRGALTTRANAEHYRLTRYVGEEVGFAGAFPSFIQVVRPSVPEALTMAVDAGATQL
	JS23	PROKKA_01541___54678	LVLVGRGALTTRANAEHYRLTRYVGEEVGFAGAFPSFIQVVRPSVPEALTMAVDAGATQL
	JS14	PROKKA_01481___16577	LVLVGRGALTTRANAEHYRLTRYVGEEVGFAGAFPSFIQVVRPSVPEALTMAVDAGATQI
	JS20	PROKKA_00899___39083	LVLVGRGALTTRANAEHYRLTRYVGEEVGFAGAFPSFIQVVRPSVPEALTMAVDAGATQI
	JS9	PROKKA_01667___83587	LVLVGRGALTTRANAEHYRLTRYVGEEVGFAGAFPSFIQVVRPSVPEALTMAVDAGATQI
			***********************************************************:
	JS8	PROKKA_01570___78666	LVGPNFLFRGRLRTWLSEQVDAWLETHPGIEMRISDVLGPSPLIAEVFADRYREQVGEPG
	JS	PROKKA_00658___86451	LVGPNFLFRGRLRTWLSEQVDAWLETHPGIEVRISDVLGPSPLIAEVFADRYREQVGEPG
	JS10	PROKKA_01448	LVGPNFLFRGRLRTWLSEQVDAWLETHPGIEVRISDVLGPSPLIAEVFADRYREQVGEPG
	JS11	PROKKA_01520___3039	LVGPNFLFRGRLRTWLSEQVDAWLETHPGIEVRISDVLGPSPLIAEVFADRYREQVGEPG
	JS13	PROKKA_01520___12163	LVGPNFLFRGRLRTWLSEQVDAWLETHPGIEVRISDVLGPSPLIAEVFADRYREQVGEPG
	JS16	PROKKA_00740___24270	LVGPNFLFRGRLRTWLSEQVDAWLETHPGIEVRISDVLGPSPLIAEVFADRYREQVGEPG
	JS21	PROKKA_01593___45304	LVGPNFLFRGRLRTWLSEQVDAWLETHPGIEVRISDVLGPSPLIAEVFADRYREQVGEPG
	JS25	PROKKA_01453___59255	LVGPNFLFRGRLRTWLSEQVDAWLETHPGIEVRISDVLGPSPLIAEVFADRYREQVGEPG
	JS7	PROKKA_01567___73755	LVGPNFLFRGRLRTWLSEQVDAWLETHPGIEVRISDVLGPSPLIAEVFADRYREQVGEPG
	JS4	PROKKA_01275___68352	LVGPNFLFRGRLRTWLSEQVDAWLETHPGIEVRISDVLGPSPLIAEVFADRYREQVGEPG
	JS18	PROKKA_01176___34843	LVGPNFLFRGRLRTWLSEQVDAWLETHPGIEVRISDVLGPSPLIAEVFADRYREQVGEPG
	JS22	PROKKA_01537___49933	LVGPNFLFRGRLRTWLSEQVDAWLETHPGIEVRISDVLGPSPLIAEVFADRYREQVGEPG
	JS12	PROKKA_01563___7615	LVGPNFLFRGRLRTWLSEQVDAWLETHPGIEVRISDVLGPSPLIAEVFADRYREQVGEPG
	JS15	PROKKA_00780___19624	LVGPNFLFRGRLRTWLSEQVDAWLETHPGIEVRISDVLGPSPLIAEVFADRYREQVGEPG
	JS17	PROKKA_01607___30724	LVGPNFLFRGRLRTWLSEQVDAWLETHPGIEVRISDVLGPSPLIAEVFADRYREQVGEPG
	JS2	PROKKA_01488___64080	LVGPNFLFRGRLRTWLSEQVDAWLETHPGIEVRISDVLGPSPLIAEVFADRYREQVGEPG
	JS23	PROKKA_01541___54678	LVGPNFLFRGRLRTWLSEQVDAWLETHPGIEVRISDVLGPSPLIAEVFADRYREQVGEPG
	JS14	PROKKA_01481___16577	LVGPNFLFRGRLRTWLSEQVDAWLETHPGIKVRISDVLGPSPLIAEVFADRYREQVGEPG
	JS20	PROKKA_00899___39083	LVGPNFLFRGRLRTWLSEQVDAWLETHPGIELRISDVLGPSPLIAEVFADRYREQVGEPG
	JS9	PROKKA_01667___83587	LVGPNFLFRGRLRTWLSEQVDAWLETHPGIELRISDVLGPSPLIAEVFADRYREQVGEPG
			******************************::****************************
	JS8	PROKKA_01570___78666	NGDGAPVYLSGLRLAGRRVLVVGAGHVAERRIPRLLEAGARVRVVAPNAGIRVARLAEQG
	JS	PROKKA_00658___86451	NGDGAPVYLSGLRLAGRRVLVVGAGHVAERRIPRLLEAGARVRVVAPNAGIRVARLAEQG
	JS11	PROKKA_01520___3039	NGDGAPVYLSGLRLAGRRVLVVGAGHVAERRIPRLLEAGARVRVVAPNAGIRVARLAEQG
	JS10	PROKKA_01448	NGDGAPVYLSGLRLAGRRVLVVGAGHVAERRIPRLLEAGARVRVVAPNAGIRVARLAEQG
	JS13	PROKKA_01520___12163	NGDGAPVYLSGLRLAGRRVLVVGAGHVAERRIPRLLEAGARVRVVAPNAGIRVARLAEQG
	JS16	PROKKA_00740___24270	NGDGAPVYLSGLRLAGRRVLVVGAGHVAERRIPRLLEAGARVRVVAPNAGIRVARLAEQG
	JS21	PROKKA_01593___45304	NGDGAPVYLSGLRLAGRRVLVVGAGHVAERRIPRLLEAGARVRVVAPNAGIRVARLAEQG
	JS25	PROKKA_01453___59255	NGDGAPVYLSGLRLAGRRVLVVGAGHVAERRIPRLLEAGARVRVVAPNAGIRVARLAEQG
	JS7	PROKKA_01567___73755	NGDGAPVYLSGLRLAGRRVLVVGAGHVAERRIPRLLEAGARVRVVAPNAGIRVARLAEQG
	JS4	PROKKA_01275___68352	NGDGAPVYLSGLRLAGRRVLVVGAGHVAERRIPRLLEAGARVRVVAPNAGIRVARLAEQG
	JS18	PROKKA_01176___34843	NGDGAPVYLSGLRLAGRRVLVVGAGHVAERRIPRLLEAGARVHVVAPNAGIRVARLAEQG
	JS22	PROKKA_01537___49933	NGDGAPVYLSGLRLAGRRVLVVGAGHVAERRIPRLLEAGARVHVVAPNAGIRVARLAEQG
	JS12	PROKKA_01563___7615	NGDGAPVYLSGLRLAGRRVLVVGAGHVAERRIPRLLEAGARVHVVAPNAGIRVARLAEQG
	JS15	PROKKA_00780___19624	NGDGAPVYLSGLRLAGRRVLVVGAGHVAERRIPRLLEAGARVHVVAPNAGIRVARLAEQG
	JS17	PROKKA_01607___30724	NGDGAPVYLSGLRLAGRRVLVVGAGHVAERRIPRLLEAGARVHVVAPNAGIRVARLAEQG
	JS2	PROKKA_01488___64080	NGDGAPVYLSGLRLAGRRVLVVGAGHVAERRIPRLLEAGARVHVVAPNAGIRVARLAEQG
	JS23	PROKKA_01541___54678	NGDGAPVYLSGLRLAGRRVLVVGAGHVAERRIPRLLEAGARVHVVAPNAGIRVARLAEQG
	JS14	PROKKA_01481___16577	NGDGAPVYLSGLRLAGRRVLVVGAGHVAERRIPRLLEAGARVHVVAPNAGIRVARLAEQG
	JS20	PROKKA_00899___39083	NGDGAPVYLSGLRLAGRRVLVVGAGHVAERRIPRLLEAGARVHVVAPNAGIRVARLAEQG
	JS9	PROKKA_01667___83587	NGDGAPVYLSGLRLAGRRVLVVGAGHVAERRIPRLLEAGARVHVVAPNAGIRVARLAEQG
			******************************************:*****************
	JS8	PROKKA_01570___78666	RVDWQQRGFTDSDVDEVWFVLAASNDPEVNARVSAEAERQRVFCVRSDKSSDGTAYTPAT
	JS	PROKKA_00658___86451	RVDWQQRGFTDSDVDEAWFVLAASNDPEVNARVSAEAERQRVFCVRSDKSSDGTAYTPAT
	JS11	PROKKA_01520___3039	RVDWQQRGFTDSDVDEAWFVLAASNDPEVNARVSAEAERQRVFCVRSDKSSDGTAYTPAT
	JS10	PROKKA_01448	RVDWQQRGFTDSDVDEAWFVLAASNDPEVNARVSAEAERQRVFCVRSDKSSDGTAYTPAT
	JS13	PROKKA_01520___12163	RVDWQQRGFTDSDVDEAWFVLAASNDPEVNARVSAEAERQRVFCVRSDKSSDGTAYTPAT
	JS16	PROKKA_00740___24270	RVDWQQRGFTDSDVDEAWFVLAASNDPEVNARVSAEAERQRVFCVRSDKSSDGTAYTPAT
	JS21	PROKKA_01593___45304	RVDWQQRGFTDSDVDEAWFVLAASNDPEVNARVSAEAERQRVFCVRSDKSSDGTAYTPAT
	JS25	PROKKA_01453___59255	RVDWQQRGFTDSDVDEAWFVLAASNDPEVNARVSAEAERQRVFCVRSDKSSDGTAYTPAT
	JS7	PROKKA_01567___73755	RVDWQQRGFTDSDVDEAWFVLAASNDPEVNARVSAEAERQRVFCVRSDKSSDGTAYTPAT
	JS4	PROKKA_01275___68352	RVDWQQRGFTDSDVDEAWFVLAASNDPEVNARVSAEAERQRVFCVRSDKSSDGTAYTPAT
	JS18	PROKKA_01176___34843	RVDWQQRGFTDSDVDDTWFVLAASNDPEVNARVSAEAERQRVFCVRSDKSSDGTAYTPAT
	JS22	PROKKA_01537___49933	RVDWQQRGFTESDVDEVWFVLAASNDPEVNARVSAEAERQRVFCVRSDKSSDGTAYTPAT
	JS12	PROKKA_01563___7615	RVDWQQRGFTESDVDEVWFVLAASNDPEVNARVSAEAERQRVFCVRSDKSSDGTAYTPAT
	JS15	PROKKA_00780___19624	RVDWQQRGFTESDVDEVWFVLAASNDPEVNARVSAEAERQRVFCVRSDKSSDGTAYTPAT
	JS17	PROKKA_01607___30724	RVDWQQRGFTESDVDEVWFVLAASNDPEVNARVSAEAERQRVFCVRSDKSSDGTAYTPAT
	JS2	PROKKA_01488___64080	RVDWQQRGFTESDVDEVWFVLAASNDPEVNARVSAEAERQRVFCVRSDKSSDGTAYTPAT
	JS23	PROKKA_01541___54678	RVDWQQRGFTESDVDEVWFVLAASNDPEVNARVSAEAERQRVFCVRSDKSSDGTAYTPAT
	JS14	PROKKA_01481___16577	RVDWQQRGFTESDVDEVWFVLAASNDPEVNARVSAEAERQRVFCVRSDKSSDGTAYTPAT
	JS20	PROKKA_00899___39083	RVDWQQRGFTESDVDEVWFVLAASNDPEVNARVSAEAERQRVFCVRSDKSSDGTAYTPAT
	JS9	PROKKA_01667___83587	RVDWQQRGFTESDVDEVWFVLAASNDPEVNARVSAEAERQRVFCVRSDKSSDGTAYTPAT
			**********:****:.*******************************************
	JS8	PROKKA_01570___78666	EEAGGITVAVVGHRNPRRSVRVRDELLKALQV*
	JS	PROKKA_00658___86451	EEAGGITVAVVGHRNPRRSVRVRDELLKALQV*
	JS11	PROKKA_01520___3039	EEAGGITVAVVGHRNPRRSVRVRDELLKALQV*
	JS10	PROKKA_01448	EEAGGITVAVVGHRNPRRSVRVRDELLKALQV*
	JS13	PROKKA_01520___12163	EEAGGITVAVVGHRNPRRSVRVRDELLKALQV*
	JS16	PROKKA_00740___24270	EEAGGITVAVVGHRNPRRSVRVRDELLKALQV*
	JS21	PROKKA_01593___45304	EEAGGITVAVVGHRNPRRSVRVRDELLKALQV*
	JS25	PROKKA_01453___59255	EEAGGITVAVVGHRNPRRSVRVRDELLKALQV*
	JS7	PROKKA_01567___73755	EEAGGITVAVVGHRNPRRSVRVRDELLKALQV*
	JS4	PROKKA_01275___68352	EEAGGITVAVVGHRNPRRSVRVRDELLKALQV*
	JS18	PROKKA_01176___34843	EEAGGITVAVVGHRNPRRSVRVRDELLKALQV*
	JS22	PROKKA_01537___49933	EEAGGITVAVVGHRNPRRSVRVRDELLKALQV*
	JS12	PROKKA_01563___7615	EEAGGITVAVVGHRNPRRSVRVRDELLKALQV*
	JS15	PROKKA_00780___19624	EEAGGITVAVVGHRNPRRSVRVRDELLKALQV*
	JS17	PROKKA_01607___30724	EEAGGITVAVVGHRNPRRSVRVRDELLKALQV*
	JS2	PROKKA_01488___64080	EEAGGITVAVVGHRNPRRSVRVRDELLKALQV*
	JS23	PROKKA_01541___54678	EEAGGITVAVVGHRNPRRSVRVRDELLKALQV*
	JS14	PROKKA_01481___16577	EEAGGITVAVVGHRNPRRSVRVRDELLKALQV*
	JS20	PROKKA_00899___39083	EEAGGITVAVVGHRNPRRSVRVRDELLKALQV*
	JS9	PROKKA_01667___83587	EEAGGITVAVVGHRNPRRSVRVRDELLKALQV*
			*********************************
		CbiX (group 1146)
	JS7	PROKKA_01080___72781	MTAPVLILLAEGATNPRVVEVFHDLRKQMQLQRPELSVHLAFLDHCPPSGPQVVSTLASR
	JS9	PROKKA_01126___82505	MTAPVLILLAEGATNPRVVEVFHDLRKQMQLQRPELSVHLAFLDHCPPSGPQVVSTLASR
	JS20	PROKKA_01406___40097	MTAPVLILLAEGATNPRVVEVFHDLRKQMQLQRPELSVHLAFLDHCPPSGPQVVSTLASR
	JS16	PROKKA_00948___24686	MTAPVLILLAEGATNPRVVEVFHDLRKQMQLQRPELSVHLAFLDHCPPSGPQVVSTLASR
	JS	PROKKA_01199___87533	MTAPVFILLAEGATNPRVVEVFHDLRKQMQLQRPELSVHLAFLDHCPPSGPQVVSTLASR
	JS10	PROKKA_00984	MTAPVFILLAEGATNPRVVEVFHDLRKQMQLQRPELSVHLAFLDHCPPSGPQVVSTLASR
	JS11	PROKKA_01033___2065	MTAPVLILLAEGATNPRVVEVFHDLRKQMQLQRPELSVHLAFLDHCPPSGPQVVSTLASR
	JS12	PROKKA_01030___6549	MTAPVLILLAEGATNPRVVEVFHDLRKQMQLQRPELSVHLAFLDHCPPSGPQVVSTLASR
	JS13	PROKKA_01033___11189	MTAPVLILLAEGATNPRVVEVFHDLRKQMQLQRPELSVHLAFLDHCPPSGPQVVSTLASR
	JS14	PROKKA_01026___15667	MTAPVLILLAEGATNPRVVEVFHDLRKQMQLQRPELSVHLAFLDHCPPSGPQVVSTLASR
	JS15	PROKKA_01247___20558	MTAPVLILLAEGATNPRVVEVFHDLRKQMQLQRPELSVHLAFLDHCPPSGPQVVSTLASR
	JS17	PROKKA_01116___29742	MTAPVLILLAEGATNPRVVEVFHDLRKQMQLQRPELSVHLAFLDHCPPSGPQVVSTLASR
	JS18	PROKKA_01642___35775	MTAPVLILLAEGATNPRVVEVFHDLRKQMQLQRPELSVHLAFLDHCPPSGPQVVSTLASR
	JS2	PROKKA_01046___63196	MTAPVLILLAEGATNPRVVEVFHDLRKQMQLQRPELSVHLAFLDHCPPSGPQVVSTLASR
	JS21	PROKKA_01111___44340	MTAPVLILLAEGATNPRVVEVFHDLRKQMQLQRPELSVHLAFLDHCPPSGPQVVSTLASR
	JS22	PROKKA_01073___49005	MTAPVLILLAEGATNPRVVEVFHDLRKQMQLQRPELSVHLAFLDHCPPSGPQVVSTLASR
	JS23	PROKKA_01011___53618	MTAPVLILLAEGATNPRVVEVFHDLRKQMQLQRPELSVHLAFLDHCPPSGPQVVSTLASR
	JS25	PROKKA_00965___58279	MTAPVLILLAEGATNPRVVEVFHDLRKQMQLQRPELSVHLAFLDHCPPSGPQVVSTLASR
	JS4	PROKKA_00784___67370	MTAPVLILLAEGATNPRVVEVFHDLRKQMQLQRPELSVHLAFLDHCPPSGPQVVSTLASR
	JS8	PROKKA_01069___77664	MTAPVLILLAEGATNPRVVEVFHDLRKQMQLQRPELSVHLAFLDHCPPSGPQVVSTLASR
			*****:******************************************************
	JS7	PROKKA_01080___72781	GRKEVVFVPMALTRAVDPAPAAQKMLEAVHKAHPDIAASLAHPVGPSTELLNILDLRLRN
	JS9	PROKKA_01126___82505	GRKEVVFVPMALTRAVDPAPAAQKMLEAVHKAHPDIAASLAHPVGPSTELLNILDLRLRN
	JS20	PROKKA_01406___40097	GRKEVVFVPMALTRAVDPAPAAQKMLEAVHKAHPDIAASLAHPVGPSTELLNILDLRLRN
	JS16	PROKKA_00948___24686	GRKEVVFVPMALTRAVDPAPAAQKMLEAVHKAHPDIAASLAHPVGPSTELLNILDLRLRN
	JS	PROKKA_01199___87533	GRKEVVFVPMALTRAVDPAPAAQKMLEAVHKAHPDIAASLAHPVGPSTELLNILDLRLRN
	JS10	PROKKA_00984	GRKEVVFVPMALTRAVDPAPAAQKMLEAVHKAHPDIAASLAHPVGPSTELLNILDLRLRN
	JS11	PROKKA_01033___2065	GRKEVVFVPMALTRAVDPAPAAQKMLEAVHKAHPDIAASLAHPVGPSTELLNILDLRLRN
	JS12	PROKKA_01030___6549	GRKEVVFVPMALTRAVDPAPAAQKMLEAVHKAHPDIAASLAHPVGPSTELLNILDLRLRN
	JS13	PROKKA_01033___11189	GRKEVVFVPMALTRAVDPAPAAQKMLEAVHKAHPDIAASLAHPVGPSTELLNILDLRLRN
	JS14	PROKKA_01026___15667	GRKEVVFVPMALTRAVDPAPAAQKMLEAVHKAHPDIAASLAHPVGPSTELLNILDLRLRN
	JS15	PROKKA_01247___20558	GRKEVVFVPMALTRAVDPAPAAQKMLEAVHKAHPDIAASLAHPVGPSTELLNILDLRLRN
	JS17	PROKKA_01116___29742	GRKEVVFVPMALTRAVDPAPAAQKMLEAVHKAHPDIAASLAHPVGPSTELLNILDLRLRN
	JS18	PROKKA_01642___35775	GRKEVVFVPMALTRAVDPAPAAQKMLEAVHKAHPDIAASLAHPVGPSTELLNILDLRLRN
	JS2	PROKKA_01046___63196	GRKEVVFVPMALTRAVDPAPAAQKMLEAVHKAHPDIAASLAHPVGPSTELLNILDLRLRN
	JS21	PROKKA_01111___44340	GRKEVVFVPMALTRAVDPAPAAQKMLEAVHKAHPDIAASLAHPVGPSTELLNILDLRLRN
	JS22	PROKKA_01073___49005	GRKEVVFVPMALTRAVDPAPAAQKMLEAVHKAHPDIAASLAHPVGPSTELLNILDLRLRN
	JS23	PROKKA_01011___53618	GRKEVVFVPMALTRAVDPAPAAQKMLEAVHKAHPDIAASLAHPVGPSTELLNILDLRLRN
	JS25	PROKKA_00965___58279	GRKEVVFVPMALTRAVDPAPAAQKMLEAVHKAHPDIAASLAHPVGPSTELLNILDLRLRN
	JS4	PROKKA_00784___67370	GRKEVVFVPMALTRAVDPAPAAQKMLEAVHKAHPDIAASLAHPVGPSTELLNILDLRLRN
	JS8	PROKKA_01069___77664	GRKEVVFVPMALTRAVDPAPAAQKMLEAVHKAHPDIAASLAHPVGPSTELLNILDLRLRN
			************************************************************
	JS7	PROKKA_01080___72781	ALSASHAVELNALVFATPDTGDVRGAALLARRARQWASHHKLPITMACADGSGNSVAAAM
	JS9	PROKKA_01126___82505	ALSASHAVELNALVFATPDTGDVRGAVLLARRARQWASHHKLPITMACADGSGNSVAAAM
	JS20	PROKKA_01406___40097	ALSASHAVELNALVFATPDTGDVRGAVLLARRARQWASHHKLPITMACADGSGNSVAAAM
	JS16	PROKKA_00948___24686	ALSASHAVELNALVFATPDTGDVRGAALLARRARQWASHHKLPITTACADGSGNSVAAAM
	JS	PROKKA_01199___87533	ALSASHAVELNALVFATPDTGDVRGAALLARRARQWASHHKLPITMACADGSGNSVAAAM
	JS10	PROKKA_00984	ALSASHAVELNALVFATPDTGDVRGAALLARRARQWASHHKLPITMACADGSGNSVAAAM
	JS11	PROKKA_01033___2065	ALSASHAVELNALVFATPDTGDVRGAALLARRARQWASHHKLPITMACADGSGNSVAAAM
	JS12	PROKKA_01030___6549	ALSASHAVELNALVFATPDTGDVRGAALLARRARQWASHHKLPITMACADGSGNSVAAAM
	JS13	PROKKA_01033___11189	ALSASHAVELNALVFATPDTGDVRGAALLARRARQWASHHKLPITMACADGSGNSVAAAM
	JS14	PROKKA_01026___15667	ALSASHAVELNALVFATPDTGDVRGAALLARRARQWASHHKLPITMACADGSGNSVAAAM
	JS15	PROKKA_01247___20558	ALSASHAVELNALVFATPDTGDVRGAALLARRARQWASHHKLPITMACADGSGNSVAAAM
	JS17	PROKKA_01116___29742	ALSASHAVELNALVFATPDTGDVRGAALLARRARQWASHHKLPITMACADGSGNSVAAAM
	JS18	PROKKA_01642___35775	ALSASHAVELNALVFATPDTGDVRGAALLARRARQWASHHKLPITMACADGSGNSVAAAM
	JS2	PROKKA_01046___63196	ALSASHAVELNALVFATPDTGDVRGAALLARRARQWASHHKLPITMACADGSGNSVAAAM
	JS21	PROKKA_01111___44340	ALSASHAVELNALVFATPDTGDVRGAALLARRARQWASHHKLPITMACADGSGNSVAAAM
	JS22	PROKKA_01073___49005	ALSASHAVELNALVFATPDTGDVRGAALLARRARQWASHHKLPITMACADGSGNSVAAAM
	JS23	PROKKA_01011___53618	ALSASHAVELNALVFATPDTGDVRGAALLARRARQWASHHKLPITMACADGSGNSVAAAM
	JS25	PROKKA_00965___58279	ALSASHAVELNALVFATPDTGDVRGAALLARRARQWASHHKLPITMACADGSGNSVAAAM
	JS4	PROKKA_00784___67370	ALSASHAVELNALVFATPDTGDVRGAALLARRARQWASHHKLPITMACADGSGNSVAAAM
	JS8	PROKKA_01069___77664	ALSASHAVELNALVFATPDTGDVRGAALLARRARQWASHHKLPITMACADGSGNSVAAAM
			**************************.****************** **************
	JS7	PROKKA_01080___72781	MSLRDQGRRAIAVGSFFLTADDNYLAVAEEALEAGAVAVSAPLGADDHIIDLVMARYAFA
	JS9	PROKKA_01126___82505	MSLRDQGRRAIAVGSFFLTADDNYLAVAEEALEAGAVAVSAPLGADDHIIDLVMARYAFA
	JS20	PROKKA_01406___40097	MSLRDQGRRAIAVGSFFLTADDNYLAVAEEALEAGAVAVSAPLGADDHIIDLVMARYAFA
	JS16	PROKKA_00948___24686	MSLRDQGRRAIAVGSFFLTADDNYLAVAEEALEAGAVAVSAPLGADDHIIDLVMARYAFA
	JS	PROKKA_01199___87533	MSLRDQGRRAIAVGSFFLTADDNYLAVAEEALEAGAVAVSAPLGADDHIIDLVMARYAFA
	JS10	PROKKA_00984	MSLRDQGRRAIAVGSFFLTADDNYLAVAEEALEAGAVAVSAPLGADDHIIDLVMARYAFA
	JS11	PROKKA_01033___2065	MSLRDQGRRAIAVGSFFLTADDNYLAVAEEALEAGAVAVSAPLGADDHIIDLVMARYAFA
	JS12	PROKKA_01030___6549	MSLRDQGRRAIAVGSFFLTADDNYLAVAEEALEAGAVAVSAPLGADDHIIDLVMARYAFA
	JS13	PROKKA_01033___11189	MSLRDQGRRAIAVGSFFLTADDNYLAVAEEALEAGAVAVSAPLGADDHIIDLVMARYAFA
	JS14	PROKKA_01026___15667	MSLRDQGRRAIAVGSFFLTADDNYLAVAEEALEAGAVAVSAPLGADDHIIDLVMARYAFA
	JS15	PROKKA_01247___20558	MSLRDQGRRAIAVGSFFLTADDNYLAVAEEALEAGAVAVSAPLGADDHIIDLVMARYAFA
	JS17	PROKKA_01116___29742	MSLRDQGRRAIAVGSFFLTADDNYLAVAEEALEAGAVAVSAPLGADDHIIDLVMARYAFA
	JS18	PROKKA_01642___35775	MSLRDQGRRAIAVGSFFLTADDNYLAVAEEALEAGAVAVSAPLGADDHIIDLVMARYAFA
	JS2	PROKKA_01046___63196	MSLRDQGRRAIAVGSFFLTADDNYLAVAEEALEAGAVAVSAPLGADDHIIDLVMARYAFA
	JS21	PROKKA_01111___44340	MSLRDQGRRAIAVGSFFLTADDNYLAVAEEALEAGAVAVSAPLGADDHIIDLVMARYAFA
	JS22	PROKKA_01073___49005	MSLRDQGRRAIAVGSFFLTADDNYLAVAEEALEAGAVAVSAPLGADDHIIDLVMARYAFA
	JS23	PROKKA_01011___53618	MSLRDQGRRAIAVGSFFLTADDNYLAVAEEALEAGAVAVSAPLGADDHIIDLVMARYAFA
	JS25	PROKKA_00965___58279	MSLRDQGRRAIAVGSFFLTADDNYLAVAEEALEAGAVAVSAPLGADDHIIDLVMARYAFA
	JS4	PROKKA_00784___67370	MSLRDQGRRAIAVGSFFLTADDNYLAVAEEALEAGAVAVSAPLGADDHIIDLVMARYAFA
	JS8	PROKKA_01069___77664	MSLRDQGRRAIAVGSFFLTADDNYLAVAEEALEAGAVAVSAPLGADDHIIDLVMARYAFA
			************************************************************
	JS7	PROKKA_01080___72781	AMAMLDDPALSDEDDSTTGQSEESDHGGSSQLRV*------
	JS9	PROKKA_01126___82505	AMAMLDDPALSDEDNSTTGQSEESDHGAPAEVATPKLVAI*
	JS20	PROKKA_01406___40097	AMAMLDDPALSDEDDSTTGQSEESDHGAPAEVATPKLVAI*
	JS16	PROKKA_00948___24686	AMAMLDDPALSDEDDSTTGQSEESDHGAPAEVATPKLVAI*
	JS	PROKKA_01199___87533	AMAMLDDPALSDEDDSTTGQSEESDHGAPAEVATPKLVAI*
	JS10	PROKKA_00984	AMAMLDDPALSDEDDSTTGQSEESDHGAPAEVATPKLVAI*
	JS11	PROKKA_01033___2065	AMAMLDDPALSDEDDSTTGQSEESDHGAPAEVATPKLVAI*
	JS12	PROKKA_01030___6549	AMAMLDDPALSDEDDSTTGQSEESDHGAPAEVATPKLVAI*
	JS13	PROKKA_01033___11189	AMAMLDDPALSDEDDSTTGQSEESDHGAPAEVATPKLVAI*
	JS14	PROKKA_01026___15667	AMAMLDDPALSDEDDSTTGQSEESDHGAPAEVATPKLVAI*
	JS15	PROKKA_01247___20558	AMAMLDDPALSDEDDSTTGQSEESDHGAPAEVATPKLVAI*
	JS17	PROKKA_01116___29742	AMAMLDDPALSDEDDSTTGQSEESDHGAPAEVATPKLVAI*
	JS18	PROKKA_01642___35775	AMAMLDDPALSDEDDSTTGQSEESDHGAPAEVATPKLVAI*
	JS2	PROKKA_01046___63196	AMAMLDDPALSDEDDSTTGQSEESDHGAPAEVATPKLVAI*
	JS21	PROKKA_01111___44340	AMAMLDDPALSDEDDSTTGQSEESDHGAPAEVATPKLVAI*
	JS22	PROKKA_01073___49005	AMAMLDDPALSDEDDSTTGQSEESDHGAPAEVATPKLVAI*
	JS23	PROKKA_01011___53618	AMAMLDDPALSDEDDSTTGQSEESDHGAPAEVATPKLVAI*
	JS25	PROKKA_00965___58279	AMAMLDDPALSDEDDSTTGQSEESDHGAPAEVATPKLVAI*
	JS4	PROKKA_00784___67370	AMAMLDDPALSDEDDSTTGQSEESDHGAPAEVATPKLVAI*
	JS8	PROKKA_01069___77664	AMAMLDDPALSDEDDSTTGQSEESDHGAPAEVATPKLVAI*
			**************:************. ::: .
		CobI (CbiL)
	JS18	PROKKA_01173___34837	MADHDVHEDDERRLIGVGVGPGDPELVTLKALRALRAADVILVPATERSSASGPGRAEKI
	JS21	PROKKA_01596___45310	MADHDVHEDDERRLIGVGVGPGDPELVTLKALRALRAADVILVPATERSSASGPGRAEKI
	JS25	PROKKA_01456___59261	MADHDVHEDDERRLIGVGVGPGDPELVTLKALRALRAADVILVPATERSSASGPGRAEKI
	JS4	PROKKA_01277___68356	MADHDVHEDDERRLIGVGVGPGDPELVTLKALRALRAADVILVPATERSSASGPGRAEKI
	JS	PROKKA_00655___86445	MADHDVHEDDERRLIGVGVGPGDPELVTLKALRALRAADVILVPATERSSASGPGRAEKI
	JS10	PROKKA_01451	MADHDVHEDDERRLIGVGVGPGDPELVTLKALRALRAADVILVPATERSSASGPGRAEKI
	JS11	PROKKA_01523___3045	MADHDVHEDDERRLIGVGVGPGDPELVTLKALRALRAADVILVPATERSSASGPGRAEKI
	JS12	PROKKA_01566___7621	MADHDVHEDDERRLIGVGVGPGDPELVTLKALRALRAADVILVPATERSSASGPGRAEKI
	JS13	PROKKA_01523___12169	MADHDVHEDDERRLIGVGVGPGDPELVTLKALRALRAADVILVPATERSSASGPGRAEKI
	JS15	PROKKA_00777___19618	MADHDVHEDDERRLIGVGVGPGDPELVTLKALRALRAADVILVPATERSSASGPGRAEKI
	JS16	PROKKA_00737___24264	MADHDVHEDDERRLIGVGVGPGDPELVTLKALRALRAADVILVPATERSSASGPGRAEKI
	JS17	PROKKA_01610___30730	MADHDVHEDDERRLIGVGVGPGDPELVTLKALRALRAADVILVPATERSSASGPGRAEKI
	JS2	PROKKA_01491___64086	MADHDVHEDDERRLIGVGVGPGDPELVTLKALRALRAADVILVPATERSSASGPGRAEKI
	JS20	PROKKA_00896___39077	MADHDVHEDDERRLIGVGVGPGDPELVTLKALRALRAADVILVPATERSSASGPGRAEKI
	JS22	PROKKA_01540___49939	MADHDVHEDDERRLIGVGVGPGDPELVTLKALRALRAADVILVPATERSSASGPGRAEKI
	JS23	PROKKA_01544___54684	MADHDVHEDDERRLIGVGVGPGDPELVTLKALRALRAADVILVPATERSSASGPGRAEKI
	JS7	PROKKA_01570___73761	MADHDVHEDDERRLIGVGVGPGDPELVTLKALRALRAADVILVPATERSSASGPGRAEKI
	JS8	PROKKA_01573___78672	MADHDVHEDDERRLIGVGVGPGDPELVTLKALRALRAADVILVPATERSSASGPGRAEKI
	JS9	PROKKA_01670___83593	MADHDVHEDDERRLIGVGVGPGDPELVTLKALRALRAADVILVPATERSSASGPGRAEKI
	JS14	PROKKA_01484___16583	MADHDVHEDDERRLIGVGVGPGDPELVTLKALRALRAADVILVPATERSSASGPGRAEKI
			************************************************************
	JS18	PROKKA_01173___34837	VLDVAPEVAERIVRVPFSMAQRRGVGPKRSGSWQASARAALDAFEGGARAVVLATVGDPS
	JS21	PROKKA_01596___45310	VLDVAPEVAERIVRVPFSMAQRRGVGPKRSGSWQASARAALDAFEGGARAVVLATVGDPS
	JS25	PROKKA_01456___59261	VLDVAPEVAERIVRVPFSMAQRRGVGPKRSGSWQASARAALDAFEGGARAVVLATVGDPS
	JS4	PROKKA_01277___68356	VLDVAPEVAERIVRVPFSMAQRRGVGPKRSGSWQASARAALDAFEGGARAVVLATVGDPS
	JS	PROKKA_00655___86445	VLDVAPEVAERIVRVPFSMAQRRGVGPKRSGSWQASARAALDAFEGGARAVVLATVGDPS
	JS10	PROKKA_01451	VLDVAPEVAERIVRVPFSMAQRRGVGPKRSGSWQASARAALDAFEGGARAVVLATVGDPS
	JS11	PROKKA_01523___3045	VLDVAPEVAERIVRVPFSMAQRRGVGPKRSGSWQASARAALDAFEGGARAVVLATVGDPS
	JS12	PROKKA_01566___7621	VLDVAPEVAERIVRVPFSMAQRRGVGPKRSGSWQASARAALDAFEGGARAVVLATVGDPS
	JS13	PROKKA_01523___12169	VLDVAPEVAERIVRVPFSMAQRRGVGPKRSGSWQASARAALDAFEGGARAVVLATVGDPS
	JS15	PROKKA_00777___19618	VLDVAPEVAERIVRVPFSMAQRRGVGPKRSGSWQASARAALDAFEGGARAVVLATVGDPS
	JS16	PROKKA_00737___24264	VLDVAPEVAERIVRVPFSMAQRRGVGPKRSGSWQASARAALDAFEGGARAVVLATVGDPS
	JS17	PROKKA_01610___30730	VLDVAPEVAERIVRVPFSMAQRRGVGPKRSGSWQASARAALDAFEGGARAVVLATVGDPS
	JS2	PROKKA_01491___64086	VLDVAPEVAERIVRVPFSMAQRRGVGPKRSGSWQASARAALDAFEGGARAVVLATVGDPS
	JS20	PROKKA_00896___39077	VLDVAPEVAERIVRVPFSMAQRRGVGPKRSGSWQASARAALDAFEGGARAVVLATVGDPS
	JS22	PROKKA_01540___49939	VLDVAPEVAERIVRVPFSMAQRRGVGPKRSGSWQASARAALDAFEGGARAVVLATVGDPS
	JS23	PROKKA_01544___54684	VLDVAPEVAERIVRVPFSMAQRRGVGPKRSGSWQASARAALDAFEGGARAVVLATVGDPS
	JS7	PROKKA_01570___73761	VLDVAPEVAERIVRVPFSMAQRRGVGPKRSGSWQASARAALDAFEGGARAVVLATVGDPS
	JS8	PROKKA_01573___78672	VLDVAPEVAERIVRVPFSMAQRRGVGPKRSGSWQASARAALDAFEGGARAVVLATVGDPS
	JS9	PROKKA_01670___83593	VLDVAPEVAERIVRVPFSMAQRRGVGPKRSGSWQASARAALDAFEGGARAVVLATVGDPS
	JS14	PROKKA_01484___16583	VLDVAPEVAERIVRVPFSMAQRRGVGPKRSDSWQASARAALDAFEGGARAVVLATVGDPS
			******************************.*****************************
	JS18	PROKKA_01173___34837	VYSTFSYLRGTVTEALADIAFEVIPGITAMQAISAASDLPLVEGREILALVPATVGPERL
	JS21	PROKKA_01596___45310	VYSTFSYLRGTVTEALADIAFEVIPGITAMQAISAASDLPLVEGREILALVPATVGPERL
	JS25	PROKKA_01456___59261	VYSTFSYLRGTVTEALADIAFEVIPGITAMQAISAASDLPLVEGREILALVPATVGPERL
	JS4	PROKKA_01277___68356	VYSTFSYLRGTVTEALADIAFEVIPGITAMQAISAASDLPLVEGREILALVPATVGPERL
	JS	PROKKA_00655___86445	VYSTFSYLRGTVAEALADIAFEVIPGITAMQAISAASDLPLVEGREILALVPATVGPERL
	JS10	PROKKA_01451	VYSTFSYLRGTVAEALADIAFEVIPGITAMQAISAASDLPLVEGREILALVPATVGPERL
	JS11	PROKKA_01523___3045	VYSTFSYLRGTVAEALADIAFEVIPGITAMQAISAASDLPLVEGREILALVPATVGPERL
	JS12	PROKKA_01566___7621	VYSTFSYLRGTVAEALADIAFEVIPGITAMQAISAASDLPLVEGREILALVPATVGPERL
	JS13	PROKKA_01523___12169	VYSTFSYLRGTVAEALADIAFEVIPGITAMQAISAASDLPLVEGREILALVPATVGPERL
	JS15	PROKKA_00777___19618	VYSTFSYLRGTVAEALADIAFEVIPGITAMQAISAASDLPLVEGREILALVPATVGPERL
	JS16	PROKKA_00737___24264	VYSTFSYLRGTVAEALADIAFEVIPGITAMQAISAASDLPLVEGREILALVPATVGPERL
	JS17	PROKKA_01610___30730	VYSTFSYLRGTVAEALADIAFEVIPGITAMQAISAASDLPLVEGREILALVPATVGPERL
	JS2	PROKKA_01491___64086	VYSTFSYLRGTVAEALADIAFEVIPGITAMQAISAASDLPLVEGREILALVPATVGPERL
	JS20	PROKKA_00896___39077	VYSTFSYLRGTVAEALADIAFEVIPGITAMQAISAASDLPLVEGREILALVPATVGPERL
	JS22	PROKKA_01540___49939	VYSTFSYLRGTVAEALADIAFEVIPGITAMQAISAASDLPLVEGREILALVPATVGPERL
	JS23	PROKKA_01544___54684	VYSTFSYLRGTVAEALADIAFEVIPGITAMQAISAASDLPLVEGREILALVPATVGPERL
	JS7	PROKKA_01570___73761	VYSTFSYLRGTVAEALADIAFEVIPGITAMQAISAASDLPLVEGREILALVPATVGPERL
	JS8	PROKKA_01573___78672	VYSTFSYLRGTVAEALADIAFEVIPGITAMQAISAASDLPLVEGREILALVPATVGPERL
	JS9	PROKKA_01670___83593	VYSTFSYLRGTVAEALADIAFEVIPGITAMQAISAASDLPLVEGREILALVPATVGPERL
	JS14	PROKKA_01484___16583	VYSTFSYLRGTVAEALADIAFEVIPGITAMQAISAASDLPLVEGREILALVPATVGPERL
			************:***********************************************
	JS18	PROKKA_01173___34837	DAVLDVADSVTIYKGGRTLPQVIAQLNAHDRNSVVGTDVSLPTQSLVDADELSADETLPY
	JS21	PROKKA_01596___45310	DAVLDVADSVTIYKGGRTLPQVIAQLNAHDRNSVVGTDVSLPTQSLVDADELSADETLPY
	JS25	PROKKA_01456___59261	DAVLDVADSVTIYKGGRTLPQVIAQLNAHDRNSVVGTDVSLPTQSLVDADELSADETLPY
	JS4	PROKKA_01277___68356	DAVLDVADSVTIYKGGRTLPQVIAQLNAHDRNSVVGTDVSLPTQSLVDADELSADETLPY
	JS	PROKKA_00655___86445	DAVLDVADSVTIYKGGRTLPQVIAQLNAHDRNSVVGTDVSLPTQSLVDADELSADETLPY
	JS10	PROKKA_01451	DAVLDVADSVTIYKGGRTLPQVIAQLNAHDRNSVVGTDVSLPTQSLVDADELSADETLPY
	JS11	PROKKA_01523___3045	DAVLDVADSVTIYKGGRTLPQVIAQLNAHDRNSVVGTDVSLPTQSLVDADELSADETLPY
	JS12	PROKKA_01566___7621	DAVLDVADSVTIYKGGRTLPQVIAQLNAHDRNSVVGTDVSLPTQSLVDADELSADETLPY
	JS13	PROKKA_01523___12169	DAVLDVADSVTIYKGGRTLPQVIAQLNAHDRNSVVGTDVSLPTQSLVDADELSADETLPY
	JS15	PROKKA_00777___19618	DAVLDVADSVTIYKGGRTLPQVIAQLNAHDRNSVVGTDVSLPTQSLVDADELSADETLPY
	JS16	PROKKA_00737___24264	DAVLDVADSVTIYKGGRTLPQVIAQLNAHDRNSVVGTDVSLPTQSLVDADELSADETLPY
	JS17	PROKKA_01610___30730	DAVLDVADSVTIYKGGRTLPQVIAQLNAHDRNSVVGTDVSLPTQSLVDADELSADETLPY
	JS2	PROKKA_01491___64086	DAVLDVADSVTIYKGGRTLPQVIAQLNAHDRNSVVGTDVSLPTQSLVDADELSADETLPY
	JS20	PROKKA_00896___39077	DAVLDVADSVTIYKGGRTLPQVIAQLNAHDRNSVVGTDVSLPTQSLVDADELSADETLPY
	JS22	PROKKA_01540___49939	DAVLDVADSVTIYKGGRTLPQVIAQLNAHDRNSVVGTDVSLPTQSLVDADELSADETLPY
	JS23	PROKKA_01544___54684	DAVLDVADSVTIYKGGRTLPQVIAQLNAHDRNSVVGTDVSLPTQSLVDADELSADETLPY
	JS7	PROKKA_01570___73761	DAVLDVADSVTIYKGGRTLPQVIAQLNAHDRNSVVGTDVSLPTQSLVDADELSADETLPY
	JS8	PROKKA_01573___78672	DAVLDVADSVTIYKGGRTLPQVIAQLNAHDRNSVVGTDVSLPTQSLVDADELSADETLPY
	JS9	PROKKA_01670___83593	DAVLDVADSVTIYKGGRTLPQVIAQLNAHDRNSVVGTDVSLPTQSLVDADELSADETLPY
	JS14	PROKKA_01484___16583	DAVLDVADSVTIYKGGRTLPQVIAQLNAHDRNSVVGTDVSLPTQSLVDADELSADETLPY
			************************************************************
	JS18	PROKKA_01173___34837	FSTILSVPKRKSTGGAL*
	JS21	PROKKA_01596___45310	FSTILSVPKRKSTGGAL*
	JS25	PROKKA_01456___59261	FSTILSVPKRKSTGGAL*
	JS4	PROKKA_01277___68356	FSTILSVPKRKSTGGAL*
	JS	PROKKA_00655___86445	FSTILSVPKRKSTGGAL*
	JS10	PROKKA_01451	FSTILSVPKRKSTGGAL*
	JS11	PROKKA_01523___3045	FSTILSVPKRKSTGGAL*
	JS12	PROKKA_01566___7621	FSTILSVPKRKSTGGAL*
	JS13	PROKKA_01523___12169	FSTILSVPKRKSTGGAL*
	JS15	PROKKA_00777___19618	FSTILSVPKRKSTGGAL*
	JS16	PROKKA_00737___24264	FSTILSVPKRKSTGGAL*
	JS17	PROKKA_01610___30730	FSTILSVPKRKSTGGAL*
	JS2	PROKKA_01491___64086	FSTILSVPKRKSTGGAL*
	JS20	PROKKA_00896___39077	FSTILSVPKRKSTGGAL*
	JS22	PROKKA_01540___49939	FSTILSVPKRKSTGGAL*
	JS23	PROKKA_01544___54684	FSTILSVPKRKSTGGAL*
	JS7	PROKKA_01570___73761	FSTILSVPKRKSTGGAL*
	JS8	PROKKA_01573___78672	FSTILSVPKRKSTGGAL*
	JS9	PROKKA_01670___83593	FSTILSVPKRKSTGGAL*
	JS14	PROKKA_01484___16583	FSTILSVPKRKSTGGAL*
			******************
		CbiH
	JS25	PROKKA_01454___59257	MIRVHGFLGGISEALRADLATADLVVGGRRQLDDAGVPAAQRVELGALAPAIERLKALDD
	JS21	PROKKA_01594___45306	MIRVHGFLGGISEALRADLATADLVVGGRRQLDDAGVPAAQRVELGALAPAIERLKALDD
	JS13	PROKKA_01521___12165	MIRVHGFLGGISEALRADLATADLVVGGRRQLDDAGVPAAQRVELGALAPAIERLKALDD
	JS11	PROKKA_01521___3041	MIRVHGFLGGISEALRADLATADLVVGGRRQLDDAGVPAAQRVELGALAPAIERLKALDD
	JS7	PROKKA_01568___73757	MIRVHGFLGGISEALRADLATADLVVGGRRQLDDAGVLAAQRVELGALAPAIERLKALDD
	JS16	PROKKA_00739___24268	MIRVHGFLGGISEALRADLATADLVVGGRRQLDDAGVLAAQRVELGALAPAIERLKALDD
	JS10	PROKKA_01449	MIRVHGFLGGISEALRADLATADLVVGGRRQLDDAGVLAAQRVELGALAPAIERLKALDD
	JS	PROKKA_00657___86449	MIRVHGFLGGISEALRADLATADLVVGGRRQLDDAGVLAAQRVELGALAPAIERLKALDD
	JS9	PROKKA_01668___83589	MIRVHGFLGGISEALRADLATADLVVGGRRQLDDAGVPAAQRVELGALAPAIERLKALDD
	JS20	PROKKA_00898___39081	MIRVHGFLGGISEALRADLATADLVVGGRRQLDDAGVPAAQRVELGALAPAIERLKALDD
	JS14	PROKKA_01482___16579	MIRVHGFLGGISEALRADLATADLVVGGRRQLDDAGVPAAQRVELGALAPAIERLKALDD
	JS23	PROKKA_01542___54680	MIRVHGFLGGISEALRADLATADLVVGGRRQLDDAGVLAAQRVELGALAPAIERLKALDD
	JS18	PROKKA_01175___34841	MIRVHGFLGGISEALRADLATADLVVGGRRQLDDAGVPAAQRVELGALAPAIERLKALDD
	JS17	PROKKA_01608___30726	MIRVHGFLGGISEALRADLATADLVVGGRRQLDDAGVLAAQRVELGALAPAIERLKALDD
	JS15	PROKKA_00779___19622	MIRVHGFLGGISEALRADLATADLVVGGRRQLDDAGVLAAQRVELGALAPAIERLKALDD
	JS22	PROKKA_01538___49935	MIRVHGFLGGISEALRADLATADLVVGGRRQLDDAGVLAAQRVELGALAPAIERLKALDD
	JS8	PROKKA_01571___78668	MIRVHGFLGGISEALRADLATADLVVGGRRQLDDAGVPAAQRVELGALAPAIERLKALDD
	JS12	PROKKA_01564___7617	MIRVHGFLGGISEALRADLATADLVVGGRRQLDDAGVPAAQRVELGALAPAIERLKALDD
	JS2	PROKKA_01489___64082	MIRVHGFLGGISEALRADLATADLVVGGRRQLDDAGVPAAQRVELGALAPAIERLKALDD
			************************************* **********************
	JS25	PROKKA_01454___59257	DKLAVVIASGDPGFFGILRPLRRAGLHCEVVPTITSLQAAFAAVALPWDDAQLVSAHSGG
	JS21	PROKKA_01594___45306	DKLAVVIASGDPGFFGILRPLRRAGLHCEVVPTITSLQAAFAAVALPWDDAQLVSAHSGG
	JS13	PROKKA_01521___12165	DKLAVVIASGDPGFFGILRPLRRAGLHCEVVPTITSLQAAFAAVALPWDDAQLVSAHSGG
	JS11	PROKKA_01521___3041	DKLAVVIASGDPGFFGILRPLRRAGLHCEVVPTITSLQAAFAAVALPWDDAQLVSAHSGG
	JS7	PROKKA_01568___73757	DKLAVVIASGDPGFFGILRPLRRAGLHCEVVPTITSLQAAFAAVALPWDDAQLVSAHSGG
	JS16	PROKKA_00739___24268	DKLAVVIASGDPGFFGILRPLRRAGLHCEVVPTITSLQAAFAAVALPWDDAQLVSAHSGG
	JS10	PROKKA_01449	DKLAVVIASGDPGFFGILRPLRRAGLHCEVVPTITSLQAAFAAVALPWDDAQLVSAHSGG
	JS	PROKKA_00657___86449	DKLAVVIASGDPGFFGILRPLRRAGLHCEVVPTITSLQAAFAAVALPWDDAQLVSAHSGG
	JS9	PROKKA_01668___83589	DKLAVVIASGDPGFFGILRPLRRAGLHCEVVPTITSLQAAFAAVALPWDDAQLVSAHSGG
	JS20	PROKKA_00898___39081	DKLAVVIASGDPGFFGILRPLRRAGLHCEVVPTITSLQAAFAAVALPWDDAQLVSAHSGG
	JS14	PROKKA_01482___16579	DKLAVVIASGDPGFFGILRPLRRAGLHCEVVPTITSLQAAFAAVALPWDDAQLVSAHSGG
	JS23	PROKKA_01542___54680	DKLAVVIASGDPGFFGILRPLRRAGLHCEVVPTITSLQAAFAAVALPWDDAQLVSAHSGG
	JS18	PROKKA_01175___34841	DKLAVVIASGDPGFFGILRPLRRAGLHCEVVPTITSLQAAFAAVALPWDDAQLVSAHSGG
	JS17	PROKKA_01608___30726	DKLAVVIASGDPGFFGILRPLRRAGLHCEVVPTITSLQAAFAAVALPWDDAQLVSAHSGG
	JS15	PROKKA_00779___19622	DKLAVVIASGDPGFFGILRPLRRAGLHCEVVPTITSLQAAFAAVALPWDDAQLVSAHSGG
	JS22	PROKKA_01538___49935	DKLAVVIASGDPGFFGILRPLRRAGLHCEVVPTITSLQAAFAAVALPWDDAQLVSAHSGG
	JS8	PROKKA_01571___78668	DKLAVVIASGDPGFFGILRPLRRAGLHCEVVPTITSLQAAFAAVALPWDDAQLVSAHSGG
	JS12	PROKKA_01564___7617	DKLAVVIASGDPGFFGILRPLRRAGLHCEVVPTITSLQAAFAAVALPWDDAQLVSAHSGG
	JS2	PROKKA_01489___64082	DKLAVVIASGDPGFFGILRPLRRAGLHCEVVPTITSLQAAFAAVALPWDDAQLVSAHSGG
			************************************************************
	JS25	PROKKA_01454___59257	IEAAIRIAGVHPKVGVLTAPGKGLAQLVAALRGRDKHFVVAERLGEADERVRVFDEAAAL
	JS21	PROKKA_01594___45306	IEAAIRIAGVHPKVGVLTAPGKGLAQLVAALRGRDKHFVVAERLGEADERVRVFDEAAAL
	JS13	PROKKA_01521___12165	IEAAIRIAGVHPKVGVLTAPGKGLAQLVAALRGRDKHFVVAERLGEADERVRVFDEAAAL
	JS11	PROKKA_01521___3041	IEAAIRIAGVHPKVGVLTAPGKGLAQLVAALRGRDKHFVVAERLGEADERVRVFDEAAAL
	JS7	PROKKA_01568___73757	IEAAIRIAGVHPKVGVLTAPGKGLAQLVAALRGRDKHFVVAERLGEADERVRVFDEAAAL
	JS16	PROKKA_00739___24268	IEAAIRIAGVHPKVGVLTAPGKGLAQLVAALRGRDKHFVVAERLGEADERVRVFDEAAAL
	JS10	PROKKA_01449	IEAAIRIAGVHPKVGVLTAPGKGLAQLVAALRGRDKHFVVAERLGEADERVRVFDEAAAL
	JS	PROKKA_00657___86449	IEAAIRIAGVHPKVGVLTAPGKGLAQLVAALRGRDKHFVVAERLGEADERVRVFDEAAAL
	JS9	PROKKA_01668___83589	IEAAIRIAGVHPKVGVLTAPGKGLAQLVAALRGRDKHFVVAERLGEADERVRVFDEAAAL
	JS20	PROKKA_00898___39081	IEAAIRIAGVHPKVGVLTAPGKGLAQLVAALRGRDKHFVVAERLGEADERVRVFDEAAAL
	JS14	PROKKA_01482___16579	IEAAIRIAGVHPKVGVLTAPGKGLAQLVAALRGRDKHFVVAERLGEADERVRVFDEAAAL
	JS23	PROKKA_01542___54680	IEAAIRIAGVHPKVGVLTAPGKGLAQLVAALRGRDKHFVVAERLGEADERVRVFDEAAAL
	JS18	PROKKA_01175___34841	IEAAIRIAGVHPKVGVLTAPGKGLAQLVAALRGRDKHFVVAERLGEADERVRVFDEAAAL
	JS17	PROKKA_01608___30726	IEAAIRIAGVHPKVGVLTAPGKGLAQLVAALRGRDKHFVVAERLGEADERVRVFDEAAAL
	JS15	PROKKA_00779___19622	IEAAIRIAGVHPKVGVLTAPGKGLAQLVAALRGRDKHFVVAERLGEADERVRVFDEAAAL
	JS22	PROKKA_01538___49935	IEAAIRIAGVHPKVGVLTAPGKGLAQLVAALRGRDKHFVVAERLGEADERVRVFDEAAAL
	JS8	PROKKA_01571___78668	IEAAIRIAGVHPKVGVLTAPGKGLAQLVAALRGRDKHFVVAERLGEADERVRVFDEAAAL
	JS12	PROKKA_01564___7617	IEAAIRIAGVHPKVGVLTAPGKGLAQLVAALRGRDKHFVVAERLGEADERVRVFDEAAAL
	JS2	PROKKA_01489___64082	IEAAIRIAGVHPKVGVLTAPGKGLAQLVAALRGRDKHFVVAERLGEADERVRVFDEAAAL
			************************************************************
	JS25	PROKKA_01454___59257	TVDEDDLASPYVVLILDAAPESAEAVGHSPQLAGDPNAPGPDDPKPASNTRADGSDRAPI
	JS21	PROKKA_01594___45306	TVDEDDLASPYVVLILDAAPESAEAVGHSPQLAGDPNAPGPDDPKPASNTRADGSDRAPI
	JS13	PROKKA_01521___12165	TVDEDDLASPYVVLILDAAPESAEAVGHSPQLAGDPNAPGPDDPKPASNTRADGSDRAPI
	JS11	PROKKA_01521___3041	TVDEDDLASPYVVLILDAAPESAEAVGHSPQLAGDPNAPGPDDPKPASNTRADGSDRAPI
	JS7	PROKKA_01568___73757	TVDEDDLASPYVVLILDAAPESAEAVGHSPQLAGDPNAPGPDDPKPASNTRADGSDRAPI
	JS16	PROKKA_00739___24268	TVDEDDLASPYVVLILDAAPESAEAVGHSPQLAGDPNAPGPDDPKPASNTRADGSDRAPI
	JS10	PROKKA_01449	TVDEDDLASPYVVLILDAAPESAEAVGHSPQLAGDPNAPGPDDPKPASNTRADGSDRAPI
	JS	PROKKA_00657___86449	TVDEDDLASPYVVLILDAAPESAEAVGHSPQLAGDPNAPGPDDPKPASNTRADGSDRAPI
	JS9	PROKKA_01668___83589	TVDEDDLASPYVVLILDAAPESAEAVGHSPQLAGDPNAPGPDDPKPASNTRADGSDRAPI
	JS20	PROKKA_00898___39081	TVDEDDLASPYVVLILDAAPESAEAVGHSPQLAGDPNAPGPDDPKPASNTRADGSDRAPI
	JS14	PROKKA_01482___16579	TVDEDDLASPYVVLILDAAPESAEAVGHRPQLAGDPNAPGPDDPKPASNTRADGSDRAPI
	JS23	PROKKA_01542___54680	TVDEDDLASPYVVLILDAAPESAEAVGHSPQLAGDPNAPGPDDPKPASNTRADGSDRAPI
	JS18	PROKKA_01175___34841	TVDEDDLASPYVVLILDAAPESAEAVGHSPQLAGDPNAPGPDDPKPASNTRADGSDRAPI
	JS17	PROKKA_01608___30726	TVDEDDLASPYVVLILDAAPESAEAVGHSPQLAGDPNAPGPDDPKPASNTRADGSDRAPI
	JS15	PROKKA_00779___19622	TVDEDDLASPYVVLILDAAPESAEAVGHSPQLAGDPNAPGPDDPKPASNTRADGSDRAPI
	JS22	PROKKA_01538___49935	TVDEDDLASPYVVLILDAAPESAEAVGHSPQLAGDPNAPGPDDPKPASNTRADGSDRAPI
	JS8	PROKKA_01571___78668	TVDEDDLASPYVVLILDAAPESAEAVGHSPQLAGDPNAPGPDDPKPASNTRADGSDRAPI
	JS12	PROKKA_01564___7617	TVDEDDLASPYVVLILDAAPESAEAVGHSPQLAGDPNAPGPDDPKPASNTRADGSDRAPI
	JS2	PROKKA_01489___64082	TVDEDDLASPYVVLILDAAPESAEAVGHSPQLAGDPNAPGPDDPKPASNTRADGSDRAPI
			**************************** *******************************
	JS25	PROKKA_01454___59257	IGQVVNTTRARHQADQIDQALGVESKRYDGPASAGLVAAWGECDLIVSHLALGATTRLIA
	JS21	PROKKA_01594___45306	IGQVVNTTRARHQADQIDQALGVESKRYDGPASAGLVAAWGECDLIVSHLALGATTRLIA
	JS13	PROKKA_01521___12165	IGQVVNTTRARHQADQIDQALGVESKRYDGPASAGLVAAWGECDLIVSHLALGATTRLIA
	JS11	PROKKA_01521___3041	IGQVVNTTRARHQADQIDQALGVESKRYDGPASAGLVAAWGECDLIVSHLALGATTRLIA
	JS7	PROKKA_01568___73757	IGQVVNTTRARHQADQIDQALGVESKRYDGPASAGLVAAWGECDLIVSHLALGATTRLIA
	JS16	PROKKA_00739___24268	IGQVVNTTRARHQADQIDQALGVESKRYDGPASAGLVAAWGECDLIVSHLALGATTRLIA
	JS10	PROKKA_01449	IGQVVNTTRARHQADQIDQALGVESKRYDGPASAGLVAAWGECDLIVSHLALGATTRLIA
	JS	PROKKA_00657___86449	IGQVVNTTRARHQADQIDQALGVESKRYDGPASAGLVAAWGECDLIVSHLALGATTRLIA
	JS9	PROKKA_01668___83589	IGQVVNTTRARHQADQIDQALGVESKRYDGPASAGLVAAWGECDLIVSHLALGATTRLIA
	JS20	PROKKA_00898___39081	IGQVVNTTRARHQADQIDQALGVESKRYDGPASAGLVAAWGECDLIVSHLALGATTRLIA
	JS14	PROKKA_01482___16579	IGQVVNTTRARHQADQIDQALGVESKRYDGPASAGLVAAWGECDLIVSHLALGATTRLIA
	JS23	PROKKA_01542___54680	IGQVVNTTRARHQADQIDQALGVESKRYDGPASAGLVAAWGECDLIVSHLALGATTRLIA
	JS18	PROKKA_01175___34841	IGQVVNTTRARHQADQIDQALGVESKRYDGPASAGLVAAWGECDLIVSHLALGATTRLIA
	JS17	PROKKA_01608___30726	IGQVVNTTRARHQADQIDQALGVESKRYDGPASAGLVAAWGECDLIVSHLALGATTRLIA
	JS15	PROKKA_00779___19622	IGQVVNTTRARHQADQIDQALGVESKRYDGPASAGLVAAWGECDLIVSHLALGATTRLIA
	JS22	PROKKA_01538___49935	IGQVVNTTRARHQADQIDQALGVESKRYDGPASAGLVAAWGECDLIVSHLALGATTRLIA
	JS8	PROKKA_01571___78668	IGQVVNTTRARHQADQIDQALGVESKRYDGPASAGLVAAWGECDLIVSHLALGATTRLIA
	JS12	PROKKA_01564___7617	IGQVVNTTRARHQADQIDQALGVESKRYDGPASAGLVAAWGECDLIVSHLALGATTRLIA
	JS2	PROKKA_01489___64082	IGQVVNTTRARHQADQIDQALGVESKRYDGPASAGLVAAWGECDLIVSHLALGATTRLIA
			************************************************************
	JS25	PROKKA_01454___59257	PLLADKHTDPGVVVVDEAGHFAVPLVGGHIGGANELARRIGEALDATAVVSTATDSLGIP
	JS21	PROKKA_01594___45306	PLLADKHTDPGVVVVDEAGHFAVPLVGGHIGGANELARRIGEALDATAVVSTATDSLGIP
	JS13	PROKKA_01521___12165	PLLADKHTDPGVVVVDEAGHFAVPLVGGHIGGANELARRIGEALDATAVVSTATDSLGIP
	JS11	PROKKA_01521___3041	PLLADKHTDPGVVVVDEAGHFAVPLVGGHIGGANELARRIGEALDATAVVSTATDSLGIP
	JS7	PROKKA_01568___73757	PLLADKHTDPGVVVVDEAGHFAVPLVGGHIGGANELARRIGEALDATAVVSTATDSLGIP
	JS16	PROKKA_00739___24268	PLLADKHTDPGVVVVDEAGHFAVPLVGGHIGGANELARRIGEALDATAVVSTATDSLGIP
	JS10	PROKKA_01449	PLLADKHTDPGVVVVDEAGHFAVPLVGGHIGGANELARRIGEALDATAVVSTATDSLGIP
	JS	PROKKA_00657___86449	PLLADKHTDPGVVVVDEAGHFAVPLVGGHIGGANELARRIGEALDATAVVSTATDSLGIP
	JS9	PROKKA_01668___83589	PLLADKHTDPGVVVVDEAGHFAVPLVGGHIGGANELARRIGEALDATAVVSTATDSLGIP
	JS20	PROKKA_00898___39081	PLLADKHTDPGVVVVDEAGHFAVPLVGGHIGGANELARRIGEALDATAVVSTATDSLGIP
	JS14	PROKKA_01482___16579	PLLADKHTDPGVVVVDEAGHFAVPLVGGHIGGANELARRIGEALDATAVVSTATDSLGIP
	JS23	PROKKA_01542___54680	PLLADKHTDPGVVVVDEAGHFAVPLVGGHIGGANELARRIGEALDATAVVSTATDSLGIP
	JS18	PROKKA_01175___34841	PLLADKHTDPGVVVVDEAGHFAVPLVGGHIGGANELARRIGEALDATAVVSTATDSLGIP
	JS17	PROKKA_01608___30726	PLLADKHTDPGVVVVDEAGHFAVPLVGGHIGGANELARRIGEALDATAVVSTATDSLGIP
	JS15	PROKKA_00779___19622	PLLADKHTDPGVVVVDEAGHFAVPLVGGHIGGANELARRIGEALDATAVVSTATDSLGIP
	JS22	PROKKA_01538___49935	PLLADKHTDPGVVVVDEAGHFAVPLVGGHIGGANELARRIGEALDATAVVSTATDSLGIP
	JS8	PROKKA_01571___78668	PLLADKHTDPGVVVVDEAGHFAVPLVGGHIGGANELARRIGEALDATAVVSTATDSLGIP
	JS12	PROKKA_01564___7617	PLLADKHTDPGVVVVDEAGHFAVPLVGGHIGGANELARRIGEALDATAVVSTATDSLGIP
	JS2	PROKKA_01489___64082	PLLADKHTDPGVVVVDEAGHFAVPLVGGHIGGANELARRIGEALDATAVVSTATDSLGIP
			************************************************************
	JS25	PROKKA_01454___59257	ALDQLGWAVSGDVAGVTSAIIDGTPVSVLRDHLWPMPPLPGNVLVPAPGDPAAPGTVARV
	JS21	PROKKA_01594___45306	ALDQLGWAVSGDVAGVTSAIIDGTPVSVLRDHLWPMPPLPGNVLVPAPGDPAAPGTVARV
	JS13	PROKKA_01521___12165	ALDQLGWAVSGDVAGVTAAIIDGAPVSVLREHLWPMPPLPGNVLVPAPGEPAAPGTVGRV
	JS11	PROKKA_01521___3041	ALDQLGWAVSGDVAGVTAAIIDGAPVSVLREHLWPMPPLPGNVLVPAPGEPAAPGTVGRV
	JS7	PROKKA_01568___73757	ALDQLGWAVSGDVAGVTAAIIDGAPVSVLREHLWPMPPLPGNVLVPAPGEPAAPGTVGRV
	JS16	PROKKA_00739___24268	ALDQLGWAVSGDVAGVTAAIIDGAPVSVLREHLWPMPPLPGNVLVPAPGEPAAPGTVGRV
	JS10	PROKKA_01449	ALDQLGWAVSGDVAGVTAAIIDGAPVSVLREHLWPMPPLPGNVLVPAPGEPAAPGTVGRV
	JS	PROKKA_00657___86449	ALDQLGWAVSGDVAGVTAAIIDGAPVSVLREHLWPMPPLPGNVLVPAPGEPAAPGTVGRV
	JS9	PROKKA_01668___83589	ALDQLGWAVSGDVAGVTAAIIDGAPVSVLREHLWPMPPLPGNVLVPAPGEPAAPGTVGRV
	JS20	PROKKA_00898___39081	ALDQLGWAVSGDVAGVTAAIIDGAPVSVLREHLWPMPPLPGNVLVPAPGEPAAPGTVGRV
	JS14	PROKKA_01482___16579	ALDQLGWAVSGDVAGVTAAIIDGAPVSVLREHLWPMPPLPGNVLVPAPGEPAAPGTVGRV
	JS23	PROKKA_01542___54680	ALDQLGWAVSGDVAGVTAAIIDGAPVSVLREHLWPMPPLPGNVLVPAPGEPAAPGTVGRV
	JS18	PROKKA_01175___34841	ALDQLGWAVSGDVAGVTAAIIDGAPVSVLREHLWPMPPLPGNVLVPAPGEPAAPGTVGRV
	JS17	PROKKA_01608___30726	ALDQLGWAVSGDVAGVTAAIIDGAPVSVLREHLWPMPPLPGNVLVPAPGEPAAPGTVGRV
	JS15	PROKKA_00779___19622	ALDQLGWAVSGDVAGVTAAIIDGAPVSVLREHLWPMPPLPGNVLVPAPGEPAAPGTVGRV
	JS22	PROKKA_01538___49935	ALDQLGWAVSGDVAGVTAAIIDGAPVSVLREHLWPMPPLPGNVLVPAPGEPAAPGTVGRV
	JS8	PROKKA_01571___78668	ALDQLGWAVSGDVAGVTAAIIDGAPVSVLREHLWPMPPLPGNVLVPAPGEPAAPGTVGRV
	JS12	PROKKA_01564___7617	ALDQLGWAVSGDVAGVTAAIIDGAPVSVLREHLWPMPPLPGNVLVPAPGEPAAPGTVGRV
	JS2	PROKKA_01489___64082	ALDQLGWAVSGDVAGVTAAIIDGAPVSVLREHLWPMPPLPGNVLVPAPGEPAAPGTVGRV
			*****************:*****:******:******************:*******.**
	JS25	PROKKA_01454___59257	VVTDRAVPTAGRASDDQLPTVVLHPDSLVVGMGCNKGTSVEALRELLDATLAGAGLAKES
	JS21	PROKKA_01594___45306	VVTDRAVPTAGRASDDQLPTVVLHPDSLVVGMGCNKGTSVEALRELLDATLAGAGLAKES
	JS13	PROKKA_01521___12165	VVTDRAVPTAGRASDDQLPTVVLHPDSLVVGMGCNKGTSVEALRELLDATLAGAGLAKES
	JS11	PROKKA_01521___3041	VVTDRAVPTAGRASDDQLPTVVLHPDSLVVGMGCNKGTSVEALRELLDATLAGAGLAKES
	JS7	PROKKA_01568___73757	VVTDRAAPTAGGASDDQLPTVVLHPDSLVVGMGCNKGTSVEALRELLDATLAGAGLAKES
	JS16	PROKKA_00739___24268	VVTDRAAPTAGGASDDQLPTVVLHPDSLVVGMGCNKGTSVEALRELLDATLAGAGLAKES
	JS10	PROKKA_01449	VVTDRAAPTAGGASDDQLPTVVLHPDSLVVGMGCNKGTSVEALRELLDATLAGAGLAKES
	JS	PROKKA_00657___86449	VVTDRAAPTAGGASDDQLPTVVLHPDSLVVGMGCNKGTSVEALRELLDATLAGAGLAKES
	JS9	PROKKA_01668___83589	VVTDRAAPTAGGASDDQLPTVVLHPDSLVVGMGCNKGTSVEALRELLDATLAGAGLAKES
	JS20	PROKKA_00898___39081	VVTDRAAPTAGGASDDQLPTVVLHPDSLVVGMGCNKGTSVEALRELLDATLAGAGLAKES
	JS14	PROKKA_01482___16579	VVTDRAAPTAGGASDDQLPTVVLHPDSLVVGMGCNKGTSVEALRELLDATLAGAGLAKES
	JS23	PROKKA_01542___54680	VVTDRAAPTAGGASDDQLPTVVLHPDSLVVGMGCNKGTSVEALRELLDATLAGAGLAKES
	JS18	PROKKA_01175___34841	VVTDRAAPTAGGASDDQLPTVVLHPDSLVVGMGCNKGTSVEALRELLDATLAGAGLAKES
	JS17	PROKKA_01608___30726	VVTDRAAPTAGGASDDQLPTVVLHPDSLVVGMGCNKGTSVEALRELLDATLAGAGLAKES
	JS15	PROKKA_00779___19622	VVTDRAAPTAGGASDDQLPTVVLHPDSLVVGMGCNKGTSVEALRELLDATLAGAGLAKES
	JS22	PROKKA_01538___49935	VVTDRAAPTAGGASDDQLPTVVLHPDSLVVGMGCNKGTSVEALRELLDATLAGAGLAKES
	JS8	PROKKA_01571___78668	VVTDRAAPTAGGASDDQLPTVVLHPDSLVVGMGCNKGTSVEALRELLDATLAGAGLAKES
	JS12	PROKKA_01564___7617	VVTDRAAPTAGGASDDQLPTVVLHPDSLVVGMGCNKGTSVEALRELLDATLAGAGLAKES
	JS2	PROKKA_01489___64082	VVTDRAAPTAGGASDDQLPTVVLHPDSLVVGMGCNKGTSVEALRELLDATLAGAGLAKES
			******.**** ************************************************
	JS25	PROKKA_01454___59257	IAALASVDAKAGELGLIKLADELGVPYVTYPADQLAEQDAPNPSAVVEREIGSGSVSEAS
	JS21	PROKKA_01594___45306	IAALASVDAKAGELGLIKLADELGVPYVTYPADQLAEQDAPNPSAVVEREIGSGSVSEAS
	JS13	PROKKA_01521___12165	IAALASVDAKAGELGLIKLADELGVPYVTYPADQLAEQDAPNPSAVVEREIGSGSVSEAS
	JS11	PROKKA_01521___3041	IAALASVDAKAGELGLIKLADELGVPYVTYPADQLAEQDAPNPSAVVEREIGSGSVSEAS
	JS7	PROKKA_01568___73757	IAALVSVDAKAGELGLIKLADELGVPYVTYPADQLAEQDAPNPSAVVEREIGSGSVSEAS
	JS16	PROKKA_00739___24268	IAALVSVDAKAGELGLIKLADELGVPYVTYPADQLAEQDAPNPSAVVEREIGSGSVSEAS
	JS10	PROKKA_01449	IAALVSVDAKAGELGLIKLADELGVPYVTYPADQLAEQDAPNPSAVVEREIGSGSVSEAS
	JS	PROKKA_00657___86449	IAALVSVDAKAGELGLIKLADELGVPYVTYPADQLAEQDAPNPSAVVEREIGSGSVSEAS
	JS9	PROKKA_01668___83589	IAALVSVDAKAGELGLIKLADELGVPYATYPADQLAEQDAPNPSAVVEREIGSGSVSEAS
	JS20	PROKKA_00898___39081	IAALVSVDAKAGELGLIKLADELGVPYATYPADQLAEQDAPNPSAVVEREIGSGSVSEAS
	JS14	PROKKA_01482___16579	IAALVSVDAKAGELGLIKLADELGVPYVTYPADQLAEQDAPNPSAVVEREIGSGSVSEAS
	JS23	PROKKA_01542___54680	IAALVSVDAKAGELGLIKLADELGVPYVTYPADRLAEQDAPNPSAVVEREIGSGSVSEAS
	JS18	PROKKA_01175___34841	IAALVSVDAKAGELGLIKLADELGVPYVTYPADRLAEQDAPNPSAVVEREIGSGSVSEAS
	JS17	PROKKA_01608___30726	IAALVSVDAKAGELGLIKLADELGVPYVTYPADRLAEQDAPNPSAVVEREIGSGSVSEAS
	JS15	PROKKA_00779___19622	IAALVSVDAKAGELGLIKLADELGVPYVTYPADRLAEQDAPNPSAVVEREIGSGSVSEAS
	JS22	PROKKA_01538___49935	IAALVSVDAKAGELGLIKLADELGVPYVTYPADRLAEQDAPNPSAVVEREIGSGSVSEAS
	JS8	PROKKA_01571___78668	IAALVSVDAKAGELGLIKLADELGVPYVTYPADRLAEQDAPNPSAVVEREIGSGSVSEAS
	JS12	PROKKA_01564___7617	IAALVSVDAKAGELGLIKLADELGVPYVTYPADRLAEQDAPNPSAVVEREIGSGSVSEAS
	JS2	PROKKA_01489___64082	IAALVSVDAKAGELGLIKLADELGVPYVTYPADRLAEQDAPNPSAVVEREIGSGSVSEAS
			****.**********************.*****:**************************
	JS25	PROKKA_01454___59257	VLARGAELIVEKHKSTEATCAIGRIPARGRLHVVGLGPGSRDLLTPRAANVVRHANLVVG
	JS21	PROKKA_01594___45306	VLARGAELIVEKHKSTEATCAIGRIPARGRLHVVGLGPGSRDLLTPRAANVVRHANLVVG
	JS13	PROKKA_01521___12165	VLARGAELIVEKHKSTEATCAIGRIPARGRLHVVGLGPGSRDLLTPRAANVVRHANLVVG
	JS11	PROKKA_01521___3041	VLARGAELIVEKHKSTEATCAIGRIPARGRLHVVGLGPGSRDLLTPRAANVVRHANLVVG
	JS7	PROKKA_01568___73757	VLARGAELIVEKHKSTEATCAIGRIPARGRLHVVGLGPGSRDLLTPRAANVVRHANLVVG
	JS16	PROKKA_00739___24268	VLARGAELIVEKHKSTEATCAIGRIPARGRLHVVGLGPGSRDLLTPRAANVVRHANLVVG
	JS10	PROKKA_01449	VLARGAELIVEKHKSTEATCAIGRIPARGRLHVVGLGPGSRDLLTPRAANVVRHANLVVG
	JS	PROKKA_00657___86449	VLARGAELIVEKHKSTEATCAIGRIPARGRLHVVGLGPGSRDLLTPRAANVVRHANLVVG
	JS9	PROKKA_01668___83589	VLARGAELIVEKHKSAEATCAIGRIPARGRLHVVGLGPGSRDLLTPRAASVVRHANLVVG
	JS20	PROKKA_00898___39081	VLARGAELIVEKHKSAEATCAIGRIPARGRLHVVGLGPGSRDLLTPRAASVVRHANLVVG
	JS14	PROKKA_01482___16579	VLARGAELIVEKHKSAEATCAIGRIPARGRLHVVGLGPGSRDLLTPRAASVVRHANLVVG
	JS23	PROKKA_01542___54680	VLARGAELIVEKHKSAEATCAIGRIPARGRLHVVGLGPGSRDLLTPRAANVVRHANLVVG
	JS18	PROKKA_01175___34841	VLARGAELIVEKHKGAEATCAIGRIPARGRLHVVGLGPGSRDLLTPRAANVVRHANLVVG
	JS17	PROKKA_01608___30726	VLARGAELIVEKHKSAEATCAIGRIPARGRLHVVGLGPGSRDLLTPRAANVVRHANLVVG
	JS15	PROKKA_00779___19622	VLARGAELIVEKHKSAEATCAIGRIPARGRLHVVGLGPGSRDLLTPRAANVVRHANLVVG
	JS22	PROKKA_01538___49935	VLARGAELIVEKHKSAEATCAIGRIPARGRLHVVGLGPGSRDLLTPRAANVVRHANLVVG
	JS8	PROKKA_01571___78668	VLARGAELIVEKHKSAEATCAIGRIPARGRLHVVGLGPGSRDLLTPRAANVVRHANLVVG
	JS12	PROKKA_01564___7617	VLARGAELIVEKHKSAEATCAIGRIPARGRLHVVGLGPGSRDLLTPRAANVVRHANLVVG
	JS2	PROKKA_01489___64082	VLARGAELIVEKHKSTEATCAIGRIPARGRLHVVGLGPGSRDLLTPRAANVVRHANLVVG
			**************.:*********************************.**********
	JS25	PROKKA_01454___59257	YGPYVRQVRDLVSPHAEVMATKMGTEEQRTRAAIDAARSGLDVAFLSGGDPAIYAMASPT
	JS21	PROKKA_01594___45306	YGPYVRQVRDLVSPHAEVMATKMGTEEQRTRAAIDAARSGLDVAFLSGGDPAIYAMASPT
	JS13	PROKKA_01521___12165	YGPYVRQVRDLVSPHAEVMATKMGTEEQRTRAAIDAARSGLDVAFLSGGDPAIYAMASPT
	JS11	PROKKA_01521___3041	YGPYVRQVRDLVSPHAEVMATKMGTEEQRTRAAIDAARSGLDVAFLSGGDPAIYAMASPT
	JS7	PROKKA_01568___73757	YGPYVRQVRDLVSPHAEVMATKMGTEEQRTRAAIDAARSGLDVAFLSGGDPAIYAMASPT
	JS16	PROKKA_00739___24268	YGPYVRQVRDLVSPHAEVMATKMGTEEQRTRAAIDAARSGLDVAFLSGGDPAIYAMASPT
	JS10	PROKKA_01449	YGPYVRQVRDLVSPHAEVMATKMGTEEQRTRAAIDAARSGLDVAFLSGGDPAIYAMASPT
	JS	PROKKA_00657___86449	YGPYVRQVRDLVSPHAEVMATKMGTEEQRTRAAIDAARSGLDVAFLSGGDPAIYAMASPT
	JS9	PROKKA_01668___83589	YGPYVRQVRDLVSPHAEVMATKMGTEEQRTRAAIDAARSGLDVAFLSGGDPAIYAMASPT
	JS20	PROKKA_00898___39081	YGPYVRQVRDLVSPHAEVMATKMGTEEQRTRAAIDAARSGLDVAFLSGGDPAIYAMASPT
	JS14	PROKKA_01482___16579	YGPYVRQVRDLVSPHAEVMATKMGTEEQRTRAAIDAARSGLDVAFLSGGDPAIYAMASPT
	JS23	PROKKA_01542___54680	YGPYVRQVRDLVSPHAEVMATKMGTEEQRTRAAIDAARSGLDVAFLSGGDPAIYAMASPT
	JS18	PROKKA_01175___34841	YGPYVRQVRDLVSPHAEVMATKMGTEEQRTRAAIDAARSGLDVAFLSGGDPAIYAMASPT
	JS17	PROKKA_01608___30726	YGPYVRQVRDLVSPHAEVMATKMGTEEQRTRAAIDAARSGLDVAFLSGGDPAIYAMASPT
	JS15	PROKKA_00779___19622	YGPYVRQVRDLVSPHAEVMATKMGTEEQRTRAAIDAARSGLDVAFLSGGDPAIYAMASPT
	JS22	PROKKA_01538___49935	YGPYVRQVRDLVSPHAEVMATKMGTEEQRTRAAIDAARSGLDVAFLSGGDPAIYAMASPT
	JS8	PROKKA_01571___78668	YGPYVRQVRDLVSPHAEVMATKMGTEEQRTRAAIDAARSGLDVAFLSGGDPAIYAMASPT
	JS12	PROKKA_01564___7617	YGPYVRQVRDLVSPHAEVMATKMGTEEQRTRAAIDAARSGLDVAFLSGGDPAIYAMASPT
	JS2	PROKKA_01489___64082	YGPYVRQVRDLVSPHAEVMATKMGTEEQRTRAAIDAARSGLDVAFLSGGDPAIYAMASPT
			************************************************************
	JS25	PROKKA_01454___59257	LEMGTDGVDVDIVPGVTAELAASAILGAPLGHDHATISLSDLHTDWDLILKRVRAAAQGD
	JS21	PROKKA_01594___45306	LEMGTDGVDVDIVPGVTAELAASAILGAPLGHDHATISLSDLHTDWDLILKRVRAAAQGD
	JS13	PROKKA_01521___12165	LEMGTDGVDVDIVPGVTAELAASAILGAPLGHDHATISLSDLHTDWDLILKRVRAAAQGD
	JS11	PROKKA_01521___3041	LEMGTDGVDVDIVPGVTAELAASAILGAPLGHDHATISLSDLHTDWDLILKRVRAAAQGD
	JS7	PROKKA_01568___73757	LEMGTDGVDVDIVPGVTAELAASAILGAPLGHDHATISLSDLHTDWDLILKRVRAAAQGD
	JS16	PROKKA_00739___24268	LEMGTDGVDVDIVPGVTAELAASAILGAPLGHDHATISLSDLHTDWDLILKRVRAAAQGD
	JS10	PROKKA_01449	LEMGTDGVDVDIVPGVTAELAASAILGAPLGHDHATISLSDLHTDWDLILKRVRAAAQGD
	JS	PROKKA_00657___86449	LEMGTDGVDVDIVPGVTAELAASAILGAPLGHDHATISLSDLHTDWDLILKRVRAAAQGD
	JS9	PROKKA_01668___83589	LEMGTDGVDVDIVPGVTAELAASAILGAPLGHDHATISLSDLHTDWELILKRVRAAAQGD
	JS20	PROKKA_00898___39081	LEMGTDGVDVDIVPGVTAELAASAILGAPLGHDHATISLSDLHTDWELILKRVRAAAQGD
	JS14	PROKKA_01482___16579	LEMGTDGVDVDIVPGVTAELAASAILGAPLGHDHATISLSDLHTDWELILKRVRAAAQGD
	JS23	PROKKA_01542___54680	LEMGTDGVDVDIVPGVTAELAASAILGAPLGHDHATISLSDLHTDWELILKRVRAAAQGD
	JS18	PROKKA_01175___34841	LEMGTDGVDVDIVPGVTAELAASAILGAPLGHDHATISLSDLHTDWELILKRVRAAAQGD
	JS17	PROKKA_01608___30726	LEMGTDGVDVDIVPGVTAELAASAILGAPLGHDHATISLSDLHTDWELILKRVRAAAQGD
	JS15	PROKKA_00779___19622	LEMGTDGVDVDIVPGVTAELAASAILGAPLGHDHATISLSDLHTDWELILKRVRAAAQGD
	JS22	PROKKA_01538___49935	LEMGTDGVDVDIVPGVTAELAASAILGAPLGHDHATISLSDLHTDWELILKRVRAAAQGD
	JS8	PROKKA_01571___78668	LEMGTDGVDVDIVPGVTAELAASAILGAPLGHDHATISLSDLHTDWELILKRVRAAAQGD
	JS12	PROKKA_01564___7617	LEMGTDGVDVDIVPGVTAELAASAILGAPLGHDHATISLSDLHTDWELILKRVRAAAQGD
	JS2	PROKKA_01489___64082	LEMGTDGVDVDIVPGVTAELAASAILGAPLGHDHATISLSDLHTDWELILKRVRAAAQGD
			**********************************************:*************
	JS25	PROKKA_01454___59257	FVITLYNPRSRSRIHQLPDALAIIAEYRGPDTPVASVSQAERPQQHVHMSSLADFQPEWV
	JS21	PROKKA_01594___45306	FVITLYNPRSRSRIHQLPDALAIIAEYRGPDTPVASVSQAERPQQHVHMSSLADFQPEWV
	JS13	PROKKA_01521___12165	FVITLYNPRSRSRIHQLPDALAIIAEYRGPDTPVASVSQAERPQQHVHMSSLADFQPEWV
	JS11	PROKKA_01521___3041	FVITLYNPRSRSRIHQLPDALAIIAEYRGPDTPVASVSQAERPQQHVHMSSLADFQPEWV
	JS7	PROKKA_01568___73757	FVITLYNPRSRSRIHQLPDALAIIAEYRGPDTPVASVSQAERPQQHVHMSSLADFQPEWV
	JS16	PROKKA_00739___24268	FVITLYNPRSRSRIHQLPDALAIIAEYRGPDTPVASVSQAERPQQHVHMSSLADFQPEWV
	JS10	PROKKA_01449	FVITLYNPRSRSRIHQLPDALAIIAEYRGPDTPVASVSQAERPQQHVHMSSLADFQPEWV
	JS	PROKKA_00657___86449	FVITLYNPRSRSRIHQLPDALAIIAEYRGPDTPVASVSQAERPQQHVHMSSLADFQPEWV
	JS9	PROKKA_01668___83589	FVITLYNPRSRSRIHQLPDALAIIAEYRGPDTPVASVSQAERPQQHVHMSSLADFQPEWV
	JS20	PROKKA_00898___39081	FVITLYNPRSRSRIHQLPDALAIIAEYRGPDTPVASVSQAERPQQHVHMSSLADFQPEWV
	JS14	PROKKA_01482___16579	FVITLYNPRSRSRIHQLPDALAIIAEYRGPDTPVASVSQAERPQQHVHMSSLADFQPEWV
	JS23	PROKKA_01542___54680	FVITLYNPRSRSRIHQLPDALAIIAEYRGPDTPVASVSQAERAQQHVHMSSLADFQPEWV
	JS18	PROKKA_01175___34841	FVITLYNPRSRSRIHQLPDALAIIAEYRGPDTPVASVSQAERAQQHVHMSSLADFQPEWV
	JS17	PROKKA_01608___30726	FVITLYNPRSRSRIHQLPDALAIIAEYRGPDTPVASVSQAERAQQHVHMSSLADFQPEWV
	JS15	PROKKA_00779___19622	FVITLYNPRSRSRIHQLPDALAIIAEYRGPDTPVASVSQAERAQQHVHMSSLADFQPEWV
	JS22	PROKKA_01538___49935	FVITLYNPRSRSRIHQLPDALAIIAEYRGPDTPVASVSQAERAQQHVHMSSLADFQPEWV
	JS8	PROKKA_01571___78668	FVITLYNPRSRSRIHQLPDALAIIAEYRGPDTPVASVSQAERAQQHVHMSSLADFQPEWV
	JS12	PROKKA_01564___7617	FVITLYNPRSRSRIHQLPDALAIIAEYRGPDTPVASVSQAERAQQHVHMSSLADFQPEWV
	JS2	PROKKA_01489___64082	FVITLYNPRSRSRIHQLPDALAIIAEYRGPDTPVASVSQAERPQQHVHMSSLADFQPEWV
			****************************************** *****************
	JS25	PROKKA_01454___59257	DMNTIVIVGSDTTTFATSGEGRRIIVTPRDYHWMDGAVSGHKRLNYPHGSRPRVSRAEFK
	JS21	PROKKA_01594___45306	DMNTIVIVGSDTTTFATSGEGRRIIVTPRDYHWMDGAVSGHKRLNYPHGSRPRVSRAEFK
	JS13	PROKKA_01521___12165	DMNTIVIVGSDTTTFATSGEGRRIIVTPRDYHWMDGAVSGHKRLNYPHGSRPRVSRAEFK
	JS11	PROKKA_01521___3041	DMNTIVIVGSDTTTFATSGEGRRIIVTPRDYHWMDGAVSGHKRLNYPHGSRPRVSRAEFK
	JS7	PROKKA_01568___73757	DMNTIVIVGSDTTTFATSGEGRRIIVTPRDYHWMDGAVSGHKRLNYPHGSRPRVSRAEFK
	JS16	PROKKA_00739___24268	DMNTIVIVGSDTTTFATSGEGRRIIVTPRDYHWMDGAVSGHKRLNYPHGSRPRVSRAEFK
	JS10	PROKKA_01449	DMNTIVIVGSDTTTFATSGEGRRIIVTPRDYHWMDGAVSGHKRLNYPHGSRPRVSRAEFK
	JS	PROKKA_00657___86449	DMNTIVIVGSDTTTFATSGEGRRIIVTPRDYHWMDGAVSGHKRLNYPHGSRPRVSRAEFK
	JS9	PROKKA_01668___83589	DMNTIVIVGSDTTTFATSGDGRRIIVTPRDYHWMDGAVSGHKRLNYPHGSRPRVSRAEFK
	JS20	PROKKA_00898___39081	DMNTIVIVGSDTTTFATSGDGRRIIVTPRDYHWMDGAVSGHKRLNYPHGSRPRVSRAEFK
	JS14	PROKKA_01482___16579	DMNTIVIVGSDTTTFATSGDGRRIIVTPRDYHWMDGAVSGHKRLNYPHGSRPRVSRAEFK
	JS23	PROKKA_01542___54680	DMNTIVIVGSDTTTFATSGDGRRIIVTPRDYHWMDGAVSGHKRLNYPHGSRPRVSRAEFK
	JS18	PROKKA_01175___34841	DMNTIVIVGSDTTTFATSGDGRRIIVTPRDYHWMDGAVSGHKRLNYPHGSRPRVSRAEFK
	JS17	PROKKA_01608___30726	DMNTIVIVGSDTTTFATSGDGRRIIVTPRDYHWMDGAVSGHKRLNYPHGSRPRVSRAEFK
	JS15	PROKKA_00779___19622	DMNTIVIVGSDTTTFATSGDGRRIIVTPRDYHWMDGAVSGHKRLNYPHGSRPRVSRAEFK
	JS22	PROKKA_01538___49935	DMNTIVIVGSDTTTFATSGDGRRIIVTPRDYHWMDGAVSGHKRLNYPHGSRPRVSRAEFK
	JS8	PROKKA_01571___78668	DMNTIVIVGSDTTTFATSGDGRRIIVTPRDYHWMDGAVSGHKRLNYPHGSRPRVSRAEFK
	JS12	PROKKA_01564___7617	DMNTIVIVGSDTTTFATSGDGRRIIVTPRDYHWMDGAVSGHKRLNYPHGSRPRVSRAEFK
	JS2	PROKKA_01489___64082	DMNTIVIVGSDTTTFATSGDGRRIIVTPRDYHWMDGAVSGHKRLNYPHGSRPRVSRAEFK
			*******************:****************************************
	JS25	PROKKA_01454___59257	GQAAPQADAAQPQSALP-----QVTQSRTTAAQPGSDVPTQEDSHD*
	JS21	PROKKA_01594___45306	GQAAPQADAAQPQSALP-----QVTQSRTTAAQPGSDVPTQEDSHD*
	JS13	PROKKA_01521___12165	GQAAPQADAAQPQSALP-----QVTQSRTTAAQPGSDVPTQEDSHD*
	JS11	PROKKA_01521___3041	GQAAPQADAAQPQSALP-----QVTQSRTTAAQPGSDVPTQEDSHD*
	JS7	PROKKA_01568___73757	GQAAPQADAAQPQSALP-----QVTQSRTTAAQPGSDVPTQEDSHD*
	JS16	PROKKA_00739___24268	GQAAPQADAAQPQSALP-----QVTQSRTTAAQPGSDVPTQEDSHD*
	JS10	PROKKA_01449	GQAAPQADAAQPQSALP-----QVTQSRTTAAQPGSDVPTQEDSHD*
	JS	PROKKA_00657___86449	GQAAPQADAAQPQSALP-----QVTQSRTTAAQPGSDVPTQEDSHD*
	JS9	PROKKA_01668___83589	GQAAPPAEAAQPPTAQSRVTPSQTTQSRTTAAQPGSDVPTQENSHD*
	JS20	PROKKA_00898___39081	GQAAPPAEAAQPPTAQSRVTPSQTTQSRTTAAQPGSDVPTQENSHD*
	JS14	PROKKA_01482___16579	GQAAPPAEAAQPPTAQSRVTPSQTTQSRTTAAQPGSDVPTQENSHD*
	JS23	PROKKA_01542___54680	GQAAPPAEAAQPPTTQSQVTPSQATQSRTTAAQPGSDVPTQENSHD*
	JS18	PROKKA_01175___34841	GQAAPPAEAAQPPTTQSQVTPSQATQSRTTAAQPGSDVPTQENSHD*
	JS17	PROKKA_01608___30726	GQAAPPAEAAQPPTTQSQVTPSQATQSRTTAAQPGSDVPTQENSHD*
	JS15	PROKKA_00779___19622	GQAAPPAEAAQPPTTQSQVTPSQATQSRTTAAQPGSDVPTQENSHD*
	JS22	PROKKA_01538___49935	GQAAPPAEAAQPPTTQSQVTPSQATQSRTTAAQPGSDVPTQENSHD*
	JS8	PROKKA_01571___78668	GQAAPPAEAAQPPTTQSQVTPSQATQSRTTAAQPGSDVPTQENSHD*
	JS12	PROKKA_01564___7617	GQAAPPAEAAQPPTTQSQVTPSQATQSRTTAAQPGSDVPTQENSHD*
	JS2	PROKKA_01489___64082	GQAAPPAEAAQPPTTQSQ-----ATQSRTTAAQPGSDVPTQENSHD*
			***** *:**** :: .******************:****
		CbiF
	JS	PROKKA_00656___86447	MSDTRSHEPDPAAGNEAAPLRGKVVFVGAGPGAADLISVRGAHVIAQADIIIWASSLVLP
	JS10	PROKKA_01450	MSDTRSHEPDPAAGNEAAPLRGKVVFVGAGPGAADLISVRGAHVIAQADIIIWASSLVLP
	JS11	PROKKA_01522___3043	MSDTRSHEPDPAAGNEAAPLRGKVVFVGAGPGAADLISVRGAHVIAQADIIIWASSLVLP
	JS12	PROKKA_01565___7619	MSDTRSHEPDPAAGNEAAPLRGKVVFVGAGPGAADLISVRGAHVIAQADIIIWASSLVLP
	JS13	PROKKA_01522___12167	MSDTRSHEPDPAAGNEAAPLRGKVVFVGAGPGAADLISVRGAHVIAQADIIIWASSLVLP
	JS14	PROKKA_01483___16581	MSDTRSHEPDPAAGNEAAPLRGKVVFVGAGPGAADLISVRGAHVIAQADIIIWASSLVLP
	JS15	PROKKA_00778___19620	MSDTRSHEPDPAAGNEAAPLRGKVVFVGAGPGAADLISVRGAHVIAQADIIIWASSLVLP
	JS16	PROKKA_00738___24266	MSDTRSHEPDPAAGNEAAPLRGKVVFVGAGPGAADLISVRGAHVIAQADIIIWASSLVLP
	JS17	PROKKA_01609___30728	MSDTRSHEPDPAAGNEAAPLRGKVVFVGAGPGAADLISVRGAHVIAQADIIIWASSLVLP
	JS18	PROKKA_01174___34839	MSDTRSHEPDPAAGNEAAPLRGKVVFVGAGPGAADLISVRGAHVIAQADIIIWASSLVLP
	JS2	PROKKA_01490___64084	MSDTRSHEPDPAAGNEAAPLRGKVVFVGAGPGAADLISVRGAHVIAQADIIIWASSLVLP
	JS21	PROKKA_01595___45308	MSDTRSHEPDPAAGNEAAPLRGKVVFVGAGPGAADLISVRGAHVIAQADIIIWASSLVLP
	JS22	PROKKA_01539___49937	MSDTRSHEPDPAAGNEAAPLRGKVVFVGAGPGAADLISVRGAHVIAQADIIIWASSLVLP
	JS23	PROKKA_01543___54682	MSDTRSHEPDPAAGNEAAPLRGKVVFVGAGPGAADLISVRGAHVIAQADIIIWASSLVLP
	JS25	PROKKA_01455___59259	MSDTRSHEPDPAAGNEAAPLRGKVVFVGAGPGAADLISVRGAHVIAQADIIIWASSLVLP
	JS4	PROKKA_01276___68354	MSDTRSHEPDPAAGNEAAPLRGKVVFVGAGPGAADLISVRGAHVIAQADIIIWASSLVLP
	JS7	PROKKA_01569___73759	MSDTRSHEPDPAAGNEAAPLRGKVVFVGAGPGAADLISVRGAHVIAQADIIIWASSLVLP
	JS8	PROKKA_01572___78670	MSDTRSHEPDPAAGNEAAPLRGKVVFVGAGPGAADLISVRGAHVIAQADIIIWASSLVLP
	JS20	PROKKA_00897___39079	MSDTRSHEPDPAAGNEAAPLRGKVVFVGAGPGAADLISVRGAHVIAQADIIIWASSLVLP
	JS9	PROKKA_01669___83591	MSDTRSHEPDPAAGNEAAPLRGKVVFVGAGPGAADLISVRGAHVIAQADIIIWASSLVLP
			************************************************************
	JS	PROKKA_00656___86447	DVVADHKPGAELVDSAALSLEDLEPLLTRAHDEDLLVARVHTGDPSIYGATAEQRDLCRS
	JS10	PROKKA_01450	DVVADHKPGAELVDSAALSLEDLEPLLTRAHDEDLLVARVHTGDPSIYGATAEQRDLCRS
	JS11	PROKKA_01522___3043	DVVADHKPGAELVDSAALSLEDLEPLLTRAHDEDLLVARVHTGDPSIYGATAEQRDLCRS
	JS12	PROKKA_01565___7619	DVVADHKPGAELVDSAALSLEDLEPLLTRAHDEDLLVARVHTGDPSIYGATAEQRDLCRS
	JS13	PROKKA_01522___12167	DVVADHKPGAELVDSAALSLEDLEPLLTRAHDEDLLVARVHTGDPSIYGATAEQRDLCRS
	JS14	PROKKA_01483___16581	DVVADHKPGAELVDSAALSLEDLEPLLTRAHDEDLLVARVHTGDPSIYGATAEQRDLCRS
	JS15	PROKKA_00778___19620	DVVADHKPGAELVDSAALSLEDLEPLLTRAHDEDLLVARVHTGDPSIYGATAEQRDLCRS
	JS16	PROKKA_00738___24266	DVVADHKPGAELVDSAALSLEDLEPLLTRAHDEDLLVARVHTGDPSIYGATAEQRDLCRS
	JS17	PROKKA_01609___30728	DVVADHKPGAELVDSAALSLEDLEPLLTRAHDEDLLVARVHTGDPSIYGATAEQRDLCRS
	JS18	PROKKA_01174___34839	DVVADHKPGAELVDSAALSLEDLEPLLTRAHDEDLLVARVHTGDPSIYGATAEQRDLCRS
	JS2	PROKKA_01490___64084	DVVADHKPGAELVDSAALSLEDLEPLLTRAHDEDLLVARVHTGDPSIYGATAEQRDLCRS
	JS21	PROKKA_01595___45308	DVVADHKPGAELVDSAALSLEDLEPLLTRAHDEDLLVARVHTGDPSIYGATAEQRDLCRS
	JS22	PROKKA_01539___49937	DVVADHKPGAELVDSAALSLEDLEPLLTRAHDEDLLVARVHTGDPSIYGATAEQRDLCRS
	JS23	PROKKA_01543___54682	DVVADHKPGAELVDSAALSLEDLEPLLTRAHDEDLLVARVHTGDPSIYGATAEQRDLCRS
	JS25	PROKKA_01455___59259	DVVADHKPGAELVDSAALSLEDLEPLLTRAHDEDLLVARVHTGDPSIYGATAEQRDLCRS
	JS4	PROKKA_01276___68354	DVVADHKPGAELVDSAALSLEDLEPLLTRAHDEDLLVARVHTGDPSIYGATAEQRDLCRS
	JS7	PROKKA_01569___73759	DVVADHKPGAELVDSAALSLEDLEPLLTRAHDEDLLVARVHTGDPSIYGATAEQRDLCRS
	JS8	PROKKA_01572___78670	DVVADHKPGAELVDSAALSLEDLEPLLTRAHDEDLLVARVHTGDPSIYGATAEQRDLCRS
	JS20	PROKKA_00897___39079	DVVADHKPGAELVDSAALSLEDLEPLLTRAHDEDLLVARVHTGDPSIYGATAEQRDLCRS
	JS9	PROKKA_01669___83591	DVVADHKPGAELVDSAALSLEDLEPLLTRAHDEDLLVARVHTGDPSIYGATAEQRDLCRS
			************************************************************
	JS	PROKKA_00656___86447	LDLAFETVPGISAFSAAAARMNVELTVPEVSQSITITRLEGGRTPMPEGETIASFAAHGA
	JS10	PROKKA_01450	LDLAFETVPGISAFSAAAARMNVELTVPEVSQSITITRLEGGRTPMPEGETIASFAAHGA
	JS11	PROKKA_01522___3043	LDLAFETVPGISAFSAAAARMNVELTVPEVSQSITITRLEGGRTPMPEGETIASFAAHGA
	JS12	PROKKA_01565___7619	LDLAFETVPGISAFSAAAARMNVELTVPEVSQSITITRLEGGRTPMPEGETIASFAAHGA
	JS13	PROKKA_01522___12167	LDLAFETVPGISAFSAAAARMNVELTVPEVSQSITITRLEGGRTPMPEGETIASFAAHGA
	JS14	PROKKA_01483___16581	LDLAFETVPGISAFSAAAARMNVELTVPEVSQSITITRLEGGRTPMPEGETIASFAAHGA
	JS15	PROKKA_00778___19620	LDLAFETVPGISAFSAAAARMNVELTVPEVSQSITITRLEGGRTPMPEGETIASFAAHGA
	JS16	PROKKA_00738___24266	LDLAFETVPGISAFSAAAARMNVELTVPEVSQSITITRLEGGRTPMPEGETIASFAAHGA
	JS17	PROKKA_01609___30728	LDLAFETVPGISAFSAAAARMNVELTVPEVSQSITITRLEGGRTPMPEGETIASFAAHGA
	JS18	PROKKA_01174___34839	LDLAFETVPGISAFSAAAARMNVELTVPEVSQSITITRLEGGRTPMPEGETIASFAAHGA
	JS2	PROKKA_01490___64084	LDLAFETVPGISAFSAAAARMNVELTVPEVSQSITITRLEGGRTPMPEGETIASFAAHGA
	JS21	PROKKA_01595___45308	LDLAFETVPGISAFSAAAARMNVELTVPEVSQSITITRLEGGRTPMPEGETIASFAAHGA
	JS22	PROKKA_01539___49937	LDLAFETVPGISAFSAAAARMNVELTVPEVSQSITITRLEGGRTPMPEGETIASFAAHGA
	JS23	PROKKA_01543___54682	LDLAFETVPGISAFSAAAARMNVELTVPEVSQSITITRLEGGRTPMPEGETIASFAAHGA
	JS25	PROKKA_01455___59259	LDLAFETVPGISAFSAAAARMNVELTVPEVSQSITITRLEGGRTPMPEGETIASFAAHGA
	JS4	PROKKA_01276___68354	LDLAFETVPGISAFSAAAARMNVELTVPEVSQSITITRLEGGRTPMPEGETIASFAAHGA
	JS7	PROKKA_01569___73759	LDLAFETVPGISAFSAAAARMNVELTVPEVSQSITITRLEGGRTPMPEGETIASFAAHGA
	JS8	PROKKA_01572___78670	LDLAFETVPGISAFSAAAARMNVELTVPEVSQSITITRLEGGRTPMPEGETIASFAAHGA
	JS20	PROKKA_00897___39079	LDLAFETVPGISAFSAAAARMNVELTVPEVSQSITITRLEGGRTPMPEGETIASFAAHGA
	JS9	PROKKA_01669___83591	LDLAFETVPGISAFSAAAARMNVELTVPEVSQSITITRLEGGRTPMPEGETIASFAAHGA
			************************************************************
	JS	PROKKA_00656___86447	TMAVYLSAARNRALQEALIEGGYAPATPCIIGFEVTWPGEMMLRCRLDELSDTMREHKLW
	JS10	PROKKA_01450	TMAVYLSAARNRALQEALIEGGYAPATPCIIGFEVTWPGEMMLRCRLDELSDTMREHKLW
	JS11	PROKKA_01522___3043	TMAVYLSAARNRALQEALIEGGYAPATPCIIGFEVTWPGEMMLRCRLDELSDTMREHKLW
	JS12	PROKKA_01565___7619	TMAVYLSAARNRALQEALIEGGYAPATPCIIGFEVTWPGEMMLRCRLDELSDTMREHKLW
	JS13	PROKKA_01522___12167	TMAVYLSAARNRALQEALIEGGYAPATPCIIGFEVTWPGEMMLRCRLDELSDTMREHKLW
	JS14	PROKKA_01483___16581	TMAVYLSAARNRALQEALIEGGYAPATPCIIGFEVTWPGEMMLRCRLDELSDTMREHKLW
	JS15	PROKKA_00778___19620	TMAVYLSAARNRALQEALIEGGYAPATPCIIGFEVTWPGEMMLRCRLDELSDTMREHKLW
	JS16	PROKKA_00738___24266	TMAVYLSAARNRALQEALIEGGYAPATPCIIGFEVTWPGEMMLRCRLDELSDTMREHKLW
	JS17	PROKKA_01609___30728	TMAVYLSAARNRALQEALIEGGYAPATPCIIGFEVTWPGEMMLRCRLDELSDTMREHKLW
	JS18	PROKKA_01174___34839	TMAVYLSAARNRALQEALIEGGYAPATPCIIGFEVTWPGEMMLRCRLDELSDTMREHKLW
	JS2	PROKKA_01490___64084	TMAVYLSAARNRALQEALIEGGYAPATPCIIGFEVTWPGEMMLRCRLDELSDTMREHKLW
	JS21	PROKKA_01595___45308	TMAVYLSAARNRALQEALIEGGYAPATPCIIGFEVTWPGEMMLRCRLDELSDTMREHKLW
	JS22	PROKKA_01539___49937	TMAVYLSAARNRALQEALIEGGYAPATPCIIGFEVTWPGEMMLRCRLDELSDTMREHKLW
	JS23	PROKKA_01543___54682	TMAVYLSAARNRALQEALIEGGYAPATPCIIGFEVTWPGEMMLRCRLDELSDTMREHKLW
	JS25	PROKKA_01455___59259	TMAVYLSAARNRALQEALIEGGYAPATPCIIGFEVTWPGEMMLRCRLDELSDTMREHKLW
	JS4	PROKKA_01276___68354	TMAVYLSAARNRALQEALIEGGYAPATPCIIGFEVTWPGEMMLRCRLDELSDTMREHKLW
	JS7	PROKKA_01569___73759	TMAVYLSAARNRALQEALIEGGYAPATPCIIGFEVTWPGEMMLRCRLDELSDTMREHKLW
	JS8	PROKKA_01572___78670	TMAVYLSAARNRALQEALIEGGYAPATPCIIGFEVTWPGEMMLRCRLDELSDTMREHKLW
	JS20	PROKKA_00897___39079	TMAVYLSAARNRALQEALIEGGYAPATPCIIGFEVTWPGEMMLRCRLDELSDTMREHKLW
	JS9	PROKKA_01669___83591	TMAVYLSAARNRALQEALIEGGYAPATPCIIGFEVTWPGEMMLRCRLDELSDTMREHKLW
			************************************************************
	JS	PROKKA_00656___86447	KHTIVLVGPALAEGPIATRSHLYHPGFRHEYRDAEPQASKELREHGALGINADSSKAINQ
	JS10	PROKKA_01450	KHTIVLVGPALAEGPIATRSHLYHPGFRHEYRDAEPQASKELREHGALGINADSSKAINQ
	JS11	PROKKA_01522___3043	KHTIVLVGPALAEGPIATRSHLYHPGFRHEYRDAEPQASKELREHGALGINADSSKAINQ
	JS12	PROKKA_01565___7619	KHTIVLVGPALAEGPIATRSHLYHPGFRHEYRDAEPQASKELREHGALGINADSSKAINQ
	JS13	PROKKA_01522___12167	KHTIVLVGPALAEGPIATRSHLYHPGFRHEYRDAEPQASKELREHGALGINADSSKAINQ
	JS14	PROKKA_01483___16581	KHTIVLVGPALAEGPIATRSHLYHPGFRHEYRDAEPQASKELREHGALGINADSSKAINQ
	JS15	PROKKA_00778___19620	KHTIVLVGPALAEGPIATRSHLYHPGFRHEYRDAEPQASKELREHGALGINADSSKAINQ
	JS16	PROKKA_00738___24266	KHTIVLVGPALAEGPIATRSHLYHPGFRHEYRDAEPQASKELREHGALGINADSSKAINQ
	JS17	PROKKA_01609___30728	KHTIVLVGPALAEGPIATRSHLYHPGFRHEYRDAEPQASKELREHGALGINADSSKAINQ
	JS18	PROKKA_01174___34839	KHTIVLVGPALAEGPIATRSHLYHPGFRHEYRDAEPQASKELREHGALGINADSSKAINQ
	JS2	PROKKA_01490___64084	KHTIVLVGPALAEGPIATRSHLYHPGFRHEYRDAEPQASKELREHGALGINADSSKAINQ
	JS21	PROKKA_01595___45308	KHTIVLVGPALAEGPIATRSHLYHPGFRHEYRDAEPQASKELREHGALGINADSSKAINQ
	JS22	PROKKA_01539___49937	KHTIVLVGPALAEGPIATRSHLYHPGFRHEYRDAEPQASKELREHGALGINADSSKAINQ
	JS23	PROKKA_01543___54682	KHTIVLVGPALAEGPIATRSHLYHPGFRHEYRDAEPQASKELREHGALGINADSSKAINQ
	JS25	PROKKA_01455___59259	KHTIVLVGPALAEGPIATRSHLYHPGFRHEYRDAEPQASKELREHGALGINADSSKAINQ
	JS4	PROKKA_01276___68354	KHTIVLVGPALAEGPIATRSHLYHPGFRHEYRDAEPQASKELREHGALGINADSSKAINQ
	JS7	PROKKA_01569___73759	KHTIVLVGPALAEGPIATRSHLYHPGFRHEYRDAEPQASKELREHGALGINADSSKAINQ
	JS8	PROKKA_01572___78670	KHTIVLVGPALAEGPIATRSHLYHPGFRHEYRDAEPQASKELREHGALGINADSSKAINQ
	JS20	PROKKA_00897___39079	KHTIVLVGPALAEGPIATRSHLYHPGFRHEYRDAEPQASQELREHGALGINADSSKAINQ
	JS9	PROKKA_01669___83591	KHTIVLVGPALAEGPIATRSHLYHPGFRHEYRDAEPQASQELREHGALGINADSSKAINQ
			***************************************:********************
	JS	PROKKA_00656___86447	HGAGNDTTGAHRSTEGEQA*
	JS10	PROKKA_01450	HGAGNDTTGAHRSTEGEQA*
	JS11	PROKKA_01522___3043	HGAGNDTTGAHRSTEGEQA*
	JS12	PROKKA_01565___7619	HGAGNDTTGAHRSTEGEQA*
	JS13	PROKKA_01522___12167	HGAGNDTTGAHRSTEGEQA*
	JS14	PROKKA_01483___16581	HGAGNDTTGAHRSTEGEQA*
	JS15	PROKKA_00778___19620	HGAGNDTTGAHRSTEGEQA*
	JS16	PROKKA_00738___24266	HGAGNDTTGAHRSTEGEQA*
	JS17	PROKKA_01609___30728	HGAGNDTTGAHRSTEGEQA*
	JS18	PROKKA_01174___34839	HGAGNDTTGAHRSTEGEQA*
	JS2	PROKKA_01490___64084	HGAGNDTTGAHRSTEGEQA*
	JS21	PROKKA_01595___45308	HGAGNDTTGAHRSTEGEQA*
	JS22	PROKKA_01539___49937	HGAGNDTTGAHRSTEGEQA*
	JS23	PROKKA_01543___54682	HGAGNDTTGAHRSTEGEQA*
	JS25	PROKKA_01455___59259	HGAGNDTTGAHRSTEGEQA*
	JS4	PROKKA_01276___68354	HGAGNDTTGAHRSTEGEQA*
	JS7	PROKKA_01569___73759	HGAGNDTTGAHRSTEGEQA*
	JS8	PROKKA_01572___78670	HGAGNDTTGAHRSTEGEQA*
	JS20	PROKKA_00897___39079	HGAGNDTTGAHRSTEGEQA*
	JS9	PROKKA_01669___83591	HGAGNDTTGAHRSTEGEQA*
			********************
		CbiD (group_442)
	JS4	PROKKA_01273	MSAGQPDATGSDAGQPHTHGRDSG
	JS4	PROKKA_01274___68350	----------------------------------------------VTSSDAPAGPGNDA
	JS	PROKKA_00659___86453	----------MSAGQPDATGSDAGQPHTHGRDSGATPAPAGEPPHHVTSADAPAGPGNDA
	JS10	PROKKA_01447	----------MSAGQPDATGSDAGQPHTHGRDSGATPAPAGEPPHHVTSADAPAGPGNDA
	JS11	PROKKA_01519___3037	----------MSAGQPDATGSDAGQPHTHGRDSGATPAPAGEPPHHVTSADAPAGPGNDA
	JS13	PROKKA_01519___12161	----------MSAGQPDATGSDAGQPHTHGRDSGATPAPAGEPPHHVTSADAPAGPGNDA
	JS16	PROKKA_00741___24272	----------MSAGQPDATGSDAGQPHTHGRDSGATPAPAGEPPHHVTSADAPAGPGNDA
	JS7	PROKKA_01566___73753	----------MSAGQPDATGSDAGQPHTHGRDSGATPAPAGEPPHHVTSADAPAGPGNDA
	JS21	PROKKA_01592___45302	----------MSAGQPDATGSDAGQPHTHGRDSGASPAPAGQPPRHVTSSDAPAGPGNDA
	JS25	PROKKA_01452___59253	----------MSAGQPDATGSDAGQPHTHGRDSGASPAPAGQPPRHVTSSDAPAGPGNDA
	JS2	PROKKA_01487___64078	----------MSAGQPDATGSDAGQPHTHGRDSGASPGPAGQPPRHVTSSDAPAGPGNDA
	JS12	PROKKA_01562___7613	----------MSAGQPDATGSDASQPHTHGRDSGASPAPAGQPPRHVTSSDAPAGPGNDA
	JS18	PROKKA_01177___34845	----------MSAGQPDATGSDASQPHTHGRDSGASPAPAGQPPRHVTSSDAPAGPGNDA
	JS15	PROKKA_00781___19626	----------MSAGQPDATGSDAGQPHTHGRDSGASPAPAGQPPRHVTSSDAPAGPGNDA
	JS17	PROKKA_01606___30722	----------MSAGQPDATGSDAGQPHTHGRDSGASPAPAGQPPRHVTSSDAPAGPGNDA
	JS22	PROKKA_01536___49931	----------MSAGQPDATGSDAGQPHTHGRDSGASPAPAGQPPRHVTSSDAPAGPGNDA
	JS23	PROKKA_01540___54676	----------MSAGQPDATGSDAGQPHTHGRDSGASPAPAGQPPRHVTSSDAPAGPGNDA
	JS8	PROKKA_01569___78664	----------MSAGQPDATGSDAGQPHTHGRDSGASPAPAGQPPRHVTSSDAPAGPGNDA
	JS20	PROKKA_00900___39085	----------MSAGQPDTTGSDAGQPHTHGQDSGASPAPAGEPPRHVTSSDAPAGPGNDA
	JS9	PROKKA_01666___83585	----------MSAGQPDTTGSDAGQPHTHGQDSGASPAPAGEPPRHVTSSDAPAGPGNDA
		PROKKA_01480___16575 JS14	MSAGQPDTTGSDAGQPDTTGSDAGQPHTHGQDSGASPAPAGEPPRHVTSSDAPAGPGNDA
			***:**********
	JS4	PROKKA_01274___68350	RLAREGRRAQTSGREAQLTSSGLRPGWTTGACAAAAARAAWSALHTGNFPDPVEVELPAG
	JS	PROKKA_00659___86453	RLAREGRRAQTSGREAQLTSSGLRPGWTTGACAAAAARAAWSALHTGNFPDPVEVELPAG
	JS10	PROKKA_01447	RLAREGRRAQTSGREAQLTSSGLRPGWTTGACAAAAARAAWSALHTGNFPDPVEVELPAG
	JS11	PROKKA_01519___3037	RLAREGRRAQTSGREAQLTSSGLRPGWTTGACAAAAARAAWSALHTGNFPDPVEVELPAG
	JS13	PROKKA_01519___12161	RLAREGRRAQTSGREAQLTSSGLRPGWTTGACAAAAARAAWSALHTGNFPDPVEVELPAG
	JS16	PROKKA_00741___24272	RLAREGRRAQTSGREAQLTSSGLRPGWTTGACAAAAARAAWSALHTGNFPDPVEVELPAG
	JS7	PROKKA_01566___73753	RLAREGRRAQTSGREAQLTSSGLRPGWTTGACAAAAARAAWSALHTGNFPDPVEVELPAG
	JS21	PROKKA_01592___45302	RLAREGRRAQTSGREAQLTSSGLRPGWTTGACAAAAARAAWSALHTGNFPDPVEVELPAG
	JS25	PROKKA_01452___59253	RLAREGRRAQTSGREAQLTSSGLRPGWTTGACAAAAARAAWSALHTGNFPDPVEVELPAG
	JS2	PROKKA_01487___64078	RLAREGRRAQTSGREAQLTSSGLRPGWTTGACAAAAARAAWSALHTGNFPDPVEVELPAG
	JS12	PROKKA_01562___7613	RLAREGRRAQTSGREAQLTSSGLRPGWTTGACAAAAARAAWSALHTGNFPDPVEVELPAG
	JS18	PROKKA_01177___34845	RLAREGRRAQTSGREAQLTSSGLRPGWTTGACAAAAARAAWSALHTGNFPDPVEVELPAG
	JS15	PROKKA_00781___19626	RLAREGRRAQTSGREAQLTSSGLRPGWTTGACAAAAARAAWSALHTGNFPDPVEVELPAG
	JS17	PROKKA_01606___30722	RLAREGRRAQTSGREAQLTSSGLRPGWTTGACAAAAARAAWSALHTGNFPDPVEVELPAG
	JS22	PROKKA_01536___49931	RLAREGRRAQTSGREAQLTSSGLRPGWTTGACAAAAARAAWSALHTGNFPDPVEVELPAG
	JS23	PROKKA_01540___54676	RLAREGRRAQTSGREAQLTSSGLRPGWTTGACAAAAARAAWSALHTGNFPDPVEVELPAG
	JS8	PROKKA_01569___78664	RLAREGRRAQTSGREAQLTSSGLRPGWTTGACAAAAARAAWSALHTGNFPDPVEVELPAG
	JS20	PROKKA_00900___39085	RLAREGRRAQTSGREAQLTSSGLRPGWTTGACAAAAARAAWSALHTGDFPDPVEVELPAG
	JS9	PROKKA_01666___83585	RLAREGRRAQTSGREAQLTSSGLRPGWTTGACAAAAARAAWSALHTGDFPDPVEVELPAG
	JS14	PROKKA_01480___16575	RLAREGRRAQTSGREAQLTSSGLRPGWTTGACAAAAARAAWSALHTGDFPDPVEVELPAG
			***********************************************:************
	JS4	PROKKA_01274___68350	RRPAFALTFEQLGDDTAMAAITKDAGDDPDVTDGAVIRATVERGRPGSGITFRAGSGVGT
	JS	PROKKA_00659___86453	RRPAFALTFEQLSADTAMAAITKDAGDDPDVTDGAVIRATVERGRPGSGITFRAGSGVGT
	JS10	PROKKA_01447	RRPAFALTFEQLSADTAMAAITKDAGDDPDVTDGAVIRATVERGRPGSGITFRAGSGVGT
	JS11	PROKKA_01519___3037	RRPAFALTFEQLSADTAMAAITKDAGDDPDVTDGAVIRATVERGRPGSGITFRAGSGVGT
	JS13	PROKKA_01519___12161	RRPAFALTFEQLSADTAMAAITKDAGDDPDVTDGAVIRATVERGRPGSGITFRAGSGVGT
	JS16	PROKKA_00741___24272	RRPAFALTFEQLSADTAMAAITKDAGDDPDVTDGAVIRATVERGRPGSGITFRAGSGVGT
	JS7	PROKKA_01566___73753	RRPAFALTFEQLSADTAMAAITKDAGDDPDVTDGAVIRATVERGRPGSGITFRAGSGVGT
	JS21	PROKKA_01592___45302	RRPAFALTFEQLGDDTAMAAITKDAGDDPDVTDGAVIRATVERGRPGSGITFRAGSGVGT
	JS25	PROKKA_01452___59253	RRPAFALTFEQLGDDTAMAAITKDAGDDPDVTDGAVIRATVERGRPGSGITFRAGSGVGT
	JS2	PROKKA_01487___64078	RRPAFALTFEQLGDDTAMAAITKDAGDDPDVTDGAVIRATVERGRPGSGITFRAGSGVGT
	JS12	PROKKA_01562___7613	RRPAFALTFEQLGDDTAMAAITKDAGDDPDVTDGAVIRATVERGRPGSGITFRAGSGVGT
	JS18	PROKKA_01177___34845	RRPAFALTFEQLGDDTAMAAITKDAGDDPDVTDGAVIRATVERGRPGSGITFRAGSGVGT
	JS15	PROKKA_00781___19626	RRPAFALTFEQLGDDTAMAAITKDAGDDPDVTDGAVIRATVERGRPGSGITFRAGSGVGT
	JS17	PROKKA_01606___30722	RRPAFALTFEQLGDDTAMAAITKDAGDDPDVTDGAVIRATVERGRPGSGITFRAGSGVGT
	JS22	PROKKA_01536___49931	RRPAFALTFEQLGDDTAMAAITKDAGDDPDVTDGAVIRATVERGRPGSGITFRAGSGVGT
	JS23	PROKKA_01540___54676	RRPAFALTFEQLGDDTAMAAITKDAGDDPDVTDGAVIRATVERGRPGSGITFRAGSGVGT
	JS8	PROKKA_01569___78664	RRPAFALTFEQLGDDTAMAAITKDAGDDPDVTDGAVIRATVERGRPGSGITFRAGSGVGT
	JS20	PROKKA_00900___39085	RRPAFALTFEQLGDDTAMAAITKDAGDDPDVTDGAVIRATVERGRPGSGITFRAGSGVGT
	JS9	PROKKA_01666___83585	RRPAFALTFEQLGDDTAMAAITKDAGDDPDVTDGAVIRATVERGRPGSGITFRAGSGVGT
	JS14	PROKKA_01480___16575	RRPAFALTFEQLGDDTAMAAITKDAGDDPDVTDGAVIRATVERGRPGSGITFRAGSGVGT
			************. **********************************************
	JS4	PROKKA_01274___68350	VTRPGLPLSVGEPAINPVPRTYIAENLAAADRSVGGNGSPDVVLTLSIDDGEQIAQRTWN
	JS	PROKKA_00659___86453	VTRPGLPLSVGEPAINPVPRTYIAENLAAADRSAGGNGSPDVVLTVSIDDGEQIAQRTWN
	JS10	PROKKA_01447	VTRPGLPLSVGEPAINPVPRTYIAENLAAADRSAGGNGSPDVVLTVSIDDGEQIAQRTWN
	JS11	PROKKA_01519___3037	VTRPGLPLSVGEPAINPVPRTYIAENLAAADRSAGGNGSPDVVLTVSIDDGEQIAQRTWN
	JS13	PROKKA_01519___12161	VTRPGLPLSVGEPAINPVPRTYIAENLAAADRSAGGNGSPDVVLTVSIDDGEQIAQRTWN
	JS16	PROKKA_00741___24272	VTRPGLPLSVGEPAINPVPRTYIAENLAAADRSAGGNGSPDVVLTVSIDDGEQIAQRTWN
	JS7	PROKKA_01566___73753	VTRPGLPLSVGEPAINPVPRTYIAENLAAADRSAGGNGSPDVVLTVSIDDGEQIAQRTWN
	JS21	PROKKA_01592___45302	VTRPGLPLSVGEPAINPVPRTYIAENLAAADRSVGGNGSPDVVLTLSIDDGEQIAQRTWN
	JS25	PROKKA_01452___59253	VTRPGLPLSVGEPAINPVPRTYIAENLAAADRSVGGNGSPDVVLTLSIDDGEQIAQRTWN
	JS2	PROKKA_01487___64078	VTRPGLPLSVGEPAINPVPRTYIAENLAAADRSVGGNGSPDVVLTLSIDDGEQIAQRTWN
	JS12	PROKKA_01562___7613	VTRPGLPLSVGEPAINPVPRTYIAENLAAADRSVGGNGSPDVVLTLSIDDGEQIAQRTWN
	JS18	PROKKA_01177___34845	VTRPGLPLSVGEPAINPVPRTYIAENLAAADRSVGGNGSPDVVLTLSIDDGEQIAQRTWN
	JS15	PROKKA_00781___19626	VTRPGLPLSVGEPAINPVPRTYIAENLAAADRSVGGNGSPDVVLTLSIDDGEQIAQRTWN
	JS17	PROKKA_01606___30722	VTRPGLPLSVGEPAINPVPRTYIAENLAAADRSVGGNGSPDVVLTLSIDDGEQIAQRTWN
	JS22	PROKKA_01536___49931	VTRPGLPLSVGEPAINPVPRTYIAENLAAADRSVGGNGSPDVVLTLSIDDGEQIAQRTWN
	JS23	PROKKA_01540___54676	VTRPGLPLSVGEPAINPVPRTYIAENLAAADRSVGGNGSPDVVLTLSIDDGEQIAQRTWN
	JS8	PROKKA_01569___78664	VTRPGLPLSVGEPAINPVPRTYIAENLAAADRSVGGNGSPDVVLTLSIDDGEQIAQRTWN
	JS20	PROKKA_00900___39085	VTRPGLPLAVGEPAINPVPRTYIAENLAAADRSVGGNGSPDVVLTLSIDDGEQIAQRTWN
	JS9	PROKKA_01666___83585	VTRPGLPLAVGEPAINPVPRTYIAENLAAADRSVGGNGSPDVVLTLSIDDGEQIAQRTWN
	JS14	PROKKA_01480___16575	VTRPGLPLAVGEPAINPVPRTYIAENLAAADRSVGGNGSPDVVLTLSIDDGEQIAQRTWN
			********:************************.***********:**************
	JS4	PROKKA_01274___68350	PKIGILGGLSVLGTTGVVVPYSCSAWIASIHEGIDVARADGASHAAACTGSTSQRIAREL
	JS	PROKKA_00659___86453	PKIGILGGLSVLGTTGVVVPYSCSAWIASIHEGIDVARADGASHAAACTGSTSQRIAREL
	JS10	PROKKA_01447	PKIGILGGLSVLGTTGVVVPYSCSAWIASIHEGIDVARADGASHAAACTGSTSQRIAREL
	JS11	PROKKA_01519___3037	PKIGILGGLSVLGTTGVVVPYSCSAWIASIHEGIDVARADGASHAAACTGSTSQRIAREL
	JS13	PROKKA_01519___12161	PKIGILGGLSVLGTTGVVVPYSCSAWIASIHEGIDVARADGASHAAACTGSTSQRIAREL
	JS16	PROKKA_00741___24272	PKIGILGGLSVLGTTGVVVPYSCSAWIASIHEGIDVARADGASHAAACTGSTSQRIAREL
	JS7	PROKKA_01566___73753	PKIGILGGLSVLGTTGVVVPYSCSAWIASIHEGIDVARADGASHAAACTGSTSQRIAREL
	JS21	PROKKA_01592___45302	PKIGILGGLSVLGTTGVVVPYSCSAWIASIHEGIDVARADGASHAAACTGSTSQRIAREL
	JS25	PROKKA_01452___59253	PKIGILGGLSVLGTTGVVVPYSCSAWIASIHEGIDVARADGASHAAACTGSTSQRIAREL
	JS2	PROKKA_01487___64078	PKIGILGGLSVLGTTGVVVPYSCSAWIASIHEGIDVARADGASHAAACTGSTSQRIAREL
	JS12	PROKKA_01562___7613	PKIGILGGLSVLGTTGVVVPYSCSAWIASIHEGIDVARADGASHAAACTGSTSQRIAREL
	JS18	PROKKA_01177___34845	PKIGILGGLSVLGTTGVVVPYSCSAWIASIHEGIDVARADGASHAAACTGSTSQRIAREL
	JS15	PROKKA_00781___19626	PKIGILGGLSVLGTTGVVVPYSCSAWIASIHEGIDVARADGASHAAACTGSTSQRIAREL
	JS17	PROKKA_01606___30722	PKIGILGGLSVLGTTGVVVPYSCSAWIASIHEGIDVARADGASHAAACTGSTSQRIAREL
	JS22	PROKKA_01536___49931	PKIGILGGLSVLGTTGVVVPYSCSAWIASIHEGIDVARADGASHAAACTGSTSQRIAREL
	JS23	PROKKA_01540___54676	PKIGILGGLSVLGTTGVVVPYSCSAWIASIHEGIDVARADGASHAAACTGSTSQRIAREL
	JS8	PROKKA_01569___78664	PKIGILGGLSVLGTTGVVVPYSCSAWIASIHEGIDVARADGASHAAACTGSTSQRIAREL
	JS20	PROKKA_00900___39085	PKIGILGGLSVLGTTGVVVPYSCSAWIASIHEGIDVARADGASHAAACTGSTSQRIARGL
	JS9	PROKKA_01666___83585	PKIGILGGLSVLGTTGVVVPYSCSAWIASIHEGIDVARADGASHAAACTGSTSQRIARGL
	JS14	PROKKA_01480___16575	PKIGILGGLSVLGTTGVVVPYSCSAWIASIHEGIDVARADGASHAAACTGSTSQRIARGL
			********************************************************** *
	JS4	PROKKA_01274___68350	YPDVELLDMGDFAGAVLKYLHSHPLPRLTICGGFAKMSKLANGYLDLHSHRTRVDQEQLA
	JS	PROKKA_00659___86453	YPDVELLDMGDFAGAVLKYLHSHPLPRLTICGGFAKMSKLANGYLDLHSHRTSVDQEQLA
	JS10	PROKKA_01447	YPDVELLDMGDFAGAVLKYLHSHPLPRLTICGGFAKMSKLANGYLDLHSHRTSVDQEQLA
	JS11	PROKKA_01519___3037	YPDVELLDMGDFAGAVLKYLHSHPLPRLTICGGFAKMSKLANGYLDLHSHRTSVDQEQLA
	JS13	PROKKA_01519___12161	YPDVELLDMGDFAGAVLKYLHSHPLPRLTICGGFAKMSKLANGYLDLHSHRTSVDQEQLA
	JS16	PROKKA_00741___24272	YPDVELLDMGDFAGAVLKYLHSHPLPRLTICGGFAKMSKLANGYLDLHSHRTSVDQEQLA
	JS7	PROKKA_01566___73753	YPDVELLDMGDFAGAVLKYLHSHPLPRLTICGGFAKMSKLANGYLDLHSHRTSVDQEQLA
	JS21	PROKKA_01592___45302	YPDVELLDMGDFAGAVLKYLHSHPLPRLTICGGFAKMSKLANGYLDLHSHRTRVDQEQLA
	JS25	PROKKA_01452___59253	YPDVELLDMGDFAGAVLKYLHSHPLPRLTICGGFAKMSKLANGYLDLHSHRTRVDQEQLA
	JS2	PROKKA_01487___64078	YPDVELLDMGDFAGAVLKYLHSHPLPRLTICGGFAKMSKLANGYLDLHSHRTRVDQEQLA
	JS12	PROKKA_01562___7613	YPDVELLDMGDFAGAVLKYLHSHPLPRLTICGGFAKMSKLANGYLDLHSHRTRVDQEQLA
	JS18	PROKKA_01177___34845	YPDVELLDMGDFAGAVLKYLHSHPLPRLTICGGFAKMSKLANGYLDLHSHRTRVDQEQLA
	JS15	PROKKA_00781___19626	YPDVELLDMGDFAGAVLKYLHSHPLPRLTICGGFAKMSKLANGYLDLHSHRTRVDQEQLA
	JS17	PROKKA_01606___30722	YPDVELLDMGDFAGAVLKYLHSHPLPRLTICGGFAKMSKLANGYLDLHSHRTRVDQEQLA
	JS22	PROKKA_01536___49931	YPDVELLDMGDFAGAVLKYLHSHPLPRLTICGGFAKMSKLANGYLDLHSHRTRVDQEQLA
	JS23	PROKKA_01540___54676	YPDVELLDMGDFAGAVLKYLHSHPLPRLTICGGFAKMSKLANGYLDLHSHRTRVDQEQLA
	JS8	PROKKA_01569___78664	YPDVELLDMGDFAGAVLKYLHSHPLPRLTICGGFAKMSKLANGYLDLHSHRTRVDQEQLA
	JS20	PROKKA_00900___39085	YPDVELLDMGDFAGAVLKYLHSHPLPRLTICGGFAKMSKLANGYLDLHSHRTRVDQEQLA
	JS9	PROKKA_01666___83585	YPDVELLDMGDFAGAVLKYLHSHPLPRLTICGGFAKMSKLANGYLDLHSHRTRVDQEQLA
	JS14	PROKKA_01480___16575	YPDVELLDMGDFAGAVLKYLHSHPLPRLTICGGFAKMSKLANGYLDLHSHRTRVDQEQLA
			**************************************************** *******
	JS4	PROKKA_01274___68350	RLAREGGGDDELVAAVGPHTRPRRPTSCPTTPASSWATSW------------PAPRH---
	JS	PROKKA_00659___86453	RLARVGGGDDELVAAVGAAHTASQAYQLSRDAGIELGDLVARAAAQQAAITVDAPIDIEV
	JS10	PROKKA_01447	RLARVGGGDDELVAAVGAAHTASQAYQLSRDAGIELGDLVARAAAQQAAITVDAPIDIEV
	JS11	PROKKA_01519___3037	RLARVGGGDDELVAAVGAAHTASQAYQLSRDAGIELGDLVARAAAQQAAITVDAPIDIEV
	JS13	PROKKA_01519___12161	RLARVGGGDDELVAAVGAAHTASQAYQLSRDAGIELGDLVARAAAQQAAITVDAPIDIEV
	JS16	PROKKA_00741___24272	RLARVGGGDDELVAAVGAAHTASQAYQLSRDAGIELGDLVARAAAQQAAITVDAPIDIEV
	JS7	PROKKA_01566___73753	RLARVGGGDDELVAAVGAAHTASQAYQLSRDAGIELGDLVARAAAQQAAITVDAPIDIEV
	JS21	PROKKA_01592___45302	RLAREGGGDDELVAAVGAAHTASQAYQLSHDAGIELGDLVARAAARQAAITVDAPIDIEV
	JS25	PROKKA_01452___59253	RLAREGGGDDELVAAVGAAHTASQAYQLSHDAGIELGDLVARAAARQAAITVDAPIDIEV
	JS2	PROKKA_01487___64078	RLAREGGGDDELVAAVGAAHTASQAYQLSHDAGIELGDLVARAAARQAAITVDAPIDIEV
	JS12	PROKKA_01562___7613	RLAREGGGDDELVAAVGAAHTASQAYQLSHDAGIELGDLVARAAARQAAITVDAPIDIEV
	JS18	PROKKA_01177___34845	RLAREGGGDDELVAAVGAAHTASQAYQLSHDAGIELGDLVARAAARQAAITVDAPIDIEV
	JS15	PROKKA_00781___19626	RLAREGGGDDELVAAVGAAHTASQAYQLSHDAGIELGDLVARAAARQAAITVDAPIDIEV
	JS17	PROKKA_01606___30722	RLAREGGGDDELVAAVGAAHTASQAYQLSHDAGIELGDLVARAAARQAAITVDAPIDIEV
	JS22	PROKKA_01536___49931	RLAREGGGDDELVAAVGAAHTASQAYQLSHDAGIELGDLVARAAARQAAITVDAPIDIEV
	JS23	PROKKA_01540___54676	RLAREGGGDDELVAAVGAAHTASQAYQLSHDAGIELGDLVARAAARQAAITVDAPIDIEV
	JS8	PROKKA_01569___78664	RLAREGGGDDELVAAVGAAHTASQAYQLSHDAGIELGDLVARAAARQAAITVDAPIDIEV
	JS20	PROKKA_00900___39085	RLAREGGGDDELVAAVGAAHTASQAYQLSHDAGIELGDLVARAAARQAAITVDAPIDIEV
	JS9	PROKKA_01666___83585	RLAREGGGDDELVAAVGAAHTASQAYQLSHDAGIELGDLVARAAARQAAITVDAPIDIEV
	JS14	PROKKA_01480___16575	RLAREGGGDDELVAAVGAAHTASQAYQLSHDAGIELGDLVARAAARQAAITVDAPIDIEV
			**** ************ : . . . . ** .
	JS4	PROKKA_01274___68350	---D-----RRPSPWTHPSTSR*
	JS	PROKKA_00659___86453	ICTDRTGTIIGRSPFTAAAH*--
	JS10	PROKKA_01447	ICTDRTGTIIGRSPFTAAAH*--
	JS11	PROKKA_01519___3037	ICTDRTGTIIGRSPFTAAAH*--
	JS13	PROKKA_01519___12161	ICTDRTGTIIGRSPFTAAAH*--
[truncated: 2,395 more rows]
[truncated: 3 more columns]
